# Supplementary material for: The Language of Innovation
Source: PLoS One. 2020 Apr 30;15(4):e0230107. doi: 10.1371/journal.pone.0230107 (PMC7194493; doi:10.1371/journal.pone.0230107)
Supplement: S6 File — (GZ) [file pone.0230107.s006.tar.gz › 1984-1988/V2Run_9_VS_4500_embeddings1984-1988ED32.txt]

8.533960208296775818e-03 1.250743418931961060e-01 2.109069004654884338e-02 -2.629066407680511475e-01 -1.705774366855621338e-01 -2.538477070629596710e-02 1.273526549339294434e-01 5.824321135878562927e-02 7.748913764953613281e-02 2.488591149449348450e-02 -1.074530407786369324e-01 -2.568634748458862305e-01 -2.044249475002288818e-01 -8.511886745691299438e-02 6.326312571763992310e-02 1.315263658761978149e-01 8.581527322530746460e-02 -3.161815702915191650e-01 7.302460074424743652e-02 -4.207487702369689941e-01 -9.908051043748855591e-02 -7.902844250202178955e-02 3.050034344196319580e-01 -7.179611176252365112e-02 -1.623354107141494751e-01 -3.235451579093933105e-01 -8.293722569942474365e-02 2.738765478134155273e-01 4.216219857335090637e-02 -1.068238019943237305e-01 -1.442653685808181763e-01 2.449855208396911621e-01
-6.354963034391403198e-02 -1.451393216848373413e-01 -2.012915723025798798e-02 -5.812591407448053360e-04 -6.304448097944259644e-02 -6.126926466822624207e-02 2.082446217536926270e-01 -4.357139393687248230e-02 1.196425855159759521e-01 -4.395574331283569336e-02 2.753134965896606445e-01 -2.077604532241821289e-01 -2.549913823604583740e-01 2.693710923194885254e-01 -2.189139090478420258e-02 3.718600869178771973e-01 2.087742835283279419e-02 1.219994351267814636e-01 1.576891243457794189e-01 -8.010847121477127075e-02 -1.315825283527374268e-01 -1.968678981065750122e-01 1.627338975667953491e-01 -2.189909517765045166e-01 2.495407313108444214e-01 -8.243679255247116089e-02 -2.313023209571838379e-01 2.816318869590759277e-01 -1.506255269050598145e-01 -1.590184867382049561e-01 -1.263032406568527222e-01 -2.588909566402435303e-01
-2.089817821979522705e-02 -4.838164746761322021e-01 -2.864209413528442383e-01 -3.023072183132171631e-01 -5.697631463408470154e-02 -1.141100525856018066e-01 2.980400323867797852e-01 6.495764851570129395e-02 6.487724836915731430e-03 -2.316356450319290161e-02 1.285620182752609253e-01 1.597869396209716797e-02 -4.092123359441757202e-02 9.654001146554946899e-02 -1.579539477825164795e-02 2.215562313795089722e-01 5.211477354168891907e-02 1.239400655031204224e-01 2.158774882555007935e-01 -1.309673488140106201e-01 -1.002695783972740173e-01 -1.012062355875968933e-01 -2.453151941299438477e-01 -1.035504322499036789e-02 -5.741873383522033691e-02 -2.126353532075881958e-01 -3.151074796915054321e-02 1.510614603757858276e-01 -2.487126141786575317e-01 2.646698355674743652e-01 7.125966250896453857e-02 -1.825512945652008057e-01
4.596509411931037903e-02 -6.862019002437591553e-02 1.407286850735545158e-03 -1.406328529119491577e-01 -8.348540961742401123e-02 1.141715720295906067e-01 3.381757736206054688e-01 1.270802970975637436e-02 1.845774948596954346e-01 4.703452065587043762e-02 9.634751081466674805e-02 -3.642065227031707764e-01 -2.232482582330703735e-01 -6.139412894845008850e-02 1.252717990428209305e-02 2.827142477035522461e-01 7.403158396482467651e-02 1.799900084733963013e-01 -1.685412675142288208e-01 -4.625070691108703613e-01 -6.882166117429733276e-02 8.930232375860214233e-02 -1.272570639848709106e-01 -2.765284180641174316e-01 2.564485184848308563e-02 -5.058559402823448181e-02 5.613919347524642944e-02 3.268688321113586426e-01 -3.794977068901062012e-02 -5.225265026092529297e-02 -1.147511005401611328e-01 -1.041469126939773560e-01
-6.844461709260940552e-02 -2.315046191215515137e-01 1.801818981766700745e-02 -3.895994126796722412e-01 -1.765856295824050903e-01 -1.048837825655937195e-01 3.601790964603424072e-02 1.341481804847717285e-01 1.011213958263397217e-01 -1.742868125438690186e-01 1.509836167097091675e-01 8.480460941791534424e-02 -2.167922705411911011e-01 1.507626026868820190e-01 -3.389607183635234833e-03 2.560332715511322021e-01 4.163764417171478271e-02 -2.160174250602722168e-01 1.135123148560523987e-02 -2.953165471553802490e-01 4.656044766306877136e-02 2.816026099026203156e-02 -2.041340023279190063e-01 -1.832332611083984375e-01 -1.647276282310485840e-01 6.496124435216188431e-03 6.169158034026622772e-03 4.821487069129943848e-01 -9.803605079650878906e-02 -1.526672691106796265e-01 1.252024173736572266e-01 -5.464015528559684753e-03
-1.379889845848083496e-01 -2.015701979398727417e-01 2.839883323758840561e-03 -3.096770644187927246e-01 2.337922714650630951e-02 -9.207545965909957886e-02 9.641609340906143188e-02 7.447146624326705933e-02 -1.943028904497623444e-02 -3.871679306030273438e-02 2.269300818443298340e-01 3.421445563435554504e-02 -3.032623231410980225e-01 -1.571339555084705353e-02 1.096345260739326477e-01 4.246234297752380371e-01 -6.110034510493278503e-02 3.253921866416931152e-02 -1.226429641246795654e-02 -3.711020648479461670e-01 3.876106813549995422e-02 9.026455134153366089e-02 8.583965897560119629e-02 1.794322580099105835e-01 9.217257797718048096e-02 -4.443497210741043091e-02 -6.573934108018875122e-02 4.338273108005523682e-01 -7.208108901977539062e-02 2.831859290599822998e-01 1.649488508701324463e-02 3.059617057442665100e-02
-9.639086574316024780e-02 -2.667866647243499756e-01 -4.515524581074714661e-02 -3.246435225009918213e-01 -4.926128312945365906e-02 -5.717750266194343567e-02 -1.211885828524827957e-02 1.920586526393890381e-01 -3.258236870169639587e-02 -6.143948435783386230e-02 1.634775549173355103e-01 -1.630830317735671997e-01 -2.337750792503356934e-01 9.620448946952819824e-02 4.567633196711540222e-02 2.209527939558029175e-01 7.390948385000228882e-02 -1.494040340185165405e-01 1.621998697519302368e-01 -1.975703388452529907e-01 -3.446917831897735596e-01 -3.203047513961791992e-01 4.725455120205879211e-02 -8.532968163490295410e-02 1.249720677733421326e-01 1.040766164660453796e-01 2.524058222770690918e-01 3.633423447608947754e-01 -4.775641486048698425e-02 -5.750378221273422241e-02 1.561081856489181519e-01 -1.421966999769210815e-01
2.060838043689727783e-01 -8.166794478893280029e-02 -2.239261716604232788e-01 -2.886653840541839600e-01 -8.528068661689758301e-02 -8.732455968856811523e-02 1.581706106662750244e-01 2.580568790435791016e-01 1.690809875726699829e-01 -5.175933614373207092e-02 1.751523613929748535e-01 -1.662007719278335571e-01 -7.097341120243072510e-02 1.932493895292282104e-01 4.178180545568466187e-02 1.983600705862045288e-01 2.534179091453552246e-01 1.397908926010131836e-01 -2.723615057766437531e-02 -2.143744379281997681e-01 -2.479637563228607178e-01 -8.605087175965309143e-03 3.870201855897903442e-02 -4.358272254467010498e-01 1.150212287902832031e-01 -6.566294282674789429e-02 -1.474908590316772461e-01 1.970497518777847290e-01 -7.324677705764770508e-02 4.037998616695404053e-02 -2.420638501644134521e-01 1.032392978668212891e-01
1.263025701045989990e-01 -8.814776688814163208e-02 -6.515166256576776505e-03 -1.897597163915634155e-01 -1.829642504453659058e-01 -5.274276062846183777e-02 1.659431159496307373e-01 -8.188805729150772095e-02 1.426596790552139282e-01 -4.406856745481491089e-02 1.899419426918029785e-01 -3.175289630889892578e-01 -1.988354921340942383e-01 1.346516758203506470e-01 -2.211120426654815674e-01 2.622617781162261963e-01 -2.024934738874435425e-01 6.988914310932159424e-02 1.714456081390380859e-02 -2.958742678165435791e-01 -8.327203989028930664e-02 2.373969852924346924e-01 9.126580506563186646e-02 -2.453141361474990845e-01 -6.467826664447784424e-02 8.195845037698745728e-02 9.232103079557418823e-02 4.247736632823944092e-01 -1.748747378587722778e-01 -2.293509058654308319e-02 -1.178501322865486145e-01 1.575291454792022705e-01
2.455795407295227051e-01 -1.748677343130111694e-01 1.230903640389442444e-01 -8.889795094728469849e-02 -1.874947100877761841e-01 3.022667579352855682e-02 8.039133995771408081e-02 -2.364060878753662109e-01 -7.029495388269424438e-02 1.147730159573256969e-03 1.320050656795501709e-01 -6.357435137033462524e-02 -1.603523045778274536e-01 -6.390477716922760010e-02 1.047968417406082153e-01 1.720330119132995605e-02 2.873722405638545752e-04 -1.397658437490463257e-01 -5.335359275341033936e-02 -1.666681617498397827e-01 -1.371850967407226562e-01 -6.204851716756820679e-02 1.260261088609695435e-01 -1.618021726608276367e-01 1.087687816470861435e-02 -8.869627118110656738e-02 2.325395047664642334e-01 5.992404818534851074e-01 -1.025449559092521667e-01 3.098280429840087891e-01 -2.002405673265457153e-01 -1.936716288328170776e-01
1.655880808830261230e-01 9.146080352365970612e-03 -3.261135518550872803e-01 -3.431547880172729492e-01 5.747658759355545044e-02 2.039295136928558350e-01 2.787046134471893311e-01 4.890673235058784485e-02 1.341742128133773804e-01 -4.359318688511848450e-02 3.837466612458229065e-02 -1.056702509522438049e-01 -7.213088124990463257e-02 2.403640598058700562e-01 -7.589359581470489502e-02 2.551945745944976807e-01 7.197289168834686279e-02 1.107810363173484802e-01 2.461763173341751099e-01 -1.625432968139648438e-01 -3.798061236739158630e-02 -1.987024098634719849e-01 -1.539927441626787186e-02 -3.416581749916076660e-01 2.971984632313251495e-02 -2.708349376916885376e-02 -9.615202434360980988e-03 2.548882961273193359e-01 -1.666493117809295654e-01 -2.064015120267868042e-01 -2.361013889312744141e-01 -4.319761693477630615e-02
3.648971319198608398e-01 -4.528490453958511353e-02 5.579671263694763184e-02 -2.293159067630767822e-01 -1.281749755144119263e-01 -1.573500931262969971e-01 8.241441845893859863e-02 3.231998383998870850e-01 9.057146310806274414e-02 -8.457782864570617676e-02 3.927842527627944946e-02 -4.680307954549789429e-02 -3.685987889766693115e-01 3.581601381301879883e-01 -3.648236766457557678e-02 6.507344543933868408e-02 3.572838604450225830e-01 8.906943723559379578e-03 6.318301893770694733e-04 -3.236870169639587402e-01 -5.030523054301738739e-03 -1.016558632254600525e-01 1.506260484457015991e-01 2.308225631713867188e-01 2.913752384483814240e-02 -1.808578334748744965e-02 4.350863024592399597e-02 1.602787524461746216e-01 -6.054211035370826721e-02 -1.266360133886337280e-01 3.970058169215917587e-03 2.356782555580139160e-02
1.706473901867866516e-02 1.232318356633186340e-01 -8.119891583919525146e-02 -7.789771258831024170e-02 -2.659596502780914307e-01 5.202421173453330994e-02 1.021613087505102158e-02 4.112210124731063843e-02 1.403194963932037354e-01 -6.531029939651489258e-02 -1.288802456110715866e-02 -1.795081198215484619e-01 -3.465009033679962158e-01 1.432105004787445068e-01 7.972887903451919556e-02 2.932787537574768066e-01 1.237802058458328247e-01 -1.986597478389739990e-02 1.633490175008773804e-01 -4.238132834434509277e-01 -1.345829367637634277e-01 9.756899625062942505e-02 -1.557369250804185867e-02 -2.027620375156402588e-01 2.057279795408248901e-01 -2.915440797805786133e-01 1.976344138383865356e-01 2.359260618686676025e-01 -2.252859063446521759e-02 8.275494724512100220e-02 1.448436975479125977e-01 2.568213939666748047e-01
-7.146024703979492188e-02 -1.494378894567489624e-01 -1.352708190679550171e-01 -2.044393271207809448e-01 -1.067167222499847412e-01 -2.258750237524509430e-02 3.393200337886810303e-01 -1.252462565898895264e-01 1.053618416190147400e-01 1.549572497606277466e-01 2.581724524497985840e-01 -4.866162315011024475e-02 -3.613598942756652832e-01 2.117496542632579803e-02 -6.826035678386688232e-02 3.229405358433723450e-02 3.182444274425506592e-01 9.455648064613342285e-02 1.332759857177734375e-01 -2.143859714269638062e-01 -1.741508692502975464e-01 -2.657903432846069336e-01 -1.879181265830993652e-01 -2.136017829179763794e-01 -1.599111407995223999e-01 -1.101988703012466431e-01 -2.329475013539195061e-03 2.753962576389312744e-01 4.856278374791145325e-02 -1.340146809816360474e-01 1.835160851478576660e-01 -7.391045987606048584e-02
2.675267159938812256e-01 5.393438041210174561e-04 -1.667000912129878998e-02 -5.304694175720214844e-03 -4.416089355945587158e-01 -1.449047401547431946e-02 9.476544708013534546e-02 -7.801342010498046875e-02 2.192785777151584625e-02 -2.312825992703437805e-02 2.187248915433883667e-01 1.233179122209548950e-01 -1.600617766380310059e-01 -4.290937259793281555e-02 -1.284623742103576660e-01 1.346318572759628296e-01 8.780211955308914185e-02 -1.023903191089630127e-01 2.272769808769226074e-02 -9.367869049310684204e-02 -6.148080341517925262e-03 1.723536252975463867e-01 -4.347283765673637390e-02 -6.334510445594787598e-02 -1.456142365932464600e-01 -2.746464908123016357e-01 2.695021927356719971e-01 4.984478950500488281e-01 -4.283149912953376770e-02 -1.787754595279693604e-01 -2.100013643503189087e-01 -1.814726442098617554e-01
1.264770478010177612e-01 2.633835077285766602e-01 -2.410055547952651978e-01 -2.103115171194076538e-01 -1.748845279216766357e-01 -7.796447724103927612e-02 -1.895578205585479736e-02 2.442016601562500000e-01 4.781721904873847961e-02 -1.131601482629776001e-01 2.359381467103958130e-01 -2.236392945051193237e-01 -2.508872449398040771e-01 2.108156234025955200e-01 4.946352541446685791e-02 4.256690442562103271e-01 1.927766948938369751e-01 1.259804964065551758e-01 -3.165269643068313599e-02 -1.252806186676025391e-01 -2.027053944766521454e-02 -6.157293170690536499e-02 -7.731261104345321655e-02 -1.779191195964813232e-01 -9.959957003593444824e-02 -1.261879205703735352e-01 -1.287608742713928223e-01 2.761310338973999023e-01 -1.160078197717666626e-01 -2.192340642213821411e-01 -9.019679576158523560e-02 6.297761946916580200e-02
1.816593296825885773e-02 -8.994558453559875488e-02 -2.069298550486564636e-02 -2.109894901514053345e-01 -1.300946623086929321e-02 -3.842594325542449951e-01 2.177956402301788330e-01 1.949044466018676758e-01 -8.271376043558120728e-02 -2.065444737672805786e-01 -1.422240287065505981e-01 2.935933135449886322e-02 -4.410275220870971680e-01 9.477018564939498901e-02 -7.958534359931945801e-02 1.070408076047897339e-01 1.504840403795242310e-01 1.368814259767532349e-01 2.867333404719829559e-02 -3.577647507190704346e-01 -3.394166380167007446e-02 -2.325851470232009888e-01 1.147959306836128235e-01 -1.496855318546295166e-01 1.145620346069335938e-01 -1.289540380239486694e-01 1.167979910969734192e-01 3.055153489112854004e-01 -3.638022392988204956e-02 -1.203292980790138245e-01 -6.039744243025779724e-02 -6.557919830083847046e-02
9.309245273470878601e-03 1.986026391386985779e-02 -4.693822190165519714e-02 -4.643204510211944580e-01 2.154394984245300293e-02 -1.397718936204910278e-01 2.303547114133834839e-01 -2.389326095581054688e-01 1.925840824842453003e-01 -3.266511252149939537e-03 -2.620896883308887482e-02 7.744341343641281128e-02 -2.025313526391983032e-01 9.120222926139831543e-02 -2.400681823492050171e-01 4.072775244712829590e-01 1.482343673706054688e-01 4.141461104154586792e-03 2.115434557199478149e-01 -6.762730330228805542e-02 -6.044458597898483276e-02 6.879030913114547729e-02 1.931332200765609741e-01 -1.262261718511581421e-01 9.752754122018814087e-02 1.282303482294082642e-01 1.367202252149581909e-01 2.093202620744705200e-01 -2.892763614654541016e-01 7.815109193325042725e-02 1.068907603621482849e-01 1.110474839806556702e-01
-1.525873690843582153e-02 1.087806746363639832e-01 -4.378321766853332520e-02 2.003082185983657837e-01 -1.357564777135848999e-01 4.815476015210151672e-02 1.455264091491699219e-01 -2.650534501299262047e-03 2.346383035182952881e-02 8.202163130044937134e-02 2.544266171753406525e-02 -1.818846315145492554e-01 -8.025734685361385345e-03 -2.188884839415550232e-02 9.149140119552612305e-02 2.591012120246887207e-01 2.004417628049850464e-01 -3.716874718666076660e-01 2.321772873401641846e-01 -5.536907538771629333e-02 -9.016411751508712769e-02 -1.033502444624900818e-01 2.148265987634658813e-01 -5.805321037769317627e-02 1.129521876573562622e-01 -2.899748384952545166e-01 1.929591000080108643e-01 3.668841719627380371e-01 -3.633834123611450195e-01 -1.312133669853210449e-01 1.442607026547193527e-02 -2.551849782466888428e-01
-1.347220242023468018e-01 3.863045945763587952e-02 -8.149903267621994019e-02 -1.409981548786163330e-01 -3.785209730267524719e-02 -1.274489760398864746e-01 2.317875325679779053e-01 2.037814818322658539e-02 -3.706723079085350037e-02 3.388830274343490601e-02 2.292979955673217773e-01 -9.316031634807586670e-02 -8.856341987848281860e-02 7.866677641868591309e-02 3.672126308083534241e-02 5.014345645904541016e-01 -5.968742072582244873e-02 4.034129437059164047e-03 1.104169189929962158e-01 -3.669495880603790283e-01 9.956835955381393433e-02 1.640252321958541870e-01 -1.111818626523017883e-01 -2.707561254501342773e-01 -1.650933772325515747e-01 -1.375328302383422852e-01 4.408169165253639221e-02 1.535310000181198120e-01 -3.027846217155456543e-01 1.421102285385131836e-01 -2.860716283321380615e-01 -1.145192459225654602e-01
-6.976869702339172363e-02 -5.420955829322338104e-03 -2.118378281593322754e-01 -3.247100114822387695e-01 -5.479904636740684509e-02 2.118666656315326691e-02 3.435525298118591309e-02 -3.672464936971664429e-02 5.756466463208198547e-02 -4.106881096959114075e-02 1.744811385869979858e-01 -2.569059431552886963e-01 -4.850370287895202637e-01 2.894476652145385742e-01 6.493169069290161133e-02 1.318468451499938965e-01 1.482922583818435669e-01 1.613224148750305176e-01 -4.399318248033523560e-02 -2.094495445489883423e-01 -1.988549381494522095e-01 3.563161492347717285e-01 -4.914561659097671509e-02 -5.451733618974685669e-02 -1.148113235831260681e-01 -1.203669905662536621e-01 1.146315336227416992e-01 1.703487783670425415e-01 -1.043824478983879089e-01 1.284841895103454590e-01 1.683966070413589478e-01 -7.364044338464736938e-02
-1.686990708112716675e-01 4.323665797710418701e-02 7.076024264097213745e-02 -3.745478391647338867e-01 -1.802792698144912720e-01 -4.381525143980979919e-02 9.687574952840805054e-02 -1.699361018836498260e-02 1.336827725172042847e-01 6.998206675052642822e-02 2.869607210159301758e-01 -1.663193553686141968e-01 -2.799042463302612305e-01 2.158295661211013794e-01 3.053188621997833252e-01 1.444839034229516983e-02 -3.224469721317291260e-02 -2.058341354131698608e-01 1.371949464082717896e-01 -3.459251821041107178e-01 -4.787288606166839600e-02 1.352962404489517212e-01 6.061062961816787720e-02 -1.999336034059524536e-01 -2.887168228626251221e-01 7.610026746988296509e-02 5.433020181953907013e-03 2.615361213684082031e-01 2.150397375226020813e-02 -8.090284466743469238e-02 6.851512193679809570e-02 -1.171763911843299866e-01
-2.014439553022384644e-01 2.979317903518676758e-01 -1.180433034896850586e-01 -3.452296555042266846e-01 -1.164906471967697144e-01 2.635459303855895996e-01 3.190708756446838379e-01 -9.835200011730194092e-02 -1.196284890174865723e-01 -2.585125528275966644e-02 3.505252674221992493e-02 -3.172554969787597656e-01 1.372363567352294922e-01 1.009316220879554749e-01 5.665667355060577393e-02 1.618045866489410400e-01 1.102481186389923096e-01 1.570493578910827637e-01 -2.169767022132873535e-01 7.941021770238876343e-02 -5.918982997536659241e-02 -1.400365680456161499e-01 1.795453578233718872e-01 1.121387258172035217e-01 -1.141189038753509521e-01 -1.823795288801193237e-01 -5.580958724021911621e-02 2.153807878494262695e-01 -1.444439738988876343e-01 5.156976729631423950e-02 1.132444217801094055e-01 -2.783818542957305908e-01
-9.139336645603179932e-02 1.490303725004196167e-01 -2.239237427711486816e-01 -2.273378372192382812e-01 3.604085184633731842e-03 -1.649356633424758911e-01 3.055088222026824951e-02 -2.157271467149257660e-02 7.503505051136016846e-02 8.635990321636199951e-02 1.760862469673156738e-01 -4.164914786815643311e-01 -2.230715900659561157e-01 1.006433274596929550e-02 5.617100745439529419e-02 1.196145415306091309e-01 -1.813379675149917603e-01 -1.759938448667526245e-01 4.726295471191406250e-01 -2.519531846046447754e-01 -7.403768599033355713e-03 7.188434898853302002e-02 1.601902991533279419e-01 -7.066043559461832047e-03 -1.559377182275056839e-02 -2.387882769107818604e-01 2.510741055011749268e-01 1.203875243663787842e-01 -1.141616031527519226e-01 -3.875918313860893250e-02 2.123510278761386871e-02 -1.506078839302062988e-01
-8.575555682182312012e-02 2.183407358825206757e-02 1.401044577360153198e-01 -4.597979187965393066e-01 -5.573724210262298584e-02 9.662207961082458496e-02 -2.094797417521476746e-02 9.930346906185150146e-02 -1.801438927650451660e-01 2.474842816591262817e-01 3.365739285945892334e-01 -1.410946846008300781e-01 -8.367793262004852295e-02 8.273360878229141235e-02 4.351734369993209839e-02 3.807558417320251465e-01 1.067020595073699951e-01 2.096370756626129150e-01 -2.312620542943477631e-02 -8.548264950513839722e-02 1.006557047367095947e-01 -1.710205525159835815e-01 -1.121049970388412476e-01 -2.221490591764450073e-01 6.483253836631774902e-02 -1.914418786764144897e-01 1.174279004335403442e-01 2.333185076713562012e-01 -2.497908473014831543e-01 5.041164159774780273e-02 -1.058876663446426392e-01 -3.280694782733917236e-02
6.190176680684089661e-02 -6.548479199409484863e-02 -2.898546159267425537e-01 -2.036846727132797241e-01 -3.127889931201934814e-01 -1.451463103294372559e-01 3.183500170707702637e-01 3.187545537948608398e-01 2.362414263188838959e-03 -1.869973689317703247e-01 4.548839852213859558e-02 -4.037348926067352295e-02 -8.701658248901367188e-02 1.844255812466144562e-02 -1.321543902158737183e-01 1.389057487249374390e-01 -8.954421617090702057e-03 9.879554808139801025e-02 1.167661696672439575e-01 -2.887769043445587158e-01 -1.786303073167800903e-01 6.575602293014526367e-02 1.525632441043853760e-01 -3.275252580642700195e-01 4.107960313558578491e-02 -1.236124858260154724e-01 6.699073314666748047e-02 1.474297642707824707e-01 1.369447708129882812e-01 -2.265903502702713013e-01 6.315633654594421387e-02 -2.650510072708129883e-01
-3.901159018278121948e-02 -2.256416827440261841e-01 1.787117868661880493e-01 -2.306634038686752319e-01 7.155747711658477783e-02 -8.193862438201904297e-02 3.415222465991973877e-02 4.979886114597320557e-02 5.543121322989463806e-02 -6.747126579284667969e-02 4.902310296893119812e-02 -1.344623863697052002e-01 -3.415343463420867920e-01 1.184632256627082825e-01 2.015754580497741699e-01 6.992551684379577637e-02 -5.411605164408683777e-02 -1.750602573156356812e-01 -1.462011784315109253e-01 -3.293994665145874023e-01 1.043999865651130676e-01 -1.221679523587226868e-01 8.676858246326446533e-02 -3.731634616851806641e-01 -1.564978957176208496e-01 -1.544800996780395508e-01 -1.249858960509300232e-01 4.255030453205108643e-01 -1.191770285367965698e-01 1.118945106863975525e-01 -5.178523063659667969e-02 -1.792684793472290039e-01
-7.657054066658020020e-02 -3.147712349891662598e-01 -3.487094640731811523e-01 -8.388643711805343628e-02 -5.938412249088287354e-02 4.934966191649436951e-02 9.922873973846435547e-02 9.490241110324859619e-02 -1.551352906972169876e-03 -3.517192602157592773e-02 1.782979220151901245e-01 -1.411803960800170898e-01 -9.145551174879074097e-02 1.934400200843811035e-01 6.344883888959884644e-02 3.358040452003479004e-01 1.952362656593322754e-01 -5.089717730879783630e-02 7.138156145811080933e-02 -2.053217887878417969e-01 -1.333682686090469360e-01 -2.697818279266357422e-01 -4.125281795859336853e-02 2.526661008596420288e-02 -2.238404899835586548e-01 -3.914282321929931641e-01 -1.510884016752243042e-01 3.093364536762237549e-01 4.021098837256431580e-02 7.569630444049835205e-02 1.250831633806228638e-01 1.927924528717994690e-02
4.457315430045127869e-02 -1.047575026750564575e-01 2.204102873802185059e-01 -3.312349021434783936e-01 -6.113358587026596069e-02 -6.334271281957626343e-02 6.008724495768547058e-02 -9.212373942136764526e-02 2.724664472043514252e-02 -2.297859638929367065e-02 1.828269511461257935e-01 -6.344970315694808960e-02 -1.586440652608871460e-01 1.427015066146850586e-01 2.812216877937316895e-01 3.515899181365966797e-01 -7.178760319948196411e-02 -3.198839128017425537e-01 -8.560065925121307373e-02 -2.868791818618774414e-01 1.827930333092808723e-03 -1.291709244251251221e-01 3.861982747912406921e-02 -2.401413917541503906e-01 -3.543958365917205811e-01 -5.461557954549789429e-02 -2.521412372589111328e-01 1.473362296819686890e-01 -3.983936831355094910e-02 -5.016710981726646423e-02 -2.110860869288444519e-02 -1.748546212911605835e-01
-9.532305598258972168e-02 -3.484057188034057617e-01 -1.851447373628616333e-01 -4.532666504383087158e-01 -4.115550220012664795e-02 1.605384238064289093e-02 2.102648317813873291e-01 1.529083680361509323e-02 -1.307384483516216278e-02 8.456615358591079712e-02 1.208937391638755798e-01 -1.056235581636428833e-01 -1.013097539544105530e-01 7.958005368709564209e-02 1.189378127455711365e-01 2.280853241682052612e-01 5.911178141832351685e-02 1.228978037834167480e-01 2.074208855628967285e-01 -3.188212811946868896e-01 -2.139547914266586304e-01 -2.017785757780075073e-01 7.665880769491195679e-02 1.057579219341278076e-01 1.002704203128814697e-01 -2.995890676975250244e-01 1.145797073841094971e-01 1.353920847177505493e-01 1.079695597290992737e-01 -2.006050944328308105e-01 1.154171228408813477e-01 -6.505258381366729736e-02
3.556170687079429626e-02 8.161656558513641357e-03 5.953435227274894714e-02 -3.223566710948944092e-01 -2.137769013643264771e-02 8.844125270843505859e-02 -7.972969114780426025e-02 1.456121504306793213e-01 1.249498873949050903e-01 8.337751775979995728e-02 1.651810109615325928e-01 -7.808577269315719604e-02 -1.819470822811126709e-01 2.967683672904968262e-01 1.136666908860206604e-01 1.672510802745819092e-01 -5.670782551169395447e-02 -2.044348269701004028e-01 1.531300693750381470e-02 -2.472430020570755005e-01 -1.551981270313262939e-01 -8.406284451484680176e-02 -7.676508277654647827e-02 -3.707835972309112549e-01 -2.180319577455520630e-01 3.429592400789260864e-02 -6.346693634986877441e-02 4.426294565200805664e-01 -1.811822652816772461e-01 1.221388280391693115e-01 -1.163054909557104111e-02 -2.447731494903564453e-01
3.667684644460678101e-02 -1.186337098479270935e-01 1.898588687181472778e-01 -2.288823723793029785e-01 -3.022059425711631775e-02 -2.799147367477416992e-01 -9.668391197919845581e-02 -2.784857153892517090e-02 -3.682469576597213745e-02 7.885061204433441162e-02 1.188704967498779297e-01 -3.244083225727081299e-01 -2.088810652494430542e-01 3.950984477996826172e-01 2.485783845186233521e-01 2.574051618576049805e-01 5.333868414163589478e-02 -1.392918080091476440e-01 -1.094086002558469772e-02 -2.735088765621185303e-01 -1.273737400770187378e-01 -2.045134454965591431e-02 -6.791476160287857056e-02 -3.090044558048248291e-01 -1.630103439092636108e-01 -1.045846864581108093e-01 -1.166011616587638855e-01 2.093654125928878784e-01 -3.772797435522079468e-02 -1.112466976046562195e-01 -1.295557916164398193e-01 -1.122271642088890076e-01
-1.425663232803344727e-01 -1.229096725583076477e-01 6.185479089617729187e-02 -3.592779934406280518e-01 -2.251717746257781982e-01 -4.895698744803667068e-03 2.821040451526641846e-01 1.365947723388671875e-01 -1.678616739809513092e-02 -2.538372203707695007e-02 1.900880932807922363e-01 -2.521875798702239990e-01 -1.619883626699447632e-02 3.014414012432098389e-01 -5.420633777976036072e-02 -1.117783263325691223e-01 -5.200585722923278809e-02 -6.768898665904998779e-02 3.735721707344055176e-01 -6.004671007394790649e-02 -4.767211899161338806e-02 1.104411184787750244e-01 2.487180172465741634e-04 -6.294891983270645142e-02 -1.676126271486282349e-01 -2.081562578678131104e-01 1.684797704219818115e-01 2.329276502132415771e-01 1.696915477514266968e-01 -1.728683859109878540e-01 -2.283399105072021484e-01 -2.042346596717834473e-01
3.138696253299713135e-01 1.238387823104858398e-01 -2.490979135036468506e-01 -1.736777275800704956e-01 -1.284548044204711914e-01 2.079522311687469482e-01 2.072880715131759644e-01 -3.141947835683822632e-02 4.840778186917304993e-02 -2.428636699914932251e-01 1.958491653203964233e-01 -8.818169683218002319e-02 -2.467354685068130493e-01 3.068784624338150024e-02 3.580600023269653320e-02 1.533908694982528687e-01 -4.941855557262897491e-03 4.408295080065727234e-02 -2.076297402381896973e-01 -1.012091934680938721e-01 -4.193727076053619385e-01 2.545670140534639359e-03 2.347922474145889282e-01 4.190793633460998535e-02 2.120866440236568451e-02 -7.482148706912994385e-02 1.544058509171009064e-02 3.845668733119964600e-01 -4.812694340944290161e-02 9.390326589345932007e-02 6.764251738786697388e-02 -1.953804343938827515e-01
4.856635257601737976e-02 -2.911758422851562500e-01 2.243905067443847656e-01 -2.579309940338134766e-01 7.467593532055616379e-03 1.590284407138824463e-01 1.454623043537139893e-01 -9.867993742227554321e-02 1.556035578250885010e-01 -4.717161878943443298e-02 1.897236406803131104e-01 -1.347565501928329468e-01 -2.015317529439926147e-01 2.487740367650985718e-01 1.368024796247482300e-01 1.874945908784866333e-01 2.962248027324676514e-02 -1.060304492712020874e-01 4.782760515809059143e-02 -3.125055134296417236e-01 -2.086707055568695068e-01 6.465288996696472168e-02 -4.141637310385704041e-02 1.048050355166196823e-02 -1.132815480232238770e-01 2.735619246959686279e-02 3.079291805624961853e-02 3.468940258026123047e-01 -1.164151728153228760e-01 4.597303923219442368e-03 3.772002160549163818e-01 -2.245816141366958618e-01
-1.782598048448562622e-01 -2.346562594175338745e-01 1.282843798398971558e-01 -3.962200880050659180e-01 -1.028596386313438416e-01 -1.634651869535446167e-01 5.243453755974769592e-02 -8.364449441432952881e-02 5.745559930801391602e-02 -1.040527597069740295e-01 1.021754965186119080e-01 -6.380090117454528809e-02 -1.104518622159957886e-01 2.730278968811035156e-01 2.380049526691436768e-01 1.467140763998031616e-01 -1.350366044789552689e-02 -1.861073672771453857e-01 -5.001245439052581787e-02 -3.294588327407836914e-01 -2.519576549530029297e-01 7.378865499049425125e-03 -9.572329372167587280e-02 -2.725179791450500488e-01 -2.040054202079772949e-01 1.845506764948368073e-02 -6.406242609955370426e-04 1.868964731693267822e-01 -1.683089733123779297e-01 2.356550246477127075e-01 -8.964124321937561035e-02 -1.936413049697875977e-01
2.098895758390426636e-01 3.632654622197151184e-02 -5.284392833709716797e-02 -3.552362322807312012e-01 9.546907991170883179e-02 -2.366423457860946655e-01 2.732433378696441650e-01 1.840906888246536255e-01 -1.132608726620674133e-01 -1.927560269832611084e-01 9.116220474243164062e-02 -1.986360251903533936e-01 -3.472198545932769775e-01 1.030259579420089722e-01 -3.443645779043436050e-03 -1.041934341192245483e-01 -8.949742466211318970e-02 8.199486136436462402e-02 1.098903790116310120e-01 -9.548284858465194702e-02 7.157906144857406616e-02 1.445993930101394653e-01 1.933223307132720947e-01 -1.342274248600006104e-01 -2.280362844467163086e-01 -3.523802757263183594e-01 -2.623740434646606445e-01 1.471962183713912964e-01 1.444587856531143188e-02 3.209671005606651306e-02 1.610982865095138550e-01 3.102650493383407593e-02
9.891000390052795410e-02 9.285123646259307861e-02 2.646941542625427246e-01 -3.540229201316833496e-01 -4.998387023806571960e-02 -2.387825027108192444e-02 6.896515190601348877e-02 5.416049063205718994e-02 1.338476240634918213e-01 2.523232996463775635e-01 4.202045500278472900e-02 3.733187541365623474e-02 -3.127788007259368896e-01 1.526941061019897461e-01 -5.400998890399932861e-02 2.846113592386245728e-02 4.444832354784011841e-02 -8.181626349687576294e-02 -6.294561084359884262e-03 -5.518356561660766602e-01 -1.504676640033721924e-01 -6.895524263381958008e-02 2.125886827707290649e-02 2.502897009253501892e-02 5.688050761818885803e-02 7.178368419408798218e-02 -8.146578073501586914e-02 2.637425065040588379e-01 -1.457054913043975830e-01 1.789140552282333374e-01 5.405357852578163147e-02 -2.887470424175262451e-01
1.515611112117767334e-01 5.495724081993103027e-02 -2.729143798351287842e-01 -1.524641215801239014e-01 -1.712146550416946411e-01 2.161957621574401855e-01 3.937764465808868408e-01 -3.252527117729187012e-01 -1.100179702043533325e-01 -1.239619925618171692e-01 2.210954725742340088e-01 -2.345308065414428711e-01 -9.738491475582122803e-02 -1.158159375190734863e-01 -8.898051083087921143e-02 1.789113432168960571e-01 7.545389980077743530e-02 -1.575865224003791809e-02 1.586901545524597168e-01 -2.482561767101287842e-01 8.225726336240768433e-02 -1.456425040960311890e-01 1.865729838609695435e-01 -1.154593154788017273e-01 -2.102898657321929932e-01 3.928542137145996094e-02 -2.580438852310180664e-01 9.594807028770446777e-02 -1.847275197505950928e-01 1.355181932449340820e-01 3.127006068825721741e-02 -3.599846363067626953e-02
1.789951920509338379e-01 -7.964074611663818359e-02 -1.674310564994812012e-01 -2.208787500858306885e-01 -3.526025116443634033e-01 2.111143767833709717e-01 -2.305996268987655640e-01 4.038448259234428406e-02 1.245459076017141342e-02 1.800123304128646851e-01 8.553270995616912842e-02 -5.549960955977439880e-02 6.401465833187103271e-02 -1.027284115552902222e-01 -2.503416240215301514e-01 2.528277635574340820e-01 8.235231041908264160e-02 -2.191133201122283936e-01 1.904151290655136108e-01 2.553084865212440491e-02 -1.465375255793333054e-02 -1.156872585415840149e-01 1.886818408966064453e-01 -8.013679832220077515e-02 -1.414211541414260864e-01 -3.081476986408233643e-01 -1.159929037094116211e-01 1.410353779792785645e-01 -3.341039419174194336e-01 -1.265418082475662231e-01 -1.592062711715698242e-01 -1.681808978319168091e-01
-6.326885521411895752e-02 -3.614223748445510864e-02 -2.198615670204162598e-01 -2.532533109188079834e-01 -2.611559033393859863e-01 -3.078028932213783264e-02 8.102548122406005859e-02 -7.628341019153594971e-02 2.171707898378372192e-01 1.659244149923324585e-01 9.207154810428619385e-02 -4.242685735225677490e-01 -6.299421191215515137e-02 1.655789166688919067e-01 -1.395160406827926636e-01 3.045447766780853271e-01 -2.469262667000293732e-02 2.346510440111160278e-01 -1.334677636623382568e-01 -3.152571618556976318e-01 3.698179125785827637e-02 -2.065985649824142456e-02 -2.809062972664833069e-02 -1.478821486234664917e-01 1.915307939052581787e-01 -1.727429181337356567e-01 1.294918507337570190e-01 2.998803853988647461e-01 -4.814488813281059265e-02 1.029325351119041443e-01 4.820717871189117432e-02 9.014768153429031372e-02
1.463012099266052246e-01 -2.283360064029693604e-01 -3.357389941811561584e-02 -3.297553658485412598e-01 4.950387030839920044e-02 -1.925027519464492798e-01 1.034551933407783508e-01 7.570187747478485107e-02 9.626508504152297974e-02 1.880794763565063477e-01 -4.433151334524154663e-02 -2.092789262533187866e-01 -1.251257508993148804e-01 1.484150141477584839e-01 3.441479504108428955e-01 1.856493651866912842e-01 2.385401725769042969e-02 -1.309480220079421997e-01 4.963476583361625671e-02 -3.541309833526611328e-01 -1.117470860481262207e-01 -2.125062420964241028e-02 -1.613371670246124268e-01 1.644784957170486450e-02 3.076583743095397949e-01 -3.032430820167064667e-02 -8.239401876926422119e-02 4.310994744300842285e-01 1.499532908201217651e-02 -5.711162835359573364e-02 5.514834448695182800e-02 -9.788888506591320038e-03
1.675662100315093994e-01 -1.728086769580841064e-01 -2.492233514785766602e-01 -2.490653842687606812e-01 -4.117738902568817139e-01 -1.680018156766891479e-01 5.330373346805572510e-02 -1.812321506440639496e-02 -2.089522778987884521e-01 9.905286878347396851e-02 -1.803203076124191284e-01 -6.234683096408843994e-02 -6.199409067630767822e-02 -1.171583235263824463e-01 1.581094563007354736e-01 1.431822627782821655e-01 3.457340896129608154e-01 -1.254753321409225464e-01 1.471485346555709839e-01 9.486182592809200287e-03 4.818236082792282104e-02 -8.111497759819030762e-02 -5.398924928158521652e-03 2.838717997074127197e-01 3.748337924480438232e-02 -2.084007114171981812e-01 1.265207827091217041e-01 1.488181948661804199e-01 -2.639596760272979736e-01 1.939779333770275116e-02 -2.124986350536346436e-01 -1.388784945011138916e-01
1.299332082271575928e-01 1.621280610561370850e-01 -3.228287100791931152e-01 -5.291188359260559082e-01 -2.371550537645816803e-02 5.015723034739494324e-02 2.849700748920440674e-01 1.600770801305770874e-01 1.970727555453777313e-02 7.988779246807098389e-02 9.650406241416931152e-02 -3.009476698935031891e-02 -3.338131904602050781e-01 1.987615227699279785e-02 -4.193486645817756653e-02 -1.131970286369323730e-01 -6.592572480440139771e-02 6.444575637578964233e-02 -1.228371411561965942e-01 4.332019761204719543e-02 -6.169072166085243225e-02 -1.378062218427658081e-01 9.083237498998641968e-02 -1.190404370427131653e-01 1.640056632459163666e-02 -2.785561382770538330e-01 1.200485695153474808e-02 2.931375503540039062e-01 -2.171909064054489136e-01 1.422694325447082520e-01 4.880702868103981018e-02 -1.222095489501953125e-01
4.957640543580055237e-02 -2.738247439265251160e-02 3.626545071601867676e-01 -1.963309049606323242e-01 1.537453979253768921e-01 -1.797502785921096802e-01 1.324641425162553787e-02 2.028130292892456055e-01 5.245301872491836548e-03 -3.885816410183906555e-02 1.590800285339355469e-01 -1.521611511707305908e-01 -1.633391976356506348e-01 1.662302613258361816e-01 2.977309189736843109e-02 3.451832830905914307e-01 -5.416557565331459045e-02 -5.395502597093582153e-02 3.369801640510559082e-01 -1.095474958419799805e-01 -3.696041926741600037e-02 -1.741256751120090485e-02 2.596970833837985992e-02 -2.293933331966400146e-01 -1.938146352767944336e-01 -2.500252611935138702e-02 -2.100175619125366211e-01 4.478105008602142334e-01 -6.819559633731842041e-02 -9.676188230514526367e-02 -6.080756708979606628e-02 -1.349685490131378174e-01
1.610036124475300312e-03 -2.633832991123199463e-01 2.048319876194000244e-01 -1.566752195358276367e-01 -2.252817600965499878e-01 7.730264216661453247e-02 1.623626649379730225e-01 6.156169250607490540e-02 1.552869677543640137e-01 1.865120232105255127e-01 1.313873827457427979e-01 -7.368153333663940430e-02 -3.757984042167663574e-01 7.368214428424835205e-02 2.907765805721282959e-01 3.551129102706909180e-01 5.458090081810951233e-02 -2.064753025770187378e-01 4.007598012685775757e-02 -2.618292272090911865e-01 -1.230850443243980408e-01 1.249471027404069901e-02 -8.954688161611557007e-02 8.557359129190444946e-02 -8.530987799167633057e-02 -6.577407568693161011e-02 1.365859806537628174e-01 3.381894528865814209e-01 -1.545891910791397095e-01 -6.999183446168899536e-02 9.498180449008941650e-02 -9.732852131128311157e-02
1.696834526956081390e-02 4.092499613761901855e-02 -3.172182440757751465e-01 8.889240026473999023e-02 -2.774737402796745300e-02 -3.815913945436477661e-02 4.228878766298294067e-02 1.782752424478530884e-01 4.515504464507102966e-02 1.156124249100685120e-01 2.229038178920745850e-01 -4.683668911457061768e-01 -1.872833520174026489e-01 2.354742772877216339e-02 -6.443739682435989380e-02 1.377429068088531494e-01 -6.511384248733520508e-02 -2.745139002799987793e-01 8.833955228328704834e-02 -2.788287401199340820e-01 7.253292948007583618e-02 -1.017669290304183960e-01 1.663342565298080444e-01 8.863925188779830933e-02 -6.232558935880661011e-02 -3.166937828063964844e-01 1.004396900534629822e-01 2.373582124710083008e-01 -2.936885058879852295e-01 -8.406385034322738647e-02 -1.690277308225631714e-01 -4.138614982366561890e-02
7.725423574447631836e-02 -2.595587968826293945e-01 1.663341820240020752e-01 -3.640446439385414124e-02 -3.184701800346374512e-01 -1.558061540126800537e-01 2.260597646236419678e-01 9.205562621355056763e-02 -1.718464940786361694e-01 2.188092172145843506e-01 1.097995936870574951e-01 4.699700325727462769e-02 -2.853620946407318115e-01 1.949453167617321014e-02 -1.484833806753158569e-01 2.454282045364379883e-01 -7.284421473741531372e-02 -2.375459522008895874e-01 -7.530821114778518677e-02 1.999209374189376831e-01 -2.123344987630844116e-01 8.596059679985046387e-02 2.816726565361022949e-01 -6.024982035160064697e-02 -1.309562772512435913e-01 -1.255139261484146118e-01 9.812225587666034698e-03 3.039638400077819824e-01 3.461157903075218201e-02 8.253403753042221069e-02 -2.884512767195701599e-02 -2.820834517478942871e-01
-5.984224006533622742e-02 1.454747319221496582e-01 1.315546780824661255e-01 -2.927597165107727051e-01 -1.056406721472740173e-01 -1.123622208833694458e-01 2.340966761112213135e-01 5.669445544481277466e-02 -8.380729705095291138e-02 1.266567409038543701e-01 7.972175627946853638e-02 -2.208182513713836670e-01 -9.110470116138458252e-02 1.548186838626861572e-01 -6.569408625364303589e-02 3.424324691295623779e-01 -8.354356884956359863e-02 2.048536092042922974e-01 2.667847275733947754e-01 -2.775127589702606201e-01 -7.078968733549118042e-02 7.252792362123727798e-03 -4.209523275494575500e-02 8.084478974342346191e-02 1.665445715188980103e-01 -1.828954517841339111e-01 9.340434521436691284e-02 3.033401370048522949e-01 7.346399873495101929e-02 7.079493999481201172e-02 4.114168286323547363e-01 -7.943621277809143066e-02
5.479243025183677673e-02 1.082029864192008972e-01 -1.575404964387416840e-02 -3.597410917282104492e-01 6.250732392072677612e-02 1.122947633266448975e-01 -5.438057705760002136e-02 1.609701961278915405e-01 -5.655851960182189941e-02 1.129397302865982056e-01 -1.273596007376909256e-02 -1.038773581385612488e-01 -2.347956150770187378e-01 1.064739227294921875e-01 8.025004714727401733e-02 2.023147791624069214e-01 2.165817916393280029e-01 -1.117682643234729767e-02 7.474261522293090820e-02 -3.023169636726379395e-01 -2.081856280565261841e-01 1.294083297252655029e-01 -5.902772769331932068e-02 6.191993132233619690e-02 8.705741912126541138e-02 2.342781126499176025e-01 -1.195568069815635681e-01 5.120376348495483398e-01 -1.251753270626068115e-01 1.744757294654846191e-01 -2.616324424743652344e-01 -6.762936711311340332e-02
2.141365706920623779e-01 1.932959421537816525e-04 -1.383024454116821289e-01 -2.800109386444091797e-01 -3.682858943939208984e-01 2.160962074995040894e-01 1.774374097585678101e-01 1.744844466447830200e-01 -1.886695064604282379e-02 -1.205448582768440247e-01 1.566851325333118439e-02 -1.415333896875381470e-01 -3.536440432071685791e-01 4.780869930982589722e-02 3.146892413496971130e-02 1.688847541809082031e-01 -4.814958199858665466e-02 -5.310240015387535095e-02 1.237251833081245422e-01 -1.827010959386825562e-01 2.252868004143238068e-02 -2.044559568166732788e-01 -1.192298159003257751e-01 -6.391263008117675781e-02 -1.019590273499488831e-01 -8.218271285295486450e-02 2.062761783599853516e-01 1.459489315748214722e-01 1.368684321641921997e-01 7.834316045045852661e-02 2.896627783775329590e-01 -3.407531082630157471e-01
-1.436166465282440186e-01 7.072479277849197388e-02 6.719140708446502686e-02 -1.725289076566696167e-01 1.212447807192802429e-01 -9.023731946945190430e-02 4.618493914604187012e-01 1.737456023693084717e-01 7.477645762264728546e-03 -3.431051969528198242e-02 4.742669314146041870e-02 -2.028348594903945923e-01 -1.902326792478561401e-01 -2.453280985355377197e-02 -6.455840170383453369e-02 4.087086319923400879e-01 -5.143564566969871521e-02 -5.863939598202705383e-02 2.683104276657104492e-01 -2.310041785240173340e-01 -1.083784848451614380e-01 -2.641904354095458984e-02 1.405671983957290649e-01 5.874927341938018799e-02 -5.108552053570747375e-02 -3.460801765322685242e-02 3.790785670280456543e-01 2.844534516334533691e-01 -8.875926584005355835e-02 -1.187276393175125122e-01 -5.689955130219459534e-02 -2.011817321181297302e-02
1.561422049999237061e-01 -6.554061174392700195e-02 9.111760556697845459e-02 3.262040764093399048e-02 -1.052599325776100159e-01 7.947260141372680664e-02 -1.230351254343986511e-01 7.734481245279312134e-02 -2.166589200496673584e-01 -2.199693918228149414e-01 -4.446557536721229553e-02 -2.660789489746093750e-01 -3.753059804439544678e-01 2.880222909152507782e-02 5.570638924837112427e-02 1.130027770996093750e-01 -1.636380888521671295e-02 -3.020313084125518799e-01 1.675682514905929565e-01 -5.657789856195449829e-02 -2.321504801511764526e-01 5.139304697513580322e-02 3.041248321533203125e-01 1.116990670561790466e-01 -2.615579068660736084e-01 -1.780840903520584106e-01 1.329171657562255859e-01 3.696383833885192871e-01 -1.048964634537696838e-01 2.194939926266670227e-02 -8.561435341835021973e-02 -2.006664127111434937e-01
-7.202617824077606201e-02 -1.010050401091575623e-01 -1.150415278971195221e-02 -2.470136880874633789e-01 -4.315868765115737915e-02 -1.056092232465744019e-01 2.069970667362213135e-01 -7.875324040651321411e-02 1.899097859859466553e-01 5.787508189678192139e-02 2.090893238782882690e-01 -2.216416746377944946e-01 -5.712955817580223083e-02 3.236906528472900391e-01 2.543545365333557129e-01 2.651737928390502930e-01 7.946397364139556885e-02 -1.463954001665115356e-01 8.184156566858291626e-02 -3.390161991119384766e-01 1.053838133811950684e-01 -1.332024345174431801e-03 -5.332187563180923462e-02 5.700521543622016907e-02 -1.394453942775726318e-01 -6.357229501008987427e-02 2.570805251598358154e-01 4.358235597610473633e-01 8.668551594018936157e-02 -9.329243004322052002e-02 4.056539386510848999e-02 -1.487471610307693481e-01
-4.289218783378601074e-02 1.688994169235229492e-01 1.020457297563552856e-01 -3.702156245708465576e-01 2.615704759955406189e-02 -9.347256273031234741e-02 7.024032622575759888e-02 3.264323994517326355e-02 -2.025959640741348267e-01 -2.287667244672775269e-01 2.130279242992401123e-01 -4.785018786787986755e-02 2.510980144143104553e-02 -7.250154018402099609e-02 -2.616130001842975616e-02 -1.363462805747985840e-01 -2.662533819675445557e-01 -5.438431352376937866e-02 1.046098917722702026e-01 -1.792409718036651611e-01 -2.822751998901367188e-01 1.018941774964332581e-01 -1.250670254230499268e-01 -4.634527489542961121e-02 -8.558990061283111572e-02 -4.628117755055427551e-02 1.155367679893970490e-02 4.319536387920379639e-01 -3.824180662631988525e-01 1.217210739850997925e-01 -1.744452565908432007e-01 -1.675771623849868774e-01
1.731618642807006836e-01 1.930170953273773193e-01 -5.323483422398567200e-02 -2.256689071655273438e-01 -3.331477642059326172e-01 6.517454236745834351e-02 2.185642123222351074e-01 1.144443675875663757e-01 1.892729103565216064e-02 -1.358938664197921753e-01 7.271002978086471558e-02 1.119303777813911438e-01 -1.865806579589843750e-01 6.770320236682891846e-03 1.011832207441329956e-01 2.104689329862594604e-01 1.066280826926231384e-01 1.435815542936325073e-01 -3.291865810751914978e-02 -2.931994795799255371e-01 -3.094596043229103088e-02 -1.536222994327545166e-01 4.406029284000396729e-01 1.151338666677474976e-01 -7.961916737258434296e-03 -4.879717528820037842e-02 -1.381740439683198929e-02 1.756032556295394897e-01 -2.569029033184051514e-01 2.267511934041976929e-01 -2.596584856510162354e-01 -8.702498674392700195e-02
-1.551028341054916382e-02 1.618996709585189819e-01 5.423695966601371765e-02 -7.504434883594512939e-02 -3.059296905994415283e-01 -3.485142812132835388e-02 -4.934010282158851624e-02 -1.248284205794334412e-01 1.863005906343460083e-01 -4.702175792772322893e-04 2.301482558250427246e-01 -4.093511402606964111e-02 -1.404547691345214844e-01 -7.801391929388046265e-02 -1.875751316547393799e-01 4.878441989421844482e-02 1.339666396379470825e-01 -1.187650039792060852e-01 1.044896692037582397e-01 -4.751883074641227722e-02 -2.750772833824157715e-01 -2.552111446857452393e-01 4.222036302089691162e-01 -7.508464902639389038e-02 -3.544771671295166016e-02 -2.206739932298660278e-01 2.063903957605361938e-01 3.874605000019073486e-01 -9.606759995222091675e-02 2.413326650857925415e-01 6.855344027280807495e-02 -1.210448965430259705e-01
-1.866787299513816833e-02 -3.947976604104042053e-02 8.017946779727935791e-02 -4.312294125556945801e-01 1.914608851075172424e-02 -9.523640573024749756e-02 9.137898683547973633e-02 3.564140498638153076e-01 -5.464014131575822830e-03 -1.811785250902175903e-02 5.882270634174346924e-02 -2.046443149447441101e-02 -1.327797770500183105e-01 1.812684908509254456e-02 -4.895762354135513306e-02 -1.417472399771213531e-02 5.396095290780067444e-02 1.877902001142501831e-01 7.998862117528915405e-02 -3.867439329624176025e-01 2.592395758256316185e-03 -1.242797821760177612e-01 -8.411157876253128052e-02 2.037453949451446533e-01 -2.391366846859455109e-02 5.380611866712570190e-02 -1.360611915588378906e-01 3.108269274234771729e-01 -2.425505369901657104e-01 -1.035456880927085876e-01 -3.885923698544502258e-02 -4.338816702365875244e-01
7.467469573020935059e-02 3.154044598340988159e-02 -1.786719076335430145e-02 -3.930926918983459473e-01 4.056727979332208633e-03 -8.708254247903823853e-02 2.159776240587234497e-01 3.164979815483093262e-01 -7.517850399017333984e-02 6.524228304624557495e-02 1.002469137310981750e-01 -2.957547605037689209e-01 -1.778560131788253784e-01 1.681871265172958374e-01 1.051875203847885132e-02 -1.504688337445259094e-02 1.717068068683147430e-02 1.193911582231521606e-01 -1.232494972646236420e-02 2.065841108560562134e-01 2.249520458281040192e-02 -4.228856787085533142e-02 -9.341529570519924164e-03 -3.380274027585983276e-02 -1.584585458040237427e-01 -6.958102434873580933e-02 3.214219212532043457e-01 4.757930040359497070e-01 9.327924251556396484e-02 2.385473847389221191e-01 -1.716621071100234985e-01 2.945387177169322968e-02
3.771955370903015137e-01 1.487164497375488281e-01 -3.100791275501251221e-01 -4.739003777503967285e-01 -9.808468073606491089e-02 3.675469383597373962e-02 2.547228932380676270e-01 -9.440129995346069336e-02 4.442086443305015564e-03 -2.319537699222564697e-01 1.066469326615333557e-01 1.538129299879074097e-01 -2.165967375040054321e-01 9.723930805921554565e-02 5.827684700489044189e-02 5.679271742701530457e-02 -7.827402651309967041e-02 7.551863789558410645e-03 1.094890311360359192e-01 1.175848580896854401e-02 -7.979104667901992798e-02 -1.233179047703742981e-01 1.043271347880363464e-01 -5.771533027291297913e-02 1.321186572313308716e-01 -2.758058309555053711e-01 -4.390844330191612244e-02 1.916799247264862061e-01 -2.603608667850494385e-01 8.505903184413909912e-02 -1.029343381524085999e-01 -7.970643788576126099e-02
-2.717187702655792236e-01 -7.908397912979125977e-02 4.649990424513816833e-02 -2.685152590274810791e-01 -2.896568775177001953e-01 -9.162505716085433960e-02 2.382901757955551147e-01 2.412781566381454468e-01 8.766828477382659912e-02 -1.275251992046833038e-02 7.206340879201889038e-02 -3.046318292617797852e-01 -1.037451252341270447e-01 1.934221684932708740e-01 1.412255614995956421e-01 2.215847969055175781e-01 2.170780673623085022e-02 2.803567424416542053e-02 -5.897599458694458008e-02 -4.568800330162048340e-01 -1.330817043781280518e-01 -1.016921084374189377e-02 -3.514336422085762024e-02 -1.140956431627273560e-01 -5.118826031684875488e-02 1.103623136878013611e-01 -1.344663947820663452e-01 1.938514411449432373e-01 -2.203810960054397583e-01 5.289835855364799500e-02 8.386048139072954655e-04 2.189257889986038208e-01
3.057440519332885742e-01 -5.373863503336906433e-02 -1.199687793850898743e-01 -3.522611558437347412e-01 8.202601969242095947e-02 -4.588641971349716187e-02 4.348058700561523438e-01 1.465675234794616699e-01 -1.666587740182876587e-01 -1.824079751968383789e-01 2.077045887708663940e-01 1.690845750272274017e-02 -2.000779807567596436e-01 -8.452547341585159302e-02 -6.292042881250381470e-02 2.316347360610961914e-01 -3.442661091685295105e-02 -1.146398037672042847e-01 -6.782327592372894287e-02 2.528510242700576782e-02 1.379272248595952988e-02 1.273234188556671143e-01 8.534647524356842041e-02 -1.234208140522241592e-02 -5.625150725245475769e-02 -3.035967946052551270e-01 -3.165413141250610352e-01 1.096662208437919617e-01 -2.438935786485671997e-01 -4.240229353308677673e-02 7.051554322242736816e-02 -1.389121115207672119e-01
4.420099779963493347e-02 -3.198489919304847717e-02 -2.553655207157135010e-01 -1.860947161912918091e-02 7.393158227205276489e-02 -2.454898953437805176e-01 2.523235082626342773e-01 -1.245706900954246521e-01 6.183993443846702576e-02 3.751567751169204712e-02 8.501521497964859009e-02 -8.556146174669265747e-02 7.614853978157043457e-02 2.134022414684295654e-01 1.994776725769042969e-01 1.291990131139755249e-01 1.856990605592727661e-01 -2.820945084095001221e-01 -3.733530640602111816e-02 -2.591615319252014160e-01 2.055711671710014343e-02 3.740827739238739014e-02 -7.779257744550704956e-02 -6.329303234815597534e-02 3.040326200425624847e-02 -1.060499697923660278e-01 -6.029408797621726990e-02 5.062990188598632812e-01 -2.649156451225280762e-01 1.671721637248992920e-01 2.136091291904449463e-01 -2.203313559293746948e-01
2.595304548740386963e-01 1.799111217260360718e-01 -7.663240283727645874e-02 -4.841126799583435059e-01 -1.847780495882034302e-01 5.224321037530899048e-02 3.503998219966888428e-01 2.274823784828186035e-01 -3.057759068906307220e-02 1.790313720703125000e-01 2.358007729053497314e-01 -1.892426013946533203e-01 -2.402271926403045654e-01 -9.800666570663452148e-02 -1.674481183290481567e-01 4.368479549884796143e-02 1.351894903928041458e-02 1.535568684339523315e-01 -1.213282868266105652e-01 -6.445367471314966679e-04 -5.099360272288322449e-02 -1.429245173931121826e-01 -7.046895474195480347e-02 -1.909907162189483643e-01 1.925570070743560791e-01 -2.107170522212982178e-01 3.415342420339584351e-02 7.886402308940887451e-02 -1.821360141038894653e-01 2.034098282456398010e-02 2.944097667932510376e-02 2.645160630345344543e-02
1.933032087981700897e-02 -1.251600831747055054e-01 2.252169698476791382e-02 -1.187895089387893677e-01 -1.955933719873428345e-01 1.567713469266891479e-01 1.171159520745277405e-01 -3.785223141312599182e-02 5.733286589384078979e-02 -1.180659886449575424e-02 3.539203107357025146e-01 -2.013300508260726929e-01 9.505302459001541138e-02 1.022214908152818680e-02 3.051973693072795868e-02 1.374562531709671021e-01 -5.993333179503679276e-03 -2.106788009405136108e-01 1.169737428426742554e-01 -2.457751929759979248e-01 -5.345084667205810547e-01 7.649231702089309692e-02 -2.455033361911773682e-01 1.581769138574600220e-01 -2.727980613708496094e-01 -1.407742593437433243e-02 -1.737563014030456543e-01 1.566186398267745972e-01 -2.484346032142639160e-01 -2.374911913648247719e-03 2.248989231884479523e-02 -7.908458262681961060e-02
2.633203864097595215e-01 7.975411415100097656e-02 -1.744850873947143555e-01 -1.906062662601470947e-01 -2.322508543729782104e-01 -3.057413268834352493e-03 2.593472599983215332e-01 1.988359168171882629e-02 6.717448681592941284e-02 -3.003537058830261230e-01 3.180045783519744873e-01 -6.692682206630706787e-02 -1.311552822589874268e-01 -5.479652062058448792e-02 2.641250938177108765e-02 7.502658665180206299e-02 -1.037257388234138489e-01 6.367629021406173706e-02 -1.178399994969367981e-01 -7.281920313835144043e-02 -2.022908926010131836e-01 -1.766709834337234497e-01 3.170416653156280518e-01 -4.251576215028762817e-02 1.059399098157882690e-01 -1.410771608352661133e-01 -8.251999318599700928e-02 3.646112382411956787e-01 -3.318403363227844238e-01 7.269323617219924927e-02 1.180002167820930481e-01 -1.987098902463912964e-02
1.889553666114807129e-01 -2.202765345573425293e-01 1.455348357558250427e-02 -1.737083494663238525e-01 -4.379071593284606934e-01 1.328636519610881805e-02 8.848258852958679199e-02 -2.090597301721572876e-01 3.288223221898078918e-02 -1.697890609502792358e-01 1.542773693799972534e-01 6.805149465799331665e-02 -3.298420608043670654e-01 1.687045209109783173e-02 -1.622091531753540039e-01 -9.418427199125289917e-02 -1.279426217079162598e-01 -6.314503401517868042e-02 8.433744311332702637e-02 -1.502657979726791382e-01 -1.869735419750213623e-01 1.030340045690536499e-01 -9.678667038679122925e-02 -1.348350048065185547e-01 3.585763648152351379e-02 -2.794338166713714600e-01 8.319740742444992065e-02 3.341545760631561279e-01 -1.167322173714637756e-01 -5.652996152639389038e-02 -2.326778024435043335e-01 -2.173126637935638428e-01
1.347415745258331299e-01 3.981261551380157471e-01 -8.337505161762237549e-02 -2.482137829065322876e-01 1.866140067577362061e-01 6.986101716756820679e-02 1.126545816659927368e-01 1.245960667729377747e-01 -5.314018949866294861e-02 1.040320261381566525e-03 6.985310465097427368e-02 -1.439286768436431885e-01 6.794524937868118286e-02 1.651498526334762573e-01 -6.979575753211975098e-02 1.488459762185811996e-02 1.005008742213249207e-01 7.163490355014801025e-02 6.526861339807510376e-02 -2.373171448707580566e-01 3.304812312126159668e-02 -8.656197041273117065e-02 4.212394356727600098e-02 1.634252071380615234e-01 -2.187391221523284912e-01 -5.029499530792236328e-01 -9.176008403301239014e-02 3.852734863758087158e-01 -3.138078842312097549e-03 1.175471320748329163e-01 -1.651080995798110962e-01 9.912984073162078857e-02
1.575923562049865723e-01 2.239388227462768555e-01 -1.802307367324829102e-01 -4.292556345462799072e-01 -2.900213003158569336e-01 9.949175268411636353e-02 1.001464203000068665e-01 -6.822525756433606148e-04 4.410603269934654236e-02 -2.714543044567108154e-01 1.310228854417800903e-01 -1.095623448491096497e-01 -1.099204197525978088e-01 2.095358818769454956e-02 6.664506345987319946e-02 1.247394904494285583e-01 -2.087175101041793823e-01 -1.140914633870124817e-01 -5.035802721977233887e-02 -2.276255376636981964e-02 -3.181646764278411865e-01 -7.372927665710449219e-02 2.916319370269775391e-01 -2.986898832023143768e-02 1.821502596139907837e-01 -1.035308986902236938e-01 -1.098594665527343750e-01 3.097116649150848389e-01 -1.113138794898986816e-01 8.300746232271194458e-02 1.899075061082839966e-01 8.620567619800567627e-02
-6.677769124507904053e-02 -2.735085487365722656e-01 4.195175319910049438e-02 -3.855566382408142090e-01 -1.250787358731031418e-02 6.460405141115188599e-02 6.706816703081130981e-02 5.004095286130905151e-02 1.271440237760543823e-01 2.555785477161407471e-01 1.292115747928619385e-01 -3.774626646190881729e-03 -1.813550144433975220e-01 1.739146262407302856e-01 1.446642428636550903e-01 1.723659336566925049e-01 -3.162010107189416885e-03 1.456902772188186646e-01 -1.338054239749908447e-01 -3.690366446971893311e-01 -1.131040975451469421e-01 1.119536906480789185e-02 -2.132977172732353210e-02 -2.117132693529129028e-01 -2.067652642726898193e-01 -3.932992741465568542e-02 -2.512303590774536133e-01 3.257403969764709473e-01 -1.309564411640167236e-01 1.226119324564933777e-01 -2.195038646459579468e-01 -1.400271356105804443e-01
1.133092562668025494e-03 -3.780117724090814590e-03 -2.802563011646270752e-01 -2.492614537477493286e-01 -1.064792871475219727e-01 1.303534489125013351e-02 1.023182719945907593e-01 -3.346827626228332520e-02 -9.674881398677825928e-02 5.307391285896301270e-02 -3.780942782759666443e-02 -2.583044469356536865e-01 -3.744169473648071289e-01 2.974167466163635254e-01 -1.107545718550682068e-01 2.804977893829345703e-01 -4.796471074223518372e-02 8.408697694540023804e-02 1.088957861065864563e-01 -2.240623831748962402e-01 -6.505872122943401337e-03 1.495695952326059341e-02 3.077348321676254272e-02 4.471550881862640381e-02 3.048029243946075439e-01 -2.888303101062774658e-01 9.483265876770019531e-02 3.182745277881622314e-01 1.024907007813453674e-01 6.611435860395431519e-02 2.170445919036865234e-01 1.142141595482826233e-01
2.527486532926559448e-02 -2.601940631866455078e-01 5.702543258666992188e-02 -3.491336405277252197e-01 -1.429882198572158813e-01 -2.283494919538497925e-01 9.848070889711380005e-02 6.848601251840591431e-02 9.617553651332855225e-02 1.050266325473785400e-01 2.973217368125915527e-01 -1.838362216949462891e-02 -4.258311986923217773e-01 -1.966585218906402588e-01 1.568897962570190430e-01 1.432508975267410278e-01 2.723704464733600616e-02 1.999356970191001892e-02 1.182222589850425720e-01 -3.524761497974395752e-01 -6.771738827228546143e-02 2.284340709447860718e-01 7.501883432269096375e-03 3.300406411290168762e-02 1.495363712310791016e-01 -1.751638203859329224e-02 -2.667765691876411438e-02 3.184546232223510742e-01 -4.323201626539230347e-02 5.337301269173622131e-02 9.661584347486495972e-02 -9.622610360383987427e-02
2.626434862613677979e-01 6.521682720631361008e-03 -3.572880104184150696e-02 -1.529394984245300293e-01 7.332625985145568848e-02 -1.902163624763488770e-01 1.527814418077468872e-01 4.307231307029724121e-02 -1.184544563293457031e-01 -1.139334663748741150e-01 1.673871129751205444e-01 -2.805968523025512695e-01 -2.359051257371902466e-01 1.098576784133911133e-01 -1.609044373035430908e-01 -1.267001777887344360e-01 9.661298245191574097e-02 2.724328041076660156e-01 1.352754142135381699e-02 -6.845257431268692017e-02 1.336368080228567123e-02 3.135148063302040100e-02 -5.242492258548736572e-02 2.098676562309265137e-01 -1.308902800083160400e-01 -4.824640154838562012e-01 -5.489268153905868530e-02 1.032482683658599854e-01 -3.480584323406219482e-01 1.452483236789703369e-01 -1.761109828948974609e-01 -1.513715684413909912e-01
2.297663390636444092e-01 -5.908066779375076294e-02 -1.474162787199020386e-01 -1.226175576448440552e-01 -2.600683867931365967e-01 -7.542255520820617676e-02 3.817355930805206299e-01 3.459409251809120178e-02 1.146391406655311584e-01 -5.660043284296989441e-02 -2.887966856360435486e-02 -2.833906412124633789e-01 -3.378406465053558350e-01 -4.921898245811462402e-02 -2.044630981981754303e-02 1.938643008470535278e-01 -3.333513438701629639e-02 2.329769283533096313e-01 1.959267109632492065e-01 -3.025406301021575928e-01 2.932703495025634766e-01 9.657914936542510986e-02 7.206235826015472412e-02 -3.257972747087478638e-02 1.183024141937494278e-02 -2.036940008401870728e-01 -1.898466646671295166e-01 9.874974936246871948e-02 -1.677892506122589111e-01 1.727582663297653198e-01 -4.727534577250480652e-02 1.011016033589839935e-02
-3.572371602058410645e-02 6.628917902708053589e-02 -3.920197486877441406e-02 -2.455976456403732300e-01 -1.625331491231918335e-01 5.828279256820678711e-02 1.327586621046066284e-01 2.270866781473159790e-01 1.685960590839385986e-01 -9.639256447553634644e-02 -5.280810967087745667e-02 3.240887075662612915e-03 -3.367498517036437988e-01 9.785736352205276489e-02 1.824128031730651855e-01 2.746427953243255615e-01 3.440675139427185059e-02 1.117265298962593079e-01 1.181403100490570068e-01 -9.941137582063674927e-02 1.288939416408538818e-01 -1.487553566694259644e-01 -1.712988466024398804e-01 -1.764471232891082764e-01 -1.233702078461647034e-01 -1.107135862112045288e-01 6.411421298980712891e-02 3.841533064842224121e-01 2.064642310142517090e-02 3.261560201644897461e-01 -2.256731986999511719e-01 -2.960624694824218750e-01
-6.419691443443298340e-02 -1.782724261283874512e-01 -4.722065106034278870e-02 -4.555376172065734863e-01 -3.935702890157699585e-02 3.743512928485870361e-02 2.255039513111114502e-01 1.118715181946754456e-01 1.753068566322326660e-01 -6.255378574132919312e-02 2.937943339347839355e-01 -7.158641517162322998e-02 4.065693914890289307e-02 1.510845869779586792e-01 -3.634005412459373474e-02 1.853067278861999512e-01 7.723431289196014404e-02 -7.733052223920822144e-02 2.627168297767639160e-01 1.261311583220958710e-02 2.883663959801197052e-02 9.937328100204467773e-02 -4.621475189924240112e-02 -2.218508273363113403e-01 3.132755458354949951e-01 -6.814602762460708618e-02 -5.015328899025917053e-02 3.261315822601318359e-01 -6.491047888994216919e-02 -2.433382272720336914e-01 -2.798894047737121582e-01 -7.210800796747207642e-02
-1.068554669618606567e-01 -3.295289576053619385e-01 -1.476909220218658447e-02 -3.841959238052368164e-01 -1.573353707790374756e-01 6.475342065095901489e-02 1.706565618515014648e-01 1.179067268967628479e-01 1.432786881923675537e-01 5.597261711955070496e-02 1.172023192048072815e-01 -1.696229577064514160e-01 -2.486341297626495361e-01 1.419463008642196655e-01 1.069477498531341553e-01 7.780186086893081665e-02 1.451508849859237671e-01 -7.773809880018234253e-02 1.554443389177322388e-01 -2.212079316377639771e-01 -8.452316746115684509e-03 -2.191090732812881470e-01 -1.123919710516929626e-01 -8.505337685346603394e-02 -2.522315680980682373e-01 -9.180178493261337280e-02 3.955202549695968628e-02 2.672245800495147705e-01 -1.435928046703338623e-01 -4.359385371208190918e-02 2.729839086532592773e-01 -2.904320955276489258e-01
-9.347705543041229248e-02 -2.222127914428710938e-01 4.260091111063957214e-02 -2.124850302934646606e-01 -2.968049794435501099e-02 -1.691175252199172974e-01 -2.559633925557136536e-02 -2.932714112102985382e-02 -2.707793712615966797e-01 -6.078210100531578064e-02 3.439289331436157227e-01 -4.257968664169311523e-01 -4.770726710557937622e-02 -9.677851200103759766e-02 -2.553622238337993622e-02 -1.894850283861160278e-01 3.030129373073577881e-01 -5.375941097736358643e-02 1.468710899353027344e-01 -1.082497239112854004e-01 -1.556762456893920898e-01 1.204177737236022949e-01 -1.282086968421936035e-01 2.266875654458999634e-02 -1.515107750892639160e-01 -3.335023522377014160e-01 -1.075897291302680969e-01 2.702160775661468506e-01 -1.343146264553070068e-01 1.614907011389732361e-02 9.768508374691009521e-02 -9.390977770090103149e-02
2.270806580781936646e-01 2.321296781301498413e-01 -2.305142432451248169e-01 -1.691850274801254272e-01 -2.663307785987854004e-01 1.312557756900787354e-01 2.449475377798080444e-01 -4.622060060501098633e-02 1.066901534795761108e-01 -1.981076449155807495e-01 1.056146770715713501e-01 -6.490518152713775635e-02 -1.319221854209899902e-01 -1.205681264400482178e-01 2.189145684242248535e-01 1.313736140727996826e-01 3.560495749115943909e-02 -4.189663380384445190e-02 -6.645119935274124146e-02 -7.577157765626907349e-02 -3.313674926757812500e-01 -1.266694962978363037e-01 2.719360291957855225e-01 -3.080802597105503082e-02 7.588396221399307251e-02 -2.946970462799072266e-01 -1.133529841899871826e-01 3.731983006000518799e-01 -1.090184375643730164e-01 2.183920703828334808e-02 1.424178183078765869e-01 8.984075486660003662e-02
-9.845539927482604980e-03 5.940454080700874329e-02 2.750647999346256256e-02 -5.829322338104248047e-01 -1.000768840312957764e-01 -4.251132160425186157e-02 -4.733766987919807434e-02 1.289613395929336548e-01 7.111068069934844971e-02 7.589046657085418701e-02 3.114711642265319824e-01 -1.315386444330215454e-01 -1.480958331376314163e-02 2.838646769523620605e-01 9.492646902799606323e-02 3.075577318668365479e-01 1.797057837247848511e-01 2.370451688766479492e-01 -1.896126270294189453e-01 -1.347951889038085938e-01 3.142521018162369728e-03 9.849205613136291504e-03 -1.875389218330383301e-01 -2.602692134678363800e-02 5.044503509998321533e-02 -1.766932457685470581e-01 -1.513039618730545044e-01 2.638883590698242188e-01 -8.804585784673690796e-02 -3.729758411645889282e-02 3.920250385999679565e-02 -6.442484911531209946e-03
2.014304250478744507e-01 9.748531877994537354e-02 -3.391281515359878540e-02 -6.374705433845520020e-01 9.857987612485885620e-02 -7.167536765336990356e-02 2.009398192167282104e-01 1.916185021400451660e-01 -1.672945171594619751e-01 -1.552346646785736084e-01 1.237578317523002625e-01 -1.201096996665000916e-01 -1.496066600084304810e-01 -5.970134213566780090e-02 -2.051055282354354858e-01 2.122747302055358887e-01 5.094522610306739807e-02 8.041897788643836975e-03 -5.567952245473861694e-02 -6.898700445890426636e-02 1.275727525353431702e-03 1.897541582584381104e-01 1.500875800848007202e-01 -6.251276284456253052e-02 -2.334520407021045685e-02 -2.694096565246582031e-01 -2.996567189693450928e-01 9.502531960606575012e-03 8.685824275016784668e-02 -1.542673539370298386e-02 1.000876352190971375e-01 -4.216784983873367310e-02
-1.227990910410881042e-01 -5.771356821060180664e-02 -3.554374352097511292e-02 -5.571104884147644043e-01 -5.038346722722053528e-02 7.782247662544250488e-02 8.720094710588455200e-02 1.130249816924333572e-03 1.785491406917572021e-01 -1.894922368228435516e-02 -1.067121326923370361e-01 4.049913212656974792e-02 -1.689617931842803955e-01 -9.218375384807586670e-02 2.642967402935028076e-01 1.559025794267654419e-01 1.197667866945266724e-01 -1.083713918924331665e-01 9.776910766959190369e-03 -2.717167735099792480e-01 -4.721152409911155701e-02 -8.831980079412460327e-02 -1.181559637188911438e-01 -4.564220830798149109e-02 -1.159260794520378113e-01 1.223992034792900085e-01 -1.019467711448669434e-01 3.885219991207122803e-01 -1.287554204463958740e-01 1.986932903528213501e-01 -2.159379571676254272e-01 2.423768192529678345e-01
2.353443950414657593e-01 -1.344674825668334961e-01 -1.541371345520019531e-01 -2.038214504718780518e-01 -2.560678124427795410e-01 -1.642183959484100342e-01 3.254799246788024902e-01 4.902964457869529724e-02 -2.302784472703933716e-02 -1.390415877103805542e-01 2.488550962880253792e-03 -6.587690114974975586e-02 -2.756939828395843506e-01 -3.831788524985313416e-02 2.959926128387451172e-01 2.520583570003509521e-01 -2.073381096124649048e-01 2.435105144977569580e-01 2.852401509881019592e-02 -1.777744740247726440e-01 -1.709092706441879272e-01 2.309854328632354736e-02 1.148970797657966614e-01 2.279557287693023682e-02 -1.280820816755294800e-01 -2.072430700063705444e-01 1.980969756841659546e-01 1.277828961610794067e-01 2.041274309158325195e-01 4.826251417398452759e-02 -9.742577373981475830e-02 -2.468570619821548462e-01
1.291700005531311035e-01 -4.931798949837684631e-02 -2.041775286197662354e-01 -5.095384120941162109e-01 -2.425312697887420654e-01 -3.346015140414237976e-02 2.727629244327545166e-01 3.219656646251678467e-02 -6.272991001605987549e-02 2.784052789211273193e-01 -7.086817640811204910e-03 -1.021000221371650696e-01 -6.235960125923156738e-02 3.386287093162536621e-01 9.500773251056671143e-02 8.848877996206283569e-02 -7.665733993053436279e-02 -2.151171118021011353e-02 -3.976720944046974182e-02 2.439888864755630493e-01 -1.692985445261001587e-01 -6.672262400388717651e-02 1.645019650459289551e-01 -7.950943708419799805e-02 4.943345114588737488e-02 -1.265401393175125122e-01 1.573669910430908203e-02 3.258327841758728027e-01 1.475224923342466354e-02 1.812671124935150146e-01 4.492666944861412048e-02 1.514643579721450806e-01
1.137881204485893250e-01 -2.445130646228790283e-01 5.713771283626556396e-02 -4.072088599205017090e-01 1.428437884896993637e-02 9.045143611729145050e-03 -1.220507770776748657e-01 -3.046689368784427643e-02 1.182656269520521164e-02 -1.960661448538303375e-02 1.779213361442089081e-02 -1.809258908033370972e-01 -9.926062077283859253e-02 1.796905249357223511e-01 1.666077673435211182e-01 1.027273833751678467e-01 1.538123637437820435e-01 -3.507192730903625488e-01 1.378923505544662476e-01 -3.998400270938873291e-01 -2.161906510591506958e-01 1.101619452238082886e-01 -2.248780876398086548e-01 -1.933377683162689209e-01 -1.402032375335693359e-01 -1.106942296028137207e-01 -4.893765598535537720e-02 2.325438112020492554e-01 -3.349327668547630310e-02 2.155110836029052734e-01 -1.392280459403991699e-01 -1.839840225875377655e-02
-1.140554100275039673e-01 1.246275305747985840e-01 -2.727824822068214417e-02 -3.713378012180328369e-01 1.015887483954429626e-01 -6.599159538745880127e-02 -1.361208856105804443e-01 -5.475790426135063171e-02 5.630770698189735413e-02 -1.830893754959106445e-01 2.284798771142959595e-01 -2.682875096797943115e-01 -1.651479303836822510e-01 9.325750172138214111e-03 1.380421370267868042e-01 3.040371537208557129e-01 4.501094222068786621e-01 1.309787333011627197e-01 1.593991927802562714e-02 -2.403233200311660767e-01 1.329692453145980835e-02 -1.045896559953689575e-01 -5.818440020084381104e-02 -1.023558229207992554e-01 -1.796210110187530518e-01 -1.606474965810775757e-01 -4.153727740049362183e-02 1.342736333608627319e-01 -2.613206207752227783e-01 5.208752676844596863e-02 -1.335868835449218750e-01 -1.657657027244567871e-01
-1.034048944711685181e-01 -9.989624470472335815e-02 -6.767871789634227753e-03 -2.879508435726165771e-01 -2.226883918046951294e-01 -1.176865920424461365e-01 1.436696201562881470e-01 1.335085779428482056e-01 1.651440560817718506e-01 -4.316121339797973633e-02 3.650794029235839844e-01 -4.971505701541900635e-02 -7.550480216741561890e-02 1.277254074811935425e-01 1.151202544569969177e-01 -6.542017683386802673e-03 2.205983847379684448e-01 -1.457161158323287964e-01 4.051236510276794434e-01 -1.548713892698287964e-01 -2.012681514024734497e-01 -1.582407802343368530e-01 7.421199232339859009e-02 7.051613926887512207e-02 -1.138697937130928040e-01 -3.762925565242767334e-01 3.387440741062164307e-02 2.254831343889236450e-01 2.126598656177520752e-01 5.840729549527168274e-02 -3.923366218805313110e-02 5.913539230823516846e-02
1.001234799623489380e-01 2.884641289710998535e-01 -1.906144320964813232e-01 -3.848373889923095703e-01 -7.096623629331588745e-02 1.155510917305946350e-01 2.275948375463485718e-01 1.327982246875762939e-01 -6.125327199697494507e-02 8.773302286863327026e-02 1.608788967132568359e-01 -3.328651562333106995e-02 -3.367214798927307129e-01 -7.022439967840909958e-03 -1.439195722341537476e-01 8.963079750537872314e-02 -7.655578851699829102e-02 -7.880391925573348999e-02 -8.732730150222778320e-02 1.219530925154685974e-01 2.087710946798324585e-01 -4.474388808012008667e-02 8.652014285326004028e-02 2.356830053031444550e-02 1.494096219539642334e-02 -3.934756517410278320e-01 -1.678576469421386719e-01 4.032208919525146484e-01 -9.093727916479110718e-02 3.833064809441566467e-02 -6.153921410441398621e-02 -7.973133772611618042e-02
-1.633881032466888428e-01 2.228343337774276733e-01 -2.467549405992031097e-02 -2.017840445041656494e-01 6.127507612109184265e-02 -2.271501570940017700e-01 2.541483640670776367e-01 3.070927970111370087e-02 8.380009233951568604e-02 -2.024475336074829102e-01 1.633391827344894409e-01 -2.125639319419860840e-01 -6.195651367306709290e-02 1.616304665803909302e-01 -2.367034107446670532e-01 1.101549193263053894e-01 -5.180792510509490967e-02 -1.198381185531616211e-01 1.990563273429870605e-01 -4.701276123523712158e-01 -1.038084775209426880e-01 4.241022747009992599e-03 -1.074273958802223206e-01 -7.548774778842926025e-02 -9.461376816034317017e-02 -3.073049709200859070e-02 -5.712823197245597839e-02 2.171564698219299316e-01 -3.157356083393096924e-01 -1.980177499353885651e-02 2.375045120716094971e-01 -1.446140855550765991e-01
9.910352528095245361e-02 -1.599043309688568115e-01 9.219706803560256958e-02 -1.667972952127456665e-01 -2.011867761611938477e-01 -1.775630116462707520e-01 2.134875506162643433e-01 9.000875055789947510e-02 9.761961549520492554e-02 1.609518826007843018e-01 2.091342657804489136e-01 -3.059727251529693604e-01 -2.733287811279296875e-01 2.238634526729583740e-01 -7.159888744354248047e-02 2.324327081441879272e-01 -2.410879135131835938e-01 -2.773579955101013184e-02 -1.808882951736450195e-01 -2.979972064495086670e-01 1.288370937108993530e-01 -1.175207644701004028e-01 -1.603032946586608887e-01 -2.477897405624389648e-01 -8.198557049036026001e-02 4.279197193682193756e-03 -3.676191344857215881e-02 3.313619494438171387e-01 -1.333766281604766846e-01 7.483986765146255493e-02 -1.637330465018749237e-02 -7.977989315986633301e-02
9.657894074916839600e-02 -1.365349888801574707e-01 -5.392457824200391769e-03 1.178223490715026855e-01 -1.190952286124229431e-01 -8.690591901540756226e-02 7.578871399164199829e-02 -1.834796667098999023e-01 -1.064528990536928177e-02 -6.261385232210159302e-02 -1.526902168989181519e-01 -3.469995260238647461e-01 -2.104109078645706177e-01 -8.065862953662872314e-02 -3.830100595951080322e-02 1.914407908916473389e-01 -4.769330099225044250e-02 -3.297087848186492920e-01 2.841774933040142059e-02 -1.102828010916709900e-01 -1.827253997325897217e-01 -1.301023215055465698e-01 1.906208842992782593e-01 -6.090114638209342957e-02 -1.207766309380531311e-01 -2.043109685182571411e-01 4.019097611308097839e-02 5.970135331153869629e-01 -3.497427329421043396e-02 1.104003563523292542e-02 1.143563911318778992e-01 -1.312128752470016479e-01
1.888375118141993880e-04 -1.018991842865943909e-01 -7.616038620471954346e-02 1.202498599886894226e-01 -8.165977150201797485e-02 -5.005210265517234802e-02 -5.140198394656181335e-03 -5.880093947052955627e-02 -5.451963469386100769e-02 -2.140820920467376709e-01 -1.192902773618698120e-01 -3.011595606803894043e-01 -1.730934232473373413e-01 1.112222000956535339e-01 2.234237641096115112e-01 8.386524766683578491e-02 7.217404246330261230e-02 -2.694438099861145020e-01 1.907972246408462524e-02 -1.480984836816787720e-01 -7.462991029024124146e-02 1.300262957811355591e-01 3.859260082244873047e-01 -1.446849703788757324e-01 -1.370632499456405640e-01 -3.701674044132232666e-01 -4.191733896732330322e-02 4.411138296127319336e-01 -2.080055922269821167e-01 -2.790597267448902130e-02 -8.808133751153945923e-02 -8.530623465776443481e-02
1.604239344596862793e-01 -5.488253757357597351e-02 -2.976797893643379211e-02 -3.119816631078720093e-02 -1.795278489589691162e-01 -1.264747828245162964e-01 2.066883742809295654e-01 -1.735989153385162354e-01 6.384500302374362946e-03 1.902619190514087677e-02 1.884442269802093506e-01 -1.009341403841972351e-01 -2.349596172571182251e-01 4.018719121813774109e-02 -6.124002113938331604e-02 5.092490464448928833e-03 1.294981539249420166e-01 -2.704882919788360596e-01 -1.020110398530960083e-01 -2.938046678900718689e-02 -1.076711565256118774e-01 -2.259225398302078247e-02 3.122151792049407959e-01 1.607357896864414215e-02 -1.088547259569168091e-01 -3.626045286655426025e-01 8.817613869905471802e-02 3.996582925319671631e-01 1.217392086982727051e-01 2.491000592708587646e-01 2.682771682739257812e-01 -2.662524878978729248e-01
-2.651907131075859070e-02 -1.692245751619338989e-01 -1.479711383581161499e-01 -4.451004862785339355e-01 -1.132855862379074097e-01 1.916015055030584335e-03 -6.608646363019943237e-02 2.191217802464962006e-02 -3.198155388236045837e-02 1.236889660358428955e-01 -6.785224378108978271e-02 -2.111335843801498413e-01 1.584818772971630096e-02 8.453062176704406738e-02 2.341452836990356445e-01 1.121952012181282043e-01 5.936577916145324707e-02 -1.388843655586242676e-01 -6.888058036565780640e-02 -4.232566952705383301e-01 -1.015095636248588562e-01 -7.703754585236310959e-03 -1.273267120122909546e-01 5.394601076841354370e-02 -3.278005719184875488e-01 3.566812723875045776e-02 1.701676845550537109e-01 3.992434740066528320e-01 5.925139412283897400e-03 1.961361020803451538e-01 -2.545422874391078949e-02 -1.422450095415115356e-01
1.541600078344345093e-01 -4.944847524166107178e-02 -7.253943383693695068e-02 -4.909752607345581055e-01 4.524547979235649109e-02 1.052083969116210938e-01 3.520429432392120361e-01 1.781048327684402466e-01 6.462542712688446045e-02 7.103558629751205444e-02 1.274392008781433105e-01 -6.434015929698944092e-03 -2.955162823200225830e-01 1.339885592460632324e-01 -2.167347222566604614e-01 1.184569373726844788e-01 6.250440329313278198e-02 -6.743936985731124878e-02 2.614450082182884216e-02 1.150707378983497620e-01 -1.299857720732688904e-02 -1.213857755064964294e-01 6.020882353186607361e-02 -1.826914250850677490e-01 -4.098997637629508972e-02 -4.568181931972503662e-01 -2.012680023908615112e-01 1.564900577068328857e-01 -9.986310452222824097e-02 -5.620528757572174072e-02 3.071924485266208649e-02 5.643623322248458862e-02
-1.319026947021484375e-01 1.846682578325271606e-01 -1.403837651014328003e-02 -3.106828331947326660e-01 7.093020714819431305e-03 1.657078862190246582e-01 1.266627311706542969e-01 5.371273681521415710e-02 -2.385335564613342285e-01 -1.501896083354949951e-01 -6.260569393634796143e-02 -2.005631923675537109e-01 -1.681949049234390259e-01 1.312436461448669434e-01 -1.520613580942153931e-01 8.137210458517074585e-02 2.220672182738780975e-02 -1.982250064611434937e-02 -1.226623728871345520e-01 4.054035618901252747e-02 -2.219468057155609131e-01 -3.017961420118808746e-02 -2.695130109786987305e-01 2.269801795482635498e-01 2.670670114457607269e-02 -3.816031515598297119e-01 -2.554905414581298828e-01 3.188146948814392090e-01 -2.073384076356887817e-01 -2.332672774791717529e-01 -8.769424632191658020e-03 -6.201199814677238464e-02
-9.097208082675933838e-02 -7.019611448049545288e-02 -1.525708884000778198e-01 -3.932775557041168213e-01 -7.597883045673370361e-02 6.195514276623725891e-02 2.381641864776611328e-01 5.490322411060333252e-02 1.666832864284515381e-01 -1.074340865015983582e-01 2.791936993598937988e-01 -5.224841088056564331e-02 1.687760800123214722e-01 1.023383736610412598e-01 -6.182414293289184570e-02 1.289321184158325195e-01 1.339582204818725586e-01 4.258917272090911865e-02 3.558740019798278809e-01 -1.062579005956649780e-01 -1.835583001375198364e-01 -2.288611829280853271e-01 8.742740005254745483e-02 7.997480779886245728e-02 -2.161300778388977051e-01 -2.390806674957275391e-01 -7.657311111688613892e-02 2.849241793155670166e-01 2.967673242092132568e-01 6.751846522092819214e-02 -4.868410900235176086e-02 -1.279528290033340454e-01
-5.438945069909095764e-02 2.838486060500144958e-02 -8.950370550155639648e-02 -2.831700146198272705e-01 2.553709037601947784e-02 2.787591814994812012e-01 1.647445112466812134e-01 -2.971253171563148499e-02 -1.170469820499420166e-01 -7.758732140064239502e-02 -1.142964214086532593e-01 1.279604621231555939e-02 -1.468347311019897461e-01 3.723519742488861084e-01 -1.284630149602890015e-01 3.740549087524414062e-01 -4.188521951436996460e-02 -3.249416500329971313e-02 -1.169096305966377258e-01 -5.266508087515830994e-03 -7.998754084110260010e-02 1.274282811209559441e-03 6.360200792551040649e-02 9.452815353870391846e-02 1.279105395078659058e-01 -4.437339007854461670e-01 -2.243237197399139404e-01 7.671336084604263306e-02 -3.341202437877655029e-01 1.525282561779022217e-01 5.424676090478897095e-02 -9.427082538604736328e-02
1.433599889278411865e-01 1.005158275365829468e-01 -1.184448897838592529e-01 -1.769906431436538696e-01 -1.921907626092433929e-02 -9.407409280538558960e-02 3.297415375709533691e-01 -1.199251562356948853e-01 4.995651543140411377e-02 -3.253789842128753662e-01 1.161271557211875916e-01 -2.540284693241119385e-01 -4.760696887969970703e-01 3.164856731891632080e-01 -6.072907522320747375e-02 1.731480807065963745e-01 2.114007174968719482e-01 -5.608918890357017517e-02 4.615312069654464722e-02 -5.286407191306352615e-03 1.067425981163978577e-01 -4.751312546432018280e-03 8.693051338195800781e-02 -6.193327531218528748e-02 -2.527132630348205566e-01 2.355180867016315460e-02 -3.630556911230087280e-02 4.504654183983802795e-02 -3.068482279777526855e-01 5.907245352864265442e-02 -7.985970377922058105e-02 -1.447134930640459061e-02
-8.231581002473831177e-02 -3.236002475023269653e-02 1.872751265764236450e-01 -1.842399984598159790e-01 -9.849558770656585693e-02 -1.070626154541969299e-01 1.592835038900375366e-01 8.662971109151840210e-02 5.400191992521286011e-02 6.775833666324615479e-03 6.925848126411437988e-02 6.840359419584274292e-02 -2.990742623805999756e-01 1.058171615004539490e-01 -2.850195169448852539e-01 3.230370953679084778e-02 -2.975493296980857849e-02 1.626683771610260010e-01 2.009842693805694580e-01 -4.431516230106353760e-01 2.222267538309097290e-01 -1.944128423929214478e-02 -2.295071072876453400e-02 1.421535313129425049e-01 -1.341492086648941040e-01 -1.737414449453353882e-01 -1.850622296333312988e-01 3.190779983997344971e-01 -1.566771864891052246e-01 -7.582309097051620483e-02 -8.546383120119571686e-03 -3.528858125209808350e-01
-9.657149016857147217e-02 4.068214073777198792e-02 -1.748951375484466553e-01 -2.732477486133575439e-01 -2.104735970497131348e-01 -4.165014997124671936e-02 4.799989610910415649e-02 1.823511719703674316e-01 -1.078511960804462433e-02 2.177435308694839478e-01 1.666600704193115234e-01 -3.128212690353393555e-01 -1.683641374111175537e-01 -1.732976287603378296e-01 -1.789609193801879883e-01 7.563881576061248779e-02 1.201935559511184692e-01 -6.169104482978582382e-03 9.515704959630966187e-02 -9.277720749378204346e-02 7.243199646472930908e-02 -6.157677248120307922e-02 1.979995667934417725e-01 -1.623075753450393677e-01 -1.415620744228363037e-01 -3.821987211704254150e-01 -2.079761624336242676e-01 1.728417426347732544e-01 -1.806099116802215576e-01 -1.213636845350265503e-01 3.028751313686370850e-01 2.186992168426513672e-01
1.956453360617160797e-02 -2.729170322418212891e-01 4.273296147584915161e-02 -2.648553848266601562e-01 -7.146108895540237427e-02 2.170418947935104370e-01 1.030249893665313721e-01 1.102241277694702148e-01 3.062873184680938721e-01 3.731220960617065430e-02 1.554141789674758911e-01 5.110754072666168213e-02 -8.286382257938385010e-02 1.066273748874664307e-01 -8.322531729936599731e-02 2.406723499298095703e-01 1.790682226419448853e-01 1.296689454466104507e-02 2.448842674493789673e-01 -1.363590955734252930e-01 -7.980909198522567749e-02 -2.756807506084442139e-01 -1.002851426601409912e-01 -4.148593579884618521e-04 -3.302640616893768311e-01 -9.303508698940277100e-02 -4.969412833452224731e-02 3.662452399730682373e-01 -2.310157567262649536e-01 2.077337913215160370e-02 1.837359666824340820e-01 -1.673630774021148682e-01
7.660505175590515137e-02 -6.741202622652053833e-02 -1.035030581988394260e-03 -2.381117492914199829e-01 6.977234780788421631e-02 3.616004809737205505e-02 5.668900534510612488e-02 -2.857720553874969482e-01 6.945925205945968628e-02 2.207858860492706299e-01 1.268095970153808594e-01 -2.143212407827377319e-01 1.409028321504592896e-01 1.130610518157482147e-02 7.540974020957946777e-02 1.897518336772918701e-01 3.572816774249076843e-02 2.532386183738708496e-01 -1.264325436204671860e-02 1.747159659862518311e-01 -1.268898397684097290e-01 -5.373306199908256531e-02 6.271997932344675064e-03 -1.248606219887733459e-01 -5.116758495569229126e-02 -3.392139375209808350e-01 -2.013816386461257935e-01 4.700449407100677490e-01 -2.674041688442230225e-01 -1.449554562568664551e-01 -1.396912056952714920e-02 -2.489422708749771118e-01
3.201949596405029297e-01 2.186950594186782837e-01 -2.066950649023056030e-01 -3.786094188690185547e-01 -4.008093178272247314e-01 -1.236070469021797180e-01 1.807170212268829346e-01 -1.246482506394386292e-01 -7.691263407468795776e-02 6.302376091480255127e-02 1.182934418320655823e-01 -1.149932853877544403e-02 -1.611461639404296875e-01 1.757840514183044434e-01 1.446139961481094360e-01 9.586718678474426270e-02 -4.824941977858543396e-02 -9.565714746713638306e-02 -7.055651396512985229e-02 -1.659753918647766113e-01 -1.915315091609954834e-01 4.316972196102142334e-02 2.339848577976226807e-01 -7.463231682777404785e-02 1.549843698740005493e-01 -1.408351361751556396e-01 2.536700665950775146e-01 4.578651487827301025e-02 -1.641548983752727509e-02 -1.686310619115829468e-01 9.375865012407302856e-02 -1.944338679313659668e-01
-4.059211164712905884e-02 3.555754944682121277e-02 -1.535591483116149902e-01 -1.893097758293151855e-01 -2.590199466794729233e-03 2.699840813875198364e-02 2.067606747150421143e-01 -6.816373765468597412e-02 9.272803366184234619e-02 1.547748502343893051e-02 -8.689476549625396729e-02 -2.992972731590270996e-01 -2.976536452770233154e-01 1.143316552042961121e-01 9.484350681304931641e-02 4.279643297195434570e-01 1.646411567926406860e-01 7.194046676158905029e-02 3.228532075881958008e-01 -2.741931974887847900e-01 -9.909641742706298828e-02 6.443354487419128418e-02 -4.423363716341555119e-04 6.749590486288070679e-02 6.402085721492767334e-02 -1.854046434164047241e-01 7.255192101001739502e-02 2.988615036010742188e-01 1.277368515729904175e-01 5.731936916708946228e-02 3.267373740673065186e-01 -1.052143145352602005e-02
1.612831056118011475e-01 -8.372884243726730347e-02 1.456861346960067749e-01 4.623369500041007996e-02 -2.585750222206115723e-01 -1.610435545444488525e-01 8.796997368335723877e-02 -1.342598497867584229e-01 -4.085503891110420227e-02 -1.444776654243469238e-01 -7.648438215255737305e-02 -2.022771388292312622e-01 -2.303627729415893555e-01 7.081557810306549072e-02 3.572800382971763611e-02 -4.696944262832403183e-03 -2.815267303958535194e-03 -3.166478276252746582e-01 9.418080747127532959e-02 -6.608312577009201050e-02 1.095859482884407043e-01 -1.678882241249084473e-01 2.723420560359954834e-01 -1.455150842666625977e-01 -1.767378300428390503e-01 -2.223554551601409912e-01 1.507910043001174927e-01 4.811984896659851074e-01 -2.369018197059631348e-01 7.511034607887268066e-02 1.505147814750671387e-01 -1.671150326728820801e-01
1.092487350106239319e-01 -1.895411908626556396e-01 1.386176198720932007e-01 -2.004502117633819580e-01 8.526466041803359985e-02 -4.880007822066545486e-03 2.515097260475158691e-01 -1.225339621305465698e-01 -2.438526600599288940e-01 -1.750001311302185059e-01 5.712971836328506470e-02 7.504104822874069214e-02 1.388491541147232056e-01 -7.925746031105518341e-03 -1.089055370539426804e-02 1.115657389163970947e-01 -1.157772541046142578e-01 -1.369260400533676147e-01 -7.221890240907669067e-02 -3.026516139507293701e-01 -1.704375892877578735e-01 1.344148516654968262e-01 -9.681644290685653687e-02 7.052881270647048950e-02 1.573661118745803833e-01 -3.078175187110900879e-01 -1.874043792486190796e-01 3.330730199813842773e-01 -2.534007132053375244e-01 3.057252764701843262e-01 -2.473900914192199707e-01 -3.742029517889022827e-02
2.006645053625106812e-01 -1.758743673563003540e-01 5.307092517614364624e-02 -2.418481707572937012e-01 -2.146399021148681641e-01 1.025672536343336105e-02 3.722456395626068115e-01 -1.091691479086875916e-01 1.253186166286468506e-01 1.146319061517715454e-01 2.453542351722717285e-01 -3.621056675910949707e-01 -1.520816516131162643e-02 1.594054847955703735e-01 -2.635642886161804199e-01 1.576810330152511597e-01 -8.241999149322509766e-02 -1.326983869075775146e-01 4.875377938151359558e-02 -3.922368884086608887e-01 9.340982139110565186e-02 8.803916722536087036e-02 6.992548704147338867e-02 -5.864711478352546692e-02 1.290698796510696411e-01 -7.496895641088485718e-02 6.408137083053588867e-02 2.066456945613026619e-03 -7.812169194221496582e-02 -2.111274600028991699e-01 1.214635372161865234e-01 -1.828769445419311523e-01
-2.903951518237590790e-02 5.192277953028678894e-02 1.924746334552764893e-01 -4.478699862957000732e-01 -8.152741193771362305e-02 1.790962368249893188e-01 -6.843619793653488159e-02 -5.692484229803085327e-02 -2.544576823711395264e-01 9.239959716796875000e-02 -1.065692529082298279e-01 -2.887977659702301025e-01 -2.161982953548431396e-01 4.882447794079780579e-02 1.379172205924987793e-01 3.349460959434509277e-01 4.543226584792137146e-02 -7.814627140760421753e-02 4.246816411614418030e-02 -2.228943556547164917e-01 -2.006825059652328491e-01 -5.940151959657669067e-02 -2.419622987508773804e-01 1.185456290841102600e-01 -4.882925376296043396e-02 1.319506317377090454e-01 1.055957898497581482e-01 2.820373475551605225e-01 -6.857967376708984375e-02 -1.426702179014682770e-02 -2.123414278030395508e-01 -1.650879681110382080e-01
-2.034555003046989441e-02 -2.519837021827697754e-01 -1.178679689764976501e-01 -2.779924869537353516e-01 -9.489871561527252197e-02 1.019020602107048035e-01 2.980109304189682007e-02 -1.544117648154497147e-02 9.954104572534561157e-02 1.593681275844573975e-01 1.738825067877769470e-02 -1.242526620626449585e-01 -5.200532674789428711e-01 2.925752699375152588e-01 1.540646608918905258e-02 3.412703275680541992e-01 1.647272333502769470e-02 1.148362383246421814e-01 1.463287975639104843e-03 -2.559168040752410889e-01 -2.103478014469146729e-01 2.271115034818649292e-01 2.826818078756332397e-02 1.244832202792167664e-01 -1.900662034749984741e-01 -1.047590821981430054e-01 1.129060401581227779e-03 1.752596497535705566e-01 -1.088061332702636719e-01 -9.990699589252471924e-02 7.816114276647567749e-02 -6.142994016408920288e-02
-1.228466331958770752e-01 7.505641877651214600e-02 1.331825461238622665e-02 -4.317905604839324951e-01 -2.335809618234634399e-01 1.033255904912948608e-01 1.860787905752658844e-02 1.672099232673645020e-01 4.824673384428024292e-02 -1.215100213885307312e-01 3.436283441260457039e-03 2.138537354767322540e-02 -2.856227159500122070e-01 2.656650245189666748e-01 1.476408094167709351e-01 3.011221587657928467e-01 -1.198366060853004456e-01 4.229411110281944275e-02 -1.468160934746265411e-02 -3.532039225101470947e-01 1.543186306953430176e-01 -2.597889602184295654e-01 1.853964924812316895e-01 -7.531304657459259033e-02 -2.444178313016891479e-01 -9.927422553300857544e-02 8.812256157398223877e-02 1.918449699878692627e-01 1.124820206314325333e-02 2.768540987744927406e-03 -1.551742106676101685e-01 -7.794659584760665894e-02
6.806979328393936157e-02 1.065147966146469116e-01 1.501467972993850708e-01 -2.403158694505691528e-01 -3.308341205120086670e-01 -1.668941825628280640e-01 1.650168895721435547e-01 2.240465581417083740e-02 -1.507778614759445190e-01 -2.774070799350738525e-01 4.530156776309013367e-02 -4.706511199474334717e-01 -3.003060817718505859e-01 -3.556439885869622231e-03 -1.196925062686204910e-02 -2.774307318031787872e-02 2.761783078312873840e-02 2.870205938816070557e-01 6.631730496883392334e-02 -2.959232032299041748e-01 5.857708677649497986e-02 -2.479642182588577271e-01 -1.801652106223627925e-04 1.715743541717529297e-01 -6.086775287985801697e-02 -7.780111581087112427e-02 -1.487556099891662598e-01 6.660493090748786926e-03 -1.434342116117477417e-01 4.324304312467575073e-02 1.402523554861545563e-02 1.694222539663314819e-02
-7.690100371837615967e-02 2.663346230983734131e-01 -2.650440633296966553e-01 -4.016122817993164062e-01 -1.305671334266662598e-01 1.598162204027175903e-01 2.874207198619842529e-01 1.116768643260002136e-01 5.619308724999427795e-02 1.147785708308219910e-01 1.634275764226913452e-01 1.174257486127316952e-03 -3.569265305995941162e-01 4.327668622136116028e-02 -1.821688413619995117e-01 1.455713510513305664e-01 5.692694336175918579e-02 1.157081965357065201e-02 -4.021364822983741760e-02 5.245954543352127075e-02 5.252073332667350769e-02 -2.217789143323898315e-01 8.425023406744003296e-02 -7.220106571912765503e-02 5.972273275256156921e-02 -3.256553411483764648e-01 9.758525528013706207e-03 2.545838952064514160e-01 -2.551180720329284668e-01 1.203797385096549988e-01 2.844619564712047577e-02 1.846812665462493896e-02
1.538602113723754883e-01 -7.096129655838012695e-02 1.531050652265548706e-01 -3.526544868946075439e-01 -4.985556751489639282e-02 9.844028204679489136e-02 -2.446850985288619995e-01 1.945057064294815063e-01 -2.067600488662719727e-01 9.453472495079040527e-02 5.104143917560577393e-02 -2.687396705150604248e-01 -1.528705470263957977e-02 -9.772495925426483154e-02 -2.097548693418502808e-01 1.509922146797180176e-01 -5.231374874711036682e-03 6.544604897499084473e-02 1.748368740081787109e-01 -1.123401802033185959e-02 1.745507866144180298e-02 2.159213721752166748e-01 -4.258718341588973999e-02 4.648363962769508362e-02 -5.865774303674697876e-02 -2.270493507385253906e-01 -1.289696991443634033e-01 3.530003726482391357e-01 -4.601066112518310547e-01 -6.295857019722461700e-03 1.267043203115463257e-01 2.411280758678913116e-02
4.448414742946624756e-01 -6.795830279588699341e-02 1.051249355077743530e-01 -3.850082159042358398e-01 1.017484590411186218e-01 -3.255312144756317139e-02 3.480896353721618652e-01 1.815315335988998413e-01 -2.907695174217224121e-01 -1.259261071681976318e-01 8.515328913927078247e-02 -1.394105404615402222e-01 -2.342363148927688599e-01 -1.187527924776077271e-01 -1.607738286256790161e-01 1.736909896135330200e-01 -8.206934668123722076e-03 -5.326308310031890869e-02 7.624056935310363770e-02 -4.583740234375000000e-02 -9.591791033744812012e-02 2.692759735509753227e-03 1.435809284448623657e-01 -1.787727177143096924e-01 4.572260752320289612e-02 -2.830123603343963623e-01 -1.726168990135192871e-01 7.518073171377182007e-02 5.688516423106193542e-02 -3.977949172258377075e-02 1.257191896438598633e-01 -9.872564673423767090e-02
-1.594848036766052246e-01 -2.003472745418548584e-01 1.468819659203290939e-02 -5.469198226928710938e-01 -8.983566612005233765e-02 1.666686497628688812e-02 4.786152392625808716e-02 -9.918715059757232666e-02 -1.905313730239868164e-01 1.862923651933670044e-01 -8.961278200149536133e-02 -1.052675172686576843e-01 -1.033641174435615540e-01 2.096666246652603149e-01 7.310470938682556152e-02 4.441392421722412109e-02 1.287190914154052734e-01 -2.829073667526245117e-01 -8.349028229713439941e-02 -2.764517366886138916e-01 -1.173883453011512756e-01 -3.189381584525108337e-02 -2.336015552282333374e-01 -1.974142193794250488e-01 -1.360237151384353638e-01 1.692587323486804962e-02 -7.409047335386276245e-02 3.076502978801727295e-01 7.967737503349781036e-03 1.377121657133102417e-01 -1.498049777001142502e-02 -1.897664964199066162e-01
1.637262701988220215e-01 5.801737681031227112e-02 -1.234917193651199341e-01 -2.737081348896026611e-01 -5.044884681701660156e-01 1.349030584096908569e-01 -1.605810672044754028e-01 -3.279749155044555664e-01 3.162944689393043518e-02 2.412136830389499664e-02 1.904988288879394531e-01 -2.574323713779449463e-01 -1.309521049261093140e-01 -2.052210271358489990e-02 -1.244674399495124817e-01 -1.075494363903999329e-01 2.124977856874465942e-02 -1.506568044424057007e-01 9.247948229312896729e-02 -2.315910607576370239e-01 -8.149212598800659180e-02 1.237813830375671387e-01 -7.534383982419967651e-02 -1.070749536156654358e-01 4.029960185289382935e-02 -5.544296931475400925e-03 8.092134445905685425e-02 3.581669628620147705e-01 -6.085323914885520935e-02 -1.139600574970245361e-01 -1.798164397478103638e-01 -1.219711527228355408e-01
-5.359390005469322205e-02 -1.858502477407455444e-01 3.609212338924407959e-01 -4.528097808361053467e-01 -1.503478270024061203e-02 -1.380888670682907104e-01 3.758420944213867188e-01 -2.481160126626491547e-02 -3.141235187649726868e-02 -8.246563374996185303e-02 1.506690680980682373e-01 -4.509618505835533142e-02 1.591391116380691528e-01 2.268967777490615845e-01 2.341543883085250854e-02 1.985267400741577148e-01 -1.267527341842651367e-01 -9.945927560329437256e-02 2.031492441892623901e-01 -2.094749212265014648e-01 1.414158642292022705e-01 1.090302914381027222e-01 2.312135547399520874e-01 -7.501981407403945923e-02 -1.338110119104385376e-01 -8.708486706018447876e-02 -3.336768224835395813e-02 2.017670422792434692e-01 -1.487895548343658447e-01 -1.009472608566284180e-01 -9.566779434680938721e-02 7.715802639722824097e-02
-2.532159984111785889e-01 -1.305596232414245605e-01 -9.004512429237365723e-02 -2.983710467815399170e-01 -2.651063501834869385e-01 -4.259245470166206360e-02 3.001584112644195557e-01 2.136628329753875732e-01 1.038156747817993164e-01 4.742482304573059082e-02 2.301503866910934448e-01 -2.428073436021804810e-02 2.128214389085769653e-01 1.026429235935211182e-01 -2.270886674523353577e-02 3.149260953068733215e-02 2.352592051029205322e-01 5.485370289534330368e-03 1.612960398197174072e-01 -2.003659904003143311e-01 -2.603666484355926514e-01 -2.523057758808135986e-01 8.495116978883743286e-02 -8.971827477216720581e-02 -1.113664507865905762e-01 -1.811920851469039917e-01 9.941235184669494629e-03 3.073823750019073486e-01 1.734891235828399658e-01 8.721304126083850861e-03 -2.036369293928146362e-01 -1.011193469166755676e-01
-6.053378060460090637e-02 -8.432634174823760986e-02 -1.500129848718643188e-01 -2.371442764997482300e-01 1.358362585306167603e-01 8.129268884658813477e-02 3.158500790596008301e-01 9.334557503461837769e-02 1.684684306383132935e-01 -1.025398969650268555e-01 -1.324964035302400589e-02 -1.566491872072219849e-01 -1.972310245037078857e-01 2.094530612230300903e-01 3.113763928413391113e-01 6.707195192575454712e-02 8.731117099523544312e-02 -1.188965290784835815e-01 2.518732249736785889e-01 -3.640160262584686279e-01 2.028206828981637955e-03 -4.939785599708557129e-02 -9.724439121782779694e-03 -1.104703173041343689e-01 -9.564600139856338501e-02 -8.796756714582443237e-02 1.384842395782470703e-01 4.789880216121673584e-01 4.014617949724197388e-02 1.597703061997890472e-02 -9.461797773838043213e-02 -1.426549106836318970e-01
1.325901248492300510e-03 1.560964733362197876e-01 1.754172146320343018e-01 -3.534277379512786865e-01 -6.666930019855499268e-02 -9.583916515111923218e-02 4.967096075415611267e-02 2.369178831577301025e-01 5.609411001205444336e-02 2.409243583679199219e-01 1.037111505866050720e-01 2.627621591091156006e-01 -2.708225548267364502e-01 6.665875017642974854e-02 4.967274144291877747e-02 2.420831322669982910e-01 2.079382985830307007e-01 2.031461596488952637e-01 5.966917797923088074e-02 -2.375781685113906860e-01 -2.246790536446496844e-04 -1.069320812821388245e-01 -9.865003079175949097e-02 1.172920037060976028e-02 4.272797331213951111e-02 -1.038760244846343994e-01 -2.732851803302764893e-01 3.962638080120086670e-01 -1.356614679098129272e-01 1.800626963376998901e-01 -5.718175694346427917e-02 -6.029301136732101440e-02
2.011836469173431396e-01 -4.009086638689041138e-02 2.438178211450576782e-01 -3.127849698066711426e-01 -3.276566788554191589e-02 -1.668473631143569946e-01 1.751751154661178589e-01 1.868165731430053711e-01 1.651926338672637939e-01 1.731614023447036743e-01 2.838910184800624847e-02 1.944031417369842529e-01 -2.754129171371459961e-01 1.485573053359985352e-01 2.509095892310142517e-02 3.189246356487274170e-01 1.297148764133453369e-01 -4.366279765963554382e-02 7.066471502184867859e-03 -4.446762800216674805e-01 1.073837187141180038e-02 3.058057278394699097e-02 -8.047351241111755371e-02 1.451019197702407837e-01 -9.390882402658462524e-02 -8.286199718713760376e-02 1.771056465804576874e-02 2.790073156356811523e-01 -6.237741932272911072e-02 5.090653523802757263e-02 -3.609405085444450378e-02 -2.515403628349304199e-01
-2.679367661476135254e-01 -1.858371794223785400e-01 -6.221505254507064819e-02 -3.708785474300384521e-01 -1.890439242124557495e-01 7.705323398113250732e-02 2.192090302705764771e-01 1.707546412944793701e-01 4.591182514559477568e-04 -5.911220610141754150e-02 2.954654991626739502e-01 -2.019911706447601318e-01 -5.232543218880891800e-03 4.724308475852012634e-02 7.842316478490829468e-02 1.319933533668518066e-01 1.325829625129699707e-01 -2.525334060192108154e-01 2.398232817649841309e-01 -1.170981228351593018e-01 -1.015240326523780823e-01 -2.904766499996185303e-01 1.579628884792327881e-01 5.701937898993492126e-02 -2.026463896036148071e-01 -2.455516457557678223e-01 4.696067795157432556e-02 9.014319628477096558e-02 2.166287004947662354e-01 1.065323948860168457e-01 -6.851043552160263062e-02 -1.606639325618743896e-01
7.216655183583498001e-03 -3.874820843338966370e-02 2.929918169975280762e-01 -3.370762467384338379e-01 -2.475411258637905121e-02 -5.900161713361740112e-02 5.567441880702972412e-02 1.322131454944610596e-01 -1.126159653067588806e-01 1.769473850727081299e-01 1.069519761949777603e-02 3.415537998080253601e-02 -2.588387131690979004e-01 2.057685554027557373e-01 -2.597065456211566925e-02 1.466160416603088379e-01 4.105097055435180664e-02 1.637919247150421143e-01 1.975256353616714478e-01 -4.075125157833099365e-01 7.711178064346313477e-02 -3.302621245384216309e-01 -4.344494640827178955e-02 1.418355405330657959e-01 -1.589593291282653809e-01 -6.608691066503524780e-02 -6.385951768606901169e-03 2.693885564804077148e-01 -1.450737565755844116e-01 -1.546724140644073486e-02 -7.344827055931091309e-02 -3.130153119564056396e-01
-3.400716930627822876e-02 -9.460896998643875122e-02 2.018508911132812500e-01 -5.046768784523010254e-01 -4.776207357645034790e-02 -8.471007645130157471e-02 -7.310553640127182007e-02 1.354633718729019165e-01 -1.102714315056800842e-01 3.406293094158172607e-01 -4.155922681093215942e-02 -3.346303012222051620e-03 5.087705329060554504e-02 1.128845363855361938e-01 1.638615876436233521e-01 3.074170649051666260e-01 1.246633827686309814e-01 -1.664922833442687988e-01 -2.105006948113441467e-02 -3.153651356697082520e-01 -2.712513804435729980e-01 1.352128088474273682e-01 -1.650826074182987213e-02 -1.143366843461990356e-01 -3.268725797533988953e-02 -1.399500854313373566e-02 -8.742026984691619873e-03 2.831238508224487305e-01 -2.271543443202972412e-01 -1.104908436536788940e-01 -5.265067331492900848e-03 3.139460831880569458e-02
4.355530068278312683e-02 5.897532030940055847e-02 -1.005843430757522583e-01 -1.834784746170043945e-01 -2.536569833755493164e-01 2.434574961662292480e-01 1.522020697593688965e-01 -2.153134196996688843e-01 2.261418104171752930e-01 8.162631839513778687e-02 2.282470911741256714e-01 -4.134080111980438232e-01 -1.877722591161727905e-01 3.633737266063690186e-01 -5.215889215469360352e-02 8.943338692188262939e-02 1.824764609336853027e-01 -1.140634864568710327e-01 1.299995034933090210e-01 -2.694077193737030029e-01 1.325259953737258911e-01 -5.536186695098876953e-02 6.940418481826782227e-02 -2.781775407493114471e-02 -7.593798637390136719e-02 -3.765240544453263283e-03 -5.018771067261695862e-02 1.526663750410079956e-01 -1.871742904186248779e-01 2.462940961122512817e-01 -3.384893015027046204e-02 9.179423749446868896e-02
2.049352042376995087e-02 9.284544736146926880e-02 1.815436631441116333e-01 -1.089870855212211609e-01 9.322433918714523315e-02 -4.405079036951065063e-02 3.800117373466491699e-01 1.687228828668594360e-01 2.165526747703552246e-01 -9.861055016517639160e-02 2.244727909564971924e-01 -3.926996588706970215e-01 -1.101816594600677490e-01 1.715007275342941284e-01 -8.312357217073440552e-02 1.316042989492416382e-01 4.193282499909400940e-02 -1.348163932561874390e-01 2.205902487039566040e-01 -3.398159742355346680e-01 -9.576950967311859131e-02 2.494200505316257477e-02 5.790879204869270325e-02 1.840211749076843262e-01 -1.660052090883255005e-01 -1.075025275349617004e-01 6.021969765424728394e-02 1.441315263509750366e-01 -3.227235078811645508e-01 -8.177731186151504517e-02 1.678714305162429810e-01 -4.472602158784866333e-02
2.701489031314849854e-01 -9.614326059818267822e-02 -1.228600442409515381e-01 -7.760626822710037231e-02 -3.314154744148254395e-01 1.240737512707710266e-01 2.787426114082336426e-01 5.565542355179786682e-02 2.960084378719329834e-02 -9.086022526025772095e-02 2.893149480223655701e-02 -3.329814672470092773e-01 -1.665791273117065430e-01 5.644547753036022186e-03 -3.244915306568145752e-01 5.035992860794067383e-01 -1.480677537620067596e-02 2.435174956917762756e-02 9.949214011430740356e-02 -2.104671299457550049e-01 6.398894637823104858e-02 5.603520199656486511e-02 1.353255808353424072e-01 -8.986667543649673462e-02 -5.844809580594301224e-03 -6.970617175102233887e-02 -8.289330452680587769e-02 2.055801078677177429e-02 -1.124422252178192139e-01 2.128294706344604492e-01 -9.722902625799179077e-02 -1.220218017697334290e-01
-1.044508963823318481e-01 -1.705218255519866943e-01 2.359945885837078094e-02 -3.485216796398162842e-01 -1.593271791934967041e-01 4.068709537386894226e-02 -1.247292906045913696e-01 -1.873520165681838989e-01 1.840181052684783936e-01 1.853726357221603394e-01 -5.304284021258354187e-02 -1.095247715711593628e-01 -1.444372441619634628e-02 -3.315018117427825928e-02 1.953636556863784790e-01 1.304642707109451294e-01 4.015515372157096863e-02 -8.576507121324539185e-02 4.538996890187263489e-02 -3.894694745540618896e-01 -1.952970921993255615e-01 -2.093773931264877319e-01 -2.075440250337123871e-02 -9.327007830142974854e-02 -1.113394796848297119e-01 1.070790663361549377e-01 -3.663869574666023254e-02 4.453572630882263184e-01 -1.943152695894241333e-01 1.276133656501770020e-01 -2.942939698696136475e-01 -5.228625610470771790e-02
-1.399086117744445801e-01 -4.088633507490158081e-02 2.032213360071182251e-01 -2.916487157344818115e-01 2.178593538701534271e-02 1.487849373370409012e-02 2.111485600471496582e-01 -7.464367896318435669e-02 -1.997430771589279175e-01 -2.809231579303741455e-01 7.380878925323486328e-02 -1.007380634546279907e-01 1.760852336883544922e-02 -1.490589529275894165e-01 5.235490202903747559e-02 -1.145178675651550293e-01 -1.722103953361511230e-01 9.090035408735275269e-02 1.028883829712867737e-02 -3.731481730937957764e-01 -1.921651661396026611e-01 -4.305180907249450684e-02 1.318001300096511841e-01 8.638974279165267944e-02 -1.264658123254776001e-01 -1.071598231792449951e-01 -1.598758623003959656e-02 4.364465475082397461e-01 -3.622844815254211426e-01 1.920617669820785522e-01 -1.970358891412615776e-03 3.885787725448608398e-02
4.636894166469573975e-02 -3.077163919806480408e-02 2.479906082153320312e-01 -4.436717927455902100e-01 -1.785160899162292480e-01 -7.496383786201477051e-02 2.022845447063446045e-01 2.339746654033660889e-01 1.076715588569641113e-01 -1.483093798160552979e-01 4.017950221896171570e-02 2.724809944629669189e-01 -3.244229257106781006e-01 2.942743301391601562e-01 -6.543598324060440063e-02 2.262287884950637817e-01 -3.561994433403015137e-02 1.614667326211929321e-01 1.462545692920684814e-01 -5.396116152405738831e-02 3.544851392507553101e-02 -1.767531484365463257e-01 -1.324997749179601669e-02 1.567724496126174927e-01 1.484692841768264771e-01 -9.574496001005172729e-02 -7.405699789524078369e-02 2.763428092002868652e-01 -5.582518875598907471e-02 1.067295819520950317e-01 2.041396498680114746e-02 -1.084984019398689270e-01
2.802445590496063232e-01 1.023143082857131958e-01 -1.946297287940979004e-01 -2.709821760654449463e-01 -2.299902439117431641e-01 1.915683895349502563e-01 2.114821374416351318e-01 6.251763552427291870e-02 1.452210992574691772e-01 -1.931812465190887451e-01 1.475579291582107544e-01 -1.530330330133438110e-01 -2.988625317811965942e-02 4.110647737979888916e-02 1.487797200679779053e-01 -7.279097288846969604e-02 -2.093156278133392334e-01 -2.808283828198909760e-02 -4.549180716276168823e-02 -1.942222118377685547e-01 -2.832728326320648193e-01 -1.887982785701751709e-01 3.336331248283386230e-01 -5.292249098420143127e-02 1.083420217037200928e-01 -1.872247457504272461e-01 -1.405135244131088257e-01 3.272961974143981934e-01 -1.594771891832351685e-01 2.867010422050952911e-02 1.158349663019180298e-01 1.066906005144119263e-02
2.660284340381622314e-01 2.143579572439193726e-01 -1.477923542261123657e-01 -2.214739620685577393e-01 -3.099515736103057861e-01 -2.134458720684051514e-02 3.151959776878356934e-01 -2.397600933909416199e-02 9.086170047521591187e-02 -1.353275626897811890e-01 4.951346665620803833e-02 -2.840023674070835114e-02 -2.082862257957458496e-01 -1.748150214552879333e-02 1.384513080120086670e-01 1.326347291469573975e-01 -7.799674570560455322e-02 1.922914572060108185e-02 -2.301159203052520752e-01 -1.733317375183105469e-01 -3.512064814567565918e-01 -1.449212282896041870e-01 2.577353715896606445e-01 -2.960968948900699615e-02 9.022422879934310913e-02 -2.043573409318923950e-01 8.679365739226341248e-03 2.334830462932586670e-01 -2.014941722154617310e-01 1.539725363254547119e-01 1.807184368371963501e-01 -5.566990748047828674e-02
1.431571096181869507e-01 -8.575947582721710205e-02 -1.243612617254257202e-01 4.962036758661270142e-02 -1.975881457328796387e-01 -2.516556680202484131e-01 3.002290129661560059e-01 8.304882794618606567e-02 3.698062151670455933e-02 1.168809756636619568e-01 1.216910183429718018e-01 -3.331793248653411865e-01 1.393376439809799194e-01 1.305447798222303391e-02 1.379614472389221191e-01 2.788268327713012695e-01 1.461755484342575073e-01 -2.460278868675231934e-01 3.589836657047271729e-01 -1.535592228174209595e-01 3.240196779370307922e-02 -1.642294600605964661e-02 2.013530582189559937e-01 5.184319615364074707e-02 -3.452739492058753967e-02 -2.386667430400848389e-01 1.223595514893531799e-01 1.588458865880966187e-01 -2.886084914207458496e-01 6.347344815731048584e-02 -3.182990476489067078e-02 -1.789316385984420776e-01
-6.664839386940002441e-02 1.527524143457412720e-01 -5.407958850264549255e-02 -4.868358373641967773e-01 2.911838889122009277e-02 -4.173748940229415894e-02 -6.405720859766006470e-02 1.178551465272903442e-02 9.844633191823959351e-02 -3.617242351174354553e-02 3.455805182456970215e-01 -1.634550392627716064e-01 -1.571960449218750000e-01 6.373196840286254883e-02 -9.593807905912399292e-02 1.990388482809066772e-01 2.692936956882476807e-01 5.063906311988830566e-02 2.746585011482238770e-02 -2.312482446432113647e-01 1.690660715103149414e-01 -8.009568601846694946e-02 -6.923831254243850708e-02 -2.103888392448425293e-01 -8.256078511476516724e-02 -3.328660726547241211e-01 -6.967115402221679688e-02 1.543693542480468750e-01 -3.304767012596130371e-01 9.258069097995758057e-02 -5.914810672402381897e-02 9.883391857147216797e-02
-1.330884844064712524e-01 1.418039649724960327e-01 4.284323379397392273e-02 -2.214533835649490356e-01 -1.343822032213211060e-01 -1.744377240538597107e-02 8.594059944152832031e-02 -1.432649344205856323e-01 2.054315656423568726e-01 7.741745561361312866e-02 5.806452035903930664e-02 -3.548811376094818115e-01 -2.075845450162887573e-01 -2.434824220836162567e-02 -2.510408759117126465e-01 4.236499965190887451e-01 7.325805723667144775e-02 9.083938598632812500e-02 1.659354418516159058e-01 -3.599364161491394043e-01 -8.254311978816986084e-02 -1.311112344264984131e-01 3.958811610937118530e-02 -2.565718591213226318e-01 -1.210706979036331177e-01 -4.117934033274650574e-02 4.828576371073722839e-02 1.942468285560607910e-01 3.409272804856300354e-02 1.605655848979949951e-01 2.168200314044952393e-01 -9.411092102527618408e-02
3.306643366813659668e-01 2.469826489686965942e-01 -1.075700968503952026e-01 -2.670216858386993408e-01 -1.292763203382492065e-01 1.998997777700424194e-01 2.966551855206489563e-02 8.634075522422790527e-02 -2.185390144586563110e-01 -2.033667415380477905e-01 1.976190954446792603e-01 -2.033791691064834595e-01 -2.249984741210937500e-01 -1.726417243480682373e-02 -2.305344678461551666e-02 5.586289241909980774e-02 -1.099421009421348572e-01 2.842742502689361572e-01 -8.387682586908340454e-02 -1.633267551660537720e-01 -2.667068839073181152e-01 -1.230857968330383301e-01 1.111021488904953003e-01 -1.001234278082847595e-01 3.619545698165893555e-02 -1.193703562021255493e-01 2.536168694496154785e-01 3.123313486576080322e-01 -4.457041993737220764e-02 -3.774993587285280228e-03 -1.204241365194320679e-01 -1.687538474798202515e-01
-2.959351427853107452e-02 -2.046998590230941772e-01 2.767413258552551270e-01 -1.851628273725509644e-01 -2.172210067510604858e-01 -7.989862002432346344e-03 1.022645905613899231e-01 6.748279184103012085e-02 4.778422787785530090e-02 5.544607341289520264e-02 1.489219367504119873e-01 -2.786046862602233887e-01 -2.637872695922851562e-01 1.366149038076400757e-01 -2.577265202999114990e-01 2.457130551338195801e-01 9.612172842025756836e-02 -1.389567106962203979e-01 1.166899651288986206e-01 -4.326567351818084717e-01 -3.165201842784881592e-02 -5.274165887385606766e-03 -1.733876019716262817e-01 -7.788348942995071411e-02 -7.415699213743209839e-02 2.097262144088745117e-01 -9.836540557444095612e-03 2.706446349620819092e-01 -1.992119401693344116e-01 1.129429563879966736e-01 -1.219297647476196289e-01 -8.506307750940322876e-02
-3.640184924006462097e-02 -1.738127321004867554e-01 4.439866915345191956e-02 -8.349354565143585205e-02 -1.590135693550109863e-01 4.751432314515113831e-02 2.471514940261840820e-01 9.468124061822891235e-02 -2.683365941047668457e-01 1.825769990682601929e-02 1.576078236103057861e-01 -8.293889462947845459e-02 -1.048938706517219543e-01 2.125876545906066895e-01 -1.261867024004459381e-02 4.738389253616333008e-01 1.294146031141281128e-01 1.974230259656906128e-01 -1.339911520481109619e-01 -2.988563477993011475e-01 -8.021987229585647583e-02 6.246964633464813232e-02 2.452629804611206055e-01 1.044578626751899719e-01 -2.082942426204681396e-01 8.440307527780532837e-02 -4.770639538764953613e-02 2.223652601242065430e-01 -3.003648817539215088e-01 8.991661481559276581e-03 -2.000175118446350098e-01 7.687798701226711273e-03
-1.021821275353431702e-01 -2.227811813354492188e-01 -2.621629238128662109e-01 -4.075115025043487549e-01 -3.161777928471565247e-02 -1.198010072112083435e-01 1.007631197571754456e-01 -8.906734734773635864e-02 -2.817015349864959717e-01 4.030023515224456787e-02 -2.733608335256576538e-02 -2.008296996355056763e-01 3.761266591027379036e-03 -3.108066320419311523e-01 -7.851145230233669281e-03 6.071803346276283264e-02 1.128484904766082764e-01 -1.331047527492046356e-02 -5.511394236236810684e-03 3.314416483044624329e-02 -1.560609936714172363e-01 1.332360506057739258e-01 6.895393133163452148e-02 -2.146559357643127441e-01 -2.764026224613189697e-01 -9.619769454002380371e-02 -2.124141007661819458e-01 4.098539650440216064e-01 -5.127635598182678223e-02 -1.917417161166667938e-03 -1.942643970251083374e-01 5.628208816051483154e-02
-2.417033724486827850e-02 3.235360980033874512e-02 -4.093517735600471497e-02 -2.959870994091033936e-01 -8.544375002384185791e-02 -4.071110393851995468e-03 2.962979972362518311e-01 -1.035086512565612793e-01 1.236016303300857544e-01 -1.463436335325241089e-02 -1.516403853893280029e-01 -9.933637082576751709e-02 -6.980144232511520386e-02 -2.988534234464168549e-02 4.892763681709766388e-03 3.755077123641967773e-01 2.032292187213897705e-01 1.674728244543075562e-01 3.508058488368988037e-01 -4.814401566982269287e-01 -5.743088573217391968e-02 -7.970202714204788208e-02 -5.702693760395050049e-02 -3.453063964843750000e-02 -5.785014480352401733e-02 -1.907051652669906616e-01 1.058980077505111694e-01 1.557600498199462891e-01 3.732551261782646179e-02 -6.102808937430381775e-02 2.916584312915802002e-01 6.667122244834899902e-02
-2.297150343656539917e-01 -1.063394695520401001e-01 2.194657921791076660e-01 -2.229923307895660400e-01 -3.898376971483230591e-02 2.370489090681076050e-01 3.377754092216491699e-01 8.073922246694564819e-02 6.211537122726440430e-02 -1.787754297256469727e-01 1.855928897857666016e-01 -1.686078161001205444e-01 -1.009942740201950073e-01 6.874845176935195923e-02 -2.148758471012115479e-01 1.719117313623428345e-01 1.288193315267562866e-01 2.583805471658706665e-02 2.712370753288269043e-01 -6.333109736442565918e-02 1.161023508757352829e-02 6.957170367240905762e-02 1.414576321840286255e-01 -1.307271569967269897e-01 -2.242733687162399292e-01 -3.656605780124664307e-01 -1.341965347528457642e-01 1.465039402246475220e-01 -1.384040992707014084e-02 -7.526515051722526550e-03 -3.283623456954956055e-01 4.358590766787528992e-02
-7.919524610042572021e-02 -1.736380346119403839e-02 1.485967487096786499e-01 -4.362287521362304688e-01 1.220042258501052856e-01 1.947364658117294312e-01 5.839642882347106934e-02 6.552928686141967773e-02 6.148966774344444275e-02 -3.969241678714752197e-02 -3.253665566444396973e-02 -1.568509638309478760e-01 -3.056250698864459991e-02 -7.514222059398889542e-03 1.878553070127964020e-02 1.942766457796096802e-01 3.187154605984687805e-02 -4.778771102428436279e-02 2.029281482100486755e-02 -2.544098198413848877e-01 -2.676962874829769135e-02 1.906877905130386353e-01 -1.255942285060882568e-01 -3.572410345077514648e-02 -3.438912704586982727e-02 -8.109045773744583130e-02 -2.678130269050598145e-01 3.287875056266784668e-01 -5.583623051643371582e-01 9.534020721912384033e-02 -9.797382354736328125e-02 9.914465248584747314e-02
-8.108779042959213257e-02 1.569753885269165039e-01 1.172195598483085632e-01 -1.024954020977020264e-01 1.411164253950119019e-01 -1.458986997604370117e-01 4.275661706924438477e-01 4.493437707424163818e-02 2.815419435501098633e-01 -1.123831421136856079e-01 8.550599217414855957e-02 -4.057661890983581543e-01 -1.031340137124061584e-01 1.536360234022140503e-01 -8.359441906213760376e-02 1.352702081203460693e-01 -2.472534961998462677e-02 -1.189983040094375610e-01 2.989182174205780029e-01 -3.004271686077117920e-01 -2.202014997601509094e-02 -6.663115322589874268e-02 -5.838217958807945251e-02 1.034188922494649887e-02 -1.974029690027236938e-01 -2.355471700429916382e-01 2.635898254811763763e-02 2.680467665195465088e-01 -9.745487570762634277e-02 -1.050268933176994324e-01 6.217025592923164368e-02 3.029090538620948792e-02
1.945043206214904785e-01 1.633409559726715088e-01 -1.638024598360061646e-01 -3.210702240467071533e-01 -1.057826913893222809e-02 2.859617955982685089e-02 -1.064208117895759642e-04 2.050456702709197998e-01 6.106275320053100586e-02 1.857021749019622803e-01 2.439799755811691284e-01 -1.333521753549575806e-01 -2.793676555156707764e-01 1.739543974399566650e-01 1.791907846927642822e-01 3.545619845390319824e-01 3.223975300788879395e-01 7.862645387649536133e-02 -1.562679111957550049e-01 -1.441681385040283203e-01 9.561927616596221924e-02 -3.476161882281303406e-02 8.568089455366134644e-02 -3.174686059355735779e-02 1.138995289802551270e-01 -1.770886927843093872e-01 -2.643166184425354004e-01 2.425386309623718262e-01 -1.683693975210189819e-01 3.318725526332855225e-02 -6.612218171358108521e-02 -8.587766438722610474e-03
2.252489477396011353e-01 1.920316815376281738e-01 -2.113795727491378784e-01 -1.781671941280364990e-01 -1.826227456331253052e-01 5.029457435011863708e-02 1.332199424505233765e-01 -1.145135238766670227e-01 -8.116170763969421387e-03 -5.713717266917228699e-02 1.080563440918922424e-01 -1.273562610149383545e-01 7.089590188115835190e-03 1.878390088677406311e-03 -2.584943175315856934e-01 -2.860921248793601990e-02 2.188459336757659912e-01 7.915380597114562988e-02 -5.893558263778686523e-02 -1.311353743076324463e-01 -1.758419871330261230e-01 -3.011617362499237061e-01 3.435259759426116943e-01 -8.246451616287231445e-02 2.058210819959640503e-01 -3.493380248546600342e-01 8.026900887489318848e-02 2.683338522911071777e-01 -2.448279708623886108e-01 1.672087460756301880e-01 -2.588566765189170837e-02 -1.327757984399795532e-01
6.068948656320571899e-02 6.263370811939239502e-02 2.120236307382583618e-01 -7.403331995010375977e-02 -3.257126212120056152e-01 -1.758899390697479248e-01 2.225795388221740723e-01 8.042618632316589355e-02 -1.177221238613128662e-01 -1.663910895586013794e-01 1.861206591129302979e-01 -3.036622107028961182e-01 -2.555069327354431152e-01 -1.120273619890213013e-01 -1.298623085021972656e-01 3.336524963378906250e-01 1.383066475391387939e-01 4.726329073309898376e-02 1.150901690125465393e-01 5.163446813821792603e-02 -1.626292020082473755e-01 -3.037191331386566162e-01 -2.030520439147949219e-01 1.540409177541732788e-01 -9.160450100898742676e-02 -2.360972203314304352e-02 -1.439940333366394043e-01 6.514693796634674072e-02 -2.176113724708557129e-01 -2.055325359106063843e-01 -3.408914431929588318e-02 -1.699715554714202881e-01
4.245092719793319702e-02 -1.971029788255691528e-01 9.219003468751907349e-02 -2.921303808689117432e-01 -3.554242253303527832e-01 2.638052217662334442e-02 1.533297002315521240e-01 -2.110398262739181519e-01 -8.837798982858657837e-02 -3.605473041534423828e-01 5.155164748430252075e-02 -6.709823012351989746e-02 -5.139858275651931763e-02 -1.403388977050781250e-01 5.334463715553283691e-02 1.582077443599700928e-01 1.443410068750381470e-01 -1.236210688948631287e-01 -2.221762388944625854e-01 -1.893023215234279633e-02 -2.606792151927947998e-01 9.164931625127792358e-02 9.173938632011413574e-02 -1.034799963235855103e-01 -1.742549687623977661e-01 -2.394146285951137543e-02 3.123470246791839600e-01 2.068891078233718872e-01 -3.365155681967735291e-02 3.190830051898956299e-01 -6.971338391304016113e-02 -1.218175813555717468e-01
6.487580388784408569e-02 -1.458489336073398590e-02 -4.189093131572008133e-03 -5.032284930348396301e-02 -1.204750090837478638e-01 1.354262083768844604e-01 7.889296859502792358e-02 -6.402775645256042480e-03 -1.823806017637252808e-01 -1.436973065137863159e-01 -2.908827960491180420e-01 -1.160691529512405396e-01 -2.502870857715606689e-01 -1.676115095615386963e-01 3.578059002757072449e-02 1.510046869516372681e-01 1.175763383507728577e-01 -3.521382808685302734e-01 1.783374696969985962e-01 9.170916676521301270e-02 -7.619462162256240845e-02 1.917771250009536743e-01 2.814268767833709717e-01 -6.941220164299011230e-02 -1.783408820629119873e-01 -1.971589326858520508e-01 9.251100569963455200e-02 4.172605574131011963e-01 -2.154396325349807739e-01 5.362629517912864685e-02 -8.113609999418258667e-02 -2.706179022789001465e-01
-3.592672944068908691e-02 -1.457441691309213638e-02 6.971202045679092407e-02 -4.164567589759826660e-01 -6.163388118147850037e-02 -1.395373940467834473e-01 -1.401085220277309418e-02 1.736031025648117065e-01 9.990803897380828857e-02 3.563606180250644684e-03 1.621649265289306641e-01 -9.835417568683624268e-02 -3.545695841312408447e-01 8.143818378448486328e-02 1.708272099494934082e-01 1.138495840132236481e-02 1.114982068538665771e-01 1.135576143860816956e-01 -2.432147115468978882e-01 -2.517459690570831299e-01 -1.902761459350585938e-01 -1.030564121901988983e-02 -7.931412011384963989e-02 -1.365339662879705429e-02 -2.522200047969818115e-01 -1.414873600006103516e-01 -9.614483267068862915e-02 1.816549152135848999e-01 -4.324220716953277588e-01 -1.695284843444824219e-01 1.618691831827163696e-01 2.273978665471076965e-02
1.766299456357955933e-01 -3.402757644653320312e-02 1.348412930965423584e-01 -5.431101918220520020e-01 -7.065715640783309937e-02 -2.562174759805202484e-02 -2.251778692007064819e-01 -1.598262935876846313e-01 -5.013776943087577820e-02 2.128592133522033691e-01 4.835284501314163208e-02 -2.607406377792358398e-01 1.007349137216806412e-02 -5.024963244795799255e-02 -1.938015036284923553e-02 1.513379216194152832e-01 -1.419317126274108887e-01 3.099334537982940674e-01 1.242847740650177002e-01 4.569021239876747131e-02 7.124442607164382935e-02 2.851073630154132843e-02 1.317624747753143311e-01 8.682643063366413116e-03 -5.844079330563545227e-02 -2.064482122659683228e-01 -7.692472636699676514e-02 3.226571977138519287e-01 -2.704285085201263428e-01 3.918796777725219727e-03 2.414225414395332336e-02 -2.041785866022109985e-01
5.216313991695642471e-03 -1.815962791442871094e-01 -5.982214212417602539e-02 -3.416250050067901611e-01 5.403289198875427246e-02 7.797445356845855713e-02 2.307359576225280762e-01 1.267334818840026855e-01 6.531873345375061035e-02 -1.079687997698783875e-01 -3.392186760902404785e-02 -3.760841786861419678e-01 -2.613292336463928223e-01 1.011598259210586548e-01 1.305337995290756226e-01 3.469791114330291748e-01 7.446283102035522461e-02 1.267841458320617676e-01 2.673621848225593567e-02 -2.405569106340408325e-01 -1.872825026512145996e-01 -7.044516969472169876e-03 4.644924402236938477e-02 -2.606388330459594727e-01 2.307829633355140686e-02 -7.614161819219589233e-02 1.098193526268005371e-01 1.840189993381500244e-01 -8.188405632972717285e-02 1.339603215456008911e-01 7.073205430060625076e-03 3.627200424671173096e-01
3.877932613249868155e-04 4.229269456118345261e-03 1.850597374141216278e-02 -2.937295734882354736e-01 -1.611540764570236206e-01 -8.185990154743194580e-02 -6.679515540599822998e-02 -1.132031455636024475e-01 1.442122366279363632e-02 2.349991798400878906e-01 1.988517045974731445e-01 -2.761990725994110107e-01 1.028921529650688171e-01 1.348045319318771362e-01 6.814396008849143982e-03 1.536355614662170410e-01 -6.321779638528823853e-02 2.472907900810241699e-01 -3.158528357744216919e-02 3.205122053623199463e-02 1.157851144671440125e-01 2.764445543289184570e-01 3.972256183624267578e-01 -3.293250873684883118e-02 -7.026451826095581055e-02 -1.984418034553527832e-01 -1.556905508041381836e-01 3.928892016410827637e-01 -1.151959896087646484e-01 -4.341801628470420837e-02 -1.855054795742034912e-01 -2.266814857721328735e-01
3.928006589412689209e-01 -8.649209141731262207e-02 -5.425482243299484253e-02 -4.432035386562347412e-01 -8.743721991777420044e-02 -1.465703453868627548e-02 2.005806863307952881e-01 1.366528570652008057e-01 -4.535936936736106873e-02 -1.234007403254508972e-01 1.895603090524673462e-01 -6.489360332489013672e-02 -2.598274052143096924e-01 1.416593044996261597e-01 9.354061447083950043e-03 1.538236290216445923e-01 1.251544356346130371e-01 -2.823312580585479736e-01 6.414456665515899658e-02 1.667663455009460449e-01 -4.778123646974563599e-02 -2.408175356686115265e-02 2.689741253852844238e-01 7.494568079710006714e-02 2.420365624129772186e-02 -3.255833387374877930e-01 -1.901756674051284790e-01 -5.895302165299654007e-03 -1.026077494025230408e-01 -1.135533899068832397e-01 1.700023114681243896e-01 9.401390329003334045e-03
1.707255542278289795e-01 3.144279718399047852e-01 -2.495562285184860229e-02 -2.513909935951232910e-01 -2.995361387729644775e-01 1.041151061654090881e-01 1.708148866891860962e-01 1.273242980241775513e-01 8.008850365877151489e-02 -4.304447770118713379e-01 1.498685479164123535e-01 9.930907189846038818e-02 -2.578392028808593750e-01 5.146146565675735474e-02 1.167180575430393219e-02 9.461376070976257324e-02 -4.342693090438842773e-02 -4.122659564018249512e-02 4.895830526947975159e-02 -1.417113542556762695e-01 -2.523723244667053223e-01 -2.224915623664855957e-01 1.407549679279327393e-01 5.126696452498435974e-02 -4.492006730288267136e-03 -8.105160295963287354e-02 -1.747335791587829590e-01 3.632561564445495605e-01 -9.271170943975448608e-02 2.067699097096920013e-02 1.187322884798049927e-01 -7.799693942070007324e-02
2.320322394371032715e-01 -5.323744565248489380e-02 1.403606869280338287e-02 -1.905661970376968384e-01 -3.917818665504455566e-01 3.312922315672039986e-03 1.219760477542877197e-01 -1.599740833044052124e-01 -1.327894628047943115e-01 -4.689968377351760864e-02 2.153652720153331757e-02 4.909529909491539001e-02 -4.701741337776184082e-01 -5.656189471483230591e-02 -1.645886898040771484e-01 -1.343879252672195435e-01 1.056113019585609436e-01 3.425143426284193993e-03 7.520068436861038208e-02 -2.875427603721618652e-01 -2.152211815118789673e-01 8.162418007850646973e-02 1.767674684524536133e-01 -9.098969399929046631e-02 -1.702256351709365845e-01 -3.753710165619850159e-02 2.208334058523178101e-01 3.576022684574127197e-01 -7.498781383037567139e-02 -9.567280113697052002e-02 3.406910225749015808e-02 -7.577193528413772583e-02
-3.268873989582061768e-01 6.150867417454719543e-02 -8.113596588373184204e-02 -3.448021113872528076e-01 -5.824442580342292786e-02 -6.357234716415405273e-02 2.204850912094116211e-01 -2.086321264505386353e-01 2.669377624988555908e-02 1.553160101175308228e-01 1.397273987531661987e-01 1.475191395729780197e-02 -2.528044581413269043e-01 1.575295925140380859e-01 -5.143935233354568481e-02 3.442737162113189697e-01 -5.519839469343423843e-03 -2.612784504890441895e-01 3.513146564364433289e-02 -1.516369879245758057e-01 -1.123086810111999512e-01 8.881966769695281982e-02 1.348596811294555664e-01 2.899346947669982910e-01 1.133968606591224670e-01 6.001841649413108826e-02 -1.588924825191497803e-01 3.561469018459320068e-01 -5.901405215263366699e-02 -1.284786015748977661e-01 -1.440289337188005447e-02 7.629079371690750122e-02
-6.644839048385620117e-02 4.118021950125694275e-02 -4.993945732712745667e-02 -2.732301056385040283e-01 -8.476937562227249146e-02 3.084848821163177490e-01 1.779902726411819458e-01 2.410422861576080322e-01 -2.507137060165405273e-01 -1.560270786285400391e-01 1.221930701285600662e-02 -1.272881776094436646e-01 -1.191334798932075500e-01 1.625902354717254639e-01 -1.591375917196273804e-01 2.627632915973663330e-01 2.516187429428100586e-01 3.552510961890220642e-02 -6.356039550155401230e-03 7.037665345706045628e-04 -1.942647546529769897e-01 2.708347141742706299e-01 -1.823739707469940186e-02 9.144201874732971191e-03 8.456330746412277222e-02 -2.086560130119323730e-01 -1.248436719179153442e-01 2.154688537120819092e-01 -2.265034765005111694e-01 -3.264123499393463135e-01 1.752700507640838623e-01 -9.309960156679153442e-02
7.479728665202856064e-03 -1.240892484784126282e-01 -1.658155471086502075e-01 -4.135422408580780029e-01 -9.591767191886901855e-02 -7.577428221702575684e-02 2.421169877052307129e-01 3.036295473575592041e-01 -8.645123243331909180e-02 2.773218154907226562e-01 8.313516154885292053e-03 -6.442642211914062500e-02 -2.059819996356964111e-01 2.028990089893341064e-01 1.872696168720722198e-02 1.000988781452178955e-01 1.554565876722335815e-01 7.150007039308547974e-02 -4.189020395278930664e-02 1.334714740514755249e-01 -3.272722363471984863e-01 -9.527550637722015381e-02 4.898180067539215088e-02 2.720565497875213623e-01 3.918875753879547119e-02 -1.855481714010238647e-01 6.583079695701599121e-02 3.004415631294250488e-01 -1.274571418762207031e-01 1.822777539491653442e-01 -1.230405122041702271e-01 3.306626528501510620e-02
-1.283915713429450989e-02 -2.357984334230422974e-02 5.884011089801788330e-02 -8.246189355850219727e-02 1.900174096226692200e-02 4.573022574186325073e-02 3.504468500614166260e-01 -4.168906249105930328e-03 1.472346857190132141e-02 -5.218354985117912292e-02 4.450885113328695297e-03 -2.438367307186126709e-01 -1.083953306078910828e-01 1.045242622494697571e-01 1.748555451631546021e-01 1.187918707728385925e-01 2.977696061134338379e-01 -1.775019913911819458e-01 1.985701024532318115e-01 -4.370965063571929932e-01 1.734521836042404175e-01 -4.896914213895797729e-02 1.656135171651840210e-01 9.899698942899703979e-02 -2.753422223031520844e-02 1.402206569910049438e-01 -8.977736532688140869e-02 2.565017044544219971e-01 -3.742714226245880127e-01 2.421186566352844238e-01 1.136311814188957214e-01 -8.776596933603286743e-02
3.497812524437904358e-02 2.146629393100738525e-01 3.963090777397155762e-01 -4.383027851581573486e-01 -2.964866161346435547e-01 -1.283532381057739258e-01 2.010770440101623535e-01 2.760545164346694946e-02 1.163175776600837708e-01 -1.605726778507232666e-02 6.037944927811622620e-02 -2.121178656816482544e-01 1.233324110507965088e-01 1.555490642786026001e-01 -1.359599977731704712e-01 2.814432978630065918e-01 4.086301475763320923e-02 7.221046835184097290e-02 2.348466366529464722e-01 -2.879331260919570923e-02 9.857383370399475098e-02 -5.306899081915616989e-03 -1.160444617271423340e-01 -1.422716826200485229e-01 -1.451708078384399414e-01 -2.677385136485099792e-02 -2.143259197473526001e-01 7.929925620555877686e-02 -2.040870189666748047e-01 -1.696666777133941650e-01 6.512989848852157593e-02 5.839375406503677368e-02
2.047598659992218018e-01 1.759113073348999023e-01 -1.905386149883270264e-01 -3.963876962661743164e-01 -2.285502552986145020e-01 2.322761714458465576e-02 1.504339724779129028e-01 -4.740192741155624390e-02 -2.329488396644592285e-01 -2.155166417360305786e-01 2.627764642238616943e-01 7.965554296970367432e-02 -9.775473177433013916e-02 1.317965686321258545e-01 -3.012423217296600342e-01 8.267097920179367065e-02 6.166493892669677734e-02 4.080082103610038757e-02 -2.187854200601577759e-01 -1.444624513387680054e-01 -2.273772656917572021e-02 -2.936869300901889801e-02 2.925035059452056885e-01 3.072958812117576599e-02 1.072784289717674255e-01 -1.193668246269226074e-01 8.512455970048904419e-02 3.390496075153350830e-01 9.403796494007110596e-02 2.077726088464260101e-02 7.572632282972335815e-02 -1.742946505546569824e-01
2.002728879451751709e-01 -1.982557922601699829e-01 -3.046635305508971214e-03 1.454977691173553467e-01 -1.265496015548706055e-01 3.121063113212585449e-02 1.826355159282684326e-01 -1.414486020803451538e-01 -1.955197006464004517e-01 -8.702581375837326050e-02 -1.389653235673904419e-01 -2.622039616107940674e-01 -1.610005944967269897e-01 1.186760142445564270e-01 4.504349827766418457e-02 9.386853128671646118e-02 6.527415663003921509e-02 -2.903625369071960449e-01 -2.880233712494373322e-02 -9.564207494258880615e-02 -5.457900092005729675e-02 -8.248263597488403320e-02 2.477492392063140869e-01 1.796858198940753937e-02 -1.996419727802276611e-01 -2.112290710210800171e-01 -1.799060590565204620e-02 5.373966693878173828e-01 -2.521317601203918457e-01 -9.814545046538114548e-04 1.083698868751525879e-01 -1.593840569257736206e-01
1.089351996779441833e-02 2.323382347822189331e-01 -1.227816417813301086e-01 -3.867250084877014160e-01 -2.031857818365097046e-01 2.289565503597259521e-01 3.298753499984741211e-01 9.491387754678726196e-02 8.694927208125591278e-03 1.205875575542449951e-01 -3.318071737885475159e-02 -2.593378722667694092e-01 -4.768066480755805969e-02 1.109044328331947327e-01 7.671108096837997437e-02 1.274430602788925171e-01 1.182490214705467224e-01 4.259752109646797180e-03 -2.359138131141662598e-01 1.143130008131265640e-02 9.136320650577545166e-02 -3.685335814952850342e-02 1.662729680538177490e-01 -1.122267842292785645e-01 -6.745580583810806274e-02 -1.886030286550521851e-01 -3.066700398921966553e-01 5.924762785434722900e-02 -2.619636058807373047e-01 -2.719906903803348541e-02 -1.838036626577377319e-02 -3.506399691104888916e-01
-6.364016234874725342e-02 -6.645859032869338989e-02 4.081640858203172684e-03 -4.075600206851959229e-01 1.891327947378158569e-01 -3.231694400310516357e-01 -4.621809348464012146e-02 -5.685146152973175049e-02 -1.590309143066406250e-01 -1.144635900855064392e-01 -7.387148588895797729e-02 -3.339180946350097656e-01 -2.847636938095092773e-01 -1.983697712421417236e-02 -1.274728775024414062e-01 4.171594381332397461e-01 6.824935320764780045e-03 -4.061281308531761169e-02 -4.109106212854385376e-02 -3.097138106822967529e-01 -1.665397733449935913e-01 1.225557737052440643e-02 -6.433492898941040039e-02 -1.057869195938110352e-01 2.767602680251002312e-03 7.533160597085952759e-02 8.444950729608535767e-02 2.014907300472259521e-01 -2.020388692617416382e-01 1.200226321816444397e-01 -2.270480804145336151e-02 -3.242056816816329956e-02
2.580080032348632812e-01 5.532760918140411377e-02 1.591955870389938354e-01 -9.232092648744583130e-02 -1.353266984224319458e-01 -1.367232352495193481e-01 2.027748078107833862e-01 1.585469990968704224e-01 -6.601651012897491455e-02 -5.554794892668724060e-02 2.736029215157032013e-02 7.428421825170516968e-02 -1.224471852183341980e-01 8.016191422939300537e-02 -1.795284301042556763e-01 -7.588765770196914673e-02 1.886611580848693848e-01 1.763101965188980103e-01 3.468137085437774658e-01 -2.159533202648162842e-01 -2.816027998924255371e-01 -1.985425353050231934e-01 9.834967553615570068e-02 9.572847932577133179e-02 5.589099600911140442e-02 -4.116765260696411133e-01 -1.492112874984741211e-01 1.241432130336761475e-01 -3.674028217792510986e-01 4.654316976666450500e-02 -2.525539323687553406e-02 3.013667091727256775e-02
1.326232254505157471e-01 8.041002601385116577e-02 -2.027600444853305817e-02 -3.454157114028930664e-01 -1.224805787205696106e-01 2.478289976716041565e-02 6.932365149259567261e-02 -7.417886704206466675e-02 6.023346632719039917e-02 1.185367181897163391e-01 -7.731205970048904419e-02 1.122377812862396240e-01 7.611372321844100952e-02 1.385436505079269409e-01 -2.336385101079940796e-02 -5.947628617286682129e-02 1.736659109592437744e-01 2.202398478984832764e-01 2.981843650341033936e-01 -4.559551775455474854e-01 6.923510134220123291e-02 1.911581307649612427e-02 1.151086613535881042e-01 -8.588309586048126221e-02 -1.599875688552856445e-01 -4.236747622489929199e-01 -1.298356801271438599e-01 1.623561978340148926e-01 -3.262510299682617188e-01 -2.723756991326808929e-02 5.636938661336898804e-02 7.100894302129745483e-02
5.693017318844795227e-02 9.035356342792510986e-02 -6.533738225698471069e-02 -5.451507568359375000e-01 -1.201975569128990173e-01 5.813587456941604614e-02 -1.424424499273300171e-01 -5.136163532733917236e-02 3.121810555458068848e-01 8.220265060663223267e-02 3.567075356841087341e-02 -1.771151572465896606e-01 -7.958871871232986450e-02 1.803232282400131226e-01 -7.111393660306930542e-02 5.087850987911224365e-02 1.801428198814392090e-01 3.170030191540718079e-02 -7.292719930410385132e-02 -2.053074389696121216e-01 1.270253509283065796e-01 1.653055399656295776e-01 -1.175265982747077942e-01 3.453082442283630371e-01 5.235873162746429443e-02 -9.131850302219390869e-02 -5.496028065681457520e-02 4.017593860626220703e-01 -1.383859515190124512e-01 8.289894461631774902e-02 6.106703728437423706e-02 -1.809475757181644440e-02
-1.226801425218582153e-01 -1.446681171655654907e-01 1.475525740534067154e-02 -1.564993262290954590e-01 -2.251888625323772430e-02 -1.183417588472366333e-01 7.878879457712173462e-02 -5.329477414488792419e-02 1.284478697925806046e-02 1.708336919546127319e-01 2.532485127449035645e-01 -3.545173704624176025e-01 -3.087109327316284180e-01 1.708606630563735962e-01 -2.031974196434020996e-01 2.286608517169952393e-01 2.202732302248477936e-02 -1.507977992296218872e-01 -2.324504107236862183e-01 -3.263886272907257080e-01 -1.069310307502746582e-01 -2.867742814123630524e-02 9.006029367446899414e-02 -2.921739518642425537e-01 -1.843622028827667236e-01 6.515777669847011566e-03 -9.603765606880187988e-02 3.203705847263336182e-01 -3.764638677239418030e-02 -5.308639630675315857e-02 -1.873535066843032837e-01 -6.134887039661407471e-02
-2.676130831241607666e-01 1.340779066085815430e-01 -1.485436968505382538e-02 -2.845622003078460693e-01 -2.475347220897674561e-01 1.187399178743362427e-01 2.314629703760147095e-01 1.195241287350654602e-01 -1.255416870117187500e-01 -1.036157757043838501e-01 7.475165277719497681e-02 -2.682144343852996826e-01 -1.045341119170188904e-01 1.473230570554733276e-01 3.979974612593650818e-02 -7.847717497497797012e-04 1.014493405818939209e-01 2.150506824254989624e-01 -1.638499349355697632e-01 7.311829179525375366e-02 -2.307885698974132538e-02 1.028664484620094299e-01 1.432873606681823730e-01 -1.425460427999496460e-01 2.403966486454010010e-01 -3.637408614158630371e-01 -2.080581486225128174e-01 3.282776772975921631e-01 -6.386969238519668579e-02 -5.546580255031585693e-02 1.371105015277862549e-01 -1.998308598995208740e-01
7.254368066787719727e-02 9.169578552246093750e-02 1.279811561107635498e-01 -1.459928005933761597e-01 1.286806166172027588e-01 1.070819720625877380e-01 -1.287432480603456497e-02 -9.819398075342178345e-02 -5.122305080294609070e-02 -3.076503872871398926e-01 1.919647306203842163e-01 -2.538319528102874756e-01 1.098417025059461594e-02 -2.302628383040428162e-02 7.051298767328262329e-02 -8.015884459018707275e-02 -7.865636795759201050e-02 -1.325318366289138794e-01 -2.262420766055583954e-02 -4.418993592262268066e-01 -2.426057606935501099e-01 4.513433203101158142e-02 2.719312161207199097e-02 1.790800243616104126e-01 -9.001050144433975220e-02 -1.298974603414535522e-01 -1.197968050837516785e-01 4.608332216739654541e-01 -2.665576934814453125e-01 9.455987811088562012e-02 -1.430809497833251953e-01 -1.865436434745788574e-01
2.123732417821884155e-01 -4.950520396232604980e-02 1.639954447746276855e-01 -3.355587124824523926e-01 -8.321499824523925781e-02 -1.660094596445560455e-02 2.096820622682571411e-02 -2.286348044872283936e-01 -7.197556644678115845e-02 2.181592583656311035e-01 4.353914409875869751e-02 -9.116199612617492676e-02 1.883395016193389893e-01 2.343558222055435181e-01 -3.072067350149154663e-02 3.897719457745552063e-02 2.453379333019256592e-01 2.681351006031036377e-01 1.429455429315567017e-01 -1.315017938613891602e-01 -3.437377214431762695e-01 6.474469602108001709e-02 2.787796258926391602e-01 -1.725660860538482666e-01 1.505592488683760166e-03 -3.428784608840942383e-01 -2.231733202934265137e-01 1.101622357964515686e-01 -1.291596740484237671e-01 -8.360208943486213684e-03 -2.776628918945789337e-02 -2.258939854800701141e-02
-9.767578542232513428e-02 5.952205881476402283e-02 1.344574540853500366e-01 -4.079126417636871338e-01 7.501469552516937256e-02 2.240261733531951904e-01 7.094579190015792847e-02 2.294243723154067993e-01 1.444519609212875366e-01 -5.038129165768623352e-02 -2.251555211842060089e-03 -2.480565607547760010e-01 -1.394218355417251587e-01 6.741640716791152954e-02 -1.828090250492095947e-01 7.441517710685729980e-02 2.521745860576629639e-01 2.356997132301330566e-01 -8.659826219081878662e-02 -7.310512661933898926e-02 -4.410709813237190247e-02 -3.364351391792297363e-02 -2.289582416415214539e-02 9.550442546606063843e-02 -6.067768111824989319e-02 -4.671370983123779297e-01 -2.299761772155761719e-01 1.761257350444793701e-01 -2.909711897373199463e-01 6.487515568733215332e-02 5.524843465536832809e-03 -4.068304225802421570e-02
-5.341430008411407471e-02 -2.066850215196609497e-01 2.870745584368705750e-02 -4.314327836036682129e-01 -1.665325909852981567e-01 1.451992336660623550e-02 3.334769010543823242e-01 1.351765822619199753e-03 -1.240040063858032227e-01 -9.150329977273941040e-02 -6.857296824455261230e-02 -3.320044651627540588e-02 2.071560546755790710e-02 8.549917489290237427e-02 1.162039786577224731e-01 5.573308467864990234e-02 -9.945799410343170166e-02 -7.831525057554244995e-02 -5.744550377130508423e-02 -1.745609790086746216e-01 8.949920535087585449e-02 1.253135800361633301e-01 -1.930546909570693970e-01 2.631291449069976807e-01 -6.017425656318664551e-02 -3.681688606739044189e-01 -2.331602275371551514e-01 1.076868325471878052e-01 -2.896193265914916992e-01 5.396695062518119812e-02 3.164474964141845703e-01 4.833951219916343689e-02
-2.662627100944519043e-01 -1.398159414529800415e-01 7.569733262062072754e-02 -1.890570521354675293e-01 -3.336171209812164307e-01 -1.690343916416168213e-01 9.719267487525939941e-02 2.729216814041137695e-01 -1.480256468057632446e-01 1.253530383110046387e-01 4.605647176504135132e-02 -9.900566190481185913e-02 -2.795917987823486328e-01 -1.342136412858963013e-01 2.562786452472209930e-02 2.408820539712905884e-01 9.945113211870193481e-02 -1.665274612605571747e-02 6.965798139572143555e-02 1.101914495229721069e-01 1.288681477308273315e-01 1.115840151906013489e-01 1.926686465740203857e-01 -6.250119209289550781e-02 -1.754988431930541992e-01 -6.339150667190551758e-02 -7.080264389514923096e-02 3.278025090694427490e-01 -3.990223109722137451e-01 1.831082403659820557e-01 1.345865149050951004e-02 4.900205135345458984e-02
9.363393299281597137e-03 6.540598720312118530e-02 -1.666670888662338257e-01 -1.797597855329513550e-01 -8.030232042074203491e-02 -1.953691840171813965e-01 1.662611514329910278e-01 -1.627967208623886108e-01 2.772996723651885986e-01 -3.006869740784168243e-02 4.665421321988105774e-02 -1.701936721801757812e-01 2.374433912336826324e-02 1.486793458461761475e-01 4.121940210461616516e-02 4.251393973827362061e-01 1.529167443513870239e-01 -2.613865435123443604e-01 1.621226668357849121e-01 -8.327519148588180542e-02 -3.277730196714401245e-02 2.091878950595855713e-01 9.324578940868377686e-02 3.499070405960083008e-01 -1.162723153829574585e-01 -5.148055404424667358e-02 -1.899610012769699097e-01 3.337704539299011230e-01 -4.374804720282554626e-02 -2.201053947210311890e-01 -6.629629526287317276e-03 8.818141371011734009e-02
2.020418792963027954e-01 1.072522178292274475e-01 -1.967859119176864624e-01 -4.520029723644256592e-01 -2.324888408184051514e-01 6.135211139917373657e-02 3.800318837165832520e-01 1.246006973087787628e-02 1.422739326953887939e-01 -1.567558571696281433e-02 -8.278859406709671021e-02 -1.556824445724487305e-01 -2.792354822158813477e-01 -2.398511162027716637e-03 -1.105221062898635864e-01 8.831854164600372314e-02 1.166018098592758179e-01 2.473302185535430908e-01 -2.292014472186565399e-02 -2.410686574876308441e-02 -2.252343669533729553e-02 -1.021887958049774170e-01 3.809332549571990967e-01 8.242699503898620605e-02 -1.066833063960075378e-01 -1.474054753780364990e-01 -2.821479178965091705e-02 5.076422356069087982e-03 -8.826365321874618530e-02 -1.430038511753082275e-01 -2.114438414573669434e-01 -8.407355099916458130e-02
-9.441186487674713135e-02 1.138523742556571960e-01 5.065787434577941895e-01 -1.753940284252166748e-01 1.056604553014039993e-02 -2.528597712516784668e-01 1.501370221376419067e-01 -2.375042065978050232e-02 -8.347626775503158569e-02 1.733162440359592438e-02 -1.075400859117507935e-01 -1.475541740655899048e-01 -2.650792337954044342e-02 4.838552698493003845e-02 8.422627300024032593e-02 -8.488356322050094604e-02 -1.172416359186172485e-01 -1.812187731266021729e-01 3.817983344197273254e-02 -1.039105951786041260e-01 -1.279911845922470093e-01 1.484273187816143036e-02 -8.194176107645034790e-02 1.075371056795120239e-01 4.107004776597023010e-02 -3.201678395271301270e-01 -2.473144680261611938e-01 3.345956802368164062e-01 -3.915005028247833252e-01 5.450977385044097900e-02 -1.159250084310770035e-02 -1.349892318248748779e-01
-1.681266725063323975e-01 6.598722934722900391e-02 3.214927762746810913e-02 -1.127137392759323120e-01 -1.935414969921112061e-01 -1.418804824352264404e-01 1.375365704298019409e-01 -9.081657230854034424e-02 -2.077232897281646729e-01 1.604669690132141113e-01 2.043099105358123779e-01 -1.096705198287963867e-01 -4.298391565680503845e-02 2.298349142074584961e-01 9.325899928808212280e-02 3.614272773265838623e-01 1.120886355638504028e-01 1.734579950571060181e-01 -8.185020647943019867e-03 -4.285528361797332764e-01 -9.673004597425460815e-02 4.807538911700248718e-02 1.338784396648406982e-01 -1.129315122961997986e-01 -2.510729134082794189e-01 -6.018742918968200684e-02 -2.501634657382965088e-01 1.630968451499938965e-01 -3.245897591114044189e-01 -1.207828074693679810e-01 1.127318385988473892e-02 -8.708452433347702026e-02
-1.150389313697814941e-01 5.989644676446914673e-03 1.929542720317840576e-01 -2.065148949623107910e-01 -1.990739069879055023e-02 -1.029284074902534485e-01 2.098373025655746460e-01 4.990540817379951477e-02 8.791625499725341797e-02 -4.522880911827087402e-02 8.933679014444351196e-02 2.017202973365783691e-02 1.982795894145965576e-01 6.618282198905944824e-02 -3.316993415355682373e-01 -1.954074949026107788e-02 -5.982664227485656738e-02 -1.157431155443191528e-01 -1.257573962211608887e-01 -2.375188618898391724e-01 -8.769487030804157257e-03 -1.490470319986343384e-01 1.345668435096740723e-01 6.723187863826751709e-02 -1.270423233509063721e-01 -3.665522038936614990e-01 -2.117114812135696411e-01 4.305001497268676758e-01 -3.553471565246582031e-01 6.170247495174407959e-02 7.635092735290527344e-02 1.624401509761810303e-01
6.347852945327758789e-02 3.797926381230354309e-02 2.367304265499114990e-01 -1.262115240097045898e-01 -1.128353551030158997e-01 7.566612958908081055e-02 -3.420912194997072220e-03 5.384648466133512557e-05 -1.605763733386993408e-01 5.276874452829360962e-02 2.562603056430816650e-01 -1.098372638225555420e-01 1.064057345502078533e-03 5.025865882635116577e-02 -2.238324880599975586e-01 4.178361892700195312e-01 -1.588850766420364380e-01 5.388496816158294678e-02 2.309657447040081024e-02 -2.799015939235687256e-01 -4.223057627677917480e-01 -1.407637000083923340e-01 1.076690107583999634e-01 7.233480364084243774e-02 -1.327047049999237061e-01 -2.633706033229827881e-01 -1.633078008890151978e-01 2.173701673746109009e-01 -8.178429305553436279e-02 2.246105223894119263e-01 -1.608415693044662476e-01 6.826476007699966431e-02
-7.641561329364776611e-02 1.245090886950492859e-01 9.107755869626998901e-02 -3.165751993656158447e-01 1.328233480453491211e-01 -1.597484201192855835e-01 1.174060255289077759e-02 -1.502680480480194092e-01 1.589679867029190063e-01 -1.115486994385719299e-01 5.539361014962196350e-02 -2.863521277904510498e-01 -1.609180569648742676e-01 -6.892739236354827881e-02 2.546267509460449219e-01 2.610569596290588379e-01 1.142719835042953491e-01 1.553559303283691406e-01 -1.788042038679122925e-01 -9.319665841758251190e-03 1.452809870243072510e-01 -1.356789022684097290e-01 -8.877199143171310425e-02 -4.326012730598449707e-02 -1.370005160570144653e-01 -3.632803857326507568e-01 -2.121436446905136108e-01 2.428123950958251953e-01 -3.222717940807342529e-01 1.259973794221878052e-01 -1.436150372028350830e-01 6.533991545438766479e-02
-2.030652463436126709e-01 -8.628953248262405396e-02 2.761985734105110168e-02 -4.164405763149261475e-01 -9.801527112722396851e-02 -2.860255353152751923e-02 2.975839935243129730e-02 -1.003369390964508057e-01 6.537596136331558228e-02 -1.472878605127334595e-01 -2.457770109176635742e-01 -7.493253052234649658e-02 -1.369776278734207153e-01 1.905478537082672119e-01 4.296074435114860535e-02 1.441996395587921143e-01 1.476230174303054810e-01 1.783394664525985718e-01 2.387023530900478363e-02 -1.239701136946678162e-01 -3.412757813930511475e-01 -1.609217375516891479e-01 2.558253109455108643e-01 -5.619887635111808777e-02 2.191989719867706299e-01 -1.542618423700332642e-01 -1.461021900177001953e-01 1.293590068817138672e-01 -3.535525798797607422e-01 1.744296699762344360e-01 1.750804334878921509e-01 9.770680218935012817e-02
2.276030033826828003e-01 1.357032358646392822e-01 -1.725954413414001465e-01 -2.933252453804016113e-01 -2.792057394981384277e-01 9.299166500568389893e-02 4.018492996692657471e-01 -6.647025793790817261e-02 -1.130639389157295227e-02 -5.953320860862731934e-02 1.562075316905975342e-01 -3.048759698867797852e-01 -2.179648727178573608e-01 7.993793115019798279e-03 -3.831602260470390320e-02 7.396776974201202393e-02 2.228741347789764404e-01 1.209926977753639221e-01 5.247027054429054260e-02 -1.154871955513954163e-01 1.803005188703536987e-01 -3.563520032912492752e-03 1.861820667982101440e-01 -2.936288118362426758e-01 -7.697589695453643799e-02 2.915334142744541168e-02 -1.436292231082916260e-01 1.122057996690273285e-02 -2.348956018686294556e-01 1.082708984613418579e-01 -2.218240872025489807e-02 -2.391395568847656250e-01
2.629685029387474060e-02 -7.366544008255004883e-02 -1.002199724316596985e-01 -1.667914092540740967e-01 -2.859833538532257080e-01 -3.283570287749171257e-03 1.426372677087783813e-01 -2.240212708711624146e-01 1.188835725188255310e-01 -2.724437415599822998e-01 1.222013607621192932e-01 -3.637176156044006348e-01 -1.146422475576400757e-01 -3.027341887354850769e-02 -2.889723181724548340e-01 1.722862869501113892e-01 6.743076443672180176e-02 1.180735230445861816e-01 1.016117334365844727e-01 -3.941056132316589355e-01 7.599870115518569946e-02 4.279155691619962454e-04 2.047489285469055176e-01 -2.160430699586868286e-01 -1.238134801387786865e-01 -1.381338946521282196e-02 -2.709177434444427490e-01 8.718767017126083374e-02 1.130280364304780960e-02 1.192098855972290039e-01 6.644354015588760376e-02 -2.169877141714096069e-01
-1.654047071933746338e-01 1.574392318725585938e-01 -1.537933498620986938e-01 -1.770932674407958984e-01 -3.344517573714256287e-02 1.589725911617279053e-01 5.025391653180122375e-02 2.454508841037750244e-01 -1.948806345462799072e-01 -2.989533245563507080e-01 5.522239487618207932e-03 -1.452651917934417725e-01 -1.568666249513626099e-01 2.847623527050018311e-01 -7.772486656904220581e-02 1.131781041622161865e-01 1.544670462608337402e-01 -1.680978387594223022e-02 -7.574428617954254150e-02 9.477626532316207886e-02 -1.601232886314392090e-01 1.028611809015274048e-01 -1.463069915771484375e-01 1.048525497317314148e-01 -9.673675149679183960e-02 -3.664752542972564697e-01 -2.196860015392303467e-01 3.327313363552093506e-01 -2.223153859376907349e-01 -1.653125882148742676e-01 8.621095120906829834e-02 -1.906439512968063354e-01
6.349832564592361450e-02 -1.609031260013580322e-01 1.695889383554458618e-01 -2.440341413021087646e-01 -2.861415147781372070e-01 1.767304092645645142e-01 3.270832300186157227e-01 -5.076055973768234253e-02 1.074603497982025146e-01 6.412923336029052734e-02 1.761107742786407471e-01 -2.372408658266067505e-02 -2.608548104763031006e-01 8.794648200273513794e-02 -1.166872531175613403e-01 2.927350699901580811e-01 2.230987101793289185e-01 -6.039798259735107422e-03 -8.836814016103744507e-02 -2.313109189271926880e-01 -7.753145694732666016e-02 4.292375594377517700e-02 5.718292668461799622e-02 3.270857408642768860e-02 3.090880811214447021e-01 -9.919770807027816772e-02 -2.251926437020301819e-02 1.404665596783161163e-02 -2.549053132534027100e-01 -6.512846052646636963e-02 3.707779645919799805e-01 -2.599215134978294373e-02
2.641298174858093262e-01 -1.231146510690450668e-02 1.794372312724590302e-02 -1.094624623656272888e-01 -4.354194402694702148e-01 -8.069477230310440063e-02 2.807207405567169189e-01 1.785720288753509521e-01 -8.531869202852249146e-02 -1.071851998567581177e-01 1.205023750662803650e-01 -6.526054441928863525e-02 -2.778958678245544434e-01 -4.584406688809394836e-02 5.459352955222129822e-02 5.374614149332046509e-02 2.686218023300170898e-01 -8.968219906091690063e-02 1.311000436544418335e-01 -3.212204277515411377e-01 -2.368132118135690689e-03 -1.824339926242828369e-01 7.665251940488815308e-02 1.669601947069168091e-01 1.844211518764495850e-01 -5.927798803895711899e-03 -2.032315582036972046e-01 1.205538511276245117e-01 -2.639620006084442139e-01 7.764153182506561279e-02 -2.208157529821619391e-04 2.346172332763671875e-01
1.538037694990634918e-02 -2.134702205657958984e-01 -1.341400295495986938e-01 -4.335727095603942871e-01 -2.492073737084865570e-02 -5.973797664046287537e-02 4.901885986328125000e-02 9.667214751243591309e-02 -1.264158636331558228e-01 -8.084169775247573853e-02 1.844916194677352905e-01 -4.501803964376449585e-02 1.090019643306732178e-01 7.981792092323303223e-02 1.494155228137969971e-01 2.716323733329772949e-01 1.223656088113784790e-01 3.259475529193878174e-01 1.409475207328796387e-01 -2.725358605384826660e-01 -1.016441434621810913e-01 1.044308841228485107e-01 1.093197707086801529e-02 5.352073535323143005e-02 2.177828401327133179e-01 -4.815182462334632874e-02 -3.463389724493026733e-02 4.237098693847656250e-01 4.910829477012157440e-03 4.660364612936973572e-02 1.287750899791717529e-01 -2.655189037322998047e-01
-2.384224906563758850e-03 -1.952842026948928833e-01 -3.370369225740432739e-02 -2.575255334377288818e-01 -9.066943824291229248e-02 -1.005522459745407104e-01 6.003827974200248718e-02 1.660664081573486328e-01 -2.501160092651844025e-02 -2.024424821138381958e-02 1.638853698968887329e-01 1.540213264524936676e-02 -1.679387092590332031e-01 1.773830503225326538e-01 1.762128919363021851e-01 8.493819832801818848e-02 4.166778028011322021e-01 2.283437177538871765e-02 -7.410047203302383423e-02 -2.199759781360626221e-01 -2.272610217332839966e-01 5.743427202105522156e-02 -1.511699706315994263e-01 -1.584041565656661987e-01 -8.519113063812255859e-02 -1.297011375427246094e-01 -2.805404365062713623e-01 2.388037443161010742e-01 -4.468556940555572510e-01 -1.253095269203186035e-01 -3.195669502019882202e-02 1.081562340259552002e-01
-1.740559637546539307e-01 -1.156672686338424683e-01 3.209425136446952820e-02 -1.118990704417228699e-01 -2.538818717002868652e-01 9.606680274009704590e-02 1.734181195497512817e-01 2.235184460878372192e-01 -1.797436922788619995e-01 7.152502983808517456e-02 1.799759715795516968e-01 -2.862960100173950195e-01 6.945644970983266830e-03 1.287601441144943237e-01 -3.223851555958390236e-03 4.097727835178375244e-01 1.249507591128349304e-01 4.322190582752227783e-02 -1.015818491578102112e-01 -4.100230932235717773e-01 -1.338459700345993042e-01 -4.641910642385482788e-02 1.269649416208267212e-01 -1.005554646253585815e-01 -1.915445476770401001e-01 1.712361872196197510e-01 -4.859024286270141602e-02 2.236237674951553345e-01 -2.825518250465393066e-01 1.728462427854537964e-02 -8.305066823959350586e-02 -7.135806977748870850e-02
-1.414852589368820190e-01 -3.696731030941009521e-01 1.922308653593063354e-02 -2.502156794071197510e-01 -9.512323886156082153e-02 9.391373395919799805e-02 1.682056337594985962e-01 2.081827372312545776e-01 2.162344902753829956e-01 -1.763176321983337402e-01 1.671442687511444092e-01 1.021861331537365913e-03 -2.915419079363346100e-02 -1.002592444419860840e-01 2.667680196464061737e-02 1.566468030214309692e-01 7.407204061746597290e-02 -1.475576013326644897e-01 7.131434977054595947e-02 -1.449051499366760254e-01 -1.533524543046951294e-01 -4.005553126335144043e-01 -1.631666123867034912e-01 2.238922566175460815e-02 -9.673968702554702759e-02 -2.872758209705352783e-01 -1.404551714658737183e-01 3.895260691642761230e-01 1.883921911939978600e-03 -5.184783414006233215e-02 4.728772118687629700e-02 -1.273112595081329346e-01
2.318104058504104614e-01 2.607821486890316010e-02 5.972784012556076050e-02 -1.734069138765335083e-01 -2.473614513874053955e-01 5.239901319146156311e-02 -2.355228923261165619e-02 -3.392363712191581726e-02 -2.031446844339370728e-01 5.122103542089462280e-02 3.060166239738464355e-01 -2.882001101970672607e-01 -1.086183544248342514e-02 -2.101682424545288086e-01 -2.387806475162506104e-01 2.501463890075683594e-01 -1.164402067661285400e-01 -1.593669503927230835e-01 1.231306865811347961e-01 -2.310342043638229370e-01 -1.751366853713989258e-01 1.124455779790878296e-01 -8.720871806144714355e-02 1.952293962240219116e-01 -2.234114259481430054e-01 -1.329170018434524536e-01 -1.829798519611358643e-01 1.230800896883010864e-01 -2.725250124931335449e-01 2.713648974895477295e-01 7.973451167345046997e-03 -3.345991671085357666e-02
-1.382900401949882507e-03 -3.520940840244293213e-01 3.926631528884172440e-03 -3.119687438011169434e-01 -1.483149826526641846e-01 -3.338433429598808289e-02 1.578797996044158936e-01 4.438064992427825928e-02 2.514836490154266357e-01 -6.446819007396697998e-02 -8.152194321155548096e-03 -1.151424646377563477e-01 -3.095961213111877441e-01 8.018790930509567261e-02 1.099561601877212524e-01 1.140701472759246826e-01 2.691793143749237061e-01 9.662213735282421112e-03 2.425208091735839844e-01 -2.865535020828247070e-01 -6.568825244903564453e-02 -1.753151565790176392e-01 -4.689691960811614990e-02 -8.570089936256408691e-02 -2.477024495601654053e-01 -7.150577753782272339e-02 2.946398966014385223e-02 3.484973311424255371e-01 8.109701424837112427e-02 -8.127028495073318481e-02 2.398508638143539429e-01 -5.478426814079284668e-02
-2.993013560771942139e-01 -5.514423176646232605e-02 1.407013535499572754e-01 -3.202881217002868652e-01 -2.050220817327499390e-01 -1.511075161397457123e-02 3.034714460372924805e-01 2.256254851818084717e-01 -4.802303761243820190e-02 1.012255717068910599e-02 1.391402482986450195e-01 -2.356626093387603760e-01 1.438639312982559204e-02 2.441530972719192505e-01 2.266099005937576294e-01 2.051224112510681152e-01 -2.239153236150741577e-01 1.891284584999084473e-01 1.939710974693298340e-01 -4.007001407444477081e-03 -3.080917894840240479e-02 1.769652217626571655e-01 -4.886403307318687439e-02 -3.479254990816116333e-02 -1.251304298639297485e-01 -2.117931544780731201e-01 -3.928234428167343140e-02 2.099081724882125854e-01 1.389300525188446045e-01 1.548876464366912842e-01 -1.327453702688217163e-01 -2.067309319972991943e-01
-1.026625558733940125e-01 1.165073271840810776e-02 -5.465236306190490723e-02 -3.203166127204895020e-01 -1.901503354310989380e-01 -2.719332575798034668e-01 -6.410466134548187256e-02 4.991309344768524170e-02 -1.968428641557693481e-01 1.123578473925590515e-01 -1.932640820741653442e-01 -3.679413795471191406e-01 -5.088624358177185059e-02 -2.841994464397430420e-01 -3.382224356755614281e-03 8.510447293519973755e-02 9.181190282106399536e-02 -4.632273688912391663e-03 -1.328461617231369019e-01 5.417981743812561035e-02 -2.086118757724761963e-01 -6.252869218587875366e-02 4.849138204008340836e-03 -1.528400778770446777e-01 -1.400404721498489380e-01 -1.737520098686218262e-01 -2.692020535469055176e-01 3.642796277999877930e-01 -2.435469031333923340e-01 -1.581220328807830811e-01 -1.117535457015037537e-01 2.625881135463714600e-02
3.156586587429046631e-01 2.027916312217712402e-01 -6.673809885978698730e-02 -3.950539827346801758e-01 1.681135445833206177e-01 -1.021820120513439178e-02 3.455359041690826416e-01 -3.884085640311241150e-02 -1.242668852210044861e-01 -8.017980307340621948e-02 1.412323564291000366e-01 -7.619610428810119629e-02 -2.007265537977218628e-01 1.039666123688220978e-02 -1.286246031522750854e-01 2.083973288536071777e-01 7.633674144744873047e-02 -1.155259087681770325e-01 -4.754826053977012634e-02 7.786380499601364136e-02 1.365261897444725037e-02 -1.219885721802711487e-01 -4.092835634946823120e-02 -1.154451519250869751e-01 5.733393132686614990e-03 -4.313650727272033691e-01 -2.668521702289581299e-01 1.917488127946853638e-01 -6.659604609012603760e-02 -1.873631775379180908e-01 6.983634084463119507e-02 -7.332225888967514038e-02
2.461971193552017212e-01 -8.452290669083595276e-03 -6.331159174442291260e-02 -1.523520648479461670e-01 -2.562695741653442383e-01 1.870836466550827026e-01 1.750277578830718994e-01 -2.318483740091323853e-01 9.014337509870529175e-02 -1.449956595897674561e-01 7.100317627191543579e-02 -3.286429345607757568e-01 -3.387611210346221924e-01 2.318867594003677368e-01 -4.919835180044174194e-02 1.338807195425033569e-01 3.926231265068054199e-01 -1.524134278297424316e-01 -5.044364184141159058e-02 -1.052498668432235718e-01 2.087798863649368286e-01 -1.050659790635108948e-01 -6.915167719125747681e-02 -1.544934511184692383e-01 -1.394739896059036255e-01 -1.185670942068099976e-01 -1.984991431236267090e-01 1.130996346473693848e-01 -1.242810785770416260e-01 1.142554357647895813e-01 2.595106139779090881e-02 8.246254920959472656e-02
-9.469898790121078491e-02 -1.371814906597137451e-01 -2.864618785679340363e-02 -2.619827985763549805e-01 -4.077966213226318359e-01 -2.149496413767337799e-02 1.487376540899276733e-01 3.817790150642395020e-01 -2.016792595386505127e-01 1.917619109153747559e-01 -5.036505684256553650e-02 -8.534451574087142944e-02 -9.818754345178604126e-02 -7.818466424942016602e-02 1.611272692680358887e-01 5.179004743695259094e-02 2.222444862127304077e-02 -8.299681544303894043e-02 1.519290655851364136e-01 1.433451008051633835e-02 -1.736064255237579346e-01 -2.363060414791107178e-02 2.119795233011245728e-01 -1.257508993148803711e-01 -1.774605214595794678e-01 -8.710183203220367432e-02 6.640770286321640015e-02 2.136005908250808716e-01 -3.691696524620056152e-01 1.686647832393646240e-01 1.183514390140771866e-02 2.456611096858978271e-01
2.645266652107238770e-01 6.736086308956146240e-02 -4.638849198818206787e-02 -3.485817313194274902e-01 1.460779905319213867e-01 1.079239845275878906e-01 2.999123334884643555e-01 1.340967416763305664e-01 -1.658391803503036499e-01 -4.865196347236633301e-02 2.005181647837162018e-02 -1.552984565496444702e-01 -3.043226003646850586e-01 -3.316791960969567299e-03 -1.789713464677333832e-02 4.896989837288856506e-02 1.147935315966606140e-01 8.585418015718460083e-02 1.531424224376678467e-01 -9.519262611865997314e-02 6.294885277748107910e-02 9.810075908899307251e-02 2.651422321796417236e-01 -2.267829515039920807e-02 2.594233304262161255e-02 -3.805318176746368408e-01 -2.666701972484588623e-01 2.012206166982650757e-01 -3.197316080331802368e-02 -9.108347445726394653e-02 2.997384667396545410e-01 -1.321926563978195190e-01
2.902643382549285889e-01 1.406599134206771851e-01 -8.337510377168655396e-02 -2.219432294368743896e-01 -2.650672793388366699e-01 1.234474703669548035e-01 1.310125589370727539e-01 1.629789769649505615e-01 1.664469204843044281e-02 -2.258171439170837402e-01 1.307658106088638306e-01 -8.889565244317054749e-03 3.528476518113166094e-04 -2.887868136167526245e-02 1.024207919836044312e-01 1.884583085775375366e-01 -7.834305614233016968e-02 -1.925214827060699463e-01 -2.176254093647003174e-01 -4.494385421276092529e-02 -4.027398824691772461e-01 -1.396283656358718872e-01 1.760059595108032227e-01 -1.533701717853546143e-01 1.673727184534072876e-01 -7.839851081371307373e-02 -9.452667832374572754e-02 3.954704105854034424e-01 -1.921771168708801270e-01 -3.064405359327793121e-02 1.691298931837081909e-01 -2.209107019007205963e-02
1.621532440185546875e-01 -1.060234233736991882e-01 -3.973080962896347046e-02 -2.830169796943664551e-01 -8.239706605672836304e-02 1.085750106722116470e-02 1.736434102058410645e-01 -1.230251602828502655e-02 -2.170178890228271484e-01 6.610156502574682236e-03 3.350843489170074463e-01 -2.213522493839263916e-01 -1.801373958587646484e-01 1.501907501369714737e-02 2.109782695770263672e-01 2.746253311634063721e-01 2.956441044807434082e-01 1.033403351902961731e-01 9.140941500663757324e-02 -2.992899417877197266e-01 2.410556972026824951e-01 -5.926077812910079956e-02 -2.741819480434060097e-03 1.672245860099792480e-01 -2.071691453456878662e-01 -7.632697373628616333e-02 -1.012634113430976868e-01 1.710966676473617554e-01 -3.033904135227203369e-01 -3.733057156205177307e-02 -8.931732922792434692e-02 8.518651127815246582e-02
2.011867016553878784e-01 1.686856299638748169e-01 -3.084033727645874023e-01 -2.679713070392608643e-01 -1.292181313037872314e-01 -2.508753724396228790e-02 1.100693047046661377e-01 1.481961924582719803e-02 -2.089817821979522705e-01 2.804245613515377045e-02 4.535381197929382324e-01 -2.158124744892120361e-01 -1.792730540037155151e-01 1.706464737653732300e-01 9.458687901496887207e-02 1.778970807790756226e-01 1.387362182140350342e-01 -1.046783179044723511e-01 9.714666008949279785e-02 -2.094904333353042603e-01 -2.903866209089756012e-02 -6.463058292865753174e-02 -3.776229545474052429e-02 -1.462076157331466675e-01 -2.880115620791912079e-02 -2.470952086150646210e-02 -1.125811710953712463e-01 2.854771614074707031e-01 -1.465706974267959595e-01 -2.071715146303176880e-01 -8.341148495674133301e-02 2.399526685476303101e-01
2.133195847272872925e-01 -1.835327446460723877e-01 -1.145680099725723267e-01 -2.617683708667755127e-01 -4.435793161392211914e-01 2.297796010971069336e-01 1.892645061016082764e-01 -1.186713799834251404e-01 3.108909912407398224e-02 -2.399429976940155029e-01 5.066595971584320068e-02 -1.157609522342681885e-01 -2.292754128575325012e-02 7.423423975706100464e-02 7.826465368270874023e-02 1.963180750608444214e-01 -1.381793767213821411e-01 1.439421027898788452e-01 1.033831909298896790e-01 -9.231314808130264282e-02 -1.226640567183494568e-01 1.008129864931106567e-01 2.503596991300582886e-02 -4.234176501631736755e-02 6.198545917868614197e-02 1.228998154401779175e-01 -7.149539887905120850e-02 6.158123165369033813e-02 -5.015259385108947754e-01 1.455658078193664551e-01 -7.224994152784347534e-02 -1.484828293323516846e-01
2.448215484619140625e-01 3.196228742599487305e-01 -2.061829417943954468e-01 -1.346794068813323975e-01 -1.906609237194061279e-01 2.150789462029933929e-02 3.750265836715698242e-01 -4.976153746247291565e-02 9.268216788768768311e-02 -1.811725050210952759e-01 3.184869289398193359e-01 -2.970566600561141968e-02 -2.895656526088714600e-01 -1.131806988269090652e-02 1.448456943035125732e-01 -8.492569439113140106e-03 2.086570262908935547e-01 3.178569301962852478e-02 4.775607585906982422e-02 -8.870327472686767578e-02 2.546888217329978943e-02 1.052078381180763245e-01 9.992446005344390869e-02 -9.463895857334136963e-02 2.939435839653015137e-02 1.729900762438774109e-02 -1.224420592188835144e-01 4.170719385147094727e-01 -2.563185691833496094e-01 -7.285752147436141968e-02 9.181556291878223419e-03 4.480810835957527161e-02
-3.235693573951721191e-01 -1.675616651773452759e-01 1.595130452187731862e-04 -2.860425114631652832e-01 -2.514842152595520020e-01 1.253482997417449951e-01 -1.261501461267471313e-01 8.197902888059616089e-02 7.427816092967987061e-02 -4.529784992337226868e-02 6.449029594659805298e-02 1.105098351836204529e-01 -1.328369826078414917e-01 3.245860934257507324e-01 -3.906647115945816040e-02 1.753358393907546997e-01 6.334872450679540634e-03 -2.252560704946517944e-01 2.363174259662628174e-01 -7.286691665649414062e-02 -1.576133072376251221e-01 -1.770910322666168213e-01 -1.056787148118019104e-01 8.739951252937316895e-02 -1.040184497833251953e-01 -2.862662374973297119e-01 -1.032431945204734802e-01 3.284841775894165039e-01 -1.640300638973712921e-02 5.196846649050712585e-02 -8.670210093259811401e-02 -3.095827698707580566e-01
-4.804656654596328735e-02 -2.329036742448806763e-01 -4.622559994459152222e-02 -1.355057656764984131e-01 -1.447328627109527588e-01 -4.140292480587959290e-02 2.106899321079254150e-01 1.522582471370697021e-01 5.052462965250015259e-02 -9.765174239873886108e-02 2.222174853086471558e-01 -3.442448675632476807e-01 2.357559464871883392e-02 2.319832295179367065e-01 -4.892621189355850220e-02 1.681577861309051514e-01 6.325037032365798950e-02 -1.892108321189880371e-01 6.628140807151794434e-02 -2.478216439485549927e-01 1.406194567680358887e-01 2.773225009441375732e-01 2.218467742204666138e-01 -3.445591032505035400e-02 1.342417448759078979e-01 -1.033052057027816772e-01 2.195271253585815430e-01 3.168702125549316406e-01 -1.127183213829994202e-01 -9.543912112712860107e-02 1.468782126903533936e-01 -3.071217834949493408e-01
1.121671050786972046e-01 1.508157998323440552e-01 6.466364860534667969e-02 -3.296243548393249512e-01 -2.558168470859527588e-01 -6.868642568588256836e-02 1.027716174721717834e-01 1.132569983601570129e-01 -1.575858741998672485e-01 -1.307575777173042297e-02 2.214550226926803589e-01 -2.419019937515258789e-01 -1.667605638504028320e-01 -2.432159334421157837e-02 -2.746861428022384644e-02 3.304149210453033447e-01 1.296822875738143921e-01 2.780282795429229736e-01 2.554304599761962891e-01 5.844220891594886780e-02 -4.300026595592498779e-02 -3.229786176234483719e-03 -2.093937844038009644e-01 -2.788904309272766113e-01 -5.536193028092384338e-02 -2.917062342166900635e-01 -7.667474448680877686e-02 8.111570775508880615e-02 -3.562251105904579163e-02 -2.294582575559616089e-01 -2.116590142250061035e-01 -4.242188483476638794e-02
4.125329479575157166e-02 1.415965110063552856e-01 -7.833331823348999023e-02 -2.531102597713470459e-01 -1.695064455270767212e-01 4.842774569988250732e-02 4.418236017227172852e-01 -1.867300085723400116e-02 -1.565106213092803955e-02 6.849991530179977417e-02 3.521456569433212280e-02 -2.714341580867767334e-01 -5.700493976473808289e-02 1.433412265032529831e-02 1.212133392691612244e-01 1.100850552320480347e-01 -1.867875270545482635e-02 7.263047993183135986e-02 -3.742038011550903320e-01 -7.622019201517105103e-02 1.611600816249847412e-01 -2.977396734058856964e-02 2.555863261222839355e-01 -1.441985517740249634e-01 -4.058773443102836609e-02 -3.831023871898651123e-01 -2.143519818782806396e-01 3.581370413303375244e-02 -2.058495730161666870e-01 1.397655904293060303e-01 9.832715615630149841e-03 -2.218214422464370728e-01
-1.342070102691650391e-01 3.211013078689575195e-01 2.208814024925231934e-01 -2.186329513788223267e-01 -2.376508265733718872e-01 -5.460840649902820587e-03 4.482733309268951416e-01 -4.014352336525917053e-03 2.488385587930679321e-01 -6.985884625464677811e-03 -6.280735880136489868e-02 -1.966482102870941162e-01 2.197605371475219727e-02 1.704540103673934937e-01 8.141274563968181610e-03 -1.470433920621871948e-01 1.069029942154884338e-01 -5.060746893286705017e-02 -1.602279022336006165e-02 3.512145578861236572e-02 4.230400919914245605e-02 -3.318320587277412415e-02 1.545137763023376465e-01 -1.125729158520698547e-01 -1.709944158792495728e-01 -1.537439972162246704e-01 -9.997518360614776611e-02 1.723830699920654297e-01 -3.650253415107727051e-01 -1.304563432931900024e-01 -9.404148906469345093e-02 -2.497988939285278320e-01
1.728536039590835571e-01 -5.163143575191497803e-02 4.784075170755386353e-02 3.130355849862098694e-02 -1.285154819488525391e-01 -4.838570579886436462e-02 6.192406266927719116e-02 -6.884112954139709473e-02 -1.497199535369873047e-01 -8.008899539709091187e-02 -1.220348700881004333e-01 -1.747171729803085327e-01 -1.472661644220352173e-01 5.110812187194824219e-02 -2.086351513862609863e-01 1.347941905260086060e-01 1.238404959440231323e-01 -2.748228013515472412e-01 -5.729152355343103409e-03 -4.662706330418586731e-02 -1.299771368503570557e-01 8.975297212600708008e-02 3.855684101581573486e-01 -8.325302600860595703e-02 -1.949392110109329224e-01 -1.610700488090515137e-01 1.578623205423355103e-01 6.073918342590332031e-01 -6.645867228507995605e-02 -7.486417889595031738e-02 -8.516133576631546021e-02 -1.668267846107482910e-01
-1.442213803529739380e-01 -1.102442666888237000e-02 -1.953078508377075195e-01 -1.564851850271224976e-01 -7.714282721281051636e-02 -7.790252566337585449e-02 1.852628439664840698e-01 1.420634388923645020e-01 -1.379510313272476196e-01 2.761887311935424805e-01 1.762612909078598022e-02 -3.264527916908264160e-01 -1.419299095869064331e-01 -1.220509707927703857e-01 -3.060964122414588928e-02 4.840692579746246338e-01 -3.688111156225204468e-02 -9.187561273574829102e-02 1.690209507942199707e-01 -2.952070534229278564e-01 -1.186356246471405029e-01 -3.048213757574558258e-02 5.819072201848030090e-02 -9.551737457513809204e-02 2.643540501594543457e-01 -9.711609035730361938e-02 7.051531970500946045e-02 3.193077147006988525e-01 -1.264356672763824463e-01 -1.004230305552482605e-01 1.042555794119834900e-01 3.484207764267921448e-02
2.551393210887908936e-01 2.304966300725936890e-01 -8.235629647970199585e-02 -3.056466877460479736e-01 -3.343921303749084473e-01 1.040358655154705048e-02 1.126254424452781677e-01 1.248155534267425537e-01 1.790488064289093018e-01 -2.075326740741729736e-01 2.566248178482055664e-02 -9.095729887485504150e-02 -1.224718540906906128e-01 -6.686132401227951050e-02 4.991404712200164795e-02 9.305632114410400391e-02 -4.884695261716842651e-02 7.088518142700195312e-02 -9.099637717008590698e-02 -1.098705381155014038e-01 -2.417790740728378296e-01 8.856069296598434448e-02 4.046413302421569824e-01 -5.737280845642089844e-02 1.027924790978431702e-01 -2.219270914793014526e-01 -1.339200139045715332e-01 3.570469915866851807e-01 -1.050963699817657471e-01 -9.558839350938796997e-02 1.090447530150413513e-01 1.682413816452026367e-01
2.459819465875625610e-01 -3.457940369844436646e-02 7.416830211877822876e-02 -1.249312772415578365e-03 -1.282810866832733154e-01 1.012060791254043579e-01 2.193996310234069824e-01 -3.030129373073577881e-01 -8.460810035467147827e-02 -9.225834161043167114e-02 -2.183386683464050293e-02 -2.463079094886779785e-01 -2.232818454504013062e-01 6.656648963689804077e-02 1.035572364926338196e-01 1.111799180507659912e-01 2.625903189182281494e-01 -2.068282216787338257e-01 -5.366668477654457092e-02 -5.785436555743217468e-02 -3.404296934604644775e-01 -2.946910634636878967e-02 1.250683069229125977e-01 -2.185866981744766235e-01 -2.462203651666641235e-01 -2.073094248771667480e-01 2.447288483381271362e-01 3.092585206031799316e-01 4.804129526019096375e-02 1.645339578390121460e-01 -5.408864468336105347e-02 -1.495860368013381958e-01
8.063091337680816650e-02 5.870638415217399597e-02 -1.132179796695709229e-01 -1.064967215061187744e-01 -9.810121729969978333e-03 -1.700802147388458252e-01 2.641098797321319580e-01 6.616273522377014160e-02 -9.580273181200027466e-02 1.743330061435699463e-01 1.186533793807029724e-01 -2.384491860866546631e-01 -1.292441878467798233e-02 2.713052630424499512e-01 2.506653070449829102e-01 3.223858401179313660e-02 3.369053602218627930e-01 -3.543248474597930908e-01 -3.438640385866165161e-02 -2.196966409683227539e-01 1.936650723218917847e-01 1.637395769357681274e-01 7.061897963285446167e-02 7.571637164801359177e-03 -5.521242320537567139e-02 -4.535987600684165955e-02 9.873661398887634277e-02 4.271011352539062500e-01 -6.434356421232223511e-02 5.055956169962882996e-02 1.635903418064117432e-01 -1.612282544374465942e-01
6.554398685693740845e-02 -1.030704677104949951e-01 -1.701098680496215820e-01 -2.021281719207763672e-01 -1.067153960466384888e-01 2.075315266847610474e-01 9.414882399141788483e-03 -1.869655698537826538e-01 -8.260527253150939941e-02 -1.988461315631866455e-01 -2.056797780096530914e-02 -2.008469253778457642e-01 -5.906486418098211288e-03 -1.694212481379508972e-02 1.070007905364036560e-01 3.697972893714904785e-01 -4.307454079389572144e-02 3.529715165495872498e-02 -2.092939317226409912e-01 -3.360135257244110107e-01 -9.245745837688446045e-02 1.796038448810577393e-01 1.643813699483871460e-01 -1.515745520591735840e-01 9.884604811668395996e-02 -1.135277599096298218e-01 -2.612758874893188477e-01 4.259929805994033813e-02 -3.946340978145599365e-01 -6.679608672857284546e-02 -1.255042850971221924e-01 -2.661532759666442871e-01
1.215782240033149719e-01 1.164643615484237671e-01 -2.192781567573547363e-01 -3.306533694267272949e-01 -1.684651672840118408e-01 -3.954908996820449829e-02 -2.676311433315277100e-01 2.399565838277339935e-02 -9.795075654983520508e-02 2.366604059934616089e-01 1.075806468725204468e-01 -4.048698842525482178e-01 3.992989286780357361e-02 1.924530565738677979e-01 5.666082724928855896e-02 2.880192399024963379e-01 6.720658391714096069e-02 -6.148925982415676117e-03 2.282435446977615356e-01 1.252635270357131958e-01 -1.727505028247833252e-01 -2.430736087262630463e-02 1.189704984426498413e-01 7.874922454357147217e-02 -7.259353250265121460e-02 -3.309703469276428223e-01 -2.344792485237121582e-01 1.300723999738693237e-01 -6.467393040657043457e-02 -3.494162112474441528e-02 -8.496109396219253540e-02 -1.540693044662475586e-01
-8.603250235319137573e-02 -3.719484061002731323e-02 1.723217368125915527e-01 -2.576005756855010986e-01 -9.419473260641098022e-02 -2.512737810611724854e-01 2.466266751289367676e-01 -1.871408075094223022e-01 -9.345535188913345337e-02 -1.076799258589744568e-02 -1.178281679749488831e-01 -6.533282995223999023e-02 -1.192035526037216187e-01 -3.175185294821858406e-03 1.790718138217926025e-01 3.420358598232269287e-01 2.842242717742919922e-01 3.696106001734733582e-02 1.336902529001235962e-01 -2.127477377653121948e-01 1.218970268964767456e-01 1.997740417718887329e-01 9.490483999252319336e-02 7.383475452661514282e-02 3.453314602375030518e-01 -2.842042967677116394e-02 9.209008514881134033e-02 3.836339414119720459e-01 -1.388630270957946777e-01 6.888552010059356689e-02 1.341021209955215454e-01 -6.919711083173751831e-02
-1.875633150339126587e-01 3.853024169802665710e-02 -5.116169154644012451e-02 -3.711058199405670166e-01 -3.479553759098052979e-01 -1.476138830184936523e-01 2.572484910488128662e-01 8.965784311294555664e-02 -6.257352232933044434e-02 2.119160294532775879e-01 1.159038767218589783e-01 -3.152505159378051758e-01 -2.091380655765533447e-01 2.519436925649642944e-02 -1.563548594713211060e-01 1.287482082843780518e-01 9.680654108524322510e-02 1.514596864581108093e-02 1.039757207036018372e-01 -6.684473901987075806e-02 8.898040652275085449e-02 -1.017566323280334473e-01 2.158081978559494019e-01 -9.443229064345359802e-03 -1.657426357269287109e-01 1.947293728590011597e-01 -2.510644197463989258e-01 2.041378319263458252e-01 -1.340555697679519653e-01 -8.993839472532272339e-02 2.476023137569427490e-01 1.077334657311439514e-01
2.428484261035919189e-01 3.990283608436584473e-02 -9.661155194044113159e-02 -2.048984915018081665e-01 -4.164346158504486084e-01 3.697210550308227539e-02 1.868050359189510345e-02 -1.277272105216979980e-01 -7.447337359189987183e-02 -2.439330145716667175e-02 1.390025913715362549e-01 1.661863923072814941e-02 -2.003509998321533203e-01 -3.086433000862598419e-02 -1.561604440212249756e-01 3.872144594788551331e-02 1.711101680994033813e-01 -2.283924669027328491e-01 -6.390994042158126831e-02 -2.466866523027420044e-01 -2.735986709594726562e-01 2.113027721643447876e-01 4.090028814971446991e-03 -2.088998407125473022e-01 4.488806426525115967e-02 -6.871140748262405396e-02 1.445564031600952148e-01 3.749775886535644531e-01 -2.256809920072555542e-02 -6.753887981176376343e-02 -2.679592370986938477e-01 -2.220226079225540161e-01
1.322056651115417480e-01 -1.336871925741434097e-02 -3.318309783935546875e-01 -1.843539178371429443e-01 -3.195285797119140625e-01 5.558294057846069336e-02 2.328436523675918579e-01 -1.158299576491117477e-02 1.329810619354248047e-01 7.967898249626159668e-02 3.848507404327392578e-01 -9.993276745080947876e-02 -6.366988271474838257e-02 8.383014798164367676e-02 2.525057792663574219e-01 1.551508903503417969e-01 1.411359757184982300e-01 -7.393362000584602356e-03 1.885926276445388794e-01 -1.360533833503723145e-01 -1.203650087118148804e-01 1.073680669069290161e-01 -5.131198465824127197e-02 -1.946345269680023193e-01 -1.316740959882736206e-01 -4.736786708235740662e-02 -8.131194114685058594e-02 1.524924188852310181e-01 -3.988574147224426270e-01 5.854040384292602539e-02 1.253524720668792725e-01 1.714853793382644653e-01
3.735201433300971985e-02 -7.225885987281799316e-02 7.477775216102600098e-02 -2.826295495033264160e-01 -1.026864573359489441e-01 3.183966875076293945e-02 3.446852266788482666e-01 8.791471272706985474e-02 1.044208556413650513e-01 1.575529575347900391e-01 -2.769705466926097870e-02 -7.625914365053176880e-02 -2.161508798599243164e-01 2.372226566076278687e-01 -5.135606229305267334e-02 2.088892757892608643e-01 -5.540031474083662033e-03 1.281595379114151001e-01 -6.902998685836791992e-02 3.034154176712036133e-01 -3.012873530387878418e-01 -1.427115797996520996e-01 -8.637221902608871460e-02 -4.700656235218048096e-02 7.944097369909286499e-02 -2.718319296836853027e-01 5.277799069881439209e-02 4.068075716495513916e-01 -6.157765164971351624e-03 2.923658192157745361e-01 -4.849389195442199707e-02 -8.831419050693511963e-02
2.514753490686416626e-02 1.699342131614685059e-01 1.023546010255813599e-01 -1.675404421985149384e-02 -6.036885082721710205e-03 5.220180377364158630e-02 3.636106848716735840e-02 8.008278161287307739e-02 -2.094022929668426514e-01 -1.641700863838195801e-01 9.507669508457183838e-02 -1.872246414422988892e-01 3.069360367953777313e-02 -7.022964954376220703e-02 1.924266368150711060e-01 1.165513843297958374e-01 -1.692611426115036011e-01 -1.090255156159400940e-01 9.690060466527938843e-02 -2.432675212621688843e-01 -4.018094241619110107e-01 -3.595490008592605591e-02 -1.778685003519058228e-01 1.854952424764633179e-02 -2.881677448749542236e-01 -2.198004424571990967e-01 -2.246202528476715088e-01 4.164741635322570801e-01 -3.371669352054595947e-01 -6.696580909192562103e-03 1.886104606091976166e-02 -6.845483183860778809e-02
9.719415009021759033e-02 -2.140983492136001587e-01 -1.862010210752487183e-01 1.089072450995445251e-01 -1.471740007400512695e-01 -7.587819546461105347e-02 2.653423845767974854e-01 -1.235497444868087769e-01 4.723381623625755310e-02 -1.517254263162612915e-01 -9.583131223917007446e-02 -1.702335476875305176e-01 -1.290212422609329224e-01 -2.237104997038841248e-02 1.886042505502700806e-01 2.058796882629394531e-01 9.557422250509262085e-02 -3.124431073665618896e-01 1.873092502355575562e-01 -8.687930554151535034e-02 -1.672927290201187134e-01 -2.628296241164207458e-02 2.583667039871215820e-01 7.243791222572326660e-02 -1.981256455183029175e-01 -8.638665825128555298e-02 2.155450284481048584e-01 3.931068181991577148e-01 -3.053733706474304199e-01 -5.520067736506462097e-02 -7.410541176795959473e-02 -1.643417179584503174e-01
2.507220767438411713e-02 1.509111672639846802e-01 1.772376447916030884e-01 -9.773347526788711548e-02 -1.225146502256393433e-01 -2.572919428348541260e-01 8.971169590950012207e-02 -1.545965224504470825e-01 6.193007901310920715e-02 -9.320267289876937866e-02 1.007691472768783569e-01 4.834358394145965576e-02 1.942597776651382446e-01 8.104706555604934692e-02 5.881039425730705261e-02 5.117718577384948730e-01 1.852577328681945801e-01 -2.276404947042465210e-01 -7.135452330112457275e-02 -3.816539421677589417e-02 1.009154468774795532e-01 5.092259496450424194e-03 2.190612256526947021e-01 1.540026161819696426e-02 6.058171857148408890e-03 -1.792801618576049805e-01 -2.704279124736785889e-02 4.304195344448089600e-01 -8.957392722368240356e-02 2.547191381454467773e-01 2.123724222183227539e-01 2.203671261668205261e-02
-2.270190268754959106e-01 -2.579620480537414551e-02 2.002696879208087921e-02 -3.615599274635314941e-01 -4.208664596080780029e-01 -3.704952448606491089e-02 7.833994925022125244e-02 2.608904382213950157e-03 -2.940809726715087891e-01 1.165488660335540771e-01 1.674979478120803833e-01 -2.615590691566467285e-01 -1.306605786085128784e-01 -2.972286427393555641e-03 2.027898877859115601e-01 1.130253598093986511e-01 3.012082166969776154e-02 1.949189305305480957e-01 -4.149570316076278687e-02 9.131212532520294189e-02 -1.100401133298873901e-01 6.445392966270446777e-02 2.231368869543075562e-01 -3.924414888024330139e-02 -1.982792168855667114e-01 -6.130967661738395691e-02 -1.268305927515029907e-01 2.698924839496612549e-01 -1.486333757638931274e-01 1.901215314865112305e-01 2.119128704071044922e-01 1.131770834326744080e-01
2.817804813385009766e-01 1.325235068798065186e-01 -1.202482655644416809e-01 -3.974994122982025146e-01 1.018494963645935059e-01 -1.330214925110340118e-02 3.755768239498138428e-01 1.661136150360107422e-01 -1.314765512943267822e-01 -8.875469118356704712e-02 2.032473534345626831e-01 -1.007348969578742981e-01 -3.888926506042480469e-01 1.771886087954044342e-02 3.924410790205001831e-02 1.431403215974569321e-02 -1.171635370701551437e-02 -1.325905770063400269e-01 1.575191020965576172e-01 -6.735569238662719727e-02 -6.319159269332885742e-02 -4.191507026553153992e-02 5.408151447772979736e-02 -4.235437139868736267e-02 -2.217776514589786530e-02 -3.264027535915374756e-01 -3.141611218452453613e-01 7.882443070411682129e-02 3.211938217282295227e-02 -5.527415126562118530e-02 9.921224415302276611e-02 -1.950556933879852295e-01
1.721592843532562256e-01 -9.060492366552352905e-02 -1.303042620420455933e-01 -5.346402525901794434e-01 -2.139531821012496948e-01 -3.996893763542175293e-03 3.423648774623870850e-01 -4.777845367789268494e-02 1.797361075878143311e-01 5.848867073655128479e-02 7.106526196002960205e-02 -1.333552002906799316e-01 -2.189835458993911743e-01 -1.100608110427856445e-01 -1.485484987497329712e-01 2.356989979743957520e-01 -5.981175601482391357e-02 8.166867494583129883e-02 -8.464810997247695923e-02 -9.302859008312225342e-02 -6.156724877655506134e-03 -1.155342310667037964e-01 2.987580299377441406e-01 -6.413293071091175079e-03 5.350121110677719116e-02 -1.657959222793579102e-01 7.781354337930679321e-02 -1.279016733169555664e-01 -9.343040734529495239e-02 4.294926673173904419e-02 -2.709974050521850586e-01 -1.796331405639648438e-01
-3.054970875382423401e-02 7.244054228067398071e-02 6.456235796213150024e-02 -4.171570837497711182e-01 -1.474949121475219727e-01 1.219813153147697449e-01 1.396160572767257690e-01 7.561615109443664551e-02 -6.850803643465042114e-02 9.245635010302066803e-03 -1.544406861066818237e-01 6.706986576318740845e-02 -7.725422829389572144e-02 -2.668396234512329102e-01 7.055491209030151367e-02 2.775949835777282715e-01 -6.258214265108108521e-02 4.723896086215972900e-02 1.023313477635383606e-01 -8.576739579439163208e-02 2.636105567216873169e-02 1.590438485145568848e-01 1.038901414722204208e-02 2.756065428256988525e-01 -1.354567110538482666e-01 -2.194635719060897827e-01 -4.060949385166168213e-01 2.263915240764617920e-01 -1.030710190534591675e-01 -1.028350293636322021e-01 3.079280257225036621e-01 -1.916208416223526001e-01
-9.392452985048294067e-02 -5.416804179549217224e-02 1.297849267721176147e-01 -2.159490585327148438e-01 -1.299917399883270264e-01 5.941024795174598694e-02 3.220959603786468506e-01 -2.976061950903385878e-04 1.242100894451141357e-01 2.538916468620300293e-01 3.359627425670623779e-01 5.250574648380279541e-02 2.022519893944263458e-02 -3.415916580706834793e-03 1.477408111095428467e-01 1.843916028738021851e-01 1.552645713090896606e-01 -2.899600565433502197e-01 1.063827574253082275e-01 -2.831608951091766357e-01 6.318116933107376099e-02 1.064871326088905334e-01 1.761152893304824829e-01 -9.125286340713500977e-02 2.226537168025970459e-01 -9.455347061157226562e-02 5.857467651367187500e-02 3.735121190547943115e-01 3.519436717033386230e-02 4.244873300194740295e-02 1.739763915538787842e-01 -2.443468570709228516e-01
1.472857594490051270e-01 -7.028958946466445923e-02 7.596776634454727173e-02 -2.479951530694961548e-01 -1.415792256593704224e-01 -1.498058438301086426e-01 1.074736844748258591e-02 3.510970175266265869e-01 9.887894988059997559e-02 -4.832807555794715881e-02 2.232887595891952515e-01 -2.360839396715164185e-01 2.072403132915496826e-01 6.769060343503952026e-02 4.440481215715408325e-02 -1.234227698296308517e-02 2.827491462230682373e-01 -2.138460874557495117e-01 -4.436019435524940491e-02 -3.970410823822021484e-01 1.814629882574081421e-01 -1.130229756236076355e-01 7.621288299560546875e-02 -1.218414492905139923e-02 -1.264966209419071674e-03 -2.548449337482452393e-01 -1.951865255832672119e-01 1.426781266927719116e-01 -1.061858534812927246e-01 -4.073024541139602661e-02 2.482804507017135620e-01 1.947701126337051392e-01
4.151022136211395264e-01 -4.859317466616630554e-02 -2.565550804138183594e-02 -2.552305161952972412e-01 -2.482203245162963867e-01 -8.204768598079681396e-02 1.800474226474761963e-01 7.025787234306335449e-02 7.029236853122711182e-02 1.244275248609483242e-03 9.254670143127441406e-02 -4.047006964683532715e-01 -1.514485478401184082e-01 1.080898009240627289e-02 1.991717368364334106e-01 -1.258686780929565430e-01 2.875641919672489166e-02 -1.302961409091949463e-01 1.500265449285507202e-01 -2.334942668676376343e-01 -4.928866028785705566e-02 -2.662489712238311768e-01 -1.075330451130867004e-01 -7.663657516241073608e-02 -2.440228685736656189e-02 -1.911678165197372437e-01 -3.086226284503936768e-01 -1.534294337034225464e-01 -2.128904461860656738e-01 5.523056536912918091e-02 3.644459322094917297e-02 -8.220448344945907593e-02
4.550554156303405762e-01 1.415371149778366089e-01 -1.309236437082290649e-01 -2.004758268594741821e-01 -3.411235809326171875e-01 1.544429361820220947e-01 1.586580574512481689e-01 3.301316127181053162e-02 2.125400453805923462e-01 -2.114719599485397339e-01 1.695671677589416504e-01 -1.606235802173614502e-01 -2.338335365056991577e-01 -5.463694408535957336e-02 6.254721898585557938e-03 2.618255019187927246e-01 1.003629416227340698e-01 1.222189292311668396e-01 -9.173641353845596313e-02 -1.831940859556198120e-01 -7.816317677497863770e-02 4.342458397150039673e-02 3.100060112774372101e-02 -1.750143468379974365e-01 -4.809838533401489258e-02 -4.308139532804489136e-02 7.165792584419250488e-02 1.441573053598403931e-01 -3.689788877964019775e-01 6.150786578655242920e-02 3.730963915586471558e-02 2.000397630035877228e-02
-5.800426378846168518e-02 -1.283224821090698242e-01 1.004600822925567627e-01 -4.184164702892303467e-01 2.510548941791057587e-02 -4.658477008342742920e-02 1.436958163976669312e-01 1.885679662227630615e-01 -1.059732660651206970e-01 -2.166676521301269531e-01 2.463202923536300659e-01 4.622407257556915283e-02 -1.970732398331165314e-02 -8.774573798291385174e-04 2.326155453920364380e-01 -2.240722067654132843e-02 1.418599039316177368e-01 1.010227277874946594e-01 -1.129198726266622543e-02 -1.681639701128005981e-01 -3.053598105907440186e-01 4.199419543147087097e-02 -3.307292610406875610e-02 2.162748128175735474e-01 -5.790798459202051163e-03 -1.555344164371490479e-01 -6.787960231304168701e-02 3.909986615180969238e-01 -3.891087174415588379e-01 -1.330681443214416504e-01 8.616660535335540771e-02 -1.216332148760557175e-02
6.932611018419265747e-02 -1.672805845737457275e-01 9.479933977127075195e-02 -1.158065423369407654e-01 -2.802360951900482178e-01 2.006150186061859131e-01 1.982607692480087280e-01 -2.438637316226959229e-01 -7.805502414703369141e-02 -1.041600480675697327e-01 8.149587363004684448e-02 -6.922641396522521973e-02 -5.832388997077941895e-02 -1.761654391884803772e-02 4.559794906526803970e-03 -8.727507665753364563e-04 5.267248675227165222e-02 -1.963334530591964722e-01 -3.213978558778762817e-02 -9.942669421434402466e-02 -1.699223369359970093e-01 -9.930504113435745239e-02 1.162283867597579956e-01 -2.266968637704849243e-01 1.454738713800907135e-02 -3.907629251480102539e-01 3.072236478328704834e-01 4.214205443859100342e-01 -4.304636642336845398e-02 6.823553144931793213e-02 3.596171736717224121e-02 -3.264683187007904053e-01
1.291698366403579712e-01 8.738268911838531494e-02 6.607769429683685303e-02 -3.001579940319061279e-01 9.923019260168075562e-02 -1.178156509995460510e-01 4.317571595311164856e-02 -8.141605556011199951e-02 1.637902408838272095e-01 3.263151273131370544e-02 8.110861480236053467e-02 -6.819446384906768799e-02 -5.566847510635852814e-03 -7.857865095138549805e-02 7.550563663244247437e-02 2.985358238220214844e-01 2.559045255184173584e-01 -1.349543333053588867e-01 1.666066348552703857e-01 -1.655848771333694458e-01 -1.994381397962570190e-01 1.770222000777721405e-02 1.007996723055839539e-01 8.755979686975479126e-02 2.969885170459747314e-01 -1.173952873796224594e-02 2.160252034664154053e-01 5.368167757987976074e-01 -9.943991154432296753e-02 2.039596885442733765e-01 1.932169944047927856e-01 -7.420127280056476593e-03
-1.100168153643608093e-01 -7.960113137960433960e-02 -1.294546723365783691e-01 -2.773179709911346436e-01 -1.115389019250869751e-01 -9.426917880773544312e-02 -7.996717467904090881e-03 -8.910180628299713135e-02 -1.107695028185844421e-01 6.685850024223327637e-02 -1.843321472406387329e-01 -2.440187335014343262e-01 -1.360109001398086548e-01 7.022411376237869263e-02 1.620002835988998413e-01 1.643769443035125732e-01 8.260100334882736206e-02 1.065268665552139282e-01 5.715419352054595947e-02 -3.572624325752258301e-01 -2.249632030725479126e-01 -1.376668810844421387e-01 -2.667474448680877686e-01 -2.854530811309814453e-01 -1.286837905645370483e-01 6.828919798135757446e-02 1.018206775188446045e-02 4.660038352012634277e-01 -3.434603661298751831e-02 6.499768793582916260e-02 -2.326633036136627197e-01 -4.809246584773063660e-02
2.749478220939636230e-01 2.329908609390258789e-01 -8.653711527585983276e-02 -2.518384158611297607e-01 -2.606053054332733154e-01 1.295023411512374878e-01 9.401192516088485718e-02 9.183603525161743164e-02 8.632591366767883301e-02 -1.270373016595840454e-01 1.751308888196945190e-01 2.551973611116409302e-02 -9.246388077735900879e-02 6.854397058486938477e-02 2.194114774465560913e-01 1.825735419988632202e-01 -1.500540226697921753e-01 5.222811549901962280e-02 -9.669467806816101074e-02 -1.263630837202072144e-01 -4.564034938812255859e-01 -1.222841292619705200e-01 2.934902608394622803e-01 3.066560812294483185e-02 3.769356384873390198e-02 -1.958138346672058105e-01 -6.617274135351181030e-02 3.042252659797668457e-01 -1.048776134848594666e-01 2.600769698619842529e-02 1.735905706882476807e-01 -9.062743932008743286e-02
-9.062956273555755615e-02 9.872683137655258179e-02 9.786704927682876587e-02 -2.896615564823150635e-01 -1.985590010881423950e-01 2.184295356273651123e-01 2.717040777206420898e-01 1.255750376731157303e-02 2.400204539299011230e-02 1.867398172616958618e-01 1.570004671812057495e-01 -1.809580177068710327e-01 2.559632994234561920e-02 1.352090686559677124e-01 1.580833643674850464e-01 3.993714973330497742e-02 4.125013947486877441e-01 8.281314373016357422e-02 -2.630209922790527344e-01 1.382166519761085510e-02 1.811728440225124359e-02 1.655502617359161377e-01 1.694901883602142334e-01 -1.617315709590911865e-01 -1.525502204895019531e-01 -3.112759888172149658e-01 -1.688685826957225800e-02 1.936121284961700439e-01 -1.624804288148880005e-01 3.130983561277389526e-02 5.619299784302711487e-02 -2.675748169422149658e-01
1.776792109012603760e-02 -6.162703782320022583e-02 -3.469936922192573547e-02 -3.718185424804687500e-01 -2.021710127592086792e-01 1.988497823476791382e-01 -3.506950289011001587e-02 -1.374224014580249786e-02 1.131528168916702271e-01 -2.999151945114135742e-01 3.336895955726504326e-03 -2.239167392253875732e-01 -4.659242555499076843e-02 1.117454022169113159e-01 7.146923989057540894e-02 3.561980724334716797e-01 -1.785507500171661377e-01 2.479844242334365845e-01 -1.805048286914825439e-01 -2.444912195205688477e-01 1.005153879523277283e-01 8.499541133642196655e-02 -4.025056585669517517e-02 8.931559324264526367e-02 -1.808073557913303375e-02 -1.879003793001174927e-01 -6.018615886569023132e-02 1.261183023452758789e-01 -4.085229337215423584e-01 -5.338247492909431458e-02 -1.655701547861099243e-01 -1.003973260521888733e-01
-4.074965417385101318e-02 9.076050668954849243e-02 3.776562809944152832e-01 -2.055356949567794800e-01 -1.004638075828552246e-01 -9.338936209678649902e-02 2.593090236186981201e-01 -2.818850874900817871e-01 7.256846129894256592e-02 -1.130478605628013611e-01 1.473762094974517822e-01 -8.080402761697769165e-02 7.939977198839187622e-02 1.674701273441314697e-01 -1.330142491497099400e-03 1.719238702207803726e-03 6.922532618045806885e-02 -2.495479583740234375e-01 6.980916112661361694e-02 5.841530486941337585e-02 -2.796431481838226318e-01 2.787553668022155762e-01 -5.141416937112808228e-02 1.614179909229278564e-01 1.188765913248062134e-01 -1.748925149440765381e-01 -2.396664321422576904e-01 1.850448399782180786e-01 -2.538576424121856689e-01 -7.757973670959472656e-02 7.081421464681625366e-02 -2.953537702560424805e-01
-9.642128646373748779e-02 -4.334500432014465332e-02 -2.426468301564455032e-03 -4.718249440193176270e-01 -2.063805423676967621e-02 -3.185505867004394531e-01 1.760486811399459839e-01 1.095240935683250427e-01 -1.009865701198577881e-01 1.397936791181564331e-01 -3.848968446254730225e-02 -1.957450807094573975e-01 8.219704031944274902e-03 -3.041596114635467529e-01 1.687277704477310181e-01 -8.204524964094161987e-02 5.200801044702529907e-02 7.859829068183898926e-02 -1.154073551297187805e-01 9.989358484745025635e-02 -2.097596675157546997e-01 -7.203701883554458618e-02 1.668722927570343018e-02 -3.682643291540443897e-04 1.701799035072326660e-02 -1.551029831171035767e-01 -1.699372977018356323e-01 2.565135359764099121e-01 -1.732700765132904053e-01 -9.290532022714614868e-02 -2.064873874187469482e-01 -3.768669664859771729e-01
2.541184425354003906e-01 2.222447991371154785e-01 -1.645761728286743164e-01 -1.505623459815979004e-01 -2.147600054740905762e-01 1.223122552037239075e-01 2.723392546176910400e-01 9.142035245895385742e-02 -1.250328868627548218e-01 -3.405525684356689453e-01 2.622182667255401611e-01 -1.176388189196586609e-01 -1.097566112875938416e-01 1.653688549995422363e-01 8.559518307447433472e-02 1.530734151601791382e-01 1.042191870510578156e-02 2.102166712284088135e-01 -1.974447220563888550e-01 -1.213033273816108704e-01 -6.952106207609176636e-02 -9.886716306209564209e-02 1.470478624105453491e-01 -1.088051944971084595e-01 -2.979619801044464111e-02 -1.512894481420516968e-01 -4.557729698717594147e-03 4.775065183639526367e-01 -6.040459033101797104e-03 -7.590071111917495728e-02 -6.655595451593399048e-02 1.433773059397935867e-02
-2.460695356130599976e-01 -4.709876701235771179e-02 7.216809317469596863e-03 -4.204450845718383789e-01 -1.911389827728271484e-01 -2.002330273389816284e-01 1.124458611011505127e-01 -1.519815027713775635e-01 -2.090992033481597900e-01 8.717871271073818207e-03 -5.284996330738067627e-02 -3.234977126121520996e-01 3.835792094469070435e-02 -2.782495915889739990e-01 1.736509986221790314e-02 1.079134270548820496e-01 -1.538218557834625244e-01 -1.259283125400543213e-01 7.551821414381265640e-03 -9.475876390933990479e-02 -1.575872898101806641e-01 1.044828668236732483e-01 3.089396469295024872e-02 -2.431207746267318726e-01 -5.991289764642715454e-02 8.030056953430175781e-02 -1.679773032665252686e-01 1.785281747579574585e-01 -3.660405278205871582e-01 -2.034034281969070435e-01 1.036909148097038269e-01 -7.312441617250442505e-02
1.165402587503194809e-02 1.328860968351364136e-01 3.027136065065860748e-02 -4.016655385494232178e-01 -9.254393726587295532e-02 2.107654325664043427e-02 -4.437323287129402161e-02 3.967216983437538147e-02 -1.155228763818740845e-01 3.710373118519783020e-02 1.276787668466567993e-01 7.405865192413330078e-02 8.124324679374694824e-02 1.762329190969467163e-01 -8.322411030530929565e-02 -4.884324967861175537e-02 1.401391178369522095e-01 1.825337111949920654e-01 3.811629116535186768e-01 -5.245078206062316895e-01 -1.478073149919509888e-01 1.133605688810348511e-01 9.012088924646377563e-02 -7.673039799556136131e-04 -1.114069223403930664e-01 -3.393722474575042725e-01 -2.562869340181350708e-02 1.749052703380584717e-01 -1.671383976936340332e-01 -9.764770418405532837e-02 6.561189889907836914e-02 -8.451805263757705688e-02
3.333689272403717041e-02 -3.766092704609036446e-04 3.296572249382734299e-03 -4.164181351661682129e-01 5.153857171535491943e-02 -7.723728660494089127e-03 -6.261158734560012817e-02 1.122036054730415344e-01 -1.663259565830230713e-01 1.529051661491394043e-01 -4.512345045804977417e-02 -3.325894773006439209e-01 1.902198195457458496e-01 -2.084469795227050781e-01 -3.366062045097351074e-02 3.763903379440307617e-01 2.276799641549587250e-02 1.298695057630538940e-01 1.518367677927017212e-01 -4.708616808056831360e-02 -1.169584169983863831e-01 1.801550835371017456e-01 -2.501260861754417419e-02 -7.446382194757461548e-02 -2.810980081558227539e-01 5.099854990839958191e-02 4.579119756817817688e-02 3.283110857009887695e-01 -2.448550760746002197e-01 -5.886730179190635681e-02 -1.850346662104129791e-02 -2.643668949604034424e-01
3.282353878021240234e-01 1.187159270048141479e-01 -1.178672090172767639e-01 -3.441224992275238037e-01 -2.325779646635055542e-01 1.257004588842391968e-01 1.232512742280960083e-01 3.397709503769874573e-02 9.170392155647277832e-02 -3.125106990337371826e-01 3.852041065692901611e-02 2.634846046566963196e-02 -1.964493840932846069e-01 -3.342302516102790833e-02 2.200231999158859253e-01 9.692136943340301514e-02 -3.788149682804942131e-03 4.219124093651771545e-02 -1.671442836523056030e-01 -1.431885957717895508e-01 -2.277508229017257690e-01 -1.889939755201339722e-01 1.640574932098388672e-01 4.508711025118827820e-02 1.699171513319015503e-01 -1.617475599050521851e-01 -2.186255455017089844e-01 3.537350296974182129e-01 -1.376346349716186523e-01 6.214201450347900391e-02 1.831598579883575439e-01 -5.262165889143943787e-02
3.798473179340362549e-01 -2.891360819339752197e-01 -4.544926807284355164e-02 -1.316305547952651978e-01 -1.155439615249633789e-01 5.393598228693008423e-02 -2.313021384179592133e-02 2.252849638462066650e-01 1.062306985259056091e-01 1.028548702597618103e-01 5.111723020672798157e-02 -3.005715012550354004e-01 -2.811457514762878418e-01 -7.776461541652679443e-02 -9.662999212741851807e-02 8.606947213411331177e-02 8.134642988443374634e-02 6.700558960437774658e-02 1.424316465854644775e-01 -2.899145185947418213e-01 -2.918469905853271484e-01 -1.862940490245819092e-01 2.194866836071014404e-01 -2.051503509283065796e-01 7.940865308046340942e-02 -2.723130285739898682e-01 2.079881280660629272e-01 -1.275893114507198334e-02 3.555889427661895752e-02 5.509733408689498901e-02 -2.023736014962196350e-02 -1.197645068168640137e-01
-2.384684421122074127e-02 -1.139241904020309448e-01 -1.959825158119201660e-01 -3.737433552742004395e-01 -9.324445575475692749e-02 -1.178949326276779175e-01 -3.810618445277214050e-02 -1.543568372726440430e-01 -1.218056529760360718e-01 1.435217857360839844e-01 -3.500502184033393860e-02 -1.877174228429794312e-01 -4.065319150686264038e-02 -2.727628052234649658e-01 1.123279333114624023e-01 1.392961144447326660e-01 1.407225728034973145e-01 -1.906566470861434937e-01 2.311405539512634277e-01 -8.601653575897216797e-02 -7.850953936576843262e-02 -4.079630970954895020e-02 2.386063933372497559e-01 2.396284937858581543e-01 1.306855231523513794e-01 -4.328606128692626953e-01 -2.015160173177719116e-01 6.528667360544204712e-02 -6.817620247602462769e-02 1.762292236089706421e-01 -2.360188364982604980e-01 2.505895495414733887e-02
2.985915541648864746e-01 9.607567638158798218e-02 -3.704747650772333145e-03 -6.008836254477500916e-02 -1.946683377027511597e-01 9.350789338350296021e-02 1.328228861093521118e-01 -1.384291350841522217e-01 1.093327067792415619e-02 2.465712372213602066e-03 -8.080990985035896301e-03 -3.144712373614311218e-02 -8.045107871294021606e-02 -8.132799714803695679e-02 1.211594715714454651e-01 5.134772881865501404e-02 1.528278291225433350e-01 -2.963104546070098877e-01 1.387870609760284424e-01 -9.519952535629272461e-02 -2.875284254550933838e-01 -2.987225055694580078e-01 2.591925859451293945e-01 -1.663715988397598267e-01 -1.714156717061996460e-01 -2.198636680841445923e-01 1.520787626504898071e-01 4.487131834030151367e-01 -5.514682084321975708e-02 1.855381429195404053e-01 9.525264054536819458e-02 -1.672693639993667603e-01
-1.326414495706558228e-01 1.027563586831092834e-01 2.837293744087219238e-01 -3.213152587413787842e-01 2.405571565032005310e-02 2.735960856080055237e-02 2.596156001091003418e-01 2.037935853004455566e-01 -6.046186387538909912e-02 -3.273849189281463623e-02 -3.912435844540596008e-02 2.432184517383575439e-01 -3.101558983325958252e-01 5.355390533804893494e-02 7.619059085845947266e-02 1.282889544963836670e-01 1.868876665830612183e-01 1.058533638715744019e-01 1.658302098512649536e-01 -2.992838621139526367e-01 5.272415932267904282e-03 -1.244577839970588684e-01 6.082078441977500916e-02 1.098621711134910583e-01 -3.503004834055900574e-02 -1.699243783950805664e-01 3.041368909180164337e-02 2.877899408340454102e-01 -1.049670428037643433e-01 5.961225554347038269e-02 -2.039312273263931274e-01 -3.558139503002166748e-01
3.596723377704620361e-01 9.089740365743637085e-02 -3.329541981220245361e-01 -7.266322523355484009e-02 -3.633867204189300537e-01 -7.250790297985076904e-02 -4.254741966724395752e-02 -1.933840662240982056e-01 -8.353049308061599731e-02 9.139610826969146729e-02 -6.246534362435340881e-02 -2.481800615787506104e-01 -3.172359988093376160e-02 -1.126874005421996117e-03 -1.089381203055381775e-01 2.978686392307281494e-01 -3.608826920390129089e-02 -2.269911020994186401e-01 4.636439681053161621e-02 -6.889755371958017349e-03 -1.255584359169006348e-01 1.335131078958511353e-01 1.096399873495101929e-02 -1.033311933279037476e-01 -9.508402086794376373e-03 -2.729875445365905762e-01 8.052236586809158325e-02 2.378179430961608887e-01 -2.392945140600204468e-01 2.439826577901840210e-01 3.781406208872795105e-02 -1.789068430662155151e-01
8.306234329938888550e-02 -3.506685793399810791e-02 -4.544969648122787476e-02 -2.334298938512802124e-01 -9.535992145538330078e-02 1.592733412981033325e-01 1.887916326522827148e-01 2.834243774414062500e-01 2.461425028741359711e-02 -2.027358412742614746e-01 -1.114799901843070984e-01 -4.778242111206054688e-01 1.620969623327255249e-01 1.112261787056922913e-02 1.604108065366744995e-01 1.174094602465629578e-01 1.377016007900238037e-01 1.299927532672882080e-01 -1.875614374876022339e-01 1.901493221521377563e-01 -1.320358216762542725e-01 1.101852357387542725e-01 3.400878012180328369e-01 7.777883112430572510e-02 -1.042081713676452637e-01 -2.312740087509155273e-01 1.431689597666263580e-02 2.882880270481109619e-01 -1.196139454841613770e-01 8.099953830242156982e-02 -9.177188575267791748e-02 3.291648253798484802e-02
1.947541981935501099e-01 -6.898000836372375488e-02 -9.279187768697738647e-02 6.758656352758407593e-02 -4.819006472826004028e-02 -1.132597625255584717e-01 7.791489362716674805e-02 -9.711477905511856079e-02 -1.088835299015045166e-01 -1.695396304130554199e-01 -2.889681607484817505e-02 -2.674850821495056152e-01 -5.221306532621383667e-02 6.708313524723052979e-02 -5.663383007049560547e-02 6.465217471122741699e-02 9.891273081302642822e-02 -4.599031507968902588e-01 9.694296121597290039e-02 -2.007865607738494873e-01 -1.247558891773223877e-01 -3.532548248767852783e-02 2.676461637020111084e-01 -1.785326302051544189e-01 -1.998762339353561401e-01 -2.019231468439102173e-01 8.917865902185440063e-02 4.210094213485717773e-01 -2.453952878713607788e-01 1.093989983201026917e-01 6.973640620708465576e-02 -2.271172702312469482e-01
-8.960323035717010498e-02 -1.026417016983032227e-01 1.586234122514724731e-01 -2.063833475112915039e-01 -4.485986232757568359e-01 -1.970385462045669556e-01 2.042305916547775269e-01 3.629719605669379234e-03 -1.064007431268692017e-01 -2.702873349189758301e-01 -2.052018977701663971e-02 -3.080071508884429932e-01 -2.851866483688354492e-01 -1.449760198593139648e-01 -1.784410476684570312e-01 2.509243190288543701e-01 6.798946112394332886e-02 7.338033616542816162e-02 3.257998824119567871e-01 2.401387132704257965e-02 -7.807980477809906006e-02 -1.555985212326049805e-01 -1.236624643206596375e-01 1.366838440299034119e-02 -1.636247187852859497e-01 -3.461820259690284729e-02 -2.165913283824920654e-01 -1.754468493163585663e-02 -1.205374374985694885e-01 -3.817373944912105799e-04 -4.990440607070922852e-02 -1.859718747437000275e-02
-1.537734717130661011e-01 1.009822338819503784e-01 1.772549152374267578e-01 -3.067701756954193115e-01 -1.732705682516098022e-01 -7.215456105768680573e-03 1.659313142299652100e-01 -5.768921226263046265e-02 8.188454061746597290e-02 1.627557328902184963e-03 3.042635619640350342e-01 -2.164309471845626831e-01 -1.184898242354393005e-01 1.179143413901329041e-01 -1.348614096641540527e-01 3.644956946372985840e-01 1.273297220468521118e-01 7.256867736577987671e-02 -2.219449728727340698e-01 -4.110584557056427002e-01 -2.354467064142227173e-01 9.218610823154449463e-02 7.994829118251800537e-02 -3.965369611978530884e-02 -3.686956129968166351e-03 2.469195723533630371e-01 -5.241187661886215210e-02 2.309041768312454224e-01 -6.907805055379867554e-02 3.318379446864128113e-02 -1.241630315780639648e-01 -6.809506565332412720e-02
-7.755697518587112427e-02 8.242686837911605835e-02 2.568093836307525635e-01 -3.280384838581085205e-01 1.329416185617446899e-01 -2.247783988714218140e-01 3.998503386974334717e-01 1.540128439664840698e-01 -2.890347316861152649e-02 -2.287696488201618195e-02 2.173285782337188721e-01 -1.380624324083328247e-01 3.306451439857482910e-02 -4.893958102911710739e-03 2.564921509474515915e-03 2.546204924583435059e-01 -3.881071507930755615e-02 6.032094359397888184e-02 1.477424800395965576e-01 -3.255198597908020020e-01 -1.030414551496505737e-01 9.794390201568603516e-02 1.271771341562271118e-01 -6.656822562217712402e-02 -2.292869985103607178e-01 1.516047958284616470e-02 -1.925519853830337524e-02 3.224135935306549072e-01 6.213993951678276062e-02 -2.973197102546691895e-01 7.117636501789093018e-02 -4.762335214763879776e-03
1.633140491321682930e-03 -2.740105390548706055e-01 -1.118534803390502930e-01 -2.781314253807067871e-01 8.767262101173400879e-02 -1.140171959996223450e-01 1.991236060857772827e-01 1.464235335588455200e-01 -1.146294176578521729e-01 1.270733326673507690e-01 1.649145334959030151e-01 -2.960113286972045898e-01 -3.732346696779131889e-03 -1.683045625686645508e-01 1.033112592995166779e-02 2.909091711044311523e-01 1.140923351049423218e-01 3.254659008234739304e-03 6.579250842332839966e-02 -2.692439779639244080e-02 -1.351811587810516357e-01 1.141438931226730347e-01 1.704518496990203857e-01 -1.425547897815704346e-01 -3.395504951477050781e-01 -1.068694218993186951e-01 -3.074511885643005371e-01 2.733467221260070801e-01 -1.945091485977172852e-01 -2.095645070075988770e-01 1.312065720558166504e-01 4.901137948036193848e-02
-9.898272156715393066e-02 -1.244725212454795837e-01 -2.801666036248207092e-02 -3.664661645889282227e-01 -1.657436788082122803e-01 -8.830909430980682373e-02 -1.298863347619771957e-02 1.808010190725326538e-01 -2.281320244073867798e-01 -1.716474294662475586e-01 -2.040031403303146362e-01 2.269395254552364349e-02 3.363130614161491394e-02 3.420563340187072754e-01 2.845846414566040039e-01 5.590198189020156860e-02 1.550837308168411255e-01 3.595813363790512085e-02 -2.336932718753814697e-01 -1.938538104295730591e-01 3.943818435072898865e-02 1.237496957182884216e-01 1.173806786537170410e-01 1.070021763443946838e-01 5.605387687683105469e-02 -3.384953141212463379e-01 -2.218740880489349365e-01 3.108562529087066650e-01 -1.158739477396011353e-01 3.465984761714935303e-02 -5.919566005468368530e-02 -6.532349437475204468e-02
6.458571553230285645e-02 -1.523966789245605469e-01 -1.432752758264541626e-01 -2.568326890468597412e-01 -1.017083898186683655e-01 -1.626785844564437866e-01 5.602818131446838379e-01 2.174825780093669891e-02 1.711752414703369141e-01 2.639274485409259796e-02 1.449242085218429565e-01 -9.487126022577285767e-02 -1.489876061677932739e-01 1.088455170392990112e-01 2.903706021606922150e-02 3.469578921794891357e-01 1.424244493246078491e-01 3.211732581257820129e-02 7.042560726404190063e-03 -2.249590158462524414e-01 1.674786582589149475e-02 2.858882397413253784e-02 4.176635295152664185e-02 -2.104087471961975098e-01 -4.469155147671699524e-02 -2.618637308478355408e-02 1.294585466384887695e-01 2.636470794677734375e-01 1.414132416248321533e-01 -1.712791770696640015e-01 -3.822456672787666321e-02 -2.466024160385131836e-01
1.076344400644302368e-01 1.113617271184921265e-01 2.735440731048583984e-01 -2.887686192989349365e-01 6.179071590304374695e-02 -8.230058848857879639e-02 2.380195707082748413e-01 1.835389882326126099e-01 4.500851966440677643e-03 -2.788937985897064209e-01 3.025862947106361389e-02 -1.827889382839202881e-01 -4.141587764024734497e-02 3.612594902515411377e-01 -2.286331653594970703e-01 2.122230231761932373e-01 1.402757018804550171e-01 1.007263921201229095e-02 2.630667090415954590e-01 -2.147730141878128052e-01 -1.855749520473182201e-03 9.257548302412033081e-02 1.049155890941619873e-01 -1.391236335039138794e-01 -5.976507812738418579e-02 -2.429272681474685669e-01 9.628922492265701294e-02 1.601614356040954590e-01 5.178238824009895325e-02 1.573058217763900757e-01 -2.516797184944152832e-01 -1.134847030043601990e-01
3.437783718109130859e-01 1.644649207592010498e-01 -2.225883901119232178e-01 -2.292416095733642578e-01 -1.281277090311050415e-01 9.488134644925594330e-03 3.077259957790374756e-01 -6.099737249314785004e-03 1.308527737855911255e-01 -9.472070261836051941e-03 1.696514040231704712e-01 -4.363049939274787903e-02 -4.815823435783386230e-01 -4.972056671977043152e-02 -1.604743003845214844e-01 3.426690101623535156e-01 2.289002761244773865e-02 -4.782034084200859070e-02 -4.010212048888206482e-02 3.171959146857261658e-02 -7.450093328952789307e-02 1.331537612713873386e-03 2.811518907546997070e-01 1.297521442174911499e-01 7.484275847673416138e-02 -2.207125276327133179e-01 3.428291529417037964e-02 1.952409595251083374e-01 -1.095552146434783936e-01 -4.048087075352668762e-02 -1.176739297807216644e-02 -4.144204780459403992e-02
-3.949989378452301025e-02 1.449872851371765137e-01 9.878159314393997192e-02 -3.775836229324340820e-01 7.507704198360443115e-02 -3.305776044726371765e-02 1.507103443145751953e-01 -1.599354147911071777e-01 -1.914156824350357056e-01 -3.334446251392364502e-01 8.923422545194625854e-02 -1.351801007986068726e-01 5.344614386558532715e-02 -1.082607135176658630e-01 1.229909062385559082e-01 -1.311000287532806396e-01 -9.426075965166091919e-02 4.782914649695158005e-03 -2.763012424111366272e-02 -4.159031510353088379e-01 -1.747112274169921875e-01 7.693999260663986206e-02 -4.039712995290756226e-02 -8.076236397027969360e-02 -1.047965884208679199e-01 -1.047779321670532227e-01 -1.373523026704788208e-01 3.444149494171142578e-01 -3.093803822994232178e-01 1.181189045310020447e-01 1.771822273731231689e-01 -1.461557000875473022e-01
-6.334143131971359253e-02 1.293250620365142822e-01 1.176800578832626343e-01 -3.857054412364959717e-01 -1.076977476477622986e-01 -2.469209283590316772e-01 2.861838340759277344e-01 6.958841811865568161e-03 5.670940503478050232e-03 -3.285530023276805878e-03 1.436275243759155273e-01 -1.428408324718475342e-01 -7.905044406652450562e-02 -1.558263003826141357e-01 -2.296198159456253052e-01 3.036501705646514893e-01 6.264235079288482666e-02 9.585261344909667969e-02 3.316566944122314453e-01 -2.148493230342864990e-01 2.091133967041969299e-02 -1.765280067920684814e-01 -1.960905035957694054e-03 -3.855258226394653320e-01 1.121810823678970337e-01 -1.082719787955284119e-01 -4.141916707158088684e-02 1.480517536401748657e-01 6.708688288927078247e-02 -1.252043843269348145e-01 7.275646179914474487e-02 1.505928784608840942e-01
1.491854488849639893e-01 -8.341834694147109985e-02 -1.679882220923900604e-02 -4.116982519626617432e-01 -1.077964976429939270e-01 -2.342388406395912170e-02 1.999793499708175659e-01 1.868592947721481323e-01 2.533189393579959869e-02 3.078696727752685547e-01 -7.468625158071517944e-02 -9.590687602758407593e-02 -3.182444870471954346e-01 1.416473686695098877e-01 9.408736974000930786e-02 -1.358488015830516815e-02 1.069090068340301514e-01 -3.691796958446502686e-02 9.168727695941925049e-02 2.448883652687072754e-01 -2.501557767391204834e-01 -2.314851284027099609e-01 7.313340157270431519e-02 -1.227266713976860046e-01 9.638740867376327515e-02 -2.130725830793380737e-01 8.630285970866680145e-03 4.088747203350067139e-01 3.039143234491348267e-02 1.526452153921127319e-01 -9.375763684511184692e-02 2.544029057025909424e-02
2.576680481433868408e-01 7.313595712184906006e-02 -8.824912458658218384e-02 -3.105171024799346924e-01 3.085816977545619011e-03 -1.298320591449737549e-01 6.041310355067253113e-02 -1.374501436948776245e-01 -2.059239298105239868e-01 -1.997148990631103516e-02 1.033740416169166565e-01 -9.938614070415496826e-02 2.496641874313354492e-01 1.436420083045959473e-01 -1.925697028636932373e-01 1.228596195578575134e-01 1.270961016416549683e-01 1.068359240889549255e-01 1.839965432882308960e-01 -1.216191612184047699e-02 -2.520156800746917725e-01 -5.016618221998214722e-02 -1.201754137873649597e-01 -2.450794726610183716e-02 -2.936703264713287354e-01 -1.536084562540054321e-01 -5.698252469301223755e-02 1.833338588476181030e-01 -4.627745747566223145e-01 2.571451961994171143e-01 -2.479300461709499359e-02 -1.260762363672256470e-01
-4.458148404955863953e-02 -1.598508507013320923e-01 1.668943315744400024e-01 -3.338430821895599365e-01 -2.369172871112823486e-02 -2.049247175455093384e-01 1.008057743310928345e-01 7.324306294322013855e-03 -1.072534993290901184e-01 2.233193069696426392e-01 4.727988317608833313e-02 -2.136805951595306396e-01 -1.637923866510391235e-01 1.977429986000061035e-01 3.969223797321319580e-02 2.576104104518890381e-01 9.893218427896499634e-02 -1.608482003211975098e-01 -8.755340427160263062e-02 -3.426107764244079590e-01 -3.066259324550628662e-01 1.828283257782459259e-02 -1.914216727018356323e-01 -9.042714536190032959e-02 2.297034114599227905e-02 8.040941506624221802e-02 -1.422992646694183350e-01 2.583549320697784424e-01 -1.831065677106380463e-02 3.293779492378234863e-01 -1.762110590934753418e-01 -5.916283279657363892e-02
-1.772135347127914429e-01 5.701922625303268433e-02 -2.789890859276056290e-03 -2.024378776550292969e-01 -5.960086360573768616e-02 -2.360301315784454346e-01 1.290476769208908081e-01 -4.373330995440483093e-02 -7.065558806061744690e-03 4.934697970747947693e-02 9.141380339860916138e-02 -2.337959855794906616e-01 -1.175408288836479187e-01 -8.499498944729566574e-04 6.592377275228500366e-02 1.082598567008972168e-01 1.164635792374610901e-01 3.255951404571533203e-01 1.400240957736968994e-01 -3.029549419879913330e-01 -2.718458175659179688e-01 -2.737659402191638947e-02 1.376858651638031006e-01 1.441181302070617676e-01 2.360816448926925659e-01 -1.065438389778137207e-01 -1.124145016074180603e-01 5.104928016662597656e-01 1.179788261651992798e-01 5.934346839785575867e-02 1.107343360781669617e-01 -1.891342848539352417e-01
-2.275697141885757446e-01 1.349547654390335083e-01 9.624934941530227661e-02 -1.623338162899017334e-01 -1.264971345663070679e-01 2.995304763317108154e-01 4.974294081330299377e-02 7.080718874931335449e-02 -1.234486848115921021e-01 1.954803243279457092e-02 1.128783077001571655e-02 -3.822216093540191650e-01 9.702215343713760376e-02 -1.108244135975837708e-01 -2.006033062934875488e-01 2.402478009462356567e-01 1.814888864755630493e-01 -6.120716780424118042e-02 -2.296001911163330078e-01 1.554535981267690659e-02 -4.572623223066329956e-02 -3.923004865646362305e-02 3.545991778373718262e-01 -1.673353761434555054e-01 -1.838086731731891632e-02 -3.212706446647644043e-01 -2.952156774699687958e-02 1.921463906764984131e-01 -2.712648212909698486e-01 -3.114657290279865265e-02 -5.117983743548393250e-02 -1.847808510065078735e-01
-1.045797318220138550e-01 2.215147316455841064e-01 9.492851793766021729e-02 -1.176456511020660400e-01 -1.907733455300331116e-02 -7.039704173803329468e-02 2.863722443580627441e-01 6.346411257982254028e-02 -1.069837734103202820e-01 2.611361816525459290e-02 6.568749248981475830e-02 -1.545082777738571167e-01 -1.592731475830078125e-01 1.228652223944664001e-01 -1.911426708102226257e-02 1.208762973546981812e-01 4.159772396087646484e-02 -1.237343549728393555e-01 3.060470819473266602e-01 -5.141564607620239258e-01 -2.870121598243713379e-01 3.125214204192161560e-02 -1.044127941131591797e-01 1.791194975376129150e-01 -2.264714688062667847e-01 -1.238959580659866333e-01 1.630801707506179810e-01 1.539201140403747559e-01 -3.011418581008911133e-01 -3.445452451705932617e-02 8.076966553926467896e-02 1.153537407517433167e-01
-1.541460007429122925e-01 2.495936863124370575e-02 2.260771244764328003e-01 -1.893446445465087891e-01 -2.842151373624801636e-02 1.658417657017707825e-02 2.709485888481140137e-01 -9.011901915073394775e-02 9.073588252067565918e-02 -1.415759325027465820e-01 -9.557137638330459595e-02 -1.409761011600494385e-01 -1.304967403411865234e-01 1.195416972041130066e-01 1.954452842473983765e-01 2.898936159908771515e-02 -4.855897650122642517e-02 7.528520375490188599e-02 1.608111560344696045e-01 -8.008796721696853638e-03 -1.300303786993026733e-01 1.367920637130737305e-01 5.646851379424333572e-03 1.868125796318054199e-01 -1.833468675613403320e-02 -2.824001610279083252e-01 -3.438400328159332275e-01 4.192751944065093994e-01 -2.354219555854797363e-01 -2.077508121728897095e-01 -3.141102790832519531e-01 5.038829520344734192e-02
-4.061818495392799377e-02 -4.818399250507354736e-02 3.060315549373626709e-01 -2.198254019021987915e-01 7.901860773563385010e-02 5.887480825185775757e-02 2.343825548887252808e-01 2.961263805627822876e-02 -1.102545708417892456e-01 2.851360291242599487e-02 -6.823576521128416061e-03 -3.297243118286132812e-01 -1.362204104661941528e-01 2.088551074266433716e-01 1.943364441394805908e-01 1.364202052354812622e-01 -5.961224064230918884e-02 -1.690284162759780884e-01 1.815635710954666138e-01 -2.787542939186096191e-01 -3.263160586357116699e-02 1.952371299266815186e-01 6.619472801685333252e-02 2.295949906110763550e-01 -6.714000366628170013e-03 -1.117089912295341492e-01 -1.348272264003753662e-01 4.222571551799774170e-01 5.027224868535995483e-02 -1.327249258756637573e-01 -4.346483200788497925e-02 2.795230150222778320e-01
4.077167510986328125e-01 1.351327896118164062e-01 -3.106719255447387695e-01 -2.354806959629058838e-01 -2.668967545032501221e-01 -1.205588430166244507e-01 1.786634922027587891e-01 1.168504804372787476e-01 -1.260183099657297134e-02 -1.946164220571517944e-01 1.326446086168289185e-01 -3.895549848675727844e-02 -2.458332180976867676e-01 -5.455127730965614319e-02 2.052847854793071747e-02 8.912305533885955811e-02 -2.253432013094425201e-02 -6.990208476781845093e-02 -5.539120361208915710e-02 -7.833739370107650757e-02 -3.494062721729278564e-01 -1.153180450201034546e-01 3.321056663990020752e-01 -4.439736157655715942e-02 2.367975376546382904e-02 -1.668408513069152832e-01 -9.306029975414276123e-02 2.355339974164962769e-01 -1.732823401689529419e-01 7.086034864187240601e-03 1.020825747400522232e-02 -1.353248655796051025e-01
3.994252979755401611e-01 6.773285567760467529e-02 -1.223836690187454224e-01 -3.966622650623321533e-01 -1.997108608484268188e-01 -1.484257429838180542e-01 -2.020214125514030457e-02 -2.254123836755752563e-01 2.136970758438110352e-01 -1.305365413427352905e-01 1.576618552207946777e-01 -6.984378397464752197e-02 -1.776191145181655884e-01 8.438875526189804077e-02 -6.173752248287200928e-03 -2.628906257450580597e-02 -2.583530545234680176e-01 -7.775884121656417847e-02 -2.209669351577758789e-02 5.304032191634178162e-02 5.057996138930320740e-02 -2.313444763422012329e-01 -3.425159305334091187e-02 4.618339240550994873e-03 -7.069039344787597656e-02 -2.680313289165496826e-01 -3.103145398199558258e-02 3.698488771915435791e-01 -1.789026856422424316e-01 -1.202900111675262451e-01 1.550379842519760132e-01 -1.047073770314455032e-02
8.506923913955688477e-03 -7.739922404289245605e-02 3.477405011653900146e-01 -2.038302719593048096e-01 -5.218398943543434143e-02 -1.008169129490852356e-01 4.538697302341461182e-01 1.238742247223854065e-01 1.538211554288864136e-01 2.367438981309533119e-03 3.034532070159912109e-01 -6.000772863626480103e-02 1.572891324758529663e-01 3.496995195746421814e-02 -1.383288763463497162e-02 3.125567138195037842e-01 -6.244712322950363159e-02 7.268602959811687469e-03 1.273838132619857788e-01 -6.839469820261001587e-02 1.295560598373413086e-01 -4.515215381979942322e-02 1.221128329634666443e-01 -3.032940439879894257e-02 -1.283226758241653442e-01 -3.797654211521148682e-01 9.429689496755599976e-03 2.258364856243133545e-01 5.357553437352180481e-02 -8.660728484392166138e-02 -2.677019834518432617e-01 -2.670195698738098145e-02
2.573156058788299561e-01 -3.510303050279617310e-02 5.101665481925010681e-02 -2.405223399400711060e-01 -2.187087684869766235e-01 -4.108862951397895813e-02 9.846101701259613037e-02 1.192476302385330200e-01 -6.765474379062652588e-02 -1.705419272184371948e-01 1.858425587415695190e-01 2.966604381799697876e-02 2.227160185575485229e-01 1.529162675142288208e-01 -2.053429745137691498e-02 2.125738412141799927e-01 1.689996570348739624e-02 3.666824847459793091e-02 1.649018973112106323e-01 -3.280707448720932007e-02 -4.648544788360595703e-01 1.530565023422241211e-01 1.114492937922477722e-01 -1.348199546337127686e-01 -2.694185674190521240e-01 -2.775482237339019775e-01 -9.091214090585708618e-02 -3.621011599898338318e-02 -3.348641395568847656e-01 1.294902563095092773e-01 7.905320823192596436e-02 -1.289687901735305786e-01
8.065225183963775635e-02 2.652348391711711884e-02 -3.277392312884330750e-02 -1.336853206157684326e-01 5.690768826752901077e-03 -2.848972976207733154e-01 4.587382972240447998e-01 9.074264764785766602e-02 -2.390075474977493286e-01 -2.482426017522811890e-01 1.207971051335334778e-01 -7.343272119760513306e-02 -1.488181799650192261e-01 1.140832975506782532e-01 1.375579535961151123e-01 4.220697283744812012e-02 -2.615310251712799072e-02 -2.988127470016479492e-01 8.861616253852844238e-02 -1.518472731113433838e-01 -1.355960369110107422e-01 -1.768354475498199463e-01 -5.874211783520877361e-04 -2.172658145427703857e-01 -1.229348257184028625e-01 -3.134959638118743896e-01 -1.813865005970001221e-01 -3.259808197617530823e-02 -4.551044851541519165e-02 -9.526492655277252197e-02 -3.210676908493041992e-01 -6.369362119585275650e-03
-8.056199550628662109e-02 -1.163344644010066986e-02 2.488746307790279388e-02 -5.620874762535095215e-01 -1.176176369190216064e-01 2.795890718698501587e-02 -7.206653803586959839e-02 -5.685596540570259094e-02 1.312714070081710815e-01 -1.499282717704772949e-01 2.573581933975219727e-01 -2.601913874968886375e-03 -2.485595792531967163e-01 -3.666508477181196213e-03 1.077723875641822815e-01 2.627559602260589600e-01 2.604140043258666992e-01 1.754311919212341309e-01 1.328743994235992432e-01 -2.389558404684066772e-01 4.582506418228149414e-02 4.361558333039283752e-02 -8.733453229069709778e-03 -1.443322449922561646e-01 -4.722516983747482300e-02 -1.668853312730789185e-01 4.684196040034294128e-02 9.511782228946685791e-02 -2.709740102291107178e-01 8.174198120832443237e-02 -2.926173806190490723e-01 7.475429680198431015e-03
-1.144007518887519836e-01 -1.720875799655914307e-01 2.409567981958389282e-01 -3.726570904254913330e-01 -1.445012986660003662e-01 -8.175225555896759033e-02 -8.532810211181640625e-02 -9.184867143630981445e-02 -1.542872488498687744e-01 7.388290017843246460e-02 -8.403046987950801849e-03 -3.696488440036773682e-01 -2.062866687774658203e-01 2.784292995929718018e-01 -9.596320241689682007e-02 9.850595891475677490e-02 -9.186903946101665497e-03 -1.663455218076705933e-01 -9.872156078927218914e-05 -4.490358233451843262e-01 -1.192092448472976685e-01 -3.383344784379005432e-02 1.241488009691238403e-02 -5.887461826205253601e-03 -2.308602072298526764e-02 9.636785089969635010e-02 -9.939040988683700562e-02 2.956907451152801514e-01 8.118684589862823486e-02 2.058069109916687012e-01 -1.051622107625007629e-01 7.028671912848949432e-03
7.601888477802276611e-02 2.804535329341888428e-01 -1.651913821697235107e-01 -3.902052938938140869e-01 2.064024657011032104e-02 7.828152179718017578e-02 1.060527190566062927e-01 -3.586168587207794189e-02 1.451902687549591064e-01 -2.929158210754394531e-01 2.743906714022159576e-02 -1.537384688854217529e-01 -5.359987914562225342e-02 3.498128429055213928e-02 7.593061774969100952e-02 3.643494844436645508e-01 2.896509766578674316e-01 -1.783252656459808350e-01 -1.205599009990692139e-01 -1.921069473028182983e-01 7.078892737627029419e-02 -1.294073611497879028e-01 1.296382397413253784e-01 -1.091104820370674133e-01 -6.744401901960372925e-02 -9.791047871112823486e-02 -1.183263584971427917e-02 1.762384474277496338e-01 -2.928655743598937988e-01 -6.691540032625198364e-02 4.916509240865707397e-02 2.957099974155426025e-01
2.399483323097229004e-01 -1.152819246053695679e-01 5.426849797368049622e-02 -2.884222567081451416e-01 -6.052437052130699158e-02 1.058469265699386597e-01 1.272989958524703979e-01 -2.482494711875915527e-02 -1.451384276151657104e-01 -2.451146394014358521e-01 -3.983576223254203796e-02 -1.272528618574142456e-01 1.725349277257919312e-01 1.443847119808197021e-01 -9.181869775056838989e-02 3.727241605520248413e-02 -1.237609162926673889e-01 1.262468006461858749e-02 1.906267255544662476e-01 -3.309055268764495850e-01 -2.334727346897125244e-01 -3.042974770069122314e-01 -1.460950076580047607e-01 1.072852537618018687e-04 2.078328430652618408e-01 -2.857063114643096924e-01 8.543360233306884766e-02 1.860608458518981934e-01 -3.258561491966247559e-01 -2.127795964479446411e-01 6.314557790756225586e-02 2.062903949990868568e-03
-1.720874607563018799e-01 -2.992599084973335266e-02 5.681820330210030079e-04 -3.244301676750183105e-01 3.557455167174339294e-02 1.108720824122428894e-01 6.860870867967605591e-02 1.427804119884967804e-02 -9.931618347764015198e-03 -2.621259391307830811e-01 -1.993542164564132690e-01 -2.046254128217697144e-01 -1.672225743532180786e-01 2.978992760181427002e-01 -1.242153123021125793e-01 1.090282499790191650e-01 -2.553198300302028656e-02 1.604673266410827637e-01 3.771882737055420876e-03 -1.879287660121917725e-01 -2.006505131721496582e-01 4.168084822595119476e-03 -1.070973742753267288e-02 1.898704022169113159e-01 3.805366158485412598e-02 -9.165031462907791138e-02 -8.332263678312301636e-02 3.412213921546936035e-01 -4.526790976524353027e-01 8.597619086503982544e-02 2.053062021732330322e-01 1.595610082149505615e-01
1.920630186796188354e-01 -1.410772353410720825e-01 -2.833988368511199951e-01 5.043549090623855591e-02 -1.966221332550048828e-01 -2.377914190292358398e-01 -4.483125172555446625e-03 -9.008104354143142700e-02 1.929192692041397095e-01 7.023184001445770264e-02 -5.846186354756355286e-02 -2.846315875649452209e-02 -1.285545378923416138e-01 2.176591753959655762e-02 4.602764919400215149e-02 2.149053961038589478e-01 1.795537173748016357e-01 -2.961828708648681641e-01 2.940246649086475372e-02 -2.156216949224472046e-01 -7.792393118143081665e-02 -5.956472828984260559e-03 6.653383374214172363e-02 -2.922239154577255249e-02 -5.959288775920867920e-02 -4.500039219856262207e-01 1.069133281707763672e-01 1.040051206946372986e-01 -3.651494085788726807e-01 -2.737646698951721191e-01 3.093223087489604950e-02 -1.705276817083358765e-01
8.909605443477630615e-02 1.284714192152023315e-01 2.191143035888671875e-01 -1.578210890293121338e-01 -2.212169915437698364e-01 3.341912850737571716e-02 1.729611605405807495e-01 -2.325349748134613037e-01 -2.128618508577346802e-01 6.782632321119308472e-02 1.998538374900817871e-01 -3.809672892093658447e-01 1.915358379483222961e-02 -7.361193001270294189e-02 -1.985712051391601562e-01 1.510157436132431030e-01 2.482168376445770264e-03 1.206593364477157593e-01 9.050043672323226929e-02 -1.489878445863723755e-01 -2.421775609254837036e-01 -1.828063279390335083e-01 -1.247281581163406372e-01 -5.535857053473591805e-04 3.575730696320533752e-02 -2.697282433509826660e-01 -2.407365888357162476e-01 3.002083301544189453e-01 1.071328595280647278e-01 2.266174703836441040e-01 2.785429358482360840e-02 1.651932448148727417e-01
-7.227642834186553955e-02 -1.301902681589126587e-01 4.049593210220336914e-01 -3.040821850299835205e-01 3.631805256009101868e-02 -2.170940339565277100e-01 3.173620402812957764e-01 -1.539228558540344238e-01 1.210884526371955872e-01 -7.052440941333770752e-02 1.332455128431320190e-01 -1.393453180789947510e-01 3.324965015053749084e-02 3.615355864167213440e-02 1.413859874010086060e-01 2.545501887798309326e-01 3.210849687457084656e-02 3.261143341660499573e-02 3.410589396953582764e-01 -2.793245911598205566e-01 8.391913026571273804e-02 1.018840000033378601e-01 5.649561062455177307e-02 -1.483978480100631714e-01 -5.991204455494880676e-02 -1.687073707580566406e-01 8.086621016263961792e-02 2.900912761688232422e-01 -1.290153712034225464e-01 -1.026004254817962646e-01 -1.140827834606170654e-01 4.998007044196128845e-02
-7.855360954999923706e-02 -2.361108660697937012e-01 -3.529669716954231262e-02 -3.781915009021759033e-01 -1.329619735479354858e-01 -5.911575257778167725e-02 5.586818233132362366e-02 1.563389897346496582e-01 2.309739738702774048e-01 -8.032602816820144653e-02 8.815381675958633423e-02 -1.526019573211669922e-01 6.954699754714965820e-02 7.439300417900085449e-02 1.060551255941390991e-01 1.390808522701263428e-01 1.351523846387863159e-01 -1.647716462612152100e-01 2.829177081584930420e-01 -1.085564047098159790e-01 -2.743177413940429688e-01 -1.945786327123641968e-01 6.824243813753128052e-02 5.469812080264091492e-02 -2.377042025327682495e-01 -3.039948642253875732e-01 2.879331260919570923e-02 2.180235236883163452e-01 3.074554800987243652e-01 1.327132433652877808e-01 -2.140643000602722168e-01 4.454609879758208990e-04
2.930820584297180176e-01 -1.092530786991119385e-01 -3.384462893009185791e-01 -1.558992713689804077e-01 -3.696385324001312256e-01 -1.641441881656646729e-01 1.089346110820770264e-01 -2.241572178900241852e-02 -7.388247177004814148e-03 1.200507283210754395e-01 -3.349883854389190674e-02 -2.717793285846710205e-01 -3.125253319740295410e-01 1.098096594214439392e-01 -2.195967882871627808e-01 2.626659572124481201e-01 -6.293973326683044434e-02 -3.418395295739173889e-02 1.706584542989730835e-01 -1.177636235952377319e-01 -3.451145952567458153e-03 2.128990888595581055e-01 3.054227828979492188e-01 -8.051590621471405029e-02 4.077174887061119080e-02 -1.353904455900192261e-01 -8.532958477735519409e-02 1.682436466217041016e-01 -5.370686948299407959e-02 -8.339779824018478394e-02 -7.687888294458389282e-02 -8.009507507085800171e-02
-2.022691965103149414e-01 -2.846028804779052734e-01 7.367201149463653564e-02 -4.816281497478485107e-01 -1.513954252004623413e-01 4.349714145064353943e-02 2.565082311630249023e-01 2.430105581879615784e-02 2.000292241573333740e-01 -2.531905770301818848e-01 2.073255777359008789e-01 -4.054258391261100769e-02 2.157979086041450500e-02 -1.895108260214328766e-02 -3.413807973265647888e-02 1.890053153038024902e-01 1.972810477018356323e-01 7.594616618007421494e-03 1.470911949872970581e-01 -6.613233685493469238e-02 -1.860682368278503418e-01 -2.808600068092346191e-01 -1.702359020709991455e-01 2.953013218939304352e-02 -2.385391891002655029e-01 -6.211828440427780151e-02 4.283360764384269714e-02 2.414068430662155151e-01 -1.766993477940559387e-02 6.894088536500930786e-02 1.305332481861114502e-01 -1.082553714513778687e-01
-4.523636773228645325e-03 -6.810098141431808472e-02 -1.726937107741832733e-02 -4.180780947208404541e-01 -2.416290789842605591e-01 -2.876163721084594727e-01 9.122117608785629272e-02 2.219304889440536499e-01 2.415792644023895264e-01 1.689398437738418579e-01 -6.443126499652862549e-02 -2.201278358697891235e-01 -6.793426722288131714e-02 1.241928040981292725e-01 -1.251164730638265610e-02 -3.263319656252861023e-02 1.290325820446014404e-01 -1.223599240183830261e-01 -7.508899550884962082e-03 1.848257780075073242e-01 -2.974215447902679443e-01 -3.045132160186767578e-01 1.094005182385444641e-01 1.369068026542663574e-02 1.154128164052963257e-01 -3.489698767662048340e-01 8.212715387344360352e-02 2.022207230329513550e-01 7.039852906018495560e-03 -6.558240950107574463e-02 1.107516735792160034e-01 4.760283231735229492e-02
2.680118381977081299e-01 4.158537089824676514e-01 -2.516528069972991943e-01 -1.132732182741165161e-01 -3.270388841629028320e-01 -1.274177283048629761e-01 2.443518936634063721e-01 -1.425043940544128418e-01 -1.675815433263778687e-01 7.426126301288604736e-02 -1.989809796214103699e-02 -1.612581871449947357e-02 -2.497480362653732300e-01 7.580836862325668335e-02 5.401967093348503113e-02 2.473402917385101318e-01 -6.021147593855857849e-02 4.446990415453910828e-02 -5.220576748251914978e-02 -2.660758495330810547e-01 -1.899219900369644165e-01 -5.528066679835319519e-02 6.091602891683578491e-02 3.348151594400405884e-02 6.400583684444427490e-02 -1.698447912931442261e-01 2.760114073753356934e-01 2.285614609718322754e-01 2.153108827769756317e-02 8.322663605213165283e-02 -2.235821262001991272e-02 -1.306138634681701660e-01
-2.144494652748107910e-02 8.995346724987030029e-02 1.917062848806381226e-01 -1.424852162599563599e-01 -1.753908544778823853e-01 1.444350779056549072e-01 6.446475535631179810e-02 6.392758339643478394e-02 -3.185840547084808350e-01 -1.822642236948013306e-02 4.894641041755676270e-01 -2.343515604734420776e-01 -7.007868587970733643e-02 1.652142405509948730e-02 -3.433753503486514091e-03 -1.147293820977210999e-01 2.837206609547138214e-02 -6.736466288566589355e-02 7.624413073062896729e-02 -2.051903009414672852e-01 -4.051004648208618164e-01 3.853598982095718384e-02 7.739394903182983398e-02 2.030548304319381714e-01 -1.589469164609909058e-01 -9.851738065481185913e-02 -1.828658282756805420e-01 3.131077885627746582e-01 -1.412940323352813721e-01 -3.308260813355445862e-02 7.528388500213623047e-02 -2.455179952085018158e-02
1.415158808231353760e-01 6.743537727743387222e-03 -2.472627349197864532e-02 -2.182506322860717773e-01 -1.609502583742141724e-01 -5.243059620261192322e-02 3.916356265544891357e-01 -1.961240544915199280e-02 -6.536974757909774780e-02 -6.603597104549407959e-02 2.224580198526382446e-01 -1.224466115236282349e-01 -2.674205899238586426e-01 1.907337307929992676e-01 7.856776565313339233e-02 1.269848495721817017e-01 3.069446384906768799e-01 2.229725755751132965e-02 1.543132364749908447e-01 -3.149230480194091797e-01 2.332356721162796021e-01 -3.776425719261169434e-01 2.567081712186336517e-02 1.359781622886657715e-01 8.759298920631408691e-02 -1.011387854814529419e-01 -2.130603641271591187e-01 1.307692937552928925e-02 -1.095831915736198425e-01 -1.824629604816436768e-01 5.769016593694686890e-02 -6.519999005831778049e-04
-6.963784992694854736e-02 8.215169608592987061e-02 1.172392293810844421e-01 -6.691774725914001465e-02 -4.432923346757888794e-02 -6.146915256977081299e-03 5.491447821259498596e-02 2.833344042301177979e-02 -7.616601418703794479e-03 9.387721307575702667e-03 3.624889254570007324e-01 -1.982211172580718994e-01 -6.538434419780969620e-03 -8.869906887412071228e-03 6.398027390241622925e-02 2.122860401868820190e-01 -4.245354235172271729e-02 -2.927804291248321533e-01 1.296703964471817017e-01 -3.546139299869537354e-01 -3.420062065124511719e-01 1.904575079679489136e-01 -1.844991892576217651e-01 6.120008230209350586e-02 -3.080708384513854980e-01 -2.396702915430068970e-01 -1.912748068571090698e-01 2.739901542663574219e-01 -2.213002443313598633e-01 6.099745631217956543e-02 -7.609789073467254639e-02 -2.517186850309371948e-02
-8.056418597698211670e-02 -6.736124306917190552e-02 -6.244291737675666809e-02 -1.932434439659118652e-01 -2.658911347389221191e-01 -1.844043880701065063e-01 3.679754137992858887e-01 -2.935914993286132812e-01 1.762593537569046021e-02 2.729736082255840302e-02 -7.100041955709457397e-02 -1.712686121463775635e-01 -1.394207924604415894e-01 7.185871154069900513e-02 -1.594920754432678223e-01 4.988547861576080322e-01 1.991760730743408203e-01 1.364816576242446899e-01 1.270478963851928711e-01 -2.942496538162231445e-01 -6.012246944010257721e-03 1.279123872518539429e-01 4.422372579574584961e-02 -4.923295974731445312e-02 5.914622172713279724e-02 1.273302920162677765e-02 -1.626972109079360962e-02 1.787782162427902222e-01 9.464623779058456421e-02 -5.475833266973495483e-02 1.754016578197479248e-01 1.633723378181457520e-01
-5.096814036369323730e-02 2.740603387355804443e-01 -1.307179182767868042e-01 -5.114711523056030273e-01 -1.875679194927215576e-01 1.219042837619781494e-01 2.695330679416656494e-01 6.864646077156066895e-02 1.747449301183223724e-02 7.394332438707351685e-02 2.813970856368541718e-02 -1.391212269663810730e-02 1.558330804109573364e-01 -1.250312924385070801e-01 1.618690090253949165e-03 9.392946958541870117e-02 1.917892992496490479e-01 -4.292450100183486938e-02 -2.123656123876571655e-01 -9.060054086148738861e-03 7.530167698860168457e-02 4.470625519752502441e-02 1.960971206426620483e-01 -1.468628048896789551e-01 -1.864363402128219604e-01 -2.668774724006652832e-01 -1.531262844800949097e-01 1.301263719797134399e-01 -2.787402570247650146e-01 2.223251461982727051e-01 -1.058679819107055664e-01 -1.565435230731964111e-01
1.731437146663665771e-01 -1.070387810468673706e-01 1.146398112177848816e-01 -1.680222451686859131e-01 -2.749240696430206299e-01 1.145056560635566711e-01 4.531765356659889221e-02 -2.471352666616439819e-01 -5.154548957943916321e-02 -8.012075722217559814e-02 6.246483419090509415e-03 -7.928258180618286133e-02 -6.236850842833518982e-02 1.198751330375671387e-01 1.107700765132904053e-01 -1.162317469716072083e-01 7.708487659692764282e-02 -2.772160768508911133e-01 -9.505490213632583618e-02 -2.056666165590286255e-01 -2.453554570674896240e-01 -1.770565360784530640e-01 6.545274704694747925e-02 -1.437751948833465576e-01 -1.015640273690223694e-01 -1.990743428468704224e-01 2.530330121517181396e-01 4.580124020576477051e-01 6.063668429851531982e-02 5.353311076760292053e-02 1.625957638025283813e-01 -3.139581084251403809e-01
7.050702720880508423e-02 2.314229756593704224e-01 1.027055680751800537e-01 -1.038761157542467117e-02 -1.772699654102325439e-01 -2.583163082599639893e-01 3.591558635234832764e-01 -3.397517278790473938e-02 -2.940093353390693665e-02 -2.243234515190124512e-01 4.466066882014274597e-02 -3.902791738510131836e-01 -1.078571081161499023e-01 4.150695726275444031e-02 -6.387668102979660034e-02 8.550497144460678101e-02 -5.767223984003067017e-02 -5.766946077346801758e-02 3.113892674446105957e-01 4.426416009664535522e-02 -1.270121783018112183e-01 -3.096467554569244385e-01 6.812593899667263031e-03 -2.910456620156764984e-02 2.166049741208553314e-02 5.500854924321174622e-02 -1.950615048408508301e-01 3.021661341190338135e-01 -3.239533007144927979e-01 4.111346602439880371e-02 1.195891574025154114e-01 -2.085158368572592735e-03
1.683669909834861755e-02 -2.320345956832170486e-03 2.010836303234100342e-01 -2.379615455865859985e-01 2.823670022189617157e-02 -3.754235431551933289e-02 2.029868364334106445e-01 -9.408795833587646484e-02 -7.801346480846405029e-02 -1.512639373540878296e-01 1.354687958955764771e-01 -5.198359023779630661e-03 4.210492223501205444e-02 -4.141024127602577209e-02 1.664087772369384766e-01 -1.359759569168090820e-01 4.936215281486511230e-02 3.897904232144355774e-02 -9.736832976341247559e-02 -3.219890594482421875e-01 -2.558541297912597656e-01 1.024953722953796387e-01 -1.680927127599716187e-01 1.184085160493850708e-01 6.992539018392562866e-02 -1.734138876199722290e-01 -9.276235848665237427e-02 4.768176376819610596e-01 -4.697389006614685059e-01 7.803535461425781250e-02 -9.773559868335723877e-02 -1.039183586835861206e-01
1.200179159641265869e-01 5.561326816678047180e-02 3.882806375622749329e-02 -1.510625630617141724e-01 -2.457459717988967896e-01 -3.262733519077301025e-01 2.002178132534027100e-01 2.302331477403640747e-02 3.904597833752632141e-02 -5.024429992772638798e-04 -1.222549378871917725e-01 3.145049512386322021e-02 -5.847630500793457031e-01 5.862614512443542480e-02 -6.484648585319519043e-02 2.318459749221801758e-01 2.086989730596542358e-01 3.482739254832267761e-02 1.389300376176834106e-01 -3.561079800128936768e-01 1.202896088361740112e-01 -2.012261301279067993e-01 5.068799853324890137e-02 8.466248959302902222e-02 -4.549296200275421143e-02 -6.704151630401611328e-02 -1.475281566381454468e-01 8.901981264352798462e-02 -1.059161871671676636e-01 -1.000328212976455688e-01 6.994239985942840576e-02 -1.093565672636032104e-01
2.561831772327423096e-01 -1.045064479112625122e-01 -8.395477384328842163e-02 -1.903805285692214966e-01 -3.001874387264251709e-01 1.243746653199195862e-01 7.593117654323577881e-02 -1.081243827939033508e-01 7.110983878374099731e-02 -2.039939761161804199e-01 1.862454414367675781e-01 -2.749820053577423096e-01 -2.219939827919006348e-01 2.468041032552719116e-01 -1.909480392932891846e-01 1.179754659533500671e-01 3.360702693462371826e-01 -1.192388609051704407e-01 1.122182607650756836e-01 -4.143328964710235596e-02 1.671152710914611816e-01 1.730918698012828827e-02 1.664984822273254395e-01 -6.345182657241821289e-02 -1.364751011133193970e-01 6.507360935211181641e-02 -3.173429667949676514e-01 2.502268254756927490e-01 -1.104245930910110474e-01 1.702931821346282959e-01 -7.366648316383361816e-02 7.297804951667785645e-02
1.502290517091751099e-01 -7.550211995840072632e-02 1.661637723445892334e-01 -3.302621841430664062e-02 -1.806911677122116089e-01 8.538384921848773956e-03 1.414761096239089966e-01 -2.584724724292755127e-01 -2.608248218894004822e-02 -1.058757975697517395e-01 -1.519883330911397934e-02 -1.868577301502227783e-01 -2.199555635452270508e-01 -2.929678931832313538e-02 9.879482537508010864e-02 1.742932945489883423e-02 1.645864844322204590e-01 -3.448211252689361572e-01 -9.944814257323741913e-03 -1.928518712520599365e-01 -3.708282411098480225e-01 -3.886813996359705925e-03 2.048563957214355469e-01 -2.318384051322937012e-01 -1.190641745924949646e-01 -2.695598006248474121e-01 2.671708464622497559e-01 3.004902005195617676e-01 -1.035381555557250977e-01 8.983894251286983490e-03 7.047328352928161621e-02 -1.906268447637557983e-01
1.606798022985458374e-01 4.882686212658882141e-02 1.340665966272354126e-01 -2.806675732135772705e-01 -2.076515406370162964e-01 -3.321501612663269043e-02 2.613769285380840302e-02 -6.671193242073059082e-02 -1.145613752305507660e-02 -1.268564760684967041e-01 3.034164011478424072e-02 2.805455029010772705e-02 1.223577335476875305e-01 -5.701508745551109314e-02 -1.266597658395767212e-01 3.521808683872222900e-01 1.720549166202545166e-01 1.141942590475082397e-01 8.190251886844635010e-02 -8.391308784484863281e-02 -3.705086708068847656e-01 5.490045994520187378e-03 1.350839585065841675e-01 1.035909950733184814e-01 -4.042634367942810059e-01 -3.619785010814666748e-01 3.941888362169265747e-02 -1.151287257671356201e-01 -2.881167531013488770e-01 -1.290444284677505493e-02 -4.588717222213745117e-02 -1.795514225959777832e-01
1.059768497943878174e-01 1.545694768428802490e-01 -1.462456136941909790e-01 -1.332294791936874390e-01 -2.185495495796203613e-01 -1.105068176984786987e-01 5.624222010374069214e-02 -1.434113979339599609e-01 -7.463841699063777924e-03 -8.775214105844497681e-02 9.336951375007629395e-02 6.140636745840311050e-03 -2.324744462966918945e-01 -5.938780307769775391e-02 2.432305831462144852e-03 -2.348682843148708344e-02 1.837276071310043335e-01 -1.498046815395355225e-01 4.555710405111312866e-02 3.379432857036590576e-02 -3.115757405757904053e-01 -2.663896977901458740e-01 2.340771406888961792e-01 5.178219452500343323e-02 -2.839352190494537354e-01 -1.622856110334396362e-01 1.586040705442428589e-01 4.572111964225769043e-01 -5.679809302091598511e-02 1.902992576360702515e-01 1.456211972981691360e-02 -3.188368678092956543e-01
5.906844884157180786e-02 -2.016633749008178711e-02 2.948808670043945312e-01 -3.184491395950317383e-01 -1.817803084850311279e-01 1.189128085970878601e-01 1.692566573619842529e-01 -1.610366255044937134e-01 3.670594841241836548e-02 3.860818967223167419e-02 2.445642352104187012e-01 -3.103176355361938477e-01 -1.891313493251800537e-02 -2.116680517792701721e-02 -7.739362865686416626e-02 9.118481725454330444e-02 -2.427305579185485840e-01 1.875618100166320801e-01 1.432464271783828735e-01 -3.046292364597320557e-01 -2.411689162254333496e-01 -1.948287039995193481e-01 -1.478597968816757202e-01 4.404188692569732666e-02 5.406880006194114685e-02 -3.030981123447418213e-01 -3.124979138374328613e-01 4.357968270778656006e-02 -2.438946999609470367e-02 8.244428783655166626e-02 4.823156446218490601e-02 -2.268926426768302917e-02
1.174565553665161133e-01 2.270580269396305084e-03 2.927066981792449951e-01 -2.855658829212188721e-01 -5.684882774949073792e-02 1.157185435295104980e-01 3.775699734687805176e-01 2.914711274206638336e-02 -4.936512932181358337e-02 -1.666502356529235840e-01 1.697997301816940308e-01 -9.956414252519607544e-02 3.977911174297332764e-02 3.805256187915802002e-01 -4.170772805809974670e-02 1.473176926374435425e-01 -8.262292481958866119e-03 -4.049567133188247681e-02 4.067555069923400879e-01 -8.109096437692642212e-02 7.252947241067886353e-02 2.153556048870086670e-02 6.912479549646377563e-02 -2.014321275055408478e-02 -4.460742697119712830e-02 -1.785454601049423218e-01 -7.146733812987804413e-03 2.933298647403717041e-01 2.009049504995346069e-01 -2.798751927912235260e-02 -2.515834867954254150e-01 -1.054509505629539490e-01
9.219268709421157837e-02 -2.372553385794162750e-02 -2.698320150375366211e-01 -2.446031719446182251e-01 -1.338742226362228394e-01 -1.762843430042266846e-01 1.077714189887046814e-01 1.248964592814445496e-01 2.026004642248153687e-01 -2.150557041168212891e-01 2.609373927116394043e-01 -2.452293038368225098e-01 -1.408598572015762329e-01 1.097790747880935669e-01 -1.771306395530700684e-01 -8.364031463861465454e-02 -7.265096902847290039e-02 8.848300203680992126e-03 2.024054527282714844e-01 -3.677600026130676270e-01 -3.703882684931159019e-03 1.331898421049118042e-01 3.386297263205051422e-03 9.206730127334594727e-02 -1.108970791101455688e-01 9.391075931489467621e-03 -2.961116433143615723e-01 3.036176860332489014e-01 -1.749864220619201660e-01 1.447173487395048141e-02 2.229423820972442627e-01 1.253068000078201294e-01
-2.223253548145294189e-01 -1.814713925123214722e-01 -3.382002189755439758e-02 -2.794194519519805908e-01 -4.452289640903472900e-01 -2.048837393522262573e-01 1.799702346324920654e-01 5.370194837450981140e-02 -1.522166728973388672e-01 1.344699561595916748e-01 1.529948711395263672e-01 1.464875787496566772e-02 -1.320116966962814331e-01 1.681707501411437988e-01 8.930608630180358887e-02 7.200070470571517944e-02 -1.636609137058258057e-01 -3.319495916366577148e-02 6.777384132146835327e-02 8.105332404375076294e-02 -5.872978828847408295e-03 9.092739224433898926e-02 2.866606414318084717e-01 -1.288738250732421875e-01 -3.100291788578033447e-01 -2.026683241128921509e-01 -6.639016419649124146e-02 2.009138315916061401e-01 -2.600564360618591309e-01 1.131868064403533936e-01 8.248861134052276611e-02 1.544434428215026855e-01
1.027949377894401550e-01 1.263634264469146729e-01 2.533153295516967773e-01 -7.787833362817764282e-02 1.392302364110946655e-01 -1.838116049766540527e-01 4.241079688072204590e-01 1.050930470228195190e-02 -1.155796423554420471e-01 -9.508584439754486084e-02 1.118614077568054199e-01 -8.987493067979812622e-02 7.992469519376754761e-02 2.568771839141845703e-01 -1.501416414976119995e-01 1.959227621555328369e-01 4.931509494781494141e-02 1.214955970644950867e-01 2.395318746566772461e-01 -2.487355172634124756e-01 4.151446744799613953e-02 2.252518385648727417e-02 1.964817196130752563e-01 -1.823178082704544067e-01 -1.366794109344482422e-01 -2.760839760303497314e-01 -1.160574555397033691e-01 3.343406915664672852e-01 6.101388484239578247e-02 1.151602342724800110e-01 -1.295721828937530518e-01 -1.713060885667800903e-01
1.949383020401000977e-01 -1.595034599304199219e-01 -1.582527533173561096e-02 -1.271406710147857666e-01 -4.386938214302062988e-01 -5.415278300642967224e-02 -7.947850972414016724e-02 -9.528703242540359497e-02 8.542598783969879150e-02 -1.222782656550407410e-01 5.038844048976898193e-02 -4.863211885094642639e-02 -3.598684370517730713e-01 1.080529615283012390e-01 -2.273423969745635986e-01 -7.783279567956924438e-02 1.910775899887084961e-01 -1.417913883924484253e-01 -9.587433934211730957e-02 -2.454220652580261230e-01 -1.045074239373207092e-01 6.175831705331802368e-02 7.078918814659118652e-02 -2.372582256793975830e-01 -1.982485800981521606e-01 -1.857208311557769775e-01 4.825155809521675110e-02 3.326251208782196045e-01 1.513249613344669342e-02 7.983002811670303345e-02 -2.530757784843444824e-01 -1.542564928531646729e-01
1.111898496747016907e-01 7.466402649879455566e-02 3.572024405002593994e-01 -2.527332901954650879e-01 6.426922231912612915e-02 -2.798997461795806885e-01 1.194713637232780457e-01 2.690456435084342957e-02 -1.334379911422729492e-01 -4.134905040264129639e-01 2.962513267993927002e-02 -3.592781722545623779e-01 1.752096116542816162e-01 4.441844299435615540e-02 1.396503001451492310e-01 8.026880770921707153e-02 -1.990224421024322510e-02 -4.244594275951385498e-02 1.009018346667289734e-01 3.710180055350065231e-03 -2.543272376060485840e-01 6.496891379356384277e-02 4.108678176999092102e-02 1.746869087219238281e-01 -9.580541402101516724e-02 -1.233372837305068970e-01 -1.139005720615386963e-01 2.398287951946258545e-01 -2.709056735038757324e-01 -2.920535579323768616e-02 -1.020621284842491150e-01 -1.507520824670791626e-01
-8.537042140960693359e-02 -8.114005625247955322e-02 -2.712424471974372864e-02 -5.983169078826904297e-01 -1.162121724337339401e-02 -1.838871687650680542e-01 2.219476178288459778e-02 -9.075026959180831909e-02 1.781864836812019348e-02 1.265413910150527954e-01 3.754689916968345642e-02 -2.096792757511138916e-01 -6.885425001382827759e-02 2.326496876776218414e-02 6.356044858694076538e-02 1.358152925968170166e-01 2.000629454851150513e-01 -2.196395536884665489e-03 1.331002730876207352e-02 -4.697968065738677979e-01 -2.127529084682464600e-01 2.522479370236396790e-02 -4.897418618202209473e-02 -2.852240344509482384e-03 -4.582651704549789429e-02 2.103276252746582031e-01 -1.788536831736564636e-02 2.146512866020202637e-01 -9.519442170858383179e-02 7.787904888391494751e-02 -2.746548056602478027e-01 -5.234608054161071777e-02
-1.304857432842254639e-01 1.166953220963478088e-01 -1.056366600096225739e-02 -3.844026923179626465e-01 -2.212970331311225891e-02 -3.150291740894317627e-02 -5.373043939471244812e-02 2.863298729062080383e-02 6.154799461364746094e-02 -4.432659596204757690e-03 -1.582717597484588623e-01 -1.239174380898475647e-01 -5.203673243522644043e-01 1.147761195898056030e-01 3.899278864264488220e-02 2.515236139297485352e-01 -6.574647873640060425e-02 1.668440252542495728e-01 -1.177294030785560608e-01 -1.116910502314567566e-01 -2.434721291065216064e-01 7.511429488658905029e-02 7.859297841787338257e-02 -1.371664404869079590e-01 -4.912776872515678406e-02 -2.621400058269500732e-01 7.366998493671417236e-02 2.270949631929397583e-01 -3.240751326084136963e-01 7.658343762159347534e-02 1.738168597221374512e-01 7.547792792320251465e-02
2.265329845249652863e-02 -3.352857381105422974e-02 -2.015519887208938599e-01 -2.318428754806518555e-01 -2.354114949703216553e-01 -1.424461156129837036e-01 2.278786711394786835e-02 -8.212707936763763428e-02 -2.754463255405426025e-01 6.965562701225280762e-02 -1.263827830553054810e-01 -1.519648730754852295e-01 -1.060713976621627808e-01 2.097259759902954102e-01 -1.107350066304206848e-01 8.276147395372390747e-02 1.791196167469024658e-01 -2.078738510608673096e-01 -1.774577610194683075e-02 2.810571901500225067e-02 2.966068871319293976e-02 -8.248304016888141632e-03 3.675335645675659180e-01 2.596568167209625244e-01 9.203301370143890381e-02 -7.705848664045333862e-02 -4.315198166295886040e-04 2.901169657707214355e-01 -2.496971040964126587e-01 -2.624034881591796875e-03 -3.264323174953460693e-01 -2.820249199867248535e-01
-2.195821851491928101e-01 -1.673665195703506470e-01 -7.483054697513580322e-02 -2.736530005931854248e-01 -1.029241904616355896e-01 -2.487985938787460327e-01 1.882897019386291504e-01 2.101920247077941895e-01 1.789903342723846436e-01 4.076584242284297943e-03 2.512067556381225586e-01 -1.150743812322616577e-01 1.071112453937530518e-01 1.401983350515365601e-01 -1.166186258196830750e-01 1.662811189889907837e-01 9.687796235084533691e-02 -1.458637863397598267e-01 2.111852616071701050e-01 -2.280327677726745605e-01 -8.610042184591293335e-02 -2.870020866394042969e-01 -5.878099054098129272e-02 5.226545780897140503e-02 -2.239098548889160156e-01 -3.107668161392211914e-01 -2.346584387123584747e-02 3.012509047985076904e-01 1.134257987141609192e-01 -8.846957981586456299e-02 2.454040572047233582e-02 -1.668562144041061401e-01
-6.591355055570602417e-02 -1.246976666152477264e-02 -6.498683243989944458e-02 -3.217557370662689209e-01 1.020324304699897766e-01 -1.302352845668792725e-01 7.734816521406173706e-02 -3.545064479112625122e-02 1.915111541748046875e-01 -6.725396215915679932e-02 1.505871117115020752e-01 -1.914944946765899658e-01 -1.716723740100860596e-01 2.095138430595397949e-01 1.529328078031539917e-01 1.172629669308662415e-01 -2.686968538910150528e-03 -2.095115780830383301e-01 2.005691677331924438e-01 -3.072139024734497070e-01 1.655959188938140869e-01 -5.074327811598777771e-02 6.735434383153915405e-02 -6.621809303760528564e-02 -8.651983737945556641e-02 -1.326319873332977295e-01 2.343875318765640259e-01 4.924818277359008789e-01 6.186002865433692932e-02 -2.520112991333007812e-01 -8.672481775283813477e-02 -1.650647670030593872e-01
-5.541041120886802673e-02 -3.184013664722442627e-01 1.259792596101760864e-01 -2.715726494789123535e-01 -2.429099678993225098e-01 -1.164955552667379379e-02 1.587705612182617188e-01 -8.137415349483489990e-02 4.353766143321990967e-02 -7.914782315492630005e-02 1.704717725515365601e-01 -3.704327344894409180e-01 -3.873146176338195801e-01 1.125699654221534729e-01 -9.494187682867050171e-02 1.797892749309539795e-01 9.863173216581344604e-02 8.561524003744125366e-02 1.026732474565505981e-02 -2.387384325265884399e-01 4.271028190851211548e-02 -3.321710228919982910e-02 7.970782369375228882e-02 8.836011588573455811e-02 2.509051561355590820e-01 -3.361690640449523926e-01 3.208377957344055176e-02 -3.835192695260047913e-02 -1.847070176154375076e-03 -2.122140079736709595e-01 1.420321613550186157e-01 -3.963314369320869446e-02
2.075654268264770508e-01 1.074156071990728378e-02 -1.660540699958801270e-01 -2.483587116003036499e-01 -5.569704174995422363e-01 1.140157207846641541e-01 -4.199877381324768066e-02 -1.670681834220886230e-01 -4.057419300079345703e-02 -8.251716941595077515e-02 1.686615198850631714e-01 -2.481497265398502350e-02 -1.550845503807067871e-01 -1.784454286098480225e-02 -8.821041882038116455e-02 -6.739973090589046478e-03 1.555572003126144409e-01 -1.989877969026565552e-01 5.607613921165466309e-02 -2.854982614517211914e-01 -5.556990578770637512e-02 1.939881294965744019e-01 -6.225330010056495667e-02 -1.346357166767120361e-01 4.990342259407043457e-02 -6.386546790599822998e-02 7.730583101511001587e-02 3.496565818786621094e-01 -1.151385530829429626e-01 -3.660966828465461731e-02 -2.379731982946395874e-01 -1.665439456701278687e-01
3.609426915645599365e-01 -2.710425667464733124e-02 5.750967934727668762e-02 -1.946123689413070679e-01 -2.442273646593093872e-01 -9.605782479047775269e-02 2.019030600786209106e-01 -2.666552551090717316e-02 1.635504662990570068e-01 -1.974060684442520142e-01 2.434177882969379425e-02 5.348711460828781128e-02 -6.791548430919647217e-02 -1.371418088674545288e-01 -1.841198354959487915e-01 1.107253134250640869e-01 1.138340383768081665e-01 -3.079172410070896149e-02 -1.340550184249877930e-01 -4.885815083980560303e-01 -1.638179570436477661e-01 -1.567256152629852295e-01 2.315301150083541870e-01 2.750738263130187988e-01 1.080229580402374268e-01 -3.945516794919967651e-02 -9.174594283103942871e-02 2.076466083526611328e-01 -2.936179004609584808e-02 -9.890000335872173309e-03 -2.289024889469146729e-01 -9.657157957553863525e-02
9.588573873043060303e-02 -5.491378903388977051e-02 1.545035094022750854e-01 -3.266825377941131592e-01 1.226864829659461975e-01 1.497415602207183838e-01 1.806476712226867676e-01 -3.807060793042182922e-02 -6.915918737649917603e-02 -1.921871006488800049e-01 5.642371717840433121e-03 -1.352766454219818115e-01 2.984259463846683502e-02 -2.216751426458358765e-01 -2.485339762642979622e-03 -1.139083355665206909e-01 -1.854327134788036346e-02 -7.588790357112884521e-02 -2.610715292394161224e-02 -3.452990949153900146e-01 -1.719533950090408325e-01 8.301838487386703491e-02 -2.409583926200866699e-01 6.664030998945236206e-02 -5.526426061987876892e-02 -1.731479018926620483e-01 5.218977108597755432e-02 4.968391358852386475e-01 -3.777526319026947021e-01 7.395067811012268066e-02 -6.526777148246765137e-02 5.066761374473571777e-02
-2.247733622789382935e-01 3.437827229499816895e-01 1.850569844245910645e-01 -4.460052251815795898e-01 -7.218965329229831696e-03 2.372178733348846436e-01 -6.170340999960899353e-02 9.002173319458961487e-03 -1.000470854341983795e-02 2.416810020804405212e-03 -3.632955998182296753e-02 -2.222983092069625854e-01 -1.757343858480453491e-01 1.488744020462036133e-01 -1.186214387416839600e-01 3.140937089920043945e-01 2.583317458629608154e-01 -1.568441092967987061e-01 -5.297216027975082397e-02 -2.533327937126159668e-01 -4.579687863588333130e-02 2.397558093070983887e-02 1.937538087368011475e-01 1.440052539110183716e-01 1.347440928220748901e-01 -7.458904385566711426e-02 -1.686248332262039185e-01 1.355421245098114014e-01 -1.207760274410247803e-01 -7.911270484328269958e-03 -1.283771544694900513e-01 1.927926391363143921e-02
3.655033707618713379e-01 1.869737952947616577e-01 -2.487798482179641724e-01 -2.126177251338958740e-01 -2.843901515007019043e-01 -1.784134209156036377e-01 1.671722233295440674e-01 -9.040036797523498535e-02 8.791653066873550415e-02 1.321810949593782425e-02 8.437614887952804565e-02 -2.402391657233238220e-02 -2.431198060512542725e-01 1.491785701364278793e-02 1.389645487070083618e-01 2.116094529628753662e-01 -1.513338983058929443e-01 -1.988490074872970581e-01 -1.732439845800399780e-01 -2.104003429412841797e-01 -2.888600230216979980e-01 4.432437941431999207e-03 1.915610432624816895e-01 -3.342389687895774841e-02 2.057864964008331299e-01 -1.888724714517593384e-01 1.463405340909957886e-01 2.023437768220901489e-01 -1.156549826264381409e-01 -8.883503824472427368e-02 -6.996607780456542969e-02 -1.093745753169059753e-01
-1.485961526632308960e-01 -1.234951056540012360e-02 9.542036801576614380e-02 -3.579139709472656250e-01 -1.445043683052062988e-01 -4.680253565311431885e-02 3.626751527190208435e-02 1.923059970140457153e-01 9.173195064067840576e-02 -7.364019006490707397e-02 1.022987067699432373e-03 4.074383527040481567e-02 -2.097760438919067383e-01 2.852404117584228516e-01 1.948829442262649536e-01 2.316134124994277954e-01 1.863888092339038849e-02 -3.208646178245544434e-02 1.157023683190345764e-01 -3.857067525386810303e-01 4.246027767658233643e-02 -2.697214186191558838e-01 -3.421140834689140320e-02 -2.293246239423751831e-01 -1.917102038860321045e-01 -1.507801711559295654e-01 9.182765334844589233e-02 2.880698740482330322e-01 -1.251033395528793335e-01 1.160859912633895874e-01 -2.026694864034652710e-01 -1.837041676044464111e-01
-9.201232343912124634e-02 -4.369791969656944275e-02 -1.255478803068399429e-02 -1.666512489318847656e-01 -1.542325615882873535e-01 -1.082099005579948425e-01 1.471666544675827026e-01 1.522042155265808105e-01 -3.291729465126991272e-02 2.278071045875549316e-01 1.219378337264060974e-01 -1.854607015848159790e-01 -8.412173390388488770e-02 2.490910887718200684e-01 -6.746478378772735596e-02 3.639706075191497803e-01 3.893699496984481812e-02 -9.693664312362670898e-02 -1.712448149919509888e-02 -5.711161494255065918e-01 -7.273480761796236038e-03 3.053542785346508026e-02 1.265881359577178955e-01 -1.007196009159088135e-01 -4.350975155830383301e-02 -1.540201622992753983e-02 -4.804019629955291748e-02 7.762798666954040527e-02 -4.060605466365814209e-01 -6.955301761627197266e-02 -1.250761896371841431e-01 -1.123148649930953979e-01
1.573546081781387329e-01 -1.802882701158523560e-01 1.208008080720901489e-01 -4.401688650250434875e-02 -2.636988759040832520e-01 9.525489807128906250e-02 1.361091732978820801e-01 -2.612777948379516602e-01 -1.045190989971160889e-01 -2.844675816595554352e-02 1.459148377180099487e-01 -9.102133661508560181e-02 -1.642121523618698120e-01 9.944180026650428772e-03 1.391305923461914062e-01 -8.791694790124893188e-02 1.681216061115264893e-01 -1.153801828622817993e-01 6.173997372388839722e-02 -1.672717183828353882e-01 -2.009398043155670166e-01 -3.115813620388507843e-02 2.355367094278335571e-01 -1.678871959447860718e-01 -1.320582628250122070e-01 -2.231580018997192383e-01 2.472729980945587158e-01 5.060591697692871094e-01 -7.445516437292098999e-02 6.071383506059646606e-02 7.198229432106018066e-02 -2.609055042266845703e-01
2.971266582608222961e-02 -1.139703020453453064e-01 -1.072392836213111877e-01 -1.545608043670654297e-01 -1.690364181995391846e-01 -1.311723142862319946e-01 1.353562325239181519e-01 -5.943907052278518677e-02 -2.357976883649826050e-01 2.561554610729217529e-01 -6.893361359834671021e-02 -1.295851916074752808e-01 -3.682946413755416870e-02 -5.070248991250991821e-02 2.356747090816497803e-01 2.873996198177337646e-01 2.819229848682880402e-02 -2.088545262813568115e-01 7.934134453535079956e-02 1.308514922857284546e-02 -9.949589520692825317e-02 -1.894118934869766235e-01 2.374297082424163818e-01 2.479633688926696777e-01 6.378951668739318848e-02 -4.770512878894805908e-01 -2.547765970230102539e-01 5.543181672692298889e-02 -1.215929165482521057e-01 5.199220031499862671e-02 -2.131733596324920654e-01 -1.455966532230377197e-01
-2.112867683172225952e-01 1.736202538013458252e-01 8.587688207626342773e-02 -3.947507441043853760e-01 -1.645995676517486572e-01 1.669416576623916626e-01 1.035500764846801758e-01 -8.929880708456039429e-02 -4.728958755731582642e-02 5.270529165863990784e-02 2.506627440452575684e-01 -2.672435343265533447e-01 -3.304870426654815674e-01 9.860126674175262451e-02 -6.516852974891662598e-02 1.220962330698966980e-01 3.037911951541900635e-01 -7.648011296987533569e-02 -5.749906599521636963e-02 -3.171755969524383545e-01 -5.942055210471153259e-02 -7.130674272775650024e-02 8.220936357975006104e-02 3.432145714759826660e-02 6.982332468032836914e-02 7.199984788894653320e-02 -2.027631551027297974e-01 1.653913259506225586e-01 -3.518521785736083984e-02 -3.536546975374221802e-02 -2.698923647403717041e-01 1.963015794754028320e-01
1.766310818493366241e-02 1.337572634220123291e-01 -9.005332738161087036e-02 -9.506420791149139404e-02 -3.918686509132385254e-01 -2.782865762710571289e-01 -2.859097160398960114e-02 4.368607886135578156e-03 6.748954206705093384e-02 -2.838268280029296875e-01 -2.603400684893131256e-02 -2.258449420332908630e-02 -3.989267721772193909e-02 7.072871923446655273e-02 -1.981540769338607788e-01 5.486684665083885193e-02 3.889829292893409729e-02 1.870343834161758423e-02 1.245551481842994690e-01 2.689839154481887817e-02 -1.609170138835906982e-01 -1.946906745433807373e-01 1.117508634924888611e-01 1.332931686192750931e-03 -4.764010198414325714e-03 -7.356129586696624756e-02 1.538156270980834961e-01 5.097906589508056641e-01 -1.707273572683334351e-01 1.484126448631286621e-01 -4.029537364840507507e-02 -4.018366634845733643e-01
-1.020679324865341187e-01 2.125217020511627197e-01 2.164581418037414551e-01 -9.568279236555099487e-02 1.240532174706459045e-01 -1.909246444702148438e-01 4.131376743316650391e-01 1.084811054170131683e-02 1.699544340372085571e-01 -2.525451481342315674e-01 8.822508156299591064e-02 -2.840425372123718262e-01 8.003865927457809448e-02 9.388086199760437012e-02 -2.358721941709518433e-01 2.472927570343017578e-01 1.121540833264589310e-02 -1.225003451108932495e-01 1.195209249854087830e-01 -1.585245430469512939e-01 1.745059154927730560e-02 -7.085215300321578979e-02 -1.815055161714553833e-01 -3.952336264774203300e-04 -1.503375321626663208e-01 -2.212720811367034912e-01 1.084215193986892700e-01 2.989475131034851074e-01 -1.865254789590835571e-01 6.672281771898269653e-02 1.159934327006340027e-01 -1.855445355176925659e-01
7.981461286544799805e-02 -1.945152878761291504e-01 2.356289140880107880e-02 -4.104313850402832031e-01 -1.130377873778343201e-01 -1.351340860128402710e-01 1.197261270135641098e-02 2.996847406029701233e-02 1.170740812085568905e-03 -9.581442177295684814e-02 -1.690960973501205444e-01 -1.777858734130859375e-01 -6.343955546617507935e-02 6.455540657043457031e-02 3.619873151183128357e-02 1.465157568454742432e-01 -2.017340809106826782e-02 -2.410022318363189697e-01 -1.092857345938682556e-01 -4.458926618099212646e-01 -2.568456232547760010e-01 7.724063843488693237e-02 -1.851809024810791016e-01 -1.738622635602951050e-01 8.023931831121444702e-02 1.807435452938079834e-01 -7.811393588781356812e-02 3.734008967876434326e-01 -4.836758598685264587e-02 1.952172368764877319e-01 -1.261661499738693237e-01 -8.740580826997756958e-02
-4.585774615406990051e-02 1.758933663368225098e-01 1.496546417474746704e-01 -2.446206659078598022e-01 3.663613274693489075e-02 -2.379282861948013306e-01 -2.572135068476200104e-03 1.705544628202915192e-02 1.933729946613311768e-01 -4.183061793446540833e-02 1.327704172581434250e-02 6.756335496902465820e-02 -1.590038686990737915e-01 3.071851655840873718e-02 1.952676922082901001e-01 1.915746778249740601e-01 4.555286094546318054e-02 -2.743875682353973389e-01 -1.508157998323440552e-01 -3.050555288791656494e-01 -3.236475884914398193e-01 -1.390506923198699951e-01 -1.473764330148696899e-01 8.748908340930938721e-02 -2.707005739212036133e-01 -8.426374197006225586e-02 9.688625484704971313e-02 4.609604477882385254e-01 -5.743313953280448914e-02 -7.465063035488128662e-02 -7.880333065986633301e-02 -1.325755566358566284e-01
3.027222156524658203e-01 2.601259350776672363e-01 -6.632751971483230591e-02 -3.516789376735687256e-01 -1.944395452737808228e-01 -9.162757545709609985e-02 1.276580523699522018e-02 -8.689981698989868164e-02 1.858226060867309570e-01 -2.842465043067932129e-01 1.103762537240982056e-01 -1.574428826570510864e-01 -8.081550151109695435e-02 1.234888378530740738e-02 -2.115005850791931152e-01 2.850486338138580322e-01 -1.991053074598312378e-01 -4.439227283000946045e-02 -6.042715162038803101e-02 3.173497691750526428e-02 9.701267629861831665e-02 -1.803227066993713379e-01 4.436829686164855957e-02 -5.560437962412834167e-02 -1.475709080696105957e-01 -2.652430832386016846e-01 1.024966835975646973e-01 2.386127114295959473e-01 -2.353728562593460083e-01 4.384078457951545715e-02 2.181128785014152527e-02 -2.512019276618957520e-01
-2.590250670909881592e-01 6.682180613279342651e-02 2.024239599704742432e-01 -1.948911249637603760e-01 -1.215173453092575073e-01 -3.805277124047279358e-02 4.939011931419372559e-01 -9.396904706954956055e-02 -1.369342356920242310e-01 -2.068491131067276001e-01 1.877172887325286865e-01 -1.672922372817993164e-01 4.857369512319564819e-02 2.627002000808715820e-01 2.433500140905380249e-01 1.454269289970397949e-01 1.042880788445472717e-01 -5.528975278139114380e-02 1.413444429636001587e-01 1.299493610858917236e-01 2.546006813645362854e-02 -5.292891710996627808e-02 -7.185829430818557739e-02 1.315735280513763428e-01 6.096866447478532791e-03 -3.612359464168548584e-01 1.051181778311729431e-01 1.593417376279830933e-01 -1.823386736214160919e-02 1.390442997217178345e-01 -1.713671237230300903e-01 -1.061842516064643860e-01
1.748237162828445435e-01 2.104979753494262695e-01 1.859267354011535645e-01 -1.861159503459930420e-01 -1.753616333007812500e-01 2.202035859227180481e-02 8.572936058044433594e-02 -1.683868020772933960e-01 -1.506355404853820801e-01 2.506021261215209961e-01 3.289097249507904053e-01 -1.524629741907119751e-01 -9.693025797605514526e-02 5.137175694108009338e-02 -7.562177721410989761e-03 7.909674942493438721e-02 -1.446419805288314819e-01 7.043085992336273193e-02 -2.092895098030567169e-02 1.098967194557189941e-01 -2.501550316810607910e-01 -2.936639189720153809e-01 -7.554836571216583252e-02 9.040056914091110229e-02 -2.832799963653087616e-02 -3.258877992630004883e-01 -1.403856575489044189e-01 2.957658171653747559e-01 -2.345217317342758179e-01 -1.499582529067993164e-01 -2.093916535377502441e-01 1.307495385408401489e-01
-1.423459947109222412e-01 -1.049230769276618958e-01 -2.826006412506103516e-01 -1.696486175060272217e-01 -1.346740573644638062e-01 -1.791256666183471680e-01 2.068274468183517456e-01 5.037526786327362061e-02 4.336762428283691406e-02 1.783117800951004028e-01 -5.042531527578830719e-03 -4.987302124500274658e-01 -4.814835637807846069e-02 1.542368680238723755e-01 1.264492329210042953e-02 1.141381040215492249e-01 1.296163499355316162e-01 -2.077915221452713013e-01 2.092124670743942261e-01 -1.118908300995826721e-01 -2.812368869781494141e-01 -6.860783696174621582e-02 -4.165626317262649536e-02 2.181136161088943481e-01 4.282711073756217957e-02 -1.923767179250717163e-01 -1.618118584156036377e-02 1.467950195074081421e-01 -2.816584408283233643e-01 -3.396119922399520874e-02 1.394998747855424881e-02 2.282735854387283325e-01
4.205640256404876709e-01 3.949432075023651123e-02 -3.530912995338439941e-01 -4.040961861610412598e-01 -4.644287377595901489e-02 7.946980744600296021e-02 1.236975416541099548e-01 -5.032307282090187073e-02 -3.959999233484268188e-02 4.014889150857925415e-02 3.678849432617425919e-03 1.630763411521911621e-01 -1.373244374990463257e-01 3.530038148164749146e-02 6.206282880157232285e-03 7.869120687246322632e-02 1.079353317618370056e-01 -1.065871268510818481e-01 -3.316368907690048218e-02 1.325269415974617004e-02 -1.057394221425056458e-01 -9.674207866191864014e-02 3.294610977172851562e-01 -1.191212162375450134e-01 3.218876570463180542e-02 -2.198059111833572388e-01 -2.102347910404205322e-01 2.644230127334594727e-01 -2.248860299587249756e-01 -7.771366089582443237e-02 5.585876852273941040e-02 -2.457796931266784668e-01
2.724102735519409180e-01 -1.521129161119461060e-01 -4.985727742314338684e-02 -2.397149503231048584e-01 -2.762988209724426270e-01 -2.361086010932922363e-02 2.726675570011138916e-02 -1.271948814392089844e-01 -2.593878805637359619e-01 -6.090433150529861450e-02 6.352840363979339600e-02 1.161930337548255920e-01 -2.958601713180541992e-01 -5.300780013203620911e-02 -1.686087399721145630e-01 -1.099407300353050232e-01 1.771893948316574097e-01 -7.236192375421524048e-02 1.824177056550979614e-01 -2.894699871540069580e-01 -2.699188189581036568e-03 2.787072360515594482e-01 1.623033583164215088e-01 -6.149775534868240356e-02 -8.107800781726837158e-02 -1.947673410177230835e-01 1.482903659343719482e-01 2.781963944435119629e-01 -5.640879645943641663e-02 2.507885359227657318e-02 -2.388730496168136597e-01 -2.514449357986450195e-01
1.626728624105453491e-01 -1.177658326923847198e-02 -1.433511823415756226e-02 -1.788250170648097992e-02 -5.071808770298957825e-02 -2.160658314824104309e-02 4.599267616868019104e-02 -1.168344914913177490e-02 -1.192036271095275879e-01 -2.125979065895080566e-01 -8.701168745756149292e-02 -4.145898520946502686e-01 -2.381290197372436523e-01 -1.398788094520568848e-01 1.301417648792266846e-01 1.491750776767730713e-01 2.682219743728637695e-01 -3.018371760845184326e-01 9.727565199136734009e-02 1.944122277200222015e-02 -3.877510875463485718e-02 6.919902563095092773e-02 3.935770094394683838e-01 -1.353529691696166992e-01 -8.356387168169021606e-02 -1.205187514424324036e-01 1.737721711397171021e-01 4.199937582015991211e-01 -1.711985617876052856e-01 -2.152399346232414246e-02 -1.020314637571573257e-02 -5.364513024687767029e-02
-1.758555695414543152e-02 -2.303978055715560913e-01 -1.869190484285354614e-02 -9.396690875291824341e-02 -1.254248768091201782e-01 -1.938776671886444092e-01 5.375051870942115784e-03 -6.256703753024339676e-03 -1.284166574478149414e-01 8.655339479446411133e-02 -5.531222000718116760e-02 -1.871135234832763672e-01 -7.687581330537796021e-02 9.402643144130706787e-02 1.229845881462097168e-01 2.943006455898284912e-01 1.684062927961349487e-01 -4.453453049063682556e-02 2.008276805281639099e-02 -5.608045458793640137e-01 1.079942006617784500e-02 3.281605988740921021e-02 6.238602101802825928e-02 -1.216749548912048340e-01 -1.104651018977165222e-01 -1.293804645538330078e-01 -1.695929169654846191e-01 1.808111518621444702e-01 -3.988497257232666016e-01 -7.944500446319580078e-02 -2.904025316238403320e-01 1.536742877215147018e-02
1.581669598817825317e-01 -1.096384003758430481e-01 -1.748903281986713409e-02 -5.308732017874717712e-02 -4.570650756359100342e-01 1.126723289489746094e-01 1.354355961084365845e-01 -2.774629890918731689e-01 -1.239518523216247559e-01 -1.875429004430770874e-01 1.225429326295852661e-01 -4.285582154989242554e-02 -1.449704021215438843e-01 6.339823454618453979e-02 9.698967635631561279e-02 1.321140080690383911e-01 1.950806528329849243e-01 1.890107430517673492e-02 8.702085912227630615e-02 -2.680058181285858154e-01 -1.158420816063880920e-01 3.044110164046287537e-02 1.573940068483352661e-01 -1.472214460372924805e-01 -1.362944841384887695e-01 -1.600746363401412964e-01 1.958281695842742920e-01 4.596936106681823730e-01 1.490228027105331421e-01 1.348115056753158569e-01 -6.736142933368682861e-02 -7.891031354665756226e-02
-8.480362594127655029e-02 -1.545975059270858765e-01 9.067074954509735107e-02 -4.910818636417388916e-01 -3.518460318446159363e-02 -2.795515023171901703e-02 -5.320771597325801849e-03 -1.069675162434577942e-01 -1.147350817918777466e-01 8.204927295446395874e-02 -1.427098810672760010e-01 -2.085903137922286987e-01 -3.261769562959671021e-02 1.358558535575866699e-01 1.277528703212738037e-01 2.333879023790359497e-01 1.078535988926887512e-01 -2.442735135555267334e-01 -4.929762706160545349e-02 -3.365613520145416260e-01 -8.161728829145431519e-02 4.590424150228500366e-02 -2.551475465297698975e-01 -1.849005073308944702e-01 -1.824003756046295166e-01 5.140404030680656433e-02 -8.866226673126220703e-02 3.456168472766876221e-01 2.588949166238307953e-02 2.424026578664779663e-01 -1.178111061453819275e-01 -1.886612176895141602e-02
4.540885388851165771e-01 2.767957746982574463e-01 -8.355160802602767944e-02 -2.239102423191070557e-01 -3.545520305633544922e-01 5.090154707431793213e-02 2.499864995479583740e-01 5.513660609722137451e-02 1.982161216437816620e-02 -2.002667402848601341e-03 -1.611678116023540497e-02 -1.729121059179306030e-02 -1.434500813484191895e-01 3.868642821907997131e-02 1.301810592412948608e-01 -3.980615362524986267e-02 -1.157559528946876526e-01 -1.535876095294952393e-01 1.462909579277038574e-01 -1.615088433027267456e-01 -3.203396201133728027e-01 1.634046882390975952e-01 -4.629693552851676941e-02 -1.484895348548889160e-01 5.885699391365051270e-02 -3.087174892425537109e-02 1.895547956228256226e-01 1.751461923122406006e-01 -9.792963415384292603e-02 -2.378748506307601929e-01 8.591962046921253204e-03 -2.223039716482162476e-01
-1.901324093341827393e-02 4.230499640107154846e-02 -7.912698388099670410e-02 -1.108393073081970215e-01 -7.066145539283752441e-02 -2.588718235492706299e-01 2.379633188247680664e-01 -1.075372621417045593e-01 -8.511834591627120972e-02 -1.177338957786560059e-01 -1.034256741404533386e-01 -1.196124181151390076e-01 1.228610426187515259e-01 1.905689835548400879e-01 -1.414212137460708618e-01 7.740190625190734863e-02 -1.788323521614074707e-01 -1.568408012390136719e-01 -1.155873835086822510e-01 -2.387302666902542114e-01 -1.762313991785049438e-01 -9.879061579704284668e-02 -2.082684785127639771e-01 2.539395093917846680e-01 -1.956594288349151611e-01 -4.267520010471343994e-01 -6.548973917961120605e-02 3.345942497253417969e-01 -2.082414329051971436e-01 -1.853074282407760620e-01 -7.600984722375869751e-02 1.409161537885665894e-01
6.161083467304706573e-03 -1.713382899761199951e-01 -5.921023339033126831e-02 -7.798167318105697632e-02 -2.136581838130950928e-01 2.862975187599658966e-02 1.532329916954040527e-01 1.742959767580032349e-01 -1.529700905084609985e-01 2.337366715073585510e-02 2.104109078645706177e-01 -1.813305616378784180e-01 4.173314571380615234e-02 2.283258587121963501e-01 -1.056760177016258240e-01 4.692862331867218018e-01 1.930529028177261353e-01 1.490088999271392822e-01 -1.587023735046386719e-01 -4.003338217735290527e-01 -1.676111370325088501e-01 2.907050773501396179e-02 -2.764548361301422119e-02 -1.218452770262956619e-02 -1.755389571189880371e-01 8.123169094324111938e-02 -1.376372426748275757e-01 3.500682413578033447e-01 -1.261675655841827393e-01 -5.430659279227256775e-02 3.420574590563774109e-02 -2.446262910962104797e-02
-5.039065331220626831e-02 -1.358170062303543091e-01 1.154011562466621399e-01 -2.179866582155227661e-01 -7.501745223999023438e-02 -1.647651195526123047e-01 1.703448891639709473e-01 -1.036034524440765381e-01 1.641119122505187988e-01 5.942447111010551453e-02 8.900459110736846924e-02 -1.193300932645797729e-01 -2.503302693367004395e-01 2.578211724758148193e-01 1.483315229415893555e-01 2.097540646791458130e-01 8.715764433145523071e-02 -2.281129211187362671e-01 3.372013941407203674e-02 -2.771608829498291016e-01 -9.845628589391708374e-02 1.901634153909981251e-03 -1.782460808753967285e-01 -2.396311014890670776e-01 -8.948849141597747803e-02 1.841165125370025635e-01 -1.456519961357116699e-01 3.566295802593231201e-01 -1.176201701164245605e-01 -2.562971413135528564e-02 -1.499885916709899902e-01 -3.662211894989013672e-01
7.247491925954818726e-02 3.407633677124977112e-02 2.399169802665710449e-01 -2.872505784034729004e-01 -2.306023687124252319e-01 3.106152079999446869e-02 -5.544376108446158469e-05 -7.898811995983123779e-02 -2.661269605159759521e-01 1.567051261663436890e-01 4.348396658897399902e-01 -9.021085500717163086e-02 7.524126023054122925e-02 -3.014243440702557564e-03 1.399907469749450684e-01 2.218375056982040405e-01 -1.649304479360580444e-02 -7.157707214355468750e-02 3.426656499505043030e-02 8.291283994913101196e-02 -1.535992920398712158e-01 -5.857313051819801331e-02 3.855734691023826599e-02 1.038055568933486938e-01 7.374858111143112183e-02 -3.834130764007568359e-01 -3.444639742374420166e-01 2.382650077342987061e-01 -1.162215322256088257e-01 1.051992103457450867e-01 -3.086081892251968384e-02 1.411452293395996094e-01
-7.452904433012008667e-02 -6.841727346181869507e-02 1.341618001461029053e-01 -3.571465909481048584e-01 5.131165310740470886e-02 -2.145340740680694580e-01 2.552521415054798126e-02 1.736403405666351318e-01 2.245620358735322952e-03 2.378372400999069214e-01 1.077253371477127075e-01 -9.115937352180480957e-02 -1.372829079627990723e-01 9.178563952445983887e-02 1.191887781023979187e-01 1.990369111299514771e-01 -1.177750900387763977e-01 -3.125813901424407959e-01 1.132731437683105469e-01 -2.766674458980560303e-01 -1.569380611181259155e-01 2.118112742900848389e-01 7.540588267147541046e-03 -1.730884313583374023e-01 -3.184364736080169678e-01 -1.728637516498565674e-01 -1.599643081426620483e-01 1.529108434915542603e-01 -2.097520232200622559e-01 -2.664309144020080566e-01 9.708537906408309937e-02 -4.524806886911392212e-02
1.412303559482097626e-02 1.424930542707443237e-01 -5.857576802372932434e-02 -2.080435454845428467e-01 4.264608770608901978e-02 6.481452845036983490e-03 4.297714233398437500e-01 1.765248924493789673e-01 -4.340533632785081863e-03 1.938791573047637939e-02 8.682047948241233826e-03 -1.752232387661933899e-02 9.500873833894729614e-02 -6.627866625785827637e-02 -1.620483994483947754e-01 4.252463579177856445e-03 1.390293985605239868e-01 -4.757843445986509323e-03 -1.907714754343032837e-01 -2.762866020202636719e-01 -1.014347076416015625e-01 -2.433736175298690796e-01 -3.537753596901893616e-02 8.280490338802337646e-02 -7.351998239755630493e-02 -4.476871192455291748e-01 -1.506564617156982422e-01 3.666603267192840576e-01 -2.601598501205444336e-01 8.855440653860569000e-03 -1.267473399639129639e-02 1.843560636043548584e-01
-2.925721928477287292e-03 -7.281082868576049805e-02 2.077974081039428711e-01 -1.637300103902816772e-01 -1.321547329425811768e-01 1.686368584632873535e-01 -1.315232962369918823e-01 4.026350006461143494e-02 -1.199495140463113785e-02 -7.812253385782241821e-02 -8.487981557846069336e-02 -3.973645865917205811e-01 6.568858027458190918e-02 1.737094968557357788e-01 1.110946089029312134e-01 3.921366333961486816e-01 -3.601604839786887169e-04 1.650459617376327515e-01 1.998007483780384064e-02 -4.369563758373260498e-01 -1.128942146897315979e-02 1.589288115501403809e-01 8.821702003479003906e-02 -5.065167695283889771e-02 -2.196551673114299774e-02 -7.471378147602081299e-02 -2.051255255937576294e-01 2.153668701648712158e-01 -3.330201804637908936e-01 3.668556362390518188e-02 -1.761131361126899719e-02 -1.629114300012588501e-01
-3.753020241856575012e-02 -1.864891797304153442e-01 -1.343073397874832153e-01 -1.608723998069763184e-01 -3.700868487358093262e-01 -7.479268312454223633e-02 2.535211443901062012e-01 1.428188532590866089e-01 -3.221431374549865723e-01 -2.768457531929016113e-01 7.554907351732254028e-02 1.176605094224214554e-02 -2.046264559030532837e-01 -1.403181552886962891e-01 2.298513799905776978e-01 1.825848668813705444e-01 2.740442194044589996e-02 -3.937774163205176592e-04 -4.757053032517433167e-02 -1.882810890674591064e-01 -1.999181061983108521e-01 1.354725379496812820e-02 -1.791142299771308899e-02 -1.305421143770217896e-01 1.864128410816192627e-01 -1.413530856370925903e-01 1.184138879179954529e-01 1.847584992647171021e-01 8.856089413166046143e-02 -5.996854230761528015e-02 1.669615320861339569e-02 -3.848216235637664795e-01
4.863517358899116516e-02 -3.873888403177261353e-02 1.106085181236267090e-01 -2.983132004737854004e-01 1.346207708120346069e-01 5.396024510264396667e-02 2.271279692649841309e-01 -1.629778742790222168e-01 -2.269658595323562622e-01 4.029774293303489685e-02 5.690480768680572510e-02 -1.153199933469295502e-02 -1.278334762901067734e-02 -1.616933941841125488e-01 7.163266651332378387e-03 -1.884406805038452148e-02 -4.408398270606994629e-02 5.531184375286102295e-02 4.048488736152648926e-01 -2.491621673107147217e-01 -2.925212681293487549e-01 1.036187037825584412e-01 -6.459616869688034058e-02 6.494247913360595703e-02 1.860274523496627808e-01 -3.634031116962432861e-01 -2.210535109043121338e-02 2.369707971811294556e-01 -2.357345074415206909e-01 2.463961541652679443e-01 -1.896643191576004028e-01 -3.540350124239921570e-02
3.295606374740600586e-02 -5.849377810955047607e-02 -2.968661673367023468e-02 -4.805176556110382080e-01 5.599596537649631500e-03 2.353102900087833405e-02 3.635470867156982422e-01 6.188728660345077515e-02 -7.840834558010101318e-02 -2.388609498739242554e-01 7.290244102478027344e-02 -9.110181033611297607e-02 2.832914888858795166e-02 3.293766677379608154e-01 -7.955126464366912842e-02 2.282862216234207153e-01 1.446212679147720337e-01 -2.863318622112274170e-01 2.179553806781768799e-01 8.614917099475860596e-02 -1.995604783296585083e-01 -6.285890191793441772e-02 7.748116552829742432e-02 -8.841086924076080322e-02 -2.637804746627807617e-01 2.511404221877455711e-03 7.050862163305282593e-02 4.940567538142204285e-02 1.368911266326904297e-01 5.840115621685981750e-02 -8.870176970958709717e-03 -2.606353461742401123e-01
-2.848483063280582428e-02 1.130477059632539749e-03 -2.822500169277191162e-01 -1.512255817651748657e-01 1.132390834391117096e-02 -2.093418873846530914e-02 1.766726821660995483e-01 2.471377551555633545e-01 6.092393398284912109e-02 1.299336105585098267e-01 1.568527817726135254e-01 -4.869533479213714600e-01 -1.770392209291458130e-01 -1.265144646167755127e-01 6.292121112346649170e-02 1.072845309972763062e-01 2.064842283725738525e-01 -1.710096895694732666e-01 1.336088180541992188e-01 -2.323896139860153198e-01 -7.266504317522048950e-02 6.268397718667984009e-02 6.172205507755279541e-02 -1.289099901914596558e-01 -2.097633928060531616e-01 2.972533926367759705e-02 1.429385622031986713e-03 3.126535117626190186e-01 -3.562765717506408691e-01 -3.842099756002426147e-02 3.226219862699508667e-02 1.148733869194984436e-01
-3.229750692844390869e-01 1.217861566692590714e-02 -3.541618958115577698e-02 -3.720662891864776611e-01 5.769035965204238892e-02 9.011171013116836548e-02 1.376430690288543701e-01 -4.348784312605857849e-02 -7.759985513985157013e-03 -1.264609545469284058e-01 -1.887850016355514526e-01 4.482069052755832672e-03 -1.940178275108337402e-01 -9.683394432067871094e-02 -2.932324707508087158e-01 1.385890990495681763e-01 6.176546216011047363e-02 1.732283532619476318e-01 1.228616088628768921e-01 -2.356693744659423828e-01 -2.241970300674438477e-01 2.749237418174743652e-01 -1.369346082210540771e-01 1.925052143633365631e-02 1.633300483226776123e-01 -1.380652636289596558e-01 -1.076051965355873108e-01 3.044075071811676025e-01 -2.500146627426147461e-01 -1.143558323383331299e-02 9.265084564685821533e-02 -2.213839739561080933e-01
-8.935136720538139343e-03 2.242207378149032593e-01 -2.088217139244079590e-01 -3.934028744697570801e-01 -4.837593808770179749e-02 2.115525007247924805e-01 3.470904231071472168e-01 1.924769580364227295e-01 -4.782047122716903687e-02 2.718045413494110107e-01 1.112841740250587463e-01 -6.955432146787643433e-02 -2.925431430339813232e-01 -8.086372911930084229e-02 -1.194707751274108887e-01 8.001755923032760620e-02 3.421641886234283447e-02 -5.151315033435821533e-02 -4.814496636390686035e-02 1.338450014591217041e-01 6.136468425393104553e-02 -1.233033686876296997e-01 3.951082751154899597e-02 -5.533374100923538208e-02 7.123475894331932068e-03 -3.528242707252502441e-01 -2.083027362823486328e-01 2.895063757896423340e-01 -1.454723626375198364e-01 8.759917318820953369e-02 -3.498126938939094543e-02 -1.050131171941757202e-01
3.943212330341339111e-02 2.779684066772460938e-01 -1.408655345439910889e-01 -1.202425882220268250e-01 -4.165259003639221191e-01 1.732635945081710815e-01 3.333991169929504395e-01 -6.725911796092987061e-02 -1.766314506530761719e-01 1.648804172873497009e-02 6.162998825311660767e-02 -1.243565306067466736e-01 2.905801171436905861e-03 1.457485705614089966e-01 -7.826501131057739258e-02 4.569979757070541382e-02 3.283089399337768555e-01 -1.394276469945907593e-01 -9.124717861413955688e-02 -4.297007620334625244e-02 -1.755927056074142456e-01 -1.021816805005073547e-01 9.317742288112640381e-02 -4.662841930985450745e-02 1.856664195656776428e-02 4.237050563097000122e-02 -1.957961171865463257e-01 7.798990607261657715e-02 -2.917271554470062256e-01 8.155054599046707153e-02 1.601263731718063354e-01 -3.660633862018585205e-01
9.964334964752197266e-02 2.056995332241058350e-01 -1.127483993768692017e-01 -1.331415027379989624e-01 -1.638692170381546021e-01 -3.883674740791320801e-02 2.181755602359771729e-01 -3.999371454119682312e-02 2.212463319301605225e-01 8.476766198873519897e-02 5.984415486454963684e-02 2.397410199046134949e-02 -1.513062715530395508e-01 6.864278111606836319e-03 -7.531826198101043701e-02 1.049500852823257446e-01 -4.554942250251770020e-03 -4.635303914546966553e-01 2.388023026287555695e-02 2.421011589467525482e-02 2.671527117490768433e-02 -1.503951400518417358e-01 5.753194540739059448e-02 -9.057763218879699707e-02 1.195047721266746521e-01 -3.999167680740356445e-01 -1.760385558009147644e-02 3.768726289272308350e-01 -6.692442297935485840e-02 3.093376755714416504e-01 2.048725038766860962e-01 -1.739415526390075684e-01
9.536837041378021240e-02 1.976246945559978485e-02 -1.660204976797103882e-01 -4.207855463027954102e-01 -9.853988140821456909e-02 9.795121103525161743e-02 -1.229337379336357117e-01 6.545183062553405762e-02 -7.884228229522705078e-02 -1.972726173698902130e-02 -2.942838966846466064e-01 -1.320452541112899780e-01 -7.859289646148681641e-02 8.183413743972778320e-02 9.721953421831130981e-02 2.523927986621856689e-01 -1.317652966827154160e-02 -7.217869907617568970e-02 -5.357243493199348450e-02 -4.571482539176940918e-01 -3.623924851417541504e-01 -2.116435170173645020e-01 -1.260519474744796753e-01 1.198500022292137146e-01 -7.320373505353927612e-02 6.374236941337585449e-02 -1.667993366718292236e-01 2.132908850908279419e-01 -3.387150540947914124e-02 -1.077105104923248291e-01 -8.812391012907028198e-02 -1.537998914718627930e-01
-2.550673186779022217e-01 1.805133074522018433e-01 -1.383104473352432251e-01 -3.818141520023345947e-01 -1.213344782590866089e-01 1.794633567333221436e-01 2.070604115724563599e-01 8.960057049989700317e-02 -1.107295230031013489e-01 3.891453519463539124e-02 -1.218210719525814056e-02 -2.126726508140563965e-01 -3.450207039713859558e-02 1.493159979581832886e-01 -3.893847763538360596e-02 4.394439049065113068e-03 1.308634132146835327e-01 1.094169914722442627e-01 -3.726757317781448364e-02 -5.937220528721809387e-02 1.547269988805055618e-02 2.788004875183105469e-01 -3.615688905119895935e-02 -2.990836501121520996e-01 8.349759131669998169e-02 -3.482710421085357666e-01 8.674045652151107788e-02 3.534077107906341553e-01 -1.351047009229660034e-01 -1.176591217517852783e-01 1.869889348745346069e-01 -1.579614430665969849e-01
1.369113326072692871e-01 8.061338961124420166e-02 1.712907254695892334e-01 -2.752003669738769531e-01 -2.149071544408798218e-01 -3.672679653391242027e-03 2.979993224143981934e-01 2.152663283050060272e-02 -9.362628310918807983e-02 1.848659850656986237e-02 -1.065362617373466492e-01 -4.204109013080596924e-01 -2.584275901317596436e-01 -1.795597970485687256e-01 -2.202682197093963623e-02 1.988227963447570801e-01 2.397706359624862671e-01 8.831568807363510132e-02 1.785214096307754517e-01 -1.156857982277870178e-01 -1.967732608318328857e-01 -2.321365028619766235e-01 -7.542230933904647827e-02 2.148971706628799438e-01 3.597670421004295349e-02 8.258522301912307739e-02 -1.806485950946807861e-01 -7.774024456739425659e-02 -2.570494115352630615e-01 -1.109046936035156250e-01 7.076749205589294434e-02 -1.130340397357940674e-01
-1.192362457513809204e-01 2.067990601062774658e-01 -7.029356062412261963e-02 -1.612298935651779175e-01 -1.166708469390869141e-01 -2.806956171989440918e-01 -5.544240027666091919e-02 8.516566455364227295e-02 -4.793083760887384415e-03 8.805119246244430542e-02 2.849649488925933838e-01 -4.587867856025695801e-01 -3.886406775563955307e-03 1.562893241643905640e-01 -8.774843811988830566e-02 7.130799442529678345e-02 1.090504229068756104e-01 -2.858777642250061035e-01 1.678689569234848022e-01 -1.212226673960685730e-01 -3.246421217918395996e-01 -3.532722592353820801e-02 1.703729778528213501e-01 2.089390456676483154e-01 -1.120049953460693359e-01 2.706094086170196533e-02 1.940987631678581238e-02 2.491753548383712769e-01 -2.521398067474365234e-01 4.428036883473396301e-02 1.236101016402244568e-01 -1.691033132374286652e-02
6.105944886803627014e-02 -1.997790634632110596e-01 1.323642134666442871e-01 -2.400523424148559570e-01 2.920751273632049561e-02 1.211016178131103516e-01 2.577121555805206299e-01 -3.698867047205567360e-03 1.594577580690383911e-01 8.594113588333129883e-02 1.309853345155715942e-01 -8.064129203557968140e-02 -2.243213653564453125e-01 2.765003144741058350e-01 3.349833488464355469e-01 2.951888740062713623e-01 4.093871265649795532e-02 -2.941123545169830322e-01 1.323677413165569305e-02 -2.350419759750366211e-01 -3.612099587917327881e-02 -4.654856771230697632e-02 -9.641906246542930603e-03 -2.020726911723613739e-02 -8.789324015378952026e-02 -1.394774466753005981e-01 5.300110951066017151e-02 3.709408640861511230e-01 -4.000946134328842163e-02 -9.807928651571273804e-02 2.629511356353759766e-01 -1.454347074031829834e-01
2.225155979394912720e-01 -4.630923271179199219e-02 1.829225271940231323e-01 -3.928919434547424316e-01 -9.716882370412349701e-03 1.479791700839996338e-01 -7.365589030086994171e-03 -8.201853930950164795e-02 -5.002002418041229248e-02 1.445480287075042725e-01 -1.377826631069183350e-01 -1.814854592084884644e-01 5.462161824107170105e-02 -1.524980813264846802e-01 -2.766739130020141602e-01 2.258658707141876221e-01 7.834317535161972046e-02 1.372775342315435410e-02 1.749914735555648804e-01 1.457522809505462646e-02 -2.452052980661392212e-01 6.220079213380813599e-02 -3.469845978543162346e-03 -1.733934432268142700e-01 -3.646723031997680664e-01 -1.045795902609825134e-01 1.663420796394348145e-01 2.126400768756866455e-01 -3.624345660209655762e-01 -1.316045671701431274e-01 7.472538203001022339e-02 -1.790884323418140411e-02
-6.021584570407867432e-02 1.999564766883850098e-01 -5.439282953739166260e-02 -3.218645751476287842e-01 -2.933454811573028564e-01 1.824547648429870605e-01 7.986918836832046509e-02 -1.368193626403808594e-01 -1.684321910142898560e-01 2.458067610859870911e-02 1.048613432794809341e-02 2.889108471572399139e-02 -8.562278002500534058e-03 1.983267068862915039e-01 3.398769348859786987e-02 1.157729141414165497e-02 1.799496710300445557e-01 1.051486507058143616e-01 3.669328689575195312e-01 -4.379345476627349854e-01 -2.363214083015918732e-02 -1.640485227108001709e-01 2.999518299475312233e-03 2.687096223235130310e-02 -1.653322875499725342e-01 -3.026261627674102783e-01 -5.568596348166465759e-02 4.154080525040626526e-02 -2.043083310127258301e-01 -1.777624040842056274e-01 1.945883184671401978e-01 -4.202394559979438782e-02
5.968101695179939270e-02 1.810130029916763306e-01 -1.598490178585052490e-01 -4.808120131492614746e-01 7.023746520280838013e-02 5.375546403229236603e-03 3.470880687236785889e-01 1.487032473087310791e-01 -5.875626578927040100e-02 -6.039040163159370422e-02 1.745027750730514526e-01 9.025717526674270630e-02 -3.956736624240875244e-01 2.359030395746231079e-02 -2.264585793018341064e-01 2.377945780754089355e-01 -2.373061329126358032e-02 -1.526682227849960327e-01 2.929531782865524292e-02 7.669948786497116089e-02 -1.547869294881820679e-01 -7.160025089979171753e-02 1.417278945446014404e-01 -4.115660116076469421e-02 -1.618748158216476440e-02 -2.366725057363510132e-01 -2.623411417007446289e-01 9.793458133935928345e-02 -1.026815101504325867e-01 -9.596938639879226685e-02 -9.135992825031280518e-02 -6.698170304298400879e-02
1.152496263384819031e-01 5.554790422320365906e-02 1.062678173184394836e-01 -3.179714381694793701e-01 3.337679058313369751e-02 3.699500486254692078e-02 3.162827808409929276e-03 1.080797687172889709e-01 9.288859367370605469e-02 6.906789541244506836e-02 -5.383346974849700928e-02 -7.887006551027297974e-02 -1.894452720880508423e-01 1.712270826101303101e-01 3.372661173343658447e-01 1.199254244565963745e-01 6.837317347526550293e-02 -1.927018165588378906e-01 -1.017173528671264648e-01 -2.798876762390136719e-01 -1.829275637865066528e-01 9.808462113142013550e-03 9.265842288732528687e-02 8.818018436431884766e-02 -3.499205410480499268e-01 1.029063202440738678e-02 2.289381623268127441e-01 4.276959002017974854e-01 -4.334150627255439758e-02 -1.390439271926879883e-01 -2.858189642429351807e-01 -1.114342958317138255e-04
-5.568917468190193176e-02 -2.371475398540496826e-01 1.493268460035324097e-01 -3.785292804241180420e-01 -9.274955093860626221e-02 1.125450129620730877e-03 1.354327499866485596e-01 2.699603885412216187e-02 2.714299261569976807e-01 3.863404272124171257e-03 -9.746403433382511139e-03 2.592281997203826904e-02 -2.054998874664306641e-01 6.322274357080459595e-02 1.025626659393310547e-01 1.908023059368133545e-01 3.120444156229496002e-02 -8.159606903791427612e-02 7.088313251733779907e-02 -1.381769031286239624e-01 -1.544766873121261597e-01 -1.347411125898361206e-01 -2.106949687004089355e-01 -2.085965126752853394e-01 -3.395247459411621094e-01 -1.671915948390960693e-01 2.293545939028263092e-02 3.772824108600616455e-01 -1.377842873334884644e-01 -7.813113927841186523e-02 2.888470590114593506e-01 -1.533050984144210815e-01
4.735593125224113464e-02 -4.240633547306060791e-02 2.159444689750671387e-01 -1.639484018087387085e-01 3.000193834304809570e-02 -2.033591121435165405e-01 7.845464348793029785e-02 -4.220027010887861252e-03 -1.208658665418624878e-01 -3.497654795646667480e-01 9.281583875417709351e-02 -2.696097195148468018e-01 -2.051013261079788208e-01 -1.283896863460540771e-01 8.652524091303348541e-03 1.377835720777511597e-01 -6.878495332784950733e-04 -1.467529833316802979e-01 3.232077956199645996e-01 -4.703356698155403137e-02 -1.994638293981552124e-01 -9.905263781547546387e-02 1.589006930589675903e-01 -2.597648501396179199e-01 8.932644873857498169e-02 -2.618534564971923828e-01 -4.156220853328704834e-01 2.754594758152961731e-02 -1.478647142648696899e-01 1.383027881383895874e-01 1.211549788713455200e-01 -4.367967694997787476e-02
1.850720047950744629e-01 -8.488787710666656494e-02 4.556830227375030518e-02 -2.446126490831375122e-01 -3.236378133296966553e-01 3.745702281594276428e-02 3.417581692337989807e-02 1.574918031692504883e-01 -1.844524741172790527e-01 3.463214039802551270e-01 7.574249804019927979e-02 -2.804491221904754639e-01 -2.656530141830444336e-01 3.727883100509643555e-02 -7.477978616952896118e-02 8.950230479240417480e-02 1.863769888877868652e-01 -1.039686650037765503e-01 9.871443361043930054e-02 2.356033027172088623e-01 -1.196713671088218689e-01 9.731683135032653809e-02 3.711871504783630371e-01 -1.248769909143447876e-01 4.285480827093124390e-02 -2.931962721049785614e-02 1.474897563457489014e-01 3.325004875659942627e-01 -2.623434178531169891e-02 9.760329872369766235e-02 -4.795830696821212769e-02 -7.151831686496734619e-02
6.079041957855224609e-02 -1.970582902431488037e-01 1.639685630798339844e-01 -2.776260375976562500e-01 -4.069427400827407837e-02 -2.878002226352691650e-01 1.800372600555419922e-01 1.064222827553749084e-01 -6.537461280822753906e-02 -2.498582005500793457e-01 -5.422468855977058411e-02 -1.505681425333023071e-01 1.167621370404958725e-02 -6.196175515651702881e-02 -1.200817376375198364e-01 1.299563199281692505e-01 -1.641276031732559204e-01 -5.405711755156517029e-02 1.520549058914184570e-01 -2.222002446651458740e-01 -2.498028725385665894e-01 2.105246931314468384e-01 -1.677542179822921753e-01 5.592442303895950317e-02 9.199749678373336792e-03 -3.384671807289123535e-01 -1.839434951543807983e-01 2.129698246717453003e-01 -3.056918978691101074e-01 -3.657627105712890625e-02 -7.160753756761550903e-02 2.521806359291076660e-01
1.886335611343383789e-01 1.982276141643524170e-01 1.384095102548599243e-01 -1.336439698934555054e-01 -1.603903323411941528e-01 -7.403223216533660889e-02 4.785125553607940674e-01 1.958911120891571045e-02 -8.709828555583953857e-02 -1.660201400518417358e-01 -8.552156388759613037e-02 -3.533984124660491943e-01 -1.853045076131820679e-01 -2.400019317865371704e-01 -1.019061207771301270e-01 -9.011358954012393951e-03 2.519386410713195801e-01 5.469826515763998032e-03 1.752970516681671143e-01 -1.443009227514266968e-01 -1.385756582021713257e-01 -1.500580310821533203e-01 -1.300151348114013672e-01 -1.065527349710464478e-01 -3.778121247887611389e-02 9.773728996515274048e-02 -1.046942546963691711e-01 1.770251244306564331e-01 -1.764026284217834473e-01 -2.430906444787979126e-01 -8.732611685991287231e-02 -1.470886766910552979e-01
2.253552377223968506e-01 2.432043701410293579e-01 8.378385752439498901e-02 -3.136321604251861572e-01 -2.600651383399963379e-01 3.427128866314888000e-02 2.891378998756408691e-01 1.794888675212860107e-01 -1.422481704503297806e-02 -1.199770048260688782e-01 6.867570802569389343e-03 1.091474592685699463e-01 -2.337440997362136841e-01 -9.414355456829071045e-02 -1.757875233888626099e-01 1.307895183563232422e-01 9.577195346355438232e-02 -5.565368104726076126e-03 -2.342412471771240234e-01 -2.797118127346038818e-01 4.710205271840095520e-02 -1.242431551218032837e-01 2.965065538883209229e-01 2.190425246953964233e-02 5.507253110408782959e-02 1.028070598840713501e-01 -1.385522820055484772e-02 2.817680239677429199e-01 -1.930645257234573364e-01 -8.797365427017211914e-02 -1.502412855625152588e-01 -2.299078702926635742e-01
-1.291799917817115784e-02 -1.308078616857528687e-01 -6.981410831212997437e-02 -4.737143814563751221e-01 -1.088246479630470276e-01 -7.118523865938186646e-02 4.251727461814880371e-01 1.928896009922027588e-01 -7.859728485345840454e-02 -1.719892024993896484e-01 1.744336336851119995e-01 -5.164275318384170532e-02 -1.506947875022888184e-01 -1.247124187648296356e-02 -1.094026044011116028e-01 1.532690525054931641e-01 1.743285208940505981e-01 -1.850287318229675293e-01 2.400690317153930664e-01 -9.279061108827590942e-02 -7.974484562873840332e-02 -1.498548388481140137e-01 -1.153499111533164978e-01 3.178493976593017578e-01 -2.199179381132125854e-01 1.170860975980758667e-02 1.078454405069351196e-01 1.396236121654510498e-01 1.442430764436721802e-01 -1.145496517419815063e-01 6.080953031778335571e-02 1.036728732287883759e-02
7.258864585310220718e-03 1.349727958440780640e-01 1.254829484969377518e-02 -3.203815221786499023e-01 3.187059611082077026e-02 4.392915870994329453e-03 8.536525070667266846e-02 -1.259151846170425415e-02 9.429442137479782104e-02 -1.316525340080261230e-01 1.834144294261932373e-01 -1.914977431297302246e-01 -1.480933874845504761e-01 -1.807185262441635132e-02 1.318538039922714233e-01 2.381156682968139648e-01 2.938131690025329590e-01 -8.786628395318984985e-02 3.724053502082824707e-01 -6.736255437135696411e-02 1.845096237957477570e-02 -2.238083630800247192e-02 2.729210257530212402e-02 -3.376138508319854736e-01 2.662126347422599792e-02 -3.466424047946929932e-01 -1.170877292752265930e-01 7.591722160577774048e-02 -2.779103219509124756e-01 -5.634467676281929016e-02 -2.321377098560333252e-01 2.238066792488098145e-01
2.096186764538288116e-02 -2.884804606437683105e-01 5.784767866134643555e-02 -4.845111370086669922e-01 -3.432437777519226074e-02 -1.516437083482742310e-01 -3.496346622705459595e-02 -8.701585978269577026e-02 -2.286716736853122711e-02 9.857047349214553833e-02 -5.233560875058174133e-02 -2.605988383293151855e-01 -3.666735813021659851e-02 1.197547987103462219e-01 2.713763341307640076e-02 1.928869634866714478e-01 -1.804247684776782990e-02 -2.955377101898193359e-01 -2.184731140732765198e-02 -4.636921882629394531e-01 -9.845812618732452393e-02 -4.678108170628547668e-02 -1.766142249107360840e-01 1.089704316109418869e-02 1.624203519895672798e-03 -4.344576038420200348e-03 -2.418482154607772827e-01 1.387890875339508057e-01 -4.080376029014587402e-02 2.324659526348114014e-01 -1.851901412010192871e-02 -1.748840659856796265e-01
1.602146960794925690e-02 -1.612325385212898254e-02 4.716879874467849731e-02 -1.797332614660263062e-01 -3.355556428432464600e-01 -1.715685240924358368e-02 2.318016812205314636e-02 1.745584160089492798e-01 -3.574081882834434509e-02 -2.123333811759948730e-01 2.199555784463882446e-01 9.966518729925155640e-03 -1.380721628665924072e-01 2.011899799108505249e-01 2.587106525897979736e-01 1.008163243532180786e-01 3.388531804084777832e-01 -5.423246696591377258e-02 5.598420277237892151e-02 -2.034509032964706421e-01 -2.289429605007171631e-01 -1.148957237601280212e-01 1.691971905529499054e-02 -1.457176506519317627e-01 2.296533435583114624e-02 -1.545849144458770752e-01 -1.436299383640289307e-01 8.953501284122467041e-02 -3.884527087211608887e-01 -1.813311427831649780e-01 -7.968588918447494507e-02 3.113746345043182373e-01
-4.701242223381996155e-02 3.764317929744720459e-02 6.205214187502861023e-02 -3.962178528308868408e-01 1.656906157732009888e-01 1.000375226140022278e-01 4.359097778797149658e-01 1.329643651843070984e-02 -1.158105209469795227e-01 -2.776907086372375488e-01 -2.044171094894409180e-02 -5.690779536962509155e-02 7.892926782369613647e-02 1.034723445773124695e-01 -3.467876836657524109e-02 2.163000255823135376e-01 -1.802759245038032532e-02 1.951650716364383698e-02 -5.270736292004585266e-02 -2.492064982652664185e-01 -4.962201416492462158e-02 1.677135676145553589e-01 -2.884728908538818359e-01 1.864991709589958191e-02 -3.735933452844619751e-02 -2.091562449932098389e-01 -2.676743268966674805e-01 2.611353695392608643e-01 -2.246715128421783447e-01 1.395581942051649094e-02 8.364392817020416260e-02 1.624177992343902588e-01
-7.448176294565200806e-02 4.294008389115333557e-02 1.087220292538404465e-02 -9.167584031820297241e-02 1.281763911247253418e-01 -1.247450858354568481e-01 5.271226912736892700e-02 -2.643259465694427490e-01 2.236006259918212891e-01 1.342627853155136108e-01 2.006959468126296997e-01 -1.921956092119216919e-01 -1.639996320009231567e-01 1.991584151983261108e-01 -2.689874917268753052e-02 1.881293356418609619e-01 9.615591913461685181e-02 -2.093961238861083984e-01 -7.193494588136672974e-02 -1.234609186649322510e-01 1.247178856283426285e-02 9.394849091768264771e-02 2.113760262727737427e-01 2.901417613029479980e-01 4.303486645221710205e-02 -5.549176037311553955e-02 -1.095948144793510437e-01 6.198746562004089355e-01 -1.222759764641523361e-02 1.232683658599853516e-01 5.958637222647666931e-02 9.738872759044170380e-03
1.816704422235488892e-01 -1.054041609168052673e-01 9.478812105953693390e-03 -7.027690857648849487e-02 -1.805229038000106812e-01 -5.387534573674201965e-02 2.322273515164852142e-02 -2.377215921878814697e-01 -1.736035943031311035e-01 2.363258600234985352e-02 -3.647428005933761597e-02 -1.225313288159668446e-03 -1.804915666580200195e-01 -2.187550999224185944e-02 1.991790384054183960e-01 1.811407059431076050e-01 1.040410920977592468e-01 -3.661584854125976562e-01 1.299607008695602417e-01 7.538502570241689682e-03 -1.253985464572906494e-01 -7.604469358921051025e-02 3.645458221435546875e-01 -4.324757680296897888e-02 -2.033688873052597046e-01 -2.356870174407958984e-01 8.875775337219238281e-02 4.792061746120452881e-01 -1.581669896841049194e-01 1.521384250372648239e-02 1.642740517854690552e-01 -1.263873279094696045e-01
-2.010754495859146118e-02 -1.626874208450317383e-01 -2.211767993867397308e-02 -3.175004422664642334e-01 -2.526233792304992676e-01 -1.736223548650741577e-01 1.972067952156066895e-01 3.318737447261810303e-01 -3.439594507217407227e-01 1.674491912126541138e-01 -8.041028678417205811e-02 -1.212062984704971313e-01 5.282009392976760864e-02 2.916457355022430420e-01 6.444743275642395020e-02 1.340765655040740967e-01 4.101555049419403076e-02 -1.135652139782905579e-01 9.259262681007385254e-02 -1.018307637423276901e-02 -1.408878564834594727e-01 2.253614515066146851e-01 2.450589239597320557e-01 -7.186427712440490723e-02 -1.084215566515922546e-01 -1.269405782222747803e-01 -3.800568729639053345e-02 6.356301903724670410e-02 -1.689854711294174194e-01 2.909132242202758789e-01 1.778364181518554688e-01 -1.186564862728118896e-01
2.627280056476593018e-01 -1.770520061254501343e-01 1.344353854656219482e-01 -1.385744959115982056e-01 -2.901190221309661865e-01 2.878424897789955139e-02 2.401961237192153931e-01 -2.581492960453033447e-01 -1.335107237100601196e-01 -3.066892027854919434e-01 1.107731685042381287e-01 -9.900634735822677612e-02 -1.316786855459213257e-01 6.364572793245315552e-02 2.063209861516952515e-01 6.934587657451629639e-02 1.034198477864265442e-01 -9.372216463088989258e-02 -1.176208350807428360e-02 -2.810591459274291992e-01 -6.700330972671508789e-02 -1.941085308790206909e-01 3.636237606406211853e-02 -1.519981473684310913e-01 -2.729265764355659485e-02 -2.984032332897186279e-01 2.329304665327072144e-01 3.112078011035919189e-01 6.641273945569992065e-02 1.605759412050247192e-01 1.176422908902168274e-01 -1.256394013762474060e-02
3.325408697128295898e-01 4.178974032402038574e-01 -1.845877915620803833e-01 -2.128806412220001221e-01 -2.914710938930511475e-01 -1.307486295700073242e-01 1.932057738304138184e-01 -8.749972283840179443e-02 -5.693398788571357727e-02 1.375340223312377930e-01 -1.608342528343200684e-01 -9.596122056245803833e-02 -2.381228208541870117e-01 1.856799721717834473e-01 5.280296504497528076e-02 2.076678276062011719e-01 1.934193819761276245e-02 -3.771143779158592224e-02 -5.591490119695663452e-02 -2.539029717445373535e-01 -2.630524337291717529e-01 -1.008118242025375366e-01 1.365056037902832031e-01 2.443080395460128784e-02 6.270769983530044556e-02 -1.681510657072067261e-01 2.139840126037597656e-01 1.567140966653823853e-01 4.304011911153793335e-02 -4.237437620759010315e-02 3.802276775240898132e-02 -1.356337815523147583e-01
-6.247698888182640076e-02 -4.795346781611442566e-02 -3.787971660494804382e-02 -4.904365539550781250e-01 1.125092525035142899e-02 1.406431794166564941e-01 -3.628703206777572632e-02 7.969924062490463257e-02 2.224987372756004333e-02 6.102927029132843018e-02 -1.069920286536216736e-01 2.462762780487537384e-02 -2.547518610954284668e-01 1.582414656877517700e-02 -3.579089045524597168e-02 2.397791743278503418e-01 1.054651066660881042e-01 1.404962837696075439e-01 -1.217643395066261292e-01 -1.696512848138809204e-01 -1.468960661441087723e-02 1.547806560993194580e-01 -1.954078376293182373e-01 3.283820152282714844e-01 2.986906794831156731e-03 -1.058731302618980408e-01 -1.586710512638092041e-01 5.037091970443725586e-01 -1.980533450841903687e-01 -5.786452069878578186e-02 -7.991570234298706055e-02 -1.793404854834079742e-02
-2.247619032859802246e-01 1.064514592289924622e-01 2.784140408039093018e-01 -2.554813027381896973e-01 -2.021115571260452271e-01 -9.336549788713455200e-02 3.007403016090393066e-01 -1.969870366156101227e-02 -3.532310947775840759e-03 -2.041664570569992065e-01 9.940551221370697021e-02 -6.123511493206024170e-02 -8.215948939323425293e-02 2.142896205186843872e-01 3.020787239074707031e-01 -1.450912095606327057e-02 -1.615392789244651794e-02 -2.270886115729808807e-02 2.387772500514984131e-01 -3.107192553579807281e-02 -8.993565291166305542e-02 1.638076454401016235e-01 4.623448476195335388e-02 2.824764251708984375e-01 -1.672439426183700562e-01 -1.788430958986282349e-01 -5.181494355201721191e-02 1.881082952022552490e-01 -2.856609225273132324e-01 -2.865328192710876465e-01 -1.057209894061088562e-01 -8.362165093421936035e-02
-4.567943513393402100e-02 9.637009352445602417e-02 1.434122622013092041e-01 -3.162242472171783447e-01 -6.344150751829147339e-02 1.492465287446975708e-01 1.667415499687194824e-01 1.965266317129135132e-01 3.012821264564990997e-02 -4.910990968346595764e-02 2.974556386470794678e-01 -1.823663860559463501e-01 -4.164440091699361801e-03 2.763467729091644287e-01 -1.202146038413047791e-01 2.361056804656982422e-01 -3.161370381712913513e-02 4.212442785501480103e-02 2.317489832639694214e-01 -6.826048344373703003e-02 3.079908713698387146e-02 5.242392420768737793e-02 -5.825998634099960327e-02 3.017366630956530571e-03 -2.848823368549346924e-01 -3.520273566246032715e-01 -4.971534013748168945e-02 1.506244391202926636e-01 -1.156480051577091217e-02 -1.447024643421173096e-01 -4.133856892585754395e-01 -1.151317954063415527e-01
1.763327270746231079e-01 -2.481315657496452332e-02 2.053255587816238403e-01 -2.707237005233764648e-01 4.442934691905975342e-02 -2.086790651082992554e-01 2.417500466108322144e-01 7.886904291808605194e-03 -1.663130670785903931e-01 1.152882426977157593e-01 -1.031705066561698914e-01 -4.103491082787513733e-02 1.952743679285049438e-01 2.639454603195190430e-01 -1.546837836503982544e-01 2.215467989444732666e-01 1.104649007320404053e-01 -8.364513516426086426e-02 3.608007133007049561e-01 -1.571255028247833252e-01 -1.169337779283523560e-01 4.520766437053680420e-02 8.457773178815841675e-02 -1.977834552526473999e-01 1.456803977489471436e-01 -1.408305466175079346e-01 -2.903890609741210938e-01 2.154443711042404175e-01 -5.505664646625518799e-02 3.311758488416671753e-02 -2.347589582204818726e-01 -2.182535678148269653e-01
2.008447349071502686e-01 -2.346398076042532921e-03 -1.791824959218502045e-02 -1.509968042373657227e-01 8.994022011756896973e-02 -2.177747637033462524e-01 4.530753195285797119e-01 -8.563886582851409912e-02 2.130428403615951538e-01 -1.954586012288928032e-03 -1.182422116398811340e-01 -3.237236142158508301e-01 1.379238814115524292e-01 1.889880150556564331e-01 -1.363253891468048096e-01 2.141321003437042236e-01 -1.261253505945205688e-01 -1.895059645175933838e-01 1.229815110564231873e-01 -2.500215470790863037e-01 1.171287000179290771e-01 2.397666871547698975e-02 5.114556849002838135e-02 1.505774706602096558e-01 -2.544440031051635742e-01 -6.778682768344879150e-02 4.132514819502830505e-02 1.373225003480911255e-01 -3.181939721107482910e-01 1.734498329460620880e-02 -2.316395938396453857e-02 -1.550389826297760010e-01
9.560317546129226685e-02 -3.791228309273719788e-02 3.534289821982383728e-02 -2.700105309486389160e-01 -2.154309600591659546e-01 -1.785379648208618164e-01 -4.325625672936439514e-02 2.322591692209243774e-01 -2.904414534568786621e-01 2.746223509311676025e-01 2.042408138513565063e-01 -1.574478894472122192e-01 4.707982391119003296e-02 -3.726456686854362488e-02 1.439668238162994385e-01 4.761579260230064392e-02 1.012548282742500305e-01 -7.350113242864608765e-02 6.684238463640213013e-02 -8.941757678985595703e-02 -4.369120299816131592e-01 6.884266436100006104e-02 -1.803424656391143799e-01 1.045219153165817261e-01 1.770976744592189789e-02 -3.266130387783050537e-01 -1.192316710948944092e-01 6.733680516481399536e-02 -2.417599856853485107e-01 2.446428090333938599e-01 -1.279696226119995117e-01 -2.601742371916770935e-02
-1.646624063141644001e-03 -3.076608106493949890e-02 -2.395915426313877106e-02 -1.299879550933837891e-01 -1.778470277786254883e-01 2.106183618307113647e-01 2.187549322843551636e-01 -1.568690687417984009e-01 -1.850472986698150635e-01 3.052432835102081299e-01 -1.116220653057098389e-01 -7.016555964946746826e-02 -1.923601478338241577e-01 1.984241902828216553e-01 -2.111065536737442017e-01 7.706072181463241577e-02 9.499853849411010742e-02 2.578909099102020264e-01 6.080119311809539795e-02 1.601239144802093506e-01 8.022604882717132568e-02 -5.886228755116462708e-02 1.436718702316284180e-01 -4.335819557309150696e-02 -7.541438192129135132e-02 -2.959991693496704102e-01 -8.950490504503250122e-02 4.546763300895690918e-01 -2.374885678291320801e-01 -1.448472291231155396e-01 1.669855713844299316e-01 -1.041598021984100342e-01
-3.598521277308464050e-02 1.851526834070682526e-02 1.519659906625747681e-01 -3.775328993797302246e-01 -5.196913704276084900e-02 1.669473350048065186e-01 4.682606756687164307e-01 1.511242836713790894e-01 -4.897083714604377747e-02 -2.332851663231849670e-02 6.558099389076232910e-02 3.656401298940181732e-03 1.001889780163764954e-01 -2.147833853960037231e-01 -1.546448022127151489e-01 7.693225890398025513e-02 -9.144359827041625977e-02 1.418992877006530762e-01 2.379600256681442261e-01 -3.463402986526489258e-01 -3.311856091022491455e-01 -2.560123801231384277e-02 -8.540721982717514038e-02 -9.169849753379821777e-02 1.744139343500137329e-01 -2.204631716012954712e-01 -9.298502653837203979e-02 9.388882666826248169e-02 -1.565396040678024292e-01 7.316399365663528442e-02 -9.475976228713989258e-02 -1.896608993411064148e-02
-1.884552836418151855e-01 1.834233552217483521e-01 7.611628621816635132e-02 -4.571598172187805176e-01 7.627572864294052124e-02 -1.489257961511611938e-01 3.032864928245544434e-01 -3.548292815685272217e-01 1.064696162939071655e-01 -2.472378164529800415e-01 2.082616463303565979e-02 -1.585156917572021484e-01 -7.147372514009475708e-02 7.878597080707550049e-02 1.062755510210990906e-01 2.260712236166000366e-01 2.005875259637832642e-01 -2.224083542823791504e-01 5.475434660911560059e-02 -6.796387583017349243e-02 1.757140606641769409e-01 6.458027660846710205e-02 7.143770344555377960e-03 -7.168467342853546143e-02 4.752699285745620728e-02 -3.008499741554260254e-01 -4.138959944248199463e-02 -4.982865881174802780e-03 -1.676310002803802490e-01 -1.245318204164505005e-01 -7.598794996738433838e-02 1.303187459707260132e-01
2.312778532505035400e-01 -8.183141797780990601e-02 1.025577858090400696e-01 -3.718902468681335449e-01 -2.968312501907348633e-01 -4.278759285807609558e-02 2.957144677639007568e-01 1.700056195259094238e-01 -1.186006441712379456e-01 9.328742325305938721e-02 5.373699590563774109e-02 -5.053060501813888550e-02 -2.887707352638244629e-01 1.944453716278076172e-01 -1.454448997974395752e-01 1.033921241760253906e-01 3.884702920913696289e-02 5.695692449808120728e-02 -5.996805429458618164e-02 2.938795387744903564e-01 -2.187864631414413452e-01 -1.959109008312225342e-01 2.356260083615779877e-02 1.121677234768867493e-01 1.468136310577392578e-01 -2.640485763549804688e-01 -5.335362628102302551e-02 2.241744995117187500e-01 5.665995553135871887e-02 1.595761626958847046e-01 1.824169307947158813e-01 5.501306429505348206e-02
4.359137713909149170e-01 -6.848251074552536011e-02 9.035924822092056274e-02 -3.599086310714483261e-03 -3.510441184043884277e-01 -8.382537961006164551e-02 6.928206980228424072e-02 -1.154120415449142456e-01 1.456380635499954224e-01 -2.229643017053604126e-01 -6.016382947564125061e-02 -7.272169739007949829e-02 -5.009051039814949036e-02 -1.052300557494163513e-01 -1.878505945205688477e-02 1.143463626503944397e-01 2.158247530460357666e-01 -2.070396095514297485e-01 -2.636037208139896393e-02 -2.982077002525329590e-01 -2.333398610353469849e-01 -1.950718015432357788e-01 1.959514468908309937e-01 -1.944514662027359009e-01 -8.497335016727447510e-02 -2.047647237777709961e-01 1.508855223655700684e-01 3.039548695087432861e-01 -6.895352154970169067e-02 -7.165072113275527954e-02 -1.010996103286743164e-01 -9.848852455615997314e-02
1.111260056495666504e-01 1.299340426921844482e-01 -1.663573980331420898e-01 -4.056952595710754395e-01 -1.931325793266296387e-01 -3.082580566406250000e-01 4.784361645579338074e-02 1.251202076673507690e-01 2.421783655881881714e-01 1.274634152650833130e-01 -2.967069856822490692e-02 -3.549266457557678223e-01 4.922634363174438477e-02 -7.442654669284820557e-02 -8.996263891458511353e-02 1.422819644212722778e-01 8.374612778425216675e-02 6.330210715532302856e-02 3.095217347145080566e-01 -1.043464541435241699e-01 -1.139949634671211243e-01 2.319715917110443115e-01 1.087746098637580872e-01 -1.696052215993404388e-02 5.785132199525833130e-02 -1.844995468854904175e-01 -6.402028352022171021e-02 1.042259037494659424e-01 1.667810529470443726e-01 -9.927307814359664917e-02 -1.368869394063949585e-01 -2.911901473999023438e-01
-6.217925995588302612e-02 1.130002066493034363e-01 -1.074175983667373657e-01 -4.111562669277191162e-01 -2.790448665618896484e-01 -2.219143658876419067e-01 2.257661670446395874e-01 -3.248593807220458984e-01 -2.401528880000114441e-02 -1.961304098367691040e-01 -1.112154219299554825e-02 -2.389676570892333984e-01 -8.228555321693420410e-02 1.994831301271915436e-02 -6.451529264450073242e-02 3.207821547985076904e-01 1.262418031692504883e-01 -1.781323552131652832e-01 -3.843345493078231812e-02 5.549976602196693420e-02 1.092375516891479492e-01 -2.377452552318572998e-01 -7.345985621213912964e-02 -2.352483272552490234e-01 2.102856636047363281e-01 -1.305533796548843384e-01 5.398593097925186157e-02 8.777605742216110229e-02 -1.434467267245054245e-02 2.018435001373291016e-01 9.346569329500198364e-02 7.530287653207778931e-02
-2.906121015548706055e-01 1.698325276374816895e-01 -7.245848327875137329e-02 -3.035585284233093262e-01 -2.535039186477661133e-01 -4.133347887545824051e-03 7.787372916936874390e-02 -3.941821679472923279e-02 8.549564331769943237e-02 3.116834759712219238e-01 -2.125191502273082733e-02 -3.269824683666229248e-01 -3.815995529294013977e-02 -8.150914311408996582e-02 1.745184808969497681e-01 -1.339424103498458862e-01 2.233684360980987549e-01 1.728666871786117554e-01 -1.250877827405929565e-01 -1.622975617647171021e-01 6.856280565261840820e-02 7.411225140094757080e-02 8.759798854589462280e-02 -9.427154064178466797e-02 4.173620790243148804e-02 -3.552692234516143799e-01 -6.370545178651809692e-02 2.745380699634552002e-01 -9.978564828634262085e-02 6.310433894395828247e-02 -5.412485823035240173e-02 -2.762376070022583008e-01
2.878417074680328369e-02 -3.500351682305335999e-02 1.396905630826950073e-01 -2.855201959609985352e-01 -1.687175482511520386e-01 -1.356671154499053955e-01 8.909142762422561646e-02 -1.083636954426765442e-01 3.812937438488006592e-01 9.396164119243621826e-02 2.586352825164794922e-01 -2.133270204067230225e-01 -1.846054643392562866e-01 1.590109765529632568e-01 3.522693179547786713e-03 1.850196868181228638e-01 -2.284669131040573120e-01 -2.519891597330570221e-02 -1.984958499670028687e-01 -3.126379549503326416e-01 -8.273062855005264282e-02 -6.514850258827209473e-02 -5.235575139522552490e-02 -3.414221405982971191e-01 1.948918960988521576e-02 -2.180676609277725220e-01 -1.599390953779220581e-01 2.163070589303970337e-01 -4.993149638175964355e-02 1.279333233833312988e-01 -9.663838148117065430e-02 -3.552075475454330444e-02
1.251408830285072327e-02 6.586496531963348389e-02 -2.391933463513851166e-02 -5.220118761062622070e-01 2.114848345518112183e-01 -2.558056116104125977e-01 1.692802160978317261e-01 -2.153432071208953857e-01 -1.898451894521713257e-01 1.318131666630506516e-02 2.912836372852325439e-01 -3.809173405170440674e-01 5.036693811416625977e-02 2.417892403900623322e-02 -1.413526833057403564e-01 9.972611069679260254e-02 1.412563621997833252e-01 -6.429006159305572510e-02 4.474687576293945312e-02 8.298890292644500732e-02 -5.571027472615242004e-02 -1.045416295528411865e-01 6.792441755533218384e-02 1.927479356527328491e-01 -1.002551615238189697e-01 -2.295910120010375977e-01 -4.297718033194541931e-02 1.145273819565773010e-01 -1.559003144502639771e-01 -6.938368827104568481e-02 -1.933221071958541870e-01 -7.103613764047622681e-02
-6.915932893753051758e-02 9.938994795083999634e-02 9.152968227863311768e-02 -5.141231417655944824e-01 1.526749432086944580e-01 -1.176161542534828186e-01 1.441351026296615601e-01 -1.061412543058395386e-01 -1.671284623444080353e-02 -1.850527673959732056e-01 8.169991523027420044e-02 -2.472717165946960449e-01 1.069930270314216614e-01 1.075618267059326172e-01 -8.157289773225784302e-02 2.054827213287353516e-01 2.152168601751327515e-01 1.704449653625488281e-01 -2.265462279319763184e-01 2.663008309900760651e-02 7.279715687036514282e-02 1.630200631916522980e-02 -1.813798844814300537e-01 1.198617145419120789e-01 -2.335323989391326904e-01 -2.540528178215026855e-01 -1.467057764530181885e-01 2.424802780151367188e-01 -2.083234637975692749e-01 9.092088043689727783e-02 -1.946248561143875122e-01 -6.441778037697076797e-03
3.211933374404907227e-02 -3.637882769107818604e-01 3.321397304534912109e-02 -6.926591694355010986e-02 -6.912159174680709839e-02 -9.585842490196228027e-02 1.496790349483489990e-01 1.757949143648147583e-01 1.802123636007308960e-01 2.042543441057205200e-01 3.514339029788970947e-02 -2.968497574329376221e-01 -4.618921130895614624e-02 7.727265357971191406e-02 -8.581376820802688599e-02 3.270435929298400879e-01 2.243279106914997101e-02 -2.641114890575408936e-01 -5.588343739509582520e-02 -4.024744033813476562e-01 9.721616283059120178e-03 7.716330885887145996e-02 2.627961635589599609e-01 -9.006781131029129028e-02 2.000508904457092285e-01 -2.083527296781539917e-01 8.633432537317276001e-02 2.810378074645996094e-01 -5.870921537280082703e-02 5.235836282372474670e-02 7.649941742420196533e-02 -8.353013545274734497e-02
-1.919169723987579346e-02 -6.937623769044876099e-02 -1.481368690729141235e-01 -2.312323600053787231e-01 -1.824169419705867767e-02 -9.180736541748046875e-02 3.358811140060424805e-02 1.410466134548187256e-01 -4.600327089428901672e-02 -5.245726183056831360e-02 -7.112398743629455566e-02 -1.459695547819137573e-01 8.309898548759520054e-04 -3.052157908678054810e-02 -2.347781956195831299e-01 2.110032141208648682e-01 9.610275924205780029e-02 2.447498589754104614e-01 2.718861103057861328e-01 -5.473769735544919968e-03 -1.926394701004028320e-01 2.595155239105224609e-01 -1.620778441429138184e-01 8.526057749986648560e-02 1.468755900859832764e-01 -2.520423531532287598e-01 -2.194609642028808594e-01 2.846255004405975342e-01 -4.806440174579620361e-01 -7.174415886402130127e-02 1.058644428849220276e-01 -1.228006184101104736e-01
2.308993786573410034e-01 5.072377622127532959e-02 -2.095876634120941162e-01 -4.638729989528656006e-01 4.640576243400573730e-02 -7.580125704407691956e-03 2.796372771263122559e-01 -4.230395331978797913e-02 3.543962910771369934e-02 -2.232523709535598755e-01 8.529589325189590454e-02 5.681608989834785461e-02 -3.794443607330322266e-01 3.252117335796356201e-02 -1.926782876253128052e-01 2.076063007116317749e-01 -2.171608060598373413e-01 -1.583924889564514160e-01 1.875995844602584839e-02 -2.824785653501749039e-03 -2.261088788509368896e-01 -1.834613084793090820e-01 1.056258156895637512e-01 4.634781554341316223e-02 -1.361631751060485840e-01 3.059331886470317841e-02 -2.149999588727951050e-01 1.943816989660263062e-01 -1.176182031631469727e-01 -1.091207191348075867e-01 9.995266795158386230e-02 -7.768621295690536499e-02
1.782107800245285034e-01 -1.910341978073120117e-01 -3.286738693714141846e-02 -1.659970730543136597e-01 -3.845159113407135010e-01 -1.934297196567058563e-02 1.434494256973266602e-01 -1.678916513919830322e-01 -1.431281715631484985e-01 -1.883480548858642578e-01 1.018076986074447632e-01 5.793518945574760437e-02 -2.073307782411575317e-01 -1.710175424814224243e-01 -1.898360997438430786e-02 5.439309403300285339e-02 1.302366107702255249e-01 -2.229715138673782349e-01 3.834339557215571404e-03 -2.323658764362335205e-01 -4.483598470687866211e-02 -2.959504723548889160e-02 8.829248696565628052e-02 -2.015224397182464600e-01 -1.325480788946151733e-01 -2.513183951377868652e-01 3.049652278423309326e-01 4.155983626842498779e-01 2.945409156382083893e-02 -2.718796022236347198e-02 -1.995616853237152100e-01 -3.191920742392539978e-02
-1.932469457387924194e-01 -1.802736334502696991e-02 -2.643928490579128265e-02 -4.283787012100219727e-01 -1.110995840281248093e-02 -1.174200400710105896e-01 9.752026200294494629e-02 9.901697933673858643e-02 1.763057112693786621e-01 6.904511898756027222e-02 -1.286950558423995972e-01 -3.251736983656883240e-02 -2.946720421314239502e-01 2.897384166717529297e-01 7.913138717412948608e-02 1.989460438489913940e-01 1.233110278844833374e-01 -3.074683062732219696e-02 3.133849203586578369e-01 -3.985387086868286133e-01 1.140790656208992004e-01 -1.218716353178024292e-01 2.018765360116958618e-02 -1.282843649387359619e-01 -1.114545464515686035e-01 -6.026706844568252563e-02 6.928232312202453613e-02 2.664505243301391602e-01 -8.363115787506103516e-02 1.119751408696174622e-01 -1.535718739032745361e-01 -1.480310410261154175e-01
7.929552346467971802e-02 1.898796856403350830e-01 4.406090080738067627e-02 -1.917907744646072388e-01 3.367856610566377640e-03 8.550003916025161743e-02 9.410493075847625732e-02 6.252969801425933838e-02 2.701121941208839417e-02 2.014993429183959961e-01 2.103525847196578979e-01 -3.160420358180999756e-01 8.775610476732254028e-02 1.539289951324462891e-01 -1.080762520432472229e-01 1.869956403970718384e-01 -9.375397115945816040e-02 7.939330488443374634e-02 1.026174277067184448e-01 -2.586076259613037109e-01 -3.392272591590881348e-01 -2.885658852756023407e-02 -6.671895831823348999e-02 2.613681256771087646e-01 -6.633644551038742065e-02 -2.890804409980773926e-01 -2.435665726661682129e-01 2.799366116523742676e-01 -2.907115221023559570e-01 1.828112602233886719e-01 -4.933615401387214661e-02 9.023209661245346069e-02
2.479110509157180786e-01 -1.017232462763786316e-01 1.847909539937973022e-01 -1.460819989442825317e-01 -1.332162171602249146e-01 -3.603022173047065735e-02 -5.945367738604545593e-02 -5.175983533263206482e-02 -4.798158258199691772e-02 9.404823929071426392e-02 1.888323128223419189e-01 -2.256024926900863647e-01 1.172244325280189514e-01 -1.041700914502143860e-01 -2.166688144207000732e-01 2.155187726020812988e-01 -1.138310320675373077e-02 2.168605774641036987e-01 2.004719281103461981e-04 -1.721195280551910400e-01 -1.281001865863800049e-01 -1.389812380075454712e-01 -3.840797021985054016e-02 8.262864500284194946e-02 -9.209425002336502075e-02 -3.742822706699371338e-01 -4.256321191787719727e-01 4.077550470829010010e-01 -3.732187906280159950e-03 -1.853887364268302917e-02 -1.872842013835906982e-02 1.193442642688751221e-01
-7.124022115021944046e-03 1.508058011531829834e-01 2.333620749413967133e-02 -4.595910310745239258e-01 -1.795507669448852539e-01 9.545582532882690430e-02 -3.960738703608512878e-02 1.993502229452133179e-01 -6.134088337421417236e-02 6.238378584384918213e-02 -2.631753683090209961e-03 -3.921908438205718994e-01 4.431473836302757263e-02 2.174246162176132202e-01 5.561589822173118591e-02 2.764947339892387390e-02 6.991178542375564575e-02 1.705391108989715576e-01 -1.195181608200073242e-01 6.368310749530792236e-02 -1.091951727867126465e-01 2.256736457347869873e-01 6.022706627845764160e-02 -1.541653424501419067e-01 1.177471205592155457e-01 -3.131709098815917969e-01 -8.323899656534194946e-02 1.854112446308135986e-01 -1.795789897441864014e-01 -1.011858284473419189e-01 1.895260363817214966e-01 -3.065897226333618164e-01
9.562528878450393677e-02 -8.443281054496765137e-02 -3.559931740164756775e-02 -4.894298315048217773e-01 -5.201730877161026001e-02 1.565467715263366699e-01 4.371965825557708740e-01 1.415377110242843628e-01 -1.524422019720077515e-01 -1.228613480925559998e-01 5.455604940652847290e-02 -4.512698203325271606e-02 1.060181409120559692e-01 2.013342976570129395e-01 -3.517363965511322021e-02 1.782043874263763428e-01 2.073036134243011475e-01 -3.195978105068206787e-01 1.725323945283889771e-01 -1.862935908138751984e-02 -1.518512368202209473e-01 -6.774134188890457153e-02 6.904090195894241333e-02 -2.120680212974548340e-01 -1.108379513025283813e-01 -7.845817133784294128e-03 1.173704024404287338e-02 -3.722824156284332275e-02 6.569220125675201416e-02 1.346951723098754883e-01 1.979250758886337280e-01 -2.197581827640533447e-01
2.853631973266601562e-01 6.785968691110610962e-02 -1.569960266351699829e-01 -4.616467058658599854e-01 -6.483976542949676514e-02 6.150382012128829956e-02 2.737415432929992676e-01 2.916544117033481598e-02 1.528783291578292847e-01 -1.510952860116958618e-01 2.220672965049743652e-01 7.736176997423171997e-02 -3.872442841529846191e-01 -9.454736113548278809e-02 -1.634237766265869141e-01 1.841273307800292969e-01 -1.323122233152389526e-01 -1.449654549360275269e-01 1.121483743190765381e-01 1.035794913768768311e-01 -1.423838138580322266e-01 -1.050601825118064880e-01 5.047456361353397369e-03 1.450248360633850098e-01 -2.104427106678485870e-02 5.070440936833620071e-03 -1.728164404630661011e-01 3.156185746192932129e-01 -1.789217814803123474e-02 -9.397018700838088989e-02 1.111397519707679749e-01 -7.596042007207870483e-02
1.130300760269165039e-01 -8.977414667606353760e-02 2.215134352445602417e-01 -3.425033390522003174e-01 -3.974163532257080078e-02 -5.900482833385467529e-02 3.299789726734161377e-01 8.401420712471008301e-02 -1.251743920147418976e-02 -2.795150578022003174e-01 8.770512044429779053e-02 -3.234508037567138672e-01 2.207299508154392242e-02 1.889367699623107910e-01 1.601784527301788330e-01 7.255385071039199829e-02 -9.301514923572540283e-02 -1.952963471412658691e-01 3.051714897155761719e-01 -1.894919387996196747e-02 -1.523419469594955444e-01 -2.469114512205123901e-01 -2.262054234743118286e-01 -6.587760150432586670e-02 -2.130637690424919128e-02 -1.791638433933258057e-01 -1.117961928248405457e-01 1.095584332942962646e-01 1.371161043643951416e-01 -8.343230932950973511e-02 -1.987522542476654053e-01 -1.783161461353302002e-01
-6.578489392995834351e-02 2.886534035205841064e-01 -3.450176119804382324e-02 -3.199604153633117676e-01 -5.311675369739532471e-02 -2.108315192162990570e-02 3.289523720741271973e-01 3.908441402018070221e-03 -1.237277314066886902e-02 2.446625232696533203e-01 -9.517379105091094971e-02 -2.882985770702362061e-01 3.084424436092376709e-01 1.449021548032760620e-01 -1.276665329933166504e-01 -3.995643928647041321e-02 -3.664169460535049438e-02 7.013355940580368042e-02 -2.960973381996154785e-01 -1.657605469226837158e-01 -1.176305413246154785e-01 -1.822258345782756805e-02 8.339961618185043335e-02 -2.428789250552654266e-02 -1.116593256592750549e-01 -1.032556369900703430e-01 -1.221173405647277832e-01 3.498637080192565918e-01 -2.704201042652130127e-01 5.362692847847938538e-02 -1.479748487472534180e-01 -9.802115708589553833e-02
1.125791445374488831e-01 7.833835482597351074e-02 -1.254125833511352539e-01 -2.146845310926437378e-01 -1.738168150186538696e-01 -1.902612596750259399e-01 -1.625107787549495697e-02 -1.401087045669555664e-01 -6.222391128540039062e-02 -5.798115953803062439e-02 1.787375211715698242e-01 4.169109463691711426e-02 -1.122131273150444031e-01 -1.404185444116592407e-01 -1.207278817892074585e-01 7.691614329814910889e-02 2.188497632741928101e-01 -3.572961688041687012e-02 -6.148955971002578735e-02 5.338944029062986374e-04 -1.905659586191177368e-01 -2.843696475028991699e-01 2.231767624616622925e-01 3.998172283172607422e-02 -3.263262212276458740e-01 -2.167145907878875732e-01 2.783321440219879150e-01 4.011456966400146484e-01 -1.013780236244201660e-01 7.815518230199813843e-02 -4.989786818623542786e-02 -3.272439241409301758e-01
1.684755980968475342e-01 -1.536196619272232056e-01 -9.806548058986663818e-02 -4.789339303970336914e-01 -1.480117589235305786e-01 -1.768534928560256958e-01 3.821214437484741211e-01 -8.416581898927688599e-02 2.280279397964477539e-01 1.113245915621519089e-02 1.041666790843009949e-02 -2.171664535999298096e-01 -5.413615703582763672e-02 -1.162026915699243546e-02 6.496409326791763306e-02 2.811958491802215576e-01 -1.772690117359161377e-01 9.633328020572662354e-02 9.454599767923355103e-02 -8.140753954648971558e-02 2.098724059760570526e-02 -1.494521349668502808e-01 2.848248779773712158e-01 6.393975764513015747e-02 -2.133772708475589752e-02 -3.079693913459777832e-01 9.085686504840850830e-02 -1.465944796800613403e-01 5.630999803543090820e-02 -7.958358153700828552e-03 -1.174261271953582764e-01 -1.032506376504898071e-01
1.475202888250350952e-01 2.884784936904907227e-01 -2.126989960670471191e-01 -3.064192831516265869e-01 -4.152197390794754028e-02 -1.749224029481410980e-02 3.009715080261230469e-01 2.854824066162109375e-01 1.685249507427215576e-01 -1.564891822636127472e-02 2.401662319898605347e-01 6.260619033128023148e-03 -1.315797120332717896e-01 1.259485334157943726e-01 -5.797785148024559021e-02 1.844952851533889771e-01 3.780481591820716858e-02 -6.557598710060119629e-02 -1.159832254052162170e-01 -1.850717701017856598e-02 -1.217693910002708435e-01 -3.158668801188468933e-02 1.418136060237884521e-01 -2.139248549938201904e-01 -6.913490593433380127e-02 -3.047117888927459717e-01 1.744114309549331665e-01 2.102577239274978638e-01 -2.011945247650146484e-01 3.137829899787902832e-01 -2.088060043752193451e-02 -1.094221994280815125e-01
2.855224609375000000e-01 1.498682051897048950e-01 -9.930447489023208618e-02 -1.343421638011932373e-01 -2.917554788291454315e-02 -3.726336061954498291e-01 -2.875777333974838257e-02 -8.022523671388626099e-02 -3.434481099247932434e-02 8.180600404739379883e-02 7.403060048818588257e-02 -7.505480200052261353e-02 1.489439159631729126e-01 -7.220834493637084961e-02 1.282879561185836792e-01 2.268956750631332397e-01 2.482417672872543335e-01 -3.689601421356201172e-01 1.032189428806304932e-01 7.711453363299369812e-03 -6.790949963033199310e-03 -1.390326619148254395e-01 2.270535230636596680e-01 1.331366971135139465e-02 -3.823995217680931091e-02 -3.119395971298217773e-01 -1.092017348855733871e-02 4.416216313838958740e-01 -1.168276220560073853e-01 -7.129999250173568726e-02 3.571271896362304688e-02 1.153800040483474731e-01
2.424043864011764526e-01 2.807684838771820068e-01 -2.004300057888031006e-01 -3.915070295333862305e-01 -1.526623070240020752e-01 -1.263339072465896606e-01 1.401078253984451294e-01 -9.955874830484390259e-02 2.357375174760818481e-01 -2.388973385095596313e-01 -2.598477900028228760e-02 -7.908315397799015045e-03 -4.814452677965164185e-02 -7.094068825244903564e-02 -2.220273464918136597e-01 1.562721282243728638e-01 -1.209426447749137878e-01 -4.567312425933778286e-04 -1.967360675334930420e-01 9.254833683371543884e-03 2.408527955412864685e-02 -1.697337478399276733e-01 2.300318889319896698e-02 -9.619252756237983704e-03 -1.405877918004989624e-01 -2.611282169818878174e-01 1.643524169921875000e-01 3.384639620780944824e-01 -1.035992354154586792e-01 -1.353747956454753876e-02 -4.869255423545837402e-02 -2.818912267684936523e-01
3.650036156177520752e-01 5.840423703193664551e-02 4.574442282319068909e-02 -1.199870556592941284e-01 -3.023185133934020996e-01 3.132614120841026306e-02 1.178712025284767151e-01 2.283862419426441193e-02 -1.352681517601013184e-01 -1.141878291964530945e-01 -5.226758308708667755e-03 -3.982262909412384033e-01 -1.356934309005737305e-01 1.864577233791351318e-01 6.968660652637481689e-02 2.271629273891448975e-01 -2.459693886339664459e-02 -3.126266598701477051e-02 2.477104961872100830e-01 -2.559621036052703857e-01 -1.172653287649154663e-01 -2.845329344272613525e-01 1.208084374666213989e-01 -1.313716918230056763e-01 -1.012619435787200928e-01 1.605126191861927509e-03 -2.218931019306182861e-01 1.346184313297271729e-02 -3.239850997924804688e-01 6.620354950428009033e-02 -3.621117398142814636e-02 1.230243667960166931e-01
-1.050119698047637939e-01 -2.500632405281066895e-02 6.038417294621467590e-02 -2.613276839256286621e-01 -2.771777212619781494e-01 1.400570869445800781e-01 2.140924334526062012e-01 2.626159787178039551e-01 -1.530012115836143494e-02 9.791976958513259888e-02 2.106960266828536987e-01 -3.149985969066619873e-01 -7.763740420341491699e-02 6.221152469515800476e-02 -6.722711026668548584e-02 -5.638186633586883545e-02 -6.705234199762344360e-02 -4.763281345367431641e-02 3.761325180530548096e-01 -1.400857232511043549e-02 5.194238945841789246e-02 6.387229263782501221e-02 7.489127665758132935e-02 1.079225987195968628e-01 1.546477060765028000e-02 -2.416173964738845825e-01 -5.306239426136016846e-02 3.393944501876831055e-01 1.663534194231033325e-01 -4.480329155921936035e-02 -3.410491943359375000e-01 -1.975823491811752319e-01
-5.148554220795631409e-02 6.674440950155258179e-02 -6.546531617641448975e-02 -2.468936443328857422e-01 -7.845413684844970703e-02 -7.821749150753021240e-02 3.680071234703063965e-01 -1.856506988406181335e-02 -1.488769352436065674e-01 1.895467936992645264e-01 -3.660988807678222656e-02 -3.594166040420532227e-01 7.668026722967624664e-03 2.152043581008911133e-01 -1.165717020630836487e-01 -7.030956447124481201e-02 1.136626750230789185e-01 -2.593449316918849945e-02 1.052822619676589966e-01 2.875291109085083008e-01 -2.026279419660568237e-01 7.687599211931228638e-02 -3.579046577215194702e-03 1.166540607810020447e-01 4.836146533489227295e-02 -1.283701658248901367e-01 -9.163478761911392212e-02 3.705468475818634033e-01 -3.123139441013336182e-01 7.486609369516372681e-02 -2.999856173992156982e-01 -2.223462052643299103e-02
-9.993810951709747314e-02 -4.301398620009422302e-02 -2.623349130153656006e-01 -3.353550732135772705e-01 -1.247815787792205811e-01 -8.403822034597396851e-02 2.060119956731796265e-01 1.274839043617248535e-01 6.777062267065048218e-02 1.733751446008682251e-01 -2.732151746749877930e-01 -1.497837603092193604e-01 -2.882823720574378967e-02 -1.948483586311340332e-01 1.442085057497024536e-01 -1.195675507187843323e-01 2.022988349199295044e-01 -1.429256051778793335e-02 3.347758576273918152e-02 -7.589834183454513550e-02 -1.321435719728469849e-01 9.065750986337661743e-02 1.687683016061782837e-01 -5.048598349094390869e-02 8.145422488451004028e-02 -2.254108935594558716e-01 -4.505243599414825439e-01 1.875777691602706909e-01 -2.251539975404739380e-01 3.596988273784518242e-03 8.294009417295455933e-02 -2.490368783473968506e-01
-7.956318557262420654e-02 1.802864968776702881e-01 1.027277931571006775e-01 -9.449911862611770630e-02 -1.070432215929031372e-01 -2.767488956451416016e-01 -2.717573754489421844e-02 6.727035623043775558e-03 -1.930160820484161377e-01 -7.413341104984283447e-02 -1.484582424163818359e-01 -1.327701210975646973e-01 1.373264938592910767e-01 1.868458688259124756e-01 -1.089146137237548828e-01 2.821576595306396484e-01 6.781750172376632690e-02 1.230062097311019897e-01 1.063572466373443604e-01 -2.639385759830474854e-01 -7.276999950408935547e-02 -1.958303451538085938e-01 1.930139213800430298e-01 -2.646599523723125458e-02 -3.729168772697448730e-01 5.031050741672515869e-02 -2.243890762329101562e-01 3.615709245204925537e-01 -2.470184564590454102e-01 -2.270215451717376709e-01 6.670413911342620850e-02 -5.651416257023811340e-02
4.471140727400779724e-02 -1.169779971241950989e-01 -8.649106323719024658e-02 -4.357231557369232178e-01 -5.741867795586585999e-02 1.028145104646682739e-01 4.384835064411163330e-01 2.433800250291824341e-01 -1.536212675273418427e-02 -1.484591662883758545e-01 3.192656338214874268e-01 -3.009756095707416534e-02 -8.346949517726898193e-02 2.092090994119644165e-02 -9.627922624349594116e-02 9.407437592744827271e-02 2.362568974494934082e-01 -1.713966429233551025e-01 2.828083932399749756e-01 -5.031725391745567322e-02 -9.353433549404144287e-02 -1.684547215700149536e-01 -7.043051719665527344e-02 1.206570565700531006e-01 -1.440488845109939575e-01 -1.483952701091766357e-01 4.346020519733428955e-02 2.226478308439254761e-01 1.982552558183670044e-01 -8.134356141090393066e-02 4.223351180553436279e-02 -6.845881789922714233e-02
-7.220272440463304520e-03 1.646649092435836792e-02 8.016842603683471680e-02 -3.030526638031005859e-01 3.824808076024055481e-02 9.830094873905181885e-02 2.641991674900054932e-01 -6.275870651006698608e-02 1.867576874792575836e-02 -1.290260702371597290e-01 1.439279019832611084e-01 1.312058418989181519e-01 1.856180429458618164e-01 -2.360210567712783813e-01 1.165994405746459961e-01 -6.732410192489624023e-02 -1.456252932548522949e-01 9.202137589454650879e-02 2.503120303153991699e-01 -3.613794147968292236e-01 -1.821610480546951294e-01 -6.045046448707580566e-02 4.261213820427656174e-03 3.455721214413642883e-02 -1.380670815706253052e-01 -3.248226344585418701e-01 4.276217520236968994e-02 4.126200377941131592e-01 -1.988451182842254639e-01 5.033525452017784119e-02 -2.260534167289733887e-01 -5.023863911628723145e-02
1.894980818033218384e-01 1.554572433233261108e-01 3.568810224533081055e-02 -4.754001274704933167e-02 -3.609581291675567627e-01 1.609827727079391479e-01 -7.463234663009643555e-02 -1.415187269449234009e-01 -3.603072762489318848e-01 1.958317309617996216e-01 3.566811084747314453e-01 -1.683887243270874023e-01 -1.583315134048461914e-01 7.454220671206712723e-03 -2.017117571085691452e-03 2.139216661453247070e-01 -2.064153179526329041e-02 -4.468486085534095764e-02 4.317776486277580261e-02 3.184310346841812134e-02 -1.781265288591384888e-01 3.198961913585662842e-02 -1.009869799017906189e-01 1.305121928453445435e-01 -9.621632099151611328e-02 -9.877483546733856201e-02 -2.974594235420227051e-01 2.727445065975189209e-01 -2.532702386379241943e-01 -5.030699446797370911e-02 -1.678282171487808228e-01 -1.339161545038223267e-01
-1.584698110818862915e-01 1.121018603444099426e-01 5.127184092998504639e-02 -1.736000478267669678e-01 -5.135437473654747009e-02 2.159564197063446045e-01 1.315739899873733521e-01 2.894916757941246033e-02 7.441800553351640701e-03 1.174047142267227173e-01 -8.839951455593109131e-02 -2.747965455055236816e-01 -2.530755996704101562e-01 1.841122210025787354e-01 2.596977353096008301e-02 2.547043859958648682e-01 -5.698006600141525269e-02 -2.562836110591888428e-01 1.156518235802650452e-01 -2.839886248111724854e-01 -7.201039791107177734e-02 -2.091439515352249146e-01 -9.884416311979293823e-02 2.698085010051727295e-01 1.573833674192428589e-01 2.664236910641193390e-02 -2.066167145967483521e-01 3.824850916862487793e-01 -1.400738358497619629e-01 -2.008772492408752441e-01 -9.120703488588333130e-02 -1.557825505733489990e-01
-4.599205031991004944e-02 6.020256876945495605e-02 1.403048401698470116e-03 -2.812885046005249023e-01 -4.053207486867904663e-02 9.663227945566177368e-02 1.672170460224151611e-01 2.599597275257110596e-01 -7.440982013940811157e-02 9.211287833750247955e-03 2.013795971870422363e-01 -3.765071332454681396e-01 -1.986522674560546875e-01 2.429462037980556488e-02 -2.572903409600257874e-02 3.481042385101318359e-01 5.082793533802032471e-02 2.976204156875610352e-01 -9.217568673193454742e-03 -2.901619076728820801e-01 -1.028903350234031677e-01 -4.665764793753623962e-02 2.514363452792167664e-02 -3.463945090770721436e-01 -2.122586593031883240e-02 -2.030338160693645477e-02 -2.901161788031458855e-03 2.883732616901397705e-01 -2.097485512495040894e-01 1.260471194982528687e-01 -6.143051758408546448e-02 4.772881045937538147e-02
2.782049775123596191e-01 -1.775090396404266357e-01 -7.690851390361785889e-02 1.464960128068923950e-01 -2.269382774829864502e-01 -4.968246072530746460e-02 3.319986909627914429e-02 -1.071536391973495483e-01 -1.796264052391052246e-01 -9.700915962457656860e-02 -1.364174336194992065e-01 -1.884630769491195679e-01 -1.402649283409118652e-01 -6.429159641265869141e-02 -3.352733328938484192e-02 2.381321489810943604e-01 4.883169382810592651e-02 -1.815270781517028809e-01 6.038858368992805481e-02 -1.484801620244979858e-01 -8.858247846364974976e-02 -9.544035792350769043e-02 1.813401430845260620e-01 -1.510015875101089478e-01 -1.423907279968261719e-01 -2.826584279537200928e-01 1.722565889358520508e-01 4.602209627628326416e-01 -2.656890153884887695e-01 -2.179898321628570557e-02 1.166471391916275024e-01 -2.443965673446655273e-01
-1.048374697566032410e-01 -9.298505634069442749e-02 1.290933135896921158e-02 -3.713339567184448242e-01 -2.381475865840911865e-01 -1.245492845773696899e-01 -5.181068181991577148e-02 2.704188525676727295e-01 1.306087076663970947e-01 -5.933749675750732422e-02 -1.341100335121154785e-01 1.546677760779857635e-02 -5.230710282921791077e-02 3.091686964035034180e-01 2.624635994434356689e-01 1.145786792039871216e-01 -1.125015169382095337e-01 -8.602735400199890137e-02 1.515885293483734131e-01 -2.924552261829376221e-01 2.774138003587722778e-02 -2.525165081024169922e-01 1.519654877483844757e-02 -6.375354528427124023e-02 -1.150312721729278564e-01 -2.247307151556015015e-01 -1.027377843856811523e-01 2.364116758108139038e-01 1.522615272551774979e-02 1.465638428926467896e-01 -1.016021519899368286e-01 -3.398755192756652832e-01
1.265233010053634644e-01 3.943831101059913635e-02 -6.464947760105133057e-02 -2.669788897037506104e-01 -1.792878098785877228e-02 2.534376084804534912e-02 2.478526085615158081e-01 1.318225637078285217e-02 -6.076816841959953308e-02 -3.884581616148352623e-03 4.470776319503784180e-01 -8.038262277841567993e-02 -9.668014943599700928e-02 -4.751737788319587708e-02 7.528868317604064941e-02 2.384092211723327637e-01 1.274392902851104736e-01 1.117758378386497498e-01 -1.602767594158649445e-02 -1.152504011988639832e-01 -1.610536575317382812e-01 -3.003357350826263428e-02 -5.643024668097496033e-02 -2.002279162406921387e-01 -5.456186830997467041e-03 -1.454867869615554810e-01 8.004512637853622437e-02 3.256114423274993896e-01 -3.572116792201995850e-01 -3.665455877780914307e-01 9.190353751182556152e-02 2.093622237443923950e-01
-3.740979433059692383e-01 3.428462520241737366e-02 -3.160974979400634766e-01 -4.099510312080383301e-01 -1.695533096790313721e-01 2.099579945206642151e-02 1.294467449188232422e-01 1.717947423458099365e-01 -1.106025800108909607e-01 4.302236810326576233e-02 -8.889330178499221802e-02 -1.484352350234985352e-01 -9.360796958208084106e-02 1.916948705911636353e-01 1.758317202329635620e-01 1.291734427213668823e-01 -2.712270617485046387e-02 -1.145249009132385254e-01 -1.330612413585186005e-02 -3.169893026351928711e-01 1.141157299280166626e-01 1.097147539258003235e-01 -2.699475921690464020e-02 1.413170546293258667e-01 7.070047408342361450e-02 -8.514209091663360596e-02 1.451270580291748047e-01 3.143177926540374756e-01 -2.603658735752105713e-01 1.891013607382774353e-02 -1.053841561079025269e-01 -8.172544836997985840e-02
1.112886220216751099e-01 1.520872265100479126e-01 -1.245677843689918518e-01 -1.989928185939788818e-01 -4.182310700416564941e-01 -1.168004646897315979e-01 1.034043207764625549e-01 2.004896104335784912e-01 1.777144707739353180e-02 -1.783885061740875244e-01 1.047067865729331970e-01 -1.197514981031417847e-01 -2.551715672016143799e-01 -2.242878079414367676e-01 -3.847324475646018982e-02 7.113404572010040283e-02 8.748277276754379272e-02 -1.188188344240188599e-01 -1.585361659526824951e-01 -3.247554302215576172e-01 4.862073436379432678e-02 -2.983001768589019775e-01 3.155030012130737305e-01 2.062782645225524902e-01 4.516440629959106445e-02 1.414769329130649567e-03 -1.342315878719091415e-02 1.943619549274444580e-01 -1.131367087364196777e-01 3.742823004722595215e-02 -1.361856460571289062e-01 -1.787851154804229736e-01
1.634624451398849487e-01 4.502083957195281982e-01 -8.344947546720504761e-02 -3.468354940414428711e-01 3.376148268580436707e-02 -8.022120594978332520e-02 5.876743793487548828e-02 7.466826122254133224e-03 1.980757862329483032e-01 3.625037074089050293e-01 1.472085416316986084e-01 -1.580325067043304443e-01 -2.350542321801185608e-02 1.663386076688766479e-01 -6.223734817467629910e-05 1.626977026462554932e-01 1.050338894128799438e-01 -6.948252674192190170e-03 -5.971428006887435913e-02 -1.064576655626296997e-01 -7.932222634553909302e-02 1.079941391944885254e-01 5.952987354248762131e-03 2.369427233934402466e-01 5.338155105710029602e-02 -1.498301476240158081e-01 -3.089411258697509766e-01 3.322797119617462158e-01 -8.495788276195526123e-02 -1.455427855253219604e-01 1.825075037777423859e-02 -1.648357696831226349e-02
-2.497508227825164795e-01 -2.368547022342681885e-02 -3.021384589374065399e-02 -1.727047711610794067e-01 -2.208968102931976318e-01 -7.456195354461669922e-02 4.849984049797058105e-01 -7.022415846586227417e-02 -8.642134815454483032e-02 -5.547192413359880447e-03 7.486251741647720337e-02 -2.717916667461395264e-01 1.660296916961669922e-01 1.780909299850463867e-01 -5.645217746496200562e-02 -3.812000155448913574e-02 -5.904036015272140503e-02 -2.232832908630371094e-01 3.065752685070037842e-01 1.726999580860137939e-01 -2.214648425579071045e-01 2.886289916932582855e-02 7.821269333362579346e-02 6.810438632965087891e-02 -2.285459190607070923e-01 -1.747791469097137451e-01 -8.473191410303115845e-02 2.795615792274475098e-01 5.625971779227256775e-02 3.180205449461936951e-02 -1.848814338445663452e-01 -1.290517002344131470e-01
1.124953199177980423e-02 -1.381916105747222900e-01 9.796732664108276367e-02 -2.680508494377136230e-01 -1.567711532115936279e-01 4.804573953151702881e-02 1.042881906032562256e-01 -3.762677311897277832e-03 6.396970152854919434e-02 1.039024814963340759e-02 3.053786158561706543e-01 -1.760537624359130859e-01 -3.154467940330505371e-01 -1.319670677185058594e-01 -1.321573406457901001e-01 2.308465391397476196e-01 -2.201246470212936401e-02 -9.479263424873352051e-02 -1.911552399396896362e-01 -3.815930187702178955e-01 -1.493518054485321045e-01 1.241166219115257263e-01 4.293947666883468628e-02 -2.474486269056797028e-02 1.769165694713592529e-01 -3.369225561618804932e-01 1.791547387838363647e-01 6.104001030325889587e-02 -7.586452364921569824e-02 -2.077221274375915527e-01 2.872176170349121094e-01 -3.994870930910110474e-02
2.599436091259121895e-03 -1.409978270530700684e-01 5.130702629685401917e-02 -2.568908035755157471e-01 -9.640980511903762817e-02 -7.184632122516632080e-03 -7.984382100403308868e-03 -1.355329453945159912e-01 3.146887123584747314e-01 -1.123519055545330048e-02 7.013064622879028320e-02 -1.027826666831970215e-01 -3.516235947608947754e-01 2.824760377407073975e-01 -6.693786010146141052e-03 1.744601130485534668e-01 -1.701070368289947510e-01 -2.717575989663600922e-02 -6.947285681962966919e-02 -4.497142434120178223e-01 -9.189008176326751709e-02 -1.685299724340438843e-01 -1.012544184923171997e-01 -1.344858855009078979e-01 -4.820473119616508484e-02 -1.086750999093055725e-01 -1.240884140133857727e-01 3.852215111255645752e-01 -5.557479709386825562e-02 -3.553110873326659203e-04 -1.763418167829513550e-01 -1.453116834163665771e-01
-1.613808423280715942e-01 -2.198030501604080200e-01 -5.480986833572387695e-02 -4.707207381725311279e-01 -2.007988840341567993e-01 6.158472970128059387e-02 1.190667748451232910e-01 1.180082410573959351e-01 2.037665992975234985e-01 -2.610540091991424561e-01 1.955231726169586182e-01 -8.026189357042312622e-02 -1.006469354033470154e-01 -2.516322396695613861e-02 -3.962846845388412476e-02 -5.274713411927223206e-02 2.490143179893493652e-01 -2.373033612966537476e-01 2.051195651292800903e-01 -8.480451256036758423e-02 -7.821561396121978760e-02 -1.989421248435974121e-01 -1.619461923837661743e-01 6.319840252399444580e-02 -9.131322801113128662e-02 -1.542022079229354858e-01 -5.777608230710029602e-02 2.716829180717468262e-01 1.162274852395057678e-01 -5.292818695306777954e-02 2.139448672533035278e-01 -2.110359221696853638e-01
3.284414112567901611e-01 -1.106927022337913513e-01 -1.644907295703887939e-01 -3.588172793388366699e-01 1.281480193138122559e-01 -9.628815203905105591e-02 3.991231918334960938e-01 3.466834314167499542e-03 -1.077088639140129089e-01 -2.205188125371932983e-01 -2.172579057514667511e-02 -1.324567645788192749e-01 -3.276297748088836670e-01 -4.430215805768966675e-02 1.428772136569023132e-02 2.684824168682098389e-01 -3.377709910273551941e-02 -6.784953176975250244e-02 6.657456606626510620e-02 7.210011780261993408e-02 -8.875966072082519531e-02 6.327454745769500732e-02 2.310803085565567017e-01 -7.143280655145645142e-02 -1.202281042933464050e-01 -1.609483361244201660e-01 -2.479187548160552979e-01 2.022127509117126465e-01 9.605358541011810303e-02 -2.002359777688980103e-01 -2.930107759311795235e-03 -3.773674741387367249e-02
4.401353374123573303e-02 -5.795420333743095398e-02 -1.217574030160903931e-01 -1.571609228849411011e-01 -3.127874433994293213e-01 4.089409485459327698e-02 1.392145007848739624e-01 4.987369105219841003e-02 -2.813096344470977783e-01 8.063069730997085571e-02 -1.888972520828247070e-01 -1.689316332340240479e-01 -7.372406870126724243e-02 -1.001388505101203918e-01 -1.132060363888740540e-01 4.096600413322448730e-02 1.441376209259033203e-01 -4.765004813671112061e-01 1.099881604313850403e-01 6.029772385954856873e-02 -1.371456235647201538e-01 -1.257358938455581665e-01 4.552507027983665466e-02 1.024167835712432861e-01 2.050516754388809204e-01 -1.001502349972724915e-01 -1.414884030818939209e-01 2.282385379076004028e-01 -2.346381545066833496e-01 6.057064235210418701e-02 -1.505640000104904175e-01 -3.710347712039947510e-01
2.022436261177062988e-02 -6.390362977981567383e-02 1.063504815101623535e-01 -2.232816070318222046e-01 4.210622515529394150e-03 -2.172213643789291382e-01 -3.897993266582489014e-02 -7.957421243190765381e-02 -1.974115967750549316e-01 -1.221870854496955872e-01 4.073651041835546494e-03 -1.020543947815895081e-01 1.789136826992034912e-01 -8.141557872295379639e-02 1.244645914994180202e-03 3.262117803096771240e-01 5.153007805347442627e-02 -3.586010308936238289e-03 5.771214514970779419e-02 -1.937014460563659668e-01 -3.055968284606933594e-01 1.194985434412956238e-01 1.855756342411041260e-01 1.917955279350280762e-01 -4.319944083690643311e-01 -2.776635289192199707e-01 4.768097773194313049e-02 1.153668090701103210e-01 -3.487741947174072266e-01 -1.381014734506607056e-01 4.059018567204475403e-02 -1.607060581445693970e-01
3.098961412906646729e-01 3.457137048244476318e-01 -1.331362575292587280e-01 -3.201056718826293945e-01 -2.803411781787872314e-01 -8.686639368534088135e-02 2.044993937015533447e-01 2.490267343819141388e-02 -1.692045778036117554e-01 -6.623273342847824097e-02 1.448691487312316895e-01 1.199855133891105652e-01 -1.388733685016632080e-01 8.825014531612396240e-02 1.253907196223735809e-02 3.413850963115692139e-01 9.854560345411300659e-02 1.025660037994384766e-01 -1.631588488817214966e-01 -2.077548056840896606e-01 -2.057390362024307251e-01 -7.179295271635055542e-02 1.760616004467010498e-01 -7.671831548213958740e-02 1.585528068244457245e-02 -4.532841220498085022e-02 2.736482918262481689e-01 2.370573431253433228e-01 -7.191702025011181831e-04 -5.072573572397232056e-02 1.219415757805109024e-02 -1.140742748975753784e-01
2.565841674804687500e-01 3.189929947257041931e-02 1.975723914802074432e-02 -2.386880666017532349e-01 -5.124001502990722656e-01 -1.080335453152656555e-01 9.752866625785827637e-02 2.825031057000160217e-02 2.976649627089500427e-02 -2.144873887300491333e-01 3.113007172942161560e-02 -1.118830293416976929e-01 -4.668132215738296509e-02 -1.961034238338470459e-01 -2.166003221645951271e-03 1.109551545232534409e-02 2.378275543451309204e-01 -7.355248183012008667e-02 6.531622260808944702e-03 1.905662864446640015e-01 -1.019497681409120560e-02 2.331098727881908417e-02 1.995386034250259399e-01 6.686642020940780640e-02 -7.490553706884384155e-02 -2.256914377212524414e-01 2.395044863224029541e-01 3.309113979339599609e-01 -1.343047022819519043e-01 3.232088088989257812e-01 2.065624669194221497e-02 2.244118601083755493e-02
1.541552394628524780e-01 1.873055845499038696e-01 -5.843895673751831055e-02 -3.055093586444854736e-01 -2.510850131511688232e-01 9.189260751008987427e-02 3.113096952438354492e-01 -1.019285097718238831e-01 -5.758291482925415039e-02 -1.656753867864608765e-01 1.975991427898406982e-01 -2.896265685558319092e-01 -3.301705047488212585e-02 1.126106455922126770e-01 2.569184405729174614e-03 1.252591907978057861e-01 2.388019859790802002e-01 -1.479032188653945923e-01 6.759853661060333252e-02 -8.256617933511734009e-03 1.791848838329315186e-01 9.939021617174148560e-02 1.787422001361846924e-01 -7.705152034759521484e-02 -1.978258639574050903e-01 -1.112832799553871155e-01 -4.185296595096588135e-01 -8.050707727670669556e-02 -1.272471249103546143e-01 1.329613476991653442e-01 1.125627756118774414e-01 -1.983187049627304077e-01
3.110838681459426880e-02 -2.333532273769378662e-01 9.151472151279449463e-02 -3.100883960723876953e-01 4.143640398979187012e-02 -3.162320554256439209e-01 2.459477446973323822e-02 -1.920415554195642471e-03 -2.166104465723037720e-01 1.129550710320472717e-01 2.426521331071853638e-01 -4.655990600585937500e-01 1.887902244925498962e-02 -2.383845485746860504e-02 -3.356685861945152283e-02 -8.834009617567062378e-02 6.976557523012161255e-02 -1.538517922163009644e-01 -8.171026408672332764e-02 -7.379510253667831421e-02 -2.519230246543884277e-01 7.002285867929458618e-02 -1.544548571109771729e-02 8.233898133039474487e-02 -8.310697227716445923e-02 -2.989670634269714355e-01 -7.629985362291336060e-02 2.202826142311096191e-01 -3.331483006477355957e-01 -6.171294301748275757e-02 -5.226782709360122681e-02 -9.118484705686569214e-02
2.392161488533020020e-01 1.370204538106918335e-01 -1.659933477640151978e-01 -3.236429691314697266e-01 -2.589960396289825439e-01 -1.443926692008972168e-01 7.055487483739852905e-02 -1.405403167009353638e-01 2.289519906044006348e-01 -3.174205422401428223e-01 -7.138397544622421265e-02 -7.558723539113998413e-02 -3.458890691399574280e-02 1.701371744275093079e-02 -1.520866751670837402e-01 1.778196245431900024e-01 -1.051725670695304871e-01 3.585055237635970116e-03 -2.015533298254013062e-01 6.261824816465377808e-02 1.109376028180122375e-01 -1.029700711369514465e-01 1.159842312335968018e-01 -1.013782992959022522e-02 -2.156234532594680786e-01 -2.445678114891052246e-01 1.123077198863029480e-01 3.095653653144836426e-01 -1.420325487852096558e-01 -2.674304880201816559e-02 -5.089811608195304871e-02 -3.584844470024108887e-01
-5.676057189702987671e-02 -1.481935679912567139e-01 9.700860083103179932e-02 -2.996717095375061035e-01 -2.340336740016937256e-01 -1.031486541032791138e-01 1.425906866788864136e-01 1.152414903044700623e-01 2.095138281583786011e-01 3.752496093511581421e-02 2.561187744140625000e-01 -2.648707330226898193e-01 -1.000332981348037720e-01 -9.853381663560867310e-02 -1.330680698156356812e-01 3.463883399963378906e-01 9.297917038202285767e-02 -8.344707079231739044e-03 -1.272248923778533936e-01 -3.393780291080474854e-01 -1.280481666326522827e-01 5.556847527623176575e-02 -3.922403976321220398e-02 1.388970762491226196e-01 6.253790855407714844e-02 2.261297255754470825e-01 -1.816840916872024536e-01 3.089945018291473389e-01 -2.030211389064788818e-01 1.504849456250667572e-02 -1.616826802492141724e-01 8.125846832990646362e-02
2.431287057697772980e-02 1.096685305237770081e-01 -7.956536486744880676e-03 -3.203024566173553467e-01 -7.170814089477062225e-03 -5.235576257109642029e-02 -3.831886453554034233e-03 6.794938445091247559e-02 1.983163505792617798e-01 2.169471681118011475e-01 1.558775603771209717e-01 -2.612304687500000000e-01 -1.694367676973342896e-01 1.799162626266479492e-01 -1.356347948312759399e-01 3.424869775772094727e-01 8.110176771879196167e-02 -8.679373562335968018e-02 1.583199352025985718e-01 -3.618123829364776611e-01 3.544836118817329407e-02 1.404823958873748779e-01 5.003831163048744202e-02 -2.035787701606750488e-01 -9.825511276721954346e-02 -2.395759373903274536e-01 2.097481675446033478e-02 3.414796665310859680e-02 -3.752993047237396240e-01 -1.921482011675834656e-02 -2.310126125812530518e-01 5.767650157213211060e-02
3.319463729858398438e-01 9.741089493036270142e-02 -2.277796417474746704e-01 -3.226174414157867432e-01 -2.491931170225143433e-01 6.185084581375122070e-02 5.447831004858016968e-02 3.566978499293327332e-02 9.226104617118835449e-02 -2.664017379283905029e-01 2.666658759117126465e-01 -7.569181919097900391e-02 -1.753471046686172485e-01 9.027699381113052368e-02 4.840011522173881531e-02 1.332361251115798950e-01 -3.315611043944954872e-03 9.563532471656799316e-02 -1.470813900232315063e-01 -6.986238807439804077e-02 -1.837283968925476074e-01 -1.588936746120452881e-01 1.993627101182937622e-01 2.951678447425365448e-02 2.258726656436920166e-01 -1.777573525905609131e-01 -2.433106154203414917e-01 3.205373883247375488e-01 -1.714482605457305908e-01 8.208757638931274414e-02 1.344396322965621948e-01 -6.944865733385086060e-02
2.209205627441406250e-01 -6.227576732635498047e-02 -1.236182376742362976e-01 -5.615035444498062134e-02 -1.963318288326263428e-01 6.450857967138290405e-02 8.541916310787200928e-02 7.279054075479507446e-02 -1.176717579364776611e-01 1.242440491914749146e-01 -1.500624269247055054e-01 -1.731111258268356323e-01 -6.382384151220321655e-02 1.152382642030715942e-01 -4.829677194356918335e-02 2.046207636594772339e-01 8.539654314517974854e-02 -3.439102172851562500e-01 3.126566708087921143e-01 2.863239310681819916e-02 -1.165895834565162659e-01 1.754091978073120117e-01 4.417793452739715576e-01 1.902743875980377197e-01 2.704107016324996948e-02 -1.267822235822677612e-01 3.849279135465621948e-02 3.183613717555999756e-01 -3.047577142715454102e-01 -1.238781586289405823e-01 -4.305962845683097839e-02 -2.570428885519504547e-02
-1.167068779468536377e-01 -6.041741371154785156e-02 -1.607633829116821289e-01 -3.966839611530303955e-01 -2.070079743862152100e-01 -2.762359380722045898e-01 1.369848400354385376e-01 -9.724646061658859253e-02 3.419031798839569092e-01 6.547931581735610962e-02 1.218188554048538208e-02 -3.833326101303100586e-01 2.855547890067100525e-02 -2.061285525560379028e-01 -2.248239368200302124e-01 -5.109779536724090576e-02 1.455920003354549408e-02 1.880964078009128571e-02 3.188408538699150085e-02 3.712737001478672028e-03 -2.617490291595458984e-01 -9.051748365163803101e-02 1.805825382471084595e-01 6.010258942842483521e-02 1.117063686251640320e-01 -3.069037497043609619e-01 -1.560406088829040527e-01 9.075666218996047974e-02 -1.143317595124244690e-01 -1.052294895052909851e-01 -2.308425679802894592e-02 -9.461036324501037598e-02
1.940202862024307251e-01 8.171270042657852173e-02 -2.469267398118972778e-01 -3.517102003097534180e-01 -3.888791501522064209e-01 -5.597708746790885925e-02 -1.770675480365753174e-01 -8.840352296829223633e-02 4.557118192315101624e-02 1.351562440395355225e-01 -3.984538838267326355e-02 -1.987648755311965942e-01 -1.814635545015335083e-01 9.310166537761688232e-02 -2.080168202519416809e-02 1.299349814653396606e-01 1.648800522089004517e-01 2.977869287133216858e-02 -1.390919536352157593e-01 2.340724468231201172e-01 -5.252785608172416687e-02 7.292624562978744507e-02 9.857591986656188965e-02 4.638098925352096558e-02 -1.108616143465042114e-01 -1.949084252119064331e-01 7.756367325782775879e-02 3.749776184558868408e-01 -1.457347720861434937e-01 2.631143033504486084e-01 1.281878799200057983e-01 -1.765430122613906860e-01
3.587321145460009575e-03 -1.391498837620019913e-02 2.686802446842193604e-01 -1.241553947329521179e-02 3.530948981642723083e-02 -2.009455859661102295e-01 2.069865018129348755e-01 -1.027732789516448975e-01 -6.801564246416091919e-02 -3.595088720321655273e-01 2.889477312564849854e-01 -2.569694817066192627e-01 2.126604914665222168e-01 1.557690501213073730e-01 -1.379854790866374969e-02 1.029662564396858215e-01 -6.668689101934432983e-02 -3.627376258373260498e-02 9.656249731779098511e-02 -1.240231022238731384e-01 -1.662449240684509277e-01 -9.083158522844314575e-02 -5.870617553591728210e-02 -3.334588930010795593e-02 -1.494337804615497589e-02 -4.587241411209106445e-01 -8.853516727685928345e-02 2.803686559200286865e-01 -3.047051131725311279e-01 -8.627768605947494507e-02 -5.612998269498348236e-03 2.022182755172252655e-02
1.688288599252700806e-01 2.686517834663391113e-01 -2.483384907245635986e-01 -3.207979798316955566e-01 -9.325247257947921753e-02 -1.251668334007263184e-01 7.236290723085403442e-02 -1.345048993825912476e-01 6.460151821374893188e-02 -2.042406201362609863e-01 2.356483489274978638e-01 -1.106136366724967957e-01 -1.564480364322662354e-01 -4.105862230062484741e-02 8.035758882761001587e-02 -4.108323628315702081e-05 9.784607589244842529e-02 8.362384885549545288e-02 -3.263482451438903809e-02 -5.430205911397933960e-02 -2.410248368978500366e-01 -2.378730922937393188e-01 4.398091733455657959e-01 -1.442203372716903687e-01 -3.404823318123817444e-02 -9.783521294593811035e-02 -2.255075611174106598e-02 3.650677204132080078e-01 7.949230819940567017e-02 1.547559648752212524e-01 -4.280344396829605103e-02 -1.211335137486457825e-01
-2.920841611921787262e-02 1.654684692621231079e-01 -1.281212419271469116e-01 -4.216482937335968018e-01 -3.343653678894042969e-01 1.654420047998428345e-01 9.962050616741180420e-02 -3.209079056978225708e-02 -1.438854485750198364e-01 -1.020962223410606384e-01 8.609332889318466187e-02 1.118322368711233139e-02 4.259781166911125183e-02 1.981387734413146973e-01 6.434042751789093018e-02 1.995513401925563812e-02 3.679605126380920410e-01 1.745736002922058105e-01 2.745057940483093262e-01 -3.616643846035003662e-01 1.042037308216094971e-01 3.398859128355979919e-02 1.574455797672271729e-01 7.655254006385803223e-02 -2.168096303939819336e-01 -1.489846259355545044e-01 4.188648983836174011e-02 -6.908135022968053818e-03 -2.153865545988082886e-01 -6.176442652940750122e-02 7.908082753419876099e-02 3.179104626178741455e-02
5.862899869680404663e-02 -1.787018477916717529e-01 -1.168154478073120117e-01 -2.987017035484313965e-01 -1.350753158330917358e-01 -1.403031200170516968e-01 2.032454907894134521e-01 -1.048150882124900818e-01 -1.011709570884704590e-01 1.529254615306854248e-01 2.048991918563842773e-01 -1.946604698896408081e-01 -3.460691869258880615e-02 -7.004464417695999146e-02 3.555777668952941895e-02 1.457810401916503906e-01 2.520741522312164307e-01 1.615224331617355347e-01 -7.464045286178588867e-02 -2.158534526824951172e-01 -1.247017681598663330e-01 2.038826197385787964e-01 -8.532756567001342773e-02 -2.395332008600234985e-01 -2.807778865098953247e-02 -1.214914694428443909e-01 -5.987295880913734436e-02 2.756846249103546143e-01 -4.485452771186828613e-01 -1.422704160213470459e-01 1.048866957426071167e-01 1.956404000520706177e-01
1.132317539304494858e-02 -9.797430038452148438e-02 2.054238133132457733e-02 -1.680960059165954590e-01 -2.550585567951202393e-01 9.451737999916076660e-02 4.298726320266723633e-01 -2.846026979386806488e-02 9.678785689175128937e-03 2.039548009634017944e-01 -1.010612323880195618e-01 -2.940374910831451416e-01 1.620169579982757568e-01 2.274172306060791016e-01 5.438517779111862183e-03 -1.686671972274780273e-01 4.513814300298690796e-02 -5.631605535745620728e-02 1.158460825681686401e-01 2.680487036705017090e-01 -2.068348526954650879e-01 2.685980871319770813e-02 -9.507758542895317078e-03 1.525765564292669296e-02 1.183702647686004639e-01 -1.342616975307464600e-01 -1.949922740459442139e-01 4.191367328166961670e-01 -2.121783345937728882e-01 8.020848035812377930e-02 -1.188504174351692200e-01 -1.076025664806365967e-01
-9.861740469932556152e-02 1.169863045215606689e-01 2.958849072456359863e-01 -3.305478096008300781e-01 5.806102231144905090e-02 1.769960075616836548e-01 2.783113121986389160e-01 -4.869005829095840454e-02 3.492675349116325378e-02 2.219660393893718719e-02 -7.302702963352203369e-02 -2.450623512268066406e-01 -1.038988828659057617e-01 -2.362791895866394043e-01 -9.228722751140594482e-02 5.867645516991615295e-02 2.451772838830947876e-01 2.082484513521194458e-01 -1.378776729106903076e-01 -1.573054343461990356e-01 6.768231838941574097e-02 2.914423123002052307e-02 -1.130635812878608704e-01 4.667085036635398865e-02 1.909542642533779144e-02 -4.765693247318267822e-01 1.374866813421249390e-03 2.351011335849761963e-01 -1.816284805536270142e-01 -1.010192409157752991e-01 -6.444445252418518066e-02 -1.477780789136886597e-01
-1.220558062195777893e-01 1.228346452116966248e-01 2.597253024578094482e-01 -4.852013587951660156e-01 1.618601083755493164e-01 7.498094439506530762e-02 2.248766571283340454e-01 7.538730651140213013e-02 3.766991570591926575e-02 -8.488892763853073120e-02 -1.423059683293104172e-02 -2.000288814306259155e-01 2.859127474948763847e-03 5.455826595425605774e-02 -2.281622029840946198e-02 2.447591125965118408e-01 2.555046379566192627e-01 1.715218275785446167e-01 -7.529130578041076660e-02 4.555567633360624313e-03 2.030050940811634064e-02 -9.953431040048599243e-02 -5.785622820258140564e-02 5.851483717560768127e-02 -4.423838108777999878e-02 -4.724240899085998535e-01 3.208166360855102539e-02 2.442950904369354248e-01 -2.181285470724105835e-01 7.538195699453353882e-02 -9.362088143825531006e-02 -3.808746486902236938e-02
-5.302787944674491882e-02 -9.080952405929565430e-02 -3.755421191453933716e-02 -2.017098069190979004e-01 -1.236617565155029297e-01 -2.254042923450469971e-01 9.392762184143066406e-02 8.526422083377838135e-02 -1.313828080892562866e-01 -1.004254817962646484e-01 -3.694481402635574341e-02 -1.433538198471069336e-01 -2.471695840358734131e-02 -8.528575301170349121e-02 1.182370260357856750e-02 2.520208954811096191e-01 -5.124848335981369019e-02 3.086165785789489746e-01 2.359390258789062500e-01 -3.455549478530883789e-01 -1.626110672950744629e-01 -4.471877589821815491e-02 1.038450896739959717e-01 1.599886715412139893e-01 1.784267425537109375e-01 -7.829165458679199219e-02 -9.423904865980148315e-02 5.317007899284362793e-01 6.500088144093751907e-03 -1.169623360037803650e-01 2.206535041332244873e-01 -1.188309341669082642e-01
-1.516239345073699951e-01 -9.217303246259689331e-02 -2.063482701778411865e-01 -3.410272002220153809e-01 -1.273671165108680725e-02 1.662505790591239929e-02 4.721560329198837280e-02 1.031891927123069763e-01 4.746749252080917358e-02 1.704127639532089233e-01 -8.816921710968017578e-02 -3.214947283267974854e-01 3.385065868496894836e-02 3.619813919067382812e-02 2.316614389419555664e-01 1.680693924427032471e-01 2.126482315361499786e-02 -2.202827334403991699e-01 5.887294560670852661e-02 -3.299463391304016113e-01 -1.771242320537567139e-01 1.726586073637008667e-01 -3.620163351297378540e-02 2.084599137306213379e-01 -4.929513856768608093e-02 -1.381129324436187744e-01 -1.331898421049118042e-01 2.524663507938385010e-01 -4.364135861396789551e-01 -8.123483508825302124e-02 -1.668935641646385193e-02 -4.411940649151802063e-02
-8.174115419387817383e-02 9.402483701705932617e-02 1.695327013731002808e-01 -2.347794771194458008e-01 -2.538361847400665283e-01 1.077186390757560730e-01 1.628710627555847168e-01 -1.419101506471633911e-01 6.339615210890769958e-03 5.976289883255958557e-02 -2.887230813503265381e-01 9.770902246236801147e-02 -5.031907930970191956e-02 2.926848828792572021e-01 1.003185138106346130e-01 3.546247482299804688e-01 3.877492249011993408e-02 -1.341196894645690918e-01 -1.409291774034500122e-01 -2.072989344596862793e-01 -1.241321489214897156e-01 -1.162132844328880310e-01 -1.939359158277511597e-01 -1.333046555519104004e-01 5.246580764651298523e-02 -2.174343764781951904e-01 -2.411166578531265259e-01 2.281337380409240723e-01 1.156202778220176697e-01 4.852408170700073242e-02 1.942443698644638062e-01 -2.776460051536560059e-01
6.014994904398918152e-02 9.033324569463729858e-02 4.212719947099685669e-02 -3.600999414920806885e-01 -1.754381358623504639e-01 1.351376175880432129e-01 1.586902588605880737e-01 1.254365295171737671e-01 -1.785597503185272217e-01 -1.175979748368263245e-01 6.148365139961242676e-02 -6.192624196410179138e-02 -1.562484540045261383e-02 1.721678525209426880e-01 -1.131889075040817261e-01 1.091284900903701782e-01 3.372357785701751709e-01 8.938768878579139709e-03 4.309035241603851318e-01 -3.067215383052825928e-01 1.547386646270751953e-01 -1.422504335641860962e-01 8.558110147714614868e-02 -2.564223669469356537e-02 -1.568661332130432129e-01 -2.490563839673995972e-01 -4.108513891696929932e-02 -4.663233458995819092e-02 -3.071361184120178223e-01 -7.930313795804977417e-02 1.211857721209526062e-01 -8.574412018060684204e-02
1.548333764076232910e-01 5.333209410309791565e-02 -8.913948386907577515e-02 9.427906572818756104e-02 -1.051914468407630920e-01 -9.347356855869293213e-02 1.621775031089782715e-01 -1.973430514335632324e-01 -1.601579338312149048e-01 -1.543968766927719116e-01 -1.169905662536621094e-01 -2.906439602375030518e-01 -1.017289310693740845e-01 6.331416219472885132e-02 8.089213073253631592e-02 1.862104088068008423e-01 -5.831081792712211609e-02 -3.328480720520019531e-01 1.078040674328804016e-01 -3.738030418753623962e-02 -1.433635652065277100e-01 9.291006624698638916e-02 1.346587240695953369e-01 -1.794568896293640137e-01 -1.774202287197113037e-01 -1.456977277994155884e-01 9.769750386476516724e-02 5.390991568565368652e-01 -1.642152965068817139e-01 2.050019247690215707e-04 1.035935729742050171e-01 -2.660216391086578369e-01
-8.234749734401702881e-02 -7.261989265680313110e-02 4.531392753124237061e-01 -3.809303939342498779e-01 -6.120531633496284485e-02 -1.064519584178924561e-01 3.138758540153503418e-01 -6.350228935480117798e-02 1.193362399935722351e-01 -1.921674311161041260e-01 1.928855329751968384e-01 -2.639777772128582001e-02 6.587923318147659302e-02 1.040509566664695740e-01 5.030580610036849976e-02 3.272805213928222656e-01 -1.125784516334533691e-01 -9.124274551868438721e-02 2.685494720935821533e-01 -1.479374915361404419e-01 2.160253562033176422e-02 1.842549890279769897e-01 1.958875730633735657e-02 -8.723860979080200195e-02 -1.210945695638656616e-01 -1.323683187365531921e-02 -3.590521961450576782e-02 2.644182741641998291e-01 -1.186978369951248169e-01 -1.752718836069107056e-01 -1.315973103046417236e-01 -2.013920620083808899e-02
-4.844926670193672180e-02 2.819325961172580719e-02 8.013835549354553223e-02 -3.332655429840087891e-01 -4.196360707283020020e-01 -2.966332137584686279e-01 1.501135975122451782e-01 6.416965043172240257e-04 2.580153942108154297e-01 6.235634163022041321e-02 1.743443310260772705e-02 -3.637833297252655029e-01 -2.828505635261535645e-02 -4.758633673191070557e-02 -3.191420733928680420e-01 5.914477258920669556e-02 -1.486425399780273438e-01 -3.513912111520767212e-02 -2.210086211562156677e-03 1.225655712187290192e-02 -1.765507906675338745e-01 -1.967027932405471802e-01 3.318892419338226318e-01 2.890696749091148376e-02 2.167627029120922089e-02 -1.617739349603652954e-01 -7.044469565153121948e-02 -6.653631478548049927e-02 -1.659580916166305542e-01 3.169030696153640747e-02 -1.002513617277145386e-01 -4.767877981066703796e-02
2.602534890174865723e-01 -2.819983661174774170e-02 2.333185076713562012e-02 -2.786956429481506348e-01 -4.379787445068359375e-01 5.883500725030899048e-02 -9.350558370351791382e-02 -1.773297488689422607e-01 4.965266957879066467e-02 -1.701804995536804199e-01 -1.117809675633907318e-02 -9.549641050398349762e-03 -1.674839854240417480e-01 -1.084151640534400940e-01 -2.804644405841827393e-01 8.665523678064346313e-02 1.029098927974700928e-01 -3.100001513957977295e-01 2.354563027620315552e-01 -1.593516170978546143e-01 -1.675281077623367310e-01 1.784222573041915894e-01 -1.243287920951843262e-01 -1.636664122343063354e-01 7.885739952325820923e-02 -1.200892180204391479e-01 -3.036091104149818420e-02 3.518088757991790771e-01 -1.350926160812377930e-01 -8.116316795349121094e-02 1.002482697367668152e-02 1.507859863340854645e-02
-2.892362885177135468e-03 -1.633604168891906738e-01 2.105209380388259888e-01 -1.840914934873580933e-01 7.512137293815612793e-02 -2.174367904663085938e-01 1.938544958829879761e-01 1.313876658678054810e-01 7.106458395719528198e-02 9.377191215753555298e-02 1.667531281709671021e-01 -3.080650269985198975e-01 -3.537594079971313477e-01 9.089880436658859253e-02 -1.032798271626234055e-02 1.638744324445724487e-01 4.300726577639579773e-02 -1.183606535196304321e-01 9.951405227184295654e-02 -4.924343824386596680e-01 -1.608588546514511108e-01 -2.863463945686817169e-02 -8.117437362670898438e-02 5.452057719230651855e-02 -1.259107142686843872e-01 1.057156100869178772e-01 2.055045031011104584e-02 3.193659782409667969e-01 -1.991100162267684937e-01 6.061064451932907104e-02 -1.145974174141883850e-01 -3.603644727263599634e-04
-7.730358745902776718e-03 -1.447424143552780151e-01 -1.496003121137619019e-01 -2.624608278274536133e-01 7.390136271715164185e-02 1.609498262405395508e-01 1.030401289463043213e-01 2.751985788345336914e-01 -9.290367364883422852e-02 8.211140520870685577e-04 -5.013595521450042725e-02 5.091673508286476135e-02 -3.049270212650299072e-01 1.443362236022949219e-01 7.372226566076278687e-02 4.190447628498077393e-01 2.817204296588897705e-01 1.321096420288085938e-01 1.572515368461608887e-01 -1.219281777739524841e-01 -2.155525088310241699e-01 1.005436852574348450e-01 5.813566502183675766e-03 6.930099427700042725e-02 1.511706598103046417e-02 -1.889866143465042114e-01 9.836409986019134521e-02 3.469128310680389404e-01 1.073279678821563721e-01 -2.120782993733882904e-02 1.322045922279357910e-01 -2.611199319362640381e-01
1.791514605283737183e-01 -3.526623174548149109e-02 -2.055879682302474976e-01 -1.656837314367294312e-01 -2.559561729431152344e-01 1.327197551727294922e-01 -4.263028502464294434e-02 -1.347686201333999634e-01 -5.196827277541160583e-02 -1.130566298961639404e-01 8.185767382383346558e-02 -5.741643160581588745e-02 -3.658820092678070068e-01 1.508282423019409180e-01 -1.074090823531150818e-01 2.401619553565979004e-01 -1.501034051179885864e-01 6.623497605323791504e-02 4.533066973090171814e-02 -2.883327901363372803e-01 -1.067029908299446106e-01 2.564364671707153320e-01 1.198659688234329224e-01 -1.279973089694976807e-01 -1.375509947538375854e-01 -1.766773760318756104e-01 2.054515480995178223e-01 4.116360247135162354e-01 -2.347788587212562561e-02 1.501945406198501587e-01 1.731645911931991577e-01 -8.736109733581542969e-02
3.343685865402221680e-01 1.715669780969619751e-01 -1.100372150540351868e-01 -3.912033736705780029e-01 -2.836105823516845703e-01 -3.203997388482093811e-02 1.094441860914230347e-01 -9.443984925746917725e-02 -1.670412272214889526e-01 -3.198133111000061035e-01 1.551869660615921021e-01 1.369939446449279785e-01 -4.186648130416870117e-01 1.591491848230361938e-01 5.905266478657722473e-02 9.911160171031951904e-02 -1.677102595567703247e-02 2.165625803172588348e-02 -6.851048022508621216e-02 -1.656112819910049438e-02 -5.811492726206779480e-02 -9.645932912826538086e-02 7.826381921768188477e-02 1.018657162785530090e-01 1.553649920970201492e-02 1.423709653317928314e-02 9.756654500961303711e-02 3.727166056632995605e-01 6.399670988321304321e-02 7.212223857641220093e-02 -1.230496820062398911e-02 -1.052216887474060059e-01
4.108665138483047485e-02 1.417980995029211044e-02 8.705853670835494995e-02 -2.338443100452423096e-01 8.238279074430465698e-02 -7.312949001789093018e-02 2.542721331119537354e-01 -7.186266034841537476e-02 -1.338386386632919312e-01 -1.261083036661148071e-01 -5.215844139456748962e-02 -2.391168028116226196e-01 7.816067337989807129e-02 2.683958970010280609e-02 -3.023042678833007812e-01 9.430437535047531128e-02 -2.067489773035049438e-01 -2.577848136425018311e-01 1.623628847301006317e-02 -2.475809901952743530e-01 -2.416014969348907471e-01 2.189905494451522827e-01 -1.511508971452713013e-01 -1.420894730836153030e-02 1.281717717647552490e-01 -3.812665939331054688e-01 -5.840642005205154419e-02 3.386465907096862793e-01 -1.127002015709877014e-01 -6.719350814819335938e-02 -1.348803937435150146e-02 2.359089255332946777e-01
3.731809556484222412e-02 8.140750229358673096e-02 3.019603341817855835e-02 -4.775342643260955811e-01 -2.112499177455902100e-01 1.276853084564208984e-01 1.736887097358703613e-01 9.757680445909500122e-02 -1.660628765821456909e-01 5.925282835960388184e-02 -3.145342767238616943e-01 -6.827216129750013351e-03 -6.466671079397201538e-02 -8.442768454551696777e-02 -7.131364196538925171e-02 3.171858191490173340e-01 -7.763557881116867065e-02 1.428171433508396149e-02 -8.279594779014587402e-02 1.401829719543457031e-01 -8.476987481117248535e-02 2.118873298168182373e-01 -1.353431344032287598e-01 2.817303314805030823e-02 -5.657158792018890381e-02 -2.582791149616241455e-01 -2.241252362728118896e-01 2.374565452337265015e-01 -2.686662375926971436e-01 -3.660500794649124146e-02 2.456994950771331787e-01 -3.154077753424644470e-02
-3.174205422401428223e-01 8.229754120111465454e-02 6.199525296688079834e-02 -2.376219332218170166e-01 -1.462853401899337769e-01 -5.141220241785049438e-02 7.415040582418441772e-02 3.193967640399932861e-01 -8.706768602132797241e-02 -4.750267788767814636e-02 -4.217770695686340332e-02 -1.356725245714187622e-01 1.373382657766342163e-01 2.615866959095001221e-01 -1.159207150340080261e-01 9.356790222227573395e-03 2.347069978713989258e-02 6.806163489818572998e-02 5.797626450657844543e-02 -1.892591416835784912e-01 -2.176254987716674805e-02 1.538428962230682373e-01 1.331606414169073105e-02 -1.540877372026443481e-01 1.729163974523544312e-01 -2.732884287834167480e-01 -1.625351309776306152e-01 3.526823222637176514e-01 -3.626115322113037109e-01 -1.350346654653549194e-01 6.076309829950332642e-02 -2.618068754673004150e-01
-1.619864702224731445e-01 -1.176459789276123047e-01 1.378159672021865845e-01 -2.911997735500335693e-01 -7.180466502904891968e-02 8.985054492950439453e-02 7.863534241914749146e-02 1.053052097558975220e-01 1.613475978374481201e-01 2.979132905602455139e-02 -6.732586026191711426e-02 -5.480524525046348572e-02 4.533921927213668823e-02 3.208269178867340088e-01 4.285033643245697021e-01 1.841278374195098877e-01 1.507471352815628052e-01 -2.333995699882507324e-01 9.225731343030929565e-02 -2.549071013927459717e-01 -3.194219991564750671e-02 9.817269444465637207e-02 3.023254573345184326e-01 -1.020318269729614258e-01 -1.781430542469024658e-01 6.445017643272876740e-03 -1.127095445990562439e-01 3.499518036842346191e-01 1.356134843081235886e-02 -6.890065968036651611e-02 -9.443885087966918945e-02 -1.572011262178421021e-01
-1.231374368071556091e-01 2.538581788539886475e-01 4.128694534301757812e-01 -2.029679268598556519e-01 -2.276239097118377686e-01 -8.077172189950942993e-02 3.321854472160339355e-01 -9.055526554584503174e-02 -7.292351126670837402e-02 -1.835860759019851685e-01 8.091075718402862549e-02 -3.676581010222434998e-02 -7.038282696157693863e-03 1.665663123130798340e-01 3.898956999182701111e-02 9.252014011144638062e-02 -8.852372318506240845e-02 -1.494712531566619873e-01 1.598917394876480103e-01 1.963361538946628571e-02 -1.410301476716995239e-01 2.240417152643203735e-01 -3.943521529436111450e-02 2.673558592796325684e-01 -2.771007455885410309e-02 -2.574370801448822021e-01 -1.484931446611881256e-02 2.563773095607757568e-01 -2.885360717773437500e-01 -4.296470433473587036e-02 -1.711058616638183594e-01 -2.104612998664379120e-02
2.779001891613006592e-01 2.819153070449829102e-01 1.347614377737045288e-01 -2.594712078571319580e-01 -3.556185960769653320e-02 -2.742828428745269775e-01 1.101305857300758362e-01 -2.809881605207920074e-02 -1.924460232257843018e-01 -4.031037166714668274e-02 1.809794306755065918e-01 3.593813255429267883e-02 -9.967275708913803101e-02 -6.806138902902603149e-02 4.460736736655235291e-02 3.203193545341491699e-01 2.620421051979064941e-01 -3.321159780025482178e-01 1.462646126747131348e-01 -4.009458795189857483e-02 2.541671134531497955e-02 6.899935752153396606e-02 1.814875602722167969e-01 -1.613371521234512329e-01 -4.592517856508493423e-03 -7.429242879152297974e-02 -4.978604242205619812e-02 3.184110820293426514e-01 -9.313059598207473755e-02 1.261602193117141724e-01 2.693551182746887207e-01 -6.032930687069892883e-02
9.667490422725677490e-02 1.680292040109634399e-01 1.595329344272613525e-01 -4.191195964813232422e-01 -1.808718293905258179e-01 3.293828070163726807e-01 2.694470882415771484e-01 -2.427177280187606812e-01 -9.511330723762512207e-02 1.487942188978195190e-01 6.953323632478713989e-02 -1.107355356216430664e-01 -2.227318286895751953e-02 1.650245189666748047e-01 2.904555797576904297e-01 -2.796880528330802917e-02 6.137893348932266235e-02 -1.653917431831359863e-01 1.796557456254959106e-01 4.255120828747749329e-02 -1.275514364242553711e-01 -8.644946664571762085e-02 -4.522040113806724548e-02 3.388498425483703613e-01 -1.490321606397628784e-01 -9.776718914508819580e-02 1.130693629384040833e-01 1.371869295835494995e-01 -2.211092263460159302e-01 6.223200261592864990e-02 -6.135923787951469421e-02 4.136597737669944763e-02
1.488499939441680908e-01 -2.068100869655609131e-01 9.066121280193328857e-02 -3.760347366333007812e-01 -1.927520334720611572e-01 1.246493384242057800e-01 1.821973361074924469e-02 -1.264075636863708496e-01 -2.094347029924392700e-01 1.018644049763679504e-01 -6.750364601612091064e-02 -3.666200041770935059e-01 5.583178624510765076e-02 -3.875142196193337440e-03 -1.304675340652465820e-01 1.746200919151306152e-01 1.148462444543838501e-01 6.362697482109069824e-02 -1.888941973447799683e-02 -3.412277996540069580e-02 3.938181698322296143e-02 -2.515096962451934814e-01 -8.314155973494052887e-03 4.110864922404289246e-02 4.048117995262145996e-02 -3.405996263027191162e-01 -2.232006043195724487e-01 2.355497926473617554e-01 5.390446260571479797e-02 -3.216252326965332031e-01 -1.492514014244079590e-01 1.889389306306838989e-01
3.192786872386932373e-02 -2.485161833465099335e-02 -5.555773898959159851e-02 -1.456056833267211914e-01 -3.649514019489288330e-01 -2.416089326143264771e-01 1.333501935005187988e-01 -2.236870676279067993e-01 -2.571707963943481445e-02 9.422723203897476196e-02 5.277359113097190857e-02 -1.763065010309219360e-01 1.135536283254623413e-01 5.957963690161705017e-02 -6.173862144351005554e-02 3.786241710186004639e-01 2.682735323905944824e-01 -2.682662606239318848e-01 8.009259402751922607e-02 1.950402706861495972e-01 6.983727961778640747e-02 -4.122911393642425537e-02 -6.763779558241367340e-03 -1.563845127820968628e-01 1.572167873382568359e-01 -1.588066369295120239e-01 -1.080195792019367218e-02 2.167055159807205200e-01 -1.690570414066314697e-01 -1.233856845647096634e-02 -3.777349889278411865e-01 -1.406013816595077515e-01
2.852797210216522217e-01 -7.498800754547119141e-02 -1.418931484222412109e-01 -9.307846426963806152e-03 -3.556967675685882568e-01 -1.600165218114852905e-01 -3.623541444540023804e-02 -1.943086832761764526e-01 1.600809022784233093e-02 1.270117312669754028e-01 -1.031556800007820129e-01 -1.413565725088119507e-01 1.701614074409008026e-02 -6.724169477820396423e-03 -6.586048752069473267e-02 3.666922152042388916e-01 7.673022150993347168e-02 -3.521326184272766113e-01 -3.610747680068016052e-02 -1.906071901321411133e-01 -2.219353169202804565e-01 1.467326935380697250e-02 6.278305500745773315e-02 -1.992459967732429504e-02 1.239148750901222229e-01 -3.745281398296356201e-01 1.510401666164398193e-01 1.081488728523254395e-01 -2.984571754932403564e-01 9.283850342035293579e-02 -4.831420630216598511e-02 -6.274238228797912598e-02
-7.064526528120040894e-02 1.027741730213165283e-01 1.621869802474975586e-01 -6.089391112327575684e-01 -1.420168951153755188e-02 -1.341767162084579468e-01 2.129908055067062378e-01 1.996264457702636719e-01 1.112067624926567078e-01 -7.219197601079940796e-02 1.661641001701354980e-01 -2.248424142599105835e-01 -1.888825297355651855e-01 -5.546777322888374329e-02 1.586637496948242188e-01 5.157535430043935776e-03 3.080703616142272949e-01 -1.036111731082201004e-02 1.481560766696929932e-01 7.611835002899169922e-02 1.172516271471977234e-01 -5.026556923985481262e-02 3.461616486310958862e-02 1.651644110679626465e-01 -2.063768170773983002e-02 -1.444261372089385986e-01 1.651933193206787109e-01 2.580434978008270264e-01 4.427103325724601746e-03 -1.692825108766555786e-01 6.696435809135437012e-02 9.157270193099975586e-02
-1.721483469009399414e-01 -9.382609277963638306e-02 2.384659647941589355e-02 -3.497752845287322998e-01 3.830624744296073914e-02 6.443194299936294556e-02 -3.860357776284217834e-02 -1.302771866321563721e-01 4.903209954500198364e-02 -1.903633773326873779e-02 2.873350381851196289e-01 -4.297951757907867432e-01 -1.574958264827728271e-01 7.609837502241134644e-02 1.654272377490997314e-01 9.720081090927124023e-02 1.552668660879135132e-01 1.338994354009628296e-01 8.358589559793472290e-02 -2.251077890396118164e-01 2.439493872225284576e-02 -5.797079205513000488e-02 2.145252674818038940e-01 -2.675270438194274902e-01 7.979517430067062378e-02 -3.069162964820861816e-01 6.071632355451583862e-02 1.834325343370437622e-01 -2.722997665405273438e-01 4.525792598724365234e-02 -1.049841642379760742e-01 1.753472834825515747e-01
4.669418185949325562e-02 -2.053223252296447754e-01 1.421231329441070557e-01 -2.552133798599243164e-01 -7.947438955307006836e-02 -1.815149188041687012e-02 3.968888223171234131e-01 -1.430779695510864258e-01 9.515113383531570435e-02 -1.924083195626735687e-02 -1.587758809328079224e-01 -1.492786109447479248e-01 -1.335455756634473801e-02 3.867367282509803772e-02 1.687348634004592896e-01 -3.262921869754791260e-01 -8.461678773164749146e-02 -4.015541449189186096e-02 2.788235843181610107e-01 3.777346387505531311e-02 -2.361709177494049072e-01 1.257134974002838135e-01 9.871360845863819122e-03 -8.030797541141510010e-02 -9.406441450119018555e-02 -9.874367713928222656e-02 -3.272764682769775391e-01 3.995516002178192139e-01 -3.830112144351005554e-02 1.703171133995056152e-01 7.024609297513961792e-02 7.302995771169662476e-02
-1.112899743020534515e-02 -4.731135442852973938e-03 -1.048855632543563843e-01 -4.853270947933197021e-01 -1.045516356825828552e-01 1.048677563667297363e-01 1.389024704694747925e-01 1.216915175318717957e-01 2.671580910682678223e-01 -5.572048947215080261e-02 -6.967429071664810181e-02 9.523334912955760956e-03 -4.734498560428619385e-01 3.211883604526519775e-01 1.555399224162101746e-02 4.251451045274734497e-02 1.002914831042289734e-01 2.286075055599212646e-02 -5.797448381781578064e-02 -5.628107115626335144e-02 9.912408143281936646e-02 -4.073755443096160889e-02 6.854939460754394531e-02 -8.755148202180862427e-02 -1.892643421888351440e-01 -3.108810484409332275e-01 1.155293956398963928e-01 2.612706422805786133e-01 -6.732854992151260376e-02 1.661503314971923828e-01 3.527931869029998779e-02 8.361217565834522247e-03
9.197192639112472534e-02 3.027188964188098907e-02 9.360342472791671753e-02 -2.038921415805816650e-01 -3.197727799415588379e-01 8.080024272203445435e-02 2.180768698453903198e-01 -1.381715014576911926e-02 9.535397589206695557e-02 8.496186137199401855e-02 2.668396532535552979e-01 -3.239065781235694885e-02 6.920516607351601124e-04 8.762695640325546265e-02 4.831387195736169815e-03 3.614616394042968750e-01 4.515883326530456543e-02 9.070823341608047485e-02 2.643183059990406036e-02 -4.547254145145416260e-01 2.266627848148345947e-01 -1.449488848447799683e-01 -1.164942383766174316e-01 2.254093289375305176e-01 -9.333675354719161987e-02 -1.949410513043403625e-02 -1.018933653831481934e-01 1.560008674860000610e-01 -3.967781066894531250e-01 9.600626304745674133e-03 3.086499311029911041e-02 -6.612100172787904739e-03
3.296171501278877258e-02 9.238705039024353027e-02 3.507265821099281311e-02 -3.249437510967254639e-01 -5.720749124884605408e-02 -4.571432247757911682e-02 6.564730405807495117e-02 3.080003559589385986e-01 -3.785345703363418579e-02 -1.107879430055618286e-01 9.899668395519256592e-03 -1.022370755672454834e-01 -2.245631963014602661e-01 2.781445682048797607e-01 -1.522926688194274902e-01 1.061073467135429382e-01 1.066911891102790833e-01 -1.899487152695655823e-02 2.957044634968042374e-03 1.458697468042373657e-01 6.124962586909532547e-03 1.875674575567245483e-01 8.003060519695281982e-02 4.784516990184783936e-02 7.896789908409118652e-02 -4.360699057579040527e-01 -1.674153953790664673e-01 2.409264147281646729e-01 -3.640046119689941406e-01 -2.708495557308197021e-01 -4.306380078196525574e-02 -1.593675762414932251e-01
1.111447438597679138e-01 -9.755415469408035278e-02 6.633041054010391235e-02 -1.254787296056747437e-01 -1.985357552766799927e-01 6.400946527719497681e-02 1.663133054971694946e-01 -2.273576408624649048e-01 -2.299860268831253052e-01 -2.677234709262847900e-01 1.404283493757247925e-01 -2.284114807844161987e-01 -1.211896315217018127e-01 -2.882606908679008484e-02 -3.768401965498924255e-02 1.807200908660888672e-02 7.479790598154067993e-02 1.891590096056461334e-02 -1.273529082536697388e-01 -3.020160794258117676e-01 -1.258102655410766602e-01 -1.381472349166870117e-01 1.173957586288452148e-01 -2.238226979970932007e-01 -1.683148145675659180e-01 -1.944051831960678101e-01 2.718863785266876221e-01 4.405119419097900391e-01 2.086295187473297119e-01 1.386091262102127075e-01 -3.253205120563507080e-02 -1.064172685146331787e-01
-9.693726152181625366e-02 -1.242410838603973389e-01 2.745554968714714050e-02 -2.652845382690429688e-01 -2.428920120000839233e-01 2.084781676530838013e-01 2.640702426433563232e-01 1.244860291481018066e-01 9.611310809850692749e-02 -2.013814598321914673e-01 3.372778370976448059e-02 -4.874810948967933655e-02 -2.868983335793018341e-02 -1.775167733430862427e-01 -1.428139675408601761e-02 1.958097964525222778e-01 3.749809041619300842e-02 1.199095230549573898e-02 2.882948890328407288e-02 -2.042262107133865356e-01 -7.780111581087112427e-02 -3.340723514556884766e-01 -2.414872795343399048e-01 -4.823643714189529419e-02 -2.156116664409637451e-01 -1.234112009406089783e-01 2.027655988931655884e-01 4.087343215942382812e-01 -7.947843521833419800e-02 -7.319531589746475220e-02 2.894821465015411377e-01 -6.633864343166351318e-02
9.415929764509201050e-02 -3.131798803806304932e-01 -9.670549072325229645e-03 -1.960555315017700195e-01 -4.470124095678329468e-02 2.237768173217773438e-01 1.668750196695327759e-01 -1.189544517546892166e-02 -1.842751950025558472e-01 2.698543369770050049e-01 -1.819352656602859497e-01 -2.080866247415542603e-01 -1.305638253688812256e-01 2.079539149999618530e-01 -1.228976845741271973e-01 1.009001582860946655e-01 9.753940626978874207e-03 2.174027562141418457e-01 1.714732944965362549e-01 9.051146358251571655e-02 -2.711143717169761658e-02 4.108468443155288696e-02 8.544979989528656006e-02 1.151978671550750732e-01 -3.150776624679565430e-01 -2.289500832557678223e-01 -2.394889295101165771e-02 4.382034242153167725e-01 -2.044081836938858032e-01 -1.866415701806545258e-02 5.998729914426803589e-02 -8.795088529586791992e-02
1.551226377487182617e-01 -1.604440510272979736e-01 1.405721753835678101e-01 -1.310402005910873413e-01 -1.596188694238662720e-01 -1.847935914993286133e-01 5.706694722175598145e-02 -5.762275308370590210e-02 -3.106476925313472748e-02 1.091603841632604599e-02 1.348792761564254761e-01 -2.403461486101150513e-01 1.181540545076131821e-02 -8.044229820370674133e-03 -3.163214074447751045e-03 1.270438432693481445e-01 -7.552342861890792847e-02 1.899185329675674438e-01 1.328853368759155273e-01 -2.460228204727172852e-01 -4.317134916782379150e-01 4.764421284198760986e-02 -6.005745381116867065e-02 6.305147707462310791e-02 2.367850102018564939e-04 -4.303690195083618164e-01 -3.621515631675720215e-01 1.174779012799263000e-01 -1.331048607826232910e-01 2.546135187149047852e-01 -1.171201840043067932e-01 1.050696969032287598e-01
2.900182604789733887e-01 1.851329505443572998e-01 -2.083162069320678711e-01 -1.599478125572204590e-01 -2.731561660766601562e-01 1.497737318277359009e-01 2.486179023981094360e-01 1.436202786862850189e-02 9.920343756675720215e-02 -2.002112865447998047e-01 9.794609248638153076e-02 -1.178872063755989075e-01 -1.079880669713020325e-01 -5.242019146680831909e-02 1.626326143741607666e-01 8.681146800518035889e-02 -5.531675741076469421e-02 -2.684676460921764374e-02 -6.537682563066482544e-02 -3.454012051224708557e-02 -2.368799000978469849e-01 -5.169724673032760620e-02 2.526130676269531250e-01 1.102431416511535645e-01 8.541785180568695068e-02 -1.265977025032043457e-01 1.263374928385019302e-02 4.909192621707916260e-01 -1.632336527109146118e-01 1.810234934091567993e-01 2.138713896274566650e-01 -1.346164792776107788e-01
[truncated: 3,279,981 more chars]
