# Supplementary material for: The Language of Innovation
Source: PLoS One. 2020 Apr 30;15(4):e0230107. doi: 10.1371/journal.pone.0230107 (PMC7194493; doi:10.1371/journal.pone.0230107)
Supplement: S6 File — (GZ) [file pone.0230107.s006.tar.gz › 1984-1988/V2Run_22_VS_4500_embeddings1984-1988ED32.txt]

-3.515723347663879395e-01 1.560111641883850098e-01 2.169433049857616425e-02 1.138617098331451416e-01 1.749253869056701660e-01 -1.594639271497726440e-01 2.257272452116012573e-01 8.370831608772277832e-02 1.325581222772598267e-01 -3.503216058015823364e-02 2.026015222072601318e-01 1.922569237649440765e-02 4.697052538394927979e-01 -2.201805263757705688e-02 -3.178462088108062744e-01 -1.299202740192413330e-01 -1.219904273748397827e-01 -4.656824097037315369e-02 -1.249371916055679321e-01 1.392399072647094727e-01 -1.201196461915969849e-01 -6.599271297454833984e-02 -2.997479774057865143e-02 -3.373317420482635498e-02 1.723296195268630981e-01 6.450765067711472511e-04 -3.110960498452186584e-02 -2.033664286136627197e-01 -1.857977174222469330e-02 -7.418756186962127686e-02 -3.498041331768035889e-01 2.286973446607589722e-01
-8.534861356019973755e-02 1.287511289119720459e-01 2.354194521903991699e-01 3.872512578964233398e-01 2.749913334846496582e-01 -1.460672821849584579e-02 1.986060589551925659e-01 -1.669780611991882324e-01 -2.017197944223880768e-02 -2.690865993499755859e-01 -1.428752951323986053e-02 -2.911984175443649292e-02 3.870960772037506104e-01 1.410676985979080200e-01 -1.994691938161849976e-01 -5.359084159135818481e-02 1.326470356434583664e-02 -7.402555644512176514e-02 2.920185625553131104e-01 -1.910328865051269531e-01 8.131988346576690674e-02 -5.664962902665138245e-02 8.174926042556762695e-02 8.942358940839767456e-02 2.334554940462112427e-01 -4.062865395098924637e-03 5.463553220033645630e-02 -2.880889475345611572e-01 -1.111628208309412003e-02 1.758926361799240112e-01 -9.665916860103607178e-02 9.216435253620147705e-02
-3.881147503852844238e-02 1.890030205249786377e-01 1.934752166271209717e-01 2.045841328799724579e-02 1.778271943330764771e-01 -2.093437612056732178e-01 1.521324217319488525e-01 -2.461198121309280396e-01 2.317250519990921021e-01 -3.173615932464599609e-01 -2.213687077164649963e-02 -1.178822666406631470e-01 2.159010022878646851e-01 -2.443831712007522583e-01 1.657624146901071072e-03 1.172230765223503113e-01 -9.011919051408767700e-02 -2.437222301959991455e-01 9.055685251951217651e-02 -1.882087290287017822e-01 2.517796158790588379e-01 1.206388473510742188e-01 2.755087912082672119e-01 2.229276150465011597e-01 1.244920715689659119e-01 8.480497449636459351e-02 7.087683677673339844e-02 5.064797773957252502e-02 -5.851657316088676453e-02 8.639869838953018188e-02 -2.847235798835754395e-01 -1.998582631349563599e-01
-2.710902318358421326e-02 3.114604577422142029e-02 2.458463050425052643e-02 2.403994053602218628e-01 2.492953389883041382e-01 -5.599413439631462097e-02 1.410066336393356323e-01 -3.485945165157318115e-01 1.348029971122741699e-01 -5.276411175727844238e-01 -7.261023670434951782e-02 4.270724952220916748e-02 1.286716461181640625e-01 -5.154199153184890747e-02 -1.717018932104110718e-01 4.765843600034713745e-02 -4.846575111150741577e-02 1.500486582517623901e-01 6.639632396399974823e-03 2.990502119064331055e-01 1.444231020286679268e-03 6.551474332809448242e-02 -5.403219722211360931e-03 6.166772800497710705e-04 1.477957963943481445e-01 1.779725849628448486e-01 1.162257939577102661e-01 -3.566127121448516846e-01 -1.576621383428573608e-01 1.879399865865707397e-01 -7.355286180973052979e-02 1.118966937065124512e-02
6.765777617692947388e-02 -2.592854797840118408e-01 -2.301684953272342682e-02 -2.351800501346588135e-01 2.077259719371795654e-01 -1.281927973031997681e-01 4.919452592730522156e-02 -3.389259874820709229e-01 2.793533504009246826e-01 -3.820181488990783691e-01 8.911040425300598145e-02 -1.021032556891441345e-01 3.995034098625183105e-01 -4.309349693357944489e-03 -5.307528004050254822e-02 -8.676563203334808350e-02 -4.265306890010833740e-02 -2.522781789302825928e-01 -5.192238092422485352e-02 7.175027579069137573e-02 1.674939841032028198e-01 -9.207092970609664917e-02 7.175974547863006592e-02 1.395040154457092285e-01 2.130556553602218628e-01 5.016044154763221741e-02 2.386820614337921143e-01 -1.852166056632995605e-01 -7.271151244640350342e-02 -5.561489984393119812e-02 -3.394386917352676392e-02 -2.466589678078889847e-03
-9.594371169805526733e-02 -1.514361500740051270e-01 1.356750167906284332e-02 -2.219113409519195557e-01 5.150248110294342041e-02 -2.183220386505126953e-01 -1.593088954687118530e-01 -3.292688131332397461e-01 3.061903119087219238e-01 -2.659599781036376953e-01 1.229732111096382141e-02 -2.125891447067260742e-01 1.788135468959808350e-01 7.967599481344223022e-02 -1.834387332201004028e-01 1.414518207311630249e-01 6.448863446712493896e-02 -1.483401358127593994e-01 1.725167036056518555e-01 -1.316357962787151337e-02 2.071760147809982300e-01 1.843510866165161133e-01 1.080174595117568970e-01 -7.942376285791397095e-02 1.062607094645500183e-01 1.748105585575103760e-01 1.157706324011087418e-02 -3.530960977077484131e-01 -1.650577336549758911e-01 2.381757497787475586e-01 -1.400084048509597778e-01 1.062463521957397461e-01
-2.141098082065582275e-01 -7.449981570243835449e-02 1.686128228902816772e-01 -6.227330863475799561e-02 1.031926944851875305e-01 -1.653142124414443970e-01 -1.018363088369369507e-01 -3.152071833610534668e-01 1.454459875822067261e-01 2.239660359919071198e-02 -6.825962662696838379e-02 -1.356537640094757080e-01 4.674208164215087891e-01 -5.490045249462127686e-02 -1.487168371677398682e-01 -1.520958840847015381e-01 -3.331942018121480942e-03 -1.058370918035507202e-01 3.121591508388519287e-01 8.350674062967300415e-02 5.455104634165763855e-03 1.836720108985900879e-02 1.560730040073394775e-01 3.113573193550109863e-01 1.891961991786956787e-01 -1.717991777695715427e-03 2.244532257318496704e-01 -2.026415169239044189e-01 -1.611620634794235229e-01 -3.045177087187767029e-02 -2.520588040351867676e-01 -4.644803330302238464e-02
-2.573129236698150635e-01 1.917916536331176758e-01 -1.577030271291732788e-01 2.880043387413024902e-01 2.713604569435119629e-01 -5.177536606788635254e-02 7.417114824056625366e-02 -4.170148074626922607e-01 1.678172312676906586e-02 -2.718899250030517578e-01 -1.223635822534561157e-01 -7.988384366035461426e-02 1.513426452875137329e-01 -1.057307496666908264e-01 -2.336190342903137207e-01 -1.151747703552246094e-01 -2.218098379671573639e-02 6.979777663946151733e-02 7.878531515598297119e-02 -6.270872056484222412e-02 -3.222569078207015991e-02 -1.739012300968170166e-01 7.619865983724594116e-02 -1.015981063246726990e-01 -8.739183843135833740e-02 -4.451552405953407288e-02 -3.129055723547935486e-02 -3.482515215873718262e-01 5.996887758374214172e-02 3.125028917565941811e-03 -3.507959842681884766e-01 1.205399781465530396e-01
-1.285831183195114136e-01 -7.890573889017105103e-02 -1.759690046310424805e-02 -5.261940509080886841e-02 4.194050133228302002e-01 1.505526602268218994e-01 2.455184012651443481e-01 -2.528225779533386230e-01 3.143448829650878906e-01 -3.802949786186218262e-01 -1.191900596022605896e-01 -8.432742208242416382e-02 8.228105306625366211e-02 7.728843390941619873e-02 -1.988924592733383179e-01 4.313304647803306580e-02 -1.997073292732238770e-01 5.936363711953163147e-02 1.003504544496536255e-01 6.963226944208145142e-02 2.718548290431499481e-02 1.725269854068756104e-01 -3.711424022912979126e-02 -9.778186678886413574e-02 -2.095447666943073273e-02 -1.121977195143699646e-01 -6.178152188658714294e-02 -3.342187404632568359e-01 -2.052793055772781372e-01 2.147164791822433472e-01 -5.234012007713317871e-02 -1.148120984435081482e-01
-1.443921625614166260e-01 2.847588807344436646e-02 1.749122291803359985e-01 -9.358664602041244507e-02 2.710732519626617432e-01 -2.841596007347106934e-01 1.597041040658950806e-01 -4.465251564979553223e-01 5.763206630945205688e-02 -9.123044461011886597e-02 1.565046757459640503e-01 -6.098823621869087219e-02 1.683244109153747559e-02 -2.481726408004760742e-01 -2.160777896642684937e-01 -2.984238266944885254e-01 -3.168925642967224121e-02 -5.861497297883033752e-02 -3.024178147315979004e-01 2.002869695425033569e-01 -4.763628169894218445e-02 1.464794129133224487e-01 -1.384617388248443604e-01 1.528868377208709717e-01 2.200880050659179688e-01 4.199462011456489563e-02 -1.102815344929695129e-01 -7.444407045841217041e-02 -3.623856604099273682e-02 1.068359240889549255e-01 -1.301302853971719742e-02 -1.982606798410415649e-01
-2.017980962991714478e-01 1.560027748346328735e-01 4.329088702797889709e-02 2.130749672651290894e-01 1.286424994468688965e-01 9.296541661024093628e-02 -8.459769189357757568e-03 -2.390348315238952637e-01 2.956602573394775391e-01 -3.120639026165008545e-01 -1.965637505054473877e-01 1.155329272150993347e-01 3.153178691864013672e-01 -1.495317649096250534e-02 -3.313958346843719482e-01 -9.064878523349761963e-02 -6.528542935848236084e-02 -1.754828840494155884e-01 1.543302088975906372e-01 -1.119650751352310181e-01 -1.758390367031097412e-01 -1.166137158870697021e-01 2.113372981548309326e-01 -2.393900007009506226e-01 2.172106802463531494e-01 -2.091852873563766479e-01 -2.698565731407143176e-05 -1.250226646661758423e-01 3.320782631635665894e-02 -4.519456252455711365e-02 -1.452531665563583374e-01 -4.559155553579330444e-02
-1.496079266071319580e-01 1.130634993314743042e-01 -3.159461021423339844e-01 1.211594883352518082e-02 2.100096493959426880e-01 1.349347680807113647e-01 1.516319662332534790e-01 -2.604966759681701660e-01 -2.488060668110847473e-02 -6.325292587280273438e-02 -1.199841126799583435e-01 -3.331491723656654358e-02 8.878928422927856445e-02 -2.819910943508148193e-01 6.983589380979537964e-02 1.271338015794754028e-02 -2.505335509777069092e-01 -4.147014617919921875e-01 1.654546856880187988e-01 -1.413712203502655029e-01 7.768343389034271240e-02 -7.297399640083312988e-02 -5.297755706124007702e-04 -3.240802139043807983e-02 4.044219553470611572e-01 2.588464878499507904e-02 5.650954693555831909e-02 -2.757519483566284180e-01 -3.333321958780288696e-02 2.199858129024505615e-01 -1.779322884976863861e-02 -1.064841449260711670e-01
-2.076190859079360962e-01 3.314835578203201294e-02 2.476733550429344177e-02 2.805022895336151123e-02 6.856340169906616211e-02 -7.383002340793609619e-02 -1.068146526813507080e-02 -3.595125377178192139e-01 3.391209244728088379e-01 -3.262991905212402344e-01 2.037136703729629517e-01 -1.524481028318405151e-01 3.865563273429870605e-01 -1.963781267404556274e-01 -5.112482607364654541e-02 -1.584134995937347412e-01 -8.856433629989624023e-02 -5.781601741909980774e-02 2.702226340770721436e-01 2.525149285793304443e-01 -1.134081408381462097e-01 -4.579897969961166382e-02 -2.179096341133117676e-01 -1.863358765840530396e-01 8.751270920038223267e-02 8.819847553968429565e-02 6.603164225816726685e-02 -1.267370879650115967e-01 -5.335938557982444763e-02 3.506130306050181389e-03 -2.396380342543125153e-02 -1.689343303442001343e-01
-2.226706296205520630e-01 1.658299267292022705e-01 -5.879585444927215576e-02 -4.824866354465484619e-02 -1.181651130318641663e-01 -1.547069102525711060e-01 1.620995253324508667e-01 -3.022896945476531982e-01 1.615032404661178589e-01 -3.209601342678070068e-01 -1.985347718000411987e-01 1.138490438461303711e-01 2.749815285205841064e-01 2.456649765372276306e-02 -1.140676811337471008e-02 -3.003177791833877563e-02 -1.822161115705966949e-02 -2.027110010385513306e-02 -1.297484338283538818e-02 -4.222481697797775269e-02 8.485918864607810974e-03 -1.884921938180923462e-01 2.247245758771896362e-01 1.141224503517150879e-01 2.104060500860214233e-01 2.320737987756729126e-01 3.275488317012786865e-01 -2.522082328796386719e-01 -1.992202401161193848e-01 -2.803536131978034973e-02 -2.061433643102645874e-01 -2.214436978101730347e-01
-3.493284583091735840e-01 6.725572794675827026e-02 -7.021734490990638733e-03 -2.173491716384887695e-01 7.099482417106628418e-02 -2.769016623497009277e-01 1.396016478538513184e-01 -2.930425107479095459e-01 2.879378795623779297e-01 -2.149139493703842163e-01 1.515503972768783569e-01 -7.132451981306076050e-02 2.302872017025947571e-02 1.640148907899856567e-01 -2.721236050128936768e-01 -2.398296296596527100e-01 1.191920116543769836e-01 -2.476668208837509155e-01 1.942767703440040350e-04 -1.319075971841812134e-01 7.545458152890205383e-03 -1.291973739862442017e-01 -3.451067209243774414e-01 4.274887219071388245e-02 9.914117865264415741e-03 1.399474777281284332e-02 7.817602902650833130e-02 -4.054590314626693726e-02 -5.004964768886566162e-02 2.334741950035095215e-01 1.064603100530803204e-03 -1.650491058826446533e-01
-2.748641073703765869e-01 -4.803661257028579712e-02 -1.687183380126953125e-01 1.711017191410064697e-01 1.797762215137481689e-01 8.186244219541549683e-02 4.037128761410713196e-02 -1.827358305454254150e-01 5.933703854680061340e-03 -4.578891694545745850e-01 1.896618157625198364e-01 -2.069082558155059814e-01 1.844062656164169312e-01 -5.187732167541980743e-03 -2.148935496807098389e-01 2.476457320153713226e-02 -7.232867181301116943e-02 -2.754932641983032227e-01 -2.137103816494345665e-03 -1.996527314186096191e-01 -1.270923316478729248e-01 -9.455429017543792725e-02 1.612468212842941284e-01 -2.403188943862915039e-01 1.625347137451171875e-01 6.746397167444229126e-02 1.813164949417114258e-01 -3.238832950592041016e-01 -9.175572544336318970e-03 5.078559368848800659e-02 -1.390026062726974487e-01 -2.194291725754737854e-02
-8.044216781854629517e-02 1.360493749380111694e-01 -1.119787395000457764e-01 -1.054464746266603470e-02 6.704699248075485229e-02 -1.253059804439544678e-01 6.893608719110488892e-02 -4.213110208511352539e-01 2.267975062131881714e-01 -2.009899467229843140e-01 -9.712875634431838989e-02 -1.126442663371562958e-02 1.974693387746810913e-01 -1.765680313110351562e-01 2.223986089229583740e-01 5.528188124299049377e-02 -2.442122064530849457e-02 5.851783603429794312e-02 1.465346962213516235e-01 -3.956425562500953674e-02 -8.063101768493652344e-02 -1.569175422191619873e-01 -1.027364209294319153e-01 8.369797468185424805e-02 5.487832427024841309e-01 -3.722754493355751038e-02 -1.202084571123123169e-01 -1.444777399301528931e-01 -1.072608456015586853e-01 2.247664332389831543e-01 -2.194340229034423828e-01 1.097383052110671997e-01
-2.605021893978118896e-01 1.247232332825660706e-01 1.626151949167251587e-01 -2.235755138099193573e-02 2.433962672948837280e-01 -1.167429462075233459e-01 1.020269915461540222e-01 -2.043590694665908813e-01 2.900144159793853760e-01 -1.570187062025070190e-01 7.499244809150695801e-02 -8.194766938686370850e-02 2.506394684314727783e-01 8.994016051292419434e-02 1.703615635633468628e-01 -7.762729073874652386e-04 1.243714317679405212e-01 -1.291961967945098877e-01 1.988035291433334351e-01 8.333386480808258057e-02 -3.075060844421386719e-01 -3.489946573972702026e-02 3.213495314121246338e-01 -5.504773929715156555e-02 2.512674927711486816e-01 8.762799203395843506e-02 8.458106964826583862e-02 -1.648096591234207153e-01 -9.676566720008850098e-02 3.558452725410461426e-01 5.668392777442932129e-02 1.361149400472640991e-01
-1.250166893005371094e-01 1.570579856634140015e-01 9.483393281698226929e-03 3.966237977147102356e-02 1.934223324060440063e-01 -1.512677669525146484e-01 3.354312479496002197e-01 -1.219812780618667603e-01 6.911427527666091919e-02 -1.622847616672515869e-01 1.405078768730163574e-01 1.568771451711654663e-01 4.048095345497131348e-01 -6.278112530708312988e-02 -2.707666456699371338e-01 1.129573285579681396e-01 2.546046301722526550e-02 -9.118259698152542114e-02 -9.595401585102081299e-03 1.071387827396392822e-01 -5.552640557289123535e-02 1.408674716949462891e-01 -1.286131143569946289e-01 3.554088771343231201e-01 9.727996587753295898e-02 -9.788984060287475586e-02 -4.272967204451560974e-02 1.425467710942029953e-02 3.330302536487579346e-01 2.850164771080017090e-01 5.438396334648132324e-02 1.962344199419021606e-01
-1.856961287558078766e-02 -1.318845432251691818e-02 -3.576402785256505013e-03 -8.603455871343612671e-02 4.255402386188507080e-01 -1.319949328899383545e-01 -3.798742592334747314e-02 -4.632873237133026123e-01 2.898116409778594971e-01 -2.455342113971710205e-01 -9.293495863676071167e-02 7.711987197399139404e-02 1.244211010634899139e-02 2.803299725055694580e-01 -1.413240879774093628e-01 -9.460979700088500977e-02 -1.402651816606521606e-01 -1.362383812665939331e-01 2.183988690376281738e-01 4.226722940802574158e-02 -1.006297469139099121e-01 3.852982446551322937e-02 1.556918025016784668e-01 4.127404093742370605e-02 8.448749035596847534e-02 5.667827650904655457e-02 1.815606355667114258e-01 -3.366259336471557617e-01 1.411435902118682861e-01 7.535844296216964722e-02 3.896366059780120850e-02 4.394529759883880615e-02
-2.959235310554504395e-01 2.090222202241420746e-02 1.092184633016586304e-01 -7.113683968782424927e-02 1.515358835458755493e-01 -1.018290296196937561e-01 1.064606942236423492e-02 -2.172312140464782715e-01 1.993649303913116455e-01 -3.161269724369049072e-01 -2.433888763189315796e-01 -7.627230882644653320e-02 2.189940661191940308e-01 2.531784772872924805e-02 1.127909403294324875e-02 -1.854527592658996582e-01 -3.626144956797361374e-03 -1.025818958878517151e-01 -5.387855693697929382e-02 2.099339663982391357e-01 6.867485493421554565e-02 1.406231075525283813e-01 -1.382166296243667603e-01 -2.462266981601715088e-01 1.421556770801544189e-01 6.710579246282577515e-02 2.927293777465820312e-01 -3.238008022308349609e-01 7.146168500185012817e-02 4.065868910402059555e-03 -3.793362379074096680e-01 -2.255306951701641083e-02
-7.113974541425704956e-02 -1.935970485210418701e-01 -1.543493419885635376e-01 -3.261433839797973633e-01 2.183384150266647339e-01 -6.273529492318630219e-03 1.557192355394363403e-01 -2.141897529363632202e-01 1.208323389291763306e-01 -2.173328697681427002e-01 1.046686153858900070e-02 1.433449983596801758e-01 3.790722489356994629e-01 1.460984498262405396e-01 -2.394619286060333252e-01 1.325498670339584351e-01 -9.701454639434814453e-02 8.939003571867942810e-03 1.290670782327651978e-01 -1.587639376521110535e-02 1.421570926904678345e-01 1.659871935844421387e-01 2.066622376441955566e-01 -9.175892919301986694e-03 1.684118360280990601e-01 -8.173421025276184082e-02 3.453834354877471924e-01 -2.864442765712738037e-01 -6.880067288875579834e-02 7.099905982613563538e-03 -7.983884960412979126e-02 -1.499628722667694092e-01
-9.707890450954437256e-02 6.449809670448303223e-02 2.389533370733261108e-01 -7.904015481472015381e-02 1.681277751922607422e-01 -6.852179765701293945e-02 2.667808532714843750e-01 -2.069918364286422729e-01 -4.217126369476318359e-01 -2.771095633506774902e-01 5.573851242661476135e-02 -1.054674685001373291e-01 8.837021887302398682e-02 1.397377699613571167e-01 -2.549090683460235596e-01 -9.511825442314147949e-02 3.742864355444908142e-02 -2.541511654853820801e-01 6.664924323558807373e-02 1.164994090795516968e-01 4.691093042492866516e-02 2.586845755577087402e-01 9.965262562036514282e-02 -2.481538802385330200e-01 1.435466110706329346e-01 -5.570277571678161621e-02 1.445824652910232544e-01 8.736713975667953491e-02 -1.415808200836181641e-01 -1.037256345152854919e-01 -1.926664412021636963e-01 2.471008151769638062e-01
-3.289783596992492676e-01 1.598734036087989807e-02 -6.352645158767700195e-02 -1.127382814884185791e-01 3.325780928134918213e-01 -9.351056069135665894e-02 -5.492022261023521423e-02 -1.334954053163528442e-01 1.714319139719009399e-01 -2.036802470684051514e-01 3.170436620712280273e-02 -4.054512456059455872e-02 3.629303872585296631e-01 1.538735330104827881e-01 -5.524749681353569031e-02 1.850461214780807495e-01 -2.275421321392059326e-01 6.386537104845046997e-02 1.633392423391342163e-01 3.438239693641662598e-01 8.446701616048812866e-02 1.418879837729036808e-03 -3.805493004620075226e-03 1.443616002798080444e-01 1.397982090711593628e-01 2.620626986026763916e-02 6.385554373264312744e-02 -3.637487813830375671e-02 4.115432202816009521e-01 1.251857429742813110e-01 -1.422844678163528442e-01 9.334599971771240234e-02
-1.041378304362297058e-01 4.623311385512351990e-02 2.565634809434413910e-02 2.670688629150390625e-01 1.214188337326049805e-01 5.371472984552383423e-02 -1.368684768676757812e-01 -4.358330368995666504e-01 9.632971137762069702e-02 -2.577149271965026855e-01 4.866437613964080811e-02 6.816327571868896484e-03 1.351970583200454712e-01 3.197745084762573242e-01 -2.006239145994186401e-01 2.517273426055908203e-01 6.768696010112762451e-02 -1.891502439975738525e-01 -1.708040088415145874e-01 1.804607063531875610e-01 -1.391923725605010986e-01 7.788711227476596832e-03 1.494563370943069458e-01 -1.111085526645183563e-02 6.556927412748336792e-02 2.014297842979431152e-01 2.797330915927886963e-01 -2.404701709747314453e-01 -6.207705289125442505e-02 -6.330594420433044434e-02 -1.866169869899749756e-01 1.372184902429580688e-01
-1.004934683442115784e-01 8.174505084753036499e-02 -2.655640244483947754e-01 2.060507237911224365e-01 2.508722841739654541e-01 -2.716424763202667236e-01 1.692203730344772339e-01 -2.431479692459106445e-01 2.332888096570968628e-01 -2.756822407245635986e-01 -7.124211639165878296e-02 -4.974495619535446167e-02 1.943978369235992432e-01 -2.658390207216143608e-03 -1.253317743539810181e-01 7.021224498748779297e-02 -4.773330409079790115e-03 1.188460271805524826e-02 3.914211690425872803e-01 4.441777244210243225e-03 -1.817524731159210205e-01 -1.328880041837692261e-01 -2.784553766250610352e-01 -1.619417406618595123e-02 2.099646776914596558e-01 2.139416188001632690e-01 1.701286137104034424e-01 4.355054721236228943e-02 -7.153381407260894775e-02 8.086076378822326660e-02 -1.804042309522628784e-01 -5.059665441513061523e-02
2.215379662811756134e-02 -1.274547576904296875e-01 1.525458544492721558e-01 -1.951653510332107544e-01 2.657427787780761719e-01 -1.852677203714847565e-02 1.197223886847496033e-01 -3.786669671535491943e-01 1.360147148370742798e-01 -1.640482544898986816e-01 9.453929960727691650e-02 2.224650420248508453e-02 1.168559119105339050e-01 -4.011897370219230652e-02 -2.644102275371551514e-01 9.347999095916748047e-02 1.142872124910354614e-01 7.217759639024734497e-02 -9.641880751587450504e-04 1.721571832895278931e-01 3.782138228416442871e-01 1.442900160327553749e-03 1.797601282596588135e-01 9.132966399192810059e-02 3.961074948310852051e-01 -1.532874302938580513e-04 2.746112942695617676e-01 -2.480716705322265625e-01 -4.650165513157844543e-02 4.447074979543685913e-02 -1.206010282039642334e-01 1.761156879365444183e-02
-1.473448276519775391e-01 2.005477845668792725e-01 1.367596983909606934e-01 -7.523751258850097656e-02 2.517872750759124756e-01 -2.533564269542694092e-01 -1.073634997010231018e-01 -1.401154994964599609e-01 1.577416211366653442e-01 -3.359952569007873535e-01 6.783685088157653809e-02 1.798892915248870850e-01 3.319925069808959961e-01 -4.746550694108009338e-02 -1.153165325522422791e-01 3.466168418526649475e-02 -4.349284619092941284e-02 -1.316834241151809692e-01 2.023924142122268677e-01 -9.163009375333786011e-02 2.677933275699615479e-01 -2.421205118298530579e-02 -2.768759429454803467e-02 4.295059666037559509e-02 1.619951874017715454e-01 6.602802127599716187e-02 9.362631291151046753e-02 7.510217837989330292e-03 -2.617405951023101807e-01 -1.434900611639022827e-01 -2.729574441909790039e-01 -3.266843259334564209e-01
1.708783209323883057e-01 6.811995804309844971e-02 2.199088782072067261e-01 -2.279836684465408325e-01 3.819355070590972900e-01 -2.080061472952365875e-02 1.543921232223510742e-01 -3.295987546443939209e-01 -2.958825044333934784e-02 -6.773686408996582031e-02 1.911925673484802246e-01 5.765285715460777283e-02 4.165192544460296631e-01 5.316220968961715698e-02 -2.354672402143478394e-01 -1.837957277894020081e-02 -3.436018014326691628e-03 -2.488512918353080750e-02 -1.500120945274829865e-02 -8.352509886026382446e-02 1.126120463013648987e-01 5.977030098438262939e-02 1.423188000917434692e-01 5.003715306520462036e-02 2.850546538829803467e-01 6.896268576383590698e-03 2.742310166358947754e-01 -2.978751063346862793e-01 -3.959750756621360779e-02 -5.153103545308113098e-02 1.149045005440711975e-01 -9.874852374196052551e-03
-2.154591083526611328e-01 1.873492449522018433e-01 9.003732353448867798e-02 1.164346113801002502e-01 1.193372383713722229e-01 -2.887004017829895020e-01 -2.954404354095458984e-01 -2.483936101198196411e-01 2.077847570180892944e-01 -1.852956265211105347e-01 -8.448210358619689941e-02 -1.248668134212493896e-01 2.515966594219207764e-01 -1.622709482908248901e-01 -2.473270706832408905e-02 -1.313646584749221802e-01 -8.759980648756027222e-02 9.899829328060150146e-02 4.949347674846649170e-02 1.416693776845932007e-01 3.212358057498931885e-01 1.249949485063552856e-01 -2.489220723509788513e-02 9.718187153339385986e-02 2.823629081249237061e-01 -3.821044042706489563e-02 2.190900892019271851e-01 -9.304710477590560913e-02 -1.377400904893875122e-01 1.517951637506484985e-01 -2.567429840564727783e-01 -1.668789833784103394e-01
2.498582378029823303e-02 -1.351034045219421387e-01 1.300205290317535400e-01 -2.488256394863128662e-01 2.645178437232971191e-01 -4.859688226133584976e-03 3.452277183532714844e-02 -5.271250009536743164e-01 1.087486520409584045e-01 -1.229717209935188293e-01 -7.715468108654022217e-02 9.608738124370574951e-02 3.343251347541809082e-01 9.497154504060745239e-02 -3.437364399433135986e-01 -5.961524322628974915e-03 8.955335617065429688e-02 3.285149484872817993e-02 1.557906344532966614e-02 1.658050343394279480e-02 6.762109696865081787e-02 -1.098771989345550537e-01 6.206040084362030029e-02 4.281231760978698730e-02 2.251584678888320923e-01 -1.916529834270477295e-01 1.811914294958114624e-01 -2.866366803646087646e-01 -8.453273773193359375e-02 -1.339261829853057861e-01 -1.029825210571289062e-01 -4.569452628493309021e-02
-2.798772184178233147e-03 -7.332491874694824219e-02 5.220350250601768494e-02 -1.488278955221176147e-01 3.065799176692962646e-01 -1.697414070367813110e-01 9.946738928556442261e-02 -3.924611806869506836e-01 1.401416305452585220e-02 -2.319412976503372192e-01 1.905614733695983887e-01 2.475804388523101807e-01 2.581216692924499512e-01 -1.447913497686386108e-01 -2.159241735935211182e-01 -8.660583756864070892e-03 -1.084270607680082321e-02 7.563188672065734863e-02 8.922393620014190674e-02 -1.394176930189132690e-01 2.136115282773971558e-01 5.295211821794509888e-02 -4.601315036416053772e-02 -9.993203729391098022e-02 2.940617203712463379e-01 -2.151980996131896973e-01 3.107660412788391113e-01 -2.411769479513168335e-01 -3.143842518329620361e-02 -1.464855670928955078e-02 -3.037442453205585480e-02 1.170560345053672791e-01
7.755900919437408447e-02 9.889975935220718384e-02 3.186307474970817566e-02 1.841277927160263062e-01 3.394683599472045898e-01 -2.335292398929595947e-01 -7.213164586573839188e-03 -2.963041067123413086e-01 -6.525340676307678223e-02 -1.514375805854797363e-01 -3.048115409910678864e-02 1.469956487417221069e-01 3.156127333641052246e-01 7.405198365449905396e-02 -1.868342757225036621e-01 -1.456707864999771118e-01 -1.205010339617729187e-01 1.090148761868476868e-01 4.979801177978515625e-02 1.258603185415267944e-01 2.151024192571640015e-01 -4.764946177601814270e-03 9.416037797927856445e-02 -9.139540046453475952e-02 2.177772223949432373e-01 -3.126982226967811584e-02 -3.025442957878112793e-01 5.993316415697336197e-03 2.386434525251388550e-01 9.429609030485153198e-02 -3.814389109611511230e-01 -1.454776525497436523e-01
-1.078449934720993042e-01 1.871670782566070557e-01 1.121205687522888184e-01 5.774538591504096985e-02 2.315584272146224976e-01 -1.357479542493820190e-01 1.871822625398635864e-01 -2.973292469978332520e-01 8.946441113948822021e-02 -1.763753592967987061e-01 -1.510699838399887085e-01 -4.864547252655029297e-01 5.735980719327926636e-02 -2.915727794170379639e-01 -3.739501237869262695e-01 -4.426322504878044128e-02 -1.801805049180984497e-01 -1.667867451906204224e-01 -1.172606647014617920e-01 -9.343259036540985107e-03 -8.649045228958129883e-02 -1.216342896223068237e-01 -1.041299328207969666e-01 -4.193508252501487732e-02 2.167001664638519287e-01 9.597235172986984253e-02 -8.954729139804840088e-02 -1.009017750620841980e-01 -1.572699546813964844e-01 4.790056496858596802e-02 2.685363590717315674e-02 4.639386013150215149e-02
-1.501879245042800903e-01 -3.196742236614227295e-01 -9.023096412420272827e-02 -1.173913851380348206e-01 2.985549531877040863e-02 -3.850686177611351013e-02 2.240553945302963257e-01 -3.007237613201141357e-01 2.050703912973403931e-01 -9.167990088462829590e-02 5.350634828209877014e-02 5.478958413004875183e-02 4.211468994617462158e-01 -8.674303442239761353e-02 -2.783895134925842285e-01 -1.459726542234420776e-01 -5.505015328526496887e-02 -4.562827572226524353e-02 -8.755029737949371338e-02 1.642893999814987183e-01 1.098858937621116638e-01 2.067782580852508545e-01 9.248954057693481445e-02 -6.191548332571983337e-02 1.206116378307342529e-01 1.903441399335861206e-01 3.135648965835571289e-01 -2.333351820707321167e-01 -3.002937138080596924e-02 5.835795402526855469e-02 -2.352566123008728027e-01 -1.049635559320449829e-02
8.020019531250000000e-02 -5.246784538030624390e-03 -6.998288631439208984e-02 -9.900432825088500977e-02 1.950895190238952637e-01 -9.563016891479492188e-02 1.712788045406341553e-01 -4.436263442039489746e-01 1.611903458833694458e-01 -1.133248582482337952e-01 1.631723791360855103e-01 1.261048763990402222e-01 2.987838685512542725e-01 -9.320277720689773560e-02 -1.576970964670181274e-01 -1.249317005276679993e-01 -8.994977921247482300e-03 3.625643625855445862e-02 3.590935841202735901e-02 9.743734449148178101e-02 1.970865763723850250e-02 9.469462931156158447e-02 3.021960556507110596e-01 4.576554521918296814e-02 2.745805084705352783e-01 -1.596304625272750854e-01 2.588125765323638916e-01 -2.931956350803375244e-01 -1.741086691617965698e-01 -1.542886793613433838e-01 -1.857758611440658569e-01 1.682288050651550293e-01
1.155973076820373535e-01 3.078724443912506104e-01 3.037956170737743378e-02 -3.798545151948928833e-02 2.113915234804153442e-01 3.537524724379181862e-03 3.328170254826545715e-02 -3.847463428974151611e-01 2.326914854347705841e-02 -4.438861310482025146e-01 -5.913077667355537415e-02 -1.362417787313461304e-01 1.930843442678451538e-01 -2.430550381541252136e-02 -8.682375401258468628e-02 1.931991726160049438e-01 -2.218064814805984497e-01 1.836459934711456299e-01 -1.495213806629180908e-01 -5.214858055114746094e-02 1.573674976825714111e-01 -1.258827894926071167e-01 -5.822781473398208618e-02 -2.131824642419815063e-01 2.704138159751892090e-01 2.584799230098724365e-01 7.186585664749145508e-02 1.964094340801239014e-01 -4.133222624659538269e-02 3.690384328365325928e-02 -6.662736833095550537e-02 6.814526021480560303e-02
-4.216226935386657715e-02 -9.965885430574417114e-02 -6.590303033590316772e-02 -6.812769174575805664e-02 8.573709428310394287e-02 1.430192887783050537e-01 2.125920355319976807e-01 -4.441713988780975342e-01 1.834726482629776001e-01 1.268782317638397217e-01 -6.908682733774185181e-02 1.369490772485733032e-01 3.119980096817016602e-01 -9.520886838436126709e-02 -1.790222972631454468e-01 2.452202439308166504e-01 -1.042409017682075500e-01 -1.897953003644943237e-01 1.296752542257308960e-01 1.799281537532806396e-01 1.087408289313316345e-01 1.647305786609649658e-01 -9.523405134677886963e-02 1.157233212143182755e-02 2.383166700601577759e-01 9.323527663946151733e-02 -1.132252663373947144e-01 -3.734440505504608154e-01 -2.481405287981033325e-01 4.238638281822204590e-02 -9.216793626546859741e-02 5.712540447711944580e-02
-2.993658185005187988e-01 2.579098343849182129e-01 -2.957945689558982849e-02 1.504356786608695984e-02 1.377142686396837234e-02 -9.390030801296234131e-02 1.291624903678894043e-01 -3.282460868358612061e-01 7.376992702484130859e-02 -3.838923275470733643e-01 2.257185280323028564e-01 3.218270465731620789e-02 3.294433280825614929e-02 -1.491750404238700867e-02 -3.406628370285034180e-01 -1.220698356628417969e-01 -6.119912117719650269e-02 3.264728933572769165e-03 1.587369740009307861e-01 -5.624415725469589233e-02 2.234969139099121094e-01 2.515032887458801270e-01 2.013645470142364502e-01 -1.587287187576293945e-01 1.142034530639648438e-01 4.095726832747459412e-02 -2.329758703708648682e-01 1.157099977717734873e-04 -1.602544933557510376e-01 2.914068475365638733e-02 2.459599971771240234e-01 7.195418328046798706e-02
-4.123044013977050781e-01 -1.206696778535842896e-01 7.205803692340850830e-02 -8.852325379848480225e-02 1.956767588853836060e-01 -1.891584545373916626e-01 -6.259664893150329590e-03 -1.794764995574951172e-01 -3.625469282269477844e-02 -3.831240236759185791e-01 1.795122027397155762e-02 -1.522137224674224854e-01 1.520455032587051392e-01 3.540572524070739746e-01 -2.072823941707611084e-01 7.541838288307189941e-02 -7.562375813722610474e-02 -1.381670534610748291e-01 -1.735807806253433228e-01 -1.394899040460586548e-01 1.059518307447433472e-01 1.750354021787643433e-01 -3.914501145482063293e-02 9.335628896951675415e-02 6.705408543348312378e-02 3.322972357273101807e-01 5.931752547621726990e-02 2.510659992694854736e-01 -8.200457692146301270e-02 2.374339476227760315e-02 3.269045427441596985e-02 1.050755530595779419e-01
-2.799242734909057617e-01 8.506841957569122314e-02 3.095504082739353180e-02 1.570452586747705936e-03 4.007507264614105225e-01 -1.577532589435577393e-01 1.999639905989170074e-02 -1.154585033655166626e-01 -1.502014882862567902e-02 -3.458037972450256348e-01 1.100802980363368988e-02 1.106834504753351212e-02 3.253332674503326416e-01 -9.487399458885192871e-02 5.314375460147857666e-02 5.630571767687797546e-02 -2.446908354759216309e-01 1.271884143352508545e-01 9.208595752716064453e-02 -1.591498255729675293e-01 -8.299238234758377075e-02 2.661793529987335205e-01 -6.999612599611282349e-02 -2.225570976734161377e-01 1.391837149858474731e-01 1.594234853982925415e-01 5.001527443528175354e-02 -3.903656601905822754e-01 -1.025085672736167908e-01 8.079641312360763550e-02 -1.183672249317169189e-01 2.427883632481098175e-02
-4.727594926953315735e-02 -5.543131008744239807e-02 -1.543917972594499588e-02 -4.168592393398284912e-02 1.178541406989097595e-01 -1.388356387615203857e-01 8.503560093231499195e-04 -1.966495513916015625e-01 1.187494769692420959e-01 -2.274704165756702423e-02 2.004490792751312256e-02 4.987590759992599487e-02 3.698882758617401123e-01 -1.795580685138702393e-01 -3.569434583187103271e-01 2.369869500398635864e-01 -2.235672324895858765e-01 -2.621615827083587646e-01 1.988685578107833862e-01 2.125510573387145996e-01 1.703886836767196655e-01 -9.095691889524459839e-02 1.963273156434297562e-03 -2.149460650980472565e-02 5.390755459666252136e-02 9.989652782678604126e-02 4.248926639556884766e-01 -2.899111807346343994e-01 -7.164039462804794312e-02 1.164603531360626221e-01 -8.206818252801895142e-02 8.145143836736679077e-02
-2.705934047698974609e-01 -7.863127440214157104e-02 1.851813197135925293e-01 2.081625014543533325e-01 2.670742869377136230e-01 -1.468579620122909546e-01 1.773687303066253662e-01 -1.068807467818260193e-01 9.684064984321594238e-02 -2.240952104330062866e-01 -8.703961223363876343e-02 1.070993989706039429e-01 -1.668507009744644165e-01 -7.011824101209640503e-02 -4.293752610683441162e-01 2.362855970859527588e-01 -3.405835330486297607e-01 -1.166065484285354614e-01 -1.130461096763610840e-01 7.943766564130783081e-02 1.563462764024734497e-01 -1.910663396120071411e-02 -2.261489182710647583e-01 7.031707465648651123e-02 1.976319551467895508e-01 1.583273261785507202e-01 5.669225752353668213e-02 1.928518265485763550e-01 -8.453620970249176025e-02 7.513282448053359985e-02 -9.116593748331069946e-02 1.963112689554691315e-02
-3.398942947387695312e-01 2.993335425853729248e-01 -8.607278764247894287e-02 -1.712308675050735474e-01 7.667816430330276489e-02 3.656004369258880615e-02 -6.936635076999664307e-02 -1.405840963125228882e-01 1.916551031172275543e-02 -2.802449762821197510e-01 -5.219440162181854248e-02 -3.750658035278320312e-01 2.534481287002563477e-01 -6.173055619001388550e-02 -3.628288209438323975e-01 2.809461653232574463e-01 -2.388098044320940971e-03 -3.153549879789352417e-02 -1.078149229288101196e-01 1.450592428445816040e-01 -1.184977293014526367e-01 7.129503041505813599e-02 1.965350657701492310e-02 -1.696525961160659790e-01 3.029304742813110352e-01 -6.738838553428649902e-02 2.839149907231330872e-02 -3.704684320837259293e-03 -8.140347152948379517e-02 -5.346438288688659668e-02 -1.253575980663299561e-01 1.453925371170043945e-01
6.607387959957122803e-02 -1.521947421133518219e-02 -9.612244553864002228e-03 -1.532163470983505249e-01 2.062415182590484619e-01 -2.051905691623687744e-01 -3.482857719063758850e-02 -3.436821997165679932e-01 2.096812576055526733e-01 -2.235298790037631989e-02 3.776237741112709045e-02 2.391513586044311523e-01 3.621155321598052979e-01 2.779996097087860107e-01 -9.747200459241867065e-02 -1.419693380594253540e-01 -1.188067793846130371e-01 -9.087013453245162964e-02 8.808711171150207520e-02 -1.397248208522796631e-01 1.864245086908340454e-01 -1.988788992166519165e-01 1.286954283714294434e-01 -2.546123266220092773e-01 2.440011501312255859e-01 2.494496665894985199e-02 3.049768805503845215e-01 -2.420726418495178223e-01 -7.475574966520071030e-03 4.809297621250152588e-02 -7.582695782184600830e-02 -3.839116916060447693e-02
6.742019206285476685e-02 -5.298826470971107483e-02 2.173770964145660400e-02 -2.339131385087966919e-01 3.288266249001026154e-03 -2.814293839037418365e-02 1.324597299098968506e-01 -3.408322930335998535e-01 4.898935556411743164e-02 -3.605530858039855957e-01 -9.583292901515960693e-02 3.136346489191055298e-02 3.620887398719787598e-01 -1.434893757104873657e-01 -3.105735480785369873e-01 -7.557660341262817383e-02 -7.972796261310577393e-02 -5.109030380845069885e-02 1.663737744092941284e-01 1.414591372013092041e-01 2.040153890848159790e-01 3.519564270973205566e-01 -3.337813541293144226e-02 7.303758710622787476e-02 1.282719075679779053e-01 1.965175420045852661e-01 2.395746707916259766e-01 -1.556453704833984375e-01 -1.562234163284301758e-01 5.454323836602270603e-04 -1.295928210020065308e-01 -3.999736160039901733e-03
-3.595826029777526855e-01 2.106019854545593262e-01 1.165675744414329529e-01 -1.088095158338546753e-01 6.325776129961013794e-02 -1.601654887199401855e-01 -3.988322615623474121e-02 -2.464158684015274048e-01 -3.762393817305564880e-02 -4.501238763332366943e-01 -7.396402209997177124e-02 2.241461426019668579e-01 1.818469464778900146e-01 1.761147975921630859e-01 -1.592181473970413208e-01 -1.420034766197204590e-01 -1.961817741394042969e-01 -2.889897301793098450e-02 7.140696793794631958e-02 1.748464554548263550e-01 7.039010524749755859e-02 2.906417474150657654e-02 -5.901344120502471924e-02 1.502724587917327881e-01 1.199704110622406006e-01 1.981277316808700562e-01 1.348647624254226685e-01 -3.461709246039390564e-02 3.458288013935089111e-01 4.911547899246215820e-02 1.812356151640415192e-02 1.933521181344985962e-01
-8.366873860359191895e-02 1.657173186540603638e-01 5.291116610169410706e-02 -6.814700365066528320e-02 1.198539510369300842e-01 -2.667957246303558350e-01 -7.735651452094316483e-03 -6.499191373586654663e-02 -1.063541024923324585e-01 5.174208432435989380e-02 -1.589091867208480835e-01 -7.629384845495223999e-02 4.679029583930969238e-01 1.249976679682731628e-01 -4.039742648601531982e-01 1.523273289203643799e-01 -3.085257485508918762e-02 -9.186327457427978516e-02 -3.271357417106628418e-01 3.002295084297657013e-02 -1.366949640214443207e-02 9.729862213134765625e-02 -2.215925902128219604e-01 1.133786365389823914e-01 -4.245087970048189163e-03 1.283251941204071045e-01 -1.200952455401420593e-01 -3.278909623622894287e-02 -5.230357125401496887e-02 2.626935839653015137e-01 2.801700308918952942e-02 -3.298688530921936035e-01
-2.095858603715896606e-01 3.311432152986526489e-02 -1.739419996738433838e-02 -2.075995132327079773e-02 2.333257943391799927e-01 1.762740081176161766e-03 -2.405534312129020691e-02 -1.103970184922218323e-01 4.949901252985000610e-02 -8.921382576227188110e-02 2.286189496517181396e-01 -2.031064331531524658e-01 4.131709039211273193e-01 -5.026600509881973267e-02 4.806870222091674805e-02 1.465487033128738403e-01 -3.397408127784729004e-01 1.124416850507259369e-02 2.807258069515228271e-01 1.373262256383895874e-01 1.351442039012908936e-01 5.946445837616920471e-02 -6.270468235015869141e-02 -1.235208809375762939e-01 2.690925002098083496e-01 3.066507577896118164e-01 2.110813558101654053e-01 -9.307999163866043091e-02 -2.137900739908218384e-01 2.348991334438323975e-01 -7.535903155803680420e-02 -7.515849918127059937e-02
1.415089052170515060e-02 4.922430217266082764e-02 3.960382193326950073e-02 -1.119825839996337891e-01 2.544486820697784424e-01 -1.151131093502044678e-01 -9.236088395118713379e-02 -3.314854204654693604e-01 1.817356497049331665e-01 -1.866544038057327271e-01 1.041637212038040161e-01 -1.529063284397125244e-01 1.016519367694854736e-01 -1.887100934982299805e-01 -2.582632601261138916e-01 -3.466285765171051025e-02 -7.049173116683959961e-02 -3.543452322483062744e-01 1.809408217668533325e-01 2.792116701602935791e-01 -7.852540584281086922e-04 -2.043143659830093384e-02 -9.911674261093139648e-02 2.039623074233531952e-02 -3.000355698168277740e-02 -1.623958721756935120e-02 -6.150005385279655457e-02 -4.169997870922088623e-01 -1.252676546573638916e-01 3.258075565099716187e-02 -2.683795392513275146e-01 2.267444878816604614e-01
-2.896853983402252197e-01 4.372630268335342407e-02 -9.330171346664428711e-02 1.714307814836502075e-01 8.758528530597686768e-02 -6.234499439597129822e-02 2.007816433906555176e-01 -2.287613302469253540e-01 1.547516696155071259e-02 -1.922940462827682495e-01 4.826218634843826294e-02 -2.216433733701705933e-01 3.377954065799713135e-01 -1.657754182815551758e-01 -5.356233566999435425e-02 2.201345562934875488e-01 1.071984414011240005e-02 -1.563490480184555054e-01 -5.372294038534164429e-02 2.642582356929779053e-02 3.126940429210662842e-01 -1.375975161790847778e-01 -2.747043967247009277e-01 1.170118432492017746e-02 2.870445549488067627e-01 1.062068045139312744e-01 1.425859779119491577e-01 -4.684894531965255737e-02 -1.666853204369544983e-02 -1.003239080309867859e-01 -1.221339404582977295e-01 -3.582914769649505615e-01
-2.148079723119735718e-01 1.564136743545532227e-01 -9.506466984748840332e-02 -2.297193855047225952e-01 1.939137428998947144e-01 5.395360291004180908e-02 -8.628101646900177002e-02 -1.769114583730697632e-01 3.331226110458374023e-01 -3.665110468864440918e-02 4.421870037913322449e-02 1.596176251769065857e-02 3.652740716934204102e-01 4.163278266787528992e-03 -1.728175431489944458e-01 6.073646992444992065e-02 -1.781175136566162109e-01 2.398819327354431152e-01 2.966434657573699951e-01 5.468080937862396240e-02 1.761191338300704956e-01 5.796929076313972473e-02 1.604495048522949219e-01 -1.988534629344940186e-02 1.417318284511566162e-01 1.057941839098930359e-01 -6.714604049921035767e-02 -1.064115837216377258e-01 1.158635243773460388e-01 3.841556012630462646e-01 -2.406626194715499878e-01 1.332010491751134396e-03
-1.766536533832550049e-01 5.695801693946123123e-03 2.362313121557235718e-01 -1.304673310369253159e-02 -1.256988793611526489e-01 -2.237681001424789429e-01 2.609148025512695312e-01 -3.716984987258911133e-01 -3.723133727908134460e-02 1.007064059376716614e-01 7.713996339589357376e-03 -9.999101981520652771e-03 3.432542383670806885e-01 3.338973969221115112e-02 -2.594383060932159424e-01 -1.373524665832519531e-01 -1.636104434728622437e-01 -1.873054653406143188e-01 -7.569828629493713379e-02 3.496562242507934570e-01 4.999875277280807495e-02 4.887342453002929688e-02 -2.841128110885620117e-01 1.323449760675430298e-01 2.248246222734451294e-01 8.383025228977203369e-02 -9.957349393516778946e-04 1.202306225895881653e-01 1.273817867040634155e-01 2.484459243714809418e-02 -2.026869505643844604e-01 -3.093035705387592316e-02
-1.880618929862976074e-02 -1.140496432781219482e-01 -1.810036003589630127e-01 -1.664702892303466797e-01 1.416841298341751099e-01 -2.499352991580963135e-01 6.615612655878067017e-02 -1.637930423021316528e-01 -9.096564725041389465e-03 -2.253121286630630493e-01 -3.706830786541104317e-03 1.831618696451187134e-01 5.526753067970275879e-01 -9.677240252494812012e-02 -1.902275979518890381e-01 6.814900040626525879e-02 -1.623909622430801392e-01 2.063340879976749420e-02 1.347769945859909058e-01 -3.638324886560440063e-02 2.041949704289436340e-02 1.363786123692989349e-02 1.389328390359878540e-01 5.069501698017120361e-02 2.702131867408752441e-01 1.694733351469039917e-01 2.753786742687225342e-01 -2.624116539955139160e-01 3.563545271754264832e-02 2.135813683271408081e-01 -9.937599301338195801e-02 -2.021779678761959076e-02
6.127947568893432617e-02 1.811514943838119507e-01 -1.264444142580032349e-01 -2.081597596406936646e-01 4.195819795131683350e-02 -2.591884732246398926e-01 1.496265083551406860e-01 -2.370899170637130737e-01 3.672254085540771484e-01 -1.185500919818878174e-01 3.880898356437683105e-01 -2.237575314939022064e-02 -1.043249666690826416e-02 1.205353215336799622e-01 -1.130393445491790771e-01 -1.952431797981262207e-01 -2.069644778966903687e-01 -3.434265255928039551e-01 4.870053008198738098e-02 2.719136420637369156e-03 2.212104201316833496e-01 1.762635856866836548e-01 -1.068454012274742126e-01 1.715601980686187744e-02 1.400326490402221680e-01 4.037602245807647705e-02 -2.203694917261600494e-02 6.330589205026626587e-02 3.592534735798835754e-02 6.306643038988113403e-02 -3.042667210102081299e-01 1.120973899960517883e-01
-4.067231714725494385e-01 1.336973905563354492e-01 -1.557160466909408569e-01 -2.282967418432235718e-01 1.658983230590820312e-01 -1.119318827986717224e-01 2.655365169048309326e-01 -3.637982606887817383e-01 9.792485833168029785e-02 -1.160971075296401978e-01 3.198320418596267700e-02 -2.692386806011199951e-01 -1.178984879516065121e-03 -1.188235878944396973e-01 -2.637209296226501465e-01 1.796673238277435303e-01 -4.539494961500167847e-02 -1.314322054386138916e-01 1.652915179729461670e-01 -2.039555609226226807e-01 5.541586875915527344e-02 -1.557194739580154419e-01 -1.851131170988082886e-01 -5.176371335983276367e-02 1.731163114309310913e-01 5.501246545463800430e-03 -4.532386735081672668e-02 -1.606841236352920532e-01 1.112938597798347473e-01 1.041811890900135040e-02 -5.895546451210975647e-02 2.419316619634628296e-01
-1.280717253684997559e-01 -4.524989053606987000e-02 1.155178770422935486e-01 -2.049308568239212036e-01 1.738669574260711670e-01 -2.631065249443054199e-01 3.495881855487823486e-01 -3.044013977050781250e-01 3.076633438467979431e-02 -8.135099709033966064e-02 -2.472593076527118683e-02 -3.503139317035675049e-01 1.392782479524612427e-01 4.810867086052894592e-02 -3.441323935985565186e-01 1.535850614309310913e-01 -8.978696912527084351e-02 -1.278373003005981445e-01 3.155369544401764870e-03 -2.438334934413433075e-02 3.333032131195068359e-02 -3.395149856805801392e-02 -2.075282931327819824e-01 1.697071790695190430e-01 1.491347849369049072e-01 -2.250442653894424438e-01 -2.406974136829376221e-01 -4.027431085705757141e-02 -1.199373416602611542e-02 1.944191008806228638e-01 3.224260732531547546e-02 -2.160830944776535034e-01
-1.053152140229940414e-02 1.491845771670341492e-02 -1.190475821495056152e-01 -7.305466383695602417e-02 1.257299184799194336e-01 5.479951947927474976e-02 -2.719182074069976807e-01 -5.715330243110656738e-01 8.940836787223815918e-02 8.363277651369571686e-03 9.908563457429409027e-03 2.355497702956199646e-02 2.564847767353057861e-01 -2.597318887710571289e-01 -8.784759044647216797e-02 1.438714005053043365e-02 -2.403686195611953735e-01 -3.087662756443023682e-01 4.021111875772476196e-02 1.212423667311668396e-01 1.272777169942855835e-01 2.741027995944023132e-02 5.400005355477333069e-02 4.857117310166358948e-02 2.875749170780181885e-01 1.539893448352813721e-01 2.987289801239967346e-03 -3.238611668348312378e-02 -2.906519770622253418e-01 8.228224515914916992e-02 4.349670931696891785e-02 1.363949626684188843e-01
-7.382077723741531372e-02 -7.961799204349517822e-02 3.911661356687545776e-02 -4.928306117653846741e-02 2.110001146793365479e-01 9.601473808288574219e-02 -2.383102178573608398e-01 -1.987958103418350220e-01 -2.690936438739299774e-02 -4.208949208259582520e-01 -1.627096086740493774e-01 -8.903063833713531494e-02 7.077351212501525879e-02 -1.256328169256448746e-02 -4.142756462097167969e-01 1.465868800878524780e-01 -1.122569888830184937e-01 4.280886799097061157e-02 -2.589210867881774902e-01 1.310455948114395142e-01 -6.382466107606887817e-02 6.099704653024673462e-02 1.665421277284622192e-01 -1.064678654074668884e-02 2.743020057678222656e-01 9.208402782678604126e-02 -1.841562837362289429e-01 7.616495713591575623e-03 -5.204077810049057007e-02 2.621448636054992676e-01 -2.723904848098754883e-01 -1.613574177026748657e-01
-1.723276078701019287e-01 3.993194103240966797e-01 -1.469638496637344360e-01 1.255357563495635986e-01 5.595101416110992432e-02 -7.861505448818206787e-02 8.259801566600799561e-02 -2.775652706623077393e-01 6.938398815691471100e-03 -3.955571949481964111e-01 8.946638554334640503e-02 -2.732669115066528320e-01 1.362936198711395264e-01 -8.866988122463226318e-02 -3.535071313381195068e-01 2.128772251307964325e-02 8.793912082910537720e-02 -2.073652595281600952e-01 1.061177477240562439e-01 3.048513829708099365e-01 -9.261419624090194702e-02 -7.944479584693908691e-02 2.676381962373852730e-03 -2.190501242876052856e-02 2.363477647304534912e-01 8.358134329319000244e-02 -5.126469582319259644e-02 1.487565785646438599e-01 -3.382864221930503845e-02 -1.699719950556755066e-02 1.038203909993171692e-01 1.383582651615142822e-01
2.652319148182868958e-02 5.400600656867027283e-02 9.444718807935714722e-02 -1.215051561594009399e-01 1.815292686223983765e-01 -8.982763439416885376e-02 -6.479223072528839111e-02 -4.560582637786865234e-01 4.491530731320381165e-02 -3.851384520530700684e-01 4.431729391217231750e-02 -1.080201417207717896e-01 1.923439353704452515e-01 -6.170641630887985229e-02 -1.064408421516418457e-01 -2.134152455255389214e-03 -3.772816956043243408e-01 6.591355800628662109e-02 -1.080316081643104553e-01 -1.767372339963912964e-02 1.460687667131423950e-01 8.607241511344909668e-02 8.481859229505062103e-03 5.289932712912559509e-03 -3.411993756890296936e-02 1.996183302253484726e-03 1.390891373157501221e-01 -5.222986340522766113e-01 -1.036193445324897766e-01 4.943385347723960876e-02 -7.446721941232681274e-02 6.178979948163032532e-02
6.423287093639373779e-03 2.598177790641784668e-01 3.174442797899246216e-02 6.452758330851793289e-03 -1.324537545442581177e-01 -2.008167207241058350e-01 -1.267510801553726196e-01 -3.555462956428527832e-01 1.137634553015232086e-02 -4.048959910869598389e-01 2.709931507706642151e-02 -1.895253062248229980e-01 2.508804798126220703e-01 1.916868798434734344e-02 -3.365232944488525391e-01 -2.028919383883476257e-02 -6.738002598285675049e-02 4.353145137429237366e-02 -9.490195661783218384e-02 -3.809779882431030273e-02 -3.151692822575569153e-02 -5.874838307499885559e-02 1.279106885194778442e-01 -2.078795284032821655e-01 3.738781809806823730e-01 1.164640635251998901e-01 7.254419475793838501e-02 1.822979450225830078e-01 -1.235242187976837158e-01 2.781351469457149506e-02 -7.024656236171722412e-02 2.442095875740051270e-01
-7.894794642925262451e-02 -2.111397124826908112e-02 9.471353143453598022e-02 -1.637908518314361572e-01 1.056470200419425964e-01 -3.138389065861701965e-02 -7.331629842519760132e-02 -6.727167963981628418e-02 2.887417078018188477e-01 -3.184259831905364990e-01 2.896256931126117706e-02 2.062023431062698364e-01 2.556627690792083740e-01 -1.380056589841842651e-01 -3.487572073936462402e-01 9.764437377452850342e-02 -3.323490321636199951e-01 -3.102095425128936768e-01 -1.890843808650970459e-01 2.040722519159317017e-01 -1.983390003442764282e-01 -1.692459546029567719e-02 1.346748322248458862e-01 1.646419465541839600e-01 1.972618252038955688e-01 4.803820338565856218e-04 6.394921988248825073e-02 -1.736318022012710571e-01 4.267426580190658569e-02 1.588189899921417236e-01 1.270599961280822754e-01 8.052416890859603882e-02
-4.101905524730682373e-01 4.061248898506164551e-01 -1.829382926225662231e-01 3.637742251157760620e-02 -3.217643499374389648e-02 1.010590940713882446e-01 -1.948790973983705044e-03 -2.522281706333160400e-01 -2.244143038988113403e-01 -2.765042781829833984e-01 -3.719224780797958374e-02 -2.050585448741912842e-01 1.005386561155319214e-01 1.124148890376091003e-01 -2.556113004684448242e-01 1.825084835290908813e-01 -1.781390979886054993e-02 4.336199536919593811e-02 -5.032599344849586487e-02 1.690515577793121338e-01 -9.622753597795963287e-03 3.274071216583251953e-02 -1.223398186266422272e-02 -1.847574263811111450e-01 2.888016998767852783e-01 -4.978886246681213379e-02 1.317901611328125000e-01 -1.223147064447402954e-01 -1.215250715613365173e-01 -1.904139965772628784e-01 -1.636424213647842407e-01 2.697088755667209625e-02
-1.561235934495925903e-01 1.922941207885742188e-01 -1.816719174385070801e-01 -2.872559428215026855e-01 1.855720728635787964e-01 7.826447486877441406e-02 2.666972875595092773e-01 -1.829424798488616943e-01 2.605862915515899658e-01 -7.582420855760574341e-02 3.725415468215942383e-01 2.861883044242858887e-01 4.260319750756025314e-03 5.889327824115753174e-02 -1.847639381885528564e-01 4.609771131072193384e-04 -1.956081539392471313e-01 -2.726298570632934570e-01 5.564333871006965637e-02 -8.903308957815170288e-02 2.313189953565597534e-02 2.114480584859848022e-01 5.151246115565299988e-02 1.512661129236221313e-01 7.720994204282760620e-02 -3.000646457076072693e-02 3.424302935600280762e-01 -1.438251230865716934e-02 -1.426569372415542603e-01 1.052940171211957932e-02 -2.560372930020093918e-03 -8.253261446952819824e-02
-2.024768143892288208e-01 3.053426742553710938e-01 -1.568623483180999756e-01 9.342930279672145844e-03 1.803646832704544067e-01 -6.786248087882995605e-02 1.279021650552749634e-01 -2.690819203853607178e-01 4.761492460966110229e-02 -3.135612607002258301e-01 -7.204034924507141113e-02 -5.258117318153381348e-01 2.594419382512569427e-02 -1.023504287004470825e-01 -3.520666360855102539e-01 3.985313326120376587e-02 -1.027602627873420715e-01 -1.075880900025367737e-01 -8.910170942544937134e-02 9.549128822982311249e-03 -7.842683792114257812e-02 7.226784527301788330e-02 -2.504634857177734375e-02 7.046420872211456299e-02 1.534915417432785034e-01 1.206829100847244263e-01 2.201286889612674713e-02 -1.609690338373184204e-01 -1.812982112169265747e-01 2.327751182019710541e-02 9.952766448259353638e-02 2.031361907720565796e-01
-3.305944800376892090e-01 -2.655477263033390045e-02 3.033995069563388824e-02 9.516499191522598267e-02 2.663282752037048340e-01 -7.830293476581573486e-02 1.105428040027618408e-01 -3.725190758705139160e-01 3.190623223781585693e-01 -6.695586442947387695e-02 1.271931976079940796e-01 -1.191717460751533508e-01 6.481836736202239990e-02 9.160184860229492188e-02 -3.035032451152801514e-01 -3.979526162147521973e-01 5.609683692455291748e-02 -2.540686130523681641e-01 -1.715730726718902588e-01 -1.297181993722915649e-01 1.170868650078773499e-01 -1.486799120903015137e-01 -1.395964026451110840e-01 1.905682832002639771e-01 1.539681255817413330e-01 1.985211856663227081e-03 -4.865729436278343201e-02 1.969643123447895050e-02 2.559095621109008789e-02 1.157121211290359497e-01 -4.855865985155105591e-02 -6.154752522706985474e-02
-1.658577024936676025e-01 3.060068003833293915e-02 -8.640629798173904419e-02 -7.234124094247817993e-02 6.929264962673187256e-02 1.511084288358688354e-01 6.004381552338600159e-02 -1.098768860101699829e-01 1.341717392206192017e-01 -1.506679803133010864e-01 2.152213752269744873e-01 -2.435426115989685059e-01 3.358159959316253662e-01 3.817251920700073242e-01 -2.240977063775062561e-02 -1.246922388672828674e-01 -4.478815570473670959e-02 -2.708618342876434326e-01 7.606075704097747803e-02 -1.326085180044174194e-01 -1.007834300398826599e-01 3.836604580283164978e-02 -1.120492257177829742e-02 -2.310004644095897675e-02 1.827098280191421509e-01 4.056670889258384705e-02 -1.207427233457565308e-01 -2.676920499652624130e-03 -2.903907597064971924e-01 -2.021760679781436920e-02 -2.547436654567718506e-01 4.294112026691436768e-01
-1.832251548767089844e-01 2.360958307981491089e-01 -6.146620027720928192e-03 4.530101642012596130e-02 1.172205880284309387e-01 -3.498119860887527466e-02 2.930935025215148926e-01 -2.391116619110107422e-01 -2.312991023063659668e-02 -1.468472033739089966e-01 -1.874602586030960083e-01 -4.560269117355346680e-01 2.311653792858123779e-01 -1.681906431913375854e-01 -3.817273378372192383e-01 -1.140586584806442261e-01 6.348921358585357666e-02 -1.616370081901550293e-01 -1.683753877878189087e-01 1.749942004680633545e-01 1.505774855613708496e-01 -1.730525642633438110e-01 4.158355295658111572e-02 2.474036999046802521e-02 6.449966132640838623e-02 1.413014084100723267e-01 8.559698611497879028e-02 -1.200525760650634766e-01 -1.147587597370147705e-01 8.013769239187240601e-02 7.759122550487518311e-02 1.712683886289596558e-01
2.216169051826000214e-02 -1.363868117332458496e-01 1.659069806337356567e-01 -1.983015537261962891e-01 2.593077123165130615e-01 -2.365685626864433289e-02 3.370352461934089661e-02 -5.117066502571105957e-01 3.630564361810684204e-02 -3.054063916206359863e-01 5.604173988103866577e-02 2.003404796123504639e-01 8.007854968309402466e-02 -1.584848016500473022e-02 -2.084663957357406616e-01 1.156456992030143738e-01 9.509168565273284912e-02 -2.991309948265552521e-02 8.928536623716354370e-02 -1.371555589139461517e-02 1.094916611909866333e-01 1.185332611203193665e-01 2.365838140249252319e-01 1.935199089348316193e-02 1.963761299848556519e-01 7.290783524513244629e-02 4.982499778270721436e-02 -3.111025691032409668e-01 -2.694597244262695312e-01 -4.480784386396408081e-02 -2.516189813613891602e-01 1.892175525426864624e-02
-3.778536021709442139e-01 5.682839453220367432e-02 -1.447811629623174667e-02 -6.454614549875259399e-02 -5.212362483143806458e-02 1.115334406495094299e-02 5.792988091707229614e-02 -1.757512986660003662e-01 2.010326534509658813e-01 -1.894112378358840942e-01 9.177767485380172729e-02 -3.274805545806884766e-01 3.661737143993377686e-01 3.363870829343795776e-02 1.140410453081130981e-02 1.182770729064941406e-01 -1.121436208486557007e-01 -4.812702536582946777e-02 3.064070045948028564e-01 1.378746610134840012e-02 -1.408496648073196411e-01 1.314951032400131226e-01 -9.674258530139923096e-02 -1.534657329320907593e-01 1.393967717885971069e-01 4.497456178069114685e-02 2.758292555809020996e-01 -1.594380736351013184e-01 -9.541998803615570068e-02 2.946608662605285645e-01 -2.548697590827941895e-01 -9.160199761390686035e-02
-2.119392454624176025e-01 -1.461226493120193481e-01 -4.246026277542114258e-02 -1.470381319522857666e-01 1.415566802024841309e-01 -2.069230675697326660e-01 1.342359185218811035e-01 -2.571744024753570557e-01 2.381450384855270386e-01 -2.714006304740905762e-01 -4.637601971626281738e-02 -1.492636203765869141e-01 1.002405285835266113e-01 -1.479764729738235474e-01 -1.112103611230850220e-01 1.099310219287872314e-01 -3.308966010808944702e-02 -2.290449887514114380e-01 2.951280772686004639e-01 1.834563612937927246e-01 2.879559993743896484e-01 1.598218977451324463e-01 -8.425202965736389160e-02 9.314583241939544678e-02 1.264836192131042480e-01 2.085969299077987671e-01 1.853424161672592163e-01 -2.693201005458831787e-01 -1.107319742441177368e-01 6.488775461912155151e-02 -1.764972507953643799e-01 1.988094002008438110e-01
-1.824664026498794556e-01 1.452268958091735840e-01 -3.926925733685493469e-02 3.099809773266315460e-02 1.809325218200683594e-01 3.870251402258872986e-02 3.201811015605926514e-01 -1.599652767181396484e-01 1.737781916745007038e-03 -3.649858236312866211e-01 -9.733277373015880585e-03 -4.938153550028800964e-02 -1.342260651290416718e-02 1.375886797904968262e-01 5.405874922871589661e-02 -1.922645568847656250e-01 -1.732803881168365479e-01 -7.837583869695663452e-02 -7.353952969424426556e-04 1.010233983397483826e-01 2.154870927333831787e-01 -2.122624963521957397e-01 2.541332505643367767e-02 1.624167896807193756e-02 1.480841040611267090e-01 1.881533116102218628e-01 3.279574215412139893e-02 1.314252167940139771e-01 -1.466993689537048340e-01 -4.580355249345302582e-03 -3.045448362827301025e-01 5.072283744812011719e-01
-4.300307631492614746e-01 9.754437021911144257e-03 -3.123824857175350189e-02 8.094385266304016113e-02 -1.715226657688617706e-02 -1.270427405834197998e-01 2.895792126655578613e-01 -3.751502037048339844e-01 6.084053218364715576e-02 -4.245932400226593018e-01 -1.059288606047630310e-01 1.158386543393135071e-01 2.881251275539398193e-01 1.264779418706893921e-01 -1.145157217979431152e-01 2.295494675636291504e-01 -1.187748536467552185e-01 7.582657039165496826e-02 1.190640404820442200e-01 -5.988632142543792725e-02 1.413510292768478394e-01 -6.202116236090660095e-02 -2.334315516054630280e-02 -2.386411428451538086e-01 1.842622160911560059e-01 1.304168403148651123e-01 -6.205949187278747559e-02 -9.377016872167587280e-02 -8.323143236339092255e-03 1.176026742905378342e-02 7.258822023868560791e-02 7.042660564184188843e-02
-1.510428488254547119e-01 -7.462810259312391281e-03 -1.202329844236373901e-01 -2.883583903312683105e-01 2.799150645732879639e-01 1.006648759357631207e-03 3.522746264934539795e-02 -1.915324777364730835e-01 7.240616530179977417e-02 -2.505611777305603027e-01 8.872064761817455292e-03 -1.054549068212509155e-01 2.538605332374572754e-01 1.063691377639770508e-01 -2.474360167980194092e-01 3.774535655975341797e-01 1.622195690870285034e-01 -5.736747756600379944e-02 4.556879028677940369e-02 4.670260008424520493e-03 9.375377744436264038e-02 7.868967950344085693e-02 -1.054621115326881409e-01 1.620494574308395386e-01 4.097656309604644775e-01 -5.618061125278472900e-02 3.508127108216285706e-02 -2.131505757570266724e-01 1.011271309107542038e-02 -2.443663179874420166e-01 -1.901289671659469604e-01 -8.248267322778701782e-02
3.817230090498924255e-02 1.274588704109191895e-01 -6.018421053886413574e-02 3.073374927043914795e-01 1.927360743284225464e-01 1.671603880822658539e-02 -3.545039892196655273e-01 -3.786498904228210449e-01 1.157156527042388916e-01 -1.974037140607833862e-01 4.185047745704650879e-02 8.617620915174484253e-03 1.268641501665115356e-01 2.845813520252704620e-02 -4.951701760292053223e-01 -8.512781560420989990e-02 -7.179129868745803833e-02 -1.668493598699569702e-01 2.214257568120956421e-01 3.613583743572235107e-02 8.867276459932327271e-02 -1.083258315920829773e-01 1.488193422555923462e-01 -6.162820383906364441e-02 1.804940104484558105e-01 -9.978536516427993774e-02 8.140163868665695190e-02 -6.935134530067443848e-02 1.186469569802284241e-01 1.844690889120101929e-01 -1.089439541101455688e-01 -1.067628189921379089e-01
-1.756672710180282593e-01 -1.114571094512939453e-01 1.338775902986526489e-01 -9.449408203363418579e-02 9.924790821969509125e-03 -9.646221995353698730e-02 1.959997862577438354e-01 -2.139235138893127441e-01 1.144150272011756897e-01 -1.641089022159576416e-01 -2.132517993450164795e-01 4.774812236428260803e-02 4.814656674861907959e-01 2.517031133174896240e-02 -1.030660346150398254e-01 -9.696004539728164673e-02 -6.962886452674865723e-02 -9.225726127624511719e-02 -3.446485474705696106e-02 -1.404700614511966705e-02 2.550700008869171143e-01 1.310381591320037842e-01 2.675356268882751465e-01 4.170130193233489990e-02 3.074071705341339111e-01 1.145328059792518616e-01 2.053304612636566162e-01 -1.831298917531967163e-01 -2.275472730398178101e-01 -9.481009095907211304e-02 -2.710762321949005127e-01 -9.046580642461776733e-02
2.648546732962131500e-02 2.866033315658569336e-01 1.960432678461074829e-01 -1.325505673885345459e-01 1.110792756080627441e-01 -1.479995250701904297e-01 2.175054848194122314e-01 -2.379471361637115479e-01 1.543537527322769165e-01 -1.094076260924339294e-01 -1.281933486461639404e-02 2.672567367553710938e-01 -1.022239550948143005e-01 1.247620061039924622e-01 -9.186593443155288696e-02 4.420844092965126038e-02 -2.603597939014434814e-01 -2.506377696990966797e-01 2.378103882074356079e-02 6.721882522106170654e-02 -2.974163275212049484e-03 1.214368417859077454e-01 2.854570150375366211e-01 -1.497710007242858410e-03 2.185792028903961182e-01 4.201017916202545166e-01 9.701915085315704346e-02 -4.536087438464164734e-02 -1.952781677246093750e-01 -5.421402677893638611e-02 -2.279738187789916992e-01 1.359343230724334717e-01
-1.993383765220642090e-01 2.181643098592758179e-01 -1.225223690271377563e-01 -8.335977792739868164e-02 9.526523202657699585e-02 -2.023686319589614868e-01 2.423890382051467896e-01 -2.800679802894592285e-01 1.054793596267700195e-01 -2.885957956314086914e-01 -1.703151166439056396e-01 -3.808880150318145752e-01 1.969999074935913086e-02 -8.161449432373046875e-02 -3.103961944580078125e-01 -3.986378759145736694e-02 4.332359507679939270e-02 -1.620037555694580078e-01 -2.302025705575942993e-01 1.384814977645874023e-01 -5.782166495919227600e-02 -9.568290412425994873e-02 3.118997067213058472e-02 -9.425395727157592773e-02 2.189414352178573608e-01 2.261397689580917358e-01 -8.302331715822219849e-02 -2.445527017116546631e-01 -1.419840008020401001e-01 -1.333918515592813492e-02 4.223612695932388306e-02 1.395220458507537842e-01
-1.004978418350219727e-01 2.718862891197204590e-02 -9.613908082246780396e-02 1.037201434373855591e-01 1.453799754381179810e-01 1.231453642249107361e-01 -1.738457381725311279e-01 -3.575214445590972900e-01 -1.521567106246948242e-01 -3.785657882690429688e-01 9.339533001184463501e-02 -3.427454456686973572e-02 1.474292427301406860e-01 1.523272600024938583e-02 -8.607328683137893677e-02 1.240365952253341675e-01 -8.740360848605632782e-03 -3.386083245277404785e-01 -1.564488410949707031e-01 9.796235710382461548e-02 -5.513483285903930664e-02 1.774873398244380951e-02 2.296439856290817261e-01 -6.889739632606506348e-02 1.487140506505966187e-01 -9.655777364969253540e-02 2.169605940580368042e-01 -3.455151021480560303e-01 -1.743731945753097534e-01 -2.032087370753288269e-02 -3.302708566188812256e-01 7.912908494472503662e-02
-8.905199170112609863e-02 2.474325597286224365e-01 -2.094085812568664551e-01 -1.134454458951950073e-01 -6.656157318502664566e-03 -1.562879383563995361e-01 -7.262837141752243042e-02 -2.247424870729446411e-01 -7.801768369972705841e-03 -4.004253745079040527e-01 -1.046974807977676392e-01 -1.423235237598419189e-01 2.434424012899398804e-01 1.921564489603042603e-01 -1.459408402442932129e-01 7.463978230953216553e-02 -8.530324697494506836e-02 1.101216375827789307e-01 -1.817127913236618042e-01 5.332662537693977356e-02 2.116841636598110199e-02 -2.649578750133514404e-01 -2.847512438893318176e-02 -2.970823347568511963e-01 3.196068108081817627e-01 1.255990266799926758e-01 8.435959368944168091e-02 -3.033107891678810120e-02 -3.971837833523750305e-02 3.131803870201110840e-02 -1.905231624841690063e-01 3.152616918087005615e-01
-8.766823261976242065e-02 9.084759652614593506e-02 -1.646510064601898193e-01 -2.486664950847625732e-01 1.959934085607528687e-01 -1.045622155070304871e-01 -7.069166749715805054e-02 -2.701845765113830566e-01 2.564615905284881592e-01 -1.326530724763870239e-01 2.444549649953842163e-01 -7.358666509389877319e-02 1.056737899780273438e-01 -1.838780492544174194e-01 -2.083410173654556274e-01 1.650276333093643188e-01 -1.052757143042981625e-03 -1.726187467575073242e-01 -6.567627936601638794e-02 2.823697328567504883e-01 1.641205698251724243e-01 -3.027556836605072021e-02 3.141522109508514404e-01 -1.064816787838935852e-01 -1.677424460649490356e-02 -1.208722889423370361e-01 -5.061711184680461884e-03 -3.855777680873870850e-01 -1.702351421117782593e-01 -1.167747899889945984e-01 -1.933379471302032471e-01 -9.111496806144714355e-02
-3.572688996791839600e-01 1.881673485040664673e-01 -2.155708670616149902e-01 5.238973721861839294e-02 3.049763143062591553e-01 2.644645515829324722e-03 1.015379950404167175e-01 -1.723418086767196655e-01 2.742979526519775391e-01 -9.827252477407455444e-02 6.502580642700195312e-02 -1.009599268436431885e-01 1.702930778264999390e-01 -1.789852976799011230e-01 -2.223986387252807617e-01 8.880309760570526123e-02 1.971646547317504883e-01 1.469451189041137695e-01 1.195717081427574158e-01 1.123736724257469177e-01 2.994948066771030426e-02 -2.521006576716899872e-02 -1.297320574522018433e-01 6.061114743351936340e-02 3.678423166275024414e-01 1.448023170232772827e-01 5.170511454343795776e-02 -3.198786452412605286e-02 -8.107283711433410645e-02 2.549914717674255371e-01 -5.013816058635711670e-02 -3.057750165462493896e-01
-2.640585601329803467e-01 1.800036877393722534e-01 -7.565088570117950439e-02 -1.250401288270950317e-01 6.931933015584945679e-02 -1.570085734128952026e-01 -1.296299248933792114e-01 -2.347814291715621948e-01 -1.441894471645355225e-01 -4.311363101005554199e-01 1.552563458681106567e-01 -1.591772288084030151e-01 8.415442705154418945e-02 2.219625189900398254e-02 -2.938577830791473389e-01 2.008558213710784912e-01 1.171198636293411255e-01 7.110009901225566864e-03 -2.514307200908660889e-01 -5.026564374566078186e-02 -1.007085144519805908e-01 -8.392634242773056030e-02 -2.679460449144244194e-03 8.960061520338058472e-02 7.355097681283950806e-03 -4.168001189827919006e-02 -2.163133025169372559e-01 -3.749950230121612549e-02 5.529259797185659409e-03 3.385015726089477539e-01 -3.374112844467163086e-01 -3.959007188677787781e-02
6.228621304035186768e-02 -3.198345750570297241e-02 8.626204729080200195e-02 -9.169309586286544800e-02 8.470413833856582642e-02 -2.898239493370056152e-01 1.074255928397178650e-01 -3.574998378753662109e-01 1.461098343133926392e-01 -1.524023339152336121e-02 1.518918275833129883e-01 2.327828258275985718e-01 4.150177836418151855e-01 -2.037637680768966675e-01 -8.460015803575515747e-02 -3.944751247763633728e-02 -1.284304112195968628e-01 -1.858539730310440063e-01 -1.190018504858016968e-01 2.521027922630310059e-01 1.593610197305679321e-01 -2.406455390155315399e-02 1.958752274513244629e-01 -8.207322657108306885e-02 2.596206665039062500e-01 -2.411033362150192261e-01 8.374826610088348389e-02 -2.697852253913879395e-01 -1.460381001234054565e-01 1.763733662664890289e-02 -1.148077379912137985e-02 -2.201330289244651794e-02
-3.302062451839447021e-01 2.813566848635673523e-02 4.610383510589599609e-02 1.115451455116271973e-01 3.275389075279235840e-01 8.944973349571228027e-02 -5.635939538478851318e-02 -3.106428384780883789e-01 1.406538486480712891e-01 -2.150961607694625854e-01 1.521759927272796631e-01 9.590382687747478485e-03 5.947623029351234436e-02 2.030927129089832306e-02 -2.112845331430435181e-01 1.478221267461776733e-01 -7.847081124782562256e-02 -1.557817459106445312e-01 -2.048693150281906128e-01 -3.206974640488624573e-02 8.687832951545715332e-02 -6.688775122165679932e-02 8.191383630037307739e-02 -1.615730077028274536e-01 1.444577574729919434e-01 5.341326352208852768e-03 2.976801991462707520e-01 -3.325794041156768799e-01 1.471681743860244751e-01 -7.502912729978561401e-02 -2.240986526012420654e-01 2.915714979171752930e-01
-5.252904258668422699e-03 1.998235583305358887e-01 -1.233632788062095642e-01 2.187729179859161377e-01 3.109387159347534180e-01 -2.690293192863464355e-01 -1.763394474983215332e-01 -2.393765300512313843e-01 2.193880528211593628e-01 -2.769843935966491699e-01 -1.328482292592525482e-02 1.435209363698959351e-01 2.850300669670104980e-01 2.032390981912612915e-01 -3.519961982965469360e-02 7.019370049238204956e-02 8.158035576343536377e-02 -1.041479557752609253e-01 -9.715469926595687866e-02 1.377996653318405151e-01 2.419228255748748779e-01 -4.151719808578491211e-02 1.108189821243286133e-01 1.072626933455467224e-01 3.478173017501831055e-01 -5.618351325392723083e-02 -1.524081379175186157e-01 3.245095908641815186e-02 -1.239532977342605591e-01 -5.089771747589111328e-02 -1.606211215257644653e-01 -2.074382305145263672e-01
-2.603200376033782959e-01 3.259089291095733643e-01 4.523860663175582886e-02 -1.535742729902267456e-01 4.842775687575340271e-02 4.603272676467895508e-02 4.105350375175476074e-02 -1.510190665721893311e-01 -1.621381640434265137e-01 -4.270937144756317139e-01 2.520625479519367218e-02 -3.366094827651977539e-02 3.281250596046447754e-01 4.200420901179313660e-02 -3.221625089645385742e-01 1.479933410882949829e-01 2.256771177053451538e-01 -1.536026448011398315e-01 -8.744803071022033691e-02 2.145683616399765015e-01 -3.857776895165443420e-02 -7.122804224491119385e-02 -5.911565944552421570e-02 -1.809578835964202881e-01 2.208895534276962280e-01 -1.437955647706985474e-01 3.443260118365287781e-02 1.389020085334777832e-01 -2.071672528982162476e-01 -1.735692285001277924e-02 -2.142962627112865448e-02 1.456065922975540161e-01
-1.060858182609081268e-02 1.149846091866493225e-01 4.601700603961944580e-02 -1.016507372260093689e-01 9.091618657112121582e-02 1.720244735479354858e-01 1.006072610616683960e-01 -3.112923502922058105e-01 3.734832704067230225e-01 -2.840256989002227783e-01 -3.472027927637100220e-02 -1.127180829644203186e-01 3.474534451961517334e-01 1.008800715208053589e-01 -4.444715101271867752e-03 5.837902426719665527e-03 -3.755250871181488037e-01 -5.008601024746894836e-02 -2.123830839991569519e-02 -8.047222346067428589e-02 1.872034668922424316e-01 -8.256218582391738892e-02 -1.369948387145996094e-01 1.988212466239929199e-01 1.253773123025894165e-01 -4.188613966107368469e-02 1.237684115767478943e-01 -1.408484876155853271e-01 6.763593852519989014e-02 2.282419800758361816e-01 -8.628787845373153687e-02 3.113648295402526855e-01
-3.051174432039260864e-02 -2.668246328830718994e-01 1.171908378601074219e-01 -1.024258434772491455e-01 2.589313983917236328e-01 -6.144705787301063538e-02 1.416895240545272827e-01 -2.844311594963073730e-01 2.287416905164718628e-01 -3.041478991508483887e-01 -1.085697486996650696e-02 3.117625974118709564e-02 1.329785287380218506e-01 -4.810195416212081909e-02 -2.724704742431640625e-01 -3.230039030313491821e-02 -2.443773299455642700e-01 1.339866966009140015e-01 6.600951403379440308e-02 5.620479583740234375e-03 1.537504643201828003e-01 -2.562850713729858398e-02 -1.090565547347068787e-01 -1.377655267715454102e-01 3.702303767204284668e-01 -6.649097055196762085e-02 -5.982515960931777954e-02 -4.014067649841308594e-01 -1.850451827049255371e-01 -1.373256277292966843e-02 2.968942746520042419e-02 -1.091406717896461487e-01
-2.193466871976852417e-01 1.662590652704238892e-01 1.674564369022846222e-02 1.970458403229713440e-02 -8.484255522489547729e-02 -3.484791815280914307e-01 1.692946851253509521e-01 -2.689487338066101074e-01 3.602657094597816467e-02 -1.152498051524162292e-01 1.388016343116760254e-01 2.231975495815277100e-01 1.334855258464813232e-01 1.728195883333683014e-02 -3.840988874435424805e-01 -1.370686292648315430e-01 -3.582376614212989807e-02 -3.015393018722534180e-01 -1.831369251012802124e-01 3.904364109039306641e-01 -1.665413230657577515e-01 1.000908240675926208e-01 -1.472962945699691772e-01 5.357752367854118347e-02 2.093245685100555420e-01 -6.098059564828872681e-02 -5.833933502435684204e-02 -7.789355516433715820e-02 1.665480285882949829e-01 2.215147018432617188e-02 8.046410977840423584e-03 -5.998760461807250977e-03
-1.624332368373870850e-01 -9.354177862405776978e-02 1.609340459108352661e-01 -1.468024961650371552e-02 -3.994816541671752930e-02 -1.614970415830612183e-01 1.440612375736236572e-01 -4.844652116298675537e-01 -1.728907576762139797e-03 6.432811729609966278e-03 1.811902970075607300e-01 1.056734770536422729e-01 2.643992006778717041e-01 -1.186229437589645386e-01 -3.458643555641174316e-01 -7.733901590108871460e-02 -1.627556681632995605e-01 -2.584393322467803955e-01 -1.785478144884109497e-01 2.558684349060058594e-01 -8.007257431745529175e-02 2.007234841585159302e-02 -1.406680345535278320e-01 6.019518896937370300e-02 1.462137699127197266e-01 -4.618723317980766296e-02 -2.655847929418087006e-02 1.412942111492156982e-01 1.416010707616806030e-01 3.286749124526977539e-01 9.004679322242736816e-02 2.771986462175846100e-02
-1.318737864494323730e-01 1.104661002755165100e-01 9.995628893375396729e-02 -3.640962839126586914e-01 2.180182486772537231e-01 -3.440455496311187744e-01 3.120299577713012695e-01 -7.046563923358917236e-02 -1.755427569150924683e-02 -1.306210607290267944e-01 1.548259705305099487e-01 -6.290859729051589966e-02 6.992623955011367798e-02 -2.936473675072193146e-02 -4.990657866001129150e-01 7.380839902907609940e-03 -1.231818869709968567e-01 -1.875539869070053101e-01 7.515180855989456177e-02 1.740072220563888550e-01 -1.640704274177551270e-01 -3.383801877498626709e-02 -2.124218493700027466e-01 -3.375419974327087402e-02 1.253098547458648682e-01 3.817219287157058716e-02 -4.053436219692230225e-02 -1.244125515222549438e-01 6.735882163047790527e-02 -8.602955937385559082e-02 2.162243053317070007e-02 -2.283854037523269653e-01
-2.860442921519279480e-02 1.578571945428848267e-01 -2.392786182463169098e-02 -1.988351196050643921e-01 2.217391133308410645e-01 -4.051687717437744141e-01 1.279952190816402435e-02 -1.853885650634765625e-01 2.325402796268463135e-01 -3.546628728508949280e-02 -1.125894635915756226e-01 9.012187272310256958e-02 3.786698281764984131e-01 -2.120551317930221558e-01 -1.588330268859863281e-01 2.366789989173412323e-02 -2.115311473608016968e-02 -1.226234287023544312e-01 -1.520342975854873657e-01 -4.476099833846092224e-02 1.454509198665618896e-01 -8.810559660196304321e-02 2.007676754146814346e-03 3.064072504639625549e-02 -4.272203426808118820e-03 -1.856398731470108032e-01 1.232742443680763245e-01 -3.674887120723724365e-01 -1.694508492946624756e-01 -1.177197992801666260e-01 -2.092898190021514893e-01 2.333506792783737183e-01
6.072716787457466125e-03 3.286805450916290283e-01 4.898831993341445923e-02 -1.130012869834899902e-01 1.413529389537870884e-03 3.192362934350967407e-02 7.895078510046005249e-02 -1.995826065540313721e-01 1.721448004245758057e-01 -4.050559997558593750e-01 1.311871856451034546e-01 -8.949562907218933105e-02 2.425837665796279907e-01 1.366185992956161499e-01 -3.348987400531768799e-01 2.201442569494247437e-01 9.958423674106597900e-02 2.028040736913681030e-01 -3.264523670077323914e-02 6.713850796222686768e-02 -1.125179007649421692e-01 -1.085946559906005859e-01 1.919440925121307373e-01 -2.206097394227981567e-01 1.690621972084045410e-01 1.196770817041397095e-01 1.313737928867340088e-01 2.446333914995193481e-01 -1.115821748971939087e-01 3.292588144540786743e-02 -2.616117298603057861e-01 -6.364724785089492798e-02
-1.262190192937850952e-01 2.896684408187866211e-01 -7.879318296909332275e-02 -2.313738763332366943e-01 3.894443437457084656e-02 2.959560230374336243e-02 -3.341576457023620605e-02 -3.916015923023223877e-01 2.221635282039642334e-01 -2.242684960365295410e-01 1.132976710796356201e-01 -3.495980054140090942e-02 1.113021150231361389e-01 1.090005189180374146e-01 -1.773902326822280884e-01 -1.357044726610183716e-01 -6.541640032082796097e-03 -6.923258304595947266e-02 2.816843800246715546e-02 7.506310939788818359e-02 -9.608940780162811279e-02 -6.737053394317626953e-02 -1.941777467727661133e-01 -1.297850906848907471e-01 -2.898325398564338684e-02 -2.160668969154357910e-01 1.489213258028030396e-01 2.939302623271942139e-01 -2.021538317203521729e-01 -1.077575385570526123e-01 -4.298901557922363281e-01 1.507574170827865601e-01
1.254894211888313293e-02 2.764356136322021484e-01 -2.525071203708648682e-01 5.400115624070167542e-02 1.987106949090957642e-01 -2.324498146772384644e-01 -1.351792365312576294e-01 -1.726816147565841675e-01 7.550895959138870239e-02 -2.347377389669418335e-01 -8.720084279775619507e-02 1.696949601173400879e-01 3.295813798904418945e-01 1.566479802131652832e-01 -1.023285314440727234e-01 2.398759499192237854e-02 1.624833419919013977e-02 -1.039028540253639221e-01 5.844318866729736328e-02 -4.198547825217247009e-02 2.029558867216110229e-01 1.911849156022071838e-02 1.563723832368850708e-01 5.753535032272338867e-02 3.446239829063415527e-01 1.679408401250839233e-01 5.085925385355949402e-02 -4.853880032896995544e-02 -2.155030071735382080e-01 1.227195635437965393e-01 -2.006686031818389893e-01 -3.667239248752593994e-01
-1.720527559518814087e-01 1.835702061653137207e-01 -6.034546345472335815e-02 -1.131143793463706970e-01 7.570104300975799561e-02 -2.986547909677028656e-02 5.040152743458747864e-02 -6.755667179822921753e-02 -1.162693053483963013e-01 -2.775906324386596680e-01 2.893474400043487549e-01 -2.757251821458339691e-02 3.187707662582397461e-01 -1.542237997055053711e-01 -2.951488792896270752e-01 -3.565947338938713074e-02 5.489933118224143982e-02 -2.004631608724594116e-02 -1.437948178499937057e-02 -2.029192075133323669e-02 -1.606758981943130493e-01 -5.241254344582557678e-02 2.789136208593845367e-02 -2.706743776798248291e-01 8.055574446916580200e-02 6.730372458696365356e-02 3.060162961483001709e-01 1.489524543285369873e-01 -1.638545244932174683e-01 -3.043634258210659027e-02 -4.886618554592132568e-01 1.328058093786239624e-01
-3.194629549980163574e-01 2.181495428085327148e-01 1.611416190862655640e-01 2.519650757312774658e-01 1.713829338550567627e-01 6.236669048666954041e-02 2.023009657859802246e-01 -3.470294773578643799e-01 2.902595698833465576e-02 -3.147399127483367920e-01 -9.585790336132049561e-02 1.004134714603424072e-01 5.707756429910659790e-02 -1.702764630317687988e-02 5.363687500357627869e-02 1.479505188763141632e-02 8.069643750786781311e-03 -1.004080772399902344e-01 -1.894873529672622681e-01 5.414592474699020386e-02 1.773318648338317871e-01 -2.468788772821426392e-01 2.331740856170654297e-01 -1.391648799180984497e-01 3.493633866310119629e-01 -8.876634389162063599e-02 -7.716725766658782959e-02 -1.426964998245239258e-01 6.274390965700149536e-02 2.384448498487472534e-01 7.611149549484252930e-02 -5.011463537812232971e-02
-7.979844510555267334e-02 -2.237976901233196259e-02 -1.515657156705856323e-01 1.975405402481555939e-02 4.070188850164413452e-02 7.894358783960342407e-02 -1.557146459817886353e-01 -4.936631619930267334e-01 1.157723590731620789e-01 6.383363902568817139e-02 1.592804491519927979e-01 1.495373547077178955e-01 4.028977453708648682e-01 8.189322054386138916e-02 -1.520410738885402679e-02 2.177460193634033203e-01 -1.162751019001007080e-01 -2.783066630363464355e-01 1.260030865669250488e-01 -1.207258105278015137e-01 1.637964993715286255e-01 -6.317314505577087402e-02 -1.310121417045593262e-01 -1.329975016415119171e-02 4.027184545993804932e-01 9.678326547145843506e-02 2.502217330038547516e-02 4.867698531597852707e-03 -1.878107041120529175e-01 1.690932661294937134e-01 5.519345868378877640e-03 7.975399494171142578e-02
-4.673901200294494629e-01 2.028117179870605469e-01 1.057340726256370544e-01 -7.663200795650482178e-02 2.195018902420997620e-02 -3.282409608364105225e-01 -8.126038312911987305e-02 3.169700875878334045e-02 -5.417861789464950562e-02 -4.251183569431304932e-01 -2.784894220530986786e-02 3.405896946787834167e-02 2.081174105405807495e-01 3.197270035743713379e-01 -3.855022415518760681e-02 7.328261435031890869e-02 -1.565446555614471436e-01 -5.506228655576705933e-02 -7.513493299484252930e-02 -3.468084335327148438e-02 -1.487684547901153564e-01 7.807853817939758301e-02 1.346887648105621338e-01 -1.619265228509902954e-01 7.883674651384353638e-02 1.300274729728698730e-01 1.049118340015411377e-01 -1.950411647558212280e-01 -1.095460206270217896e-01 -1.298093646764755249e-01 -2.224351465702056885e-01 1.098397821187973022e-01
-2.292490452527999878e-01 2.750081755220890045e-02 2.009711973369121552e-02 6.723778788000345230e-03 -5.031609442085027695e-03 4.454626142978668213e-02 -7.019891589879989624e-02 -4.230166673660278320e-01 1.703878194093704224e-01 -3.023987412452697754e-01 7.925075478851795197e-03 3.572227805852890015e-02 4.358534514904022217e-01 -1.287031769752502441e-01 -1.580070257186889648e-01 -4.001977667212486267e-02 1.137704774737358093e-01 -2.589225955307483673e-02 -1.932176202535629272e-01 -6.279835477471351624e-03 2.122258245944976807e-01 7.072030752897262573e-02 2.205789834260940552e-01 3.055361807346343994e-01 1.434633433818817139e-01 3.533883765339851379e-02 5.288387462496757507e-02 -1.088728234171867371e-01 -2.585412859916687012e-01 -9.367858618497848511e-02 -1.989546716213226318e-01 -1.035592332482337952e-01
-4.937256500124931335e-02 2.919142544269561768e-01 4.318855702877044678e-02 -1.150464452803134918e-02 2.922384142875671387e-01 -3.090140223503112793e-01 2.727136388421058655e-02 -4.132752716541290283e-01 -3.068401515483856201e-01 -1.235538274049758911e-01 2.134739011526107788e-01 -1.368587017059326172e-01 9.648338705301284790e-02 2.351589500904083252e-01 1.259279344230890274e-02 1.175350919365882874e-01 -1.357668638229370117e-01 -3.152916133403778076e-01 -9.482610039412975311e-03 -4.414708353579044342e-03 -1.395781785249710083e-01 -8.256503939628601074e-02 1.763947866857051849e-02 5.348890274763107300e-02 -1.130699291825294495e-01 -8.319224417209625244e-02 2.579107880592346191e-01 1.280217766761779785e-01 -1.449307203292846680e-01 2.711606444790959358e-03 -1.761502325534820557e-01 5.950950086116790771e-02
-3.293996155261993408e-01 2.456057965755462646e-01 1.263205409049987793e-01 3.360112383961677551e-02 3.185321018099784851e-02 -1.867964118719100952e-01 2.873835861682891846e-01 -2.236356735229492188e-01 1.266337335109710693e-01 -1.297445893287658691e-01 -2.734510600566864014e-01 -9.925803169608116150e-03 2.140529751777648926e-01 -1.022095158696174622e-01 -3.244279623031616211e-01 3.965291753411293030e-02 9.503508359193801880e-02 9.756024181842803955e-02 -8.285668492317199707e-02 -2.285747602581977844e-02 6.847093254327774048e-02 -1.374533623456954956e-01 -1.854770034551620483e-01 3.521942719817161560e-02 4.603092670440673828e-01 8.860416710376739502e-02 6.720225512981414795e-02 -9.177811443805694580e-02 -1.101365461945533752e-01 4.713610932230949402e-02 1.636661738157272339e-01 1.255725026130676270e-01
-3.309944272041320801e-01 -7.494652271270751953e-02 6.819371134042739868e-02 -5.973671376705169678e-02 8.763770014047622681e-02 -1.291934400796890259e-01 5.056707933545112610e-02 -1.238594576716423035e-01 1.943361908197402954e-01 -1.718658506870269775e-01 3.359432891011238098e-02 -4.691245779395103455e-02 6.194418072700500488e-01 -2.239044010639190674e-02 1.116211637854576111e-01 1.133913770318031311e-01 -1.342293024063110352e-01 -2.950751595199108124e-02 1.408187896013259888e-01 2.019291222095489502e-01 -8.446671999990940094e-03 1.126419380307197571e-01 -7.723241299390792847e-02 -1.737718135118484497e-01 1.090789586305618286e-01 2.690239548683166504e-01 1.069016233086585999e-01 -8.116612583398818970e-02 -3.189538046717643738e-02 2.376491129398345947e-01 -2.120651900768280029e-01 -1.449438929557800293e-01
-1.767887026071548462e-01 5.084641650319099426e-02 1.119307521730661392e-02 -1.425877809524536133e-01 -3.035251237452030182e-02 -3.483446836471557617e-01 1.361345052719116211e-01 -3.389975428581237793e-01 3.898626193404197693e-03 -2.109932452440261841e-01 3.713282346725463867e-01 1.538352225907146931e-04 1.700641363859176636e-01 -2.389941178262233734e-02 -3.850517570972442627e-01 -3.071137331426143646e-02 -4.550287127494812012e-02 3.871905431151390076e-02 -1.153018698096275330e-01 3.586307168006896973e-01 -1.759270429611206055e-01 7.131952792406082153e-02 -2.468893826007843018e-01 2.187503427267074585e-01 1.068119630217552185e-01 -1.025971844792366028e-01 -4.215806722640991211e-02 3.187260031700134277e-02 4.993669316172599792e-02 8.996584266424179077e-02 -4.865475371479988098e-02 -2.935319021344184875e-02
4.186984524130821228e-02 1.453882902860641479e-01 -1.422777175903320312e-01 -8.210264146327972412e-02 1.310878545045852661e-01 -6.117610260844230652e-03 1.823917329311370850e-01 -3.110734224319458008e-01 1.991558521986007690e-01 5.109415575861930847e-02 1.598597019910812378e-01 -1.193444728851318359e-01 2.467329800128936768e-01 -1.176638714969158173e-02 1.693041808903217316e-02 -1.998645663261413574e-01 -3.060251474380493164e-01 -2.685813605785369873e-01 -3.388528823852539062e-01 -8.142415434122085571e-02 6.502357125282287598e-02 2.324041724205017090e-01 -8.473253995180130005e-02 9.309494495391845703e-02 1.057601794600486755e-01 -3.768508136272430420e-02 2.542958781123161316e-02 2.718976736068725586e-01 -2.615118026733398438e-01 6.900529563426971436e-02 -2.623938620090484619e-01 1.704254448413848877e-01
-2.314819693565368652e-01 1.010240614414215088e-01 -1.282368898391723633e-01 -8.534590154886245728e-02 4.965568706393241882e-02 -1.047803685069084167e-01 1.284712105989456177e-01 -8.185497671365737915e-02 1.388819795101881027e-02 -4.103069305419921875e-01 -1.107521355152130127e-01 2.830505967140197754e-01 1.699545830488204956e-01 1.633033752441406250e-01 -2.737671136856079102e-01 -3.478327393531799316e-02 -1.441025435924530029e-01 1.163346841931343079e-01 3.372946977615356445e-01 1.228417828679084778e-01 2.668414115905761719e-01 -1.099458336830139160e-01 -2.426292002201080322e-01 -4.656670615077018738e-02 1.587684303522109985e-01 -9.984634816646575928e-02 6.815345585346221924e-02 -2.510845363140106201e-01 -3.982691559940576553e-03 2.459453493356704712e-01 -1.013040170073509216e-01 -4.553480818867683411e-02
-8.128996007144451141e-03 2.280701696872711182e-01 1.746800541877746582e-01 -9.265717118978500366e-02 6.632559746503829956e-02 -2.364879846572875977e-01 1.868372708559036255e-01 -2.517761290073394775e-01 1.025461554527282715e-01 1.278237759834155440e-04 1.749764084815979004e-01 1.817752867937088013e-01 3.006642460823059082e-01 -1.676958650350570679e-01 -1.401714682579040527e-01 2.111107856035232544e-01 1.723136287182569504e-03 -2.708373069763183594e-01 -2.726243250072002411e-02 2.468394339084625244e-01 1.048517003655433655e-01 -8.513283915817737579e-03 -2.078436166048049927e-01 -6.559361517429351807e-02 4.439874738454818726e-02 -9.219518862664699554e-03 1.412925403565168381e-02 -3.999798297882080078e-01 -1.102416887879371643e-01 -7.063345611095428467e-02 -2.281896322965621948e-01 2.612162828445434570e-01
-1.432068347930908203e-01 -2.223603986203670502e-02 2.666407227516174316e-01 -1.106594502925872803e-01 7.567662745714187622e-02 -6.961220409721136093e-03 1.398764550685882568e-01 -3.183037936687469482e-01 1.632272750139236450e-01 -2.821802496910095215e-01 -1.594389975070953369e-01 8.660821616649627686e-02 3.144362568855285645e-01 1.248963642865419388e-02 1.611301489174365997e-02 -9.642757475376129150e-03 -1.132814213633537292e-02 -1.688030064105987549e-01 -2.923843637108802795e-02 1.342768818140029907e-01 3.903595358133316040e-02 3.477023243904113770e-01 -1.532325744628906250e-01 -1.125128269195556641e-01 2.302038967609405518e-01 9.158311784267425537e-02 3.138890862464904785e-01 -3.049497902393341064e-01 -1.043462529778480530e-01 1.094512939453125000e-01 -1.688058972358703613e-01 -1.417524218559265137e-01
-6.029543280601501465e-02 -5.625420436263084412e-02 9.891051799058914185e-03 -7.342074811458587646e-02 3.703921735286712646e-01 -1.580549180507659912e-01 -5.437059327960014343e-03 -3.811671733856201172e-01 9.556338936090469360e-02 -8.032780140638351440e-02 -4.353142343461513519e-03 -1.243137866258621216e-01 3.493908047676086426e-01 -8.080358058214187622e-02 -1.771087795495986938e-01 2.641865909099578857e-01 3.415790200233459473e-02 -3.168874233961105347e-02 -5.529942363500595093e-02 7.600131630897521973e-02 -1.738449931144714355e-01 2.284949421882629395e-01 9.133911877870559692e-02 -1.448319852352142334e-02 4.574506878852844238e-01 3.473357111215591431e-02 -6.050005182623863220e-02 -2.767403423786163330e-01 9.725661575794219971e-02 -7.262580841779708862e-02 -9.089985489845275879e-02 -6.082642078399658203e-02
-1.659142971038818359e-01 8.169614523649215698e-02 -1.610299348831176758e-01 7.608699053525924683e-02 -1.026173606514930725e-01 -1.127500087022781372e-01 3.064219057559967041e-01 -3.583192229270935059e-01 -1.941194012761116028e-02 -3.694044351577758789e-01 -9.738780558109283447e-02 6.812651176005601883e-03 1.846521645784378052e-01 1.089441329240798950e-01 -4.712965339422225952e-02 2.727319486439228058e-02 -4.571035802364349365e-01 -3.121254034340381622e-03 1.461945921182632446e-01 5.970659852027893066e-02 1.144231949001550674e-02 3.224111720919609070e-02 4.502235446125268936e-03 6.620436161756515503e-02 2.280950993299484253e-01 -2.544511854648590088e-01 -1.542161870747804642e-02 3.819216787815093994e-02 -1.453318297863006592e-01 -1.719346046447753906e-01 -3.474987670779228210e-02 2.888362407684326172e-01
-4.091950356960296631e-01 1.485388129949569702e-01 3.528101369738578796e-03 -9.338971972465515137e-02 7.140710949897766113e-03 1.349320914596319199e-02 7.231675088405609131e-02 -1.981943100690841675e-01 -1.233214363455772400e-01 -3.710303306579589844e-01 -1.129017546772956848e-01 -1.555432379245758057e-01 3.329963386058807373e-01 -2.782314643263816833e-02 -2.915437221527099609e-01 2.885960638523101807e-01 1.553648710250854492e-01 -8.572688698768615723e-02 -1.108089163899421692e-01 1.919489800930023193e-01 -1.027171164751052856e-01 -1.092505827546119690e-01 9.682164341211318970e-02 -2.491167336702346802e-01 2.166644930839538574e-01 3.672313317656517029e-02 1.500019878149032593e-01 -4.669690132141113281e-02 -4.236763343214988708e-02 1.805364154279232025e-03 -1.554614454507827759e-01 1.174278631806373596e-01
-1.660556793212890625e-01 2.213162332773208618e-01 2.050505876541137695e-01 -4.956129565834999084e-02 -1.175111681222915649e-01 -1.930538415908813477e-01 -5.642399191856384277e-02 -3.261282742023468018e-01 6.995532661676406860e-02 -9.828273206949234009e-02 3.441838547587394714e-02 5.290661379694938660e-02 3.330221176147460938e-01 2.156486660242080688e-01 -5.043058842420578003e-02 -1.022649705410003662e-01 -8.400464802980422974e-02 -3.255625665187835693e-01 -6.644047051668167114e-02 -6.501722335815429688e-02 6.355933845043182373e-02 3.602552041411399841e-02 1.858927756547927856e-01 -7.394629716873168945e-02 -1.844665259122848511e-01 3.083002567291259766e-01 2.724974453449249268e-01 2.430054731667041779e-02 -2.134959399700164795e-01 1.643116399645805359e-02 -2.097031623125076294e-01 2.618676126003265381e-01
4.483872652053833008e-02 4.328717887401580811e-01 -1.355300992727279663e-01 -8.017221093177795410e-02 -2.850953675806522369e-02 -1.523101478815078735e-01 1.903256624937057495e-01 -2.508096694946289062e-01 -1.235196590423583984e-01 -4.006370604038238525e-01 -8.452761918306350708e-02 -5.408333614468574524e-02 3.655098676681518555e-01 7.953408174216747284e-03 -8.084869384765625000e-02 -2.445641905069351196e-02 -4.062006622552871704e-02 1.231175512075424194e-01 -1.029327735304832458e-01 -8.973301202058792114e-02 1.177758425474166870e-01 -1.778815500438213348e-02 -8.967537432909011841e-03 -2.415959537029266357e-01 3.003123700618743896e-01 2.114575207233428955e-01 -5.412857979536056519e-02 1.233037374913692474e-02 -2.170566655695438385e-02 2.532527148723602295e-01 -3.240866214036941528e-02 1.559120863676071167e-01
5.390061438083648682e-02 8.423776924610137939e-02 -1.638545654714107513e-02 -1.367611885070800781e-01 1.465232819318771362e-01 -3.867810666561126709e-01 2.937192320823669434e-01 -3.851364552974700928e-01 3.994034603238105774e-02 -1.276401877403259277e-01 1.055548191070556641e-01 2.030578702688217163e-01 2.761990427970886230e-01 -1.753241717815399170e-01 -1.186426430940628052e-01 4.922103881835937500e-02 3.370559588074684143e-02 -3.187727630138397217e-01 1.923784762620925903e-01 4.212952777743339539e-02 1.364049911499023438e-01 -1.121939867734909058e-01 1.922927349805831909e-01 -3.621067106723785400e-02 6.469081342220306396e-02 -1.042675971984863281e-01 1.386076062917709351e-01 -2.764320373535156250e-01 -6.091442331671714783e-02 -9.792082011699676514e-02 -1.912019252777099609e-01 3.660989226773381233e-03
-4.154733717441558838e-01 1.617086976766586304e-01 -3.544826060533523560e-02 -3.518736734986305237e-02 3.636621832847595215e-01 -4.203128069639205933e-02 1.368825435638427734e-01 -3.076857626438140869e-01 1.442711204290390015e-01 -3.269087895750999451e-02 1.109594926238059998e-01 -1.328874565660953522e-02 5.921227857470512390e-02 1.196187958121299744e-01 -2.268230020999908447e-01 -3.502744734287261963e-01 -1.810329556465148926e-01 1.026438735425472260e-02 -9.592832624912261963e-02 -1.387485414743423462e-01 1.417414695024490356e-01 -3.704188019037246704e-02 -3.909282758831977844e-02 1.010438874363899231e-01 1.630360931158065796e-01 -3.196122497320175171e-02 1.617767363786697388e-01 1.088639348745346069e-01 -1.624342501163482666e-01 6.988345086574554443e-02 2.734134793281555176e-01 -2.424968481063842773e-01
1.941293329000473022e-01 -5.736319348216056824e-02 -5.970312654972076416e-02 1.049667894840240479e-01 2.578732669353485107e-01 -7.343015819787979126e-02 1.278906315565109253e-01 -2.758500576019287109e-01 2.617859244346618652e-01 -8.112706989049911499e-02 2.986381053924560547e-01 1.282945126295089722e-01 3.929525911808013916e-01 1.427989751100540161e-01 -3.353632092475891113e-01 -1.544435508549213409e-02 -2.537848949432373047e-01 4.053940251469612122e-02 2.628095261752605438e-02 -7.523141056299209595e-02 2.806788384914398193e-01 -7.489442080259323120e-02 1.108679100871086121e-01 -1.425184458494186401e-01 1.013107746839523315e-01 1.516233831644058228e-01 -9.448286890983581543e-02 8.674654364585876465e-02 1.129198595881462097e-01 1.692497879266738892e-01 -8.944348990917205811e-02 1.527658104896545410e-01
-1.373121291399002075e-01 8.061584085226058960e-02 -1.896443367004394531e-01 -5.851392447948455811e-02 4.099421203136444092e-01 -3.314219117164611816e-01 -2.469915300607681274e-01 -2.269329726696014404e-01 -2.356210537254810333e-02 -1.379869729280471802e-01 -1.259839534759521484e-01 1.136632263660430908e-01 3.578834235668182373e-01 8.776516467332839966e-02 -1.468497328460216522e-02 -1.021459549665451050e-01 6.714461743831634521e-02 -1.094813644886016846e-01 -2.056787349283695221e-02 -1.479089166969060898e-02 6.810008734464645386e-02 1.499690413475036621e-01 2.005907595157623291e-01 1.158205941319465637e-01 2.778541445732116699e-01 1.556383669376373291e-01 -3.224663436412811279e-02 -4.973198100924491882e-02 -1.174438819289207458e-01 1.745709925889968872e-01 -1.718848943710327148e-01 -2.708762884140014648e-01
-1.154864206910133362e-02 -8.479889482259750366e-02 -1.097855530679225922e-02 -1.214630082249641418e-01 2.795281112194061279e-01 -1.527243554592132568e-01 3.903989493846893311e-02 -9.669876098632812500e-02 2.219749987125396729e-01 -7.342813163995742798e-02 -4.263275116682052612e-02 1.757692731916904449e-02 4.111363291740417480e-01 -7.674146443605422974e-02 -2.683235108852386475e-01 1.222260296344757080e-01 -2.128023058176040649e-01 2.034361064434051514e-01 -4.447153583168983459e-02 1.204868629574775696e-01 1.720203012228012085e-01 7.503878325223922729e-03 6.133041158318519592e-02 1.811955571174621582e-01 2.555190026760101318e-01 1.643116623163223267e-01 2.411063015460968018e-01 -2.316779792308807373e-01 1.761615574359893799e-01 1.033359840512275696e-01 -3.605639934539794922e-01 3.996700793504714966e-02
-7.283530384302139282e-02 1.502756178379058838e-01 -1.748094707727432251e-01 -1.267472654581069946e-01 1.405822634696960449e-01 1.578086465597152710e-01 -2.166408598423004150e-01 -4.634882509708404541e-01 -4.700823873281478882e-02 -1.810830235481262207e-01 1.587354540824890137e-01 -9.183427691459655762e-02 1.780948191881179810e-01 5.335093475878238678e-03 -8.809603005647659302e-02 2.945690155029296875e-01 7.869058847427368164e-02 -2.974448502063751221e-01 1.200128272175788879e-01 1.743894629180431366e-02 1.471360772848129272e-01 1.914654225111007690e-01 -2.814500592648983002e-02 5.357924848794937134e-02 2.322845160961151123e-01 1.403447091579437256e-01 -1.194557175040245056e-01 -2.631009221076965332e-01 -2.204270511865615845e-01 -7.635072804987430573e-03 -2.168368548154830933e-01 -2.288574120029807091e-03
3.930254280567169189e-02 -5.095937475562095642e-02 -2.222945839166641235e-01 -1.745257675647735596e-01 1.912662088871002197e-01 2.187361754477024078e-02 5.668923258781433105e-02 -4.313639998435974121e-01 1.232795268297195435e-01 -6.467887014150619507e-02 -3.905814886093139648e-02 -5.465471744537353516e-02 3.052799999713897705e-01 -7.319436967372894287e-02 -6.136114150285720825e-02 1.187030505388975143e-02 -1.282724738121032715e-01 -2.345672398805618286e-01 3.376393113285303116e-03 1.406906694173812866e-01 2.682746648788452148e-01 1.355814337730407715e-01 -7.990815490484237671e-02 2.048958651721477509e-02 3.634443283081054688e-01 2.807022631168365479e-01 5.328405648469924927e-02 -3.685735464096069336e-01 -2.315172925591468811e-02 8.404538035392761230e-02 -7.216491550207138062e-02 1.116373389959335327e-01
-1.155736073851585388e-01 2.502879500389099121e-01 -1.434673815965652466e-01 7.079640775918960571e-02 2.191502004861831665e-01 -3.299970626831054688e-01 -1.616633385419845581e-01 -1.630855351686477661e-01 1.062437817454338074e-01 -1.869902461767196655e-01 -1.426584869623184204e-01 1.214313507080078125e-01 2.669992744922637939e-01 6.349662691354751587e-02 -9.482185542583465576e-02 -1.392282694578170776e-01 -4.243935644626617432e-02 -2.043586373329162598e-01 6.809783726930618286e-02 2.062668800354003906e-01 5.648058280348777771e-02 6.657483521848917007e-03 2.275762110948562622e-01 8.406421542167663574e-02 4.261577427387237549e-01 3.596202284097671509e-02 1.250092778354883194e-02 -7.348332554101943970e-03 -1.588401757180690765e-02 -3.514080122113227844e-02 -2.051068097352981567e-01 -3.524084389209747314e-01
-4.631302878260612488e-02 1.660975515842437744e-01 3.441078960895538330e-02 -8.539202064275741577e-02 2.727254331111907959e-01 1.084849610924720764e-01 -1.631427258253097534e-01 -5.009863376617431641e-01 -2.270498778671026230e-03 1.614523082971572876e-01 -3.535848110914230347e-02 -2.588064409792423248e-02 2.448783814907073975e-01 -1.586885601282119751e-01 3.101150691509246826e-02 6.602776050567626953e-02 -1.726827174425125122e-01 -5.511132255196571350e-02 2.526864223182201385e-02 -1.632176712155342102e-02 2.886853814125061035e-01 1.885830238461494446e-02 8.409503847360610962e-03 9.424267336726188660e-03 4.622387290000915527e-01 4.385931044816970825e-02 3.399029001593589783e-02 -2.320059388875961304e-01 -2.731472253799438477e-01 9.264961630105972290e-02 -4.549892991781234741e-02 7.828843593597412109e-02
7.357939332723617554e-02 1.039438918232917786e-01 -4.515482857823371887e-02 -6.383669376373291016e-02 3.027226328849792480e-01 -1.751636117696762085e-01 -1.174987573176622391e-02 -5.149790048599243164e-01 5.969190970063209534e-02 5.905848741531372070e-02 7.922701537609100342e-02 2.352543473243713379e-01 2.719956338405609131e-01 -5.186504870653152466e-02 2.987702190876007080e-02 1.266693621873855591e-01 -1.887231171131134033e-01 -2.183311581611633301e-01 -4.751781374216079712e-02 2.968415617942810059e-01 -8.776794187724590302e-03 -9.222248196601867676e-02 8.349806070327758789e-02 -8.860635757446289062e-02 -2.644418179988861084e-02 1.523306369781494141e-01 3.325790762901306152e-01 -2.678219377994537354e-01 -2.534067258238792419e-02 -7.341040764003992081e-04 -1.357789039611816406e-01 7.306331396102905273e-02
-2.741796374320983887e-01 -1.411404907703399658e-01 6.106500513851642609e-03 1.416075974702835083e-01 3.704578056931495667e-02 -1.234394162893295288e-01 1.394634544849395752e-01 -4.475171267986297607e-01 -1.859678030014038086e-01 -4.648358821868896484e-01 1.268845517188310623e-02 3.773372853174805641e-03 1.390532404184341431e-01 2.220295369625091553e-01 -9.037680923938751221e-02 -4.284050688147544861e-02 -8.590180426836013794e-03 -1.748430281877517700e-01 -4.029780626296997070e-02 -9.996208362281322479e-03 4.112171754240989685e-02 -5.295902863144874573e-02 2.723198831081390381e-01 5.706626549363136292e-02 9.036788344383239746e-02 4.663770645856857300e-02 -6.991440057754516602e-02 -3.454168438911437988e-01 -9.852442890405654907e-03 2.166384905576705933e-01 1.521840095520019531e-01 2.457442227751016617e-03
-2.198707610368728638e-01 7.159795612096786499e-02 2.560284733772277832e-02 -2.184981256723403931e-01 1.939660757780075073e-01 2.781835198402404785e-01 6.079598143696784973e-02 -2.035460025072097778e-01 3.284270167350769043e-01 -2.102242857217788696e-01 1.142460573464632034e-02 1.507237255573272705e-01 2.931347191333770752e-01 1.538677513599395752e-01 -1.151182204484939575e-01 -9.522952139377593994e-02 -3.611833155155181885e-01 -1.078448444604873657e-01 2.334948480129241943e-01 -5.677582230418920517e-03 2.863524854183197021e-01 5.709404498338699341e-02 1.596744358539581299e-01 -5.592829734086990356e-02 1.828937232494354248e-01 -9.306096471846103668e-03 -5.505287274718284607e-02 -5.260886251926422119e-02 3.106885217130184174e-02 1.704755723476409912e-01 -8.033634722232818604e-02 2.117378413677215576e-01
-3.799504637718200684e-01 1.038088425993919373e-01 -1.360422670841217041e-01 6.169061735272407532e-02 1.664626784622669220e-02 -1.207246556878089905e-01 2.261473238468170166e-01 -3.590685427188873291e-01 4.981002211570739746e-02 -4.341617226600646973e-01 4.756578803062438965e-02 -1.502227038145065308e-02 2.511308491230010986e-01 1.622612178325653076e-01 -1.210347339510917664e-01 7.053174078464508057e-02 -3.962816670536994934e-02 2.495188266038894653e-01 2.869440019130706787e-01 -8.175977319478988647e-02 1.503414288163185120e-02 -3.667551651597023010e-02 1.455934485420584679e-03 -6.419566273689270020e-02 -1.471515372395515442e-02 6.393302232027053833e-02 -2.095908820629119873e-01 -2.521150000393390656e-02 -2.186066508293151855e-01 2.633781135082244873e-01 -1.330175437033176422e-03 -2.379286848008632660e-02
-3.068685531616210938e-02 9.180039912462234497e-02 4.062358662486076355e-02 -1.924069225788116455e-01 3.307459652423858643e-01 -1.848209500312805176e-01 5.108401924371719360e-02 -3.103593885898590088e-01 1.142843887209892273e-01 -7.183746993541717529e-02 1.501296609640121460e-01 1.491191089153289795e-01 2.736399471759796143e-01 -1.451551318168640137e-01 -2.630276679992675781e-01 1.558213531970977783e-01 -4.232004657387733459e-02 7.327428087592124939e-03 1.528379879891872406e-02 2.278642356395721436e-01 1.606515608727931976e-02 -2.671247124671936035e-01 2.004282176494598389e-01 1.576768010854721069e-01 -6.898989528417587280e-02 -8.989945054054260254e-02 -1.242397539317607880e-02 -3.982639908790588379e-01 -1.401919573545455933e-01 -4.847486689686775208e-02 -2.229583412408828735e-01 1.519700437784194946e-01
-9.507762640714645386e-02 9.996862709522247314e-02 -1.490582376718521118e-01 -1.388987004756927490e-01 1.286506801843643188e-01 -2.617194056510925293e-01 1.116067543625831604e-01 -1.260247379541397095e-01 2.915144860744476318e-01 -7.594919949769973755e-02 2.404737919569015503e-01 -9.596811980009078979e-02 9.405790269374847412e-02 1.887866705656051636e-01 1.730243712663650513e-01 -2.448934763669967651e-01 -9.357467293739318848e-02 -3.719837069511413574e-01 -9.141959249973297119e-02 -3.411629423499107361e-02 1.553008407354354858e-01 2.003619223833084106e-01 1.524224039167165756e-02 -5.508045107126235962e-02 3.111634850502014160e-01 1.671268790960311890e-01 1.726672202348709106e-01 6.006566807627677917e-02 -1.609229892492294312e-01 2.079017758369445801e-01 -2.630271911621093750e-01 1.150098890066146851e-01
-8.644551783800125122e-02 8.036425709724426270e-02 -2.034208029508590698e-01 1.226891018450260162e-02 1.092988327145576477e-01 1.260122954845428467e-01 -1.247547287493944168e-02 -3.109602630138397217e-01 6.034050881862640381e-02 -2.093149721622467041e-02 -1.184658110141754150e-01 -1.810272336006164551e-01 3.996720016002655029e-01 4.110289737582206726e-02 -6.558694690465927124e-02 3.540813326835632324e-01 1.545891910791397095e-01 -2.753118574619293213e-01 -3.093947842717170715e-02 -8.730738610029220581e-02 1.655869036912918091e-01 -7.919733226299285889e-02 5.941780656576156616e-02 7.784882932901382446e-02 3.898579776287078857e-01 4.948002845048904419e-02 -1.218271329998970032e-01 -2.050875276327133179e-01 -1.040557175874710083e-01 2.573055028915405273e-01 -1.535050719976425171e-01 1.199173927307128906e-01
-7.102360576391220093e-02 3.590857982635498047e-01 -6.513120234012603760e-02 9.288307279348373413e-02 6.760969758033752441e-02 -7.967232912778854370e-02 3.873333930969238281e-01 -1.913000643253326416e-01 3.941457346081733704e-02 -1.997723877429962158e-01 -2.380626201629638672e-01 -3.085718750953674316e-01 8.930183202028274536e-02 -9.216871857643127441e-02 -4.180329442024230957e-01 -3.996818885207176208e-02 -1.208439394831657410e-01 -2.023427486419677734e-01 -2.159695774316787720e-01 8.494693785905838013e-02 7.120620459318161011e-03 2.935348637402057648e-02 -7.981030642986297607e-02 -6.714075803756713867e-02 1.508990228176116943e-01 9.219337999820709229e-02 4.008612409234046936e-02 -2.102257162332534790e-01 -2.498716711997985840e-01 -5.723658204078674316e-02 -4.050943255424499512e-02 6.173096969723701477e-02
-2.071401029825210571e-01 2.716713547706604004e-01 -6.359653919935226440e-02 -2.924071066081523895e-02 1.369918435811996460e-01 -1.900020539760589600e-01 2.723599970340728760e-01 -1.621843427419662476e-01 8.019472472369670868e-03 -1.848647594451904297e-01 -6.096446141600608826e-02 -3.712175190448760986e-01 1.049614548683166504e-01 -1.875464767217636108e-01 -4.661460518836975098e-01 9.572397917509078979e-02 5.244771391153335571e-02 -5.759828165173530579e-02 -7.601307332515716553e-02 4.403615742921829224e-02 -2.478881180286407471e-02 -7.385179400444030762e-03 -7.518256083130836487e-03 1.210195869207382202e-01 1.939024627208709717e-01 2.169325798749923706e-01 3.743335837498307228e-03 -2.695885300636291504e-01 -2.151937037706375122e-01 -8.146095089614391327e-03 -4.931346327066421509e-02 1.982913762331008911e-01
-2.519500255584716797e-01 1.997186429798603058e-02 -6.846326403319835663e-03 -1.525858640670776367e-01 3.577714264392852783e-01 -1.313991099596023560e-01 -5.368310026824474335e-03 -1.168445423245429993e-01 -2.712194994091987610e-02 -1.810324341058731079e-01 -6.522446125745773315e-02 6.361620873212814331e-02 1.821861416101455688e-01 1.686353236436843872e-01 -3.173356950283050537e-01 2.235102094709873199e-02 -2.545029520988464355e-01 -1.652429401874542236e-01 1.910285800695419312e-01 1.918876767158508301e-01 1.392319947481155396e-01 1.550992131233215332e-01 8.704552054405212402e-02 2.977192103862762451e-01 1.873292773962020874e-01 -2.034445479512214661e-02 -6.868455559015274048e-02 3.781291469931602478e-02 2.509957551956176758e-01 3.177491724491119385e-01 1.331112980842590332e-01 1.443064957857131958e-01
-4.054097831249237061e-01 6.073694303631782532e-02 1.042486652731895447e-01 5.490664392709732056e-02 2.511737942695617676e-01 1.564542055130004883e-01 -8.650769293308258057e-02 -3.620792627334594727e-01 1.338065266609191895e-01 -2.397728413343429565e-01 1.508876085281372070e-01 9.497150778770446777e-02 -7.928073406219482422e-02 1.372936367988586426e-01 -2.276343405246734619e-01 1.179736778140068054e-01 4.700899124145507812e-02 -2.269239276647567749e-01 -1.418847683817148209e-02 1.982227265834808350e-01 5.484378710389137268e-02 -2.013965100049972534e-01 2.018132507801055908e-01 -2.095956951379776001e-01 1.936585009098052979e-01 1.201936155557632446e-01 2.026003003120422363e-01 -2.245730608701705933e-01 1.637098751962184906e-02 3.334141522645950317e-02 -1.626725345849990845e-01 3.421871364116668701e-02
-2.329048961400985718e-01 -5.091305822134017944e-02 -5.841435864567756653e-03 2.804776132106781006e-01 3.598586916923522949e-01 -1.722536534070968628e-01 9.681049734354019165e-02 -3.550411462783813477e-01 2.523158192634582520e-01 -1.295847594738006592e-01 8.009929955005645752e-02 -1.774389445781707764e-01 4.100433886051177979e-01 1.063437610864639282e-01 1.269935667514801025e-01 3.694917634129524231e-02 -1.871170103549957275e-01 1.356997340917587280e-01 2.667320519685745239e-02 1.484175324440002441e-01 3.894944861531257629e-02 3.700166195631027222e-02 -2.349801175296306610e-02 -8.651620149612426758e-02 7.336157374083995819e-03 1.802804768085479736e-01 1.820665448904037476e-01 -2.688373029232025146e-01 -7.714727520942687988e-02 1.141296252608299255e-01 -2.585629187524318695e-02 -9.929724037647247314e-02
-1.346019804477691650e-01 1.953837424516677856e-01 -1.076215729117393494e-01 2.231454700231552124e-01 2.650394141674041748e-01 9.117915481328964233e-02 9.884554147720336914e-02 -3.436342775821685791e-01 1.061861664056777954e-01 -2.264918684959411621e-01 -8.270264416933059692e-02 -2.040059864521026611e-01 8.075655996799468994e-02 -1.657011732459068298e-02 -3.939777612686157227e-01 -5.218287557363510132e-02 7.063329964876174927e-02 -2.513281404972076416e-01 -3.034946881234645844e-02 -1.208579540252685547e-01 -6.832052767276763916e-02 3.453772887587547302e-02 -2.823942005634307861e-01 -1.197442039847373962e-01 3.389047682285308838e-01 -4.276170954108238220e-02 2.332204394042491913e-02 -1.767236739397048950e-01 -1.959308981895446777e-01 -1.386793795973062515e-02 1.716322898864746094e-01 4.390897694975137711e-03
3.537267073988914490e-02 -1.464844793081283569e-01 2.117458544671535492e-02 4.588046669960021973e-02 2.493258565664291382e-01 -1.065134033560752869e-01 2.317061871290206909e-01 -4.588274955749511719e-01 1.349884271621704102e-01 -2.028983831405639648e-01 1.923034936189651489e-01 7.252400368452072144e-02 1.851366013288497925e-01 -2.194796875119209290e-02 -8.141107112169265747e-02 4.650283977389335632e-02 -1.569160819053649902e-01 -8.603606373071670532e-02 4.457768425345420837e-02 1.778245270252227783e-01 2.562661767005920410e-01 1.932777464389801025e-01 -1.010380014777183533e-01 1.437411159276962280e-01 1.106745004653930664e-01 -1.238077599555253983e-02 6.482416391372680664e-02 -4.892201423645019531e-01 -2.404013089835643768e-02 1.869791001081466675e-01 2.756617031991481781e-02 8.314317092299461365e-03
-6.939315795898437500e-02 -1.996103376150131226e-01 9.811843931674957275e-02 6.375082582235336304e-02 9.246768057346343994e-02 -1.647263467311859131e-01 -6.007065996527671814e-02 -5.499564409255981445e-01 2.076699882745742798e-01 -2.403110563755035400e-01 2.132652997970581055e-01 -3.957261890172958374e-02 -2.962823212146759033e-02 1.250961609184741974e-02 -1.483967006206512451e-01 3.063089773058891296e-02 -3.747434318065643311e-01 -4.196687415242195129e-02 2.066822722554206848e-02 -1.188013404607772827e-01 -2.007776051759719849e-01 1.768714189529418945e-01 4.921496286988258362e-02 3.996675089001655579e-02 6.087522581219673157e-02 -8.096553385257720947e-03 -1.017429959028959274e-02 -2.579940855503082275e-01 -2.456623911857604980e-01 1.298764050006866455e-01 -1.444864273071289062e-01 -1.646369099617004395e-01
3.753317287191748619e-03 2.150888741016387939e-01 1.331973373889923096e-01 -9.417860209941864014e-02 5.744770169258117676e-02 -4.889139831066131592e-01 9.629026055335998535e-02 -2.973915636539459229e-01 1.901555061340332031e-01 -8.278664946556091309e-02 -5.409080907702445984e-02 2.054553711786866188e-03 -2.074915729463100433e-02 2.173030972480773926e-01 -1.774850338697433472e-01 3.918144106864929199e-01 -2.819914519786834717e-01 -1.793691813945770264e-01 -1.740807741880416870e-01 -4.850678145885467529e-02 1.457105875015258789e-01 2.051704823970794678e-01 -2.661853842437267303e-02 4.330647364258766174e-02 1.779400510713458061e-03 3.032043576240539551e-02 2.466995827853679657e-02 -1.765254698693752289e-02 -2.395479530096054077e-01 1.390843242406845093e-01 -5.623118579387664795e-02 1.282777488231658936e-01
-3.092474639415740967e-01 6.211582571268081665e-02 -1.666361838579177856e-02 1.457304656505584717e-01 2.685601823031902313e-02 -1.096880137920379639e-01 4.502766951918601990e-02 -2.184132486581802368e-01 2.548344135284423828e-01 -1.695183962583541870e-01 2.145135253667831421e-01 -9.052625298500061035e-02 5.669896602630615234e-01 -3.972759097814559937e-02 1.883083730936050415e-01 6.860096007585525513e-02 -1.745480000972747803e-01 1.153096631169319153e-01 -4.621718823909759521e-02 2.485649883747100830e-01 2.854216396808624268e-01 -4.156709183007478714e-03 -9.690149128437042236e-02 9.678095579147338867e-02 4.343209788203239441e-02 1.513695567846298218e-01 5.414162203669548035e-02 -1.564929485321044922e-01 5.439794622361660004e-03 6.177726760506629944e-02 -2.024118006229400635e-01 -2.093469537794589996e-02
1.044234037399291992e-01 6.112999096512794495e-02 -3.518526256084442139e-01 2.001338303089141846e-01 2.787613570690155029e-01 1.031964421272277832e-01 1.470610350370407104e-01 -4.465118944644927979e-01 1.259416937828063965e-01 -1.648349016904830933e-01 5.007750540971755981e-02 9.138213843107223511e-02 1.788881123065948486e-01 2.620128393173217773e-01 -1.329348981380462646e-01 -4.819926992058753967e-02 -2.328397007659077644e-03 -2.440538108348846436e-01 1.887524724006652832e-01 4.743427410721778870e-02 -2.662175893783569336e-02 -5.031202360987663269e-02 3.121832907199859619e-01 -7.689536362886428833e-02 1.254892200231552124e-01 1.188521236181259155e-01 8.376826345920562744e-02 1.473564058542251587e-01 4.885815456509590149e-02 2.381727993488311768e-01 -1.246547922492027283e-01 1.725807227194309235e-02
-7.865416258573532104e-02 1.463224142789840698e-01 -5.516340956091880798e-02 -1.641067564487457275e-01 1.293804496526718140e-01 -3.187459334731101990e-02 -1.989164352416992188e-01 -3.585544228553771973e-01 2.765496969223022461e-01 -3.810029029846191406e-01 3.266808092594146729e-01 9.172528237104415894e-02 1.271419227123260498e-01 6.130358204245567322e-02 -5.435442179441452026e-02 -2.569371834397315979e-02 -4.270968213677406311e-02 1.796052674762904644e-03 -1.773693859577178955e-01 1.821293234825134277e-01 -8.766295015811920166e-02 7.096682488918304443e-02 1.875587254762649536e-01 -7.599201053380966187e-02 6.453016400337219238e-02 -9.984342008829116821e-02 2.558675110340118408e-01 -8.811751008033752441e-02 -8.906303346157073975e-02 -7.004564255475997925e-02 -2.862166762351989746e-01 3.065511286258697510e-01
-8.566582947969436646e-02 1.371497511863708496e-01 -1.560207456350326538e-01 -1.950012594461441040e-01 2.704574167728424072e-01 2.921697795391082764e-01 -2.836456149816513062e-02 -1.681963354349136353e-01 1.890477240085601807e-01 -1.843727380037307739e-01 -5.536818131804466248e-02 1.190989688038825989e-01 5.057582855224609375e-01 1.994385719299316406e-01 -1.337982714176177979e-01 -1.223186850547790527e-01 -2.623871862888336182e-01 6.601140648126602173e-02 1.134233474731445312e-01 4.540124908089637756e-02 2.647290825843811035e-01 -5.577813833951950073e-02 -2.074343152344226837e-02 3.676483407616615295e-02 1.935465484857559204e-01 -1.065758243203163147e-01 5.759570375084877014e-02 -1.264781970530748367e-02 2.408104576170444489e-02 2.039941251277923584e-01 -1.612725853919982910e-01 1.576741635799407959e-01
-2.931898236274719238e-01 1.063441708683967590e-01 -7.945486903190612793e-02 8.438446559011936188e-03 7.745639234781265259e-02 7.034014165401458740e-02 -5.536120012402534485e-02 -3.231370151042938232e-01 -1.485449969768524170e-01 -5.729444026947021484e-01 1.746711581945419312e-01 -8.325655758380889893e-02 4.846000298857688904e-02 -6.578953564167022705e-02 -1.098365709185600281e-01 2.767352163791656494e-01 -1.268672291189432144e-02 -3.073602318763732910e-01 1.107136998325586319e-02 6.103650666773319244e-03 3.465195419266819954e-03 1.181047502905130386e-02 1.763703115284442902e-02 -1.095929890871047974e-01 2.072750478982925415e-01 -1.083284616470336914e-01 -2.174350060522556305e-02 -2.905905544757843018e-01 -3.893661126494407654e-02 2.950222417712211609e-02 -1.244060620665550232e-01 1.734350770711898804e-01
-4.742424786090850830e-01 3.480115830898284912e-01 -1.649080514907836914e-01 -5.105365812778472900e-02 2.737072408199310303e-01 -1.150377467274665833e-02 1.808493882417678833e-01 -1.367793381214141846e-01 5.275637283921241760e-02 -1.368556618690490723e-01 -1.063541695475578308e-01 -3.141752779483795166e-01 1.039666384458541870e-01 -9.773398749530315399e-03 -2.119875401258468628e-01 -5.032092332839965820e-02 -1.393640320748090744e-02 -6.631626188755035400e-02 8.137331157922744751e-02 2.295194417238235474e-01 -2.394541949033737183e-01 6.560102105140686035e-02 -1.081816107034683228e-01 -1.059494242072105408e-01 1.645127683877944946e-01 -3.053455799818038940e-02 -2.137993276119232178e-01 4.082853719592094421e-02 -1.957646310329437256e-01 2.378863841295242310e-02 -3.154101222753524780e-02 2.099779993295669556e-01
-1.620595306158065796e-01 2.399218231439590454e-01 4.432025179266929626e-02 1.751641929149627686e-02 -1.068916618824005127e-01 -1.104041337966918945e-01 2.663157284259796143e-01 -2.485628873109817505e-01 -1.510331034660339355e-01 -1.433286815881729126e-01 -1.762211177265271544e-04 -1.916415840387344360e-01 8.372831344604492188e-02 1.335743814706802368e-01 -1.174618378281593323e-01 -1.958857849240303040e-02 -5.540409684181213379e-01 9.542799741029739380e-02 2.184806615114212036e-01 6.491131335496902466e-02 1.883511394262313843e-01 1.253945380449295044e-01 2.410044223070144653e-01 1.338647902011871338e-01 1.850146502256393433e-01 -1.848984360694885254e-01 6.792496889829635620e-02 -2.143936417996883392e-02 -4.229354858398437500e-02 1.478343456983566284e-01 -1.344807595014572144e-01 -1.674170345067977905e-01
-2.222411036491394043e-01 1.513467431068420410e-01 7.498353719711303711e-02 8.850052207708358765e-02 1.988322287797927856e-01 -2.566887252032756805e-02 1.831023395061492920e-01 -2.514166831970214844e-01 9.821592271327972412e-02 9.004279226064682007e-02 -8.927610516548156738e-02 -1.393018066883087158e-01 -7.439778745174407959e-02 -1.301487833261489868e-01 -2.942389845848083496e-01 -2.646514177322387695e-01 -9.539236873388290405e-02 -1.493621766567230225e-01 9.892728179693222046e-02 3.051240742206573486e-01 -3.290389105677604675e-02 -4.086208343505859375e-02 -3.166032135486602783e-01 -4.446696862578392029e-02 3.057963401079177856e-02 5.452491715550422668e-02 -8.634363114833831787e-02 -1.015967354178428650e-01 -2.278075814247131348e-01 3.718706071376800537e-01 -2.418451011180877686e-01 -2.085100859403610229e-01
-3.684588372707366943e-01 -1.481212228536605835e-01 1.209627613425254822e-01 5.524026695638895035e-03 7.358970493078231812e-02 -3.096190989017486572e-01 2.343502640724182129e-01 -3.772440850734710693e-01 -4.519508511293679476e-04 1.276478022336959839e-01 8.872255682945251465e-02 7.747048139572143555e-02 2.960911989212036133e-01 1.201212499290704727e-02 -2.621077895164489746e-01 2.046905085444450378e-02 1.509312391281127930e-01 -2.203755229711532593e-01 -1.367906667292118073e-02 3.565051257610321045e-01 -7.474525272846221924e-02 1.239642053842544556e-01 -1.313749253749847412e-01 2.576071582734584808e-02 3.032677993178367615e-02 9.947781451046466827e-03 -1.429907530546188354e-01 1.242213994264602661e-01 6.288971006870269775e-02 1.687116175889968872e-01 -1.574195921421051025e-01 -1.020813509821891785e-01
-1.621094793081283569e-01 1.949145346879959106e-01 1.450825780630111694e-01 -2.391519397497177124e-01 1.498554050922393799e-01 1.084327101707458496e-01 -7.637032121419906616e-02 -3.257903456687927246e-01 1.229249686002731323e-02 -2.560342252254486084e-01 1.619371771812438965e-01 1.357120368629693985e-02 3.314014971256256104e-01 4.428440704941749573e-02 6.275401264429092407e-02 -1.129078418016433716e-01 -9.228502400219440460e-03 -4.780899360775947571e-02 -2.869789600372314453e-01 6.616882979869842529e-02 4.181989654898643494e-02 1.657877117395401001e-01 1.955237239599227905e-01 -1.715862900018692017e-01 1.865796148777008057e-01 2.048610448837280273e-01 2.115006558597087860e-02 -3.579696714878082275e-01 -2.610495686531066895e-02 -9.850875288248062134e-02 -2.898842096328735352e-01 7.009513676166534424e-02
-1.728010326623916626e-01 1.224571391940116882e-01 1.281215697526931763e-01 1.907121241092681885e-01 2.565344274044036865e-01 -2.000501006841659546e-01 7.597489655017852783e-02 -4.542798995971679688e-01 -1.194359660148620605e-01 -5.225257202982902527e-02 5.055965483188629150e-02 -1.317030191421508789e-01 2.198009938001632690e-01 1.106483265757560730e-01 -8.944536745548248291e-02 2.131806164979934692e-01 8.315483108162879944e-03 -2.399867624044418335e-01 -2.558149099349975586e-01 1.071607694029808044e-01 2.788093388080596924e-01 -1.403568238019943237e-01 1.324548721313476562e-01 4.259385168552398682e-02 -2.874234914779663086e-01 6.180495768785476685e-02 5.765219032764434814e-02 5.771188810467720032e-02 -1.430723369121551514e-01 7.260365039110183716e-02 -9.478271752595901489e-02 2.330110371112823486e-01
-1.692533642053604126e-01 1.583705246448516846e-01 2.732218615710735321e-02 1.991779804229736328e-01 3.758128881454467773e-01 -5.453285202383995056e-02 -8.173360675573348999e-02 -2.078251987695693970e-01 1.726390719413757324e-01 -3.966456353664398193e-01 1.020649895071983337e-01 -9.980256110429763794e-02 4.669895172119140625e-01 -1.089742928743362427e-01 -1.544399093836545944e-02 -6.004239618778228760e-02 -5.667532980442047119e-02 7.413402944803237915e-02 -3.492973744869232178e-03 1.379263848066329956e-01 -2.537860274314880371e-01 2.278629392385482788e-01 1.474181376397609711e-02 -1.343752890825271606e-01 -9.374007582664489746e-02 -4.477297514677047729e-02 -4.270783159881830215e-03 -1.748672127723693848e-01 -9.011519700288772583e-02 -1.102775186300277710e-01 -2.136034965515136719e-01 -2.865327522158622742e-02
-1.694284975528717041e-01 1.016857009381055832e-02 -1.849197447299957275e-01 2.256048917770385742e-01 4.406712353229522705e-01 -2.142369300127029419e-01 3.843444213271141052e-02 -3.229275941848754883e-01 -2.076715975999832153e-01 -1.356242150068283081e-01 1.144797503948211670e-01 1.529583241790533066e-02 1.772986948490142822e-01 2.332268059253692627e-01 -5.912306252866983414e-03 2.714253067970275879e-01 -4.095631465315818787e-02 -2.346746325492858887e-01 -2.813938558101654053e-01 6.180023774504661560e-02 6.668840348720550537e-02 -2.094010822474956512e-02 1.535734981298446655e-01 -4.514741152524948120e-02 -2.451273202896118164e-01 1.445839274674654007e-02 1.830912977457046509e-01 5.232618376612663269e-02 1.974860392510890961e-02 1.511585414409637451e-01 -1.112788766622543335e-01 5.842557549476623535e-02
-3.068774007260799408e-02 3.965304493904113770e-01 5.038715898990631104e-03 -8.737074583768844604e-02 -1.102048978209495544e-01 -1.046802178025245667e-01 6.793694943189620972e-02 -3.320295512676239014e-01 1.784318089485168457e-01 -1.805917322635650635e-01 1.643109172582626343e-01 -2.060209810733795166e-01 3.129416704177856445e-01 7.736889272928237915e-02 -3.294506371021270752e-01 1.155816167593002319e-01 -7.476977538317441940e-03 -9.782347828149795532e-02 -1.229966059327125549e-01 -3.757425770163536072e-02 -6.840521842241287231e-02 -1.048621609807014465e-01 1.455697417259216309e-01 -2.340819388628005981e-01 1.906055510044097900e-01 2.613422572612762451e-01 -9.143994748592376709e-02 2.628992199897766113e-01 1.053833067417144775e-01 1.569840162992477417e-01 7.002965547144412994e-03 -2.756499871611595154e-02
-4.395398497581481934e-02 1.550930589437484741e-01 -1.591230928897857666e-01 -3.850561380386352539e-02 1.645633764564990997e-02 -1.461919099092483521e-01 1.623639911413192749e-01 -3.139081299304962158e-01 1.381953805685043335e-01 -2.775602936744689941e-01 -1.093390956521034241e-02 -4.101774394512176514e-01 3.232796490192413330e-01 -1.347554028034210205e-01 -3.786641657352447510e-01 -1.474937889724969864e-02 8.446114137768745422e-03 -3.311935663223266602e-01 -7.429855316877365112e-02 -2.773276343941688538e-02 -1.189890205860137939e-01 -3.825883194804191589e-02 -4.981956258416175842e-02 -6.494331359863281250e-02 1.454047858715057373e-01 2.501769065856933594e-01 -5.898428708314895630e-02 -7.140655070543289185e-02 -6.222830712795257568e-02 8.282809704542160034e-02 1.212171986699104309e-01 1.174108907580375671e-01
-3.138342797756195068e-01 1.106712222099304199e-01 1.121145859360694885e-01 -3.919885680079460144e-02 2.199818007647991180e-02 -3.014834225177764893e-01 2.862868010997772217e-01 -2.113227546215057373e-01 3.706172406673431396e-01 -6.904415786266326904e-02 -2.279989607632160187e-02 -2.514018118381500244e-01 2.146273106336593628e-01 3.002746701240539551e-01 -2.245979607105255127e-01 -2.447140067815780640e-01 -3.936332836747169495e-02 -6.744442135095596313e-02 -1.514766812324523926e-01 -1.287778019905090332e-01 -1.492017060518264771e-01 9.418162703514099121e-02 -2.467620819807052612e-01 5.811639502644538879e-02 1.842507869005203247e-01 -6.824605911970138550e-02 -2.071221591904759407e-03 -3.522492572665214539e-02 8.418432623147964478e-02 6.706497073173522949e-02 -1.108181700110435486e-01 3.222034778445959091e-03
2.041300833225250244e-01 1.762398481369018555e-01 1.077551022171974182e-01 -3.436717987060546875e-01 -5.387782305479049683e-02 -5.216291919350624084e-02 4.725392162799835205e-02 -1.943120807409286499e-01 5.818039551377296448e-02 -3.120440244674682617e-01 8.435077220201492310e-02 5.029797554016113281e-02 3.964320719242095947e-01 9.631556272506713867e-02 -1.971981674432754517e-01 1.616587638854980469e-01 -1.782234013080596924e-01 -1.823105365037918091e-01 2.626451253890991211e-01 -3.546873107552528381e-02 -1.564153283834457397e-01 -1.027603633701801300e-02 -3.498968482017517090e-02 -1.568077355623245239e-01 -3.887742757797241211e-02 1.097320467233657837e-01 3.374646976590156555e-02 -2.642345726490020752e-01 -1.696537584066390991e-01 3.219384551048278809e-01 -8.496624231338500977e-02 1.718059554696083069e-02
-2.140024900436401367e-01 3.307379782199859619e-01 -6.251456588506698608e-02 6.023297458887100220e-02 -5.316328257322311401e-02 -1.044489145278930664e-01 1.569837182760238647e-01 -3.848059177398681641e-01 5.583086237311363220e-02 -1.931299865245819092e-01 7.095560431480407715e-02 5.048494786024093628e-03 3.321838676929473877e-01 -1.130328327417373657e-02 1.452584266662597656e-01 1.283810380846261978e-02 7.152016460895538330e-02 -3.204804658889770508e-01 -6.475606560707092285e-02 -4.502735659480094910e-02 -9.009288251399993896e-02 -1.144035011529922485e-01 -7.983739674091339111e-02 -2.027269005775451660e-01 -7.236991822719573975e-02 -8.079614490270614624e-02 9.465658664703369141e-02 5.379934236407279968e-02 1.027088463306427002e-01 1.474376767873764038e-01 -4.744677543640136719e-01 9.930509328842163086e-02
-1.790321171283721924e-01 2.813531458377838135e-01 -1.122888326644897461e-01 -1.221736147999763489e-01 2.039448916912078857e-01 8.374819904565811157e-02 -2.210454940795898438e-01 -1.547510325908660889e-01 -5.057528987526893616e-02 -3.629719018936157227e-01 -1.253218203783035278e-01 -5.784807726740837097e-02 1.674052141606807709e-02 1.685112118721008301e-01 -2.020332515239715576e-01 1.754064708948135376e-01 2.491312660276889801e-02 -5.508317425847053528e-02 -9.720769524574279785e-02 7.150530815124511719e-02 -1.717311590909957886e-01 -9.355696290731430054e-02 -4.594075679779052734e-02 2.259262651205062866e-01 2.133435904979705811e-01 5.755088105797767639e-02 8.025561459362506866e-03 -5.859928205609321594e-02 -2.134054452180862427e-01 2.696439027786254883e-01 -4.538705348968505859e-01 5.289147607982158661e-03
-1.581573635339736938e-01 -5.310612916946411133e-02 1.683750599622726440e-01 -1.466645598411560059e-01 7.263872027397155762e-02 1.640510186553001404e-02 2.553192079067230225e-01 -1.977754086256027222e-01 1.640839874744415283e-01 -3.751575946807861328e-01 1.927410811185836792e-01 1.239890828728675842e-01 1.432590931653976440e-01 -1.526943743228912354e-01 -1.332023143768310547e-01 2.100267559289932251e-01 -2.503216862678527832e-01 -1.121041700243949890e-01 3.973209112882614136e-02 5.880695953965187073e-02 1.784164607524871826e-01 2.026174068450927734e-01 7.739143818616867065e-02 1.817932724952697754e-01 2.918213307857513428e-01 6.755091995000839233e-02 -2.198755890130996704e-01 -1.510384231805801392e-01 1.812408119440078735e-01 1.492763161659240723e-01 -6.336246430873870850e-02 2.726868689060211182e-01
-1.315082758665084839e-01 -1.478858292102813721e-01 -1.215827092528343201e-01 1.279780417680740356e-01 5.573393777012825012e-02 1.243439838290214539e-01 1.591328680515289307e-01 -5.408393964171409607e-02 8.732378482818603516e-02 -1.825213581323623657e-01 1.064323335886001587e-01 1.150987744331359863e-01 2.059277743101119995e-01 2.360694259405136108e-01 -2.228631228208541870e-01 1.514029800891876221e-01 -4.884776473045349121e-01 -4.759965837001800537e-02 -8.575891703367233276e-02 -1.609399765729904175e-01 8.298794180154800415e-02 -7.700321823358535767e-02 1.917176991701126099e-01 -2.576282620429992676e-01 1.922180801630020142e-01 -1.061574965715408325e-01 2.969126701354980469e-01 -1.250010076910257339e-02 -9.871769696474075317e-02 2.892739772796630859e-01 -1.525448560714721680e-01 5.758326128125190735e-02
-3.004110455513000488e-01 1.927554160356521606e-01 3.814646601676940918e-02 -7.688884437084197998e-02 2.179043442010879517e-01 -1.761075109243392944e-01 5.343814939260482788e-02 -1.764562427997589111e-01 -1.773570626974105835e-01 -1.803352981805801392e-01 1.349822282791137695e-01 -1.695379167795181274e-01 2.682940363883972168e-01 -1.825739294290542603e-01 -3.053688406944274902e-01 -1.986195147037506104e-01 1.530796475708484650e-02 -1.998791247606277466e-01 -6.326796859502792358e-02 -1.612907946109771729e-01 -1.089165806770324707e-01 4.837508499622344971e-02 -1.954492181539535522e-01 -1.486190259456634521e-01 4.298841953277587891e-01 1.268519312143325806e-01 2.851924300193786621e-02 -1.046480312943458557e-01 7.024247944355010986e-02 3.912271931767463684e-03 8.336494117975234985e-02 1.858457028865814209e-01
-1.148181110620498657e-01 1.691670268774032593e-01 -5.421306565403938293e-02 -7.535243779420852661e-02 1.583353802561759949e-02 -2.546677887439727783e-01 1.421747803688049316e-01 -3.424676060676574707e-01 -4.357150569558143616e-02 -3.726040944457054138e-02 1.650215387344360352e-01 2.883547917008399963e-02 2.319754958152770996e-01 3.084288537502288818e-02 -3.108093142509460449e-01 -5.716172978281974792e-02 -1.741091907024383545e-01 -2.540518343448638916e-01 -9.524971991777420044e-02 4.111127853393554688e-01 -1.737924367189407349e-01 2.653560042381286621e-01 -2.853480875492095947e-01 7.668257504701614380e-02 1.111781448125839233e-01 -8.194604516029357910e-02 -1.475722342729568481e-01 4.152723029255867004e-02 3.642977029085159302e-02 2.318746894598007202e-01 1.354246679693460464e-02 4.770692810416221619e-02
-1.044412702322006226e-01 1.576874852180480957e-01 -3.165652602910995483e-02 -9.166309982538223267e-02 2.468760013580322266e-01 -5.757966637611389160e-02 3.574625551700592041e-01 -2.331083565950393677e-01 -1.769924461841583252e-01 -2.686196863651275635e-01 1.698096096515655518e-01 -1.562954187393188477e-01 2.098773419857025146e-01 7.282449305057525635e-02 -2.310431897640228271e-01 2.254446893930435181e-01 2.251121550798416138e-01 -1.528372615575790405e-01 -2.151722274720668793e-02 -1.012191828340291977e-02 1.624641567468643188e-01 1.826517879962921143e-01 2.351905107498168945e-01 -2.639355063438415527e-01 5.902114510536193848e-02 -1.798052340745925903e-01 -5.203392356634140015e-02 8.970638364553451538e-02 -1.114947497844696045e-01 4.852907732129096985e-02 -9.459906071424484253e-02 2.617238461971282959e-01
-1.219409778714179993e-01 1.129999607801437378e-01 1.682142913341522217e-01 2.989542111754417419e-02 2.572344802320003510e-02 -1.804669201374053955e-01 8.261000365018844604e-02 -5.787410140037536621e-01 1.895727664232254028e-01 -1.468854956328868866e-02 1.949792378582060337e-03 3.239704668521881104e-02 4.649869203567504883e-01 -4.804964736104011536e-02 1.405725330114364624e-01 3.586047142744064331e-02 1.397246308624744415e-02 -7.469895761460065842e-03 -5.105117708444595337e-02 9.148743748664855957e-02 -1.444339454174041748e-01 -6.341239809989929199e-02 1.219309959560632706e-02 -6.884247064590454102e-02 -1.138803213834762573e-01 -9.308903664350509644e-02 2.248144149780273438e-02 -3.768320083618164062e-01 -2.824977226555347443e-02 1.867313534021377563e-01 -1.883080899715423584e-01 1.230232492089271545e-01
-2.827793657779693604e-01 1.044548600912094116e-01 -2.306408882141113281e-01 1.063428670167922974e-01 -1.286118105053901672e-02 1.466434597969055176e-01 2.114830762147903442e-01 -2.280414253473281860e-01 -2.162787131965160370e-02 6.586514413356781006e-02 -8.661535568535327911e-03 -2.021584361791610718e-01 1.464811414480209351e-01 6.440550088882446289e-02 -4.890592303127050400e-03 -2.604316920042037964e-02 -3.147414624691009521e-01 -2.573615312576293945e-01 6.386717408895492554e-02 2.341119199991226196e-02 3.447395861148834229e-01 -3.145776093006134033e-01 1.559926271438598633e-01 -2.393873035907745361e-02 2.184887230396270752e-01 7.262256741523742676e-02 -3.239294886589050293e-02 6.549282930791378021e-03 -3.093819916248321533e-01 6.833383440971374512e-02 -2.506185472011566162e-01 1.556667983531951904e-01
-2.019182592630386353e-01 2.254388332366943359e-01 8.058753609657287598e-02 1.429161131381988525e-01 2.401506602764129639e-01 1.054303720593452454e-01 3.831087425351142883e-02 -4.140321612358093262e-01 6.500529497861862183e-02 8.747607469558715820e-03 1.192117407917976379e-01 -1.823654323816299438e-01 3.622545674443244934e-02 2.199040502309799194e-01 1.035020723938941956e-01 -1.023517400026321411e-01 -1.165493428707122803e-01 -2.091188430786132812e-01 9.545822441577911377e-02 -1.940715312957763672e-02 4.809462651610374451e-02 -3.005872070789337158e-01 5.140907317399978638e-02 2.530662715435028076e-01 3.114838302135467529e-01 -3.278638422489166260e-02 1.594201475381851196e-02 -1.519130915403366089e-01 -2.387794405221939087e-01 -6.842666119337081909e-02 -3.168400824069976807e-01 8.666216582059860229e-02
-1.733758747577667236e-01 1.531430631875991821e-01 -1.988206803798675537e-01 -2.309326976537704468e-01 1.574882715940475464e-01 4.479926079511642456e-02 -2.186688333749771118e-01 -6.544654816389083862e-02 -6.237993016839027405e-02 -2.998356819152832031e-01 8.843774348497390747e-02 1.085762493312358856e-02 2.641634047031402588e-01 1.290847659111022949e-01 -1.141943037509918213e-01 9.486953169107437134e-02 -1.091137155890464783e-01 -3.331833481788635254e-01 2.413001609966158867e-03 3.234587013721466064e-01 -1.240995377302169800e-01 -1.705920845270156860e-01 4.624968022108078003e-02 -4.720857366919517517e-02 6.633976590819656849e-04 4.494892060756683350e-02 4.365176428109407425e-03 -3.338272571563720703e-01 -3.925816118717193604e-01 2.766033867374062538e-03 -4.231539741158485413e-02 1.366918236017227173e-01
4.470407217741012573e-02 -5.964160710573196411e-02 1.255412250757217407e-01 1.523026451468467712e-02 3.463009297847747803e-01 2.356950938701629639e-02 3.334541618824005127e-01 -4.497818350791931152e-01 1.825433522462844849e-01 -1.240029707551002502e-01 6.009022518992424011e-02 2.061638683080673218e-01 1.345655173063278198e-01 2.707610605284571648e-03 -1.831439733505249023e-01 7.676351815462112427e-02 -6.761448085308074951e-02 4.961166903376579285e-02 9.167124330997467041e-02 -1.224189531058073044e-02 1.054879203438758850e-01 -9.447881579399108887e-02 -8.233319967985153198e-02 -1.204262822866439819e-01 1.170333474874496460e-01 1.800606399774551392e-02 -4.357323050498962402e-02 -4.597381651401519775e-01 1.406386215239763260e-02 2.018395513296127319e-01 -1.686820238828659058e-01 -1.962723135948181152e-01
-8.682671189308166504e-02 7.731852680444717407e-02 7.126349955797195435e-03 7.608278840780258179e-02 2.027840614318847656e-01 -1.303291320800781250e-01 1.147831901907920837e-01 -4.216684401035308838e-01 -5.299788713455200195e-02 -1.990553885698318481e-01 6.519424170255661011e-02 -2.255928069353103638e-01 2.203386873006820679e-01 2.323928475379943848e-02 -1.839480735361576080e-02 1.869174391031265259e-01 -7.171295583248138428e-03 -3.188804090023040771e-01 5.461275950074195862e-02 1.925189793109893799e-01 -9.220342338085174561e-02 1.955336332321166992e-01 1.623389124870300293e-01 -1.302807182073593140e-01 7.323385030031204224e-02 -2.124442458152770996e-01 -9.712288528680801392e-02 3.594359159469604492e-01 3.525147587060928345e-02 -3.431567922234535217e-02 -3.355020880699157715e-01 1.169117465615272522e-01
1.816577510908246040e-03 1.792929023504257202e-01 -2.316989004611968994e-01 -1.750351935625076294e-01 8.320942521095275879e-02 -2.830025255680084229e-01 7.658905815333127975e-04 -2.242378145456314087e-01 1.406266242265701294e-01 -5.641148611903190613e-02 2.682954967021942139e-01 -4.681621119379997253e-02 8.005212247371673584e-02 1.878025680780410767e-01 1.735095679759979248e-02 -2.222228646278381348e-01 -1.647508442401885986e-01 -2.388386130332946777e-01 -1.671857386827468872e-01 1.318245232105255127e-01 1.528932154178619385e-01 3.704649806022644043e-01 -1.719903387129306793e-02 1.597574204206466675e-01 2.493463754653930664e-01 -8.468874543905258179e-02 2.874658405780792236e-01 -2.212868072092533112e-02 -7.758071273565292358e-02 1.438088864088058472e-01 -1.440016329288482666e-01 2.046323120594024658e-01
-3.008976578712463379e-01 2.408728748559951782e-01 1.428255885839462280e-01 -3.367986902594566345e-02 2.174051702022552490e-01 1.180772576481103897e-02 1.084765419363975525e-01 -2.062236964702606201e-01 -1.409310847520828247e-01 7.623565196990966797e-02 3.334684669971466064e-02 -6.734783947467803955e-02 1.993227899074554443e-01 3.222880065441131592e-01 4.367452114820480347e-03 6.602872599614784122e-05 -1.162116900086402893e-01 -3.167916536331176758e-01 4.962954297661781311e-02 -1.447147428989410400e-01 1.833922863006591797e-01 -3.730543553829193115e-01 -9.579653292894363403e-02 4.599092900753021240e-02 -2.043041959404945374e-02 -3.337348997592926025e-02 8.541787974536418915e-03 -1.987062022089958191e-02 -3.440688848495483398e-01 1.673470735549926758e-01 -1.799932271242141724e-01 2.260996550321578979e-01
-3.196899592876434326e-01 2.789068408310413361e-02 -1.770677715539932251e-01 -1.395098567008972168e-01 2.276069372892379761e-01 1.438807249069213867e-01 -2.126114964485168457e-01 -3.603139817714691162e-01 -5.869379267096519470e-02 -2.315447032451629639e-01 4.410028830170631409e-02 -4.218537360429763794e-02 1.666754931211471558e-01 1.447041630744934082e-01 -5.396352335810661316e-02 2.960683777928352356e-02 1.325474958866834641e-02 -8.139358460903167725e-02 -6.664831936359405518e-02 2.494904994964599609e-01 -1.130343452095985413e-01 7.166123390197753906e-02 1.782864481210708618e-01 -2.187248617410659790e-01 1.436465531587600708e-01 -7.366319745779037476e-02 1.734893918037414551e-01 1.853210180997848511e-01 -3.040182590484619141e-01 4.185518622398376465e-02 -2.944392561912536621e-01 2.073013186454772949e-01
-1.893352530896663666e-02 -1.002934500575065613e-01 -6.686209887266159058e-02 1.569600403308868408e-02 -2.055904567241668701e-01 -6.545656919479370117e-02 -3.267926350235939026e-02 -1.656857132911682129e-01 1.922062337398529053e-01 -2.394493967294692993e-01 1.700363159179687500e-01 -1.438420414924621582e-01 3.039388656616210938e-01 2.525167167186737061e-01 -3.572964072227478027e-01 -4.496410861611366272e-02 1.550424378365278244e-02 -2.035852372646331787e-01 -1.911338716745376587e-01 1.231485083699226379e-01 2.463386058807373047e-01 -7.702232152223587036e-02 -1.408426314592361450e-01 -9.599743038415908813e-02 -1.204783022403717041e-01 4.597678035497665405e-02 1.231798157095909119e-01 4.313347488641738892e-02 -1.008403748273849487e-01 5.146142467856407166e-02 -4.540274441242218018e-01 1.959926038980484009e-01
-2.170165926218032837e-01 1.468464136123657227e-01 2.273586988449096680e-01 -3.586407005786895752e-02 -4.083475098013877869e-02 -6.502945721149444580e-02 -5.877687036991119385e-02 -7.069057971239089966e-02 6.856703758239746094e-02 -2.226156443357467651e-01 -7.691921293735504150e-02 -1.190402731299400330e-01 2.028944641351699829e-01 2.469366341829299927e-01 -2.583633363246917725e-01 1.566029340028762817e-01 -2.107969820499420166e-01 -4.417092800140380859e-01 -1.327743083238601685e-01 -6.169641762971878052e-02 4.566502571105957031e-02 3.626723587512969971e-01 1.519147306680679321e-01 1.674711517989635468e-02 -1.341495215892791748e-01 2.235261164605617523e-02 -9.844183921813964844e-02 -2.076857239007949829e-01 -9.102716296911239624e-02 1.642141640186309814e-01 -2.191067636013031006e-01 -1.539949625730514526e-01
-2.082811444997787476e-01 1.571915596723556519e-01 -1.401719599962234497e-01 -3.086455166339874268e-01 2.555442452430725098e-01 1.936394274234771729e-01 -3.732372447848320007e-02 -1.022385209798812866e-01 -1.612251438200473785e-02 -1.192370280623435974e-01 1.213053837418556213e-01 1.032951325178146362e-01 3.449523150920867920e-01 1.241869479417800903e-01 -2.677159905433654785e-01 -1.899323053658008575e-02 -1.192675307393074036e-01 -1.820595413446426392e-01 1.075838357210159302e-01 1.097042039036750793e-01 -4.660691320896148682e-02 1.851446926593780518e-01 1.738018840551376343e-01 -1.826189272105693817e-02 -1.243684291839599609e-01 -9.727966040372848511e-02 1.038798764348030090e-01 -1.615160554647445679e-01 -4.725526552647352219e-03 4.764767289161682129e-01 1.681260019540786743e-01 3.076097182929515839e-02
-3.593446016311645508e-01 3.986895084381103516e-01 -1.696884073317050934e-02 -1.079955622553825378e-01 1.440772116184234619e-01 -1.533319652080535889e-01 2.052218019962310791e-01 -3.392678797245025635e-01 -7.835485041141510010e-02 -3.626786544919013977e-02 -4.840269312262535095e-02 -1.439314484596252441e-01 1.633172035217285156e-01 -2.643363922834396362e-02 -3.268363475799560547e-01 2.407610416412353516e-02 4.803068563342094421e-02 -1.276068836450576782e-01 2.776710987091064453e-01 -1.713035702705383301e-01 -9.058574214577674866e-03 -1.868176758289337158e-01 2.925297059118747711e-02 -2.938014864921569824e-01 2.340436130762100220e-01 -9.164834022521972656e-02 5.378521606326103210e-02 3.162267059087753296e-02 1.057601496577262878e-01 1.992798782885074615e-02 -7.985240966081619263e-02 3.115389309823513031e-02
4.535477980971336365e-02 2.505062818527221680e-01 9.881283342838287354e-02 -3.488708138465881348e-01 2.113736420869827271e-01 7.372517883777618408e-02 -8.951709419488906860e-02 -2.826883494853973389e-01 1.781446784734725952e-01 1.535174399614334106e-01 4.354510828852653503e-02 -4.858838021755218506e-02 8.199069648981094360e-02 2.295628041028976440e-01 -1.436298638582229614e-01 -2.400772571563720703e-01 -9.976412355899810791e-02 -7.637300342321395874e-02 6.786150485277175903e-02 -4.733401536941528320e-02 2.154364436864852905e-01 1.449213922023773193e-01 7.853806763887405396e-02 -1.754107475280761719e-01 2.525597810745239258e-01 2.093954198062419891e-02 1.307955682277679443e-01 4.292485490441322327e-02 -2.069268524646759033e-01 2.078643590211868286e-01 -3.996457755565643311e-01 1.119135096669197083e-01
-4.769456759095191956e-02 -1.638655662536621094e-01 1.994491666555404663e-01 9.894965589046478271e-02 2.944862842559814453e-01 -5.012253299355506897e-02 -3.380872309207916260e-02 -4.428619742393493652e-01 8.314662426710128784e-02 -2.614647150039672852e-01 1.655187904834747314e-01 -1.071153674274682999e-02 3.068459965288639069e-02 1.269166171550750732e-01 -1.791495829820632935e-01 -5.810461938381195068e-02 -4.185785353183746338e-01 -7.199907302856445312e-02 4.635162185877561569e-04 -1.313291490077972412e-01 -6.952185183763504028e-03 -4.391676932573318481e-02 9.204486012458801270e-02 1.242839545011520386e-01 -4.128331784158945084e-03 1.616601087152957916e-02 2.067378312349319458e-01 -3.216825127601623535e-01 -4.598424583673477173e-02 2.221864312887191772e-01 -2.181648761034011841e-01 -1.018756106495857239e-01
-1.093287095427513123e-01 9.394852072000503540e-02 -4.489414021372795105e-02 -1.621364057064056396e-01 -2.431300468742847443e-02 2.881542742252349854e-01 -6.454502791166305542e-02 -2.121238708496093750e-01 9.198419749736785889e-02 -1.395045220851898193e-01 3.897284343838691711e-02 1.550894528627395630e-01 1.288458704948425293e-01 2.694814205169677734e-01 -1.682264208793640137e-01 -9.343042969703674316e-03 -3.023629188537597656e-01 -2.839760184288024902e-01 -1.504642367362976074e-01 1.862886697053909302e-01 1.889940947294235229e-01 1.516265571117401123e-01 1.816396787762641907e-02 -1.078015565872192383e-01 3.206785619258880615e-01 -5.780654400587081909e-02 -8.714940398931503296e-02 4.573063552379608154e-02 -4.289997816085815430e-01 -5.568985827267169952e-03 -1.577838808298110962e-01 1.487547904253005981e-01
-1.145216971635818481e-01 8.344227820634841919e-02 -3.259092271327972412e-01 -7.189274579286575317e-02 -2.462626807391643524e-02 -5.101101100444793701e-02 7.542429864406585693e-02 -3.168853521347045898e-01 -1.242462992668151855e-01 1.244037970900535583e-02 2.178510278463363647e-01 1.196953803300857544e-01 1.946519762277603149e-01 -3.336975723505020142e-02 -3.095892071723937988e-01 -2.409202307462692261e-01 -1.664743423461914062e-01 -6.069869920611381531e-02 -6.472671777009963989e-02 -4.595790803432464600e-02 -1.311769243329763412e-02 -3.806397691369056702e-02 1.770066767930984497e-01 3.034410476684570312e-01 2.369205951690673828e-01 2.434526383876800537e-01 1.837326437234878540e-01 -4.393356293439865112e-02 -3.711067438125610352e-01 1.121414173394441605e-02 -1.101820766925811768e-01 1.585913002490997314e-01
-2.059818655252456665e-01 7.419366389513015747e-02 1.590016633272171021e-01 -3.173997625708580017e-02 4.492000043392181396e-01 1.076811850070953369e-01 -1.177960657514631748e-03 -4.593355655670166016e-01 1.130436658859252930e-01 -2.494161128997802734e-01 1.644740551710128784e-01 9.772577881813049316e-02 -8.629128336906433105e-02 -2.382244914770126343e-03 -2.351595275104045868e-02 1.596000641584396362e-01 -4.446104168891906738e-03 -2.185162603855133057e-01 -1.799896955490112305e-01 3.717625141143798828e-02 -1.129001453518867493e-01 -1.587855666875839233e-01 1.811183243989944458e-02 -3.544678986072540283e-01 4.071877524256706238e-02 -5.445871874690055847e-02 1.327315568923950195e-01 1.379775069653987885e-02 -1.750094592571258545e-01 1.106375828385353088e-01 -3.778913244605064392e-02 2.100808173418045044e-01
-3.066841065883636475e-01 2.891594767570495605e-01 2.163481265306472778e-01 -1.396520715206861496e-02 2.860126793384552002e-01 2.135265618562698364e-03 -1.835787296295166016e-01 -3.058808743953704834e-01 -6.493009626865386963e-03 2.780087478458881378e-02 1.148295849561691284e-01 -2.380052059888839722e-01 1.857172995805740356e-01 -1.193621680140495300e-01 -9.086363762617111206e-02 -1.852266639471054077e-01 1.120162457227706909e-01 -1.374102234840393066e-01 2.448110841214656830e-02 1.228521019220352173e-01 3.017836622893810272e-02 3.442246615886688232e-01 6.893639266490936279e-02 -1.150844171643257141e-01 2.833197079598903656e-02 -3.631476312875747681e-02 3.012657761573791504e-01 -7.452708482742309570e-02 -1.658499091863632202e-01 2.543164491653442383e-01 -1.707209050655364990e-01 4.760610405355691910e-03
-5.208361148834228516e-01 2.190426290035247803e-01 -9.083709865808486938e-02 1.163942664861679077e-01 1.755682975053787231e-01 7.131446618586778641e-03 2.510316073894500732e-01 -3.063907623291015625e-01 -1.329712569713592529e-01 -2.453175485134124756e-01 1.297467648983001709e-01 -8.929492533206939697e-02 1.180104091763496399e-01 9.020929038524627686e-02 -2.774128615856170654e-01 1.390776336193084717e-01 9.730381518602371216e-02 9.787201881408691406e-02 4.582541808485984802e-02 6.042970716953277588e-02 1.161682680249214172e-01 1.748569309711456299e-01 2.340862601995468140e-01 -1.617309600114822388e-01 2.309204488992691040e-01 1.436918135732412338e-02 -1.291751265525817871e-01 -1.481857150793075562e-01 -4.140843823552131653e-02 -3.179516270756721497e-02 7.243002951145172119e-02 -1.340400427579879761e-02
-2.613539099693298340e-01 9.296838939189910889e-02 -2.030375897884368896e-01 1.189385280013084412e-01 2.642637863755226135e-02 -1.426892131567001343e-01 1.315927803516387939e-01 -4.343229532241821289e-01 -2.142186835408210754e-02 -3.070843517780303955e-01 -5.885454267263412476e-02 5.268816277384757996e-02 1.519774794578552246e-01 1.346826255321502686e-01 -6.080495193600654602e-02 -1.101890057325363159e-01 -7.443263381719589233e-02 7.584016304463148117e-03 6.471037864685058594e-02 -1.491287052631378174e-01 1.309159547090530396e-01 2.261442840099334717e-01 -1.418060660362243652e-01 -1.876117736101150513e-01 8.022726327180862427e-02 1.394074112176895142e-01 -1.029526367783546448e-01 -2.682806253433227539e-01 -1.861389130353927612e-01 3.547548651695251465e-01 2.355902194976806641e-01 -5.035865306854248047e-02
-4.180201515555381775e-02 2.846300601959228516e-01 -1.052580773830413818e-01 -3.268795087933540344e-02 9.109667688608169556e-02 1.267217099666595459e-02 1.705448143184185028e-02 -3.673049807548522949e-01 2.434827685356140137e-01 -5.552095919847488403e-02 1.225701868534088135e-01 -2.026931792497634888e-01 2.772882878780364990e-01 2.157835289835929871e-03 -1.999526917934417725e-01 8.159457147121429443e-02 6.042944267392158508e-02 -3.503265380859375000e-01 -1.097630858421325684e-01 7.823784649372100830e-02 9.011891484260559082e-02 -6.878644227981567383e-02 -4.680471867322921753e-02 -1.794644743204116821e-01 -1.013169586658477783e-01 -1.529005467891693115e-01 2.440079152584075928e-01 1.432289034128189087e-01 7.018435746431350708e-02 -7.476094365119934082e-02 -4.450435936450958252e-01 7.309716939926147461e-02
-2.862482964992523193e-01 4.579019267112016678e-03 -6.044211983680725098e-02 7.585646212100982666e-02 -1.612875908613204956e-01 -8.752415329217910767e-02 2.410700321197509766e-01 -2.935129404067993164e-01 8.283903449773788452e-02 -5.762458592653274536e-02 -1.143891885876655579e-01 -3.606368787586688995e-03 5.340255796909332275e-02 2.561234310269355774e-02 -2.130706161260604858e-01 -4.345208033919334412e-02 -1.455131918191909790e-01 -2.293574064970016479e-01 3.342548310756683350e-01 3.742117583751678467e-01 -5.352749489247798920e-03 1.763745099306106567e-01 1.002103835344314575e-01 -2.600617110729217529e-01 1.608260273933410645e-01 2.459781020879745483e-01 2.597531378269195557e-01 -1.910675615072250366e-01 -3.219940513372421265e-02 1.324361264705657959e-01 -7.153173536062240601e-02 -9.070128202438354492e-02
-2.996299564838409424e-01 4.234924539923667908e-02 -3.426814973354339600e-01 4.965144768357276917e-02 5.253519862890243530e-02 -2.726972801610827446e-03 2.798631489276885986e-01 -3.834016323089599609e-01 -9.644594788551330566e-02 -1.577068865299224854e-01 -5.545942485332489014e-02 -2.343682795763015747e-01 6.855742633342742920e-02 -1.591160446405410767e-01 -5.094598978757858276e-02 1.549542397260665894e-01 -4.835377335548400879e-01 -1.772557049989700317e-01 -7.400869578123092651e-02 7.941615581512451172e-02 -1.123263407498598099e-02 2.806806936860084534e-02 1.174947991967201233e-01 3.615120798349380493e-02 6.897293776273727417e-02 5.929774045944213867e-02 -1.866846382617950439e-01 -1.396964192390441895e-01 8.352947980165481567e-02 1.778682172298431396e-01 8.536006323993206024e-03 1.314450949430465698e-01
-2.918684780597686768e-01 -1.493881940841674805e-01 8.907951414585113525e-02 1.126804854720830917e-02 2.213680148124694824e-01 -8.345106989145278931e-02 -1.407753080129623413e-01 -2.176724076271057129e-01 2.306307703256607056e-01 -2.587276399135589600e-01 2.078804522752761841e-01 1.695734262466430664e-02 2.653922885656356812e-02 -1.783555746078491211e-01 -7.189691066741943359e-02 -1.378793641924858093e-02 1.227380558848381042e-01 -1.749086081981658936e-01 2.301637381315231323e-01 2.377000600099563599e-01 1.623329073190689087e-01 7.509319111704826355e-03 4.586818069219589233e-02 1.136194914579391479e-01 2.388929277658462524e-01 2.252669781446456909e-01 5.787750706076622009e-03 -7.780712097883224487e-02 -2.316467761993408203e-01 3.356955051422119141e-01 -2.879259288311004639e-01 -6.985817104578018188e-03
-1.683378964662551880e-01 1.351031195372343063e-02 2.427454292774200439e-01 -1.857523918151855469e-01 1.376850008964538574e-01 5.871596559882164001e-02 -6.799703091382980347e-02 -3.098061382770538330e-01 -3.135370835661888123e-02 -3.816002905368804932e-01 1.879461854696273804e-01 2.103022485971450806e-02 8.503781259059906006e-02 1.337619125843048096e-01 -1.212524026632308960e-01 -1.095894649624824524e-01 -1.771581768989562988e-01 -2.734953463077545166e-01 -2.083129286766052246e-01 3.044087998569011688e-02 1.751960217952728271e-01 -5.400163307785987854e-02 9.031467884778976440e-02 -2.567376196384429932e-01 1.323338598012924194e-02 4.269147664308547974e-02 1.719533503055572510e-01 -3.279073536396026611e-01 2.243538910988718271e-04 -1.180184260010719299e-01 -3.041381239891052246e-01 -1.309015899896621704e-01
-1.140119358897209167e-01 -8.320887386798858643e-02 2.142349071800708771e-02 -2.390201762318611145e-02 2.079227119684219360e-01 -8.300393819808959961e-02 6.098699942231178284e-02 -4.704063534736633301e-01 7.003310322761535645e-02 -3.280947804450988770e-01 1.800252944231033325e-01 6.336560100317001343e-02 1.808022707700729370e-01 1.006047800183296204e-01 -1.174040064215660095e-01 1.770735532045364380e-01 -2.234151959419250488e-01 7.142057269811630249e-02 -1.004846766591072083e-01 -1.572781354188919067e-01 -1.303387880325317383e-01 6.061924993991851807e-02 -4.488185979425907135e-03 2.304462194442749023e-01 -4.195249453186988831e-02 5.178818479180335999e-03 2.395493537187576294e-01 -3.882977366447448730e-01 -1.412160098552703857e-01 1.060054972767829895e-01 -1.887095719575881958e-01 -1.631748527288436890e-01
-4.699735715985298157e-02 1.457081735134124756e-01 -1.572914421558380127e-01 2.096763113513588905e-03 2.309296131134033203e-01 -1.148332357406616211e-01 -1.057941094040870667e-01 -2.125316858291625977e-01 2.021197378635406494e-01 -6.106575205922126770e-02 -2.548187077045440674e-01 -3.265168890357017517e-02 3.908797204494476318e-01 -7.553136348724365234e-02 -1.652588397264480591e-01 -1.540195941925048828e-01 6.590761989355087280e-02 -1.444457471370697021e-01 -1.418443024158477783e-01 -7.619756460189819336e-02 6.644673645496368408e-02 1.564967781305313110e-01 3.644378855824470520e-02 2.330665737390518188e-01 2.633109390735626221e-01 -6.387973576784133911e-02 2.079748660326004028e-01 1.020048279315233231e-02 -2.729606628417968750e-01 -8.006266504526138306e-02 -3.773997724056243896e-01 -1.817296296358108521e-01
-2.960807681083679199e-01 2.125992178916931152e-01 -2.184326648712158203e-01 4.588633030652999878e-02 -3.035071119666099548e-02 1.427262788638472557e-03 2.566733956336975098e-01 -1.463858187198638916e-01 -2.788077108561992645e-02 -9.939476847648620605e-03 1.959715783596038818e-01 2.041212767362594604e-01 2.142971307039260864e-01 1.928052008152008057e-01 -3.480187654495239258e-01 -8.156780898571014404e-02 -2.078920900821685791e-01 -7.937552034854888916e-02 -2.778597772121429443e-01 -1.061531603336334229e-01 -4.407392069697380066e-02 5.252156034111976624e-02 6.350721698254346848e-03 2.342269271612167358e-01 1.020195782184600830e-01 2.397533059120178223e-01 3.469618856906890869e-01 -7.166954129934310913e-02 3.552841022610664368e-02 8.626361377537250519e-03 -1.810339242219924927e-01 1.102528721094131470e-01
-1.290239095687866211e-01 -1.096023842692375183e-01 7.060594111680984497e-02 2.335947938263416290e-03 -8.740694820880889893e-02 -1.309238374233245850e-01 4.855545610189437866e-02 -2.787802517414093018e-01 6.484710425138473511e-02 -3.261330127716064453e-01 -3.839277848601341248e-02 7.042955607175827026e-02 5.793655514717102051e-01 -1.420681923627853394e-01 -6.933842599391937256e-02 -7.970001315698027611e-04 -1.575819849967956543e-01 6.004438921809196472e-02 -1.088917404413223267e-01 -3.658891422674059868e-03 5.415364727377891541e-02 1.002417877316474915e-01 1.099716201424598694e-01 7.772704213857650757e-02 3.357613682746887207e-01 1.040075793862342834e-01 1.524843126535415649e-01 -1.113601624965667725e-01 -1.352982521057128906e-01 -6.896903272718191147e-03 -2.795211672782897949e-01 -2.381561547517776489e-01
3.602589964866638184e-01 -1.504996325820684433e-02 -1.524766981601715088e-01 5.387296155095100403e-02 3.806146383285522461e-01 -1.563948392868041992e-01 -1.083560567349195480e-02 -2.561757862567901611e-01 -3.855272755026817322e-02 -3.791330456733703613e-01 -1.128054931759834290e-01 1.855761259794235229e-01 3.178576529026031494e-01 1.369778513908386230e-01 -1.595528721809387207e-01 1.490719020366668701e-01 -2.558703161776065826e-02 -1.194683387875556946e-01 9.982184320688247681e-02 -4.388958215713500977e-02 -7.020999491214752197e-02 1.777748763561248779e-01 -1.479469053447246552e-02 -2.147887088358402252e-02 1.563963741064071655e-01 2.793021127581596375e-02 -1.423657387495040894e-01 3.786494955420494080e-02 -2.043231129646301270e-01 9.679250419139862061e-02 -2.881623506546020508e-01 -6.140019372105598450e-02
-1.845491081476211548e-01 1.973325312137603760e-01 3.443425893783569336e-01 -1.489096879959106445e-01 1.789570003747940063e-01 -3.403741419315338135e-01 1.079858168959617615e-01 -2.861393094062805176e-01 1.305526345968246460e-01 -4.552844166755676270e-02 -2.728034043684601784e-03 1.384792029857635498e-01 9.392099082469940186e-02 3.645680844783782959e-01 -3.188773989677429199e-02 2.903556525707244873e-01 -3.135031461715698242e-01 -5.378915742039680481e-02 -1.369884163141250610e-01 1.662945896387100220e-01 -1.090624183416366577e-01 -5.820266902446746826e-03 1.155100315809249878e-01 -6.186350435018539429e-02 2.902871556580066681e-02 -5.162079259753227234e-02 -1.211033165454864502e-01 4.365987703204154968e-02 -2.023285627365112305e-01 -4.706300050020217896e-02 -1.696595251560211182e-01 1.037914752960205078e-01
-7.729381322860717773e-02 3.426971435546875000e-01 4.579771682620048523e-02 1.696266233921051025e-03 4.027285426855087280e-02 1.528562419116497040e-02 5.156224220991134644e-02 -1.464989632368087769e-01 -6.041343510150909424e-02 -3.755613565444946289e-01 9.165626764297485352e-02 -2.457942068576812744e-01 2.754985392093658447e-01 1.151424422860145569e-01 -2.477630376815795898e-01 -6.791887432336807251e-02 -7.214096188545227051e-02 -2.927329763770103455e-02 -1.424098610877990723e-01 8.266711235046386719e-02 5.897929891943931580e-02 -1.715337485074996948e-01 6.905978173017501831e-02 -4.109149277210235596e-01 4.176088273525238037e-01 1.223916560411453247e-02 1.195389106869697571e-01 8.616726845502853394e-02 -1.070746779441833496e-01 1.688059419393539429e-02 -7.527095824480056763e-02 1.626780629158020020e-01
-3.828468918800354004e-01 -6.834806501865386963e-02 8.355239033699035645e-02 7.141108158975839615e-03 3.716272115707397461e-02 4.645391553640365601e-02 2.574552297592163086e-01 -4.014920592308044434e-01 -1.799501851201057434e-02 -2.200323194265365601e-01 1.099325940012931824e-01 1.237102597951889038e-01 1.037246808409690857e-01 2.091700285673141479e-01 -1.636431515216827393e-01 -2.488328516483306885e-02 -6.032862886786460876e-02 -6.897856295108795166e-02 -8.998021483421325684e-02 -2.907466143369674683e-02 3.891298174858093262e-02 -1.164218485355377197e-01 2.055995166301727295e-01 -9.769789874553680420e-02 2.500901520252227783e-01 -3.201203420758247375e-02 -1.899649351835250854e-01 -3.337494134902954102e-01 -1.508734524250030518e-01 1.726029217243194580e-01 2.139413803815841675e-01 -2.430547624826431274e-01
-3.665074110031127930e-01 1.612313389778137207e-01 1.006278619170188904e-01 -1.291451603174209595e-01 -1.496483292430639267e-02 -8.838389068841934204e-02 -8.062646538019180298e-02 -4.861995577812194824e-02 1.573090404272079468e-01 -2.029041796922683716e-01 4.918619617819786072e-02 9.312205947935581207e-03 1.474926155060529709e-02 2.515762746334075928e-01 -2.669767141342163086e-01 1.647133827209472656e-01 -2.183318734169006348e-01 -1.528506875038146973e-01 -1.804627776145935059e-01 -8.644646964967250824e-03 -6.823720782995223999e-02 1.836621202528476715e-02 1.494513452053070068e-01 3.939757496118545532e-02 -8.724814653396606445e-02 -5.860698595643043518e-02 -3.364872634410858154e-01 -2.272072136402130127e-01 -1.445679515600204468e-01 2.177131325006484985e-01 -4.140945672988891602e-01 -1.319561153650283813e-01
-2.081932500004768372e-03 2.657057940959930420e-01 9.281083941459655762e-02 -7.373856753110885620e-02 -2.009405940771102905e-02 -9.071350842714309692e-02 1.713890209794044495e-02 -1.994106024503707886e-01 9.998226538300514221e-03 -4.269473254680633545e-01 3.919030725955963135e-02 -6.113906949758529663e-02 2.744853496551513672e-01 1.427442133426666260e-01 -1.938621252775192261e-01 1.410111784934997559e-01 3.030847944319248199e-02 1.909832470118999481e-02 -6.824769079685211182e-02 -2.167820371687412262e-02 1.185437291860580444e-01 -1.266822218894958496e-01 -2.606621384620666504e-01 -2.947161495685577393e-01 3.686525821685791016e-01 3.622687757015228271e-01 6.498017907142639160e-02 1.095074936747550964e-01 -4.307689145207405090e-02 4.474642127752304077e-02 -1.435035169124603271e-01 1.633650958538055420e-01
-7.489169389009475708e-02 2.267699837684631348e-01 -1.313557773828506470e-01 1.556779891252517700e-01 1.829393655061721802e-01 -1.213195025920867920e-01 3.047101795673370361e-01 -2.280233800411224365e-01 1.284953653812408447e-01 -8.686488121747970581e-02 -3.721692413091659546e-02 -3.849926292896270752e-01 1.254796832799911499e-01 -6.580045074224472046e-02 -4.708286821842193604e-01 3.275731869507580996e-04 7.486250996589660645e-02 -2.547681927680969238e-01 -1.902689635753631592e-01 -3.044499643146991730e-02 -9.651114791631698608e-02 -1.736220866441726685e-01 8.782353997230529785e-02 1.056636869907379150e-01 7.698538154363632202e-02 1.322284638881683350e-01 1.111610233783721924e-01 -1.339448690414428711e-01 -2.257398217916488647e-01 -4.828392062336206436e-03 -4.068249836564064026e-02 1.439090669155120850e-01
-1.701120734214782715e-01 -1.819926896132528782e-03 8.681254833936691284e-02 9.147512912750244141e-02 -3.750081360340118408e-02 8.075978606939315796e-02 5.046372115612030029e-02 -5.263307094573974609e-01 3.729873150587081909e-02 -2.123486846685409546e-01 -8.987937867641448975e-02 7.603396475315093994e-02 -1.299294382333755493e-01 1.229412332177162170e-01 -3.456172347068786621e-01 5.482396483421325684e-02 -3.521513342857360840e-01 -2.998379468917846680e-01 -2.678290009498596191e-02 -1.522653251886367798e-01 -1.991407275199890137e-01 8.911878615617752075e-02 1.066905185580253601e-01 -8.171193301677703857e-02 1.192227602005004883e-01 1.143811419606208801e-01 2.028099894523620605e-01 -1.998627185821533203e-01 5.959946662187576294e-02 9.335613250732421875e-02 -1.507175117731094360e-01 7.764007151126861572e-02
-2.664806246757507324e-01 -6.288255006074905396e-02 -1.306364387273788452e-01 2.333848774433135986e-01 8.695384860038757324e-02 5.235955119132995605e-02 2.105849087238311768e-01 -2.293303161859512329e-01 1.884713023900985718e-01 -2.363138049840927124e-01 1.045337617397308350e-01 -2.372807413339614868e-01 -4.703278839588165283e-02 4.769038408994674683e-02 -3.297585844993591309e-01 -1.464492380619049072e-01 -2.059817612171173096e-01 -2.759689688682556152e-01 8.351220935583114624e-02 8.987385779619216919e-02 -9.831217676401138306e-02 5.503983050584793091e-02 3.485297262668609619e-01 -6.213003024458885193e-02 1.049041375517845154e-01 -3.768011182546615601e-02 1.900704763829708099e-02 -3.632392883300781250e-01 4.649627953767776489e-02 1.082614529877901077e-02 -1.177783831954002380e-01 1.429778486490249634e-01
-1.871714293956756592e-01 -7.977100461721420288e-02 -2.337710410356521606e-01 -4.263240471482276917e-02 2.716887295246124268e-01 -3.961938619613647461e-02 1.535037457942962646e-01 -3.293767571449279785e-01 -1.547442376613616943e-01 -5.184780955314636230e-01 1.299693286418914795e-01 -2.616927921772003174e-01 -1.614836454391479492e-01 -2.249759249389171600e-02 -7.401803880929946899e-02 -2.690239846706390381e-01 -1.325000673532485962e-01 -1.386685222387313843e-01 -1.194328293204307556e-01 3.296988829970359802e-02 1.939767599105834961e-01 2.362332046031951904e-01 -4.023661371320486069e-03 6.038079783320426941e-02 1.655129194259643555e-01 9.024337050504982471e-04 9.830437600612640381e-02 -4.479261580854654312e-03 1.072079092264175415e-01 8.106314390897750854e-02 2.562169358134269714e-02 -8.421436697244644165e-02
-2.644965052604675293e-01 3.637327551841735840e-01 -1.385651677846908569e-01 1.734968572854995728e-01 5.552694201469421387e-02 -2.370815537869930267e-02 3.377359509468078613e-01 -2.155094146728515625e-01 2.075730264186859131e-01 -2.743199467658996582e-01 9.581827372312545776e-02 -1.568828970193862915e-01 3.748410195112228394e-02 6.350596994161605835e-02 -1.043665930628776550e-01 4.345324262976646423e-02 -1.166926883161067963e-02 -3.655173480510711670e-01 -1.005298346281051636e-01 -1.288403868675231934e-01 -2.571873366832733154e-01 3.771902620792388916e-02 1.931689679622650146e-01 -6.845835596323013306e-02 1.713681668043136597e-01 5.317065864801406860e-03 -3.523893421515822411e-03 -2.869722545146942139e-01 -4.714212566614151001e-02 9.787243604660034180e-02 1.204975619912147522e-01 7.640349119901657104e-02
4.249450191855430603e-02 9.729376435279846191e-02 -6.881552934646606445e-02 1.436291262507438660e-02 4.284537136554718018e-01 -6.274108588695526123e-02 1.203735265880823135e-02 -2.048453241586685181e-01 -3.912128508090972900e-02 1.643088273704051971e-02 2.932407148182392120e-02 2.134519666433334351e-01 2.566280364990234375e-01 -2.143586426973342896e-01 -2.766679227352142334e-01 6.289490312337875366e-02 1.162569746375083923e-01 -2.832051217555999756e-01 -4.524536058306694031e-02 -6.155817955732345581e-02 2.193599343299865723e-01 1.784224361181259155e-01 1.143262982368469238e-01 2.894338071346282959e-01 2.549808919429779053e-01 1.858299784362316132e-02 5.628316476941108704e-02 -1.002099812030792236e-01 -1.518321186304092407e-01 -5.988011509180068970e-02 -2.949132621288299561e-01 -2.123773992061614990e-01
-2.977693080902099609e-01 -9.168538451194763184e-02 -2.038504779338836670e-01 8.929961174726486206e-02 1.125946454703807831e-02 -2.906653881072998047e-01 -6.163615360856056213e-02 -1.552433520555496216e-01 2.470459342002868652e-01 -2.458295673131942749e-01 -1.140474304556846619e-01 2.226188331842422485e-01 3.000566065311431885e-01 1.375038772821426392e-01 -2.624589502811431885e-01 -1.890612244606018066e-01 -1.985226273536682129e-01 -2.464625053107738495e-02 2.066775858402252197e-01 1.837202310562133789e-01 1.136839613318443298e-01 2.836167579516768456e-03 6.229091808199882507e-02 1.881780326366424561e-01 5.091901123523712158e-02 -5.372052639722824097e-02 1.736431419849395752e-01 -2.541111111640930176e-01 -9.187834337353706360e-03 2.118981033563613892e-01 -4.558354243636131287e-02 1.652529835700988770e-01
-3.712035417556762695e-01 2.209322303533554077e-01 -2.581967711448669434e-01 2.054836601018905640e-01 6.853277981281280518e-02 6.165731698274612427e-02 4.930144920945167542e-02 -2.634308934211730957e-01 1.398350298404693604e-01 -2.444616854190826416e-01 1.241111904382705688e-01 -1.005365699529647827e-01 1.082267910242080688e-01 2.803297638893127441e-01 -2.513984441757202148e-01 1.434467583894729614e-01 -1.863068789243698120e-01 6.309571117162704468e-02 8.402524888515472412e-02 -2.283197045326232910e-01 2.585139125585556030e-02 8.186592161655426025e-02 3.257335722446441650e-01 6.766840815544128418e-02 9.085705876350402832e-02 -2.391058579087257385e-02 1.532760113477706909e-01 3.319702669978141785e-02 5.366265028715133667e-02 1.124577298760414124e-01 -2.832585275173187256e-01 -1.277546770870685577e-02
-1.561737209558486938e-01 1.406009197235107422e-01 -7.086831610649824142e-03 -3.442710638046264648e-02 2.850881218910217285e-01 6.806681398302316666e-03 3.469711244106292725e-01 -3.378207981586456299e-01 -2.077858150005340576e-01 -1.436309814453125000e-01 1.337674111127853394e-01 -1.577739268541336060e-01 1.455347836017608643e-01 1.415071934461593628e-01 -1.885187476873397827e-01 2.391347289085388184e-01 1.410101801156997681e-01 -1.357540339231491089e-01 -3.533742949366569519e-02 4.593348596245050430e-03 -5.950031429529190063e-02 2.164276540279388428e-01 8.929257839918136597e-02 -4.095751047134399414e-01 1.314756423234939575e-01 -1.898492425680160522e-01 3.817744553089141846e-02 9.507027268409729004e-02 -2.194758355617523193e-01 9.157484024763107300e-02 -1.023616120219230652e-01 -4.128837212920188904e-02
1.481386553496122360e-02 -6.482762843370437622e-02 3.335442766547203064e-02 -5.461921542882919312e-02 2.889707386493682861e-01 5.526166409254074097e-02 2.503655254840850830e-01 -2.795612514019012451e-01 -2.032634317874908447e-01 -4.936292022466659546e-02 2.591145634651184082e-01 4.197422042489051819e-02 1.785187870264053345e-01 8.004262298345565796e-02 -3.046638071537017822e-01 1.139062941074371338e-01 1.052545905113220215e-01 -5.924544855952262878e-02 1.704267859458923340e-01 -7.003438472747802734e-02 8.149330317974090576e-02 3.511037677526473999e-02 1.892459541559219360e-01 -1.814977526664733887e-01 1.509643793106079102e-01 -1.153102517127990723e-01 -6.843402236700057983e-02 1.640948653221130371e-01 -1.873121857643127441e-01 4.015381932258605957e-01 -1.887977868318557739e-01 2.872860431671142578e-01
-3.430324196815490723e-01 1.497784256935119629e-01 1.188857853412628174e-01 -1.744373142719268799e-01 -5.882457271218299866e-02 -2.901365756988525391e-01 2.316943854093551636e-01 -3.039494752883911133e-01 -4.318178072571754456e-02 -6.690216064453125000e-02 2.564466185867786407e-02 2.059216797351837158e-01 2.788092195987701416e-01 1.487179845571517944e-02 -2.831262946128845215e-01 -1.669222414493560791e-01 5.903363600373268127e-02 -1.477515697479248047e-01 -1.017399039119482040e-02 2.330303788185119629e-01 4.612154141068458557e-02 1.147949397563934326e-01 -3.228300511837005615e-01 1.043810322880744934e-01 1.207046210765838623e-01 -2.844284474849700928e-02 -2.216403782367706299e-01 -4.132590838707983494e-04 -1.110959500074386597e-01 2.329815626144409180e-01 4.791438952088356018e-02 -5.177717283368110657e-02
-3.252522647380828857e-01 8.871205151081085205e-02 1.187601909041404724e-01 -1.287024021148681641e-01 1.775400340557098389e-01 -1.056960672140121460e-01 -7.209195941686630249e-02 -3.061988353729248047e-01 8.046906441450119019e-02 -1.779266148805618286e-01 3.882762417197227478e-02 1.497397292405366898e-02 3.925728797912597656e-01 9.709015139378607273e-04 -3.858420625329017639e-02 2.720517516136169434e-01 -2.498869895935058594e-01 1.858706623315811157e-01 1.945265531539916992e-01 1.264543384313583374e-01 4.685857519507408142e-02 1.561918109655380249e-01 -8.971943706274032593e-02 1.714893430471420288e-01 -4.619687050580978394e-02 9.350795298814773560e-02 2.187499850988388062e-01 -2.722347378730773926e-01 -9.004866331815719604e-02 2.885770797729492188e-01 2.887557446956634521e-02 6.791510432958602905e-02
-1.856018304824829102e-01 2.513449490070343018e-01 -2.601664066314697266e-01 3.130363533273339272e-03 2.346670441329479218e-02 -2.762975096702575684e-01 2.642543911933898926e-01 -3.348830044269561768e-01 -1.115993857383728027e-01 -9.655906260013580322e-02 -1.490613520145416260e-01 -3.273372352123260498e-01 3.301848098635673523e-02 -1.383055001497268677e-01 -3.406052887439727783e-01 3.113816305994987488e-02 4.403029382228851318e-02 -1.395129859447479248e-01 -1.505530625581741333e-01 1.168496087193489075e-01 6.516100466251373291e-02 -2.134794592857360840e-01 -2.647217176854610443e-02 -1.328444778919219971e-01 1.886137872934341431e-01 1.583771109580993652e-01 7.672965526580810547e-02 -2.008693218231201172e-01 -1.070590466260910034e-01 1.175931394100189209e-01 2.404928766191005707e-02 1.697436124086380005e-01
-2.867555022239685059e-01 1.806215643882751465e-01 4.849045351147651672e-02 3.927699476480484009e-02 1.201287135481834412e-01 -1.270302981138229370e-01 3.879144787788391113e-01 -1.467661112546920776e-01 7.472115010023117065e-02 5.072791129350662231e-02 2.864246070384979248e-01 -3.757356852293014526e-02 1.602548807859420776e-01 -2.718201577663421631e-01 -2.960816919803619385e-01 -2.250031754374504089e-02 -7.796803116798400879e-02 -2.064989209175109863e-01 -1.801876723766326904e-01 2.325772494077682495e-01 9.372489154338836670e-02 2.693198025226593018e-01 -2.828480005264282227e-01 1.640511304140090942e-01 7.621356844902038574e-02 -1.021287590265274048e-02 2.549065276980400085e-02 -4.771574214100837708e-02 -9.933377057313919067e-02 9.726107865571975708e-02 -1.096739694476127625e-01 -1.887146979570388794e-01
-1.872137784957885742e-01 -1.902204751968383789e-01 4.103329032659530640e-02 -2.716196328401565552e-02 -7.384530268609523773e-03 -1.018059626221656799e-01 1.243840306997299194e-01 -2.835681475698947906e-02 9.968584030866622925e-02 -3.233101665973663330e-01 1.097310241311788559e-02 2.672222554683685303e-01 2.345647513866424561e-01 -6.360239535570144653e-02 -3.524490594863891602e-01 -1.081896349787712097e-01 -2.814958691596984863e-01 -1.418688148260116577e-01 -2.785598337650299072e-01 2.788625359535217285e-01 -1.238744035363197327e-01 -4.795407876372337341e-02 1.438840776681900024e-01 1.878773123025894165e-01 8.941075950860977173e-02 1.486579179763793945e-01 -3.763530030846595764e-02 -2.380018383264541626e-01 1.739066392183303833e-01 2.199145406484603882e-01 -4.462276026606559753e-02 1.467710733413696289e-01
-3.020591437816619873e-01 -2.495718002319335938e-02 -2.147796154022216797e-01 -1.025439053773880005e-02 2.808227539062500000e-01 1.173963621258735657e-01 6.926300376653671265e-02 -2.755486071109771729e-01 1.689813286066055298e-01 -4.175130426883697510e-01 9.177938848733901978e-02 -3.008910454809665680e-03 -6.115501374006271362e-02 -2.423093281686306000e-02 -1.074505671858787537e-01 -2.278539538383483887e-01 -2.088906243443489075e-02 4.706173390150070190e-02 -1.275052130222320557e-01 2.652852423489093781e-02 -2.900539636611938477e-01 1.971703916788101196e-01 1.097729727625846863e-01 1.714847236871719360e-01 1.421570479869842529e-01 -3.252467811107635498e-01 2.003290206193923950e-01 -1.256422400474548340e-01 -8.263903111219406128e-02 1.201745271682739258e-01 -1.123940274119377136e-01 -9.771063178777694702e-02
-3.246443867683410645e-01 3.617478534579277039e-03 7.809163630008697510e-02 -3.682348877191543579e-02 5.341412425041198730e-01 -1.010653898119926453e-01 -7.744916528463363647e-02 1.657902635633945465e-02 -1.966064721345901489e-01 -2.044803947210311890e-01 9.954050183296203613e-02 -3.528336808085441589e-02 2.515750825405120850e-01 2.150414437055587769e-01 -1.681289523839950562e-01 1.296959966421127319e-01 -1.306180655956268311e-01 -8.257324248552322388e-02 -1.121151149272918701e-01 -7.400900870561599731e-02 1.646241694688796997e-01 6.744191795587539673e-02 2.099312245845794678e-01 1.842859089374542236e-01 1.108228042721748352e-01 9.055069088935852051e-02 1.952027529478073120e-01 2.426299154758453369e-01 -2.177774012088775635e-01 -3.096799366176128387e-02 -7.455914467573165894e-02 1.268685311079025269e-01
-1.816466301679611206e-01 -2.896719984710216522e-02 -4.996657744050025940e-02 -1.668355911970138550e-01 9.623192995786666870e-02 -1.146697700023651123e-01 1.072833687067031860e-01 -1.873227655887603760e-01 7.800603657960891724e-02 -2.524783313274383545e-01 1.292280554771423340e-01 -9.942160546779632568e-02 1.811361610889434814e-01 -2.691678404808044434e-01 -4.767343029379844666e-02 1.294579356908798218e-01 -1.644790172576904297e-01 2.588577196002006531e-02 6.596466153860092163e-02 1.950776129961013794e-01 3.499867022037506104e-02 4.486922919750213623e-02 1.513120085000991821e-01 -3.818243741989135742e-02 3.129953145980834961e-02 3.375547528266906738e-01 1.978189498186111450e-01 -9.644171595573425293e-02 2.606004290282726288e-02 5.510367155075073242e-01 -2.015557438135147095e-01 2.002344280481338501e-01
-3.291357159614562988e-01 6.266909092664718628e-02 5.957375094294548035e-02 -6.716574728488922119e-02 -1.310963928699493408e-02 -1.293908357620239258e-01 -9.331807494163513184e-02 -1.516673117876052856e-01 -1.756362617015838623e-01 -3.563463687896728516e-01 -1.090299412608146667e-01 -3.281080629676580429e-03 1.464345753192901611e-01 2.829906642436981201e-01 -2.332119345664978027e-01 1.981245279312133789e-01 -4.306285679340362549e-01 2.716136910021305084e-02 -1.385437697172164917e-01 3.632690757513046265e-02 -1.110700070858001709e-01 2.942671477794647217e-01 1.124387010931968689e-01 -9.184187650680541992e-02 2.386295236647129059e-02 9.022401645779609680e-03 5.781834945082664490e-02 -2.781044542789459229e-01 -6.232678145170211792e-02 5.641068145632743835e-02 -1.888360530138015747e-01 -1.240901127457618713e-01
-2.668834030628204346e-01 3.907611593604087830e-02 -6.755065172910690308e-02 -7.260882854461669922e-02 2.658734917640686035e-01 -1.044120267033576965e-01 1.593811213970184326e-01 -3.472065329551696777e-01 2.518621087074279785e-01 -8.230850845575332642e-02 7.583671808242797852e-02 -1.275042444467544556e-01 2.496307492256164551e-01 1.537311822175979614e-01 -2.956198751926422119e-01 -3.379332423210144043e-01 -1.059142127633094788e-01 -2.608638070523738861e-02 -6.798308342695236206e-02 -1.579558253288269043e-01 -4.918985068798065186e-02 2.606917172670364380e-02 -3.278934955596923828e-01 7.260639220476150513e-02 1.257688552141189575e-01 -6.385524570941925049e-02 7.443123310804367065e-02 4.544313624501228333e-02 -2.424715459346771240e-01 1.021898910403251648e-01 2.328009307384490967e-01 -4.268706217408180237e-02
-2.704820930957794189e-01 1.363186836242675781e-01 -3.206105902791023254e-02 1.959258466958999634e-01 1.250770986080169678e-01 -3.269395558163523674e-03 3.395976424217224121e-01 -1.745965480804443359e-01 2.886757254600524902e-01 -4.689964354038238525e-01 2.602739818394184113e-02 -4.797566682100296021e-02 1.359892785549163818e-01 -5.036487802863121033e-02 -1.353675276041030884e-01 1.721000112593173981e-02 -1.911299079656600952e-01 -3.939972519874572754e-01 -1.739798113703727722e-02 -6.941748410463333130e-02 -2.047968283295631409e-02 -6.500566750764846802e-02 2.310090959072113037e-01 5.042969062924385071e-02 -1.713220030069351196e-01 5.553440656512975693e-03 4.329535365104675293e-02 -1.805436462163925171e-01 7.452289015054702759e-02 -1.090422272682189941e-01 -1.196805536746978760e-01 -9.163103252649307251e-02
-8.758188784122467041e-02 1.002679765224456787e-01 -1.673661470413208008e-01 -5.594220012426376343e-02 1.471549421548843384e-01 6.551754474639892578e-02 2.220415882766246796e-02 -1.114450171589851379e-01 -1.729078590869903564e-01 -2.466975003480911255e-01 8.782453835010528564e-02 -1.404051333665847778e-01 1.684537380933761597e-01 8.232878148555755615e-02 -2.842494547367095947e-01 2.841251194477081299e-01 2.032381296157836914e-01 -1.760665625333786011e-01 -1.888588070869445801e-01 1.310605108737945557e-01 -1.084043905138969421e-01 2.053173724561929703e-03 3.895235434174537659e-02 1.913403868675231934e-01 3.312484025955200195e-01 -3.811234235763549805e-02 -3.982830420136451721e-02 -1.296299044042825699e-02 2.397770248353481293e-02 4.093760251998901367e-01 -3.199738562107086182e-01 -1.972270160913467407e-01
5.069395527243614197e-02 1.453443318605422974e-01 -2.987246513366699219e-01 -1.250426471233367920e-01 2.059813588857650757e-02 -1.243954747915267944e-01 8.057899028062820435e-02 -1.722763478755950928e-01 7.168830186128616333e-02 -6.798108667135238647e-02 3.631151914596557617e-01 8.051258325576782227e-02 4.619397968053817749e-02 1.959874331951141357e-01 -2.208653539419174194e-01 -1.775085180997848511e-01 -2.931262552738189697e-01 -2.262395620346069336e-01 -1.925747245550155640e-01 -5.664050579071044922e-02 9.671495109796524048e-02 2.142833024263381958e-01 -7.794224191457033157e-03 1.075495779514312744e-01 7.878129929304122925e-02 9.959431737661361694e-02 4.012014269828796387e-01 -7.932598888874053955e-02 -4.776819795370101929e-02 2.416557669639587402e-01 -2.489290088415145874e-01 1.030957326292991638e-02
-3.446575105190277100e-01 2.306989952921867371e-02 1.037638708949089050e-01 -4.953275993466377258e-02 1.023047342896461487e-01 -1.613382548093795776e-01 -3.222241139155812562e-05 -2.441282421350479126e-01 1.562391370534896851e-01 -5.388565361499786377e-02 1.172342374920845032e-01 1.674330793321132660e-02 3.266696631908416748e-01 -1.585957407951354980e-01 -2.700149118900299072e-01 -5.509945750236511230e-02 -1.662239432334899902e-01 -3.327714204788208008e-01 9.370969235897064209e-02 2.883122861385345459e-01 -7.782931625843048096e-02 8.915692567825317383e-02 -1.610878407955169678e-01 3.097678124904632568e-01 -3.487898356979712844e-05 -1.695166975259780884e-01 -1.012738645076751709e-01 1.283235847949981689e-01 1.462651491165161133e-01 2.780373692512512207e-01 -1.604788564145565033e-02 4.019844532012939453e-02
-8.593801409006118774e-02 -1.019892543554306030e-01 -3.402136266231536865e-02 -2.968727350234985352e-01 1.102834641933441162e-01 -1.639215946197509766e-01 2.252545952796936035e-01 3.395833075046539307e-02 -1.018668413162231445e-01 -2.131312787532806396e-01 3.747161626815795898e-01 -1.137087792158126831e-01 1.312172561883926392e-01 2.246271260082721710e-02 -2.866454422473907471e-01 -6.178058683872222900e-02 -2.207151651382446289e-01 -1.082694977521896362e-01 -7.237102836370468140e-02 2.618668675422668457e-01 -1.012237370014190674e-01 1.359831821173429489e-02 2.380303293466567993e-01 -3.840402886271476746e-02 7.482171058654785156e-02 3.796730190515518188e-02 2.630791962146759033e-01 -1.955237537622451782e-01 1.014787182211875916e-01 3.899176418781280518e-01 8.894139528274536133e-02 -4.012043029069900513e-02
-3.380197584629058838e-01 3.800167888402938843e-02 1.156423613429069519e-01 -1.256124675273895264e-01 1.038758531212806702e-01 -1.810808330774307251e-01 -2.544304169714450836e-02 -1.514722108840942383e-01 3.206204622983932495e-02 -2.098754793405532837e-01 1.310130059719085693e-01 -1.119010895490646362e-01 2.121844738721847534e-01 3.047190606594085693e-01 8.732473477721214294e-03 2.382800579071044922e-01 -1.549159139394760132e-01 -2.069088369607925415e-01 -2.621798515319824219e-01 -2.782305181026458740e-01 1.049146875739097595e-01 3.277292251586914062e-01 1.012832894921302795e-01 -7.053659856319427490e-02 -5.050292238593101501e-02 -6.435458362102508545e-02 -1.699403971433639526e-01 2.225524280220270157e-03 -9.123419225215911865e-02 2.471732199192047119e-01 -2.516852319240570068e-01 -5.945871770381927490e-02
4.511977359652519226e-02 4.094240367412567139e-01 -1.615097820758819580e-01 -5.986643955111503601e-02 3.330747038125991821e-02 -1.066802442073822021e-01 4.808868840336799622e-02 -2.170326709747314453e-01 9.418851137161254883e-02 -4.322463274002075195e-01 1.805045306682586670e-01 -2.710392475128173828e-01 2.863194644451141357e-01 1.518923193216323853e-01 -1.673243343830108643e-01 1.956023573875427246e-01 -2.417620457708835602e-02 -1.737849600613117218e-02 -8.205123990774154663e-02 4.712365102022886276e-03 9.515614062547683716e-02 -1.930149458348751068e-02 -7.340808212757110596e-02 -1.996114999055862427e-01 3.859931826591491699e-01 5.723401159048080444e-02 2.246044762432575226e-02 2.100475281476974487e-01 6.244741380214691162e-02 4.139181599020957947e-02 -2.911796094849705696e-03 2.977456338703632355e-02
-4.214092195034027100e-01 2.875190079212188721e-01 -1.870962791144847870e-02 -2.187215685844421387e-01 2.397585660219192505e-01 -1.148084476590156555e-01 -1.635247142985463142e-03 -1.909277886152267456e-01 3.490308299660682678e-02 -1.449139863252639771e-01 -2.295927889645099640e-02 -7.013868540525436401e-02 8.784262090921401978e-02 2.439424581825733185e-02 -2.555548846721649170e-01 8.210855722427368164e-02 1.409650221467018127e-02 4.450619965791702271e-02 2.683195173740386963e-01 -2.269902527332305908e-01 -6.791785359382629395e-02 -3.464008495211601257e-02 -7.695350795984268188e-02 -3.809347450733184814e-01 3.302712440490722656e-01 1.080158948898315430e-01 6.880713254213333130e-02 2.312236698344349861e-03 2.285648696124553680e-02 1.943988353013992310e-01 -7.909743487834930420e-02 -1.543012857437133789e-01
-5.007624998688697815e-02 1.798840463161468506e-01 -9.364506229758262634e-03 -1.104653328657150269e-01 -9.214610606431961060e-02 -7.921067625284194946e-02 -1.824585348367691040e-01 -1.809950619935989380e-01 1.034314036369323730e-01 -2.075176537036895752e-01 1.186589226126670837e-01 -2.099234797060489655e-02 1.827100217342376709e-01 1.353876888751983643e-01 -3.592577278614044189e-01 2.387106567621231079e-01 -1.058147102594375610e-02 -3.130249977111816406e-01 -1.613739877939224243e-01 2.135711610317230225e-01 4.153092801570892334e-01 -1.877773702144622803e-01 -9.429910033941268921e-02 -4.020373523235321045e-02 -4.453104734420776367e-02 -2.007595747709274292e-01 1.852397173643112183e-01 1.042624004185199738e-02 -2.378934174776077271e-01 5.674797296524047852e-02 -1.699321866035461426e-01 1.121710687875747681e-01
-1.489173918962478638e-01 -1.365566998720169067e-01 4.458939656615257263e-02 -1.034596562385559082e-01 6.234021857380867004e-02 -2.614349126815795898e-01 2.391100116074085236e-02 1.521531790494918823e-01 1.851385533809661865e-01 -2.529253661632537842e-01 -1.440563797950744629e-01 1.911712139844894409e-01 3.173866271972656250e-01 2.888115309178829193e-02 -3.194390535354614258e-01 -1.500133126974105835e-01 -1.370469778776168823e-01 -8.210628479719161987e-02 1.388011872768402100e-01 1.739579290151596069e-01 -2.194884121417999268e-01 1.101935207843780518e-01 1.225827857851982117e-01 -1.543710473924875259e-02 2.742703557014465332e-01 1.552016139030456543e-01 6.904648244380950928e-02 -2.511766254901885986e-01 -1.744351089000701904e-01 1.306527704000473022e-01 -2.280530631542205811e-01 2.270664274692535400e-01
-1.268181800842285156e-01 -1.146788746118545532e-01 1.116437241435050964e-01 -7.519616931676864624e-02 4.157239943742752075e-02 -3.359541296958923340e-02 1.048491615802049637e-02 8.603490144014358521e-02 -1.472054272890090942e-01 -4.118845164775848389e-01 2.158818840980529785e-01 5.408255383372306824e-02 1.274541616439819336e-01 7.841984182596206665e-02 -6.059336662292480469e-02 9.319420903921127319e-02 -4.387626051902770996e-01 -2.809982001781463623e-01 7.324294000864028931e-02 -1.596769094467163086e-01 2.086196541786193848e-01 9.912452101707458496e-02 7.876862585544586182e-02 8.880349248647689819e-02 4.231522679328918457e-01 -3.154998645186424255e-02 2.187868766486644745e-02 -1.842021644115447998e-01 -1.205812320113182068e-01 -1.102092713117599487e-01 -2.250043600797653198e-01 7.163460552692413330e-02
-9.523350000381469727e-02 1.660836935043334961e-01 -4.025626555085182190e-02 -1.446570008993148804e-01 7.112555205821990967e-03 -1.515620667487382889e-02 5.309479832649230957e-01 -2.157907634973526001e-01 1.188718453049659729e-01 -3.364270925521850586e-01 -8.759880438446998596e-03 7.299302518367767334e-02 1.548260301351547241e-01 2.054350674152374268e-01 -2.591339498758316040e-02 4.163451120257377625e-02 -2.954984009265899658e-01 -1.055391281843185425e-01 -6.850472185760736465e-03 -6.844597309827804565e-02 5.646125599741935730e-02 7.799519598484039307e-02 2.214770317077636719e-01 -9.976389259099960327e-02 3.243976533412933350e-01 -2.618407458066940308e-02 -2.841231524944305420e-01 6.482581049203872681e-02 -9.109376370906829834e-02 -1.586730033159255981e-01 7.456006109714508057e-02 -9.696913510560989380e-02
-4.477129280567169189e-01 2.690787911415100098e-01 -6.012600287795066833e-02 4.530788399279117584e-03 1.951730847358703613e-01 -7.052979618310928345e-02 8.053254336118698120e-02 -2.976694405078887939e-01 8.967323601245880127e-02 -4.130755364894866943e-01 -1.081107556819915771e-01 -2.767644226551055908e-01 -2.443548850715160370e-02 -6.596808880567550659e-02 -1.635846197605133057e-01 -1.408468931913375854e-01 -5.715841054916381836e-02 -2.065575569868087769e-01 -9.287197142839431763e-02 8.122264593839645386e-02 -3.609619289636611938e-02 -8.079713582992553711e-02 1.313528269529342651e-01 -1.385023295879364014e-01 1.765197813510894775e-01 1.568577140569686890e-01 -1.405223757028579712e-01 -2.483993023633956909e-01 3.152314573526382446e-03 -1.042718961834907532e-01 3.095367550849914551e-02 -1.112329885363578796e-01
-1.438104659318923950e-01 1.370098739862442017e-01 -1.580814719200134277e-01 -2.170201092958450317e-01 1.061276346445083618e-01 -6.290061771869659424e-02 -1.406863629817962646e-01 -2.539629042148590088e-01 1.649003326892852783e-01 -3.149702847003936768e-01 1.787458807229995728e-01 3.223956003785133362e-02 6.777779757976531982e-02 1.837924867868423462e-01 5.118910223245620728e-02 -1.144197061657905579e-01 -9.187922626733779907e-02 -3.622329831123352051e-01 -3.045028150081634521e-01 6.079521030187606812e-02 2.776808440685272217e-01 1.986990869045257568e-01 5.599169805645942688e-02 -1.856362223625183105e-01 5.040511488914489746e-02 2.626877725124359131e-01 -1.618811301887035370e-02 -9.006410092115402222e-02 -8.716318756341934204e-02 6.428388506174087524e-02 -2.770167291164398193e-01 1.297415941953659058e-01
-2.134504914283752441e-01 2.037321627140045166e-01 1.673136651515960693e-01 -2.769347280263900757e-02 1.684933006763458252e-01 -1.179364025592803955e-01 2.425328940153121948e-01 -2.938042581081390381e-01 -9.757213294506072998e-03 -7.716256380081176758e-02 2.845121622085571289e-01 -8.060928434133529663e-02 2.248419523239135742e-01 -4.727277159690856934e-02 -4.071284532546997070e-01 -2.501998543739318848e-01 -2.090807631611824036e-02 -1.027902886271476746e-01 -5.779775232076644897e-02 1.937762349843978882e-01 -1.561908721923828125e-01 4.729090631008148193e-02 -2.186771184206008911e-01 3.086208403110504150e-01 -9.494978003203868866e-03 2.915473841130733490e-02 1.067377924919128418e-01 -1.545825600624084473e-01 -1.129488199949264526e-01 7.598058134317398071e-02 1.235810853540897369e-02 -2.135165035724639893e-01
-2.595250308513641357e-01 -2.175884991884231567e-01 2.148213386535644531e-01 -1.785656213760375977e-01 6.422155350446701050e-02 -1.807395815849304199e-01 6.036268174648284912e-02 -6.136183068156242371e-02 -8.701601624488830566e-02 -7.284335792064666748e-02 -1.252432120963931084e-03 -1.143698170781135559e-01 3.366573154926300049e-01 -1.485992372035980225e-01 -1.069654896855354309e-01 7.439628243446350098e-02 -2.395341545343399048e-01 -1.478083580732345581e-01 3.856639564037322998e-02 2.277269512414932251e-01 -1.364244669675827026e-01 2.433965215459465981e-03 3.542714715003967285e-01 -1.133373938500881195e-02 1.166717261075973511e-01 1.805579662322998047e-01 1.642437279224395752e-01 -1.610525697469711304e-01 -1.630287319421768188e-01 3.684121370315551758e-01 -3.426422923803329468e-02 2.127894610166549683e-01
-2.531769573688507080e-01 -2.892049774527549744e-02 6.261888146400451660e-02 -5.439228564500808716e-02 3.259588181972503662e-01 -1.937025040388107300e-01 2.525472939014434814e-01 -2.432083785533905029e-01 2.315902560949325562e-01 -1.437035389244556427e-02 1.451013684272766113e-01 1.593817919492721558e-01 2.445674240589141846e-01 -2.429114468395709991e-02 -3.968776389956474304e-02 2.288743555545806885e-01 3.886746987700462341e-02 -6.370963901281356812e-02 -6.905224174261093140e-03 1.324679255485534668e-01 9.572694450616836548e-02 -1.767987161874771118e-01 2.866869606077671051e-02 1.341377496719360352e-01 6.511735916137695312e-02 -1.856408566236495972e-01 2.299000024795532227e-01 -3.981479406356811523e-01 -2.937205731868743896e-01 -5.346494168043136597e-02 -5.001899227499961853e-02 1.507102400064468384e-01
4.149547964334487915e-02 2.122475653886795044e-01 -8.291608840227127075e-02 1.038987860083580017e-01 1.464523971080780029e-01 -1.107680276036262512e-01 3.928173184394836426e-01 -3.521477580070495605e-01 2.199658751487731934e-02 -1.325335502624511719e-01 -6.216207146644592285e-02 -2.735601067543029785e-01 1.399177312850952148e-01 -2.373782396316528320e-01 -3.361211121082305908e-01 1.840623617172241211e-01 -7.783185690641403198e-03 -1.553162634372711182e-01 -1.471213698387145996e-01 1.119182109832763672e-01 -8.942367881536483765e-02 -5.358818545937538147e-02 4.111124202609062195e-03 9.957461059093475342e-02 2.110337018966674805e-01 2.778163254261016846e-01 5.537680536508560181e-02 -1.137500852346420288e-01 -2.653055191040039062e-01 9.485831856727600098e-02 3.653458878397941589e-02 8.000419288873672485e-02
-1.301479935646057129e-01 -1.163707524538040161e-01 2.835127711296081543e-02 1.109887585043907166e-01 2.056517750024795532e-01 -1.525211036205291748e-01 3.104893863201141357e-01 -1.922915726900100708e-01 -1.609684079885482788e-01 -1.151888594031333923e-01 1.277366727590560913e-01 7.847957895137369633e-04 1.535672843456268311e-01 2.434616535902023315e-01 -1.890687271952629089e-02 2.760607600212097168e-01 1.065754815936088562e-01 -3.272725939750671387e-01 -9.941525757312774658e-02 1.229856461286544800e-01 -2.137694507837295532e-02 1.392854601144790649e-01 1.601061224937438965e-02 -2.442538887262344360e-01 2.925403714179992676e-01 -2.351513355970382690e-01 1.699442625977098942e-03 3.807555511593818665e-02 -4.998338595032691956e-02 1.692931503057479858e-01 -2.831888794898986816e-01 2.561453580856323242e-01
-2.293926179409027100e-01 -6.346567068248987198e-03 -3.102010190486907959e-01 -7.489139586687088013e-02 3.108516931533813477e-01 -1.007536724209785461e-01 -2.042967677116394043e-01 -1.738465279340744019e-01 1.589486747980117798e-02 -4.598572552204132080e-01 3.058138489723205566e-01 8.480563759803771973e-03 -3.623279556632041931e-02 -1.200664490461349487e-01 -6.258948892354965210e-02 -3.706662729382514954e-02 -5.188916251063346863e-02 -1.516518648713827133e-02 -3.385971784591674805e-01 2.685755677521228790e-02 -2.339608967304229736e-01 2.907993085682392120e-02 2.092304453253746033e-02 -6.217712908983230591e-02 2.772413790225982666e-01 -4.557352140545845032e-02 1.080335974693298340e-01 -2.123735994100570679e-01 -6.526597589254379272e-02 -9.130913764238357544e-03 -1.336843520402908325e-01 6.575000286102294922e-02
8.980885613709688187e-04 -4.651414975523948669e-02 -7.620004564523696899e-02 -2.554700076580047607e-01 2.655298113822937012e-01 9.944791346788406372e-02 2.918884754180908203e-01 -3.251599073410034180e-01 1.444324851036071777e-01 1.238783895969390869e-01 -4.664202779531478882e-02 1.861396431922912598e-01 1.097702309489250183e-01 1.426623612642288208e-01 -3.057674467563629150e-01 -1.984686106443405151e-01 -1.021908372640609741e-01 -3.817597404122352600e-02 -2.168427407741546631e-01 -1.782770901918411255e-01 2.044117152690887451e-01 1.005215495824813843e-01 1.769887655973434448e-01 -1.805696189403533936e-01 6.674136221408843994e-02 4.467504844069480896e-02 -7.192867994308471680e-02 9.189827740192413330e-02 -8.266866207122802734e-02 1.959235519170761108e-01 -3.376069962978363037e-01 1.770135164260864258e-01
5.730891227722167969e-02 2.270485311746597290e-01 1.497715264558792114e-01 -2.243983447551727295e-01 4.543963670730590820e-01 -1.125758215785026550e-01 2.711567878723144531e-01 -1.232539936900138855e-01 -9.611026942729949951e-02 -2.309385240077972412e-01 -1.069670692086219788e-01 -6.564611569046974182e-03 -1.547852605581283569e-01 3.478110730648040771e-01 -3.326439857482910156e-02 2.632068991661071777e-01 -1.915982812643051147e-01 -2.397734373807907104e-01 -5.779872648417949677e-03 1.859924048185348511e-01 -8.039272576570510864e-02 -7.240437902510166168e-03 6.241315975785255432e-03 -3.496855124831199646e-02 1.969556212425231934e-01 1.768414303660392761e-02 -7.942601293325424194e-02 1.081723421812057495e-01 -1.303929984569549561e-01 -1.689246855676174164e-02 -2.443112432956695557e-01 6.668402254581451416e-02
-1.414348334074020386e-01 1.024363487958908081e-01 -9.170608967542648315e-02 2.197884023189544678e-01 1.647738963365554810e-01 9.124813973903656006e-02 1.851364672183990479e-01 -2.542346417903900146e-01 -6.934863980859518051e-03 -2.285484075546264648e-01 -5.795117840170860291e-02 -4.714227318763732910e-01 1.188862398266792297e-01 9.810174256563186646e-02 -3.805668950080871582e-01 -7.630389183759689331e-02 7.688324432820081711e-03 -2.443879395723342896e-01 -2.294256351888179779e-02 -4.376711323857307434e-02 -1.883605420589447021e-01 1.516637057065963745e-01 -9.242086857557296753e-02 7.071711122989654541e-02 3.421637415885925293e-01 4.833416268229484558e-02 -8.843339234590530396e-02 -1.512125581502914429e-01 5.846813321113586426e-02 8.845114707946777344e-02 -3.779715672135353088e-02 1.705517023801803589e-01
-2.361103296279907227e-01 2.363293468952178955e-01 1.322961598634719849e-01 -2.118988633155822754e-01 3.262629806995391846e-01 -1.476875841617584229e-01 1.973821669816970825e-01 -2.660291492938995361e-01 2.329797148704528809e-01 1.197479069232940674e-01 9.773735702037811279e-02 8.000619709491729736e-02 2.098803520202636719e-01 2.848947942256927490e-01 9.256159514188766479e-02 3.059881627559661865e-01 -2.025761604309082031e-01 -1.775185167789459229e-01 -1.732486039400100708e-01 -1.123460680246353149e-01 9.061238914728164673e-02 1.571105271577835083e-01 9.641543775796890259e-02 1.413157731294631958e-01 3.290679678320884705e-02 8.677125722169876099e-02 -7.988677173852920532e-02 -1.629647314548492432e-01 1.876147240400314331e-01 1.623998954892158508e-02 -1.175831258296966553e-01 8.851712197065353394e-02
-4.758375883102416992e-02 3.793353214859962463e-02 1.926889084279537201e-02 1.708049923181533813e-01 1.205225512385368347e-01 -5.918727070093154907e-02 3.005554899573326111e-02 -3.053276836872100830e-01 7.893132418394088745e-02 -3.724411875009536743e-02 2.739164531230926514e-01 -1.640401631593704224e-01 1.334767043590545654e-01 2.811642885208129883e-01 1.349729299545288086e-01 -1.202556192874908447e-01 -3.199222683906555176e-01 -1.544856429100036621e-01 7.676578313112258911e-02 1.207188591361045837e-01 2.548531293869018555e-01 -1.573922783136367798e-01 -7.303580641746520996e-02 1.039990857243537903e-01 3.634626865386962891e-01 8.705747872591018677e-02 1.203791201114654541e-01 -1.847177296876907349e-01 -1.929323524236679077e-01 -1.781267859041690826e-02 -3.684009313583374023e-01 3.713441640138626099e-02
-3.216809779405593872e-02 1.558229327201843262e-01 1.347058564424514771e-01 -6.033498421311378479e-02 3.108500540256500244e-01 -3.553518652915954590e-01 -3.109584562480449677e-03 -4.062698483467102051e-01 7.243993133306503296e-02 -1.775102615356445312e-01 2.532507777214050293e-01 -6.544558703899383545e-02 2.417107969522476196e-01 1.286400258541107178e-01 -4.290887713432312012e-02 9.617097675800323486e-02 -2.349608950316905975e-02 -3.251553177833557129e-01 3.523490950465202332e-02 -1.855549067258834839e-01 9.405380487442016602e-02 -2.315392903983592987e-02 7.319605350494384766e-02 1.645694524049758911e-01 -3.559262156486511230e-01 8.147068321704864502e-02 1.341844256967306137e-02 -6.409200280904769897e-02 -8.941353857517242432e-02 -1.064175274223089218e-03 -3.049247153103351593e-02 2.082893997430801392e-01
-2.410789951682090759e-02 2.066279649734497070e-01 -1.015220582485198975e-01 -6.823936104774475098e-02 1.360684931278228760e-01 -6.547120958566665649e-02 2.990465462207794189e-01 -3.672388792037963867e-01 -1.580978743731975555e-02 -2.382998466491699219e-01 -4.701069369912147522e-02 -4.348143637180328369e-01 2.172128707170486450e-01 -1.245725713670253754e-02 -2.931155264377593994e-01 -9.857355616986751556e-03 -5.740304291248321533e-02 -1.860272586345672607e-01 -1.464783847332000732e-01 3.549382835626602173e-02 -1.983401626348495483e-01 -1.963721215724945068e-01 -3.636913374066352844e-02 -1.714314892888069153e-02 1.309870034456253052e-01 2.887065410614013672e-01 5.022271070629358292e-03 -8.282855898141860962e-02 -2.074941247701644897e-01 -4.414680227637290955e-02 9.110792726278305054e-02 1.103297919034957886e-01
-2.638736367225646973e-01 2.488193809986114502e-01 -6.607185304164886475e-02 3.865928947925567627e-02 3.520371019840240479e-01 -1.544949561357498169e-01 1.422376185655593872e-01 -4.570345282554626465e-01 -1.209205910563468933e-01 -2.020719498395919800e-01 -7.978056371212005615e-02 -1.515725851058959961e-01 3.061940371990203857e-01 4.617023840546607971e-02 1.132324635982513428e-01 -1.469781249761581421e-01 1.949713081121444702e-01 1.124786138534545898e-01 2.603066861629486084e-01 6.488732248544692993e-02 1.826419681310653687e-02 -2.740958705544471741e-02 -1.335783451795578003e-01 2.410873770713806152e-01 1.158198788762092590e-01 1.183016821742057800e-01 -3.400933742523193359e-02 -6.073566153645515442e-02 3.077301941812038422e-02 -1.867900975048542023e-02 -1.922680623829364777e-02 -1.922944933176040649e-01
-1.167829558253288269e-01 1.232956796884536743e-01 -1.379501521587371826e-01 -6.719190627336502075e-02 2.490787208080291748e-01 -2.032342404127120972e-01 1.746450215578079224e-01 6.099311262369155884e-02 1.879799813032150269e-01 -9.093830734491348267e-02 8.747699670493602753e-03 1.467941850423812866e-01 9.544079191982746124e-03 1.110069006681442261e-01 -3.163394033908843994e-01 2.760022282600402832e-01 -2.891468703746795654e-01 -3.467478454113006592e-01 -5.656107887625694275e-02 2.488303035497665405e-01 2.862629853188991547e-02 2.703431621193885803e-02 6.105275824666023254e-02 1.363068819046020508e-01 3.080242872238159180e-02 2.256045788526535034e-01 2.125777490437030792e-02 2.902656495571136475e-01 -3.178304731845855713e-01 2.885385416448116302e-02 -1.362933218479156494e-01 7.979252934455871582e-02
-2.641045749187469482e-01 2.009264081716537476e-01 -1.689355075359344482e-02 -2.934927344322204590e-01 6.931918859481811523e-02 -3.138895034790039062e-01 4.175008535385131836e-01 -2.131996154785156250e-01 8.215357363224029541e-02 -5.535682197660207748e-03 1.113889291882514954e-01 -2.859343588352203369e-01 1.024422496557235718e-01 -1.103555709123611450e-01 -3.500332236289978027e-01 -1.412566099315881729e-02 -1.403399854898452759e-01 -1.209824085235595703e-01 -1.197845935821533203e-01 1.820704489946365356e-01 -1.313788145780563354e-01 1.434926539659500122e-01 -8.626849949359893799e-02 1.573357731103897095e-01 8.901109546422958374e-02 -8.051556348800659180e-02 -1.007101982831954956e-01 8.441976457834243774e-02 -3.281498327851295471e-02 -2.586057595908641815e-02 -9.250957518815994263e-02 -2.004091143608093262e-01
-1.060025393962860107e-01 -2.231823466718196869e-02 -1.760192513465881348e-01 -1.359442770481109619e-01 2.886877059936523438e-01 8.311638236045837402e-02 -6.827408820390701294e-02 -5.218836069107055664e-01 1.708130091428756714e-01 9.769783169031143188e-02 -1.115351840853691101e-01 8.631442487239837646e-02 2.136517167091369629e-01 8.194610476493835449e-02 3.184066712856292725e-02 7.493351399898529053e-02 -4.473157972097396851e-02 -1.478070467710494995e-01 9.334039688110351562e-02 5.063341557979583740e-02 1.036849692463874817e-01 2.135123498737812042e-02 -1.201127022504806519e-01 -4.515624791383743286e-02 4.588933885097503662e-01 2.117356508970260620e-01 -1.514658182859420776e-01 -7.997469604015350342e-02 -2.079813331365585327e-01 6.386380642652511597e-03 -2.510545253753662109e-01 7.110476493835449219e-03
-4.636243283748626709e-01 1.420364230871200562e-01 -1.289655268192291260e-02 -4.884304478764533997e-02 1.039757132530212402e-01 -9.547533839941024780e-02 2.329874485731124878e-01 -1.709090173244476318e-01 7.143414020538330078e-02 -2.421616613864898682e-01 -7.732953410595655441e-03 -2.693589627742767334e-01 1.077435761690139771e-01 6.215697154402732849e-02 -3.647530972957611084e-01 -6.532090157270431519e-02 7.095876336097717285e-02 3.270105645060539246e-02 -2.838625945150852203e-02 3.534858226776123047e-01 1.966798305511474609e-01 1.215023919939994812e-01 -8.301633596420288086e-02 2.635169923305511475e-01 -4.672127775847911835e-03 -5.288337916135787964e-02 -9.496770799160003662e-03 3.003511130809783936e-01 -5.794801190495491028e-02 7.514201104640960693e-02 7.152040302753448486e-02 2.972545102238655090e-02
7.091465871781110764e-03 3.800924494862556458e-02 3.179635852575302124e-02 -4.864117503166198730e-02 1.223116964101791382e-01 -3.477256596088409424e-01 6.680434197187423706e-02 -3.826536238193511963e-01 -1.823939532041549683e-01 -1.045550107955932617e-01 -1.246005445718765259e-01 -2.819665893912315369e-02 1.174687668681144714e-01 -1.732773333787918091e-01 -1.236109435558319092e-01 1.962156742811203003e-01 5.846581235527992249e-02 -2.853853106498718262e-01 -6.411250680685043335e-02 1.267327517271041870e-01 7.251292467117309570e-03 1.198063790798187256e-01 7.286423444747924805e-02 -3.392012417316436768e-01 -1.006001606583595276e-02 3.251933455467224121e-01 -4.383926570881158113e-04 1.975354999303817749e-01 -2.297396212816238403e-01 3.243125081062316895e-01 -8.360134065151214600e-02 -2.482295222580432892e-02
-2.926167249679565430e-01 1.894457489252090454e-01 -4.134283959865570068e-02 -1.520541608333587646e-01 -2.737241797149181366e-02 -3.447540402412414551e-01 1.930296421051025391e-01 -2.862668931484222412e-01 -3.343956544995307922e-02 -7.520733773708343506e-02 1.163599193096160889e-01 9.982728213071823120e-02 1.933283507823944092e-01 -1.460262835025787354e-01 -2.251849472522735596e-01 6.404662877321243286e-02 -1.223024278879165649e-01 -7.583361119031906128e-02 -1.909078210592269897e-01 4.820876419544219971e-01 3.633487597107887268e-02 5.407017841935157776e-02 -2.722058296203613281e-01 1.468722820281982422e-01 1.294815391302108765e-01 -1.073801070451736450e-01 -5.060217902064323425e-02 1.012234762310981750e-02 7.726038247346878052e-02 1.973013430833816528e-01 7.538031041622161865e-02 -6.366765126585960388e-03
-1.129946783185005188e-01 2.676127851009368896e-01 -8.942185342311859131e-02 2.171880900859832764e-01 2.395759709179401398e-02 -2.364052534103393555e-01 4.443248808383941650e-01 -9.228440374135971069e-02 -3.575864061713218689e-02 -3.006471693515777588e-01 -7.351938635110855103e-02 8.974681049585342407e-02 1.593705117702484131e-01 2.461509704589843750e-01 4.087382927536964417e-02 2.254195325076580048e-02 -5.137985348701477051e-01 -1.061814948916435242e-01 1.014552116394042969e-01 -2.418653480708599091e-02 -1.007038727402687073e-01 5.369141232222318649e-03 9.875237196683883667e-02 3.112108446657657623e-02 4.745630174875259399e-02 -3.311894834041595459e-02 -3.777853026986122131e-02 4.866499826312065125e-02 -4.011923819780349731e-02 1.464582532644271851e-01 -1.885407418012619019e-01 -1.787939518690109253e-01
1.871258765459060669e-02 -8.783067762851715088e-02 -5.550618842244148254e-02 1.035796478390693665e-01 2.855990827083587646e-01 -1.170217543840408325e-01 8.630384504795074463e-02 -3.298078477382659912e-01 1.930757910013198853e-01 -3.015453219413757324e-01 1.544335335493087769e-01 6.022172421216964722e-02 1.617668718099594116e-01 -9.259306639432907104e-02 -2.732200920581817627e-01 1.352275311946868896e-01 -1.498816758394241333e-01 -1.284186989068984985e-01 1.178201884031295776e-01 -9.257289022207260132e-02 -1.303183436393737793e-01 -4.732117801904678345e-02 -1.650844663381576538e-01 1.326820347458124161e-02 4.561532288789749146e-02 1.630379259586334229e-01 -5.652649328112602234e-02 -4.809260666370391846e-01 -1.669484376907348633e-01 2.259817570447921753e-01 -1.018651500344276428e-01 1.508639901876449585e-01
9.546691924333572388e-02 1.668244004249572754e-01 -1.467192471027374268e-01 -5.936573445796966553e-02 3.964215517044067383e-01 2.786092460155487061e-02 -9.858515113592147827e-02 -1.990640014410018921e-01 3.824020028114318848e-01 -1.998048126697540283e-01 1.869081854820251465e-01 6.767474859952926636e-02 3.078087866306304932e-01 1.572656035423278809e-01 -1.179936081171035767e-01 1.479875445365905762e-01 -3.081774115562438965e-01 1.115300580859184265e-01 2.450282573699951172e-01 -8.946382999420166016e-02 2.566521465778350830e-01 2.796064596623182297e-03 3.912117704749107361e-02 -1.090857535600662231e-01 1.550499647855758667e-01 1.040249615907669067e-01 1.145037449896335602e-02 -6.154391914606094360e-02 -1.084516197443008423e-01 4.984812811017036438e-02 -1.929070204496383667e-01 6.899648904800415039e-02
-1.280325353145599365e-01 3.351581096649169922e-01 9.504367411136627197e-02 -6.929001212120056152e-02 2.785067856311798096e-01 -3.163431882858276367e-01 -1.050638779997825623e-01 -1.840348094701766968e-01 3.428616002202033997e-02 -3.622359931468963623e-01 5.358912423253059387e-02 1.756431907415390015e-01 9.908352792263031006e-02 2.449298799037933350e-01 -2.094593457877635956e-02 3.106296062469482422e-01 -2.872813344001770020e-01 -1.198524534702301025e-01 -7.541362661868333817e-03 -1.818512976169586182e-01 1.642065495252609253e-01 6.575392931699752808e-02 3.053911589086055756e-02 2.464627847075462341e-03 -2.831006422638893127e-02 9.147368371486663818e-02 1.231572628021240234e-01 -1.989763975143432617e-01 -1.542180478572845459e-01 -1.371529847383499146e-01 -1.824105679988861084e-01 1.298974500969052315e-03
6.337381433695554733e-03 -8.917850442230701447e-03 -1.446285247802734375e-01 -1.630080044269561768e-01 1.111039444804191589e-01 -1.088606845587491989e-02 -3.492956608533859253e-02 -3.528778851032257080e-01 -1.832021176815032959e-01 -2.096183449029922485e-01 1.149443984031677246e-01 1.591293066740036011e-01 1.176616325974464417e-01 -2.900669276714324951e-01 -2.632222771644592285e-01 6.723026745021343231e-03 -1.644999235868453979e-01 -4.677916765213012695e-01 -3.303842619061470032e-02 9.596836753189563751e-03 1.565409898757934570e-01 5.319419130682945251e-02 -6.859304010868072510e-02 -1.510351002216339111e-01 4.299198836088180542e-02 -7.300933450460433960e-02 1.336132586002349854e-01 4.344660043716430664e-02 -4.060905054211616516e-02 5.195719376206398010e-02 -4.439913928508758545e-01 2.267593890428543091e-02
-2.392030358314514160e-01 8.738101460039615631e-03 -1.692467033863067627e-01 8.633034676313400269e-02 2.491760551929473877e-01 -1.483592092990875244e-01 7.328782230615615845e-02 -1.732283234596252441e-01 1.683151870965957642e-01 -2.828659117221832275e-01 -2.362587898969650269e-01 1.035217717289924622e-01 3.935247361660003662e-01 -6.513479351997375488e-02 -2.570952177047729492e-01 3.863595053553581238e-02 2.117514424026012421e-02 1.271108537912368774e-01 2.171033173799514771e-01 -3.735132142901420593e-02 5.254951119422912598e-02 -1.304339617490768433e-01 3.698133304715156555e-02 -8.984875679016113281e-02 2.944461703300476074e-01 1.851221323013305664e-01 2.867275178432464600e-01 -8.831415325403213501e-02 -6.183504685759544373e-02 2.434670925140380859e-01 -4.780865460634231567e-02 -1.218251064419746399e-01
1.602657437324523926e-01 -7.558149099349975586e-02 -2.466060221195220947e-01 -8.085574954748153687e-02 3.492925465106964111e-01 -1.052837297320365906e-01 3.634115308523178101e-02 -2.243151217699050903e-01 -2.430420741438865662e-02 -3.134134411811828613e-01 7.221153378486633301e-02 -1.843636780977249146e-01 2.840654253959655762e-01 2.290709912776947021e-01 -1.602212637662887573e-01 -1.302549093961715698e-01 -3.103679120540618896e-01 3.020299971103668213e-02 1.575982719659805298e-01 3.882826492190361023e-02 2.099346518516540527e-01 -2.968209683895111084e-01 2.290887087583541870e-01 -1.578514873981475830e-01 1.150063946843147278e-01 3.214234486222267151e-02 4.451315477490425110e-02 1.255622655153274536e-01 -4.040271416306495667e-02 1.145691573619842529e-01 -1.503515988588333130e-01 -1.284567173570394516e-02
-4.359823167324066162e-01 3.225511312484741211e-01 -8.269917964935302734e-02 -1.805883944034576416e-01 5.550457164645195007e-02 -6.970667093992233276e-02 1.077134832739830017e-01 -2.411957532167434692e-01 -2.829050458967685699e-02 -2.614515423774719238e-01 -1.587201803922653198e-01 -2.206446379423141479e-01 2.421794682741165161e-01 -7.141147553920745850e-02 -2.862575650215148926e-01 1.006882041692733765e-01 5.866541340947151184e-02 -5.106245353817939758e-02 1.557648330926895142e-01 9.016802906990051270e-02 -1.435201317071914673e-01 -1.100339964032173157e-01 -7.599975448101758957e-03 -9.926328808069229126e-02 2.655677795410156250e-01 1.330107748508453369e-01 1.436884701251983643e-01 3.747461736202239990e-02 -1.160585656762123108e-01 2.039008736610412598e-01 1.998200118541717529e-01 -5.954570695757865906e-02
-3.288809955120086670e-02 2.992199659347534180e-01 -1.844513118267059326e-01 -2.626149058341979980e-01 1.404063999652862549e-01 -1.459028273820877075e-01 6.175633147358894348e-02 -2.601049542427062988e-01 2.297719866037368774e-01 -6.340237706899642944e-02 3.334776759147644043e-01 -1.438662856817245483e-01 5.596940964460372925e-02 -7.360597955994307995e-04 7.233804464340209961e-02 -2.433523684740066528e-01 -2.223028987646102905e-01 -4.299602806568145752e-01 -1.297585070133209229e-01 3.179172798991203308e-02 1.337534785270690918e-01 1.189618930220603943e-01 1.711809486150741577e-01 -2.107956446707248688e-02 1.229237541556358337e-01 1.473668124526739120e-02 2.478846460580825806e-01 -1.960035786032676697e-02 -1.506740134209394455e-02 1.276684999465942383e-01 -1.730618327856063843e-01 -8.008209988474845886e-03
-2.549498081207275391e-01 -4.035691171884536743e-02 -7.636969536542892456e-02 2.757644467055797577e-02 -1.158611942082643509e-02 -1.478641033172607422e-01 1.515326052904129028e-01 -5.321341007947921753e-02 1.597693413496017456e-01 -2.536582052707672119e-01 6.100740656256675720e-02 -1.034895330667495728e-01 4.241618216037750244e-01 2.253449261188507080e-01 -5.002909898757934570e-02 5.714032053947448730e-02 -3.797355294227600098e-01 3.311912119388580322e-01 1.131167858839035034e-01 1.092872023582458496e-01 -1.002050265669822693e-01 -4.970939829945564270e-03 2.752163708209991455e-01 -1.507139354944229126e-01 1.967298835515975952e-01 5.723876133561134338e-02 1.255587786436080933e-01 -2.039311639964580536e-02 8.719899505376815796e-02 5.488220229744911194e-02 -2.614117264747619629e-01 1.181647777557373047e-01
-6.185971572995185852e-02 2.481901645660400391e-01 1.684769522398710251e-03 -2.021117359399795532e-01 2.296318858861923218e-01 -4.878550395369529724e-02 -8.312315493822097778e-02 -8.501991629600524902e-02 -1.683599203824996948e-01 -3.074083626270294189e-01 4.086047783493995667e-02 -2.138168960809707642e-01 8.529905229806900024e-02 3.540593013167381287e-02 -3.886376023292541504e-01 1.830891966819763184e-01 5.988905206322669983e-02 -1.207493478432297707e-03 -1.940016448497772217e-01 1.514920145273208618e-01 2.707961760461330414e-02 -1.757573038339614868e-01 7.457034289836883545e-02 9.119194000959396362e-02 1.496280133724212646e-01 -6.185802444815635681e-02 -2.290741950273513794e-01 -1.663029044866561890e-01 -7.445978373289108276e-02 3.990594744682312012e-01 -2.624442875385284424e-01 -1.070522367954254150e-01
-2.838930673897266388e-02 4.133347272872924805e-01 1.614535460248589516e-03 4.206325486302375793e-02 1.272603273391723633e-01 -5.032099410891532898e-02 1.154056340456008911e-01 -3.361425399780273438e-01 -1.296342909336090088e-01 -1.543923169374465942e-01 6.619328260421752930e-02 7.006817311048507690e-02 -2.398820035159587860e-02 3.446246981620788574e-01 -1.900662481784820557e-01 -8.746311813592910767e-02 -8.958921581506729126e-02 -6.644098460674285889e-02 -1.093185991048812866e-01 1.692964732646942139e-01 2.416407614946365356e-01 -2.689415514469146729e-01 -1.792789064347743988e-02 1.076890751719474792e-01 -5.447589606046676636e-02 1.181314587593078613e-01 1.546380519866943359e-01 -3.850977867841720581e-02 -3.792069554328918457e-01 -2.535670697689056396e-01 -1.289644241333007812e-01 -7.585399597883224487e-02
6.090506911277770996e-02 3.953757882118225098e-02 2.068048566579818726e-01 2.127943560481071472e-02 1.196270585060119629e-01 -2.876766026020050049e-01 2.242493331432342529e-01 -3.979237973690032959e-01 2.778656780719757080e-01 4.089391231536865234e-02 7.239009439945220947e-02 2.413719147443771362e-01 1.620278954505920410e-01 -1.760043203830718994e-01 -1.003389060497283936e-01 -3.547357767820358276e-02 -1.754761636257171631e-01 -2.645220160484313965e-01 1.060860976576805115e-01 -3.216763585805892944e-02 1.138889696449041367e-02 -8.980872808024287224e-04 1.073819771409034729e-01 -9.295837581157684326e-02 2.477498650550842285e-01 -3.134464472532272339e-02 1.569022536277770996e-01 -3.998259902000427246e-01 -1.181882619857788086e-01 1.226774081587791443e-01 -6.399156153202056885e-02 1.468238234519958496e-01
-2.541727423667907715e-01 -5.709470808506011963e-02 1.435466408729553223e-01 3.307006135582923889e-02 1.473765261471271515e-02 -1.874740570783615112e-01 -1.196377351880073547e-02 -6.874388456344604492e-02 6.156197190284729004e-02 -8.276501297950744629e-02 2.751691043376922607e-01 -1.471673883497714996e-02 2.495614737272262573e-01 -1.735264658927917480e-01 5.801091715693473816e-02 1.863215267658233643e-01 -1.595690846443176270e-01 -1.590479165315628052e-01 1.710928082466125488e-01 9.523160755634307861e-02 1.614867448806762695e-01 6.747326813638210297e-03 -6.576777994632720947e-02 -5.432539619505405426e-03 3.427685797214508057e-01 2.859450876712799072e-02 1.167992651462554932e-01 -9.828758239746093750e-02 -2.489754706621170044e-01 4.524448812007904053e-01 -3.527325391769409180e-01 2.919287793338298798e-02
-5.628639459609985352e-02 1.807159036397933960e-01 1.917253136634826660e-01 -1.582536548376083374e-01 1.512908786535263062e-01 -1.654689460992813110e-01 1.484950780868530273e-01 -5.245957970619201660e-01 -2.428790777921676636e-01 -4.744094237685203552e-02 1.628030836582183838e-01 -1.050197631120681763e-01 1.979818642139434814e-01 8.692813664674758911e-02 1.858968753367662430e-03 2.080387771129608154e-01 2.410969883203506470e-02 5.721539724618196487e-03 8.840815164148807526e-03 9.741121530532836914e-02 -1.754993945360183716e-01 2.574352920055389404e-01 -8.076304197311401367e-02 -9.735584259033203125e-02 1.534353345632553101e-01 -7.796325534582138062e-02 6.203867867588996887e-02 1.868855506181716919e-01 5.512240808457136154e-03 1.079460754990577698e-01 -2.267081290483474731e-01 3.336294889450073242e-01
7.410457730293273926e-02 1.126046925783157349e-01 1.085396856069564819e-01 -1.291516721248626709e-01 1.287836283445358276e-01 1.726142615079879761e-01 5.144316703081130981e-02 -3.211928009986877441e-01 2.789266407489776611e-01 -1.825831979513168335e-01 1.545497626066207886e-01 -5.900619924068450928e-02 2.306398302316665649e-01 1.587406545877456665e-01 1.348297894001007080e-01 -4.847505316138267517e-02 -4.180583357810974121e-01 -1.313440948724746704e-01 1.437589973211288452e-01 2.167632877826690674e-01 1.205679103732109070e-01 1.976070553064346313e-01 -5.514486506581306458e-02 2.148945033550262451e-01 2.607826888561248779e-01 -8.006558567285537720e-02 1.800350099802017212e-01 -1.137134879827499390e-01 -1.082428097724914551e-01 2.489170432090759277e-01 -7.495725899934768677e-02 4.701274260878562927e-02
1.524952799081802368e-01 8.451047539710998535e-02 -9.204880893230438232e-02 -1.719864085316658020e-02 2.806280553340911865e-01 -1.202512532472610474e-01 -2.941904962062835693e-01 -2.644228339195251465e-01 8.536712825298309326e-02 -8.304837346076965332e-02 -3.718045772984623909e-03 2.870066650211811066e-02 2.007403820753097534e-01 2.886221408843994141e-01 -2.025135159492492676e-01 -2.760695517063140869e-01 -6.354812532663345337e-02 -7.662625610828399658e-02 -1.918502599000930786e-01 4.280528426170349121e-02 1.271397471427917480e-01 1.718519479036331177e-01 1.221377626061439514e-01 -1.538237631320953369e-01 1.593948155641555786e-01 -6.278865039348602295e-02 1.429232209920883179e-01 1.614238880574703217e-02 -2.151883840560913086e-01 2.990026473999023438e-01 -3.409724235534667969e-01 1.430856287479400635e-01
1.881153434514999390e-01 9.996894001960754395e-02 -1.214125081896781921e-01 -3.038511611521244049e-02 3.288361132144927979e-01 2.399807609617710114e-02 -6.593033671379089355e-02 -4.063079878687858582e-02 2.293572574853897095e-01 -3.405753895640373230e-02 2.413908541202545166e-01 1.596142798662185669e-01 3.871618807315826416e-01 8.113433420658111572e-02 -2.406455874443054199e-01 8.061280846595764160e-02 -3.098619282245635986e-01 1.017243601381778717e-02 -7.260636985301971436e-02 1.132763922214508057e-01 6.687201559543609619e-02 2.462948858737945557e-01 -1.405292004346847534e-01 -2.594204545021057129e-01 1.343956291675567627e-01 3.980450704693794250e-02 2.990656718611717224e-02 -1.816195845603942871e-01 -8.039659261703491211e-02 2.037149220705032349e-01 -3.083283603191375732e-01 5.378743261098861694e-02
-2.431609183549880981e-01 3.159768581390380859e-01 -5.555470287799835205e-02 -1.820023730397224426e-02 1.286890208721160889e-01 -3.426456749439239502e-01 1.711093485355377197e-01 -1.935160756111145020e-01 7.350961118936538696e-02 -2.277982681989669800e-01 -1.179747432470321655e-01 -2.987211048603057861e-01 1.171996444463729858e-01 -1.155246421694755554e-01 -5.135869383811950684e-01 -1.209786161780357361e-02 -4.829837009310722351e-02 -9.695390239357948303e-03 -3.008580021560192108e-02 4.224902391433715820e-02 -9.385298937559127808e-02 -1.018964871764183044e-01 -8.183792233467102051e-02 -5.329703167080879211e-02 2.610860764980316162e-01 1.725382506847381592e-01 -1.120579093694686890e-01 3.644466772675514221e-02 -1.051280349493026733e-01 3.625667095184326172e-02 1.053788885474205017e-01 1.278057992458343506e-01
2.996209077537059784e-04 1.580244898796081543e-01 -3.038235753774642944e-02 1.457514613866806030e-01 1.717845946550369263e-01 -2.454328685998916626e-01 1.561313420534133911e-01 -7.886896282434463501e-02 7.046741992235183716e-02 -4.163566529750823975e-01 1.136114522814750671e-01 -2.696262598037719727e-01 1.358205825090408325e-01 -1.981826871633529663e-01 -1.848390549421310425e-01 -6.452161353081464767e-03 -2.150782048702239990e-01 -3.271162807941436768e-01 -8.428186178207397461e-02 1.397729516029357910e-01 2.087022643536329269e-03 2.788663841784000397e-02 -4.405694827437400818e-02 -5.259208753705024719e-02 2.822722792625427246e-01 4.886909574270248413e-02 1.486509144306182861e-01 1.657103449106216431e-01 -9.973771125078201294e-02 2.845961451530456543e-01 2.309481203556060791e-01 -1.239634901285171509e-01
1.184598878026008606e-01 -3.170983865857124329e-02 -2.595668733119964600e-01 2.104782760143280029e-01 3.747079074382781982e-01 -2.245135009288787842e-01 3.880377486348152161e-02 -3.000324666500091553e-01 1.413582712411880493e-01 -3.279263675212860107e-01 -3.213559510186314583e-03 1.308435499668121338e-01 2.522968947887420654e-01 4.621516168117523193e-02 -1.220500916242599487e-01 -1.818790584802627563e-01 -1.207538247108459473e-01 -3.782632993534207344e-03 7.422894239425659180e-03 -2.069800943136215210e-01 9.411626309156417847e-02 9.332662448287010193e-03 2.653738260269165039e-01 -7.438811659812927246e-02 2.520880103111267090e-01 -3.794393036514520645e-03 -1.190529242157936096e-01 1.258252263069152832e-01 5.833043530583381653e-02 2.463800162076950073e-01 -1.720926165580749512e-01 5.339417979121208191e-02
-1.481132805347442627e-01 4.213522374629974365e-01 -2.071381956338882446e-01 -2.427973151206970215e-01 1.331793516874313354e-01 -1.167207956314086914e-01 1.769852489233016968e-01 -1.640872806310653687e-01 -5.362109467387199402e-02 -1.040172204375267029e-01 2.105564177036285400e-01 -1.828758120536804199e-01 3.789450973272323608e-02 2.508386969566345215e-01 -1.165120303630828857e-01 -1.297770440578460693e-01 6.117235124111175537e-02 2.522194385528564453e-01 -1.973805956367868930e-05 1.011021435260772705e-01 2.409207969903945923e-01 -1.670528948307037354e-01 8.030723780393600464e-02 5.602458864450454712e-02 6.662050634622573853e-02 2.015981674194335938e-01 1.428641285747289658e-02 -2.562519311904907227e-01 -2.720987498760223389e-01 6.710698455572128296e-02 -2.412123829126358032e-01 -4.499102011322975159e-02
1.177763342857360840e-01 3.788650035858154297e-01 -2.835135161876678467e-01 -1.676563620567321777e-01 1.513935625553131104e-01 -1.572496742010116577e-01 5.127009749412536621e-02 -1.281226873397827148e-01 -9.980829432606697083e-03 -2.389670014381408691e-01 1.682442128658294678e-01 3.448531031608581543e-03 1.394617259502410889e-01 1.543827205896377563e-01 -5.790156871080398560e-02 7.275906950235366821e-02 -2.677236497402191162e-01 -4.939912632107734680e-02 -9.045550227165222168e-02 1.066259965300559998e-01 2.708933949470520020e-01 5.095969140529632568e-02 3.574101999402046204e-02 -2.111768126487731934e-01 4.568122625350952148e-01 1.392210274934768677e-02 -1.080988422036170959e-01 1.278639733791351318e-01 2.226692885160446167e-01 2.996753156185150146e-02 -7.308300584554672241e-02 -1.473419666290283203e-01
-3.626224398612976074e-01 1.879212558269500732e-01 -8.083387464284896851e-02 9.731618314981460571e-02 3.557093739509582520e-01 8.248259872198104858e-02 -1.126918718218803406e-01 -3.194662332534790039e-01 2.024814784526824951e-01 -1.227535158395767212e-01 1.330309957265853882e-01 -7.741581648588180542e-02 -2.007755078375339508e-02 1.988401077687740326e-02 -1.499160677194595337e-01 1.602459251880645752e-01 -7.363426685333251953e-02 -8.930838853120803833e-02 -1.431010067462921143e-01 1.133144646883010864e-01 2.100681327283382416e-02 5.721828714013099670e-02 1.566730588674545288e-01 -5.217159911990165710e-02 2.713443636894226074e-01 -8.149269223213195801e-02 1.952876746654510498e-01 -2.850836515426635742e-01 1.468505859375000000e-01 -1.936053931713104248e-01 -2.943355441093444824e-01 1.316269338130950928e-01
9.985526651144027710e-02 1.103109344840049744e-01 2.119898982346057892e-02 3.123368695378303528e-02 7.341021299362182617e-02 -2.661451101303100586e-01 2.390662133693695068e-01 -4.674858152866363525e-01 1.746440529823303223e-01 8.676787465810775757e-02 1.286927014589309692e-01 8.363217115402221680e-02 1.526016294956207275e-01 -1.138499826192855835e-01 -5.981084331870079041e-02 1.159555315971374512e-01 -1.528315693140029907e-01 -9.199275076389312744e-02 -1.470388844609260559e-02 1.908512562513351440e-01 1.776806563138961792e-01 2.056454494595527649e-02 -4.652636498212814331e-02 5.028371885418891907e-02 1.902137845754623413e-01 -2.859286963939666748e-01 1.811772137880325317e-01 -4.479075372219085693e-01 7.826089113950729370e-02 1.571835726499557495e-01 -1.229949295520782471e-01 8.468310534954071045e-02
-3.413007259368896484e-01 8.075771480798721313e-02 4.295958951115608215e-02 1.960147358477115631e-02 5.870500952005386353e-02 7.203502207994461060e-02 6.919839233160018921e-02 -4.301780760288238525e-01 2.454442977905273438e-01 -1.073486283421516418e-01 1.024247854948043823e-01 -1.435938626527786255e-01 1.651215851306915283e-01 -2.003780379891395569e-02 -2.636212408542633057e-01 6.038535013794898987e-02 -7.791020721197128296e-02 -1.988818943500518799e-01 -2.375465780496597290e-01 -2.353339642286300659e-02 -2.555902004241943359e-01 -1.997588127851486206e-01 1.997211575508117676e-01 -2.877770066261291504e-01 3.202090784907341003e-02 -1.872326806187629700e-02 7.063082605600357056e-02 -2.115984857082366943e-01 1.375809162855148315e-01 1.198891773819923401e-01 4.617793858051300049e-02 2.355551123619079590e-01
-2.119421511888504028e-01 3.260983824729919434e-01 -2.077165096998214722e-01 1.940284222364425659e-01 -1.471292227506637573e-01 -1.536165643483400345e-02 1.061229035258293152e-01 -2.923394739627838135e-01 -2.780046546831727028e-03 -1.263103932142257690e-01 1.072636097669601440e-01 -3.220730274915695190e-02 -1.057214289903640747e-01 -1.209775730967521667e-01 3.764203935861587524e-02 -1.699589490890502930e-01 -2.845421135425567627e-01 -5.912245437502861023e-02 -2.066263407468795776e-01 1.438166946172714233e-01 3.475407958030700684e-01 1.433104276657104492e-01 -8.707122504711151123e-02 -1.356835365295410156e-01 2.414271831512451172e-01 -1.678139343857765198e-02 1.020449176430702209e-01 -9.206058830022811890e-02 -1.327837407588958740e-01 2.478390932083129883e-01 -2.988223135471343994e-01 6.132424622774124146e-02
-1.945826262235641479e-01 3.508653342723846436e-01 1.807985156774520874e-01 -1.050014272332191467e-01 1.051568910479545593e-01 7.274992763996124268e-02 1.784556079655885696e-03 -2.111322581768035889e-01 1.151832863688468933e-01 -8.197469264268875122e-02 7.067508995532989502e-02 -6.727567315101623535e-02 2.882163524627685547e-01 2.379102632403373718e-02 3.609064966440200806e-02 -1.965599656105041504e-01 -1.202173456549644470e-01 -1.877364814281463623e-01 -7.386356592178344727e-02 2.303922474384307861e-01 -3.993296250700950623e-02 1.834712177515029907e-02 1.831991598010063171e-02 -2.716088891029357910e-01 -1.214213594794273376e-01 3.566943481564521790e-02 4.428358078002929688e-01 -8.493280410766601562e-02 -8.332367241382598877e-02 1.697009503841400146e-01 -3.767544329166412354e-01 -4.063114058226346970e-03
-3.233564496040344238e-01 1.215470358729362488e-01 3.387173870578408241e-03 1.049428712576627731e-02 9.273753315210342407e-02 -1.616986691951751709e-01 5.390919279307126999e-03 -1.591275334358215332e-01 1.362314224243164062e-01 -3.602340519428253174e-01 7.026857882738113403e-02 1.035994142293930054e-01 1.034846156835556030e-01 -1.709124594926834106e-01 -4.065872132778167725e-01 -5.747502297163009644e-02 -1.173535808920860291e-01 -1.462533622980117798e-01 8.924366533756256104e-02 3.718079254031181335e-02 1.526687294244766235e-01 -3.023551311343908310e-03 -2.322552800178527832e-01 4.579786956310272217e-01 3.427480161190032959e-02 9.827164933085441589e-03 1.333815008401870728e-01 1.425615102052688599e-01 6.884829699993133545e-02 1.683174520730972290e-01 2.595711871981620789e-02 2.080151736736297607e-01
-2.521004676818847656e-01 1.679419130086898804e-01 -2.180840075016021729e-01 -2.404363602399826050e-01 -1.002344638109207153e-01 1.122351270169019699e-02 1.983033865690231323e-01 -2.798412144184112549e-01 -6.797455251216888428e-02 -2.019487172365188599e-01 1.298862844705581665e-01 2.757611572742462158e-01 1.857413649559020996e-01 9.757920354604721069e-02 -2.603611946105957031e-01 -1.394566148519515991e-01 -2.244410961866378784e-01 -1.461605634540319443e-02 2.089806497097015381e-01 -1.122230142354965210e-01 -8.373859524726867676e-02 -1.443066447973251343e-01 4.685490950942039490e-02 8.359297364950180054e-02 1.688892096281051636e-01 2.514373958110809326e-01 1.020091306418180466e-02 1.466334760189056396e-01 -2.916695177555084229e-01 -7.617332786321640015e-02 -2.214647233486175537e-01 9.133649617433547974e-02
6.461387127637863159e-02 -4.160258919000625610e-02 -1.037976816296577454e-01 1.296602338552474976e-01 4.149090647697448730e-01 -2.655126899480819702e-02 1.434971857815980911e-02 -1.053989008069038391e-01 3.338992893695831299e-01 -1.253384351730346680e-01 2.680574953556060791e-01 1.889578551054000854e-01 2.345821559429168701e-01 8.870673179626464844e-02 -2.211959809064865112e-01 3.047437174245715141e-03 -3.313431739807128906e-01 -4.477228224277496338e-02 4.355604201555252075e-02 2.887401357293128967e-02 2.608810365200042725e-01 -6.118469312787055969e-02 1.252466738224029541e-01 -2.307796627283096313e-01 2.772418856620788574e-01 -5.653328727930784225e-03 8.016809821128845215e-02 -1.243737619370222092e-02 8.888798207044601440e-02 1.721197962760925293e-01 -1.760561019182205200e-01 1.687466800212860107e-01
-1.532125473022460938e-02 2.770824432373046875e-01 -1.753883510828018188e-01 7.753807306289672852e-02 2.700123786926269531e-01 -4.159968495368957520e-01 -1.239001080393791199e-01 -1.506258994340896606e-01 8.241500705480575562e-03 -9.138339012861251831e-02 -1.088848784565925598e-01 5.276086926460266113e-02 2.673512101173400879e-01 1.699937433004379272e-01 -1.209745779633522034e-01 -6.765291094779968262e-02 1.051948368549346924e-01 -1.287634819746017456e-01 -7.465574424713850021e-03 1.549244821071624756e-01 1.876082271337509155e-01 -4.862509667873382568e-02 1.945374608039855957e-01 2.202379554510116577e-01 2.735644876956939697e-01 4.606503352988511324e-04 1.392776668071746826e-01 -1.956292986869812012e-01 5.791475530713796616e-03 7.401529699563980103e-02 -2.381115853786468506e-01 -2.987359166145324707e-01
-4.787140190601348877e-01 1.323953717947006226e-01 7.086190395057201385e-03 1.098921895027160645e-01 2.390589565038681030e-01 -2.011694163084030151e-01 2.291878461837768555e-01 -2.038991302251815796e-01 5.205463990569114685e-02 -2.335213720798492432e-01 -5.818008445203304291e-03 6.416785717010498047e-02 3.068293333053588867e-01 2.598244547843933105e-01 -2.256541401147842407e-01 -1.252765487879514694e-02 -7.270812988281250000e-02 1.303307712078094482e-01 1.901843100786209106e-01 -1.822226867079734802e-02 -3.216176992282271385e-03 -7.989440858364105225e-02 -1.536813527345657349e-01 -3.102720528841018677e-02 1.380882412195205688e-01 2.663408815860748291e-01 -7.111962884664535522e-02 1.894533187150955200e-01 3.373686969280242920e-02 2.096137851476669312e-01 9.065381437540054321e-02 3.654038906097412109e-02
4.966539330780506134e-03 -2.431319281458854675e-02 -9.245730936527252197e-02 1.260901521891355515e-02 1.578325927257537842e-01 -1.085453703999519348e-01 3.555713966488838196e-02 -2.023963779211044312e-01 1.677319407463073730e-01 -1.945197582244873047e-01 -1.963054835796356201e-01 -5.899519845843315125e-02 5.319129228591918945e-01 7.186791393905878067e-03 -1.163306459784507751e-01 -1.132104396820068359e-01 -9.390155971050262451e-02 -4.248633235692977905e-02 -2.395008653402328491e-01 -1.121282950043678284e-01 9.766552597284317017e-02 -7.460629940032958984e-02 1.324484348297119141e-01 2.498115301132202148e-01 2.883428037166595459e-01 2.043315917253494263e-01 -7.101859082467854023e-04 -5.009525921195745468e-03 -2.513969540596008301e-01 -3.453912958502769470e-02 -3.000335395336151123e-01 -1.987291425466537476e-01
-8.835384249687194824e-02 3.138479590415954590e-01 7.181196659803390503e-02 -2.719453871250152588e-01 2.289038598537445068e-01 -1.378226429224014282e-01 -7.695740461349487305e-02 -1.167729496955871582e-01 -2.552738487720489502e-01 -1.950108408927917480e-01 -1.108097285032272339e-01 3.052749857306480408e-02 2.260202914476394653e-02 9.935676306486129761e-02 -2.103011310100555420e-01 8.911727368831634521e-02 -1.219639852643013000e-01 -4.183215554803609848e-03 4.443996772170066833e-02 5.743101611733436584e-02 -1.127745211124420166e-01 -3.170068562030792236e-01 -4.508906975388526917e-02 1.710107028484344482e-01 2.933446168899536133e-01 -3.732791543006896973e-02 3.607912361621856689e-02 -1.186945214867591858e-01 -9.228844940662384033e-02 1.536628156900405884e-01 -4.192623198032379150e-01 -2.632024586200714111e-01
-4.060772657394409180e-01 6.752108782529830933e-02 1.812391579151153564e-01 -6.349746882915496826e-02 7.287298794835805893e-03 -6.999909877777099609e-02 3.573066592216491699e-01 -1.529673039913177490e-01 2.465203851461410522e-01 -1.107050180435180664e-01 1.185809373855590820e-01 -1.238102987408638000e-01 2.745714187622070312e-01 -1.039646118879318237e-01 -2.981086075305938721e-01 7.015265990048646927e-03 7.385243475437164307e-02 -6.752104382030665874e-04 -3.098908578976988792e-03 5.826182663440704346e-02 -3.673724830150604248e-02 -3.870427981019020081e-02 -2.231539189815521240e-01 -4.966749623417854309e-02 4.852905571460723877e-01 1.059453636407852173e-01 -2.942229807376861572e-02 -1.599877327680587769e-02 -1.132672056555747986e-01 -1.239529158920049667e-02 3.784737363457679749e-02 1.840346306562423706e-01
-1.113097928464412689e-02 2.538393735885620117e-01 4.851410537958145142e-02 -2.686835825443267822e-01 -5.443871021270751953e-02 -5.323669686913490295e-02 6.961445510387420654e-02 -1.764600276947021484e-01 1.383495837217196822e-04 -1.859366744756698608e-01 5.186152458190917969e-01 7.491514831781387329e-02 1.256731897592544556e-01 1.820160448551177979e-01 -1.846451312303543091e-01 -6.796061247587203979e-02 -1.806631237268447876e-01 -2.326598167419433594e-01 1.214166805148124695e-01 5.130045115947723389e-02 1.218770369887351990e-01 1.118825525045394897e-01 -1.330837979912757874e-02 1.587260365486145020e-01 2.903542816638946533e-01 1.188070103526115417e-01 3.262127339839935303e-01 1.440145373344421387e-01 -1.760424971580505371e-01 2.252696268260478973e-02 -8.975920081138610840e-02 1.775984838604927063e-02
-7.554182410240173340e-02 1.479159891605377197e-01 -3.149358555674552917e-02 1.364621669054031372e-01 -5.687763169407844543e-02 -9.395264834165573120e-02 1.899704039096832275e-01 -3.646793663501739502e-01 -2.129796333611011505e-02 -2.288886308670043945e-01 4.722046852111816406e-02 -7.679747790098190308e-02 5.549185350537300110e-02 -5.464933812618255615e-02 -1.110628992319107056e-01 9.616263955831527710e-02 -3.708849847316741943e-01 -8.929462730884552002e-02 3.115620315074920654e-01 1.633438318967819214e-01 1.829850487411022186e-02 -2.509416937828063965e-01 2.487498074769973755e-01 9.042125195264816284e-02 3.885411620140075684e-01 9.604574739933013916e-02 -2.020958811044692993e-01 -1.768602132797241211e-01 1.383543014526367188e-01 9.234327077865600586e-02 -3.123685345053672791e-02 1.394375562667846680e-01
1.501854509115219116e-02 1.906618326902389526e-01 -1.297204345464706421e-01 -2.307516783475875854e-01 2.305256873369216919e-01 1.352189388126134872e-02 1.644395291805267334e-01 -2.516292333602905273e-01 2.379322350025177002e-01 -2.050747126340866089e-01 3.368178009986877441e-01 2.072476148605346680e-01 1.871753334999084473e-01 1.207172945141792297e-01 -2.101423144340515137e-01 -1.761891543865203857e-01 -1.446464806795120239e-01 -1.301370263099670410e-01 7.109412550926208496e-02 -7.607165724039077759e-02 2.131830900907516479e-02 1.206152215600013733e-01 -9.131778031587600708e-02 1.996288597583770752e-01 1.169975772500038147e-01 1.321684867143630981e-01 3.942570686340332031e-01 -1.311308890581130981e-01 1.047859340906143188e-02 1.487240195274353027e-02 -1.286721527576446533e-01 1.929255872964859009e-01
-3.357569575309753418e-01 3.180400282144546509e-02 -4.874613136053085327e-02 2.858051359653472900e-01 8.681061863899230957e-02 -1.992767751216888428e-01 2.039496749639511108e-01 -9.441684186458587646e-02 4.093124866485595703e-01 -2.276194840669631958e-01 1.674971729516983032e-02 -9.816093742847442627e-02 1.736990809440612793e-01 1.117539480328559875e-01 7.200165092945098877e-02 9.329843521118164062e-02 -3.255835771560668945e-01 4.316902905702590942e-02 1.051865816116333008e-01 2.197927683591842651e-01 -6.447485834360122681e-02 -3.096468746662139893e-02 6.703320145606994629e-02 -2.009821310639381409e-02 -4.657582193613052368e-02 4.721311107277870178e-02 5.072508472949266434e-03 -2.711739540100097656e-01 -9.205856919288635254e-02 3.408883512020111084e-01 -1.906606853008270264e-01 -4.878450185060501099e-02
-9.333031624555587769e-02 1.488795429468154907e-01 1.034826859831809998e-01 6.319161504507064819e-02 1.412105262279510498e-01 -2.534855008125305176e-01 9.545014053583145142e-02 -1.968068629503250122e-01 -5.825983360409736633e-02 -1.709278821945190430e-01 1.863567978143692017e-01 -1.010701507329940796e-01 1.110019609332084656e-01 1.353715211153030396e-01 -3.620346486568450928e-01 2.921151518821716309e-01 2.214591652154922485e-01 -2.584417164325714111e-01 -1.685038208961486816e-01 -5.046606436371803284e-02 3.035435639321804047e-02 2.951634526252746582e-01 1.111720576882362366e-01 -2.270548641681671143e-01 1.815600544214248657e-01 -3.031629323959350586e-01 7.871131598949432373e-02 6.420371937565505505e-04 -7.362282276153564453e-02 -2.953987754881381989e-02 -9.686351567506790161e-02 2.287044376134872437e-01
-1.747692078351974487e-01 2.981543242931365967e-01 1.155259609222412109e-01 -5.050623789429664612e-02 1.845708042383193970e-01 -1.804582327604293823e-01 3.155814409255981445e-01 -3.445542752742767334e-01 1.425948441028594971e-01 4.440660774707794189e-02 1.996873468160629272e-01 -6.089107692241668701e-02 7.822425663471221924e-02 -6.686849147081375122e-02 -3.577044308185577393e-01 -1.853233128786087036e-01 -1.205295696854591370e-02 -5.211009830236434937e-02 -5.643467977643013000e-02 8.795382827520370483e-02 -1.800809651613235474e-01 3.413956239819526672e-02 -1.901631951332092285e-01 3.460032343864440918e-01 2.952824346721172333e-02 -7.120124250650405884e-02 1.148422211408615112e-01 -2.204318493604660034e-01 1.564710587263107300e-02 9.262760728597640991e-02 -1.351905316114425659e-01 -2.070459276437759399e-01
-7.489820569753646851e-02 2.614243924617767334e-01 1.391028519719839096e-02 -1.346747577190399170e-01 1.544692832976579666e-02 1.346325129270553589e-01 3.251897692680358887e-01 -2.413896620273590088e-01 -1.078076288104057312e-01 -2.970547974109649658e-01 -2.103313356637954712e-01 1.084592044353485107e-01 3.141811192035675049e-01 7.390076667070388794e-02 -2.195613235235214233e-01 -7.323753088712692261e-02 -4.636989831924438477e-01 -7.326953858137130737e-02 -6.444099545478820801e-02 -1.138529106974601746e-01 1.289529800415039062e-01 -2.659089490771293640e-02 2.584469914436340332e-01 -1.873132027685642242e-02 2.949722297489643097e-02 -1.204136088490486145e-01 -1.711184382438659668e-01 -3.417278453707695007e-02 -1.055395454168319702e-01 1.499164849519729614e-01 7.053986936807632446e-02 -7.304853945970535278e-02
6.732749938964843750e-02 2.824594378471374512e-01 -2.279828339815139771e-01 -2.560124993324279785e-01 9.290403872728347778e-02 -1.286388039588928223e-01 -4.768451675772666931e-02 -2.016664743423461914e-01 1.941915005445480347e-01 -1.788641959428787231e-01 1.837784796953201294e-01 -2.525880374014377594e-02 5.063443258404731750e-02 1.081357225775718689e-01 2.127960557118058205e-03 -1.227207109332084656e-01 -1.771389842033386230e-01 -5.254012346267700195e-01 -2.168406695127487183e-01 9.238040447235107422e-02 9.068056195974349976e-02 1.084408313035964966e-01 3.591780364513397217e-02 -4.126067087054252625e-02 1.861813664436340332e-01 1.090315878391265869e-01 7.890931516885757446e-02 4.250327870249748230e-02 -7.772643119096755981e-02 1.594122052192687988e-01 -3.275997340679168701e-01 1.314988434314727783e-01
-2.714350223541259766e-01 8.373532444238662720e-03 -2.635900676250457764e-01 -7.767836749553680420e-02 -8.312909305095672607e-02 -7.873774506151676178e-03 2.540947496891021729e-01 -5.077222585678100586e-01 5.829582735896110535e-02 -1.467299759387969971e-01 -3.361942246556282043e-02 -8.330756425857543945e-02 3.009338080883026123e-01 -7.369355857372283936e-02 1.567244827747344971e-01 2.518562972545623779e-01 -1.235724538564682007e-01 4.800794646143913269e-03 5.791451409459114075e-02 6.190873682498931885e-02 8.537734299898147583e-02 1.274266396649181843e-03 -2.304335311055183411e-02 8.637228608131408691e-02 4.449517726898193359e-01 4.992558807134628296e-02 -3.261406719684600830e-02 -1.455605030059814453e-01 9.971247985959053040e-03 2.021470516920089722e-01 7.210649084299802780e-03 5.415873602032661438e-02
-4.980337619781494141e-01 4.609969630837440491e-02 -1.141142547130584717e-01 5.412124842405319214e-02 -7.973737269639968872e-02 -8.347418159246444702e-02 1.805525422096252441e-01 -3.081841170787811279e-01 5.818827822804450989e-02 -2.106987535953521729e-01 4.435952380299568176e-02 1.148796901106834412e-01 1.765857338905334473e-01 1.809812039136886597e-01 -3.056947290897369385e-01 -3.421444445848464966e-02 4.846661537885665894e-02 -1.084052100777626038e-01 -7.843434065580368042e-02 4.956701770424842834e-02 2.164766341447830200e-01 2.143787406384944916e-02 1.680054664611816406e-01 -6.969664245843887329e-02 7.351563870906829834e-02 -1.493470072746276855e-01 -2.125046700239181519e-01 -2.889736294746398926e-01 -1.490719020366668701e-01 1.550780832767486572e-01 1.912856400012969971e-01 -1.706814467906951904e-01
-2.731973826885223389e-01 1.698818504810333252e-01 -1.339864335022866726e-03 -8.268092758953571320e-03 7.624307274818420410e-02 -2.546304464340209961e-01 2.375852018594741821e-01 -2.600774466991424561e-01 1.773186177015304565e-01 1.026978343725204468e-01 1.875493377447128296e-01 -5.369262769818305969e-03 2.492775917053222656e-01 -1.865502297878265381e-01 -3.717353641986846924e-01 -1.841928511857986450e-01 -1.406043618917465210e-01 -1.204428672790527344e-01 -1.926924102008342743e-03 2.210497558116912842e-01 -4.645550623536109924e-02 2.636244893074035645e-01 -3.203244209289550781e-01 1.295680403709411621e-01 4.854627698659896851e-02 -9.936584532260894775e-02 9.866825491189956665e-02 -2.726916037499904633e-02 -3.279371187090873718e-02 7.591319084167480469e-02 1.136361621320247650e-02 -2.271095663309097290e-01
-4.254043847322463989e-02 3.384879231452941895e-01 -4.411007836461067200e-02 -1.150283440947532654e-01 2.189925909042358398e-01 -5.405962839722633362e-02 3.248671293258666992e-01 -2.484955638647079468e-01 -1.562628149986267090e-01 -4.831271246075630188e-02 1.918852329254150391e-01 -1.336374580860137939e-01 2.183733880519866943e-01 4.141667187213897705e-01 -6.744354218244552612e-02 -2.346175024285912514e-04 3.567371144890785217e-02 8.372995257377624512e-02 -7.699069380760192871e-02 -3.628157451748847961e-02 3.238857388496398926e-01 -1.100059226155281067e-01 -4.505345597863197327e-02 2.477722167968750000e-01 9.086841344833374023e-02 8.789446949958801270e-02 -8.370864391326904297e-02 -9.817747026681900024e-02 -1.984593570232391357e-01 -9.631731361150741577e-02 -2.573251128196716309e-01 4.012629389762878418e-02
-1.189565956592559814e-01 -9.990836679935455322e-02 6.657913327217102051e-02 -1.471918523311614990e-01 2.021620720624923706e-01 -5.035594701766967773e-01 1.978767663240432739e-01 -2.140209227800369263e-01 -1.365773826837539673e-01 -8.583732694387435913e-02 -4.202373325824737549e-02 -2.274896502494812012e-01 1.142788752913475037e-01 -7.716057449579238892e-02 -3.221144378185272217e-01 -2.416879124939441681e-02 -2.643639445304870605e-01 -1.856872588396072388e-01 5.490979179739952087e-03 4.306194186210632324e-02 -1.475652754306793213e-01 5.649083852767944336e-02 -2.571937739849090576e-01 1.257924586534500122e-01 1.804265975952148438e-01 -1.634452193975448608e-01 -4.282590374350547791e-02 6.477184128016233444e-03 -2.083854973316192627e-01 -9.331578761339187622e-02 -9.013672918081283569e-02 -1.813301146030426025e-01
-1.193556934595108032e-01 1.354243159294128418e-01 -1.715596318244934082e-01 -8.312933146953582764e-02 -2.731224521994590759e-02 1.727947145700454712e-01 4.413451552391052246e-01 -2.444276958703994751e-01 -1.686067134141921997e-01 -1.484374552965164185e-01 4.823222011327743530e-02 5.149345844984054565e-02 1.790521740913391113e-01 2.418919354677200317e-01 -1.309610903263092041e-01 -2.243232578039169312e-01 -2.233964651823043823e-01 -2.312161177396774292e-01 1.145650297403335571e-01 -3.772217407822608948e-02 5.735349282622337341e-02 1.364977806806564331e-01 1.056334152817726135e-01 2.487684041261672974e-01 1.206950992345809937e-01 2.266527861356735229e-01 5.163052678108215332e-02 6.054522097110748291e-02 -1.212617605924606323e-01 -6.170911341905593872e-02 -3.575230538845062256e-01 -3.111994825303554535e-02
2.179356813430786133e-01 3.308304399251937866e-02 -1.207896247506141663e-01 1.191864907741546631e-01 3.554244935512542725e-01 -1.091359332203865051e-01 1.310203224420547485e-02 -2.212140858173370361e-01 5.931258201599121094e-02 -1.580612510442733765e-01 1.366676092147827148e-01 6.589280813932418823e-02 3.456787168979644775e-01 3.129034340381622314e-01 -2.708496451377868652e-01 -5.744897574186325073e-02 -1.759673357009887695e-01 -2.620785310864448547e-02 1.678605973720550537e-01 6.904095411300659180e-02 1.804186701774597168e-01 -2.382012307643890381e-01 2.391608953475952148e-01 -1.452712714672088623e-01 2.058126628398895264e-01 -1.149261835962533951e-02 -9.563731402158737183e-02 1.036879047751426697e-01 -8.971212804317474365e-02 1.709336042404174805e-01 -9.374304860830307007e-02 -2.214848101139068604e-01
-2.223068177700042725e-01 1.427997201681137085e-01 -1.350295841693878174e-01 8.340262621641159058e-02 1.106913313269615173e-01 2.976357936859130859e-01 6.330382823944091797e-02 -1.142671778798103333e-01 1.732204109430313110e-01 -1.791151911020278931e-01 3.109079301357269287e-01 -1.773709058761596680e-01 2.577738463878631592e-01 -7.272095978260040283e-02 -2.845901548862457275e-01 -1.631646975874900818e-02 -2.649304270744323730e-01 -1.025661006569862366e-01 1.657188832759857178e-01 5.965311080217361450e-02 2.048009634017944336e-01 1.493874043226242065e-01 2.775978446006774902e-01 8.192478120326995850e-02 2.846855483949184418e-02 2.073726058006286621e-01 -1.930833980441093445e-02 -2.834929823875427246e-01 -1.740819364786148071e-01 1.037783548235893250e-01 1.296204924583435059e-01 4.119875282049179077e-02
-3.490041792392730713e-01 8.475854247808456421e-02 1.574072837829589844e-01 -2.127905562520027161e-02 1.455959863960742950e-02 -8.976991474628448486e-02 -9.865145385265350342e-02 -1.048658341169357300e-01 -3.067967668175697327e-02 -1.299595087766647339e-01 3.832207992672920227e-02 -2.046851813793182373e-02 2.157263755798339844e-01 5.856524035334587097e-02 -1.527272015810012817e-01 1.292758584022521973e-01 -3.183252513408660889e-01 -1.918058544397354126e-01 -3.768246173858642578e-01 -6.688260287046432495e-02 2.081008106470108032e-01 1.483750641345977783e-01 1.674973517656326294e-01 -6.057177484035491943e-02 -9.854487329721450806e-02 1.178984344005584717e-01 -1.942741870880126953e-01 -8.742649108171463013e-02 -2.048478424549102783e-01 2.458576112985610962e-01 -2.482741028070449829e-01 -3.039361834526062012e-01
-4.671632125973701477e-02 3.779246658086776733e-02 -2.886371612548828125e-01 4.512821137905120850e-02 3.719335794448852539e-01 -5.830550566315650940e-03 -5.000844597816467285e-02 -1.838436573743820190e-01 2.669592946767807007e-02 -1.302876323461532593e-01 2.367256134748458862e-01 -9.740085154771804810e-02 4.084386825561523438e-01 1.464629173278808594e-01 -5.808379501104354858e-02 -9.625738114118576050e-02 -2.498137950897216797e-01 -4.985200241208076477e-02 1.498315334320068359e-01 4.186749458312988281e-02 3.233027458190917969e-01 -3.671269118785858154e-01 1.582938581705093384e-01 -1.558768302202224731e-01 9.915265254676342010e-03 -3.357740491628646851e-02 -2.094198390841484070e-02 1.849622279405593872e-02 -8.996836096048355103e-02 1.651661545038223267e-01 -1.925590932369232178e-01 5.638384260237216949e-03
-2.539245784282684326e-01 5.856519564986228943e-02 5.538286641240119934e-02 5.016753915697336197e-03 3.377276062965393066e-01 -1.594144999980926514e-01 1.951572746038436890e-01 -1.665288060903549194e-01 3.900820314884185791e-01 -9.499798715114593506e-02 1.786966323852539062e-01 -9.595532715320587158e-02 9.751668572425842285e-02 2.575743198394775391e-01 -2.572340071201324463e-01 -1.739334613084793091e-01 -3.395531326532363892e-02 -1.651420295238494873e-01 -2.596069872379302979e-01 -5.486382916569709778e-02 -1.218450367450714111e-01 -5.499529838562011719e-02 -2.384444624185562134e-01 1.066896021366119385e-01 1.602168381214141846e-01 -7.892297208309173584e-02 -1.579305082559585571e-01 6.338901072740554810e-02 -1.564549356698989868e-01 1.006221696734428406e-01 -8.762237615883350372e-03 -2.619658410549163818e-01
1.511331945657730103e-01 2.914760112762451172e-01 -5.026923492550849915e-02 -2.717697918415069580e-01 2.465327084064483643e-01 -1.353638470172882080e-01 1.316629201173782349e-01 -9.018189460039138794e-02 1.135135367512702942e-01 -2.271408028900623322e-02 1.460239440202713013e-01 3.981541469693183899e-02 1.127162855118513107e-02 3.364495635032653809e-01 -2.040191143751144409e-01 -2.989274561405181885e-01 -2.711600661277770996e-01 -8.657027781009674072e-02 -1.243122220039367676e-01 5.682305898517370224e-03 1.093858629465103149e-01 -4.181152582168579102e-02 1.757875382900238037e-01 -1.410451084375381470e-01 1.578752696514129639e-01 -1.572829857468605042e-02 -9.014364331960678101e-02 -1.955698132514953613e-01 -1.924380473792552948e-02 6.262595951557159424e-02 -3.865977823734283447e-01 2.105157673358917236e-01
-1.626050323247909546e-01 -1.015916466712951660e-01 -3.334416076540946960e-02 -2.053243294358253479e-02 2.048760056495666504e-01 -2.433853298425674438e-01 4.505571722984313965e-02 -4.573485851287841797e-01 2.199175208806991577e-01 -9.233161062002182007e-02 6.945490092039108276e-02 1.290786713361740112e-01 1.545184254646301270e-01 -2.267306894063949585e-01 -1.018924564123153687e-01 -1.807616464793682098e-02 -4.231882467865943909e-02 -2.559980154037475586e-01 5.003379285335540771e-02 1.173501014709472656e-01 -6.637157499790191650e-02 -1.643584370613098145e-01 5.955367162823677063e-02 -2.831985009834170341e-03 -4.050558060407638550e-02 -2.617481648921966553e-01 5.166476592421531677e-02 -3.908413946628570557e-01 -2.769882604479789734e-02 1.563396751880645752e-01 -2.237430810928344727e-01 2.559452056884765625e-01
-1.276874840259552002e-01 8.864725381135940552e-02 2.728298306465148926e-01 -9.510628879070281982e-02 2.564939856529235840e-01 -2.922743186354637146e-02 4.725628346204757690e-02 -2.665975093841552734e-01 1.730889827013015747e-01 -2.487853020429611206e-01 -3.357876464724540710e-02 -1.757653504610061646e-01 3.844866454601287842e-01 -3.966065123677253723e-02 -3.827874362468719482e-02 1.056573614478111267e-01 6.694017350673675537e-02 -1.688444167375564575e-01 -6.838339567184448242e-02 1.175265759229660034e-01 -1.625872850418090820e-01 1.813779473304748535e-01 -1.427948176860809326e-01 -3.059384822845458984e-01 2.308847149834036827e-03 -3.802255913615226746e-02 2.767635881900787354e-01 -1.653171628713607788e-01 -2.829286754131317139e-01 -2.377824857831001282e-02 -2.321578562259674072e-01 -4.253214225172996521e-02
-2.658035159111022949e-01 9.274014085531234741e-02 1.783243417739868164e-01 1.265625003725290298e-03 1.825812160968780518e-01 -6.715440750122070312e-02 1.199670433998107910e-01 -1.918625384569168091e-01 2.264995127916336060e-01 9.347179532051086426e-02 -5.272890441119670868e-03 2.267412841320037842e-01 1.683917045593261719e-01 1.347939670085906982e-01 -5.087330937385559082e-01 1.751270294189453125e-01 -6.409246474504470825e-02 -1.678925752639770508e-01 -1.396896410733461380e-02 2.454255223274230957e-01 -4.619966447353363037e-02 -1.737301982939243317e-02 -6.610597670078277588e-02 -1.054400056600570679e-01 9.142909944057464600e-02 1.595261842012405396e-01 -1.293987929821014404e-01 3.695169687271118164e-01 -1.050017625093460083e-01 1.860764175653457642e-01 8.271612226963043213e-02 4.669327288866043091e-02
1.442992594093084335e-02 2.116107344627380371e-01 -1.988079994916915894e-01 -1.044606417417526245e-01 2.665310204029083252e-01 -3.096243143081665039e-01 -2.910385429859161377e-01 -2.017814368009567261e-01 1.142638996243476868e-01 -2.797706425189971924e-01 -1.957948356866836548e-01 2.889338321983814240e-02 3.677694499492645264e-01 7.076712697744369507e-02 -8.299683779478073120e-02 -3.802175074815750122e-02 -1.544523686170578003e-01 -1.787317544221878052e-01 5.807017162442207336e-02 -4.450636729598045349e-02 2.108210623264312744e-01 7.336346805095672607e-02 1.567070558667182922e-02 2.677320241928100586e-01 2.003668993711471558e-01 5.918228998780250549e-03 1.474992036819458008e-01 -6.020645052194595337e-02 -4.608751740306615829e-03 1.078175678849220276e-01 -2.299275547266006470e-01 -1.420332789421081543e-01
-1.107803639024496078e-02 -2.377662807703018188e-01 -1.759302616119384766e-01 -1.772834509611129761e-01 1.564939767122268677e-01 -9.716213494539260864e-02 -5.386337637901306152e-02 -1.737001687288284302e-01 1.439200937747955322e-01 -1.457950770854949951e-01 5.767627805471420288e-02 1.246581748127937317e-01 5.237618684768676758e-01 -5.557340383529663086e-02 -3.466123044490814209e-01 2.343022972345352173e-01 -1.094684377312660217e-01 3.305014967918395996e-02 1.161701232194900513e-01 4.274098202586174011e-02 1.945586525835096836e-03 -4.723291844129562378e-02 1.634511053562164307e-01 7.746340334415435791e-02 1.743526011705398560e-01 3.094609268009662628e-02 1.839914023876190186e-01 -1.107769981026649475e-01 9.452127665281295776e-02 2.759221196174621582e-01 -2.688252925872802734e-01 5.007138103246688843e-02
-2.062911987304687500e-01 1.015952229499816895e-01 2.524435520172119141e-02 9.849949181079864502e-02 -3.956158459186553955e-02 -2.030672281980514526e-01 1.582625061273574829e-01 -2.213259339332580566e-01 1.315278708934783936e-01 -1.807361394166946411e-01 -8.094632625579833984e-02 1.539903581142425537e-01 9.038863703608512878e-03 -9.012461453676223755e-02 -1.595861017704010010e-01 4.464844986796379089e-02 -2.935819625854492188e-01 -1.265138834714889526e-01 3.946934342384338379e-01 2.884765714406967163e-02 1.204498633742332458e-01 1.847574263811111450e-01 -2.962115965783596039e-02 -3.375771045684814453e-01 3.589622974395751953e-01 -1.363677829504013062e-01 2.517577707767486572e-01 -7.008736580610275269e-02 4.430028051137924194e-02 1.358121186494827271e-01 -6.522369384765625000e-02 -2.033647745847702026e-01
-4.152338802814483643e-01 1.178117394447326660e-01 -1.671564728021621704e-01 -1.937306299805641174e-02 2.999411821365356445e-01 -5.624662153422832489e-03 1.729120016098022461e-01 -2.877189517021179199e-01 2.671443223953247070e-01 -7.352767884731292725e-02 1.156092286109924316e-01 -8.219067007303237915e-02 1.993893533945083618e-01 1.086258441209793091e-01 -2.721689045429229736e-01 -2.944222092628479004e-01 -2.720303833484649658e-02 -1.054447218775749207e-01 -2.156779021024703979e-01 -1.750752478837966919e-01 1.692779734730720520e-02 -8.701992779970169067e-02 -1.682279258966445923e-01 6.623907387256622314e-02 7.772416621446609497e-02 -5.030873045325279236e-02 1.651812195777893066e-01 5.559679493308067322e-02 -1.644625812768936157e-01 1.069252640008926392e-01 1.745911091566085815e-01 -1.897717714309692383e-01
-4.123882651329040527e-01 6.605794280767440796e-02 -5.500278994441032410e-02 -1.399510353803634644e-01 1.081265807151794434e-01 -2.297893911600112915e-01 4.580945149064064026e-02 -3.678767383098602295e-01 -3.404298052191734314e-02 1.651443839073181152e-01 -2.107144296169281006e-01 -1.314848065376281738e-01 2.195613235235214233e-01 -1.307150274515151978e-01 -9.203938394784927368e-02 -2.285583913326263428e-01 -2.702172398567199707e-01 -2.663096189498901367e-01 -8.517164736986160278e-02 -1.730986535549163818e-01 1.394276972860097885e-02 3.657584637403488159e-02 -3.774819150567054749e-02 4.945046268403530121e-03 2.310388088226318359e-01 9.454379975795745850e-02 8.114358037710189819e-02 -1.584205776453018188e-01 -1.055479198694229126e-01 -2.196702919900417328e-02 8.840361237525939941e-02 2.955266833305358887e-01
-6.490509212017059326e-02 2.267008423805236816e-01 -5.738618224859237671e-02 -1.184810698032379150e-01 1.349318176507949829e-01 -1.716938763856887817e-01 -5.699634179472923279e-02 -1.872839480638504028e-01 3.366996943950653076e-01 -1.426336318254470825e-01 2.901550829410552979e-01 -6.184653565287590027e-02 7.112153619527816772e-02 -3.503184393048286438e-02 6.845440715551376343e-02 -2.082882076501846313e-01 -1.891909986734390259e-01 -2.756251692771911621e-01 -1.346646845340728760e-01 1.170142069458961487e-01 -6.596447527408599854e-02 3.744995594024658203e-01 9.930960834026336670e-02 -5.880924407392740250e-03 2.467915415763854980e-01 -4.858747497200965881e-02 7.422990351915359497e-02 9.473526477813720703e-02 -1.492675840854644775e-01 1.398490071296691895e-01 -3.596462011337280273e-01 1.339746415615081787e-01
-7.350082695484161377e-02 2.819146811962127686e-01 9.045921266078948975e-02 -1.429165601730346680e-01 -1.311612036079168320e-02 -1.191143169999122620e-01 -1.378391534090042114e-01 -2.668863534927368164e-01 -1.109529882669448853e-01 -1.006274223327636719e-01 2.472400367259979248e-01 1.888838410377502441e-02 2.160860002040863037e-01 1.891243010759353638e-01 -6.865960359573364258e-02 7.994376868009567261e-02 -2.480028942227363586e-02 -2.562214136123657227e-01 2.679059207439422607e-01 8.983322232961654663e-02 -1.999867558479309082e-01 1.135524958372116089e-01 -1.428615599870681763e-01 -3.001662194728851318e-01 1.911701709032058716e-01 -2.563401870429515839e-02 3.373769670724868774e-02 -3.942940831184387207e-01 -8.191011846065521240e-02 1.116404235363006592e-01 -2.582840025424957275e-01 1.234485507011413574e-01
-2.921186983585357666e-01 1.829003244638442993e-01 -2.720749005675315857e-02 -6.196359172463417053e-03 2.639568410813808441e-02 -1.241907626390457153e-01 3.849111497402191162e-01 -1.457591652870178223e-01 1.709903031587600708e-01 -1.872027814388275146e-01 -1.844500750303268433e-01 -1.431604176759719849e-01 1.613270044326782227e-01 -1.027489379048347473e-01 -4.846277832984924316e-01 -9.073847904801368713e-03 -1.051743421703577042e-02 9.269830770790576935e-03 -1.872739046812057495e-01 8.197097480297088623e-02 -2.836324041709303856e-03 7.674869149923324585e-02 -1.857681721448898315e-01 9.974610060453414917e-02 3.463702797889709473e-01 1.519502103328704834e-01 1.153619438409805298e-01 -3.525071963667869568e-02 -4.549844190478324890e-02 1.126196384429931641e-01 1.425787210464477539e-01 1.398024410009384155e-01
-8.565564453601837158e-02 -1.278658509254455566e-01 -2.540300413966178894e-02 -1.366397831588983536e-02 2.904616892337799072e-01 -1.178622096776962280e-01 -6.580670922994613647e-02 -4.031093418598175049e-01 8.392847329378128052e-02 -1.924040913581848145e-02 1.145072951912879944e-01 7.820985466241836548e-02 3.021906912326812744e-01 -3.336645290255546570e-02 -2.080172002315521240e-01 9.124565124511718750e-02 9.159445017576217651e-02 -7.542317360639572144e-02 1.447132322937250137e-02 1.285314094275236130e-02 6.583196669816970825e-02 1.144495978951454163e-01 9.078342467546463013e-02 -1.593022607266902924e-02 5.206946134567260742e-01 9.442424774169921875e-02 -9.232758544385433197e-03 -2.984560430049896240e-01 7.819581031799316406e-02 -1.776230931282043457e-01 -3.034173250198364258e-01 -2.036197111010551453e-02
-1.214962974190711975e-01 -9.646376967430114746e-02 1.468529850244522095e-01 -1.032465845346450806e-01 1.744973361492156982e-01 -7.682880014181137085e-02 1.025530323386192322e-02 -4.593612551689147949e-01 2.914961278438568115e-01 -3.482110202312469482e-01 6.372280418872833252e-02 2.875700891017913818e-01 -1.702520251274108887e-02 1.125002875924110413e-01 -1.577195525169372559e-01 6.181950494647026062e-02 -2.413222789764404297e-01 -1.010423675179481506e-01 1.481769233942031860e-01 3.315636515617370605e-02 -7.540495693683624268e-02 1.365858763456344604e-01 -7.745639979839324951e-02 6.477773934602737427e-02 7.536399364471435547e-02 -1.245373114943504333e-01 2.272220700979232788e-01 -3.270680010318756104e-01 -2.995909005403518677e-02 2.114212065935134888e-01 -8.773144334554672241e-02 -4.991645738482475281e-02
-1.577578634023666382e-01 6.854593008756637573e-02 7.936839014291763306e-02 -1.444460600614547729e-01 2.386418581008911133e-01 -2.148700207471847534e-01 2.637304067611694336e-01 -3.136749565601348877e-01 -1.579695008695125580e-02 6.604697555303573608e-02 2.758668661117553711e-01 -6.805871427059173584e-02 1.465445160865783691e-01 2.001868933439254761e-02 -3.521458208560943604e-01 -2.054054290056228638e-01 3.732524346560239792e-04 -1.494954675436019897e-01 -5.962409451603889465e-02 2.650857865810394287e-01 -2.650620043277740479e-01 8.165886998176574707e-02 -2.207869589328765869e-01 3.036441206932067871e-01 1.791998893022537231e-01 -1.256238669157028198e-01 -1.412035990506410599e-02 -8.421266078948974609e-02 5.431340076029300690e-03 2.359884046018123627e-02 -3.116577863693237305e-02 -1.672560125589370728e-01
-3.133075833320617676e-01 1.985624199733138084e-03 -9.993789345026016235e-02 6.797247380018234253e-02 1.862925440073013306e-01 -8.785564452409744263e-02 1.329750418663024902e-01 1.258406639099121094e-01 -3.996083512902259827e-02 -4.036923125386238098e-02 -5.706279352307319641e-02 1.228017657995223999e-01 2.575910463929176331e-02 1.362872868776321411e-01 -4.360961019992828369e-01 1.133346781134605408e-01 -3.102284371852874756e-01 -3.319844603538513184e-01 -2.728199064731597900e-01 1.194077432155609131e-01 6.264299899339675903e-02 -6.874112784862518311e-02 1.976161748170852661e-01 1.122406721115112305e-01 2.860747575759887695e-01 8.983251452445983887e-02 2.150323539972305298e-01 2.372805625200271606e-01 -2.807539701461791992e-02 2.961673773825168610e-02 -1.228684857487678528e-01 5.295313149690628052e-02
-7.514581829309463501e-02 1.744462847709655762e-01 -3.768328577280044556e-02 1.537629961967468262e-01 5.123112723231315613e-02 -1.348352134227752686e-01 4.748244304209947586e-03 -3.435683846473693848e-01 -8.115525357425212860e-03 -3.510805964469909668e-01 1.863162666559219360e-01 -2.432010881602764130e-02 5.896870046854019165e-02 1.210359558463096619e-01 -2.393996566534042358e-01 7.073489576578140259e-02 -1.624661684036254883e-01 -3.029527962207794189e-01 2.299269735813140869e-01 2.754900604486465454e-02 -1.852596253156661987e-01 7.657215930521488190e-03 -1.823539733886718750e-01 -1.637497246265411377e-01 5.780635401606559753e-02 -1.644188463687896729e-01 2.475593052804470062e-02 -4.588102102279663086e-01 -1.291277557611465454e-01 7.636082917451858521e-02 -2.667950093746185303e-02 1.730927526950836182e-01
-3.835857510566711426e-01 -1.108370348811149597e-01 1.937666162848472595e-02 -2.514334628358483315e-03 1.261939853429794312e-01 -3.949089050292968750e-01 1.203965097665786743e-01 -8.501358330249786377e-02 1.054661497473716736e-01 1.277911849319934845e-02 8.043697476387023926e-02 -3.586472272872924805e-01 3.268314898014068604e-02 4.622355476021766663e-02 -2.294616848230361938e-01 3.771316632628440857e-02 -2.171961069107055664e-01 -2.672520279884338379e-01 6.959938257932662964e-02 8.033839613199234009e-02 -3.734285756945610046e-02 -1.000373885035514832e-01 -2.268297970294952393e-01 1.206678077578544617e-01 2.547673285007476807e-01 -2.720454931259155273e-01 -8.390837907791137695e-02 9.061174839735031128e-02 -1.033753454685211182e-01 2.400851696729660034e-01 -8.312887698411941528e-02 -7.884237915277481079e-02
-1.620777249336242676e-01 1.423494368791580200e-01 -1.032750755548477173e-01 -2.771832942962646484e-01 3.030581176280975342e-01 2.007676064968109131e-01 -1.183064654469490051e-02 -5.756876245141029358e-02 1.755017340183258057e-01 -2.513704001903533936e-01 1.569740590639412403e-03 2.472360385581851006e-03 3.576881885528564453e-01 -4.826909862458705902e-03 -1.306764781475067139e-01 -2.125024497509002686e-01 -2.325337827205657959e-01 6.855650991201400757e-02 1.053585633635520935e-01 2.713876403868198395e-02 3.415081799030303955e-01 -6.247423216700553894e-02 1.963536888360977173e-01 -1.931180991232395172e-02 1.703494787216186523e-01 -2.080787569284439087e-01 7.531634066253900528e-03 4.880201816558837891e-02 6.351922452449798584e-02 2.437557429075241089e-01 -2.023721784353256226e-01 1.922065317630767822e-01
7.877681404352188110e-02 5.769090261310338974e-03 -2.080335654318332672e-02 -1.190804466605186462e-01 1.378307342529296875e-01 -3.332438766956329346e-01 2.003377228975296021e-01 -3.119098544120788574e-01 1.091421023011207581e-01 -4.278773069381713867e-02 2.178792059421539307e-01 9.698643535375595093e-02 2.553102970123291016e-01 -1.289360523223876953e-01 -1.469528377056121826e-01 -8.742046356201171875e-02 -1.524462699890136719e-01 -1.729352176189422607e-01 2.373991757631301880e-01 1.872888505458831787e-01 7.105312496423721313e-02 -6.718821823596954346e-02 1.449559628963470459e-01 5.863194540143013000e-02 4.998411610722541809e-02 -1.962692886590957642e-01 -1.642045006155967712e-02 -4.318729937076568604e-01 -2.533287703990936279e-01 2.818491868674755096e-02 -1.034559160470962524e-01 2.189492434263229370e-01
-4.247897863388061523e-02 -8.415646851062774658e-02 -1.196516212075948715e-02 -4.175191223621368408e-01 3.699908554553985596e-01 6.023645028471946716e-02 1.425949186086654663e-01 -1.070671752095222473e-01 2.123455256223678589e-01 1.229277998208999634e-01 2.465457916259765625e-01 2.965221392514649779e-05 3.936899006366729736e-01 -1.667014062404632568e-01 -2.665908038616180420e-01 4.198203678242862225e-04 -1.490351855754852295e-01 -2.069434225559234619e-01 -1.556705962866544724e-02 -1.427578832954168320e-02 1.588683426380157471e-01 -8.169797807931900024e-02 -2.601125277578830719e-02 9.372110664844512939e-02 8.404554426670074463e-02 1.004136800765991211e-01 1.724244654178619385e-02 -3.285524845123291016e-01 -3.645983338356018066e-02 3.278583288192749023e-02 -1.865183115005493164e-01 7.062721531838178635e-03
-2.493709325790405273e-01 2.001405358314514160e-01 6.145538017153739929e-02 -3.083075396716594696e-02 8.645477145910263062e-02 -5.928782001137733459e-02 1.322908997535705566e-01 -5.383385345339775085e-02 -7.179857790470123291e-02 -3.016920089721679688e-01 1.503777652978897095e-01 -2.228922396898269653e-01 1.908024102449417114e-01 -5.636070668697357178e-02 -2.209661006927490234e-01 1.571622192859649658e-01 -1.772964000701904297e-01 -2.591990828514099121e-01 6.141175329685211182e-02 1.834583282470703125e-01 -3.222030028700828552e-02 -1.249708756804466248e-01 -1.392772495746612549e-01 -1.409621089696884155e-01 2.854842245578765869e-01 -1.523659974336624146e-01 -4.686874151229858398e-02 6.513363867998123169e-02 -3.689324855804443359e-01 2.246489375829696655e-01 2.739585936069488525e-01 -1.237271502614021301e-01
1.884659528732299805e-01 4.477161169052124023e-02 1.616670377552509308e-02 -2.602727524936199188e-02 4.701959788799285889e-01 -4.126082733273506165e-02 1.117016561329364777e-02 -1.946719288825988770e-01 1.760533452033996582e-01 -1.569529622793197632e-01 -7.317960262298583984e-02 6.196362525224685669e-02 1.081575006246566772e-01 3.121559917926788330e-01 -2.303521782159805298e-01 -1.474683582782745361e-01 1.196320056915283203e-01 -4.932028427720069885e-02 8.068868517875671387e-02 1.524936500936746597e-02 -1.731703244149684906e-02 -2.596923382952809334e-03 2.305843830108642578e-01 -1.439728438854217529e-01 3.193661570549011230e-01 5.204525962471961975e-02 -2.419985830783843994e-01 7.878547906875610352e-02 -2.147408276796340942e-01 2.048877179622650146e-01 -2.474912554025650024e-01 1.882726699113845825e-01
-2.455177456140518188e-01 2.400416880846023560e-01 -4.086605086922645569e-02 -1.969425827264785767e-01 -3.654922917485237122e-02 3.068981133401393890e-02 2.481702417135238647e-01 -3.514162898063659668e-01 -6.616683304309844971e-02 -2.304489910602569580e-01 3.309434950351715088e-01 2.997684776782989502e-01 1.218550428748130798e-01 2.251620292663574219e-01 -7.270961999893188477e-03 -1.060258671641349792e-01 -5.255505442619323730e-02 -1.346516609191894531e-02 -2.158873975276947021e-01 -6.154358014464378357e-02 -1.597257852554321289e-01 -7.970944046974182129e-02 5.765468254685401917e-02 2.650790382176637650e-03 4.846369475126266479e-02 -5.383672937750816345e-02 1.516524702310562134e-01 2.605258822441101074e-01 -3.233128488063812256e-01 1.351427584886550903e-01 -3.630400076508522034e-02 1.086608022451400757e-01
-2.530331611633300781e-01 3.151940107345581055e-01 5.435810610651969910e-02 -2.524920701980590820e-01 2.910284399986267090e-01 7.759178429841995239e-02 2.247660793364048004e-02 -5.249123275279998779e-02 1.112582758069038391e-01 -4.199445247650146484e-01 -2.414181381464004517e-01 3.269347250461578369e-01 1.814612746238708496e-01 9.352856874465942383e-02 3.097703866660594940e-02 6.830932199954986572e-02 -2.776673138141632080e-01 -4.753789864480495453e-03 -1.032304689288139343e-01 1.269517838954925537e-01 4.429401829838752747e-02 -1.045639161020517349e-02 1.848346740007400513e-02 1.508388668298721313e-01 -1.205739006400108337e-02 1.248710900545120239e-01 -3.845313936471939087e-02 -6.221235170960426331e-02 -2.731186524033546448e-02 1.523976773023605347e-01 -2.738339602947235107e-01 1.601106673479080200e-01
-1.064097583293914795e-01 2.995483577251434326e-01 2.971765585243701935e-02 -1.447329968214035034e-01 1.895035207271575928e-01 -2.067430913448333740e-01 2.111098766326904297e-01 -9.238681942224502563e-02 1.641137711703777313e-02 -4.669229686260223389e-01 -4.145594313740730286e-02 -3.259088695049285889e-01 8.415289968252182007e-02 2.542207762598991394e-02 -4.018945395946502686e-01 -1.229045540094375610e-02 3.265535831451416016e-02 -1.675512641668319702e-01 -3.251772373914718628e-02 -2.447238191962242126e-03 2.799196541309356689e-02 -6.507501751184463501e-02 -6.622865796089172363e-02 1.717121340334415436e-02 2.462597489356994629e-01 1.159099638462066650e-01 4.182898253202438354e-02 2.009561955928802490e-01 1.330220699310302734e-01 -1.620891131460666656e-02 2.606191858649253845e-02 2.738404273986816406e-01
-3.359873294830322266e-01 -7.007237989455461502e-03 9.438597410917282104e-02 1.561824083328247070e-01 1.488658487796783447e-01 -3.407754004001617432e-01 7.597314566373825073e-02 -2.637292742729187012e-01 1.633450984954833984e-01 -6.680639833211898804e-02 9.345032274723052979e-02 -5.319150909781455994e-02 1.647514849901199341e-01 1.964191347360610962e-01 -3.314786255359649658e-01 -3.765169382095336914e-01 -8.868994563817977905e-02 -1.989092081785202026e-01 -2.470725029706954956e-01 -9.538015723228454590e-02 -2.326289117336273193e-01 7.729870826005935669e-02 -9.329410642385482788e-02 -2.220688387751579285e-03 1.367253363132476807e-01 -7.542848587036132812e-02 1.681995689868927002e-01 1.564446091651916504e-02 -3.689189627766609192e-02 2.066814713180065155e-02 2.962858416140079498e-02 -1.952335089445114136e-01
-2.406219840049743652e-01 -1.243888400495052338e-02 1.624610573053359985e-01 -2.025041170418262482e-02 -1.196688413619995117e-01 -4.120284914970397949e-01 1.151773706078529358e-01 -3.256839215755462646e-01 -1.578820645809173584e-01 -1.024219319224357605e-01 8.483822643756866455e-02 5.102698132395744324e-02 2.497677057981491089e-01 -9.092853963375091553e-02 -3.260113000869750977e-01 -1.599869877099990845e-01 -1.799333654344081879e-02 -1.977663189172744751e-01 -1.309171169996261597e-01 4.187633991241455078e-01 1.212547440081834793e-02 1.764376163482666016e-01 -9.739317931234836578e-03 2.486052736639976501e-02 1.449318826198577881e-01 -5.176785215735435486e-02 -7.658657431602478027e-02 8.273679018020629883e-02 2.780522033572196960e-02 1.339106112718582153e-01 5.724060535430908203e-02 2.041180431842803955e-01
-2.182147949934005737e-01 -2.198511809110641479e-01 2.451603710651397705e-01 -9.275534749031066895e-02 9.141205251216888428e-02 -9.020078927278518677e-02 1.926079541444778442e-01 -5.357248187065124512e-01 -3.059383481740951538e-02 -2.447644323110580444e-01 2.566763162612915039e-01 2.083826214075088501e-01 1.736632287502288818e-01 1.830380707979202271e-01 2.780215069651603699e-02 -7.672245800495147705e-02 -2.400779724121093750e-01 -1.316131055355072021e-01 1.151596847921609879e-02 -6.414850056171417236e-02 -9.944362193346023560e-02 2.595383487641811371e-02 -7.271930109709501266e-03 2.277125604450702667e-02 -5.864213407039642334e-02 -1.786764860153198242e-01 1.502860337495803833e-01 -2.857629954814910889e-01 -1.024517342448234558e-01 4.255956038832664490e-02 -1.067773476243019104e-01 -2.481427416205406189e-02
-2.609657943248748779e-01 2.006382197141647339e-01 2.269955575466156006e-01 4.351294413208961487e-02 2.376520186662673950e-01 -1.372684985399246216e-01 3.691330254077911377e-01 -3.063225448131561279e-01 1.793512850999832153e-01 -2.413212209939956665e-01 2.126116007566452026e-01 -1.848103106021881104e-01 1.788792945444583893e-02 2.492614462971687317e-02 -2.186824232339859009e-01 -1.682676374912261963e-01 -2.660523913800716400e-02 8.939328603446483612e-03 -1.253789514303207397e-01 4.546440765261650085e-02 -8.385132253170013428e-02 8.320777863264083862e-02 -3.420877456665039062e-01 3.866333514451980591e-02 9.119666367769241333e-02 4.823271930217742920e-02 1.115663559176027775e-03 -8.052826672792434692e-02 2.809922955930233002e-02 2.664290070533752441e-01 -9.093530476093292236e-02 -1.942878514528274536e-01
-2.614193595945835114e-02 8.968501351773738861e-03 -3.747556591406464577e-03 -9.082197397947311401e-02 1.998068541288375854e-01 -3.656127452850341797e-01 2.251673936843872070e-01 -4.084214866161346436e-01 1.852203607559204102e-01 -6.053528934717178345e-02 2.253078371286392212e-01 2.471765577793121338e-01 3.720850646495819092e-01 -1.073570847511291504e-01 -1.261236816644668579e-01 9.034153074026107788e-02 7.585936039686203003e-02 -1.972877532243728638e-01 -1.507619582116603851e-02 7.473856955766677856e-02 1.196726784110069275e-01 -1.038545072078704834e-01 2.122148871421813965e-01 -8.897875249385833740e-02 5.026276409626007080e-02 -9.145320206880569458e-02 9.088166803121566772e-02 -3.467143177986145020e-01 -4.799979552626609802e-02 -5.180034786462783813e-02 1.957658305764198303e-02 5.211868882179260254e-02
-1.197021752595901489e-01 1.869350075721740723e-01 -1.098876595497131348e-01 -4.368725791573524475e-02 -5.232509970664978027e-02 -4.295321926474571228e-02 4.337948858737945557e-01 -3.105880320072174072e-01 2.205459922552108765e-01 -1.816704124212265015e-01 -6.777480244636535645e-02 -1.128384098410606384e-02 8.529186993837356567e-02 -4.966945853084325790e-04 -3.905796110630035400e-01 -8.567543327808380127e-02 1.140515133738517761e-01 1.498575359582901001e-01 -4.390058666467666626e-02 -2.302121222019195557e-01 1.081464514136314392e-01 -1.595821231603622437e-02 -2.112648785114288330e-01 1.761339008808135986e-01 3.102230429649353027e-01 6.699067354202270508e-02 2.371963113546371460e-03 9.904985874891281128e-02 -2.685301005840301514e-01 1.741367727518081665e-01 5.489086359739303589e-02 4.711567598860710859e-04
1.646879315376281738e-01 2.326585352420806885e-01 1.018068119883537292e-01 3.498962149024009705e-02 4.206772893667221069e-02 6.329592317342758179e-02 7.563633471727371216e-02 -2.442386597394943237e-01 3.460677564144134521e-01 -2.108978480100631714e-01 2.864928916096687317e-02 1.259333491325378418e-01 1.483671665191650391e-01 2.494656741619110107e-01 -1.901992261409759521e-01 -2.024305462837219238e-01 -2.384355217218399048e-01 -2.257488518953323364e-01 -1.745556443929672241e-01 1.238907799124717712e-01 1.448177099227905273e-01 7.252468913793563843e-02 -1.298538446426391602e-01 -6.479197740554809570e-02 1.874774843454360962e-01 -1.063783466815948486e-01 1.436590105295181274e-01 2.980730868875980377e-02 -4.393004775047302246e-01 -5.088381003588438034e-03 1.060900557786226273e-02 1.779057383537292480e-01
-1.317392289638519287e-01 -1.840240806341171265e-01 1.196817457675933838e-01 6.605011224746704102e-02 7.192097604274749756e-02 -1.831061691045761108e-01 4.823084548115730286e-02 -4.848188459873199463e-01 1.487082988023757935e-01 -3.005060851573944092e-01 1.439900100231170654e-01 6.545145064592361450e-02 1.833808980882167816e-02 1.703899949789047241e-01 -9.182909876108169556e-02 6.939815729856491089e-02 -2.896132767200469971e-01 4.298819974064826965e-02 4.069650545716285706e-02 1.090769842267036438e-01 -5.122903734445571899e-02 5.006538704037666321e-02 1.673989184200763702e-02 6.794521212577819824e-02 5.155682563781738281e-02 1.247367933392524719e-01 2.011098116636276245e-01 -3.809368908405303955e-01 -2.527850568294525146e-01 1.571053452789783478e-02 -2.668784260749816895e-01 -1.597265303134918213e-01
1.388112008571624756e-01 -9.176243096590042114e-02 -8.036869764328002930e-02 -6.055831909179687500e-02 1.229023039340972900e-01 -1.815776526927947998e-02 1.694670468568801880e-01 -4.027034640312194824e-01 2.314240038394927979e-01 -1.878530234098434448e-01 8.288869261741638184e-02 2.273823022842407227e-01 3.272507190704345703e-01 2.409129170700907707e-03 -4.019269347190856934e-01 -4.071275517344474792e-02 2.884349785745143890e-02 4.348880425095558167e-02 6.034357473254203796e-02 2.426582574844360352e-02 6.267691403627395630e-02 3.804655745625495911e-02 1.237963140010833740e-01 1.488630920648574829e-01 3.080740272998809814e-01 -8.370447903871536255e-02 1.581456661224365234e-01 -3.695962429046630859e-01 -1.119848564267158508e-01 6.809695065021514893e-02 3.649721294641494751e-02 7.929483056068420410e-02
-3.780566528439521790e-02 1.081856787204742432e-01 -8.149705827236175537e-02 -2.146088480949401855e-01 2.093529701232910156e-02 3.370209410786628723e-02 2.016433030366897583e-01 -3.239345848560333252e-01 -8.767076581716537476e-02 -1.477844119071960449e-01 1.998027265071868896e-01 2.440259903669357300e-01 2.629953026771545410e-01 1.857012212276458740e-01 -1.423538476228713989e-01 1.269406378269195557e-01 -1.311969161033630371e-01 -1.699482053518295288e-01 -1.778929978609085083e-01 -7.789310812950134277e-02 -1.895375996828079224e-01 -4.122532904148101807e-02 8.037289232015609741e-02 2.972977459430694580e-01 9.931419789791107178e-02 6.242323666810989380e-03 2.533280551433563232e-01 3.126877844333648682e-01 -3.339394927024841309e-01 5.277146771550178528e-02 -6.678621470928192139e-02 1.052804216742515564e-01
3.155429661273956299e-02 2.673385664820671082e-02 7.834869623184204102e-02 -1.683160066604614258e-01 2.713402211666107178e-01 -1.203189268708229065e-01 -6.168387830257415771e-03 -4.207207560539245605e-01 3.027786612510681152e-01 -1.358790993690490723e-01 8.422358334064483643e-02 2.667672336101531982e-01 4.449711740016937256e-01 2.393804788589477539e-01 -1.441069543361663818e-01 2.933221124112606049e-02 -1.542671024799346924e-01 5.954850837588310242e-02 -1.075130999088287354e-01 4.393989220261573792e-02 2.111991643905639648e-01 1.787631362676620483e-01 1.008108109235763550e-01 -3.027858678251504898e-03 -4.730012267827987671e-02 4.327649995684623718e-02 2.562469244003295898e-01 -1.370515823364257812e-01 -1.413500588387250900e-02 -1.299676746129989624e-01 -1.156369503587484360e-02 -6.355511141009628773e-04
-8.309911936521530151e-02 1.466791778802871704e-01 -1.752237677574157715e-01 -4.561467096209526062e-03 9.943603724241256714e-02 1.834448724985122681e-01 -4.290707036852836609e-02 -1.257606595754623413e-01 1.411706209182739258e-01 -2.083684504032135010e-01 4.893735423684120178e-02 -1.801402419805526733e-01 1.545635163784027100e-01 2.872667312622070312e-01 -1.706517487764358521e-01 -3.202242031693458557e-02 -2.043782621622085571e-01 -2.114861458539962769e-01 -8.746369928121566772e-02 1.172223035246133804e-02 -9.193953871726989746e-02 5.056746304035186768e-02 -6.432692706584930420e-02 -1.200927644968032837e-01 4.400157332420349121e-01 -2.860366553068161011e-02 9.141051210463047028e-03 7.295558601617813110e-02 -3.943573534488677979e-01 -2.062307745218276978e-01 -2.732248604297637939e-01 2.202608436346054077e-01
-1.606654822826385498e-01 -1.540889143943786621e-01 -8.849604427814483643e-02 -2.133300714194774628e-02 3.982567489147186279e-01 -1.638034582138061523e-01 -1.910461112856864929e-02 -3.333069682121276855e-01 -7.618299126625061035e-02 -3.728610277175903320e-01 3.935569226741790771e-01 -1.497513335198163986e-02 3.670219331979751587e-02 9.298187494277954102e-02 5.730962753295898438e-02 -3.404337167739868164e-02 -6.180840730667114258e-02 5.119032412767410278e-02 -8.988242596387863159e-02 2.816478163003921509e-02 -2.193763852119445801e-02 1.355458199977874756e-01 -1.017680838704109192e-01 1.490788161754608154e-01 5.440818890929222107e-02 -6.316375732421875000e-02 2.857753038406372070e-01 -2.917256057262420654e-01 -4.929796606302261353e-02 5.838575959205627441e-02 -2.696208059787750244e-01 1.089848056435585022e-01
-1.678646057844161987e-01 3.113413453102111816e-01 -2.342582494020462036e-02 2.928595840930938721e-01 5.563861504197120667e-02 -1.922793835401535034e-01 7.631684094667434692e-02 -2.003236413002014160e-01 3.062553405761718750e-01 6.880885362625122070e-02 -4.322080314159393311e-02 4.409154877066612244e-03 1.399938166141510010e-01 -4.689001478254795074e-03 -1.093473806977272034e-01 1.142844781279563904e-01 -1.968851499259471893e-02 -1.391683369874954224e-01 1.023082509636878967e-01 2.421179860830307007e-01 -1.302451193332672119e-01 -9.706421941518783569e-02 -2.191338241100311279e-01 4.592154175043106079e-02 2.538493573665618896e-01 2.137850224971771240e-01 3.661113604903221130e-02 -1.560888886451721191e-01 -2.883833050727844238e-01 1.914005726575851440e-01 -7.757873088121414185e-02 -3.612157106399536133e-01
2.296076901257038116e-02 1.713822036981582642e-01 -1.662672013044357300e-01 2.140367776155471802e-02 1.427316367626190186e-01 -1.609635204076766968e-01 1.736713051795959473e-01 -1.831470131874084473e-01 1.849506646394729614e-01 -1.057424098253250122e-01 1.433730423450469971e-01 -1.309390645474195480e-02 1.344334930181503296e-01 9.828772395849227905e-02 1.404035538434982300e-01 -2.727064192295074463e-01 -2.775686681270599365e-01 -4.127371907234191895e-01 -2.384185977280139923e-02 4.839238896965980530e-02 -3.285777755081653595e-03 -1.083344519138336182e-01 1.817218959331512451e-02 1.870953738689422607e-01 1.152457445859909058e-01 1.859083026647567749e-02 -1.507259458303451538e-01 1.282092034816741943e-01 -3.512580990791320801e-01 1.161722093820571899e-01 -3.856831192970275879e-01 9.099549055099487305e-02
-2.969543077051639557e-02 2.111513018608093262e-01 -1.213528364896774292e-01 -6.909303367137908936e-02 2.495131939649581909e-01 -1.224445328116416931e-01 -8.445052057504653931e-02 -9.069520980119705200e-02 5.623727291822433472e-02 -9.326314926147460938e-02 4.726092144846916199e-02 -2.255397886037826538e-01 3.746679425239562988e-01 1.261406689882278442e-01 -2.183523029088973999e-01 -2.059558629989624023e-01 -1.006801873445510864e-01 1.353249400854110718e-01 -1.928797066211700439e-01 9.823170304298400879e-02 5.857782438397407532e-02 8.141050487756729126e-02 3.582447469234466553e-01 -9.121137112379074097e-02 2.753000259399414062e-01 6.568847596645355225e-02 1.665895432233810425e-01 -1.078925002366304398e-02 1.285181939601898193e-01 1.793332844972610474e-01 -1.023100018501281738e-01 -3.767530918121337891e-01
-2.867363691329956055e-01 1.586434841156005859e-01 2.207423448562622070e-01 -2.352520972490310669e-01 1.091026887297630310e-01 -1.397057473659515381e-01 7.686354219913482666e-02 -2.037505954504013062e-01 2.583681344985961914e-01 -5.480961799621582031e-01 3.306449204683303833e-02 1.827531009912490845e-01 2.571770548820495605e-01 2.833826243877410889e-01 -4.395985603332519531e-02 1.921943388879299164e-03 -1.341808587312698364e-01 -7.589570432901382446e-02 2.484157448634505272e-03 -6.509915925562381744e-03 -4.059611633419990540e-02 7.048821449279785156e-02 2.062871009111404419e-01 1.292741596698760986e-01 -3.964164108037948608e-02 -6.207659468054771423e-02 -1.257666619494557381e-03 -1.927329003810882568e-01 -8.788534440100193024e-03 -9.614882618188858032e-02 -1.697536744177341461e-02 1.333575844764709473e-01
-3.892703950405120850e-01 1.832521706819534302e-01 1.303258538246154785e-01 -8.996104449033737183e-02 -9.731110185384750366e-02 -4.293788224458694458e-02 -3.241132199764251709e-02 -2.725440859794616699e-01 2.896821498870849609e-01 -6.122884154319763184e-02 -7.629604078829288483e-03 1.626391522586345673e-02 2.688660621643066406e-01 4.523655772209167480e-02 7.287993282079696655e-02 -9.130380302667617798e-02 6.365060806274414062e-02 -1.095573455095291138e-01 2.419686876237392426e-02 2.834831476211547852e-01 1.816990822553634644e-01 1.187718361616134644e-01 2.820237539708614349e-02 -2.050926536321640015e-01 -3.969509899616241455e-02 1.831262707710266113e-01 2.042524144053459167e-02 -5.169126018881797791e-02 -1.264233291149139404e-01 1.523905992507934570e-01 -4.208802580833435059e-01 2.926887273788452148e-01
-2.970834672451019287e-01 3.390762507915496826e-01 -5.078076571226119995e-02 -1.307604610919952393e-01 1.400652341544628143e-02 7.689803093671798706e-02 -2.299763029441237450e-03 -1.357063651084899902e-01 -1.240840852260589600e-01 -2.931955754756927490e-01 6.638082116842269897e-02 -7.476506382226943970e-02 3.316251337528228760e-01 1.096792891621589661e-01 -3.605156242847442627e-01 2.760128080844879150e-01 1.535440832376480103e-01 3.229324147105216980e-02 -9.683317691087722778e-02 2.188775986433029175e-01 -2.932666428387165070e-02 2.669541724026203156e-02 1.263101696968078613e-01 -2.472057193517684937e-01 1.699486374855041504e-01 -1.473853886127471924e-01 2.240708097815513611e-02 8.669099956750869751e-02 -1.628887057304382324e-01 -3.784714266657829285e-02 -2.325917780399322510e-01 1.087104454636573792e-01
-3.684020042419433594e-01 1.528823003172874451e-02 1.994330622255802155e-02 -1.688157618045806885e-01 2.142595052719116211e-01 -2.059267461299896240e-02 2.735376656055450439e-01 -1.452466249465942383e-01 -1.346861422061920166e-01 -4.849886149168014526e-02 6.124978512525558472e-02 -2.458468973636627197e-01 -6.357296556234359741e-02 7.757832854986190796e-02 -4.364024996757507324e-01 -3.101429902017116547e-02 1.009484678506851196e-01 -1.200044602155685425e-01 -4.959365352988243103e-03 -7.823948748409748077e-03 1.600895375013351440e-01 2.608261704444885254e-01 2.308197915554046631e-01 3.277225652709603310e-03 2.990548610687255859e-01 -1.250748038291931152e-01 -1.541520953178405762e-01 -4.730952531099319458e-02 -2.045010179281234741e-01 1.361903250217437744e-01 7.666155695915222168e-02 1.944129317998886108e-01
-2.428825050592422485e-01 -8.914563059806823730e-02 -1.087803542613983154e-01 -1.500675678253173828e-01 1.784501224756240845e-01 -1.959541290998458862e-01 2.581459879875183105e-01 8.736611902713775635e-02 -5.171930789947509766e-02 -2.482234984636306763e-01 5.213572178035974503e-03 -1.325500011444091797e-01 2.785484790802001953e-01 -1.634292453527450562e-01 -4.435079097747802734e-01 6.955945491790771484e-02 -7.462072372436523438e-02 -2.604160271584987640e-02 -3.133591711521148682e-01 9.898703545331954956e-02 -1.268502622842788696e-01 -1.919557303190231323e-01 5.352737754583358765e-02 -1.111073698848485947e-02 1.396910995244979858e-01 -2.312168776988983154e-01 2.952950596809387207e-01 4.056049883365631104e-02 6.993448734283447266e-02 1.573325544595718384e-01 -6.922873109579086304e-02 -6.976781412959098816e-03
-2.035010978579521179e-02 2.155449241399765015e-01 -4.454681277275085449e-02 -2.800948023796081543e-01 3.068356513977050781e-01 -3.544406890869140625e-01 1.775515731424093246e-03 -1.184460371732711792e-01 4.710048809647560120e-02 -9.723251685500144958e-03 3.283324539661407471e-01 -9.623412042856216431e-03 2.856825590133666992e-01 -3.269144147634506226e-02 -2.698480188846588135e-01 1.471401900053024292e-01 6.627571582794189453e-02 -2.315771877765655518e-01 8.354514837265014648e-02 8.690500259399414062e-02 -7.443837076425552368e-02 1.658727228641510010e-02 -6.532924622297286987e-02 1.821074751205742359e-03 2.847545780241489410e-02 -1.245820820331573486e-01 1.191181913018226624e-01 -4.570534229278564453e-01 -8.274858444929122925e-02 -3.599431365728378296e-03 -1.261616498231887817e-01 8.176005631685256958e-02
-1.000174954533576965e-01 9.192266315221786499e-02 4.859049222432076931e-04 1.536628324538469315e-02 1.848502904176712036e-01 -2.431432604789733887e-01 1.015822663903236389e-01 -4.640490114688873291e-01 -4.358585178852081299e-02 -5.839701741933822632e-02 -1.496529579162597656e-02 -1.666112095117568970e-01 2.374751120805740356e-01 2.071396075189113617e-02 1.410330682992935181e-01 1.455918401479721069e-01 2.232567593455314636e-02 -2.435805499553680420e-01 3.213303163647651672e-02 3.006820976734161377e-01 4.544837772846221924e-02 1.506453752517700195e-01 2.410759404301643372e-02 -3.812479078769683838e-01 9.041842073202133179e-02 -9.708138555288314819e-02 3.553491458296775818e-02 4.868124797940254211e-02 -1.789417862892150879e-02 -4.994440823793411255e-03 -4.151453673839569092e-01 1.235769912600517273e-01
-1.897033303976058960e-01 1.868211030960083008e-01 -1.297728419303894043e-01 -9.936247020959854126e-02 -1.264546066522598267e-01 -1.851776093244552612e-01 3.864871859550476074e-01 -2.922085821628570557e-01 -2.587420046329498291e-01 3.446339443325996399e-02 -3.622292354702949524e-02 -1.002945527434349060e-01 2.246693521738052368e-01 1.475594341754913330e-01 -5.091422796249389648e-02 1.326064020395278931e-01 -4.468908011913299561e-01 -1.540695130825042725e-01 2.461562156677246094e-01 1.488257944583892822e-01 -4.754693433642387390e-02 1.852322556078433990e-02 1.172491759061813354e-01 -1.319673210382461548e-01 1.286068856716156006e-01 -3.367689624428749084e-02 1.579351723194122314e-01 -1.412316709756851196e-01 -1.268787533044815063e-01 -8.630733937025070190e-02 -8.335786312818527222e-02 -1.113864853978157043e-01
-3.728943690657615662e-02 2.692713737487792969e-01 1.875349879264831543e-01 -4.142579436302185059e-01 1.854135096073150635e-01 6.235815584659576416e-03 2.747041881084442139e-01 -1.435984820127487183e-01 1.030398607254028320e-01 -2.502525448799133301e-01 -3.434128314256668091e-02 2.657963335514068604e-01 1.520250588655471802e-01 2.190855592489242554e-01 -8.502440899610519409e-02 -7.679486274719238281e-02 -1.677367687225341797e-01 -1.471022516489028931e-01 8.088939636945724487e-02 9.387691318988800049e-02 2.868248149752616882e-02 7.973928749561309814e-02 1.627372354269027710e-01 2.408017963171005249e-01 3.049272485077381134e-02 2.465950846672058105e-01 8.495143055915832520e-02 -1.368284076452255249e-01 8.475465327501296997e-02 3.261785507202148438e-01 -3.229737281799316406e-02 2.095261774957180023e-02
-4.876584187150001526e-02 -8.917348086833953857e-02 -1.200586091727018356e-02 -1.890758275985717773e-01 3.158554807305335999e-02 -7.006923854351043701e-02 7.203676551580429077e-02 -1.481477022171020508e-01 1.652148216962814331e-01 -2.091825455427169800e-01 -7.877501845359802246e-02 1.057121604681015015e-01 4.707020819187164307e-01 1.283107604831457138e-02 -4.469645023345947266e-01 3.386766836047172546e-02 -6.051107496023178101e-02 5.276876315474510193e-02 -3.835646435618400574e-02 5.002206191420555115e-02 1.741391420364379883e-01 1.953896135091781616e-01 -9.336284361779689789e-03 1.813133619725704193e-02 2.896802425384521484e-01 1.612767279148101807e-01 3.973298072814941406e-01 -2.133748382329940796e-01 -1.474998146295547485e-02 2.079778723418712616e-02 -1.259121745824813843e-01 2.197592332959175110e-02
-5.626235902309417725e-02 2.649780511856079102e-01 -7.794711738824844360e-02 -5.613068863749504089e-02 3.097479343414306641e-01 -2.544274032115936279e-01 1.780087053775787354e-01 -4.594129323959350586e-01 8.331082761287689209e-02 5.909307673573493958e-02 2.321885712444782257e-02 -1.506453454494476318e-01 1.148475483059883118e-01 2.384348660707473755e-01 1.867572776973247528e-03 7.045786082744598389e-02 -4.800879862159490585e-03 1.612859312444925308e-03 -6.615605950355529785e-02 -4.793677106499671936e-02 1.301888674497604370e-01 8.336956799030303955e-02 5.262233316898345947e-02 1.464842408895492554e-01 -2.854573726654052734e-01 1.795415878295898438e-01 -1.693883351981639862e-02 -1.501214802265167236e-01 -3.904083073139190674e-01 -4.099277779459953308e-02 -2.318871766328811646e-01 -7.780797779560089111e-02
-1.297825723886489868e-01 5.428662151098251343e-02 -5.440619424916803837e-04 1.361553519964218140e-01 7.263492047786712646e-02 2.567819133400917053e-02 -7.864325493574142456e-02 -4.379807710647583008e-01 6.020044162869453430e-02 3.719557449221611023e-02 2.141430526971817017e-01 -1.321732103824615479e-01 6.188231706619262695e-02 2.260502576828002930e-01 -1.541267335414886475e-01 -1.494884025305509567e-02 -3.519005477428436279e-01 -7.868722826242446899e-02 6.650719791650772095e-02 6.738137453794479370e-02 1.130254119634628296e-01 -2.845486402511596680e-01 -9.368462860584259033e-02 2.417338490486145020e-01 4.624016880989074707e-01 -1.256128996610641479e-01 9.077659994363784790e-02 -1.706705540418624878e-01 -4.375460743904113770e-02 1.934920251369476318e-02 -8.497194200754165649e-02 1.845719367265701294e-01
-1.061386391520500183e-01 3.955881297588348389e-01 -2.866042219102382660e-02 -1.386896967887878418e-01 1.367016462609171867e-03 -1.012810394167900085e-01 8.347827941179275513e-02 -2.258541285991668701e-01 5.868849903345108032e-02 -3.490866720676422119e-01 -1.712542958557605743e-02 -2.764104008674621582e-01 2.632390856742858887e-01 -1.598083041608333588e-02 -2.891887426376342773e-01 1.033541113138198853e-01 8.839559555053710938e-02 -1.328950747847557068e-02 5.889546126127243042e-02 1.320932656526565552e-01 1.159972697496414185e-01 -2.211770862340927124e-01 1.449182778596878052e-01 -1.541794091463088989e-01 3.737694919109344482e-01 -2.941714040935039520e-02 1.536965817213058472e-01 1.260758787393569946e-01 7.636535167694091797e-02 3.430288657546043396e-02 -2.093631476163864136e-01 1.053696572780609131e-01
-9.718640893697738647e-02 4.007313400506973267e-02 -1.900917291641235352e-01 -3.475107550621032715e-01 2.081026285886764526e-01 8.381036110222339630e-03 -2.033007517457008362e-02 -1.633056998252868652e-01 1.868675053119659424e-01 3.469973430037498474e-02 2.529134452342987061e-01 2.142232656478881836e-01 2.803886234760284424e-01 -1.046123057603836060e-01 -3.654787242412567139e-01 -3.873126208782196045e-02 2.876322716474533081e-02 -1.906825900077819824e-01 -8.147937059402465820e-02 -7.031755149364471436e-02 1.906405538320541382e-01 -2.411034405231475830e-01 -4.654644429683685303e-02 9.240461140871047974e-02 1.076766327023506165e-01 -2.768719382584095001e-02 1.522700041532516479e-01 -3.331020474433898926e-01 2.497529238462448120e-02 1.028293892741203308e-01 -2.439522296190261841e-01 -1.407473832368850708e-01
-4.124247655272483826e-02 -1.266409158706665039e-01 -1.246274448931217194e-02 -2.069452106952667236e-01 1.288004070520401001e-01 -2.323017083108425140e-02 1.963682174682617188e-01 -3.600935041904449463e-01 5.411712825298309326e-02 -3.359280228614807129e-01 -1.139957755804061890e-01 2.787693031132221222e-02 4.458189010620117188e-01 -1.020904257893562317e-01 -2.219964861869812012e-01 -8.042232692241668701e-02 1.264190487563610077e-02 -6.100157648324966431e-02 -1.743782758712768555e-01 4.773426800966262817e-02 1.929808557033538818e-01 2.169401757419109344e-02 4.931681230664253235e-02 1.034864634275436401e-01 1.309403628110885620e-01 1.706413179636001587e-01 2.100883275270462036e-01 -1.106915548443794250e-01 -3.202776238322257996e-02 -1.672074347734451294e-01 -3.392123281955718994e-01 -1.591323465108871460e-01
1.034905835986137390e-01 2.781046628952026367e-01 -1.687409579753875732e-01 -1.364348083734512329e-01 2.949393121525645256e-03 -7.984787225723266602e-02 1.336129307746887207e-01 -1.598099470138549805e-01 -2.873958051204681396e-01 -2.309736162424087524e-01 1.367655545473098755e-01 1.096229627728462219e-01 2.578710913658142090e-01 8.091975003480911255e-02 -2.697433233261108398e-01 -5.068173166364431381e-03 -2.993743717670440674e-01 5.363851785659790039e-02 -1.325448900461196899e-01 -2.969922423362731934e-01 1.099456548690795898e-01 -1.728572696447372437e-01 1.885533183813095093e-01 -8.341217041015625000e-02 3.227335214614868164e-01 1.842062920331954956e-01 -9.491842240095138550e-02 -1.741743683815002441e-01 -7.985019683837890625e-02 -1.505731954239308834e-03 -1.024910062551498413e-01 1.597297638654708862e-01
-2.436403781175613403e-01 5.447202548384666443e-02 2.545666694641113281e-01 2.783798985183238983e-02 3.828042745590209961e-02 -2.425116598606109619e-01 1.062672510743141174e-01 -1.844926029443740845e-01 -9.218223392963409424e-02 -2.986233234405517578e-01 -1.478512734174728394e-01 -9.212864190340042114e-02 2.293824404478073120e-01 1.211935132741928101e-01 -4.562028050422668457e-01 3.861415013670921326e-02 1.861840300261974335e-02 -1.604845821857452393e-01 -1.014247536659240723e-01 1.878894306719303131e-02 -1.612610667943954468e-01 1.829160898923873901e-01 6.210877373814582825e-02 1.144846156239509583e-01 -1.494089215993881226e-01 1.177266091108322144e-01 -3.052771091461181641e-01 1.035303398966789246e-01 -8.108645677566528320e-02 2.278241366147994995e-01 -1.659826785326004028e-01 -1.491777002811431885e-01
4.471335560083389282e-02 2.845332026481628418e-01 -3.569895401597023010e-02 5.959138646721839905e-02 9.028092026710510254e-02 3.518900647759437561e-02 1.974967867136001587e-01 -3.264588415622711182e-01 3.108963072299957275e-01 2.447578497231006622e-02 3.232484757900238037e-01 1.598606258630752563e-01 7.249773293733596802e-02 1.531362384557723999e-01 -2.734474837779998779e-02 -1.868577003479003906e-01 -3.074839413166046143e-01 -8.613699674606323242e-02 -3.901191353797912598e-01 2.734616100788116455e-01 -1.776552014052867889e-02 -8.673865348100662231e-02 3.242207691073417664e-02 -5.142372101545333862e-02 -3.528540953993797302e-02 -6.694121658802032471e-02 -5.803960841149091721e-03 -9.208188951015472412e-02 -1.397200673818588257e-01 1.638739407062530518e-01 -2.037865221500396729e-01 1.515151262283325195e-01
-1.617366522550582886e-01 3.330827057361602783e-01 -1.153778210282325745e-01 3.611558303236961365e-02 -9.063522517681121826e-02 -5.539425462484359741e-02 1.700011491775512695e-01 -1.461864411830902100e-01 -3.836652263998985291e-02 4.477277398109436035e-02 -2.103414088487625122e-01 -4.635880514979362488e-02 2.973990440368652344e-01 -3.140848129987716675e-02 -1.339331120252609253e-01 -1.593950577080249786e-02 -5.721713900566101074e-01 -9.789589792490005493e-02 -4.564998298883438110e-02 1.221752632409334183e-02 9.425504505634307861e-02 -4.201029241085052490e-02 -3.570849820971488953e-02 -2.356797456741333008e-01 1.335614621639251709e-01 -3.316552340984344482e-01 1.494906246662139893e-01 -1.463517546653747559e-01 -1.305063515901565552e-01 5.496817082166671753e-02 -9.526147693395614624e-02 -1.477785110473632812e-01
-2.636165320873260498e-01 1.998460292816162109e-01 -9.948399849236011505e-03 -1.133873015642166138e-01 2.093104720115661621e-01 -8.821699023246765137e-02 2.670460641384124756e-01 -3.760451376438140869e-01 -3.035517781972885132e-02 -1.140432804822921753e-01 -3.028639033436775208e-02 1.451851986348628998e-02 1.709000617265701294e-01 -2.431648373603820801e-01 -1.801186054944992065e-01 1.916660815477371216e-01 2.540614642202854156e-02 -3.652858734130859375e-01 2.914554625749588013e-02 -3.268450796604156494e-01 -8.288539201021194458e-02 5.153360217809677124e-02 -8.233571052551269531e-02 -6.525688618421554565e-02 2.810657620429992676e-01 1.135153025388717651e-01 1.838395185768604279e-02 7.481327652931213379e-02 -1.363214012235403061e-02 1.036441028118133545e-01 8.978866785764694214e-02 2.481876909732818604e-01
2.568118798080831766e-04 2.993605136871337891e-01 -2.062512636184692383e-01 5.683445557951927185e-02 1.188501715660095215e-02 -1.021904274821281433e-01 -2.161356359720230103e-01 -1.837922483682632446e-01 2.692455947399139404e-01 -4.746467620134353638e-02 -2.380975186824798584e-01 -2.131373882293701172e-01 3.631940484046936035e-01 6.024729833006858826e-02 -1.000059917569160461e-01 1.327921301126480103e-01 -2.922430932521820068e-01 -1.021936088800430298e-01 -4.082887247204780579e-02 9.433193504810333252e-02 1.296938806772232056e-01 -8.428900688886642456e-02 2.463415116071701050e-01 1.441400945186614990e-01 2.324108183383941650e-01 5.664407089352607727e-02 3.251063451170921326e-02 -4.193331301212310791e-02 -2.092446386814117432e-01 1.334784328937530518e-01 -2.425453215837478638e-01 -2.030492424964904785e-01
-3.173317909240722656e-01 2.594103217124938965e-01 2.716040797531604767e-02 2.395658791065216064e-01 2.468737214803695679e-01 2.029490768909454346e-01 -5.795864015817642212e-02 -3.682028651237487793e-01 1.484730690717697144e-01 -4.036039859056472778e-02 1.909515261650085449e-01 4.318778961896896362e-02 1.482988744974136353e-01 1.690543442964553833e-01 -1.936058253049850464e-01 2.505100704729557037e-02 -3.647377341985702515e-02 -1.056185364723205566e-01 -9.532527625560760498e-02 -1.674694009125232697e-02 7.995529100298881531e-03 -2.054666876792907715e-01 3.570022583007812500e-01 -1.084076464176177979e-01 2.382458299398422241e-01 -2.676401054486632347e-03 1.064349859952926636e-01 -1.645327955484390259e-01 2.520011663436889648e-01 7.134443521499633789e-02 -1.205279901623725891e-01 2.237504348158836365e-02
1.347589194774627686e-01 1.689889132976531982e-01 -3.175242617726325989e-02 -7.832652330398559570e-02 1.781337112188339233e-01 -3.170154988765716553e-01 2.759841084480285645e-01 -2.939336895942687988e-01 1.006776764988899231e-01 5.555558577179908752e-02 7.078775018453598022e-02 1.986207365989685059e-01 2.975778877735137939e-01 -5.838366597890853882e-02 -5.349325761198997498e-02 1.393493264913558960e-01 -9.427706897258758545e-02 -2.910135686397552490e-01 9.488348662853240967e-02 1.781144440174102783e-01 1.143107935786247253e-01 7.259567081928253174e-02 9.068016707897186279e-02 -1.247900128364562988e-01 1.875367611646652222e-01 -1.667953282594680786e-01 1.841390430927276611e-01 -4.201604723930358887e-01 -5.316897109150886536e-02 4.185277596116065979e-02 -3.009552322328090668e-02 1.551330834627151489e-01
-2.886261343955993652e-01 1.027294471859931946e-01 1.535161137580871582e-01 -1.511677950620651245e-01 1.231102645397186279e-01 2.512652277946472168e-01 -3.707589209079742432e-02 -3.366350233554840088e-01 -8.413569629192352295e-02 -3.682473003864288330e-01 1.191261932253837585e-01 -9.920546412467956543e-02 1.257417798042297363e-01 5.157199501991271973e-02 -2.018049657344818115e-01 -1.740374267101287842e-01 -3.026734590530395508e-01 -2.124159932136535645e-01 -1.997441947460174561e-01 -9.930473566055297852e-02 2.366347461938858032e-01 -4.274686053395271301e-02 -2.957741729915142059e-02 -1.240177303552627563e-01 7.580153644084930420e-02 1.734489202499389648e-01 1.382078379392623901e-01 -1.840520352125167847e-01 1.527972668409347534e-01 -1.176669076085090637e-01 -1.085502803325653076e-01 -1.103627458214759827e-01
2.515017986297607422e-02 2.769393622875213623e-01 -7.072271406650543213e-02 -7.062308490276336670e-02 1.541674435138702393e-01 1.609335541725158691e-01 -3.164752572774887085e-02 -7.582937180995941162e-02 2.568354904651641846e-01 -4.113842248916625977e-01 3.985260128974914551e-01 1.017599552869796753e-01 3.090422749519348145e-01 8.862918615341186523e-02 2.552158385515213013e-02 2.423524484038352966e-02 -1.122153550386428833e-01 -2.236618548631668091e-01 -1.960675120353698730e-01 3.299922868609428406e-02 -4.574622493237257004e-03 -1.383408159017562866e-01 -2.354833669960498810e-02 -2.948563992977142334e-01 7.579005509614944458e-02 -1.977193914353847504e-02 6.313501298427581787e-02 3.271054103970527649e-02 -2.706202864646911621e-01 4.287673160433769226e-02 -2.259880006313323975e-01 3.384479880332946777e-02
-7.190614007413387299e-03 1.296987682580947876e-01 -2.508686110377311707e-02 -2.887161076068878174e-01 -3.080957010388374329e-02 -8.101695030927658081e-02 9.289238601922988892e-02 1.006581708788871765e-01 8.810056746006011963e-02 -2.389097362756729126e-01 1.300884038209915161e-01 9.929141029715538025e-03 4.617421329021453857e-01 1.480427980422973633e-01 -3.254508376121520996e-01 -2.489024773240089417e-02 -1.832702755928039551e-01 -3.346809148788452148e-01 8.532102406024932861e-02 2.080929726362228394e-01 -1.103103533387184143e-01 7.860171608626842499e-03 1.855410188436508179e-01 3.612267610151320696e-04 -6.869976967573165894e-02 2.925466001033782959e-01 6.933278590440750122e-02 -2.907290756702423096e-01 4.009327292442321777e-02 1.506323069334030151e-01 1.383317448198795319e-02 4.883550852537155151e-02
-1.737206876277923584e-01 6.889242213219404221e-03 1.140164881944656372e-01 -2.583834826946258545e-01 1.089476570487022400e-01 -2.543943524360656738e-01 3.291994035243988037e-01 -2.075832635164260864e-01 3.361313417553901672e-02 -7.360545545816421509e-02 1.634656190872192383e-01 2.422908693552017212e-02 2.399336099624633789e-01 5.177260562777519226e-02 -3.542630374431610107e-01 -1.344153881072998047e-01 -1.951407045125961304e-01 -9.012777358293533325e-02 -2.225020378828048706e-01 4.185812473297119141e-01 -1.899750083684921265e-01 2.382854968309402466e-01 -3.867290914058685303e-02 5.199355632066726685e-02 4.606966301798820496e-02 -7.421969901770353317e-03 -1.206412017345428467e-01 1.272137761116027832e-01 4.650859162211418152e-02 7.362882792949676514e-02 7.471944391727447510e-02 -1.010763496160507202e-01
-3.135299980640411377e-01 -1.471644546836614609e-02 1.304889470338821411e-01 -1.527902185916900635e-01 1.382302194833755493e-01 5.544246733188629150e-02 -4.064971208572387695e-02 4.165224730968475342e-02 -1.039103418588638306e-01 8.064284920692443848e-04 1.762517839670181274e-01 -1.115400418639183044e-01 3.106191456317901611e-01 4.304643571376800537e-01 -7.239188253879547119e-02 1.163890883326530457e-01 -2.324595153331756592e-01 8.493876457214355469e-02 -2.489940077066421509e-01 6.910998374223709106e-02 6.937165162526071072e-04 7.300807535648345947e-02 -2.225984260439872742e-02 1.060012578964233398e-01 2.804666757583618164e-01 8.054649084806442261e-02 -1.266743391752243042e-01 7.749957591295242310e-02 -4.146743565797805786e-02 3.158724009990692139e-01 -2.748846411705017090e-01 -2.265388518571853638e-01
-1.670713722705841064e-01 3.258090615272521973e-01 5.855799093842506409e-02 -1.407538820058107376e-02 1.831462085247039795e-01 -1.533645540475845337e-01 4.173600673675537109e-01 -2.486618161201477051e-01 1.650533229112625122e-01 -1.125640645623207092e-01 2.236569970846176147e-01 -1.347216777503490448e-02 7.044264674186706543e-02 -3.574163466691970825e-02 -1.467934697866439819e-01 -9.899849444627761841e-02 1.290790885686874390e-01 -4.833810031414031982e-02 -1.525318920612335205e-01 2.474613189697265625e-01 -3.987786918878555298e-02 -8.637882769107818604e-02 -3.122564852237701416e-01 5.357944220304489136e-02 3.361319378018379211e-02 9.121721982955932617e-02 -3.298385068774223328e-02 -2.821743488311767578e-01 -1.914545148611068726e-01 2.297244817018508911e-01 -7.959081977605819702e-02 -2.065584063529968262e-01
-3.611298203468322754e-01 6.248130649328231812e-02 2.149707376956939697e-01 -2.455732785165309906e-02 3.105729818344116211e-02 -1.454766541719436646e-01 3.319876194000244141e-01 -1.560014784336090088e-01 1.617899239063262939e-01 -1.094364747405052185e-01 -2.444880455732345581e-02 -8.088515698909759521e-02 1.157999858260154724e-01 -1.562782973051071167e-01 -3.568807542324066162e-01 8.444562554359436035e-02 7.740256935358047485e-02 -2.691500261425971985e-02 1.976481638848781586e-02 4.943703487515449524e-02 -1.106650568544864655e-02 1.162898242473602295e-01 -2.168410420417785645e-01 -4.772314056754112244e-02 4.824616014957427979e-01 1.877101808786392212e-01 -1.371568348258733749e-02 4.620746523141860962e-02 -2.885797619819641113e-01 7.590904086828231812e-02 7.019586116075515747e-02 8.818522840738296509e-02
7.800616789609193802e-03 9.478831291198730469e-02 -1.373765021562576294e-01 -2.177398949861526489e-01 5.571101605892181396e-02 2.584263682365417480e-02 -2.721848785877227783e-01 -3.867104053497314453e-01 1.828305423259735107e-01 -2.187625020742416382e-01 1.630053818225860596e-01 -1.511649321764707565e-02 3.085826933383941650e-01 -6.025231909006834030e-03 -1.585929691791534424e-01 1.282380819320678711e-01 1.015612110495567322e-01 -3.624591827392578125e-01 5.707908887416124344e-03 2.138586491346359253e-01 -1.709415763616561890e-01 -6.755179166793823242e-02 -6.419607251882553101e-02 -4.950422421097755432e-02 -2.305675484240055084e-02 5.291715264320373535e-02 2.726603299379348755e-02 -1.874621063470840454e-01 -2.656322717666625977e-01 1.127777174115180969e-01 -2.779933810234069824e-01 1.572836935520172119e-01
1.326015889644622803e-01 -1.222938019782304764e-02 -3.423327952623367310e-02 1.476929336786270142e-02 2.956490516662597656e-01 -6.704176962375640869e-02 6.602663546800613403e-02 -2.776306569576263428e-01 2.362474799156188965e-01 -1.465848982334136963e-01 -6.154038943350315094e-03 1.387562416493892670e-02 1.763179898262023926e-01 2.047369182109832764e-01 -9.534057974815368652e-02 -1.685869693756103516e-01 2.348102629184722900e-02 -1.295537650585174561e-01 -2.202108651399612427e-01 -1.612228304147720337e-01 2.435293644666671753e-01 1.532486379146575928e-01 2.569957077503204346e-01 -7.432245463132858276e-02 6.014307215809822083e-02 3.237725049257278442e-02 -5.440147966146469116e-02 -8.020973950624465942e-02 -1.207950860261917114e-01 3.419599235057830811e-01 -3.652297854423522949e-01 3.071254789829254150e-01
7.079524546861648560e-02 1.339379884302616119e-02 -1.813730299472808838e-01 2.241784483194351196e-01 2.363409399986267090e-01 1.207107082009315491e-01 1.476352661848068237e-01 -3.012885451316833496e-01 -2.124695573002099991e-03 -2.183930128812789917e-01 1.086564660072326660e-01 1.741175651550292969e-01 3.848182857036590576e-01 2.592604160308837891e-01 -2.849032878875732422e-01 -5.250923708081245422e-02 -5.376806482672691345e-02 -8.873034268617630005e-02 -5.002604331821203232e-03 2.066453732550144196e-02 -4.871930927038192749e-02 -1.964396238327026367e-01 2.903847098350524902e-01 -1.350067257881164551e-01 4.529293254017829895e-02 2.663111686706542969e-01 1.076567471027374268e-01 9.486255794763565063e-02 1.264089532196521759e-02 2.583505399525165558e-02 -2.997401952743530273e-01 -2.538607455790042877e-02
7.630466669797897339e-02 4.052174463868141174e-02 -3.097420632839202881e-01 -2.743071690201759338e-02 3.323857784271240234e-01 -7.682544738054275513e-02 8.512504398822784424e-02 -1.345356553792953491e-01 -4.224028810858726501e-02 -1.106065362691879272e-01 9.771466255187988281e-02 -6.831485033035278320e-02 3.418898582458496094e-01 2.903566658496856689e-01 -2.084838002920150757e-01 4.690816998481750488e-02 -3.268821835517883301e-01 -2.244930863380432129e-01 2.911632880568504333e-02 -5.485766008496284485e-02 2.969124913215637207e-01 -2.133491039276123047e-01 2.973745167255401611e-01 -1.075149774551391602e-01 -8.061039447784423828e-02 3.009563311934471130e-02 8.624748885631561279e-02 9.796461462974548340e-02 -1.766562312841415405e-01 1.603014022111892700e-01 -4.743408784270286560e-02 -2.557451091706752777e-02
-2.148819416761398315e-01 2.241657823324203491e-01 -1.358062624931335449e-01 7.731759105809032917e-04 2.002167403697967529e-01 1.061909347772598267e-01 -4.526895657181739807e-02 -2.703771889209747314e-01 -9.740161709487438202e-03 -1.707317829132080078e-01 -4.792006686329841614e-02 -3.336963709443807602e-03 3.426430225372314453e-01 4.097312688827514648e-02 -1.564896404743194580e-01 -1.307715773582458496e-01 -2.634186744689941406e-01 -1.696706004440784454e-02 9.943484328687191010e-04 3.515833914279937744e-01 2.216110974550247192e-01 8.690424263477325439e-02 1.961920559406280518e-01 1.153648346662521362e-01 4.926327988505363464e-02 -4.727779328823089600e-02 5.995161086320877075e-02 1.000072248280048370e-02 2.488057911396026611e-01 2.398157119750976562e-01 5.520229041576385498e-02 3.658106029033660889e-01
-1.124002039432525635e-01 9.280962496995925903e-02 8.426098525524139404e-02 -1.006785854697227478e-01 1.864769011735916138e-01 6.284556537866592407e-02 9.216266125440597534e-02 -1.614234596490859985e-01 5.815051868557929993e-02 -1.632521599531173706e-01 3.064268529415130615e-01 1.876175999641418457e-01 -7.314620912075042725e-02 1.737898886203765869e-01 -1.659970730543136597e-01 1.152390986680984497e-01 -1.393359303474426270e-01 -6.068748235702514648e-02 -2.457819133996963501e-01 2.145419120788574219e-01 4.337997734546661377e-02 -1.493658721446990967e-01 -7.066304236650466919e-02 4.126295149326324463e-01 2.400961816310882568e-01 2.524679005146026611e-01 2.510389685630798340e-01 1.059975549578666687e-01 -1.761900633573532104e-01 1.511482149362564087e-01 -2.724063694477081299e-01 1.951149781234562397e-03
-2.965675294399261475e-02 2.172119319438934326e-01 1.302940100431442261e-01 5.698689818382263184e-02 1.701236665248870850e-01 -2.351722307503223419e-02 1.466001868247985840e-01 -2.917288839817047119e-01 -2.416319698095321655e-01 -3.990075886249542236e-01 -1.043901741504669189e-01 -1.593654006719589233e-01 1.946364045143127441e-01 1.277516484260559082e-01 -2.343538999557495117e-01 1.136996224522590637e-01 -4.984135925769805908e-02 -6.208556890487670898e-02 -9.027145057916641235e-02 -6.968642584979534149e-03 -6.139016523957252502e-02 -4.855053126811981201e-02 -2.447211928665637970e-02 -5.948526039719581604e-02 -2.972895503044128418e-01 1.603679955005645752e-01 -6.976743787527084351e-02 8.318212628364562988e-02 -2.815411388874053955e-01 6.642745435237884521e-02 -4.304610490798950195e-01 -4.715254064649343491e-03
6.086736917495727539e-02 2.145455479621887207e-01 -3.995488584041595459e-01 1.665320396423339844e-01 8.209128677845001221e-02 -5.384926125407218933e-02 1.985913962125778198e-01 -2.513558566570281982e-01 2.074233628809452057e-02 -1.621906012296676636e-01 2.458644099533557892e-02 6.548927724361419678e-02 3.086848556995391846e-01 2.506866157054901123e-01 2.018068879842758179e-01 -1.475978046655654907e-01 -1.757368147373199463e-01 -3.516737520694732666e-01 -5.776197183877229691e-03 1.329868882894515991e-01 4.269768297672271729e-02 -1.027988921850919724e-02 -6.357029825448989868e-02 2.766008488833904266e-03 2.423972487449645996e-01 8.011516928672790527e-02 2.441997453570365906e-02 6.856726855039596558e-02 -2.151221483945846558e-01 -9.551381319761276245e-02 -3.060381710529327393e-01 -2.406417950987815857e-02
-5.936849117279052734e-02 1.977424770593643188e-01 3.185079097747802734e-01 1.905698180198669434e-01 2.796175181865692139e-01 3.303325176239013672e-02 9.170383214950561523e-02 -2.899501621723175049e-01 1.769372820854187012e-01 -3.540945798158645630e-02 1.348898857831954956e-01 6.190549209713935852e-02 1.349990069866180420e-01 8.770312368869781494e-02 -1.205175817012786865e-01 -4.414508491754531860e-02 -2.101656794548034668e-02 2.564994059503078461e-02 -2.290832400321960449e-01 -2.019029110670089722e-02 -1.517425384372472763e-02 -1.853137910366058350e-01 1.799325495958328247e-01 -3.221503198146820068e-01 1.743325144052505493e-01 -4.456957057118415833e-02 4.850724339485168457e-02 -1.396743357181549072e-01 2.291130125522613525e-01 4.046757221221923828e-01 -1.872975379228591919e-01 1.434678435325622559e-01
-9.775426238775253296e-02 3.328393101692199707e-01 -1.874620914459228516e-01 -4.780316352844238281e-02 -3.475608304142951965e-02 9.925552457571029663e-02 -5.340378358960151672e-02 -1.247078850865364075e-01 -1.092468127608299255e-01 -2.708225548267364502e-01 6.163240969181060791e-02 -2.310173809528350830e-01 1.858073770999908447e-01 1.811995729804039001e-02 -2.666379511356353760e-01 1.469885110855102539e-01 3.920011594891548157e-02 -6.431255489587783813e-02 -1.081981211900711060e-01 7.333531230688095093e-02 -1.817519813776016235e-01 -1.202978789806365967e-01 -8.635295927524566650e-02 9.579755365848541260e-02 2.661808431148529053e-01 -9.685254096984863281e-02 -1.030260697007179260e-01 -2.758165821433067322e-03 -1.499918252229690552e-01 5.226513147354125977e-01 -2.606073617935180664e-01 -3.794651851058006287e-02
-3.621433377265930176e-01 2.089516818523406982e-01 -7.855947129428386688e-03 -5.487835034728050232e-02 1.009584441781044006e-01 -3.698304891586303711e-01 2.979908585548400879e-01 -3.270508348941802979e-01 1.369445621967315674e-01 5.168628320097923279e-02 8.483786880970001221e-02 -2.561803758144378662e-01 -1.730208098888397217e-02 -9.013380855321884155e-03 -3.692013919353485107e-01 -5.987145379185676575e-02 -2.217600047588348389e-01 -4.977721348404884338e-02 -3.656908124685287476e-02 1.135932058095932007e-01 -6.700212508440017700e-02 1.046623662114143372e-02 -3.101717531681060791e-01 -1.106588984839618206e-03 -2.252396941184997559e-02 1.276321113109588623e-01 8.917911350727081299e-02 -1.246486678719520569e-01 3.088861936703324318e-03 1.748937368392944336e-01 7.089185714721679688e-02 -4.744504764676094055e-02
-2.080482393503189087e-01 -1.134395785629749298e-02 -1.779096424579620361e-01 -4.450725018978118896e-02 4.703378677368164062e-01 -1.420993655920028687e-01 6.070549786090850830e-02 -7.978045323397964239e-05 -7.954064011573791504e-02 -2.417762130498886108e-01 -2.280240356922149658e-01 6.090534105896949768e-02 4.365410283207893372e-02 2.417519837617874146e-01 -3.053393065929412842e-01 1.466712355613708496e-01 -3.200155198574066162e-01 -1.091255545616149902e-01 1.584261357784271240e-01 2.166871726512908936e-02 -9.503939002752304077e-02 -8.003412187099456787e-02 -6.447961926460266113e-02 -1.823407113552093506e-01 4.811418056488037109e-02 1.419411152601242065e-01 1.232064366340637207e-01 8.617644757032394409e-02 8.212926238775253296e-02 2.736377418041229248e-01 -2.229121476411819458e-01 -1.147475391626358032e-01
-3.361978530883789062e-01 9.151844680309295654e-02 7.078532129526138306e-02 1.817269772291183472e-01 1.814595311880111694e-01 -2.387439310550689697e-01 1.528789252042770386e-01 -2.925482392311096191e-01 7.474385946989059448e-02 -6.937245279550552368e-02 1.847655624151229858e-01 -5.651355534791946411e-02 3.987182080745697021e-01 2.595261298120021820e-02 1.670469045639038086e-01 3.303920105099678040e-02 -1.686244755983352661e-01 6.716183573007583618e-02 -1.746612489223480225e-01 -6.215007975697517395e-02 -1.909141540527343750e-01 1.596885360777378082e-02 1.068485006690025330e-01 -1.761067360639572144e-01 2.371635884046554565e-01 -1.909863054752349854e-01 5.022849887609481812e-02 8.852803707122802734e-02 2.503527142107486725e-02 3.531135618686676025e-01 1.717508882284164429e-01 3.091718629002571106e-02
1.957616209983825684e-02 5.025018751621246338e-02 -4.365259036421775818e-02 1.509214751422405243e-02 3.696110844612121582e-01 -1.792039722204208374e-01 8.417897671461105347e-02 -2.575672864913940430e-01 -2.128482311964035034e-01 -1.878376863896846771e-02 1.077309250831604004e-01 -4.508476331830024719e-02 1.703851670026779175e-01 1.522734612226486206e-01 -1.877985745668411255e-01 4.157624244689941406e-01 -1.637811306864023209e-03 -2.282324731349945068e-01 -8.786936849355697632e-02 3.109422624111175537e-01 -1.877606362104415894e-01 2.573713362216949463e-01 3.107781149446964264e-02 -6.395374238491058350e-02 1.222636774182319641e-01 -1.984953731298446655e-01 9.874102473258972168e-02 -2.617094665765762329e-02 -1.489548981189727783e-01 -2.924039587378501892e-02 -2.225102782249450684e-01 1.810481101274490356e-01
1.152018085122108459e-01 -2.567322738468647003e-02 7.023064047098159790e-02 -8.488722145557403564e-02 4.304263889789581299e-01 -9.638976305723190308e-02 2.922290861606597900e-01 -2.284248620271682739e-01 4.022487998008728027e-02 -3.686740994453430176e-01 1.225267350673675537e-01 -6.230600550770759583e-02 1.755114942789077759e-01 -6.087072193622589111e-02 -2.517095506191253662e-01 -1.205009128898382187e-02 -1.845307499170303345e-01 2.045752406120300293e-01 1.140734180808067322e-01 5.913348868489265442e-02 8.248943090438842773e-02 -4.293923825025558472e-02 1.357813086360692978e-02 -1.711588539183139801e-02 2.705354988574981689e-01 -1.738674193620681763e-02 -5.739661678671836853e-02 -4.339866340160369873e-01 -5.647029727697372437e-02 -9.459526091814041138e-02 -8.573999255895614624e-02 -3.457023575901985168e-02
-7.409977167844772339e-02 3.971887826919555664e-01 2.197307497262954712e-01 -4.829842224717140198e-02 3.032737970352172852e-01 -3.625381737947463989e-02 2.660392820835113525e-01 -2.369274944067001343e-01 5.399754643440246582e-02 -1.783390641212463379e-01 -3.235350176692008972e-02 8.779771625995635986e-02 -4.547106102108955383e-02 2.072829306125640869e-01 -1.076293289661407471e-01 -1.047989353537559509e-02 -1.124544069170951843e-01 9.733227640390396118e-02 -5.873063206672668457e-02 2.334754168987274170e-02 -4.927727580070495605e-02 -2.568090520799160004e-02 2.725828588008880615e-01 5.038826912641525269e-02 2.376738190650939941e-01 -1.942731253802776337e-02 2.247489690780639648e-01 1.458196640014648438e-01 -1.082653477787971497e-01 1.863072365522384644e-01 -1.708577871322631836e-01 3.942379355430603027e-01
-1.718824505805969238e-01 4.086723923683166504e-02 1.107658632099628448e-02 -4.074796289205551147e-02 2.404623627662658691e-01 -5.892544612288475037e-02 -4.738184437155723572e-02 -3.741357326507568359e-01 1.130033656954765320e-01 -2.641250789165496826e-01 2.020155787467956543e-01 1.921578198671340942e-01 -1.682983189821243286e-01 1.143874749541282654e-01 -5.194004625082015991e-02 7.041875272989273071e-02 3.141032066196203232e-03 -7.840946316719055176e-02 -1.473144739866256714e-01 -8.835241943597793579e-02 -6.681883335113525391e-02 -2.635867707431316376e-02 2.072124928236007690e-01 -3.599240183830261230e-01 1.564920246601104736e-01 7.902348041534423828e-02 1.063764467835426331e-01 1.610061153769493103e-02 -4.359669387340545654e-01 1.496556848287582397e-01 -2.107531726360321045e-01 2.040989100933074951e-01
-1.952588409185409546e-01 -2.881988696753978729e-02 -4.735424742102622986e-02 1.567915380001068115e-01 6.414893269538879395e-02 -3.058357238769531250e-01 2.449791692197322845e-02 -1.682694405317306519e-01 2.127483785152435303e-01 -3.311015069484710693e-01 -5.264696478843688965e-02 1.705524623394012451e-01 3.931302428245544434e-01 1.392120122909545898e-01 -2.399632185697555542e-01 7.460847962647676468e-03 -7.897813804447650909e-03 1.743542850017547607e-01 8.856660872697830200e-02 2.003863304853439331e-01 1.076297275722026825e-02 2.658592164516448975e-01 -1.155112162232398987e-01 2.434102445840835571e-01 1.004077792167663574e-01 -6.268779188394546509e-02 2.187217772006988525e-02 -2.926844954490661621e-01 -4.878298565745353699e-02 1.048042401671409607e-01 1.691970787942409515e-02 2.316889017820358276e-01
-3.011296689510345459e-01 2.881095707416534424e-01 8.022830635309219360e-02 -1.403151154518127441e-01 1.042809784412384033e-01 1.091861054301261902e-01 -7.464000582695007324e-02 -2.451208531856536865e-01 1.122956052422523499e-01 -1.692446065135300159e-03 1.011811494827270508e-01 -3.452376648783683777e-02 2.062188982963562012e-01 -2.807736955583095551e-02 -5.636457726359367371e-02 1.524486839771270752e-01 -3.349780738353729248e-01 -3.361658751964569092e-01 1.223669052124023438e-01 -1.239731609821319580e-01 1.069925501942634583e-01 -1.007856875658035278e-01 -3.664443269371986389e-02 -1.235186979174613953e-01 -1.273202598094940186e-01 1.038568839430809021e-01 2.668244242668151855e-01 1.748655587434768677e-01 -8.353497087955474854e-02 2.495042234659194946e-01 -3.446168005466461182e-01 8.623066544532775879e-02
-9.586545079946517944e-02 3.791376948356628418e-01 -1.268190704286098480e-02 -1.704095155000686646e-01 1.321338713169097900e-01 -6.397523730993270874e-02 -1.066690385341644287e-01 -2.641835212707519531e-01 1.716797798871994019e-01 -2.073896974325180054e-01 -9.030972421169281006e-02 -4.356932044029235840e-01 2.404994368553161621e-01 -1.120226681232452393e-01 -2.874977290630340576e-01 -3.664750605821609497e-02 -4.442644864320755005e-02 -5.122114717960357666e-02 -6.577112525701522827e-02 1.224045306444168091e-01 7.095357030630111694e-02 -6.795245409011840820e-02 1.863048225641250610e-01 -7.806144654750823975e-02 3.694638609886169434e-01 1.080793142318725586e-01 5.102197825908660889e-02 2.006718516349792480e-01 -4.877128824591636658e-02 5.784846842288970947e-02 1.131770014762878418e-01 7.957714796066284180e-02
-2.884313166141510010e-01 1.831847280263900757e-01 1.961736381053924561e-01 6.391935795545578003e-02 2.674604654312133789e-01 -2.865529656410217285e-01 2.989357709884643555e-01 -2.834585607051849365e-01 2.243629246950149536e-01 -8.749997615814208984e-02 4.344704747200012207e-02 -1.531475931406021118e-01 8.432243764400482178e-02 6.880562752485275269e-02 -3.208567500114440918e-01 -3.133638799190521240e-01 -1.010377425700426102e-02 -1.049944087862968445e-01 -8.305102586746215820e-02 3.634489607065916061e-03 2.599762752652168274e-02 5.866617895662784576e-03 -2.796688079833984375e-01 9.901411086320877075e-02 -1.241354551166296005e-02 3.179169073700904846e-02 -1.133025810122489929e-01 -1.509571820497512817e-01 -7.167688757181167603e-02 2.221272885799407959e-01 -7.569582015275955200e-02 -1.312668472528457642e-01
-5.546817556023597717e-02 4.889182001352310181e-02 -3.833116590976715088e-02 -6.719650328159332275e-02 2.325016856193542480e-01 -8.399523049592971802e-02 -4.703028500080108643e-02 -3.501076400279998779e-01 1.276790946722030640e-01 -8.416900038719177246e-02 1.014686152338981628e-01 7.354482263326644897e-02 4.785462617874145508e-01 2.334090135991573334e-02 -6.565948575735092163e-02 3.542478084564208984e-01 -3.411781415343284607e-02 -2.581155486404895782e-02 1.203803345561027527e-01 1.163992732763290405e-01 1.456893831491470337e-01 6.717604398727416992e-02 1.242142245173454285e-01 8.545353263616561890e-02 3.878618776798248291e-01 6.287705153226852417e-02 9.680676274001598358e-03 -2.381480783224105835e-01 1.096431761980056763e-01 -3.810764476656913757e-02 -3.102419674396514893e-01 7.029385864734649658e-02
-1.414665132761001587e-01 1.747566014528274536e-01 -2.653983235359191895e-01 -7.208058238029479980e-02 7.565640844404697418e-03 1.524162143468856812e-01 -3.789679333567619324e-02 -2.933604717254638672e-01 5.243830010294914246e-02 -2.769109606742858887e-01 2.376664280891418457e-01 2.150907218456268311e-01 2.766045629978179932e-01 2.497599720954895020e-01 -1.123045086860656738e-01 -9.248962253332138062e-02 -2.441516220569610596e-01 -1.756413877010345459e-01 -1.621538400650024414e-02 -4.917510226368904114e-02 -1.610985249280929565e-01 -5.083687603473663330e-02 -3.128946572542190552e-02 2.505718171596527100e-01 1.017188876867294312e-01 7.265207171440124512e-02 1.059095337986946106e-01 -1.283723860979080200e-02 -2.388202846050262451e-01 8.906154334545135498e-02 -2.168885022401809692e-01 3.103831112384796143e-01
-2.417053729295730591e-01 1.189550682902336121e-01 -1.141774132847785950e-01 2.364887855947017670e-02 -1.195808872580528259e-01 3.373350203037261963e-02 1.966390460729598999e-01 -2.905315756797790527e-01 7.359786331653594971e-02 1.463952958583831787e-01 8.646091073751449585e-02 2.536276876926422119e-01 2.335878312587738037e-01 1.182676330208778381e-01 -2.170179188251495361e-01 5.685808137059211731e-02 -2.735958099365234375e-01 2.632692269980907440e-02 -1.125499382615089417e-01 3.189568221569061279e-02 -1.790955662727355957e-02 -2.790048159658908844e-02 -7.398720830678939819e-02 1.017336547374725342e-01 -8.146011829376220703e-02 2.737416028976440430e-01 1.585078388452529907e-01 3.860809281468391418e-02 -4.789104163646697998e-01 6.618366390466690063e-02 -2.888881862163543701e-01 1.620355993509292603e-01
-2.288541793823242188e-01 1.178495734930038452e-01 -1.175916194915771484e-01 -6.618472933769226074e-02 2.700827419757843018e-01 -1.544628590345382690e-01 6.846089661121368408e-02 -3.665142953395843506e-01 -2.226924002170562744e-01 -7.572814822196960449e-02 -1.168687567114830017e-01 -1.421547085046768188e-01 3.056576550006866455e-01 -1.421182416379451752e-02 9.774784743785858154e-02 1.235165670514106750e-01 -1.823773840442299843e-03 -3.658138513565063477e-01 -1.070555523037910461e-01 3.665787726640701294e-02 -8.453200571238994598e-03 1.061093956232070923e-01 1.605056822299957275e-01 -1.885046958923339844e-01 -1.076506152749061584e-01 -1.470357328653335571e-01 3.010198101401329041e-02 1.189104467630386353e-01 -1.474681030958890915e-02 1.197097748517990112e-01 -3.686857223510742188e-01 2.325679808855056763e-01
-5.935426428914070129e-02 1.585087776184082031e-01 -5.777496844530105591e-02 -4.054520279169082642e-02 1.908623427152633667e-01 -5.079390481114387512e-02 3.522542072460055351e-03 -9.047554433345794678e-02 -3.392487391829490662e-02 1.681042090058326721e-02 -8.444728446193039417e-04 -2.866802811622619629e-01 4.061596095561981201e-01 2.159240841865539551e-01 -2.021515369415283203e-01 -2.043708860874176025e-01 -9.818866103887557983e-02 7.551478594541549683e-02 -2.183809727430343628e-01 1.693414747714996338e-01 -1.073824614286422729e-01 -8.316827006638050079e-03 3.436268270015716553e-01 -1.517329514026641846e-01 2.751068770885467529e-01 2.254072576761245728e-01 3.332101553678512573e-02 -7.948531210422515869e-02 -1.893905806355178356e-03 8.259196579456329346e-02 -1.172327771782875061e-01 -3.773865699768066406e-01
-1.294395029544830322e-01 2.690050899982452393e-01 -3.025802411139011383e-02 -2.114212810993194580e-01 5.414323508739471436e-02 -4.591398313641548157e-02 -6.594433635473251343e-02 -3.262647390365600586e-01 1.544812768697738647e-01 -2.304234355688095093e-01 -6.864363700151443481e-02 -3.236750066280364990e-01 2.490029484033584595e-01 -2.982551604509353638e-02 -2.827297151088714600e-01 5.897588562220335007e-03 6.750143133103847504e-03 -1.673044413328170776e-01 -4.249005764722824097e-02 1.434877663850784302e-01 -4.681912809610366821e-02 -1.758472323417663574e-01 2.211204469203948975e-01 -1.247941255569458008e-01 3.534274399280548096e-01 2.306039631366729736e-01 7.295607775449752808e-02 2.218529582023620605e-01 -1.179013773798942566e-01 1.058112382888793945e-01 1.106203496456146240e-01 -4.640900716185569763e-02
2.821762263774871826e-01 2.535913586616516113e-01 -2.074728906154632568e-01 3.279510885477066040e-02 5.044050514698028564e-02 -6.762447208166122437e-02 1.612889766693115234e-01 -2.888917922973632812e-01 1.001432016491889954e-01 -1.292347311973571777e-01 2.920850180089473724e-03 3.912063315510749817e-03 3.966357111930847168e-01 2.327565997838973999e-01 -8.624177426099777222e-02 -9.103956818580627441e-02 -1.909826248884201050e-01 -8.569653332233428955e-02 5.969963222742080688e-02 -8.927304297685623169e-02 5.048920959234237671e-02 1.133645772933959961e-01 1.069231256842613220e-01 -7.990649342536926270e-02 4.086984395980834961e-01 -8.799217641353607178e-02 -3.903059056028723717e-03 3.927269577980041504e-02 8.688177168369293213e-02 2.613924741744995117e-01 -7.006490975618362427e-02 -3.093439042568206787e-01
1.965167932212352753e-02 9.656351059675216675e-02 -1.361561864614486694e-01 8.423051238059997559e-02 1.283634006977081299e-01 -1.300855576992034912e-01 6.621548533439636230e-02 -3.889088034629821777e-01 -2.577421665191650391e-01 -6.061635166406631470e-02 3.143396601080894470e-02 3.694752976298332214e-02 6.224714592099189758e-02 2.208306193351745605e-01 -2.923685312271118164e-01 1.624911725521087646e-01 8.926386013627052307e-03 -1.901897042989730835e-01 -7.505777478218078613e-02 -4.346794262528419495e-02 9.596040472388267517e-03 4.178473353385925293e-01 -6.134855002164840698e-02 -1.802197396755218506e-01 1.116730347275733948e-01 4.743164405226707458e-02 1.600368022918701172e-01 -8.539357036352157593e-02 -3.526485562324523926e-01 -1.149695515632629395e-01 -1.434546709060668945e-01 2.795549929141998291e-01
-1.557183116674423218e-01 4.184157401323318481e-02 1.227728798985481262e-01 -8.310400694608688354e-02 2.065226435661315918e-01 -5.027091503143310547e-01 1.834937185049057007e-01 -1.487617045640945435e-01 7.765286415815353394e-02 -1.887280791997909546e-01 -1.364103425294160843e-02 -1.855140179395675659e-01 5.449946597218513489e-02 -3.531732654664665461e-04 -2.705417871475219727e-01 -6.022561341524124146e-02 -1.932519525289535522e-01 -9.284855425357818604e-02 7.959584146738052368e-02 9.215146303176879883e-02 -1.087193414568901062e-01 -3.523830091580748558e-03 -2.576006650924682617e-01 1.753585487604141235e-01 2.956000566482543945e-01 -2.506663799285888672e-01 -2.605275511741638184e-01 4.188806284219026566e-03 -1.387922912836074829e-01 -1.003809645771980286e-01 -1.027773544192314148e-01 -1.306517124176025391e-01
-2.030680179595947266e-01 1.360363364219665527e-01 4.984636604785919189e-02 -1.777334213256835938e-01 2.569468319416046143e-01 -2.310420125722885132e-01 -9.136193245649337769e-02 -3.016398251056671143e-01 1.394997388124465942e-01 -4.543130844831466675e-02 -1.684090495109558105e-01 4.495868831872940063e-02 1.211111396551132202e-01 1.493655145168304443e-01 -2.593505084514617920e-01 4.740791395306587219e-02 -8.589410781860351562e-02 1.855688393115997314e-01 2.015411704778671265e-01 -2.583016753196716309e-01 3.316719084978103638e-02 -2.210558652877807617e-01 -8.133509196341037750e-03 -1.940287053585052490e-01 4.684162139892578125e-01 8.281121402978897095e-02 5.894522741436958313e-02 -1.073228474706411362e-02 4.706844314932823181e-02 1.713957488536834717e-01 -8.949337154626846313e-02 -1.508622467517852783e-01
-1.689625829458236694e-01 9.083339571952819824e-02 4.371584951877593994e-02 -2.266205549240112305e-01 2.984980046749114990e-01 5.567294731736183167e-02 2.508249580860137939e-01 -1.666808724403381348e-01 7.863856106996536255e-02 -4.026225805282592773e-01 -1.320859193801879883e-01 -2.680004537105560303e-01 1.199925094842910767e-01 -1.293354481458663940e-01 -4.237665235996246338e-01 8.783175796270370483e-02 1.249670088291168213e-01 -8.061847835779190063e-02 1.394256800413131714e-01 9.997104108333587646e-02 -1.910305023193359375e-01 -1.104894876480102539e-01 1.151102259755134583e-01 -2.053396552801132202e-01 2.178954780101776123e-01 -5.491902306675910950e-02 5.589228495955467224e-02 -1.227677613496780396e-02 -2.517043054103851318e-02 -2.769274637103080750e-02 -1.932152956724166870e-01 -5.377294868230819702e-02
-1.182521209120750427e-01 4.283500090241432190e-02 1.939044296741485596e-01 -1.144078522920608521e-01 6.118058785796165466e-02 -3.387919962406158447e-01 1.764991730451583862e-01 9.548416733741760254e-02 1.306730061769485474e-01 -3.265297114849090576e-01 2.349859029054641724e-01 -2.864796668291091919e-02 7.495351880788803101e-02 2.385366521775722504e-02 -3.803319931030273438e-01 -1.440776437520980835e-01 -2.552654743194580078e-01 -1.533180177211761475e-01 -1.003332734107971191e-01 1.548214703798294067e-01 -1.781877875328063965e-01 2.311309799551963806e-03 1.493970006704330444e-01 2.214316576719284058e-01 9.082201868295669556e-02 1.312008202075958252e-01 1.327915936708450317e-01 1.938198655843734741e-01 7.578652352094650269e-02 2.685097754001617432e-01 -7.313023786991834641e-03 1.974828988313674927e-01
-1.690714657306671143e-01 2.617408335208892822e-01 -9.017944335937500000e-02 4.062541294842958450e-03 1.861913800239562988e-01 -2.457084059715270996e-01 8.191921561956405640e-02 -2.667259424924850464e-02 -5.822859704494476318e-02 -2.808535695075988770e-01 1.120725795626640320e-01 -1.621062457561492920e-01 5.189542099833488464e-02 -1.248959004878997803e-01 -2.997376024723052979e-01 1.220318675041198730e-01 -5.347083508968353271e-02 -2.974619269371032715e-01 3.723217546939849854e-02 9.802104532718658447e-02 -1.755368895828723907e-02 1.936827227473258972e-02 -2.306727021932601929e-01 -2.071906030178070068e-01 3.391598463058471680e-01 -1.573899686336517334e-01 6.855772435665130615e-02 -2.499519847333431244e-02 -3.135469257831573486e-01 1.822326183319091797e-01 2.576706409454345703e-01 -7.721707969903945923e-02
-3.455323874950408936e-01 1.440528184175491333e-01 -1.743568629026412964e-01 -1.143243610858917236e-01 -1.767189055681228638e-02 -8.918911963701248169e-02 2.328874170780181885e-01 -4.999526441097259521e-01 -1.395587027072906494e-01 -3.474897444248199463e-01 1.066512688994407654e-01 4.201728478074073792e-02 1.976472735404968262e-01 3.235086053609848022e-02 -8.456754684448242188e-02 -1.489562094211578369e-01 -3.165188431739807129e-01 -7.239556405693292618e-03 -1.538316532969474792e-02 -1.637878082692623138e-02 6.684421002864837646e-02 3.957549110054969788e-02 1.550225168466567993e-01 -8.084599673748016357e-02 4.624295979738235474e-02 4.895089194178581238e-02 -2.862780690193176270e-01 1.199052296578884125e-02 -6.429235637187957764e-02 -1.470958739519119263e-01 1.015250757336616516e-01 -1.451129913330078125e-01
4.847074300050735474e-02 1.684802621603012085e-01 5.354198068380355835e-02 2.151713222265243530e-01 2.179439961910247803e-01 -7.679264247417449951e-02 1.571262925863265991e-01 -2.019376754760742188e-01 -6.445040553808212280e-02 -1.201132163405418396e-01 -1.974083781242370605e-01 1.479128301143646240e-01 2.533600032329559326e-01 2.940783202648162842e-01 -2.209081053733825684e-01 -1.183795928955078125e-01 -3.900180384516716003e-02 -1.317180693149566650e-01 9.225789457559585571e-02 2.654920816421508789e-01 6.302756071090698242e-02 9.088281542062759399e-02 1.640044450759887695e-01 -1.168209388852119446e-01 9.383600950241088867e-02 1.151096299290657043e-01 -1.107396632432937622e-01 8.701331913471221924e-02 6.674171984195709229e-02 2.736737430095672607e-01 -4.069167077541351318e-01 -2.661774754524230957e-01
-4.063001647591590881e-02 3.765440881252288818e-01 2.261400781571865082e-02 1.282150745391845703e-01 1.911380738019943237e-01 -1.728295236825942993e-01 4.992262646555900574e-02 -2.152559608221054077e-01 -2.358386516571044922e-01 -1.322483122348785400e-01 -5.739800259470939636e-02 3.329456448554992676e-01 4.495411738753318787e-02 1.588789373636245728e-01 -2.108789682388305664e-01 1.357137262821197510e-01 4.665315616875886917e-03 -1.062960643321275711e-02 -1.290173679590225220e-01 2.122393995523452759e-01 -4.103944823145866394e-02 -2.080067293718457222e-03 -3.317958116531372070e-02 7.658810913562774658e-02 1.747575104236602783e-01 -1.614227741956710815e-01 9.074930101633071899e-03 1.735863089561462402e-01 -2.181027680635452271e-01 3.851194977760314941e-01 -2.257454842329025269e-01 2.069627940654754639e-01
-7.933960855007171631e-02 8.387564122676849365e-02 1.427031457424163818e-01 -1.144062653183937073e-01 1.088814213871955872e-01 -2.729870676994323730e-01 2.216399908065795898e-01 -5.619302392005920410e-02 -7.722276449203491211e-02 -1.313137412071228027e-01 -5.669613555073738098e-02 8.290760964155197144e-02 4.761802032589912415e-03 4.073968529701232910e-01 -1.553178131580352783e-01 2.692244946956634521e-01 -1.410560011863708496e-01 -3.886508345603942871e-01 -1.003975868225097656e-01 3.046472072601318359e-01 -1.689075231552124023e-01 -7.740529626607894897e-02 5.211108177900314331e-02 -1.163000985980033875e-01 1.545291095972061157e-01 -1.412653326988220215e-01 1.022782847285270691e-01 5.187694728374481201e-02 -1.249170377850532532e-01 -1.486419439315795898e-01 -3.090923130512237549e-01 6.197346001863479614e-02
1.895606666803359985e-01 -2.368058077991008759e-02 1.062810420989990234e-01 5.657848343253135681e-02 1.665592491626739502e-01 -1.371307820081710815e-01 5.274951457977294922e-02 -4.976043701171875000e-01 5.832274630665779114e-02 8.982419222593307495e-02 2.139307409524917603e-01 -2.633182108402252197e-01 8.653513342142105103e-02 3.380684852600097656e-01 -1.888797581195831299e-01 1.156096905469894409e-01 -2.049746066331863403e-01 -1.436931639909744263e-01 3.727219154825434089e-05 -8.881217241287231445e-02 1.290999352931976318e-01 7.146424800157546997e-02 2.336363494396209717e-02 -1.441324502229690552e-02 -5.131904780864715576e-02 4.187130369246006012e-03 2.665192186832427979e-01 -1.991142034530639648e-01 -7.495643943548202515e-02 8.657558262348175049e-02 -2.436407655477523804e-01 -2.753089368343353271e-01
-4.972671344876289368e-02 3.124970495700836182e-01 -2.113298922777175903e-01 1.079675331711769104e-01 1.071901619434356689e-01 -1.146136671304702759e-01 -1.111964955925941467e-01 -1.483973711729049683e-01 2.095457464456558228e-01 -1.412453204393386841e-01 -2.171752303838729858e-01 -7.980513572692871094e-02 3.794739544391632080e-01 6.495425850152969360e-02 -2.195072025060653687e-01 6.038251146674156189e-02 -1.991735100746154785e-01 -1.194691136479377747e-01 -3.002674318850040436e-02 1.888142675161361694e-01 3.376674652099609375e-02 -9.571284055709838867e-02 3.029277622699737549e-01 9.441489726305007935e-02 2.590237557888031006e-01 1.446558535099029541e-01 2.244904078543186188e-02 2.862418768927454948e-03 -1.164711415767669678e-01 -5.572082474827766418e-02 -3.024675846099853516e-01 -2.625579535961151123e-01
4.774894565343856812e-03 1.479500979185104370e-01 -1.789423823356628418e-01 3.801384568214416504e-02 3.851694986224174500e-02 -3.055613934993743896e-01 2.186654321849346161e-02 -1.586700975894927979e-01 2.643531262874603271e-01 -1.167713254690170288e-01 1.637014895677566528e-01 -4.851619154214859009e-02 1.078537330031394958e-01 2.272672802209854126e-01 2.114954143762588501e-01 -2.075356394052505493e-01 -2.425688803195953369e-01 -2.956296801567077637e-01 -2.163452953100204468e-01 1.073928028345108032e-01 3.882711753249168396e-02 9.116518497467041016e-02 6.684686243534088135e-02 1.961942762136459351e-01 3.020951151847839355e-01 -4.556768760085105896e-02 -1.851478368043899536e-01 -2.571151591837406158e-02 -1.739135235548019409e-01 1.084958612918853760e-01 -3.569331467151641846e-01 7.287658005952835083e-02
-3.424469232559204102e-01 1.334739178419113159e-01 -5.140615254640579224e-02 -6.772360950708389282e-02 1.588499248027801514e-01 -1.051064208149909973e-01 2.585197389125823975e-01 -1.152436435222625732e-01 -4.689884930849075317e-02 -2.464210987091064453e-01 3.267574906349182129e-01 1.477872133255004883e-01 1.762244552373886108e-01 2.730226814746856689e-01 -1.802821755409240723e-01 3.351609781384468079e-02 -7.792975008487701416e-02 -2.510177530348300934e-02 -1.581574231386184692e-01 -2.796725928783416748e-01 2.336620539426803589e-01 -6.659929454326629639e-02 5.251861363649368286e-02 1.590422540903091431e-01 4.488803073763847351e-02 1.129905655980110168e-01 3.561399281024932861e-01 2.277027517557144165e-01 -9.001287072896957397e-02 8.403719216585159302e-02 -6.539179384708404541e-02 -2.468544989824295044e-02
8.887752145528793335e-02 1.635583639144897461e-01 1.134950369596481323e-01 -2.950707077980041504e-01 1.338326372206211090e-02 -5.421387031674385071e-02 1.382388025522232056e-01 -6.236994639039039612e-02 9.832476265728473663e-03 -1.200923249125480652e-01 9.189649671316146851e-02 1.109510362148284912e-01 4.393643736839294434e-01 1.596345901489257812e-01 -4.167432710528373718e-02 9.786060079932212830e-03 -2.354922294616699219e-01 -1.633655875921249390e-01 5.503093451261520386e-02 1.630447804927825928e-01 1.442514806985855103e-01 8.498901128768920898e-02 -2.559109330177307129e-01 -1.564886420965194702e-01 7.782167941331863403e-02 5.284376442432403564e-02 -2.053800970315933228e-03 -4.201053082942962646e-01 1.210626065731048584e-01 3.220210373401641846e-01 -2.239238470792770386e-01 6.939770188182592392e-03
-1.901744008064270020e-01 3.222304582595825195e-02 7.053668051958084106e-02 2.165066450834274292e-01 3.151815831661224365e-01 -2.071740571409463882e-03 8.285328000783920288e-02 -3.659373521804809570e-01 7.613977044820785522e-02 -3.349303305149078369e-01 3.066427633166313171e-02 -1.165450140833854675e-01 1.628168970346450806e-01 1.587928384542465210e-01 -2.727535068988800049e-01 2.103761732578277588e-01 7.085841614753007889e-03 1.008980274200439453e-01 8.626010268926620483e-02 3.286972641944885254e-02 -1.192517653107643127e-01 1.633571833372116089e-01 1.523714326322078705e-02 -2.089202590286731720e-02 -3.920975700020790100e-02 1.629649847745895386e-01 2.052118033170700073e-01 -3.719795942306518555e-01 -1.351587772369384766e-01 -1.267929971218109131e-01 -2.297033518552780151e-01 1.092692166566848755e-01
-2.168846428394317627e-01 3.445428982377052307e-02 -1.107420250773429871e-01 4.109755158424377441e-02 1.320128422230482101e-02 -2.357822209596633911e-01 2.534372806549072266e-01 -4.176447987556457520e-01 1.242902129888534546e-02 -1.976427137851715088e-01 1.049246564507484436e-01 1.209560036659240723e-01 2.011322528123855591e-01 -1.060428395867347717e-01 -4.230243265628814697e-01 -1.676103472709655762e-01 -9.419567883014678955e-02 -3.097473084926605225e-02 -9.737129509449005127e-02 3.593507707118988037e-01 -1.275930851697921753e-01 4.862796515226364136e-02 -2.386689335107803345e-01 2.265129834413528442e-01 5.431054532527923584e-02 -1.167761981487274170e-01 -4.308615624904632568e-02 6.555313616991043091e-02 5.201325286179780960e-03 5.797446146607398987e-02 1.343792229890823364e-01 -1.579347439110279083e-02
8.902397006750106812e-03 -2.288846671581268311e-02 -1.493160426616668701e-01 -1.623489260673522949e-01 3.883461058139801025e-01 -1.815132349729537964e-01 -7.541513442993164062e-02 -1.997693330049514771e-01 -1.263733059167861938e-01 -3.704786300659179688e-02 -1.038782447576522827e-01 8.433032780885696411e-02 2.314247786998748779e-01 -1.553127467632293701e-01 -2.121331393718719482e-01 5.444156005978584290e-02 -8.435703814029693604e-02 -1.069715842604637146e-01 -8.354868739843368530e-02 8.039436489343643188e-02 2.028759121894836426e-01 2.126780897378921509e-01 9.653184562921524048e-02 1.424515545368194580e-01 4.451064467430114746e-01 -1.248399168252944946e-01 -3.409750014543533325e-02 -2.624164521694183350e-01 3.786473721265792847e-02 -1.627813130617141724e-01 -3.158828914165496826e-01 3.245689347386360168e-02
-2.608101963996887207e-01 1.562440842390060425e-01 1.502775587141513824e-03 7.819409668445587158e-02 1.976179145276546478e-02 8.605284243822097778e-02 -1.309431099798530340e-04 -2.477379888296127319e-01 2.912594974040985107e-01 -3.833234012126922607e-01 1.700783520936965942e-01 -1.661650538444519043e-01 -1.742502115666866302e-02 1.810186058282852173e-01 -2.601993680000305176e-01 -4.070394113659858704e-02 -2.082123011350631714e-01 -3.037395179271697998e-01 1.469170395284891129e-02 -4.740389436483383179e-02 -2.460366860032081604e-02 8.399190753698348999e-02 1.769795864820480347e-01 -8.028556406497955322e-02 6.326901167631149292e-02 3.835734128952026367e-01 -1.063303928822278976e-02 -1.759743988513946533e-01 1.974156312644481659e-02 -7.680124789476394653e-02 -2.591495811939239502e-01 -4.880813509225845337e-02
-4.933284595608711243e-02 6.133272871375083923e-02 -1.396772414445877075e-01 -3.377546370029449463e-01 2.407106161117553711e-01 -2.784950286149978638e-02 -5.348455533385276794e-02 -3.832891881465911865e-01 2.803953737020492554e-02 -2.418630868196487427e-01 -6.453437358140945435e-02 -5.391754209995269775e-02 2.935896515846252441e-01 -2.291950136423110962e-01 -7.513642311096191406e-02 2.791796326637268066e-01 -2.740691006183624268e-01 -7.303456217050552368e-02 -3.590488061308860779e-02 1.493626236915588379e-01 6.066564470529556274e-02 1.536803245544433594e-01 -6.495106965303421021e-02 -1.238098554313182831e-02 -1.761132329702377319e-01 -3.452192991971969604e-02 9.107882529497146606e-02 -2.139510214328765869e-01 1.235753074288368225e-01 1.662501394748687744e-01 -2.972469329833984375e-01 9.899753332138061523e-02
-4.950771033763885498e-01 2.486589550971984863e-01 -2.082464396953582764e-01 -1.894552856683731079e-01 2.288978993892669678e-01 -3.544048964977264404e-02 2.358503937721252441e-01 -3.486993610858917236e-01 7.582439482212066650e-02 5.941677093505859375e-02 -7.160633802413940430e-02 -1.593802124261856079e-01 1.478614807128906250e-01 -1.946569979190826416e-01 -1.997568160295486450e-01 1.701866388320922852e-01 -4.146605357527732849e-02 -2.538401484489440918e-01 1.213217303156852722e-01 4.436143673956394196e-03 -7.977429777383804321e-02 6.506297737360000610e-02 -7.225161790847778320e-02 3.284889087080955505e-02 1.567120850086212158e-01 9.784770756959915161e-02 -2.450519502162933350e-01 -2.525902166962623596e-02 -9.085255116224288940e-02 -6.765171885490417480e-02 9.027924388647079468e-02 3.030969202518463135e-02
-1.730392873287200928e-01 1.523202210664749146e-01 -1.873399615287780762e-01 -2.790490388870239258e-01 1.871528029441833496e-01 1.292954385280609131e-01 2.757529029622673988e-03 -4.851020500063896179e-02 -1.072989851236343384e-01 -2.670149207115173340e-01 2.181801050901412964e-01 -2.330627664923667908e-02 3.752728402614593506e-01 2.058295756578445435e-01 -7.125180214643478394e-02 1.457762867212295532e-01 7.016608119010925293e-02 -3.347663283348083496e-01 -3.537304326891899109e-02 2.829972887411713600e-03 -1.415757834911346436e-01 -4.947903007268905640e-02 1.098455563187599182e-01 -7.915126532316207886e-02 -1.075709387660026550e-01 6.350079923868179321e-02 -6.982986629009246826e-02 -1.045806407928466797e-01 -3.398737609386444092e-01 1.348943710327148438e-01 5.618509650230407715e-02 3.345889747142791748e-01
-3.983813803642988205e-03 1.653369963169097900e-01 -5.342575907707214355e-02 -8.902586251497268677e-02 1.823376268148422241e-01 -2.834247350692749023e-01 -1.014185473322868347e-01 -3.068487644195556641e-01 -1.836448311805725098e-01 7.103044539690017700e-03 -7.561935484409332275e-02 3.310822546482086182e-01 8.706323057413101196e-02 2.570146620273590088e-01 -2.940829396247863770e-01 -7.010868936777114868e-02 -9.382944554090499878e-02 1.041434854269027710e-01 1.118971928954124451e-01 1.356576681137084961e-01 2.163904756307601929e-01 6.300829350948333740e-02 1.667959094047546387e-01 -5.256265867501497269e-03 2.309411317110061646e-01 -5.373654514551162720e-02 -1.115793287754058838e-01 1.033360660076141357e-01 -6.061479076743125916e-02 3.601670563220977783e-01 -2.230634391307830811e-01 -1.948956698179244995e-01
-1.782285720109939575e-01 -4.983016848564147949e-02 -1.484037097543478012e-02 -2.201469847932457924e-03 -3.417429327964782715e-02 -2.744630575180053711e-01 9.785039722919464111e-02 -1.836303919553756714e-01 1.806796938180923462e-01 -2.096819132566452026e-01 2.625066600739955902e-02 -8.274360001087188721e-02 2.838027477264404297e-02 8.980275690555572510e-02 -1.603851914405822754e-01 9.794621169567108154e-02 -1.931833177804946899e-01 -3.390616178512573242e-02 3.789204657077789307e-01 3.754908740520477295e-01 4.444492235779762268e-02 2.814987599849700928e-01 -3.331617265939712524e-02 -1.608955562114715576e-01 2.849936783313751221e-01 4.596198350191116333e-02 2.423198223114013672e-01 -2.471813857555389404e-01 -2.174191921949386597e-01 -4.514952655881643295e-03 -1.654088050127029419e-01 -9.131770581007003784e-02
1.688990890979766846e-01 -2.257384806871414185e-01 5.215488746762275696e-02 -1.742440462112426758e-01 2.770915031433105469e-01 -1.787344925105571747e-02 2.561949193477630615e-01 -4.515911638736724854e-01 5.745794996619224548e-02 -2.660507559776306152e-01 2.066013403236865997e-02 -8.166810870170593262e-02 2.586143016815185547e-01 -1.450297683477401733e-01 -2.422477751970291138e-01 7.919655740261077881e-02 -1.595903486013412476e-01 9.733457863330841064e-02 3.035621903836727142e-02 1.573141664266586304e-01 7.490157335996627808e-02 -4.172095283865928650e-02 8.202925324440002441e-02 4.866332560777664185e-02 2.516350448131561279e-01 1.630240306258201599e-02 2.451053261756896973e-02 -3.620775043964385986e-01 -9.883596748113632202e-02 -4.680875688791275024e-02 -1.491528749465942383e-01 1.262122765183448792e-02
-4.368150606751441956e-03 5.933213513344526291e-03 3.248199447989463806e-02 2.361457422375679016e-02 1.304230093955993652e-01 -1.030838936567306519e-01 3.680053725838661194e-02 -1.743602603673934937e-01 1.753039062023162842e-01 -1.192784756422042847e-01 -2.896245121955871582e-01 2.627170272171497345e-02 4.158571064472198486e-01 8.120139129459857941e-03 -1.977024674415588379e-01 -5.592857673764228821e-02 -7.415149360895156860e-02 -1.289540380239486694e-01 -2.152125835418701172e-01 1.483882516622543335e-01 1.264495402574539185e-01 -1.381922364234924316e-01 2.290045619010925293e-01 1.572707891464233398e-01 3.525296747684478760e-01 1.661789119243621826e-01 1.447338014841079712e-01 6.669110804796218872e-02 -2.947379350662231445e-01 -1.137423962354660034e-01 -2.130978256464004517e-01 -2.625996172428131104e-01
9.212347865104675293e-02 5.299493074417114258e-01 8.821184746921062469e-03 -3.550145402550697327e-02 -1.921972818672657013e-02 -3.853084146976470947e-01 1.404822152107954025e-02 -2.083512395620346069e-01 1.452173143625259399e-01 -3.283689618110656738e-01 -2.773910574615001678e-02 -1.659295856952667236e-01 2.499817609786987305e-01 7.906977087259292603e-02 -2.098269164562225342e-01 9.105190634727478027e-02 -1.067756414413452148e-01 4.515197942964732647e-04 4.260723292827606201e-02 -6.633086502552032471e-02 -5.857614055275917053e-02 -1.952733695507049561e-01 7.505428045988082886e-02 -2.387947887182235718e-01 2.592934668064117432e-01 9.190423041582107544e-02 4.139310121536254883e-02 8.036009222269058228e-02 -1.135577633976936340e-01 1.334873884916305542e-01 4.271914064884185791e-02 1.967136189341545105e-02
-1.808256059885025024e-01 5.403948482125997543e-03 4.484226927161216736e-02 1.031007468700408936e-01 2.768741846084594727e-01 -1.753965169191360474e-01 3.292505145072937012e-01 -1.658977270126342773e-01 1.432512551546096802e-01 1.052906885743141174e-01 -1.332308202981948853e-01 8.310460299253463745e-02 1.148529946804046631e-01 1.591739803552627563e-01 -4.946538805961608887e-01 1.716520339250564575e-01 -6.092337518930435181e-02 -8.925101906061172485e-02 -9.571456164121627808e-02 1.414314359426498413e-01 9.668335318565368652e-02 1.673935204744338989e-01 2.591212093830108643e-02 1.078224331140518188e-01 2.473439723253250122e-01 2.758181095123291016e-01 -6.262054294347763062e-02 2.938303649425506592e-01 7.788787037134170532e-02 -3.267736360430717468e-02 -1.287647932767868042e-01 2.468057908117771149e-02
1.208531782031059265e-01 2.787431180477142334e-01 1.798628419637680054e-01 -2.732275724411010742e-01 2.271076440811157227e-01 -1.749968081712722778e-01 1.193972229957580566e-01 -3.095099031925201416e-01 2.246790528297424316e-01 -1.057178750634193420e-01 3.397925570607185364e-02 -1.360443979501724243e-01 4.318320006132125854e-02 3.192759454250335693e-01 -3.635858884081244469e-03 -1.012956649065017700e-01 -1.770366728305816650e-01 6.736079603433609009e-02 -9.611124545335769653e-02 -6.769383698701858521e-02 2.733197212219238281e-01 -6.191635876893997192e-02 -5.775433033704757690e-02 1.997366696596145630e-01 -5.558589473366737366e-02 2.025685459375381470e-01 1.803865432739257812e-01 -1.684877872467041016e-01 -2.753944694995880127e-01 1.056595221161842346e-01 -1.894013583660125732e-01 1.168173030018806458e-01
-2.172849178314208984e-01 1.645086705684661865e-01 1.665209420025348663e-02 6.147952750325202942e-02 1.376216262578964233e-01 -1.432900279760360718e-01 3.269109427928924561e-01 -2.713432013988494873e-01 4.786981269717216492e-02 -2.273976653814315796e-01 1.038171872496604919e-01 -1.838776469230651855e-01 1.385497450828552246e-01 -1.997024416923522949e-01 -2.349020540714263916e-01 -3.006772138178348541e-02 -6.189574301242828369e-02 -5.898375064134597778e-02 4.561803303658962250e-03 -1.280374079942703247e-01 -9.110043942928314209e-02 2.323022484779357910e-02 -1.835770159959793091e-01 -3.231641277670860291e-02 5.939376950263977051e-01 8.765967190265655518e-02 1.819007098674774170e-01 -8.685532957315444946e-02 9.458430856466293335e-02 6.566176563501358032e-02 6.178094074130058289e-02 4.986400157213211060e-02
-3.153092861175537109e-01 1.111232675611972809e-02 1.442616432905197144e-01 -1.885416805744171143e-01 2.532582581043243408e-01 -2.199717313051223755e-01 2.977480888366699219e-01 -1.454437673091888428e-01 1.808183267712593079e-02 -2.060597538948059082e-01 -1.329161375761032104e-01 -2.465653419494628906e-01 -8.482090383768081665e-02 -7.699789851903915405e-02 -2.596167027950286865e-01 8.249803632497787476e-02 -9.974806755781173706e-02 -1.047181040048599243e-01 -1.756789833307266235e-01 1.772213727235794067e-01 1.553881913423538208e-02 -1.064994260668754578e-01 -3.301421999931335449e-01 -1.759899854660034180e-01 -2.568351104855537415e-03 1.630740761756896973e-01 -1.355218589305877686e-01 4.130901361349970102e-04 1.475604018196463585e-03 2.832980453968048096e-01 -2.297369092702865601e-01 -2.102774754166603088e-02
-2.011065036058425903e-01 2.576164603233337402e-01 -1.123058702796697617e-02 1.063374578952789307e-01 1.299760341644287109e-01 -5.552455782890319824e-02 1.789363026618957520e-01 -2.577501833438873291e-01 -1.607934236526489258e-01 -1.476813256740570068e-01 3.354602158069610596e-01 -5.289500951766967773e-02 1.182402744889259338e-01 1.882119029760360718e-01 -3.501085340976715088e-01 1.145603060722351074e-01 8.728990703821182251e-02 -1.900874823331832886e-02 -1.254467219114303589e-01 2.813799493014812469e-02 2.469920665025711060e-01 1.754766702651977539e-01 2.277398258447647095e-01 -2.174952328205108643e-01 3.095386326313018799e-01 -1.430561859160661697e-02 -2.337306886911392212e-01 -1.387065798044204712e-01 8.959310501813888550e-02 2.811926230788230896e-02 1.424526721239089966e-01 2.739983424544334412e-02
-7.290550973266363144e-03 3.435005247592926025e-01 2.779456675052642822e-01 -2.300637215375900269e-01 2.744086682796478271e-01 -1.703075468540191650e-01 1.288621723651885986e-01 -1.419971883296966553e-01 1.293832994997501373e-02 -1.234904155135154724e-01 -5.280785635113716125e-02 1.632094234228134155e-01 -9.679603576660156250e-02 1.450260579586029053e-01 -4.661354050040245056e-02 -1.036023348569869995e-01 -3.248358964920043945e-01 -1.291944086551666260e-01 -1.125903502106666565e-01 1.239346638321876526e-01 1.098861470818519592e-01 1.837090849876403809e-01 1.366950124502182007e-01 1.431248039007186890e-01 1.938446611166000366e-01 1.801495105028152466e-01 9.485047310590744019e-02 -2.285513654351234436e-02 -2.937061488628387451e-01 5.439870804548263550e-02 -2.300262004137039185e-01 2.561697959899902344e-01
-2.870917916297912598e-01 1.745157241821289062e-01 1.494704186916351318e-02 -2.125193364918231964e-02 1.131465658545494080e-01 -2.855239212512969971e-01 9.156700968742370605e-02 -4.930817708373069763e-02 -1.070948019623756409e-01 -1.630500853061676025e-01 1.814939230680465698e-01 -3.589949607849121094e-01 -1.893300749361515045e-02 -3.488265350461006165e-02 -2.618809044361114502e-01 1.293366700410842896e-01 -1.184694543480873108e-01 -3.044252395629882812e-01 4.263959825038909912e-02 1.008895635604858398e-01 6.129764392971992493e-02 -8.926784247159957886e-02 -1.583729386329650879e-01 -9.869041293859481812e-02 3.285268545150756836e-01 -4.206583648920059204e-02 3.957931697368621826e-02 -9.630328975617885590e-03 -2.445244938135147095e-01 2.840992212295532227e-01 1.780267804861068726e-01 -2.138632982969284058e-01
-1.219164207577705383e-01 6.170924752950668335e-02 -8.466820418834686279e-02 -7.054420560598373413e-02 1.143827885389328003e-01 -1.435998231172561646e-01 1.555366218090057373e-01 -4.931253492832183838e-01 1.002857759594917297e-01 -2.978286743164062500e-01 -9.755243547260761261e-03 9.558749943971633911e-02 3.482482209801673889e-02 -3.638151288032531738e-02 -6.066988036036491394e-02 4.939039051532745361e-02 -1.370744705200195312e-01 -9.566786885261535645e-02 6.000394746661186218e-02 -1.262444555759429932e-01 1.513049006462097168e-02 -1.498255431652069092e-01 -2.204107046127319336e-01 -2.845235541462898254e-02 -1.409622468054294586e-02 2.603568881750106812e-02 1.245419308543205261e-02 -5.688000321388244629e-01 -1.758537441492080688e-01 1.619746088981628418e-01 -1.591451615095138550e-01 1.576924622058868408e-01
-2.708771824836730957e-01 -8.930568397045135498e-02 -1.038122326135635376e-01 2.311033569276332855e-02 2.790910899639129639e-01 1.544602960348129272e-01 5.494580790400505066e-02 -4.662390351295471191e-01 2.360359281301498413e-01 -4.339261054992675781e-01 3.168953349813818932e-03 2.461086809635162354e-01 1.926574972458183765e-03 1.173340529203414917e-01 -1.669663786888122559e-01 5.961215496063232422e-02 -4.006967321038246155e-02 -1.090630516409873962e-01 7.469629496335983276e-02 1.523700952529907227e-01 -2.217035181820392609e-02 5.924369022250175476e-02 6.987012177705764771e-02 -1.212846674025058746e-02 -6.082010222598910332e-04 -1.803881525993347168e-01 1.168806552886962891e-01 -1.561816632747650146e-01 1.647078841924667358e-01 1.944691091775894165e-01 -2.103318572044372559e-01 -6.555481255054473877e-02
-1.286163032054901123e-01 2.800533175468444824e-01 -1.253298372030258179e-01 1.082548648118972778e-01 2.412868440151214600e-01 6.573343276977539062e-02 2.366080582141876221e-01 -1.681089103221893311e-01 1.223916467279195786e-02 -2.929345965385437012e-01 -2.280423976480960846e-02 -4.596626460552215576e-01 1.531026661396026611e-01 -1.438607871532440186e-01 -2.856418192386627197e-01 5.046411603689193726e-02 -1.315223276615142822e-01 -2.520597279071807861e-01 -8.798810839653015137e-02 1.515433937311172485e-01 -6.015193462371826172e-02 -9.473136812448501587e-02 8.415802568197250366e-02 -4.016093164682388306e-02 1.975795328617095947e-01 1.337949335575103760e-01 -1.962187588214874268e-01 -1.636218130588531494e-01 -1.493430137634277344e-01 2.083849720656871796e-02 1.694409921765327454e-02 1.634258180856704712e-01
-2.533045709133148193e-01 -1.214878410100936890e-01 1.252199858427047729e-01 -7.903642952442169189e-02 5.579482764005661011e-02 -2.295072376728057861e-01 7.452770322561264038e-02 -1.942729204893112183e-01 4.874185472726821899e-02 -1.692732870578765869e-01 -3.305336460471153259e-02 1.682427823543548584e-01 4.751625657081604004e-01 1.007840856909751892e-01 -2.411343157291412354e-01 8.672429621219635010e-02 -1.546290516853332520e-01 -1.975530087947845459e-01 -2.156200073659420013e-02 2.016430795192718506e-01 -8.064927905797958374e-02 2.073830924928188324e-02 -1.497061103582382202e-01 1.161734163761138916e-01 9.624131768941879272e-02 1.229468062520027161e-01 -1.076399162411689758e-01 3.784692287445068359e-01 1.385061144828796387e-01 2.513603270053863525e-01 -4.780286923050880432e-02 1.651580333709716797e-01
-1.161209046840667725e-01 2.093084901571273804e-01 5.710830539464950562e-02 -2.665040493011474609e-01 2.467607557773590088e-01 -2.469439357519149780e-01 -8.550456911325454712e-02 -1.871403008699417114e-01 -7.617864757776260376e-02 -1.420731469988822937e-02 -1.987300217151641846e-01 1.805950105190277100e-01 1.654754206538200378e-02 1.043795943260192871e-01 -2.980521917343139648e-01 1.833512336015701294e-01 -4.035114645957946777e-01 -8.652190864086151123e-02 2.287577837705612183e-01 -1.664699614048004150e-01 -2.385400384664535522e-01 -1.064717024564743042e-01 -4.017230123281478882e-03 -1.647014021873474121e-01 2.226191163063049316e-01 1.323878616094589233e-01 -2.076798677444458008e-02 1.287496685981750488e-01 -1.549046039581298828e-01 5.860369279980659485e-02 -1.853348165750503540e-01 2.963334135711193085e-02
-3.463878035545349121e-01 7.431320101022720337e-02 9.118429571390151978e-02 -1.455060541629791260e-01 4.659751057624816895e-01 -2.933278977870941162e-01 3.715599700808525085e-02 -1.420224830508232117e-02 -2.906582355499267578e-01 -2.374351918697357178e-01 -8.929124474525451660e-02 -2.434597909450531006e-01 1.382547169923782349e-01 4.375411942601203918e-02 -2.523111104965209961e-01 1.350190639495849609e-01 1.938240975141525269e-02 -1.361313313245773315e-01 -1.655755341053009033e-01 1.090606823563575745e-01 -7.008290290832519531e-02 -2.372328341007232666e-01 -1.190099790692329407e-01 1.755176484584808350e-01 -1.255832761526107788e-01 -7.711210101842880249e-02 1.051235496997833252e-01 6.655795872211456299e-02 -8.656293898820877075e-02 -4.995258059352636337e-04 -1.414402723312377930e-01 1.233446598052978516e-02
1.633644849061965942e-01 2.928230166435241699e-01 -1.653351485729217529e-01 -1.831806600093841553e-01 1.487754136323928833e-01 -1.915062032639980316e-02 4.849470686167478561e-03 -1.131450161337852478e-01 6.995590031147003174e-02 -3.280422389507293701e-01 1.109596863389015198e-01 1.713009625673294067e-01 -2.410592325031757355e-02 2.024708986282348633e-01 -1.710661351680755615e-01 -2.787752747535705566e-01 -3.570033311843872070e-01 -8.833647519350051880e-02 1.041690111160278320e-01 6.110403686761856079e-02 2.882582843303680420e-01 -1.145904809236526489e-01 1.198907718062400818e-01 -9.111963212490081787e-02 2.459710985422134399e-01 2.628656476736068726e-02 2.730799652636051178e-02 -4.975625127553939819e-02 -2.096421122550964355e-01 1.144128665328025818e-01 -2.357772141695022583e-01 2.069980949163436890e-01
-2.302460372447967529e-01 2.295321524143218994e-01 -9.366083145141601562e-02 -1.700297370553016663e-02 2.541738748550415039e-01 -4.287364184856414795e-01 3.213509619235992432e-01 -1.241517364978790283e-01 -9.863911569118499756e-02 -2.121602147817611694e-01 -1.886975318193435669e-01 -4.135297834873199463e-01 1.833526641130447388e-01 -7.588887959718704224e-02 -2.019061148166656494e-01 -1.140052080154418945e-01 -3.027847409248352051e-02 -4.802478104829788208e-02 -6.244810298085212708e-02 2.356776222586631775e-02 3.491649404168128967e-02 7.917341589927673340e-02 -2.104439586400985718e-02 -8.500339835882186890e-02 2.155472189188003540e-01 -9.995527565479278564e-02 -1.129421219229698181e-01 -1.599828302860260010e-01 -1.435337066650390625e-01 -1.169434413313865662e-01 7.675703614950180054e-02 7.641479372978210449e-02
-3.901156410574913025e-02 1.692190915346145630e-01 1.883704215288162231e-01 1.951020061969757080e-01 2.684734202921390533e-02 8.275004476308822632e-02 5.649678781628608704e-02 -4.451675415039062500e-01 7.158960402011871338e-02 -2.030157716944813728e-03 2.528173625469207764e-01 -2.018259763717651367e-01 2.653461182489991188e-03 2.395603656768798828e-01 -2.214510142803192139e-01 6.232183054089546204e-02 -2.608906924724578857e-01 -1.631816923618316650e-01 1.297827810049057007e-01 5.241144821047782898e-02 1.984757035970687866e-01 -2.213551104068756104e-01 -1.306703872978687286e-02 1.750245243310928345e-01 3.805112838745117188e-01 -4.062140360474586487e-02 1.233862861990928650e-01 -2.377216517925262451e-01 3.691924735903739929e-02 8.480177260935306549e-03 -5.100726336240768433e-02 1.075680851936340332e-01
-2.951699495315551758e-01 2.377377152442932129e-01 2.353314161300659180e-01 9.043148905038833618e-02 1.424899995326995850e-01 -1.942118108272552490e-01 -5.891196429729461670e-02 -2.286444306373596191e-01 1.346485409885644913e-02 -4.151950776576995850e-01 2.541044950485229492e-01 6.270468980073928833e-02 3.393130749464035034e-02 2.587628364562988281e-01 -2.093432098627090454e-02 -2.400296740233898163e-02 -3.066771328449249268e-01 -1.842702925205230713e-01 -1.978035122156143188e-01 1.331193000078201294e-01 -4.886789992451667786e-02 9.711364284157752991e-03 1.418007444590330124e-02 -1.039170473814010620e-01 1.159876585006713867e-02 9.542480856180191040e-02 5.031133815646171570e-02 -2.958859503269195557e-01 8.267833292484283447e-02 -1.245665028691291809e-01 -2.155159562826156616e-01 -4.876321926712989807e-02
3.588562458753585815e-02 2.926428020000457764e-01 -3.065065247938036919e-04 1.836527138948440552e-02 1.684767901897430420e-01 -1.179281249642372131e-01 3.951040655374526978e-02 -2.878324687480926514e-01 -3.158450126647949219e-01 -3.941144794225692749e-02 -6.734979804605245590e-03 2.981032133102416992e-01 5.011257901787757874e-02 1.395038366317749023e-01 -4.185277521610260010e-01 1.471982300281524658e-01 -1.718393340706825256e-02 -1.073448881506919861e-01 -1.368543207645416260e-01 2.341078408062458038e-02 9.762511402368545532e-02 -1.965943351387977600e-02 -3.455981984734535217e-02 2.029276452958583832e-02 6.341909617185592651e-02 -2.465070188045501709e-01 -1.267147995531558990e-02 1.592955291271209717e-01 -1.526060551404953003e-01 3.481622040271759033e-01 -3.082487583160400391e-01 -6.739681959152221680e-02
-1.322528868913650513e-01 -4.272279515862464905e-02 -8.693445473909378052e-02 -5.672219395637512207e-02 2.087850123643875122e-01 1.659332960844039917e-01 1.039259433746337891e-01 -2.489627450704574585e-01 -1.638673245906829834e-01 -2.438892722129821777e-01 2.859319746494293213e-01 -2.397659793496131897e-02 9.359236806631088257e-02 1.117094680666923523e-01 3.298544324934482574e-03 2.963051386177539825e-02 -1.146996170282363892e-01 -1.303515136241912842e-01 -6.224181875586509705e-02 3.360218703746795654e-01 -1.959227211773395538e-02 -1.293120533227920532e-01 1.230368688702583313e-01 -2.664699554443359375e-01 3.872771188616752625e-02 -2.214625664055347443e-02 -5.227186251431703568e-03 1.082418300211429596e-02 -3.686975240707397461e-01 2.459649443626403809e-01 -3.070837259292602539e-01 3.035675585269927979e-01
-1.764159798622131348e-01 -3.159490600228309631e-02 5.100974813103675842e-02 -3.506628423929214478e-02 2.089921087026596069e-01 1.526613980531692505e-01 -8.001773059368133545e-02 -1.862252503633499146e-01 7.871939986944198608e-02 -3.128305077552795410e-01 3.165014982223510742e-01 -2.348217368125915527e-02 7.751441746950149536e-02 2.228824943304061890e-01 -7.768544554710388184e-02 1.077850908041000366e-01 3.639431670308113098e-03 -9.751944988965988159e-02 8.384236693382263184e-02 1.980937123298645020e-01 -3.042328543961048126e-02 -3.460197150707244873e-02 3.369246423244476318e-01 -2.288745939731597900e-01 1.775923371315002441e-01 4.303884506225585938e-02 8.477515727281570435e-02 5.406407266855239868e-02 -3.285313248634338379e-01 2.112528085708618164e-01 -3.638848364353179932e-01 1.598970741033554077e-01
-1.565231531858444214e-01 -1.550512462854385376e-01 6.503957509994506836e-02 -1.254096031188964844e-01 1.185965985059738159e-01 -1.537885367870330811e-01 -1.490602791309356689e-01 -2.142626047134399414e-01 2.434877753257751465e-01 -2.655440866947174072e-01 2.740749716758728027e-01 1.670232601463794708e-02 1.906462460756301880e-01 -1.155745089054107666e-01 5.368500575423240662e-02 6.613284349441528320e-02 -8.656023442745208740e-02 7.513727992773056030e-02 8.811657875776290894e-02 2.254446595907211304e-01 1.970283538103103638e-01 -4.042734391987323761e-03 -1.429892480373382568e-01 4.498726502060890198e-02 3.200035691261291504e-01 -1.033207867294549942e-02 5.400171130895614624e-02 1.451209932565689087e-02 -3.189464509487152100e-01 4.375653862953186035e-01 -1.703107655048370361e-01 5.135330185294151306e-02
-1.150633990764617920e-01 6.747822463512420654e-02 -3.492147848010063171e-02 -3.358765542507171631e-01 2.691564559936523438e-01 -6.281083077192306519e-02 -3.429783880710601807e-02 -2.251188009977340698e-01 1.203910708427429199e-01 -2.581599056720733643e-01 1.076120510697364807e-01 1.535767167806625366e-01 2.096357792615890503e-01 -3.510844334959983826e-02 -1.249969676136970520e-01 8.980783820152282715e-02 -3.114874064922332764e-01 -1.415390372276306152e-01 -6.421043723821640015e-02 1.664083451032638550e-01 7.953516393899917603e-02 1.760733574628829956e-01 7.055219262838363647e-02 8.018229156732559204e-02 -2.174247503280639648e-01 -1.776660233736038208e-01 2.834652960300445557e-01 -1.904665827751159668e-01 2.923922054469585419e-02 1.390282362699508667e-01 -3.020185828208923340e-01 2.242287844419479370e-01
-1.221246924251317978e-02 4.108594357967376709e-02 -1.671304181218147278e-02 -1.062688902020454407e-01 3.622686862945556641e-01 3.384841606020927429e-02 1.367871016263961792e-01 4.207493620924651623e-04 6.120554730296134949e-02 4.158534854650497437e-02 1.672147214412689209e-02 9.475645422935485840e-02 2.242870926856994629e-01 8.916088193655014038e-02 -1.629660725593566895e-01 2.254527956247329712e-01 -6.357265263795852661e-02 -4.159895479679107666e-01 -1.795577704906463623e-01 3.565580844879150391e-01 5.147821083664894104e-02 -2.486567385494709015e-02 -1.119857560843229294e-02 -1.444204002618789673e-01 3.418863415718078613e-01 -7.344178855419158936e-02 1.414864063262939453e-01 -2.286513447761535645e-01 -3.192030265927314758e-02 -1.734600053168833256e-03 -3.630898147821426392e-02 -3.570510745048522949e-01
-4.963025450706481934e-02 -5.517595633864402771e-02 1.611338555812835693e-01 1.128611043095588684e-01 -8.074996992945671082e-03 1.511067599058151245e-01 1.196124851703643799e-01 -4.098623991012573242e-01 -8.400179445743560791e-02 -9.423617273569107056e-02 2.295127809047698975e-01 -1.092098131775856018e-01 1.279210597276687622e-01 3.122587800025939941e-01 -8.938153088092803955e-02 5.996702611446380615e-02 -2.767048776149749756e-01 -2.348334789276123047e-01 2.295628935098648071e-01 1.079853065311908722e-02 6.413323432207107544e-02 -2.479147762060165405e-01 3.962138202041387558e-03 -2.358277514576911926e-02 4.856264293193817139e-01 -2.148536033928394318e-02 7.698382250964641571e-03 -3.967784717679023743e-02 1.071345359086990356e-01 8.281464874744415283e-02 -1.940528452396392822e-01 2.897492144256830215e-03
-2.619530856609344482e-01 1.210346817970275879e-01 -1.185105368494987488e-01 -1.818884760141372681e-01 5.395278707146644592e-02 -2.851080000400543213e-01 1.458016335964202881e-01 -4.080034792423248291e-01 -1.521144807338714600e-01 -7.345225661993026733e-02 1.187367662787437439e-01 3.736538439989089966e-02 2.595100700855255127e-01 -2.564707398414611816e-02 -3.464354872703552246e-01 -1.153628155589103699e-01 1.601444743573665619e-02 -2.080359160900115967e-01 -7.352674007415771484e-02 4.011141359806060791e-01 -1.001386567950248718e-01 1.193935051560401917e-01 -1.535214036703109741e-01 1.035491228103637695e-01 1.912827230989933014e-02 -1.640368998050689697e-02 3.453867137432098389e-02 4.033290315419435501e-03 1.987421959638595581e-01 1.568900197744369507e-01 1.337986886501312256e-01 -7.443292066454887390e-03
1.962914019823074341e-01 -2.251985110342502594e-02 -8.782471716403961182e-02 9.070351719856262207e-02 3.804596066474914551e-01 2.199537493288516998e-02 6.706599146127700806e-02 -1.968924701213836670e-01 3.322151601314544678e-01 -5.683290213346481323e-02 2.211381793022155762e-01 2.370308190584182739e-01 4.095092415809631348e-01 2.348500639200210571e-01 -3.122400641441345215e-01 2.067522145807743073e-02 -2.033719569444656372e-01 -1.501044351607561111e-02 -7.542514055967330933e-02 -1.396242827177047729e-01 1.369325667619705200e-01 -1.179327219724655151e-01 1.062671318650245667e-01 -1.442109942436218262e-01 1.657586693763732910e-01 -5.232281610369682312e-02 7.309620082378387451e-02 -5.464922264218330383e-02 -1.137212105095386505e-02 1.846845895051956177e-01 -8.923818916082382202e-02 6.932705640792846680e-02
-1.762640029191970825e-01 1.386866122484207153e-01 1.343277841806411743e-01 -2.160033434629440308e-01 2.366260588169097900e-01 -9.664018452167510986e-02 1.818165332078933716e-01 -1.067032888531684875e-01 -2.149632126092910767e-01 -5.059172865003347397e-03 1.101617142558097839e-01 1.452241390943527222e-01 5.464772880077362061e-02 7.360595464706420898e-02 -3.047454357147216797e-01 -1.612765947356820107e-03 -3.213177323341369629e-01 -1.196154579520225525e-02 2.810861170291900635e-01 -2.297287881374359131e-01 -1.348525732755661011e-01 -2.023369520902633667e-01 8.437721431255340576e-02 -1.797331422567367554e-01 2.051226049661636353e-01 2.336698472499847412e-01 -5.028112232685089111e-02 1.015983447432518005e-01 -1.540129631757736206e-01 3.358026444911956787e-01 -8.797842264175415039e-02 -8.373649418354034424e-02
-4.198642075061798096e-01 5.456146970391273499e-02 -8.371151983737945557e-03 -1.116056069731712341e-01 1.438440680503845215e-01 1.805461198091506958e-02 3.379160538315773010e-03 -3.169545531272888184e-01 1.867863684892654419e-01 -1.004607528448104858e-01 -3.320018574595451355e-02 -1.383209079504013062e-01 1.724120080471038818e-01 2.485745698213577271e-01 -3.688937425613403320e-01 -2.769587337970733643e-01 -2.090650200843811035e-01 4.304284229874610901e-02 -2.737810015678405762e-01 -2.362938821315765381e-01 1.726289540529251099e-01 1.666750013828277588e-02 -2.573868334293365479e-01 -4.416199401021003723e-02 1.324833631515502930e-01 6.308858096599578857e-02 -4.989327862858772278e-02 4.794414341449737549e-02 -3.215385600924491882e-02 1.198007389903068542e-01 2.796212211251258850e-02 9.248182177543640137e-03
-7.118158042430877686e-02 6.246553361415863037e-02 -5.566083267331123352e-02 -2.245299369096755981e-01 5.964620783925056458e-02 7.453743368387222290e-02 1.569916754961013794e-01 -3.713333010673522949e-01 3.287202417850494385e-01 -2.529523968696594238e-01 1.607086658477783203e-01 1.467602699995040894e-01 1.447472721338272095e-01 -1.718969196081161499e-01 -1.015095710754394531e-01 3.895653411746025085e-02 -2.425028085708618164e-01 3.028379433089867234e-05 1.694356501102447510e-01 -3.974900022149085999e-02 2.430049031972885132e-01 3.660151362419128418e-02 -1.859016343951225281e-02 1.022075265645980835e-01 1.274537742137908936e-01 -1.098801866173744202e-01 1.693774461746215820e-01 -4.069832563400268555e-01 -1.301712244749069214e-01 2.684639990329742432e-01 -1.089690402150154114e-01 -1.812040060758590698e-02
-7.845898717641830444e-02 9.432192146778106689e-02 2.276035957038402557e-02 -4.070282727479934692e-02 1.194346547126770020e-01 -4.234506189823150635e-02 -2.125868201255798340e-02 -2.045983076095581055e-01 1.224421337246894836e-01 -2.724000513553619385e-01 -6.227254495024681091e-02 -1.013617366552352905e-01 3.737040162086486816e-01 -8.611015975475311279e-02 5.241886526346206665e-02 2.693062089383602142e-02 2.635598778724670410e-01 -2.390999048948287964e-01 1.671742796897888184e-01 2.604062259197235107e-01 3.366261720657348633e-02 1.443409919738769531e-01 1.857789605855941772e-02 -3.784223645925521851e-02 3.332144618034362793e-01 3.448079526424407959e-01 1.507253199815750122e-01 -9.763790667057037354e-02 -7.188102602958679199e-02 2.274920940399169922e-01 -3.111541867256164551e-01 -9.201169013977050781e-02
-2.207005620002746582e-01 1.116531714797019958e-01 6.747797131538391113e-02 -1.013833507895469666e-01 -1.323507633060216904e-02 -6.886488944292068481e-02 2.745136022567749023e-01 -2.060723602771759033e-01 4.204164147377014160e-01 -3.116732239723205566e-01 3.403206914663314819e-02 -2.682391405105590820e-01 2.157416045665740967e-01 5.985381454229354858e-02 9.614570438861846924e-02 -2.447762489318847656e-01 2.620683796703815460e-02 -1.691420525312423706e-01 -2.134114131331443787e-02 1.810175627470016479e-01 -7.953291386365890503e-02 2.162196934223175049e-01 -2.273125201463699341e-01 1.704742200672626495e-03 2.186253070831298828e-01 1.772510111331939697e-01 -1.223866362124681473e-02 -3.496732935309410095e-02 -1.516391932964324951e-01 1.411500871181488037e-01 8.889754861593246460e-02 -1.904938220977783203e-01
-1.597118973731994629e-01 1.851744651794433594e-01 1.247956901788711548e-01 -1.247919052839279175e-01 5.786864086985588074e-02 -1.511453241109848022e-01 2.481738328933715820e-01 -3.543233275413513184e-01 1.133269593119621277e-01 -2.554721832275390625e-01 6.677318364381790161e-02 -3.571020066738128662e-01 2.394374012947082520e-01 -5.704427510499954224e-02 -1.892924755811691284e-01 -3.425967693328857422e-02 -1.298371423035860062e-02 -3.144841194152832031e-01 2.795485965907573700e-02 -8.307450264692306519e-02 -6.120909005403518677e-02 -2.153109163045883179e-01 -1.649784147739410400e-01 1.553164143115282059e-02 2.904601991176605225e-01 1.754191517829895020e-01 -2.666412666440010071e-02 -2.110549807548522949e-02 6.273891776800155640e-02 1.586060076951980591e-01 2.215171009302139282e-01 -9.630210697650909424e-02
-9.536770172417163849e-03 1.591501384973526001e-01 4.642089083790779114e-02 1.348630636930465698e-01 2.200581878423690796e-01 1.244808509945869446e-01 2.173477411270141602e-01 -9.653776139020919800e-02 3.532674312591552734e-01 -7.186209410429000854e-02 2.533690929412841797e-01 6.555227190256118774e-02 2.091250866651535034e-01 1.456147283315658569e-01 -8.441664278507232666e-02 -3.097487092018127441e-01 -2.412329316139221191e-01 -1.695856302976608276e-01 -1.752021312713623047e-01 2.664064168930053711e-01 -9.909594431519508362e-03 3.917694091796875000e-02 2.148882672190666199e-02 -2.523044049739837646e-01 1.678491593338549137e-03 1.812592335045337677e-02 8.893942087888717651e-02 5.647481977939605713e-02 -3.536109030246734619e-01 4.872625693678855896e-02 -2.629783153533935547e-01 -7.012645155191421509e-02
-1.488887369632720947e-01 2.210171222686767578e-01 5.978612229228019714e-02 -6.670119613409042358e-02 -2.537701465189456940e-02 -1.079079061746597290e-01 -8.797652274370193481e-02 -1.211723983287811279e-01 -6.404189020395278931e-02 -2.250010222196578979e-01 -1.487057004123926163e-02 5.512490123510360718e-02 2.418751120567321777e-01 2.220544964075088501e-01 -2.409747987985610962e-01 2.909123003482818604e-01 -1.697809901088476181e-03 -1.679653674364089966e-01 -2.361214756965637207e-01 1.597419381141662598e-01 9.344747522845864296e-04 -2.346312403678894043e-01 -2.212927639484405518e-01 -2.380500137805938721e-01 -5.431118980050086975e-02 8.941419422626495361e-02 2.812036871910095215e-01 3.791232034564018250e-02 -1.406295448541641235e-01 -6.307452172040939331e-02 -4.363821446895599365e-01 -4.396618157625198364e-02
4.946449026465415955e-02 1.791267842054367065e-01 -1.002294197678565979e-01 -1.101770773530006409e-01 2.827870845794677734e-01 1.128183826804161072e-01 -3.122668014839291573e-03 -4.334232807159423828e-01 -7.817965000867843628e-02 6.211562454700469971e-02 1.884367167949676514e-01 9.883838705718517303e-03 3.579334914684295654e-01 -3.514787554740905762e-02 9.718710556626319885e-03 1.533206403255462646e-01 -2.544961571693420410e-01 -2.764979600906372070e-01 1.349731236696243286e-01 -1.991154160350561142e-03 -5.182000994682312012e-02 1.659964621067047119e-01 1.441834717988967896e-01 -1.322193592786788940e-01 -4.571871832013130188e-02 -4.791140556335449219e-02 6.515045464038848877e-02 9.967609308660030365e-03 3.427688032388687134e-02 2.594258077442646027e-02 -4.749898314476013184e-01 -6.693763658404350281e-03
7.745350152254104614e-02 -2.024915069341659546e-01 -8.171125501394271851e-02 -1.418514102697372437e-01 3.719994425773620605e-01 -1.695005744695663452e-01 -8.833701908588409424e-02 -1.547843217849731445e-01 -9.009335935115814209e-02 -1.207967773079872131e-01 1.427298635244369507e-01 1.630539894104003906e-01 3.914251625537872314e-01 1.955188810825347900e-03 -2.953141927719116211e-01 8.638315647840499878e-02 -2.537397295236587524e-02 -1.631246805191040039e-01 -1.327230483293533325e-01 2.377516329288482666e-01 2.568446397781372070e-01 2.483422905206680298e-01 1.939968019723892212e-01 1.461386494338512421e-02 1.873587965965270996e-01 1.274380534887313843e-01 1.947292238473892212e-01 -1.846335977315902710e-01 1.324300915002822876e-01 3.649558871984481812e-02 1.009260187856853008e-03 2.563540078699588776e-02
2.276458442211151123e-01 8.561776578426361084e-02 -1.316691488027572632e-01 3.370203077793121338e-02 2.285040766000747681e-01 -1.339018344879150391e-01 3.476726263761520386e-02 -2.402988672256469727e-01 1.711488068103790283e-01 -2.766166813671588898e-02 7.765857130289077759e-02 6.251350045204162598e-02 9.746058285236358643e-02 3.461697101593017578e-01 -3.170573115348815918e-01 -3.406566083431243896e-01 -6.603261455893516541e-03 -1.627496480941772461e-01 -1.214714124798774719e-01 7.272591348737478256e-03 4.737816005945205688e-02 -2.702740021049976349e-02 3.471739590167999268e-02 -1.293174028396606445e-01 3.627689927816390991e-02 -6.660383939743041992e-02 -1.971191354095935822e-02 -7.213456183671951294e-02 -1.574737876653671265e-01 3.029678165912628174e-01 -3.416678905487060547e-01 3.169649243354797363e-01
-1.388952881097793579e-01 -1.110739633440971375e-01 -9.751859307289123535e-02 -1.975925862789154053e-01 1.990077644586563110e-02 -1.664197742938995361e-01 4.689278304576873779e-01 -4.382092878222465515e-02 -7.683227211236953735e-02 -2.455753535032272339e-01 1.952313780784606934e-01 6.078430451452732086e-03 3.545707464218139648e-01 -2.626443803310394287e-01 -1.669404059648513794e-01 -7.204451411962509155e-02 -2.460606992244720459e-01 -7.150387018918991089e-02 -9.347550570964813232e-02 1.800207793712615967e-01 -2.133425325155258179e-01 -1.138271838426589966e-01 2.563803493976593018e-01 -1.051350310444831848e-01 8.686141669750213623e-02 5.003349483013153076e-02 2.199069857597351074e-01 4.766565188765525818e-02 3.882880136370658875e-02 1.754167228937149048e-01 1.444893423467874527e-02 5.061215162277221680e-02
-4.159555211663246155e-02 1.968775242567062378e-01 7.029568403959274292e-02 5.099760368466377258e-02 2.119618505239486694e-01 2.172573097050189972e-02 3.153676390647888184e-01 1.262779682874679565e-01 6.464692298322916031e-03 -5.813620612025260925e-02 7.931145280599594116e-02 3.263694941997528076e-01 1.643523573875427246e-01 3.822066821157932281e-03 -3.477362990379333496e-01 -1.280555278062820435e-01 1.502729505300521851e-01 1.746017113327980042e-02 -4.087327048182487488e-03 4.069263860583305359e-02 -3.875693678855895996e-02 6.395622342824935913e-02 4.496205598115921021e-02 -1.817721724510192871e-01 1.984855681657791138e-01 7.870463281869888306e-02 4.638216458261013031e-03 -1.231138333678245544e-01 -4.106953442096710205e-01 2.786556184291839600e-01 -3.158806264400482178e-01 1.962291598320007324e-01
-2.248574495315551758e-01 3.010697066783905029e-01 -1.308937184512615204e-02 1.537709683179855347e-01 6.530145555734634399e-02 -1.698011904954910278e-01 6.362707912921905518e-02 -4.545355141162872314e-01 1.653454452753067017e-01 8.051674813032150269e-02 6.429721415042877197e-02 1.887648552656173706e-01 4.688603803515434265e-02 1.200495511293411255e-01 -1.906458735466003418e-01 1.698870211839675903e-01 -2.657408416271209717e-01 1.900366693735122681e-01 8.370919525623321533e-02 5.599717423319816589e-02 -6.317289173603057861e-02 -3.762472793459892273e-02 1.016222164034843445e-01 -2.248027175664901733e-02 5.375624075531959534e-02 -1.497236490249633789e-01 2.132247239351272583e-01 2.309751957654953003e-01 -3.191342949867248535e-01 7.664814125746488571e-03 -2.003569304943084717e-01 1.911599934101104736e-01
-2.377217710018157959e-01 -6.246167048811912537e-02 -2.992461249232292175e-02 1.115624979138374329e-01 4.218624234199523926e-01 -2.062712460756301880e-01 2.128689363598823547e-02 -9.564866125583648682e-02 -3.933181241154670715e-02 -1.733959764242172241e-01 -2.130515277385711670e-01 5.765322223305702209e-02 4.762147367000579834e-02 3.791353404521942139e-01 -3.504788577556610107e-01 -2.249720506370067596e-02 -2.059209346771240234e-01 4.127494990825653076e-02 -3.580961003899574280e-02 1.392632722854614258e-01 -8.540277183055877686e-02 2.242565304040908813e-01 9.574062377214431763e-02 3.300594910979270935e-02 2.895870804786682129e-01 -7.063774019479751587e-02 1.392079144716262817e-01 2.330562174320220947e-01 -7.417141646146774292e-02 1.893252432346343994e-01 7.863059639930725098e-02 6.123947724699974060e-02
-3.472456634044647217e-01 4.758632183074951172e-02 -1.071206405758857727e-01 -7.183475047349929810e-02 1.653488129377365112e-01 -1.390306949615478516e-01 3.077145516872406006e-01 -6.918998062610626221e-02 1.383000761270523071e-01 -2.523497641086578369e-01 7.083526253700256348e-02 -6.480632722377777100e-02 5.869586486369371414e-03 1.845420747995376587e-01 -3.255894780158996582e-01 -6.312694400548934937e-02 -8.190225809812545776e-02 -4.973093047738075256e-02 3.357760235667228699e-02 3.871505856513977051e-01 1.174972131848335266e-01 1.283216774463653564e-01 -1.748359799385070801e-01 3.317281007766723633e-01 1.638290584087371826e-01 1.036751195788383484e-01 7.362277805805206299e-02 2.357936650514602661e-01 3.029993362724781036e-02 2.057849466800689697e-01 3.891748934984207153e-02 6.166113168001174927e-02
-2.375417947769165039e-02 -4.143524542450904846e-02 1.005274578928947449e-01 1.292350888252258301e-01 1.902901977300643921e-01 -8.012152463197708130e-02 -2.992410957813262939e-01 -1.656558662652969360e-01 1.479434520006179810e-01 -3.124932385981082916e-02 -3.980577364563941956e-02 -2.042689472436904907e-01 2.350137829780578613e-01 -2.899083495140075684e-02 -2.145581096410751343e-01 7.812103629112243652e-02 -2.276242673397064209e-01 -7.384195923805236816e-02 -1.642576605081558228e-01 1.732299625873565674e-01 -1.024727448821067810e-01 -1.860352307558059692e-01 3.822329044342041016e-01 -1.795798987150192261e-01 2.497710287570953369e-01 1.769881248474121094e-01 -1.176843196153640747e-01 -1.263561844825744629e-01 -2.517159283161163330e-01 2.083453685045242310e-01 -2.565964460372924805e-01 5.530974268913269043e-02
-4.114215075969696045e-01 1.157653331756591797e-01 1.779798269271850586e-01 1.812502294778823853e-01 4.777802824974060059e-01 1.069327518343925476e-01 -1.927664428949356079e-01 -1.268916726112365723e-01 1.487958729267120361e-01 -2.212236970663070679e-01 1.263071149587631226e-01 8.101970888674259186e-03 2.195186167955398560e-02 5.546792224049568176e-02 -2.710167765617370605e-01 1.760597079992294312e-01 -1.417730450630187988e-01 -2.170526534318923950e-01 5.386039242148399353e-02 4.636047035455703735e-02 -6.511791050434112549e-02 1.860722601413726807e-01 2.258488163352012634e-02 -7.381070405244827271e-02 1.349662691354751587e-01 -8.106449991464614868e-02 2.113561630249023438e-01 -1.913391947746276855e-01 -1.812646165490150452e-02 -2.575978823006153107e-02 -1.222766488790512085e-01 -1.601007729768753052e-01
3.201993927359580994e-02 3.634137809276580811e-01 -2.301940619945526123e-01 -3.165608048439025879e-01 8.458235859870910645e-02 -1.670956015586853027e-01 1.523441984318196774e-03 -2.598572075366973877e-01 -5.723679810762405396e-02 -3.185831010341644287e-02 1.772514730691909790e-01 1.650122255086898804e-01 1.179274618625640869e-01 -3.167065232992172241e-02 -2.920388057827949524e-02 7.660744595341384411e-04 4.528502374887466431e-02 -7.177409529685974121e-02 2.863638289272785187e-02 1.117024198174476624e-01 3.402602672576904297e-01 7.087512314319610596e-02 -1.338619273155927658e-02 8.443254977464675903e-02 8.079037815332412720e-02 -1.343772709369659424e-01 -1.816989332437515259e-01 8.280463516712188721e-02 -1.721283644437789917e-01 4.934312701225280762e-01 -1.433846950531005859e-01 -1.602348834276199341e-01
-2.417564988136291504e-01 -8.189417421817779541e-02 9.048976749181747437e-02 -1.926434338092803955e-01 1.446227282285690308e-01 3.404277935624122620e-02 -3.454018617048859596e-03 -3.471850156784057617e-01 -3.002985566854476929e-02 -2.183544486761093140e-01 1.142349001020193100e-02 -1.458159238100051880e-01 3.111343681812286377e-01 -8.206735551357269287e-02 -1.743701696395874023e-01 2.167315781116485596e-01 2.097680717706680298e-01 -1.140329986810684204e-01 -7.057541608810424805e-02 2.045847177505493164e-01 -2.030422836542129517e-01 -1.113211214542388916e-01 3.187331557273864746e-02 -3.223286196589469910e-02 3.425427079200744629e-01 -6.692326813936233521e-02 1.969646960496902466e-01 -7.935209572315216064e-02 6.542392820119857788e-02 -1.095996517688035965e-02 -3.702296614646911621e-01 -1.677521914243698120e-01
-2.232477366924285889e-01 -2.318514734506607056e-01 -4.298737272620201111e-03 -1.163674332201480865e-02 -2.519362419843673706e-02 -1.215596720576286316e-01 8.937999606132507324e-02 -5.568464994430541992e-01 1.610036939382553101e-01 -1.124387532472610474e-01 2.228063046932220459e-01 2.874067611992359161e-02 -3.004715591669082642e-02 5.525271221995353699e-02 -2.917237281799316406e-01 2.431138157844543457e-01 -2.034683823585510254e-01 -1.599934995174407959e-01 1.110288053750991821e-01 -4.596498608589172363e-02 -5.399424210190773010e-02 2.139735072851181030e-01 1.598806381225585938e-01 8.120394498109817505e-02 6.895007193088531494e-02 2.100267708301544189e-01 7.861666381359100342e-02 -1.050671562552452087e-01 1.465771347284317017e-01 -5.076819285750389099e-02 -2.121490687131881714e-01 1.677177250385284424e-01
-2.291800975799560547e-01 2.671281695365905762e-01 -3.665642440319061279e-02 -6.045715883374214172e-02 3.416602313518524170e-02 2.765496261417865753e-02 1.103429123759269714e-01 -4.221128523349761963e-01 3.038541600108146667e-02 -1.327756345272064209e-01 -7.836238294839859009e-02 2.140821423381567001e-03 3.710237741470336914e-01 -6.728528439998626709e-02 -7.705133408308029175e-02 -1.359117776155471802e-01 -1.546806190162897110e-02 -1.510019153356552124e-01 -4.389925301074981689e-02 4.443647339940071106e-02 5.752267688512802124e-02 -8.930754661560058594e-02 1.374885290861129761e-01 -3.950802683830261230e-01 1.213938463479280472e-02 3.125737607479095459e-02 1.306294798851013184e-01 3.462744355201721191e-01 -5.936054512858390808e-02 4.066015407443046570e-02 -3.463718593120574951e-01 1.052465736865997314e-01
-2.431357502937316895e-01 1.474903672933578491e-01 2.656241655349731445e-01 2.770365774631500244e-02 3.215639293193817139e-01 -1.584436595439910889e-01 4.662558138370513916e-01 -2.910389900207519531e-01 1.802565306425094604e-01 9.910958819091320038e-03 2.739830315113067627e-01 -1.060472801327705383e-01 -1.806337572634220123e-02 -1.579286456108093262e-01 -1.164247691631317139e-01 -1.843633502721786499e-01 6.362617760896682739e-02 -1.439056098461151123e-01 -4.609329625964164734e-02 1.889456510543823242e-01 -9.240045398473739624e-02 -1.265347450971603394e-01 -1.945769041776657104e-01 6.130863353610038757e-02 5.927950516343116760e-02 3.409107029438018799e-02 2.652838826179504395e-02 -1.216040849685668945e-01 -9.274497628211975098e-02 2.324707061052322388e-01 -5.889679491519927979e-02 -1.022522523999214172e-01
-1.712131798267364502e-01 -1.077759787440299988e-01 -4.921156540513038635e-02 4.444561153650283813e-02 1.362453028559684753e-02 -2.962747775018215179e-02 1.197460368275642395e-01 -3.236819803714752197e-01 1.375452876091003418e-01 -3.338400423526763916e-01 -2.140858918428421021e-01 2.166276425123214722e-02 4.643530547618865967e-01 -5.455885082483291626e-02 -1.301234960556030273e-01 1.423314511775970459e-01 -3.840913763269782066e-03 -1.167972385883331299e-01 -2.993091642856597900e-01 6.966337561607360840e-02 5.574232636718079448e-05 -1.027261167764663696e-01 1.031951084733009338e-01 1.896355599164962769e-01 1.224202811717987061e-01 1.629278957843780518e-01 1.344545185565948486e-01 1.281109899282455444e-01 -3.604172468185424805e-01 -4.480546340346336365e-02 -1.358970552682876587e-01 -1.018933877348899841e-01
8.981020189821720123e-03 1.975780725479125977e-01 1.065079048275947571e-01 -1.000271085649728775e-02 1.810763627290725708e-01 -1.853713393211364746e-01 -5.756676569581031799e-02 -3.778881728649139404e-01 -1.366155594587326050e-01 -1.942684352397918701e-01 -6.913673132658004761e-02 -9.255417436361312866e-02 2.289323210716247559e-01 5.914294347167015076e-02 -2.473259121179580688e-01 3.366735205054283142e-02 -3.823893517255783081e-02 -3.337819362059235573e-03 -9.513006359338760376e-02 2.817758545279502869e-02 -8.429814875125885010e-02 5.705649033188819885e-02 4.168813303112983704e-02 2.762746810913085938e-01 -3.255997300148010254e-01 1.477149575948715210e-01 -1.162509899586439133e-02 -5.848208814859390259e-02 -3.885744810104370117e-01 1.878643482923507690e-01 -3.560272753238677979e-01 6.355190277099609375e-02
-8.947496861219406128e-02 3.781815245747566223e-02 -2.096930891275405884e-01 -8.709833770990371704e-02 7.046835124492645264e-02 -1.195523515343666077e-01 3.113462924957275391e-01 -2.643300294876098633e-01 -1.048920489847660065e-02 -3.395806066691875458e-03 2.736762166023254395e-01 1.345199197530746460e-01 2.969236858189105988e-02 8.852005749940872192e-02 -2.209915220737457275e-01 -1.853756606578826904e-01 -1.915245801210403442e-01 -1.672860085964202881e-01 1.412697974592447281e-02 2.238002568483352661e-01 1.345290392637252808e-01 2.560427784919738770e-02 1.191562265157699585e-01 3.462487757205963135e-01 5.798776820302009583e-02 2.270735651254653931e-01 -8.811393380165100098e-02 -8.702454157173633575e-03 -3.264028429985046387e-01 -1.108574122190475464e-01 -2.362633198499679565e-01 2.504012286663055420e-01
-6.351795792579650879e-02 2.034713774919509888e-01 -1.394282728433609009e-01 -1.359686851501464844e-01 1.315409839153289795e-01 -2.470756173133850098e-01 3.306575119495391846e-01 -2.876844108104705811e-01 8.006453514099121094e-02 -1.731333434581756592e-01 3.689736826345324516e-03 -4.945109486579895020e-01 -4.452361539006233215e-02 -2.267143428325653076e-01 -4.253134131431579590e-01 -4.875651746988296509e-02 -1.281187869608402252e-02 -1.633777618408203125e-01 -7.879211753606796265e-02 1.164687797427177429e-01 4.305047541856765747e-02 6.943431496620178223e-02 6.178846955299377441e-02 -7.165844738483428955e-02 1.674705445766448975e-01 1.737757623195648193e-01 -4.499648138880729675e-02 4.575367202050983906e-04 -6.419783085584640503e-02 3.219683468341827393e-02 -4.665730521082878113e-03 2.991061471402645111e-02
-1.223277524113655090e-01 1.332168281078338623e-01 -1.058080270886421204e-01 1.345183234661817551e-02 1.831833422183990479e-01 -2.485318109393119812e-02 4.166794568300247192e-02 -1.606881320476531982e-01 6.751047074794769287e-02 3.987260907888412476e-02 3.572240769863128662e-01 -2.953455969691276550e-02 4.167851507663726807e-01 1.442050188779830933e-01 1.320548355579376221e-01 -1.896889358758926392e-01 -2.164468169212341309e-01 -1.147232279181480408e-01 -5.528630316257476807e-02 1.037494093179702759e-01 2.116003185510635376e-01 -7.188410311937332153e-02 -2.806343883275985718e-02 2.207225561141967773e-02 2.722816765308380127e-01 9.078276902437210083e-02 -1.028901636600494385e-01 3.156840801239013672e-02 -9.323614649474620819e-03 3.368202224373817444e-02 -5.217471718788146973e-01 1.384803503751754761e-01
[truncated: 3,273,411 more chars]
