# Supplementary material for: The Language of Innovation
Source: PLoS One. 2020 Apr 30;15(4):e0230107. doi: 10.1371/journal.pone.0230107 (PMC7194493; doi:10.1371/journal.pone.0230107)
Supplement: S6 File — (GZ) [file pone.0230107.s006.tar.gz › 1984-1988/V2Run_23_VS_4500_embeddings1984-1988ED32.txt]

-2.596365809440612793e-01 7.976702600717544556e-02 1.454547792673110962e-01 1.205850541591644287e-01 -5.853810533881187439e-02 -1.187360882759094238e-01 -6.187534704804420471e-02 1.852775067090988159e-01 1.660533249378204346e-01 -3.353673592209815979e-02 5.078517273068428040e-02 1.042190380394458771e-02 4.344634413719177246e-01 2.564094588160514832e-02 -7.402707356959581375e-03 4.188058376312255859e-01 1.739957779645919800e-01 7.785828411579132080e-02 1.362845301628112793e-01 1.398302316665649414e-01 -2.668530046939849854e-01 -1.223800331354141235e-01 -5.495280399918556213e-02 -2.302104979753494263e-01 -1.705496758222579956e-01 -4.155582562088966370e-02 -8.133073151111602783e-02 -2.265710383653640747e-01 2.005602568387985229e-01 -2.285795658826828003e-01 -1.386529300361871719e-02 2.012379616498947144e-01
-5.671169608831405640e-02 -2.588478624820709229e-01 3.735374286770820618e-02 1.011759415268898010e-01 1.053771525621414185e-01 -4.503891337662935257e-03 -5.679162219166755676e-02 1.664759963750839233e-01 -4.209448769688606262e-02 -1.826662123203277588e-01 3.361724615097045898e-01 -1.457892451435327530e-02 5.041406676173210144e-02 1.786633282899856567e-01 1.060556173324584961e-01 3.344756364822387695e-01 4.871866405010223389e-01 2.500909566879272461e-01 2.591083049774169922e-01 -7.654517143964767456e-02 6.441009789705276489e-02 -2.111466079950332642e-01 2.659906148910522461e-01 -6.479341536760330200e-02 -3.684508055448532104e-02 -1.823013648390769958e-02 1.012817695736885071e-01 3.351811692118644714e-02 1.245055068284273148e-02 2.289243936538696289e-01 -8.906152099370956421e-02 -4.436117596924304962e-04
-1.275853514671325684e-01 -4.291778504848480225e-01 1.119036227464675903e-01 9.497796744108200073e-02 -1.838132739067077637e-01 1.766858547925949097e-01 1.329089552164077759e-01 -1.859965920448303223e-01 -1.652639592066407204e-03 -1.466628462076187134e-01 2.184841334819793701e-01 -1.952307820320129395e-01 3.258886933326721191e-02 4.018057510256767273e-02 -1.947568356990814209e-01 3.421524763107299805e-01 4.550777003169059753e-02 8.089905977249145508e-02 2.112926691770553589e-01 1.815754026174545288e-01 -1.222088560461997986e-01 -4.026775434613227844e-02 2.851086854934692383e-01 -3.092993795871734619e-01 4.288806393742561340e-02 -3.795348480343818665e-02 -4.102768748998641968e-02 -2.020962983369827271e-01 -1.017669439315795898e-01 -5.258988961577415466e-02 -2.011179625988006592e-01 -1.287104487419128418e-01
-3.342112302780151367e-01 -1.662724167108535767e-01 1.198623608797788620e-02 1.142013445496559143e-01 -1.366592794656753540e-01 1.030610315501689911e-02 -1.754961162805557251e-02 1.101609393954277039e-01 2.070560306310653687e-01 1.746064051985740662e-02 1.376865953207015991e-01 7.516624033451080322e-02 2.372113317251205444e-01 2.261530049145221710e-02 -1.974663436412811279e-01 2.673572301864624023e-01 5.229761600494384766e-01 -1.023155823349952698e-01 -7.240165024995803833e-02 -1.920471191406250000e-01 1.505100876092910767e-01 -1.735997200012207031e-01 3.610819811001420021e-03 -3.302703499794006348e-01 -2.050112932920455933e-02 -1.113445013761520386e-01 8.090873248875141144e-03 3.437971463426947594e-03 5.107912793755531311e-02 1.826772987842559814e-01 -2.088365405797958374e-01 2.722249925136566162e-02
-2.822193205356597900e-01 -3.387193083763122559e-01 1.254626810550689697e-01 2.383957952260971069e-01 -1.649913787841796875e-01 1.136969923973083496e-01 7.411958277225494385e-02 7.299108803272247314e-02 1.996536254882812500e-01 -2.670173346996307373e-01 1.312902867794036865e-01 1.776694692671298981e-02 1.891303509473800659e-01 1.658550947904586792e-01 -7.728578150272369385e-02 4.370173811912536621e-01 8.025225251913070679e-02 -1.932077407836914062e-01 -6.227423995733261108e-02 1.888449192047119141e-01 1.193133890628814697e-01 -7.608284801244735718e-02 -1.130533516407012939e-01 -1.887213289737701416e-01 -2.879450917243957520e-01 -1.726369261741638184e-01 -4.497011750936508179e-02 6.342337280511856079e-02 8.950423449277877808e-02 8.682519197463989258e-03 5.566705390810966492e-02 1.070148572325706482e-01
-1.672395467758178711e-01 -1.767684966325759888e-01 1.373464167118072510e-01 6.603130698204040527e-02 -2.323460727930068970e-01 1.614725738763809204e-01 7.302279025316238403e-02 2.369635999202728271e-01 1.639741361141204834e-01 -2.441387623548507690e-01 2.251952514052391052e-02 -8.512350916862487793e-02 2.174452543258666992e-01 9.191788733005523682e-03 -5.899604037404060364e-02 2.907215356826782227e-01 1.668967902660369873e-01 -1.450176984071731567e-01 3.214742243289947510e-01 1.955983489751815796e-01 2.494146823883056641e-01 -1.106399595737457275e-01 4.372753202915191650e-02 -1.831034123897552490e-01 9.807107597589492798e-02 1.483495999127626419e-02 1.201479732990264893e-01 1.211338266730308533e-01 4.153392016887664795e-01 -1.668021827936172485e-01 2.124923840165138245e-02 7.938238233327865601e-02
-2.256307303905487061e-01 -1.731967777013778687e-01 1.479766666889190674e-01 7.703859359025955200e-02 -1.434608846902847290e-01 1.033593192696571350e-01 8.947870880365371704e-02 1.779640465974807739e-01 1.926460266113281250e-01 -5.009064674377441406e-01 2.409856170415878296e-01 -1.407080236822366714e-02 4.020233824849128723e-02 1.515189707279205322e-01 -7.882402837276458740e-02 3.234263658523559570e-01 1.484210938215255737e-01 1.381874531507492065e-01 2.506877528503537178e-03 2.239824682474136353e-01 -1.230968609452247620e-01 -2.092486061155796051e-02 1.527355611324310303e-01 -3.194921612739562988e-01 -4.387203976511955261e-02 2.627065479755401611e-01 8.645409345626831055e-02 6.214616075158119202e-02 -2.987856976687908173e-02 -7.570577319711446762e-03 -3.104750812053680420e-02 1.488384604454040527e-01
-2.683702111244201660e-01 -1.643130332231521606e-01 -1.144147664308547974e-01 -4.128454253077507019e-03 3.181406855583190918e-02 -9.943754971027374268e-02 -2.106891870498657227e-01 -1.099625788629055023e-02 -3.547322750091552734e-02 2.909049019217491150e-02 1.477919220924377441e-01 -4.063628986477851868e-02 1.538920402526855469e-01 4.752179980278015137e-02 2.401530928909778595e-02 5.271242856979370117e-01 1.737126260995864868e-01 3.122101426124572754e-01 2.001625746488571167e-01 -1.588078737258911133e-01 -6.566043198108673096e-02 -1.853635013103485107e-01 -5.404878035187721252e-02 -3.614395856857299805e-01 -1.490289568901062012e-01 9.558841586112976074e-02 1.808392256498336792e-01 -9.975251741707324982e-03 2.106881588697433472e-01 -5.529648065567016602e-02 -1.309432685375213623e-01 -9.259825199842453003e-02
-3.549062609672546387e-01 -9.609136730432510376e-02 -1.874005235731601715e-02 9.463275969028472900e-02 1.188171207904815674e-01 5.256961286067962646e-02 -3.429202362895011902e-02 -6.262838840484619141e-02 3.490842506289482117e-02 -1.139834448695182800e-01 -1.091876532882452011e-02 1.634702086448669434e-01 2.586141526699066162e-01 -1.469108313322067261e-01 -7.503607124090194702e-02 2.289903610944747925e-01 5.100790858268737793e-01 -9.826185554265975952e-02 1.604635864496231079e-01 -1.360434889793395996e-01 5.727129802107810974e-02 -2.804709672927856445e-01 -2.713333442807197571e-02 -3.877125084400177002e-01 -5.802944675087928772e-02 -1.713556796312332153e-01 2.834966592490673065e-02 1.420783996582031250e-02 -1.255131214857101440e-01 -2.027464658021926880e-01 -5.759070068597793579e-02 7.023339718580245972e-02
-1.527734100818634033e-01 -1.063888520002365112e-01 2.985057532787322998e-01 2.533702254295349121e-01 -1.250046044588088989e-01 -2.440322935581207275e-01 4.286486364435404539e-04 2.713099122047424316e-01 -2.109644860029220581e-01 6.358445435762405396e-02 1.234714239835739136e-01 3.110675215721130371e-01 1.995309740304946899e-01 1.482942402362823486e-01 -2.324221879243850708e-01 5.555198714137077332e-02 3.969549238681793213e-01 -1.261170301586389542e-02 1.221364289522171021e-01 9.956616908311843872e-02 -1.691205659881234169e-03 -1.545336693525314331e-01 1.098331585526466370e-01 2.868447452783584595e-02 -1.080591157078742981e-01 -3.791611269116401672e-02 1.630328297615051270e-01 -2.648163735866546631e-01 3.655732050538063049e-02 1.381662935018539429e-01 -8.195829391479492188e-02 1.657933145761489868e-01
4.815374035388231277e-03 -4.490478932857513428e-01 -1.878868341445922852e-01 4.128244146704673767e-02 1.023334860801696777e-01 7.399089634418487549e-02 -1.179058253765106201e-01 -1.247820630669593811e-02 -1.185302883386611938e-01 3.030546382069587708e-02 4.357644617557525635e-01 -1.105850841850042343e-02 1.449314504861831665e-01 4.960307106375694275e-02 -2.385510206222534180e-01 2.675505578517913818e-01 3.006318509578704834e-01 1.015552952885627747e-01 4.193986579775810242e-02 5.002473480999469757e-04 -2.334097772836685181e-01 -1.242676675319671631e-01 7.231266703456640244e-03 -1.799769252538681030e-01 -5.896068736910820007e-02 -4.402233660221099854e-02 1.678266525268554688e-01 1.713793575763702393e-01 1.441530585289001465e-01 1.221851930022239685e-01 -2.569369673728942871e-01 -6.993521004915237427e-02
8.358932286500930786e-02 -6.055063009262084961e-02 -1.228327676653862000e-01 2.275905311107635498e-01 -1.624230891466140747e-01 -1.376370489597320557e-01 -1.950905025005340576e-01 1.998068531975150108e-03 2.349255234003067017e-02 -2.961556911468505859e-01 5.709065869450569153e-02 -5.097216740250587463e-02 2.128009349107742310e-01 3.193381428718566895e-01 -8.056709170341491699e-02 2.766510844230651855e-01 1.915686279535293579e-01 -1.700196601450443268e-02 5.491256713867187500e-02 -1.997555941343307495e-01 -2.273749858140945435e-01 -2.530364692211151123e-01 2.111404091119766235e-01 -8.240786194801330566e-02 -1.374172568321228027e-01 8.524826169013977051e-02 1.470332741737365723e-01 3.717181384563446045e-01 9.009828418493270874e-02 -7.822792977094650269e-02 -1.052332371473312378e-01 2.375020980834960938e-01
-2.443884760141372681e-01 -1.582552194595336914e-01 1.624002754688262939e-01 1.674645207822322845e-02 -2.303715348243713379e-01 1.489320844411849976e-01 -3.574697971343994141e-01 1.826353669166564941e-01 5.875682458281517029e-02 -2.006296664476394653e-01 2.100546807050704956e-01 1.326200962066650391e-01 1.030373349785804749e-01 7.363034877926111221e-03 -3.014822304248809814e-01 2.628433108329772949e-01 1.985688060522079468e-01 9.178447071462869644e-04 -7.253419607877731323e-02 -2.335633933544158936e-01 4.388020560145378113e-02 -1.128842607140541077e-01 2.442792803049087524e-01 -1.753675490617752075e-01 -1.102669257670640945e-02 -1.585677415132522583e-01 1.737312376499176025e-01 -3.930115699768066406e-02 2.075934261083602905e-01 -2.051417380571365356e-01 -1.601868867874145508e-01 6.284961849451065063e-02
-4.047197997570037842e-01 -2.577240169048309326e-01 1.419660300016403198e-01 9.698063880205154419e-02 -1.941208243370056152e-01 -2.024177275598049164e-02 -1.001076251268386841e-01 2.153968065977096558e-01 -1.420758962631225586e-01 -9.645707160234451294e-02 1.357133537530899048e-01 -2.811606824398040771e-01 8.920993655920028687e-02 1.756198555231094360e-01 -1.193183362483978271e-01 3.486915528774261475e-01 7.975463569164276123e-02 1.578330695629119873e-01 8.536908775568008423e-02 1.961252540349960327e-01 -1.254652738571166992e-01 -1.564357876777648926e-01 3.945034742355346680e-02 -8.610147237777709961e-02 -1.733298064209520817e-03 4.118480719625949860e-03 -2.368695437908172607e-01 7.887312024831771851e-02 1.226039007306098938e-01 4.368013143539428711e-02 -2.877388298511505127e-01 2.363012880086898804e-01
-2.436964213848114014e-02 -2.653655111789703369e-01 2.098046429455280304e-02 1.001796200871467590e-01 -9.109641611576080322e-02 1.378279626369476318e-01 5.815961956977844238e-02 2.012372016906738281e-01 -1.604072451591491699e-01 1.667031943798065186e-01 -1.039317995309829712e-01 2.225994765758514404e-01 1.296324282884597778e-01 4.804942384362220764e-02 -1.530764698982238770e-01 3.068393170833587646e-01 5.096385478973388672e-01 6.257740408182144165e-02 -5.390083044767379761e-02 -2.176552824676036835e-02 4.111580923199653625e-02 2.534240782260894775e-01 1.683582514524459839e-01 -1.008776277303695679e-01 -3.136175870895385742e-02 -1.290221363306045532e-01 1.300799548625946045e-01 -1.316930651664733887e-01 4.625068977475166321e-02 -2.756073772907257080e-01 -6.560920178890228271e-02 3.016781508922576904e-01
-1.250981390476226807e-01 -1.297479718923568726e-01 -1.622867882251739502e-01 1.932679265737533569e-01 -1.213213726878166199e-01 -2.733839489519596100e-02 -4.564853012561798096e-01 1.297675967216491699e-01 1.785006970167160034e-01 -1.442944556474685669e-01 3.941207826137542725e-01 -4.032337106764316559e-03 2.465430796146392822e-01 4.366133734583854675e-02 2.336321026086807251e-02 4.554122388362884521e-01 1.978000700473785400e-01 -5.639384966343641281e-03 4.742974415421485901e-02 -7.882404141128063202e-03 -1.023024395108222961e-01 -1.774723231792449951e-01 -5.664702132344245911e-02 -1.346619874238967896e-01 1.871602982282638550e-02 -8.317244052886962891e-02 -4.229062795639038086e-02 -9.847857058048248291e-03 2.055983990430831909e-01 -9.410428255796432495e-02 -8.851546049118041992e-02 -1.076428741216659546e-01
-2.557913959026336670e-01 -9.467771649360656738e-02 2.206514962017536163e-02 7.417432218790054321e-02 -8.603342622518539429e-02 8.459123224020004272e-02 -1.541668623685836792e-01 -2.123024687170982361e-02 1.266039609909057617e-01 -7.726460229605436325e-03 3.469200432300567627e-02 -2.790201008319854736e-01 1.418225914239883423e-01 4.673100113868713379e-01 -2.723194956779479980e-01 2.622892558574676514e-01 2.452433854341506958e-01 1.382918208837509155e-01 -2.334108948707580566e-02 -6.946614384651184082e-02 -1.789581030607223511e-01 1.111794635653495789e-01 3.125972449779510498e-01 -1.078253835439682007e-01 -1.234877184033393860e-01 -1.456175278872251511e-02 2.090319097042083740e-01 1.379496753215789795e-01 1.419631838798522949e-01 -5.494293291121721268e-03 -5.556210875511169434e-03 2.597745358943939209e-01
-2.537406384944915771e-01 -4.867808520793914795e-02 -6.775797158479690552e-02 2.094308882951736450e-01 -1.264023929834365845e-01 1.048351973295211792e-01 -5.247703567147254944e-02 8.065493404865264893e-02 6.164103746414184570e-02 1.323070609942078590e-03 4.331061840057373047e-01 -1.192253381013870239e-01 1.494042426347732544e-01 2.103511840105056763e-01 -3.349757492542266846e-01 1.309527922421693802e-02 2.473950237035751343e-01 -6.569968909025192261e-02 2.427641004323959351e-01 1.922605559229850769e-02 -3.801762312650680542e-02 -1.984260082244873047e-01 3.233657777309417725e-01 -1.357707530260086060e-01 -5.651287361979484558e-02 2.323689162731170654e-01 2.422307990491390228e-02 -3.294899314641952515e-02 -1.154676228761672974e-01 -2.911488413810729980e-01 -4.906211420893669128e-02 1.265271753072738647e-01
-1.259994655847549438e-01 -2.196792662143707275e-01 -1.693575829267501831e-02 2.478600889444351196e-01 1.737409234046936035e-01 -3.565678298473358154e-01 -1.693196743726730347e-01 2.945589125156402588e-01 1.186236664652824402e-01 -3.975468687713146210e-03 -2.960830554366111755e-02 -6.187197566032409668e-02 1.254109889268875122e-01 -1.812488585710525513e-01 -9.696282446384429932e-02 7.225293666124343872e-02 8.353199809789657593e-02 -3.956978023052215576e-02 -6.682708114385604858e-02 -6.674540042877197266e-02 -2.266398519277572632e-01 -1.555276662111282349e-01 2.640401721000671387e-01 -2.177785933017730713e-01 -2.326753437519073486e-01 -2.601371333003044128e-02 3.241403996944427490e-01 -1.798073202371597290e-01 -7.608569413423538208e-02 -1.772075332701206207e-02 -2.708965539932250977e-01 1.937158703804016113e-01
-9.800602495670318604e-02 -1.135073900222778320e-01 6.593036651611328125e-02 2.358161211013793945e-01 1.557301133871078491e-01 4.981841892004013062e-02 -2.448572404682636261e-02 1.302500516176223755e-01 1.730805188417434692e-01 -2.042008042335510254e-01 1.004054471850395203e-01 5.720835551619529724e-02 3.900617361068725586e-01 -1.697168648242950439e-01 -1.171881780028343201e-01 3.452847599983215332e-01 1.814920753240585327e-01 -1.067394539713859558e-01 8.984954655170440674e-02 4.748954437673091888e-03 3.900631889700889587e-02 -2.561952769756317139e-01 9.484538435935974121e-02 -4.807935953140258789e-01 -1.700627505779266357e-01 1.235636770725250244e-01 1.239126399159431458e-01 1.022851988673210144e-01 7.609484344720840454e-02 8.876151405274868011e-03 5.509580299258232117e-02 -1.889086365699768066e-01
-2.472756654024124146e-01 -4.547449052333831787e-01 8.780108392238616943e-02 1.956131011247634888e-01 -2.150482088327407837e-01 -1.145907957106828690e-02 -2.340257614850997925e-01 1.544430851936340332e-01 1.451455205678939819e-01 -8.766486495733261108e-02 -1.001434493809938431e-02 -3.068483248353004456e-02 -1.533271819353103638e-01 -7.197654247283935547e-02 -5.022636801004409790e-02 3.315996229648590088e-01 1.943490505218505859e-01 1.295039206743240356e-01 -8.215544372797012329e-02 -5.520160868763923645e-02 1.461293101310729980e-01 -4.074293375015258789e-01 -3.012491948902606964e-02 -2.255517393350601196e-01 -6.733848899602890015e-02 1.082883030176162720e-01 7.892114669084548950e-02 2.675138786435127258e-02 1.512502878904342651e-01 -1.299263983964920044e-01 5.304127559065818787e-02 1.444875299930572510e-01
-4.153365194797515869e-01 -1.926034986972808838e-01 1.870363205671310425e-02 3.435568809509277344e-01 1.205446124076843262e-01 1.578403413295745850e-01 5.315317213535308838e-02 2.792897224426269531e-01 1.936986744403839111e-01 -2.408895492553710938e-01 9.163410216569900513e-02 1.778033822774887085e-01 1.370118856430053711e-01 -1.986942254006862640e-02 2.856931183487176895e-03 2.832233011722564697e-01 2.184302732348442078e-02 7.755611836910247803e-02 2.898136526346206665e-02 1.392956227064132690e-01 1.273420900106430054e-01 -1.278146207332611084e-01 1.445848941802978516e-01 -1.977695375680923462e-01 -1.575579345226287842e-01 -1.316477656364440918e-01 -1.469459086656570435e-01 2.922755898907780647e-03 2.278154790401458740e-01 -1.073488518595695496e-01 2.583618089556694031e-02 2.639004886150360107e-01
9.854640066623687744e-02 -3.523269295692443848e-01 -2.490677684545516968e-01 -3.554641455411911011e-02 -1.694621145725250244e-01 7.221617549657821655e-02 5.765030533075332642e-02 -3.523731231689453125e-02 3.460668921470642090e-01 9.825723245739936829e-03 4.149758443236351013e-02 -2.959551848471164703e-02 -3.115441091358661652e-02 -4.701819270849227905e-02 2.639880776405334473e-01 -7.882400602102279663e-02 3.509009480476379395e-01 -5.720486119389533997e-02 4.479429125785827637e-01 -9.851774573326110840e-02 -1.492108553647994995e-01 -1.058679819107055664e-02 4.201480001211166382e-02 -2.519852221012115479e-01 -3.144430741667747498e-02 -8.069756627082824707e-02 2.204078137874603271e-01 -2.075078487396240234e-01 1.475086957216262817e-01 -1.865590550005435944e-02 6.939876824617385864e-02 1.111480891704559326e-01
-1.196967437863349915e-01 -2.262777537107467651e-01 -7.073534280061721802e-02 1.139188855886459351e-01 2.090979665517807007e-01 -1.096010673791170120e-02 -7.171281427145004272e-02 3.389939963817596436e-01 2.100115567445755005e-01 -7.265537232160568237e-02 5.483551323413848877e-02 -1.289910823106765747e-01 -3.944717720150947571e-02 -2.197280973196029663e-01 -1.685173809528350830e-01 2.146411240100860596e-01 2.275147289037704468e-01 -1.279978454113006592e-01 7.404267042875289917e-02 1.786131262779235840e-01 1.000862196087837219e-01 -7.875774800777435303e-02 3.244156241416931152e-01 -2.258497625589370728e-01 -2.483549565076828003e-01 -1.481967866420745850e-01 -1.451078355312347412e-01 1.237944737076759338e-01 2.853633090853691101e-02 1.228030994534492493e-01 -4.763848334550857544e-02 3.782334029674530029e-01
-2.078179419040679932e-01 -1.888302266597747803e-01 -4.295302554965019226e-02 1.299970000982284546e-01 -1.488347947597503662e-01 2.479282766580581665e-01 -7.964455522596836090e-03 1.747049838304519653e-01 2.319490537047386169e-02 2.498793229460716248e-02 3.522442579269409180e-01 1.414264645427465439e-02 7.284306921064853668e-03 -2.597035169601440430e-01 -1.299295201897621155e-02 4.445212483406066895e-01 2.102733105421066284e-01 -2.655799686908721924e-01 3.136338591575622559e-01 -1.175256446003913879e-01 3.922982513904571533e-02 -1.058519631624221802e-01 -1.071398705244064331e-01 -1.833548545837402344e-01 -1.508908718824386597e-02 4.411429539322853088e-02 -1.241078898310661316e-01 4.405662044882774353e-02 2.090983986854553223e-01 7.562354952096939087e-02 1.976925581693649292e-01 -6.849321722984313965e-02
-3.805827200412750244e-01 -5.745581910014152527e-02 2.454084604978561401e-01 -8.222822844982147217e-02 -3.114490583539009094e-02 -1.592288911342620850e-02 -1.989255696535110474e-01 9.679587185382843018e-02 1.011742129921913147e-01 1.020621061325073242e-01 1.298548430204391479e-01 1.700456440448760986e-01 5.914079025387763977e-02 3.220702335238456726e-02 -2.088824063539505005e-01 3.095917999744415283e-01 1.537603288888931274e-01 2.018776088953018188e-01 5.098261684179306030e-02 1.619764119386672974e-01 -2.544751465320587158e-01 -1.059781685471534729e-01 2.638709545135498047e-01 -3.121331632137298584e-01 -1.781094819307327271e-01 -2.250926047563552856e-01 2.028920948505401611e-01 1.598385572433471680e-01 3.854911774396896362e-02 -4.243372380733489990e-02 -1.682576835155487061e-01 8.534054458141326904e-02
-3.337119221687316895e-01 -3.972578346729278564e-01 1.776535958051681519e-01 2.113204449415206909e-01 4.108886048197746277e-02 7.969228923320770264e-02 1.171586811542510986e-01 8.757998049259185791e-02 2.615758478641510010e-01 -6.738673150539398193e-02 1.058149635791778564e-01 2.833657264709472656e-01 2.256456762552261353e-01 2.348980754613876343e-01 8.437299728393554688e-02 1.532782912254333496e-01 1.131044849753379822e-01 -7.616669684648513794e-02 -1.027344614267349243e-01 -2.728424407541751862e-02 -1.611461164429783821e-03 -1.006828323006629944e-01 -7.169725140556693077e-04 -2.387663125991821289e-01 -2.542222738265991211e-01 6.575378030538558960e-02 1.456053704023361206e-01 -3.110008127987384796e-02 2.956258654594421387e-01 -7.795032113790512085e-02 -1.873915642499923706e-01 8.519736677408218384e-02
-2.367943078279495239e-01 -1.443872749805450439e-01 2.656075060367584229e-01 2.162359952926635742e-01 -2.709606885910034180e-01 2.784299850463867188e-01 1.140628010034561157e-02 7.905329763889312744e-02 8.342930674552917480e-02 -2.279292792081832886e-01 1.212924867868423462e-01 -1.464726775884628296e-01 5.178329348564147949e-02 -1.327417790889739990e-01 3.717160224914550781e-02 2.723322212696075439e-01 5.092829838395118713e-02 1.989815533161163330e-01 7.593049108982086182e-02 -1.121523976325988770e-01 -2.520364522933959961e-01 1.401405781507492065e-02 4.115971624851226807e-01 -2.641096413135528564e-01 -1.082798913121223450e-01 -2.078402414917945862e-02 -5.902721732854843140e-02 -1.289462000131607056e-01 7.893799990415573120e-02 -9.445131570100784302e-02 -2.160591185092926025e-01 -2.941780025139451027e-03
-2.728472650051116943e-01 -3.660029768943786621e-01 -1.674484461545944214e-02 2.994411885738372803e-01 8.428429812192916870e-02 2.314899712800979614e-01 2.692285776138305664e-01 6.187893450260162354e-02 3.028508722782135010e-01 -2.353747561573982239e-02 9.797230362892150879e-02 3.426657021045684814e-01 3.193243145942687988e-01 -3.521881997585296631e-02 -4.018045216798782349e-02 3.321933746337890625e-01 1.144846007227897644e-01 1.324908137321472168e-01 -1.837413012981414795e-02 -6.690877024084329605e-03 -1.398894041776657104e-01 3.447499126195907593e-02 1.720029860734939575e-02 -1.370982378721237183e-01 -1.248058453202247620e-01 -1.351562291383743286e-01 4.915366694331169128e-02 -1.110263541340827942e-01 2.997087873518466949e-02 -3.782589733600616455e-02 -6.890513747930526733e-02 6.020068377256393433e-02
-3.403128311038017273e-02 -2.790420949459075928e-01 1.802886426448822021e-01 1.038277298212051392e-01 -1.802594214677810669e-01 9.905731678009033203e-02 -1.091961003839969635e-02 -9.052444994449615479e-02 2.635621130466461182e-01 -2.397580742835998535e-01 1.709574013948440552e-01 -1.063925102353096008e-01 -2.516976371407508850e-02 -2.163295596837997437e-01 -3.257414400577545166e-01 2.592913806438446045e-01 2.162187844514846802e-01 1.287502497434616089e-01 1.208076402544975281e-01 1.544947624206542969e-01 -1.947804726660251617e-02 -3.186084702610969543e-02 2.725851237773895264e-01 -1.034599095582962036e-01 -5.302795767784118652e-02 1.545100808143615723e-01 9.137605130672454834e-02 6.587866693735122681e-02 1.978313475847244263e-01 1.347450911998748779e-01 -3.201228380203247070e-01 2.268672883510589600e-01
-2.161135226488113403e-01 -4.271952211856842041e-01 8.411913365125656128e-02 2.881920933723449707e-01 -3.720135614275932312e-02 6.663369387388229370e-02 1.777126193046569824e-01 -5.982068832963705063e-03 3.076184988021850586e-01 -2.150860726833343506e-01 2.220283597707748413e-01 1.943064928054809570e-01 2.445557117462158203e-01 4.688351973891258240e-02 8.941078186035156250e-02 2.349621951580047607e-01 4.504641517996788025e-02 2.077388018369674683e-01 -7.996793836355209351e-02 -1.383604202419519424e-02 5.597271025180816650e-02 7.952039130032062531e-03 -9.941904805600643158e-03 -3.674164116382598877e-01 -1.480478048324584961e-01 1.372904609888792038e-02 4.762772843241691589e-02 -2.206047251820564270e-02 2.000680714845657349e-01 -4.993464425206184387e-02 1.020538508892059326e-01 1.490599215030670166e-01
-3.592773675918579102e-01 -1.811394691467285156e-01 1.666688919067382812e-01 2.769213020801544189e-01 8.015998452901840210e-02 -1.992080174386501312e-02 6.368284672498703003e-02 2.275282889604568481e-01 1.995570361614227295e-01 -6.064438447356224060e-02 8.166462182998657227e-02 1.356317251920700073e-01 4.015609920024871826e-01 5.563725531101226807e-02 5.852866917848587036e-02 3.367577493190765381e-01 1.387999206781387329e-01 2.229187488555908203e-01 -1.112424209713935852e-01 -2.292804978787899017e-02 -4.509942978620529175e-02 -3.375189378857612610e-02 -5.304325371980667114e-03 -6.242749094963073730e-02 -3.362601399421691895e-01 1.907261013984680176e-01 -1.661236882209777832e-01 -2.431851252913475037e-02 9.724412858486175537e-02 -9.297437965869903564e-02 8.860370516777038574e-02 1.694372743368148804e-01
-3.615108132362365723e-01 -3.167464211583137512e-02 -6.463634222745895386e-02 3.187455534934997559e-01 1.916785091161727905e-01 -8.550330251455307007e-02 8.156365156173706055e-02 -1.046338933520019054e-03 -1.379334628582000732e-01 -2.373495101928710938e-01 6.169596314430236816e-02 -7.700669765472412109e-02 -1.599977463483810425e-01 -1.309095919132232666e-01 -2.528363466262817383e-01 1.633263528347015381e-01 1.641247272491455078e-01 2.641352266073226929e-02 1.026568710803985596e-01 -8.726558834314346313e-02 -3.201035559177398682e-01 -2.522872090339660645e-01 6.915019452571868896e-02 -8.379916101694107056e-02 -3.240900039672851562e-01 -2.874696552753448486e-01 4.981368780136108398e-02 2.723189815878868103e-02 2.497586458921432495e-01 2.861553803086280823e-03 -3.049504011869430542e-02 1.243723332881927490e-01
1.535615473985671997e-01 -1.042871102690696716e-01 -8.657921105623245239e-02 1.020366996526718140e-01 -6.711046397686004639e-02 3.948211669921875000e-02 -2.103475332260131836e-01 -8.698343485593795776e-02 -6.497559696435928345e-02 9.719995409250259399e-02 8.413314074277877808e-02 1.974572390317916870e-01 1.730927824974060059e-01 1.255357712507247925e-01 -2.352602779865264893e-01 2.660879194736480713e-01 3.224847018718719482e-01 -7.803785800933837891e-02 2.945160269737243652e-01 1.153231412172317505e-01 -2.693056762218475342e-01 -2.883425354957580566e-01 1.877890825271606445e-01 -1.440661847591400146e-01 1.202918514609336853e-01 -2.820821665227413177e-02 2.001360058784484863e-01 -3.143427670001983643e-01 -4.519203677773475647e-03 -1.169528886675834656e-01 -1.479316204786300659e-01 2.159324735403060913e-01
-1.362550854682922363e-01 -5.021374821662902832e-01 -3.555547073483467102e-02 1.842308193445205688e-01 -2.806120216846466064e-01 2.007151842117309570e-01 8.208372443914413452e-02 2.753891646862030029e-01 8.955854922533035278e-02 -2.691491246223449707e-01 -3.388219326734542847e-02 2.227140814065933228e-01 9.622263163328170776e-02 -3.910125419497489929e-02 5.296752229332923889e-02 2.623378336429595947e-01 1.111474782228469849e-01 9.005951136350631714e-02 -8.555746078491210938e-02 1.128595769405364990e-01 2.568686904851347208e-04 -1.443970501422882080e-01 8.508117496967315674e-02 -1.977776587009429932e-01 -1.785445064306259155e-01 -4.018439725041389465e-02 2.002796530723571777e-02 2.014635354280471802e-01 8.127484470605850220e-02 -5.400706827640533447e-02 -1.303193271160125732e-01 2.648404240608215332e-01
-3.564566075801849365e-01 -2.721401751041412354e-01 1.455342471599578857e-01 2.781203985214233398e-01 -6.920538097620010376e-02 2.341809719800949097e-01 1.686883419752120972e-01 2.726665437221527100e-01 -2.524114388506859541e-04 -1.668615788221359253e-01 1.489725559949874878e-01 3.085737824440002441e-01 2.814747989177703857e-01 1.186851635575294495e-01 3.004499524831771851e-02 2.949081659317016602e-01 3.150857612490653992e-02 1.321563571691513062e-01 6.321939826011657715e-02 3.569772094488143921e-02 3.947525098919868469e-02 -3.271447122097015381e-02 1.048695966601371765e-01 -1.344583034515380859e-01 -2.908617258071899414e-02 5.374183133244514465e-02 1.433151680976152420e-02 -1.432650536298751831e-01 3.237970769405364990e-01 5.233137309551239014e-02 1.269996613264083862e-01 8.866941183805465698e-02
-2.575365900993347168e-01 -4.085981845855712891e-02 -2.103334218263626099e-01 1.273246854543685913e-01 -7.479408383369445801e-02 1.762127429246902466e-01 1.841909624636173248e-02 -3.971842303872108459e-02 1.875207275152206421e-01 3.842882812023162842e-01 1.240647211670875549e-01 1.173717528581619263e-02 2.157275229692459106e-01 1.659033894538879395e-01 -1.255525797605514526e-01 2.234311699867248535e-01 2.747913002967834473e-01 -2.968935761600732803e-03 2.490864843130111694e-01 8.939211815595626831e-02 -3.215518593788146973e-01 -2.086140960454940796e-01 2.264799028635025024e-01 -1.263744682073593140e-01 -2.050396353006362915e-01 -9.074506163597106934e-02 -2.831168472766876221e-01 -3.011590056121349335e-02 -2.506577782332897186e-02 5.251561105251312256e-02 1.894021779298782349e-02 7.536206860095262527e-03
-1.540151685476303101e-01 -1.896208524703979492e-01 -2.019776850938796997e-01 2.147264927625656128e-01 -5.294504761695861816e-02 6.422871723771095276e-03 1.281826943159103394e-01 2.418424189090728760e-01 1.383253782987594604e-01 -2.147633582353591919e-01 -1.729741096496582031e-01 1.496901214122772217e-01 3.571182191371917725e-01 1.810456365346908569e-01 -1.098155677318572998e-01 3.624727129936218262e-01 1.312152147293090820e-01 -1.015363037586212158e-01 -2.433730475604534149e-02 -1.996089220046997070e-01 -1.682334542274475098e-01 -1.881089210510253906e-01 2.551653683185577393e-01 -7.716611027717590332e-02 2.439084798097610474e-01 -2.973938733339309692e-02 1.081670820713043213e-02 5.356053635478019714e-02 2.493468075990676880e-01 -1.105525940656661987e-01 -5.733992531895637512e-02 1.027477607131004333e-01
1.726736128330230713e-02 -1.685656756162643433e-01 -3.324843049049377441e-01 5.499787628650665283e-02 7.591077685356140137e-02 9.400381892919540405e-02 -2.340126968920230865e-02 -1.313276439905166626e-01 -8.741622418165206909e-02 1.599708385765552521e-02 2.518225014209747314e-01 -5.328371375799179077e-02 1.903323382139205933e-01 2.301821112632751465e-02 -1.207541897892951965e-01 -4.591790214180946350e-02 3.857768774032592773e-01 -5.658870935440063477e-02 1.729961782693862915e-01 1.419679522514343262e-01 3.165744245052337646e-02 1.041966378688812256e-01 7.968045771121978760e-02 -5.473038554191589355e-01 9.151361137628555298e-02 -1.153924912214279175e-01 -1.338609308004379272e-01 -2.018379122018814087e-01 1.692942678928375244e-01 4.903754964470863342e-02 -1.881081461906433105e-01 1.762671917676925659e-01
1.594871655106544495e-02 -4.403303377330303192e-03 -1.321607083082199097e-01 3.662081062793731689e-01 -5.052482485771179199e-01 1.287635043263435364e-02 -9.788494557142257690e-02 1.004483029246330261e-01 5.508316308259963989e-02 5.595289543271064758e-02 1.085709705948829651e-01 -1.134776622056961060e-01 8.984724432229995728e-02 -2.361314296722412109e-01 1.371599733829498291e-01 1.797896623611450195e-01 3.119248449802398682e-01 2.388972342014312744e-01 -8.918241411447525024e-02 1.371328681707382202e-01 3.899273276329040527e-02 1.113430857658386230e-01 5.785857513546943665e-02 -9.904672205448150635e-02 -3.033987581729888916e-01 -4.131333529949188232e-02 -4.539335519075393677e-02 -1.024950221180915833e-01 -4.485867451876401901e-03 1.147840768098831177e-01 -2.274691015481948853e-01 2.185777723789215088e-01
-1.243187710642814636e-01 -2.438548058271408081e-01 -3.270806372165679932e-02 2.141197770833969116e-02 -5.144396051764488220e-02 2.191825360059738159e-01 -5.476438626646995544e-02 3.759396448731422424e-02 2.278327941894531250e-01 -1.209568008780479431e-01 1.583837717771530151e-01 -2.162852138280868530e-01 1.349179297685623169e-01 -2.345496267080307007e-01 -1.606800779700279236e-02 2.514027357101440430e-01 5.460699200630187988e-01 -3.704777732491493225e-02 -6.002323329448699951e-02 -2.113843858242034912e-01 -9.203447028994560242e-03 -2.584445774555206299e-01 2.072620838880538940e-01 -1.335437297821044922e-01 -9.905462712049484253e-02 8.632157742977142334e-02 -6.613920629024505615e-02 -3.102498687803745270e-02 1.810095272958278656e-02 -1.869522035121917725e-01 -2.257999330759048462e-01 9.479048103094100952e-02
-2.957081496715545654e-01 -3.543105423450469971e-01 -4.929663985967636108e-02 1.916988641023635864e-01 -2.254835963249206543e-01 3.083616681396961212e-02 8.590658009052276611e-02 2.974022924900054932e-01 3.462108671665191650e-01 -3.434401452541351318e-01 2.032372802495956421e-01 -4.310278967022895813e-02 2.083318382501602173e-01 1.072914823889732361e-01 -1.231693550944328308e-01 -5.658644437789916992e-02 1.325082480907440186e-01 -2.569662630558013916e-01 -6.485070288181304932e-02 1.290670037269592285e-01 -9.008556604385375977e-02 2.933307550847530365e-02 8.563155680894851685e-02 -1.934080868959426880e-01 1.570902019739151001e-02 5.887750536203384399e-02 1.132648885250091553e-01 6.710409373044967651e-02 1.261479854583740234e-01 -1.706317812204360962e-01 -1.235367283225059509e-01 -8.033327758312225342e-02
1.318754702806472778e-01 -1.510580480098724365e-01 2.484906837344169617e-02 1.466207504272460938e-01 -1.613428145647048950e-01 -1.584937721490859985e-01 1.232279464602470398e-02 2.776544094085693359e-01 -1.664053201675415039e-01 1.361440718173980713e-01 2.863401360809803009e-02 -2.830542623996734619e-01 5.952025577425956726e-02 -2.114867717027664185e-01 4.028417542576789856e-02 2.039936631917953491e-01 3.984127640724182129e-01 1.169908121228218079e-01 3.041083216667175293e-01 2.540579140186309814e-01 -1.063266471028327942e-01 3.334656357765197754e-01 1.792156845331192017e-01 -1.621929705142974854e-01 4.275425150990486145e-02 2.930046617984771729e-02 -1.346988379955291748e-01 -1.636395454406738281e-01 -1.919445209205150604e-02 -7.431796193122863770e-02 -9.100795723497867584e-03 1.632470041513442993e-01
-1.046274453401565552e-01 -1.366663724184036255e-01 1.130218245089054108e-02 -2.922012284398078918e-02 -3.817563056945800781e-01 -1.259070634841918945e-01 -1.559533476829528809e-01 -4.649933055043220520e-02 2.083158344030380249e-01 2.700675129890441895e-01 1.980393081903457642e-01 -4.716331139206886292e-02 -6.795302033424377441e-02 7.899715751409530640e-02 -1.247851699590682983e-01 3.198226690292358398e-01 1.135184690356254578e-01 4.035193845629692078e-02 1.754681318998336792e-01 -7.399181276559829712e-02 -3.276564776897430420e-01 -1.519376337528228760e-01 2.438578056171536446e-03 -4.876644909381866455e-01 -3.459572792053222656e-02 -6.138676777482032776e-02 3.755395859479904175e-02 -6.190960109233856201e-02 1.550288647413253784e-01 3.006963292136788368e-03 6.249105557799339294e-02 1.939753144979476929e-01
-2.291398644447326660e-01 -2.535475194454193115e-01 7.251109182834625244e-02 3.122044503688812256e-01 1.213149749673902988e-03 -6.426306068897247314e-02 2.349382936954498291e-01 -1.736144721508026123e-02 2.488485723733901978e-01 -3.654402792453765869e-01 2.095409035682678223e-01 7.181927561759948730e-02 2.211451679468154907e-01 1.345936357975006104e-01 -1.153001561760902405e-01 9.987416863441467285e-02 2.655855417251586914e-01 1.414128541946411133e-01 -4.811235144734382629e-02 -6.852862983942031860e-02 -1.048639118671417236e-01 -1.731675565242767334e-01 1.888390183448791504e-01 -1.040950268507003784e-01 -2.533876001834869385e-01 -2.273783646523952484e-02 -2.628526389598846436e-01 5.887997150421142578e-02 2.478581294417381287e-02 -6.173327937722206116e-02 1.865935921669006348e-01 -1.564493626356124878e-01
-3.661555945873260498e-01 -3.777737319469451904e-01 1.799638718366622925e-01 6.913153827190399170e-02 -2.672520875930786133e-01 7.745540887117385864e-02 1.594280898571014404e-01 3.215001821517944336e-01 9.840855747461318970e-02 -2.967823147773742676e-01 9.138042479753494263e-02 2.597956955432891846e-01 7.237723469734191895e-02 -2.020310424268245697e-02 -2.895751409232616425e-02 1.501253396272659302e-01 1.069633364677429199e-01 -5.424799397587776184e-03 9.128829091787338257e-02 9.705068543553352356e-03 -1.307048276066780090e-02 -9.182323515415191650e-02 9.700587019324302673e-03 -3.737953305244445801e-01 -2.976591931656002998e-03 -2.081174701452255249e-01 -8.288506418466567993e-02 1.837821900844573975e-01 5.830048397183418274e-02 3.007909841835498810e-02 6.624268740415573120e-02 1.274368911981582642e-01
3.104954957962036133e-03 -3.000889420509338379e-01 -1.528006140142679214e-02 1.673012226819992065e-01 1.205785106867551804e-02 -6.470339000225067139e-02 -2.451938539743423462e-01 3.509597182273864746e-01 -5.521946121007204056e-03 4.916002228856086731e-02 -1.571039110422134399e-02 -1.600553691387176514e-01 2.187168151140213013e-01 -2.235815823078155518e-01 -1.898798905313014984e-02 1.927320063114166260e-01 5.024434626102447510e-02 7.517333328723907471e-02 1.851215511560440063e-01 -1.172006409615278244e-02 6.628227233886718750e-02 3.762524202466011047e-02 2.340711206197738647e-01 -3.081156611442565918e-01 -3.347876965999603271e-01 8.200226724147796631e-02 1.063579320907592773e-01 1.994305253028869629e-01 7.386521995067596436e-02 1.478330492973327637e-01 -2.959227263927459717e-01 2.180739492177963257e-01
1.342578828334808350e-01 -2.472145259380340576e-01 2.449587732553482056e-01 3.325225412845611572e-01 7.417982071638107300e-02 -2.080027014017105103e-01 5.323429778218269348e-02 -1.441255677491426468e-02 6.415686011314392090e-02 7.585567235946655273e-02 -5.166639015078544617e-02 1.406003981828689575e-01 -6.634023040533065796e-02 -1.020676046609878540e-01 -3.039401471614837646e-01 1.714033186435699463e-01 3.274983763694763184e-01 -6.731047481298446655e-02 1.257681250572204590e-01 -1.178419962525367737e-01 1.515385508537292480e-02 1.810902655124664307e-01 -2.692726254463195801e-02 -1.937700510025024414e-01 -2.086090296506881714e-01 -1.196518763899803162e-01 -1.271627247333526611e-01 -3.205465078353881836e-01 -2.954564802348613739e-02 9.243917465209960938e-02 -3.181063532829284668e-01 1.715783029794692993e-01
-1.780036687850952148e-01 -8.010278642177581787e-02 2.502339892089366913e-02 -1.161258295178413391e-01 -1.911417394876480103e-01 -1.960376203060150146e-01 -1.493502557277679443e-01 -2.453792840242385864e-02 4.300907552242279053e-01 -3.246842026710510254e-01 1.726463288068771362e-01 2.561535127460956573e-02 1.632015854120254517e-01 2.648987248539924622e-02 -2.379733473062515259e-01 1.639681011438369751e-01 2.113280296325683594e-01 -1.628254652023315430e-01 1.703182309865951538e-01 9.337342530488967896e-02 2.021221071481704712e-02 -2.016067355871200562e-01 3.486528694629669189e-01 -3.650969639420509338e-02 -8.593593537807464600e-02 -5.717306956648826599e-02 -9.610222280025482178e-02 -5.480975285172462463e-02 9.395474195480346680e-02 -2.979805469512939453e-01 -1.207353919744491577e-01 1.013150885701179504e-01
-1.026332154870033264e-01 -4.643169641494750977e-01 -2.951796650886535645e-01 1.589690446853637695e-01 -2.613109648227691650e-01 1.478043049573898315e-01 9.114009886980056763e-02 1.659419238567352295e-01 1.321349591016769409e-01 -1.402812153100967407e-01 -5.607447400689125061e-02 2.163041941821575165e-02 3.722987174987792969e-01 -6.169911008328199387e-03 -6.389816850423812866e-02 2.108265906572341919e-01 2.475308477878570557e-01 -1.642449796199798584e-01 3.278885409235954285e-02 -9.560306556522846222e-03 5.695987492799758911e-02 -1.531031280755996704e-01 4.263319447636604309e-02 -3.115580417215824127e-02 2.427150458097457886e-01 1.896462738513946533e-01 1.832686513662338257e-01 -4.915616661310195923e-02 1.485937535762786865e-01 -8.197408169507980347e-02 1.481878161430358887e-01 8.395170420408248901e-02
-1.712091118097305298e-01 -2.576506435871124268e-01 -1.884050853550434113e-02 9.864078834652900696e-03 -2.154598087072372437e-01 -9.960960596799850464e-02 -1.297101825475692749e-01 -1.354937106370925903e-01 1.532960385084152222e-01 -1.101636327803134918e-02 2.679301202297210693e-01 9.557942301034927368e-02 3.151143714785575867e-02 1.729556322097778320e-01 -3.474177047610282898e-02 3.868865668773651123e-01 5.154426395893096924e-02 -1.374168097972869873e-01 -1.506067216396331787e-01 1.131691113114356995e-01 -1.763676404953002930e-01 -2.433203905820846558e-01 2.636681199073791504e-01 -1.171567514538764954e-01 -3.071647323668003082e-02 -1.819220185279846191e-01 -3.231572359800338745e-02 -1.448810547590255737e-01 -3.020606236532330513e-03 -5.239575356245040894e-02 -3.607728481292724609e-01 3.262101709842681885e-01
-2.879480719566345215e-01 -1.542159020900726318e-01 9.935563802719116211e-02 -1.114793047308921814e-01 2.309960573911666870e-01 1.666714996099472046e-01 1.923239324241876602e-03 3.303059935569763184e-01 2.165321707725524902e-01 -2.207058817148208618e-01 -4.843071103096008301e-02 -1.825294941663742065e-01 2.502138912677764893e-01 1.185787841677665710e-01 -3.078500926494598389e-01 5.677390471100807190e-02 2.201485782861709595e-01 -4.022259265184402466e-02 2.801406942307949066e-02 8.899520337581634521e-02 -2.029934376478195190e-01 -1.774746924638748169e-01 3.261371552944183350e-01 -1.799059957265853882e-01 -1.990789920091629028e-01 -7.192479819059371948e-02 -3.198122605681419373e-02 -1.164899766445159912e-01 2.038851529359817505e-01 -4.359487071633338928e-02 1.241970807313919067e-02 3.989231586456298828e-02
5.928088352084159851e-02 -3.350429534912109375e-01 5.643988773226737976e-02 2.599235475063323975e-01 2.818057127296924591e-02 -3.762707710266113281e-01 -8.386117219924926758e-02 1.846488267183303833e-01 9.132561273872852325e-03 1.139828190207481384e-01 9.049698710441589355e-03 -8.176248520612716675e-04 2.180891633033752441e-01 4.518594220280647278e-02 -1.168884113430976868e-01 1.977107822895050049e-01 3.529098331928253174e-01 -2.322635799646377563e-02 -3.038963675498962402e-01 1.174117401242256165e-01 -8.818858861923217773e-02 -2.444551791995763779e-03 -8.199726790189743042e-02 -1.130624115467071533e-01 -1.594003289937973022e-01 -9.102607518434524536e-02 7.168187201023101807e-02 -1.272830367088317871e-01 2.394970059394836426e-01 2.130590677261352539e-01 1.661093682050704956e-01 2.656637728214263916e-01
-2.127016633749008179e-01 -2.022282630205154419e-01 -3.881062567234039307e-02 1.403170377016067505e-01 -8.510508388280868530e-02 1.120678856968879700e-01 1.780999898910522461e-01 4.139911532402038574e-01 3.656402528285980225e-01 -2.969014942646026611e-01 2.674179971218109131e-01 -1.685426235198974609e-01 1.899643242359161377e-01 -4.862301796674728394e-02 -1.274370960891246796e-02 1.670653522014617920e-01 1.166515797376632690e-01 -2.927507832646369934e-02 -5.611317232251167297e-02 1.182930320501327515e-01 -9.331781417131423950e-02 -1.256259977817535400e-01 2.054302394390106201e-01 -1.342500299215316772e-01 -2.264143079519271851e-01 -2.836602628231048584e-01 -3.359029442071914673e-02 3.179971128702163696e-02 1.122033074498176575e-01 -5.075015127658843994e-02 -1.172554790973663330e-01 4.866960272192955017e-02
1.217642566189169884e-03 -5.232892036437988281e-01 2.400702536106109619e-01 1.715375632047653198e-01 -3.406400382518768311e-01 -1.617243885993957520e-01 -5.088430270552635193e-02 -8.852650970220565796e-02 -1.269875317811965942e-01 -1.079200655221939087e-01 -1.365701109170913696e-01 1.337426006793975830e-01 1.801442503929138184e-01 -6.860847771167755127e-02 7.309697568416595459e-02 1.622024625539779663e-01 1.741597801446914673e-01 9.839442558586597443e-03 3.045790791511535645e-01 1.150740683078765869e-01 -1.517821848392486572e-01 -3.389238566160202026e-02 1.661630570888519287e-01 1.785112321376800537e-01 -2.458250820636749268e-01 -8.733377605676651001e-02 7.307352125644683838e-02 -3.859742358326911926e-02 4.047647118568420410e-02 -6.972841173410415649e-02 -2.001385837793350220e-01 -1.087395325303077698e-01
-4.972402937710285187e-03 -1.753629446029663086e-01 -1.551446039229631424e-02 1.673995703458786011e-01 -1.440685689449310303e-01 -6.456246972084045410e-02 -1.854290962219238281e-01 -1.923859715461730957e-01 1.084235846064984798e-03 -5.721158906817436218e-02 1.087315082550048828e-01 1.512396931648254395e-01 1.737642139196395874e-01 1.211697012186050415e-01 5.598936975002288818e-02 1.538717001676559448e-01 2.428220361471176147e-01 1.285651475191116333e-01 7.023391872644424438e-02 1.389830410480499268e-01 -3.066543638706207275e-01 -6.091104447841644287e-02 2.252496182918548584e-01 -4.645382463932037354e-01 2.848119139671325684e-01 -1.259047687053680420e-01 8.412060141563415527e-02 2.753116935491561890e-02 2.840363979339599609e-01 -6.068971380591392517e-02 2.069318890571594238e-01 1.974234730005264282e-01
1.469089239835739136e-01 -2.708242833614349365e-01 -2.135846577584743500e-02 -3.844560682773590088e-02 -1.398313492536544800e-01 -1.785319745540618896e-01 2.089470438659191132e-02 9.356015920639038086e-02 -5.540381371974945068e-02 -1.027819216251373291e-01 -5.241860821843147278e-02 2.559095919132232666e-01 -4.380219033919274807e-04 2.066704332828521729e-01 -1.251445263624191284e-01 3.041986525058746338e-01 3.048394918441772461e-01 1.846018061041831970e-02 1.113159209489822388e-01 8.178842067718505859e-02 1.008923947811126709e-01 1.754798740148544312e-01 1.950155794620513916e-01 -3.090811371803283691e-01 -3.821686655282974243e-02 -1.457768976688385010e-01 1.091858297586441040e-01 -3.533461987972259521e-01 -9.586762636899948120e-02 2.475362718105316162e-01 9.458272159099578857e-02 2.897563576698303223e-01
-1.935800164937973022e-01 -3.003910779953002930e-01 -9.723038226366043091e-02 -2.615843527019023895e-02 -2.541195154190063477e-01 1.186672504991292953e-02 2.276467978954315186e-01 -1.596946269273757935e-01 1.352947056293487549e-01 -2.874689400196075439e-01 -1.343915760517120361e-01 -6.118717044591903687e-02 1.468867510557174683e-01 1.281389892101287842e-01 -1.800255179405212402e-01 2.854560315608978271e-01 2.636659331619739532e-02 -2.710544168949127197e-01 5.618772655725479126e-02 -2.019882649183273315e-01 -1.706131100654602051e-01 -2.645091852173209190e-03 1.703978776931762695e-01 -2.409380972385406494e-01 -3.487263992428779602e-02 -1.412271410226821899e-01 1.101422831416130066e-01 1.244380772113800049e-01 3.777014911174774170e-01 -3.902060911059379578e-02 1.105122417211532593e-01 -7.731473445892333984e-02
-1.168694347143173218e-01 1.991293765604496002e-02 -2.260634005069732666e-01 1.794921010732650757e-01 -9.335358440876007080e-02 -9.578844904899597168e-02 -3.884159773588180542e-02 -2.111027240753173828e-01 2.190758734941482544e-01 -2.842805907130241394e-02 1.078599616885185242e-01 1.312332153320312500e-01 -2.458426170051097870e-02 -1.669955067336559296e-02 -4.522202908992767334e-01 2.962738573551177979e-01 1.688598245382308960e-01 -1.569734513759613037e-01 1.951754093170166016e-01 -5.006348341703414917e-02 1.312253181822597980e-03 -1.846498697996139526e-01 -9.877260774374008179e-02 -1.858569830656051636e-01 -1.689077913761138916e-01 -1.678948998451232910e-01 -6.553202867507934570e-02 1.360311638563871384e-02 1.795521676540374756e-01 3.070728778839111328e-01 3.439620882272720337e-02 3.267605006694793701e-01
3.075251579284667969e-01 -2.551408112049102783e-01 -7.917051762342453003e-02 3.255150094628334045e-02 -2.215129435062408447e-01 8.113528788089752197e-02 -1.480803787708282471e-01 1.230875328183174133e-01 -1.589080318808555603e-02 2.547549307346343994e-01 9.897728264331817627e-02 5.275281518697738647e-02 -5.524572357535362244e-02 3.105236776173114777e-02 -1.857023537158966064e-01 3.179667890071868896e-01 3.970415592193603516e-01 -3.096361458301544189e-02 7.392057031393051147e-02 -7.485411316156387329e-02 -3.677695095539093018e-01 -6.720437854528427124e-02 7.709734141826629639e-02 -4.171513319015502930e-01 -4.996032640337944031e-02 -3.477745503187179565e-02 7.295212894678115845e-02 -5.124605819582939148e-02 6.655845046043395996e-02 -1.024209782481193542e-01 8.311428129673004150e-02 7.642686832696199417e-03
-4.902053773403167725e-01 -2.779501378536224365e-01 -8.266502991318702698e-03 1.524210721254348755e-01 -7.813931256532669067e-02 1.117035299539566040e-01 4.667871445417404175e-02 -1.092212945222854614e-01 2.039242535829544067e-02 -1.140188574790954590e-01 7.360395044088363647e-02 6.998009234666824341e-02 2.061325609683990479e-01 -5.482563376426696777e-02 -4.056357778608798981e-03 2.502818107604980469e-01 2.934705018997192383e-01 -1.511332094669342041e-01 2.434235364198684692e-01 -1.617346853017807007e-01 2.487529218196868896e-01 -4.017129540443420410e-02 1.338358595967292786e-02 -2.589850425720214844e-01 -2.457228302955627441e-01 1.141849979758262634e-01 -1.186512857675552368e-01 1.529380083084106445e-01 1.214913055300712585e-01 3.896472603082656860e-02 -1.880296915769577026e-01 8.320072293281555176e-02
-3.769245743751525879e-02 -5.099549423903226852e-03 1.063443627208471298e-02 -1.465105451643466949e-03 -2.507294118404388428e-01 1.125074457377195358e-02 -1.506669223308563232e-01 2.121270447969436646e-01 1.469593495130538940e-01 3.513825237751007080e-01 5.363540723919868469e-02 1.124613732099533081e-01 1.433950476348400116e-02 1.570837497711181641e-01 -2.701465971767902374e-02 2.877604961395263672e-01 2.771976292133331299e-01 -2.462021261453628540e-01 1.816123276948928833e-01 -2.125533223152160645e-01 -3.934276103973388672e-01 -9.827337414026260376e-02 2.584073245525360107e-01 -1.990740001201629639e-01 -2.329557389020919800e-01 -7.039379328489303589e-02 -1.220246776938438416e-01 -9.343910962343215942e-02 1.533168852329254150e-01 2.658536098897457123e-02 1.760686188936233521e-02 -7.006320357322692871e-02
-6.418804079294204712e-02 -3.555606603622436523e-01 -7.519233040511608124e-03 3.035845756530761719e-01 -1.996783614158630371e-01 -1.672346889972686768e-01 1.107254773378372192e-01 3.277141749858856201e-01 -1.182094565592706203e-04 -5.730244889855384827e-02 2.120042145252227783e-01 -2.969045639038085938e-01 3.567357957363128662e-01 1.491129249334335327e-01 -9.159115701913833618e-02 -3.896995261311531067e-02 8.009348064661026001e-03 -2.633738517761230469e-01 7.052561640739440918e-02 9.967405349016189575e-03 -5.510273948311805725e-02 -1.555637270212173462e-01 7.881736010313034058e-02 -2.940698862075805664e-01 -4.016875103116035461e-02 -2.072402089834213257e-01 1.579724997282028198e-01 8.680272847414016724e-02 -1.317996829748153687e-01 6.105460971593856812e-02 -3.320191428065299988e-02 1.656510122120380402e-02
2.749350387603044510e-03 -1.789963394403457642e-01 -7.657156139612197876e-02 -1.868062615394592285e-01 -2.292082458734512329e-01 -9.261577576398849487e-02 -2.727146744728088379e-01 4.836593940854072571e-02 8.908413350582122803e-02 9.261397272348403931e-02 2.140773385763168335e-01 -8.905264735221862793e-02 -5.609415471553802490e-02 7.476292550563812256e-02 -2.767161652445793152e-02 2.619574964046478271e-01 1.864384561777114868e-01 1.019116938114166260e-01 3.636898696422576904e-01 1.675462536513805389e-02 -2.469394356012344360e-01 -6.332478672266006470e-02 -1.078569218516349792e-01 -4.825372695922851562e-01 -1.852426975965499878e-01 -5.427630245685577393e-02 -3.995499759912490845e-02 2.440412715077400208e-02 3.022077977657318115e-01 1.271102577447891235e-01 4.646747931838035583e-02 6.863716244697570801e-02
-1.663246750831604004e-01 -3.310531973838806152e-01 -2.257960885763168335e-01 2.713735699653625488e-01 -4.463656619191169739e-02 -5.107378959655761719e-02 -1.308991312980651855e-01 1.515771746635437012e-01 1.560442429035902023e-02 -1.505235880613327026e-01 -1.818606406450271606e-01 2.328161299228668213e-01 4.306473731994628906e-01 -1.926869899034500122e-01 -1.131012439727783203e-01 6.299680471420288086e-02 1.624448448419570923e-01 -1.977128982543945312e-01 7.147205621004104614e-02 1.176345869898796082e-01 -1.961587667465209961e-01 -4.705708846449851990e-02 1.626527011394500732e-01 3.135935589671134949e-02 -6.834935396909713745e-02 -3.014038801193237305e-01 2.033505402505397797e-02 -1.007672771811485291e-01 -3.336239233613014221e-02 3.807418420910835266e-02 -1.601217389106750488e-01 -2.388217896223068237e-01
1.773694008588790894e-01 -8.359049260616302490e-02 3.866270557045936584e-02 2.105254083871841431e-01 -1.865352690219879150e-01 -1.049255114048719406e-02 -3.673822283744812012e-01 2.554414793848991394e-02 -5.016393586993217468e-02 1.289177089929580688e-01 5.330819264054298401e-02 1.258407682180404663e-01 9.223166853189468384e-02 1.541959792375564575e-01 -8.383913338184356689e-02 3.142325878143310547e-01 3.342560529708862305e-01 -9.571385569870471954e-03 4.774529933929443359e-01 1.673356145620346069e-01 -7.073433697223663330e-02 -1.217979490756988525e-01 7.791359722614288330e-02 -3.362520933151245117e-01 -7.150458637624979019e-03 -3.815958648920059204e-02 1.165462806820869446e-01 -7.072506844997406006e-02 1.019397079944610596e-01 -9.341084212064743042e-02 1.408030395396053791e-03 1.528866738080978394e-01
-7.734093070030212402e-02 -7.005847990512847900e-02 2.205827832221984863e-02 2.909303009510040283e-01 -2.341942787170410156e-01 1.361056715250015259e-01 -9.580828249454498291e-02 -1.212133374065160751e-02 -3.477627784013748169e-02 7.769401371479034424e-02 1.190912798047065735e-01 1.900282949209213257e-01 2.804414033889770508e-01 2.977420948445796967e-02 -7.403100840747356415e-03 1.026384010910987854e-01 4.170256257057189941e-01 -1.433514207601547241e-01 -1.038129627704620361e-01 2.096671983599662781e-02 7.176611572504043579e-02 1.253500133752822876e-01 2.099110931158065796e-01 -8.636623620986938477e-03 -1.304256170988082886e-01 -1.206823438405990601e-01 1.012145280838012695e-01 -2.387768030166625977e-01 1.234970316290855408e-01 -9.146353229880332947e-03 -1.797905266284942627e-01 5.064110755920410156e-01
1.124721020460128784e-01 -9.117499738931655884e-02 -2.066548354923725128e-02 -5.974103137850761414e-02 -2.478324770927429199e-01 5.425305292010307312e-02 -5.834294110536575317e-02 -7.389260083436965942e-02 3.505019545555114746e-01 -1.576597690582275391e-01 7.317748665809631348e-02 3.200560808181762695e-02 3.885612189769744873e-01 -1.968763619661331177e-01 9.091994143091142178e-04 2.165220081806182861e-01 1.056948397308588028e-02 1.088892593979835510e-01 1.972092092037200928e-01 -8.014993369579315186e-02 -3.296693861484527588e-01 5.961205810308456421e-03 -6.283102929592132568e-02 -1.983582228422164917e-01 -3.987819254398345947e-01 -1.723182201385498047e-02 5.573416873812675476e-02 -1.021271497011184692e-01 2.807396352291107178e-01 -1.810265183448791504e-01 8.361826092004776001e-02 -1.018320471048355103e-01
3.567497059702873230e-02 -1.789504736661911011e-01 -1.386918276548385620e-01 3.667384982109069824e-01 -3.066136837005615234e-01 1.439530551433563232e-01 -3.865666687488555908e-01 1.741450093686580658e-02 -1.377371419221162796e-02 8.020556718111038208e-02 -5.282155051827430725e-02 1.065009683370590210e-01 -1.078944932669401169e-02 1.141624823212623596e-01 -9.418429434299468994e-02 3.330585360527038574e-01 1.646416187286376953e-01 9.460688382387161255e-02 3.324250280857086182e-01 8.996333926916122437e-02 -2.365854978561401367e-01 -4.704556241631507874e-02 1.544876694679260254e-01 -1.767319738864898682e-01 7.018439471721649170e-02 -2.017399072647094727e-01 1.574923396110534668e-01 -1.817950606346130371e-01 5.387607589364051819e-02 -2.422728203237056732e-02 -1.173590868711471558e-01 7.817884534597396851e-02
-2.261835187673568726e-01 -3.254943788051605225e-01 1.514770835638046265e-01 4.102641642093658447e-01 -1.223357617855072021e-01 1.135247722268104553e-01 -4.423889331519603729e-03 6.746944785118103027e-02 1.793211400508880615e-01 -9.095401316881179810e-02 2.130711823701858521e-01 1.562521010637283325e-01 4.253964126110076904e-01 -3.834624215960502625e-02 -6.577115505933761597e-03 3.267566859722137451e-01 3.050626441836357117e-02 1.492829769849777222e-01 1.411025524139404297e-01 -8.271066844463348389e-02 3.452399000525474548e-02 -1.257794797420501709e-01 -1.357952132821083069e-03 -1.176152974367141724e-01 2.749480307102203369e-02 2.168438769876956940e-02 8.294854313135147095e-02 5.975717306137084961e-02 3.238190710544586182e-01 -1.813005656003952026e-02 -1.468641906976699829e-01 2.167293801903724670e-02
-1.163751352578401566e-02 -3.382793664932250977e-01 4.141134023666381836e-02 -6.685338914394378662e-03 -2.701508700847625732e-01 -1.195409428328275681e-02 -3.080182671546936035e-01 4.625721275806427002e-02 3.351613581180572510e-01 -1.469153016805648804e-01 2.469318807125091553e-01 -8.938971161842346191e-02 1.197754219174385071e-01 1.739843050017952919e-03 -2.070192694664001465e-01 1.057940497994422913e-01 2.914551496505737305e-01 2.290969640016555786e-01 4.223452508449554443e-02 3.025677241384983063e-02 6.183068826794624329e-02 -1.675991266965866089e-01 2.449608296155929565e-01 -7.638289779424667358e-02 -7.323144376277923584e-02 4.232493229210376740e-03 4.839342087507247925e-02 2.393577247858047485e-02 1.328351050615310669e-01 -3.656753301620483398e-01 -1.094617024064064026e-01 1.809047013521194458e-01
-3.934423327445983887e-01 -1.830113083124160767e-01 -4.078200459480285645e-02 1.091351583600044250e-01 -3.040260970592498779e-01 1.642074882984161377e-01 -3.977327607572078705e-03 9.755488485097885132e-02 1.245083734393119812e-01 -2.792350351810455322e-01 -5.791133642196655273e-02 -8.003354072570800781e-03 -2.864481881260871887e-02 1.620731651782989502e-01 2.853963710367679596e-02 2.456593066453933716e-01 2.369769811630249023e-01 -2.758556604385375977e-01 1.793363690376281738e-01 1.779386997222900391e-01 8.343974500894546509e-02 -1.724531799554824829e-01 2.173664122819900513e-01 -2.725257873535156250e-01 7.164461910724639893e-02 -9.835958480834960938e-02 1.492155343294143677e-01 2.266373336315155029e-01 1.032574176788330078e-01 -6.893980503082275391e-02 -9.154184162616729736e-02 1.324130743741989136e-01
5.507012829184532166e-03 -1.797004938125610352e-01 5.587635189294815063e-02 9.135980904102325439e-02 -5.443841964006423950e-02 4.052189365029335022e-02 -2.496715337038040161e-01 -5.199151486158370972e-02 4.682275000959634781e-03 -1.855387911200523376e-02 2.351611405611038208e-01 2.126506417989730835e-01 1.807632893323898315e-01 -8.294323459267616272e-03 1.216182708740234375e-01 1.279819160699844360e-01 1.184521988034248352e-01 1.766921728849411011e-01 4.324432313442230225e-01 1.410074383020401001e-01 -3.219912052154541016e-01 -1.790914125740528107e-02 4.885908961296081543e-02 -1.768484711647033691e-01 -5.031827092170715332e-01 2.423125132918357849e-02 -4.446450620889663696e-02 -5.776133760809898376e-02 3.190093114972114563e-02 -7.018592953681945801e-02 2.556881308555603027e-01 -3.931598737835884094e-02
-1.014695316553115845e-01 -1.838975846767425537e-01 -1.244391724467277527e-01 -8.137055486440658569e-02 -2.150430828332901001e-01 -7.434547878801822662e-03 -5.885872617363929749e-02 -1.966615021228790283e-02 5.374857410788536072e-02 5.739970132708549500e-02 2.056573480367660522e-01 -1.496464312076568604e-01 1.886439621448516846e-01 -2.434860216453671455e-03 4.324089095462113619e-04 1.364287436008453369e-01 3.466250598430633545e-01 2.822362072765827179e-02 1.213076114654541016e-01 1.880521886050701141e-03 -6.977217644453048706e-02 -2.022375315427780151e-01 2.612226605415344238e-01 -4.749879539012908936e-01 2.218887768685817719e-02 -3.298721313476562500e-01 -2.277284264564514160e-01 6.350619345903396606e-02 2.171878516674041748e-01 -1.901260614395141602e-01 -1.798424273729324341e-01 4.903780668973922729e-02
-1.072098165750503540e-01 -1.574283987283706665e-01 4.891219735145568848e-02 3.410034179687500000e-01 1.146055385470390320e-02 1.443899124860763550e-01 9.752085432410240173e-03 1.415814738720655441e-02 3.698323965072631836e-01 -9.922438859939575195e-02 1.008194610476493835e-01 -1.469383984804153442e-01 1.449154913425445557e-01 3.356282413005828857e-01 -8.813540451228618622e-03 3.216523826122283936e-01 1.258147358894348145e-01 -1.236630156636238098e-01 8.677668869495391846e-02 2.374016866087913513e-02 -1.842726767063140869e-01 -3.668920099735260010e-01 5.177015438675880432e-03 -1.533451676368713379e-01 8.595122396945953369e-02 -6.589920818805694580e-02 3.084976412355899811e-02 -1.824233084917068481e-01 1.679438948631286621e-01 6.013718992471694946e-02 -2.089800238609313965e-01 2.354397624731063843e-01
-2.647534012794494629e-01 -2.794248461723327637e-01 4.800175502896308899e-02 2.046659439802169800e-01 3.767503201961517334e-01 -1.501643508672714233e-01 -9.535007178783416748e-02 8.874700963497161865e-02 -2.228132449090480804e-03 -6.558138877153396606e-02 3.281849324703216553e-01 1.009520888328552246e-01 -2.273965813219547272e-02 -8.093250542879104614e-02 -2.674214541912078857e-01 2.450712174177169800e-01 1.919270306825637817e-01 2.279099775478243828e-03 3.427016139030456543e-01 -3.681470081210136414e-02 -1.841164529323577881e-01 -6.081194803118705750e-02 1.143628209829330444e-01 -1.369817107915878296e-01 3.778114169836044312e-02 -1.013057678937911987e-02 1.051009371876716614e-01 1.609533131122589111e-01 2.497332990169525146e-01 9.395187348127365112e-02 -1.482232958078384399e-01 -9.277246892452239990e-02
-3.382324874401092529e-01 -3.797129690647125244e-01 4.671931639313697815e-02 1.821136474609375000e-01 -8.046094328165054321e-02 8.934579789638519287e-02 1.070084646344184875e-01 1.039909422397613525e-01 1.911709457635879517e-01 -3.788110315799713135e-01 1.004133969545364380e-01 4.136036708950996399e-02 -8.819521963596343994e-02 1.444770842790603638e-01 2.838381938636302948e-02 3.093978464603424072e-01 9.073635935783386230e-02 1.073779165744781494e-01 4.503109026700258255e-03 1.275269985198974609e-01 -1.006732955574989319e-01 -1.485855728387832642e-01 4.900434613227844238e-02 -2.308979779481887817e-01 -1.082857176661491394e-01 1.518866606056690216e-02 -2.652988135814666748e-01 -3.145949542522430420e-02 1.442488580942153931e-01 -1.363972872495651245e-01 -2.293342351913452148e-01 2.302488535642623901e-01
-3.736251890659332275e-01 -2.922674715518951416e-01 -2.980676293373107910e-01 1.767701059579849243e-01 -1.524577885866165161e-01 -1.586640924215316772e-01 -8.718391181901097298e-04 -5.103244259953498840e-02 -1.797107756137847900e-01 5.667946115136146545e-02 1.241218075156211853e-01 -5.855438485741615295e-02 3.531531393527984619e-01 -1.122027188539505005e-01 3.458074107766151428e-02 1.741915941238403320e-01 1.856613159179687500e-01 -9.052065759897232056e-02 2.379441112279891968e-01 2.221950739622116089e-01 -2.044148743152618408e-01 5.758535116910934448e-02 9.696886688470840454e-02 1.356152743101119995e-01 -1.900632828474044800e-01 -1.678216308355331421e-01 -1.200020313262939453e-01 -1.342824697494506836e-01 -1.358546465635299683e-01 1.794299781322479248e-01 6.545854359865188599e-02 -8.646227419376373291e-02
6.066728755831718445e-02 -1.403127908706665039e-01 1.285512186586856842e-02 1.617584973573684692e-01 -1.507630646228790283e-01 4.457793012261390686e-02 -2.896909415721893311e-01 2.084148116409778595e-02 -7.805765606462955475e-03 1.857578903436660767e-01 -2.476943843066692352e-02 -4.734190553426742554e-02 1.310915648937225342e-01 1.201749518513679504e-01 -1.041834056377410889e-01 3.215623497962951660e-01 2.300449013710021973e-01 -2.470061182975769043e-02 3.780202865600585938e-01 3.401021361351013184e-01 -2.571031153202056885e-01 -1.695120632648468018e-01 9.048936516046524048e-02 -3.538153469562530518e-01 1.808534003794193268e-02 -2.139207720756530762e-02 1.836507022380828857e-01 -2.381432652473449707e-01 -4.308543354272842407e-02 1.999555155634880066e-03 -3.125351667404174805e-02 1.534679979085922241e-01
-2.337073534727096558e-01 -2.644079029560089111e-01 -2.831449806690216064e-01 3.100529015064239502e-01 -1.611474007368087769e-01 2.551970779895782471e-01 -8.568149060010910034e-02 1.700201034545898438e-01 1.095319166779518127e-01 -2.037940360605716705e-02 1.620568931102752686e-01 -1.031552329659461975e-01 7.283363491296768188e-02 -1.695826463401317596e-02 -5.953320860862731934e-02 3.139486312866210938e-01 8.532658964395523071e-02 -9.415285289287567139e-02 3.967834413051605225e-01 -1.339854300022125244e-01 -8.717155456542968750e-02 -2.336587011814117432e-01 -1.134733259677886963e-01 -7.691400591284036636e-03 -8.405864983797073364e-02 1.638245582580566406e-01 -1.473234891891479492e-01 1.016744971275329590e-01 2.606613337993621826e-01 7.891870290040969849e-02 2.305373735725879669e-02 8.655425161123275757e-02
-1.616249829530715942e-01 1.122257560491561890e-01 -2.570582926273345947e-02 2.574307657778263092e-02 -2.459302395582199097e-01 1.970824785530567169e-02 -1.927160322666168213e-01 1.145315989851951599e-01 2.885095477104187012e-01 1.293498724699020386e-01 -4.099471960216760635e-03 3.884279634803533554e-03 1.789501011371612549e-01 8.445722609758377075e-02 -2.052972614765167236e-01 2.229055166244506836e-01 3.884468674659729004e-01 -2.790678292512893677e-02 2.164133489131927490e-01 -2.909940481185913086e-01 -3.744976222515106201e-01 -8.712612837553024292e-02 1.295273303985595703e-01 -1.929917782545089722e-01 -2.152576148509979248e-01 4.380302876234054565e-02 -1.659578233957290649e-01 -6.874182075262069702e-02 9.522759914398193359e-02 5.520101636648178101e-02 9.242051839828491211e-02 -1.778136342763900757e-01
-2.615112364292144775e-01 -2.619888186454772949e-01 1.031766682863235474e-01 8.216436952352523804e-02 -2.122484594583511353e-01 2.035387605428695679e-01 6.796123925596475601e-03 5.766123533248901367e-02 7.852116972208023071e-02 -2.073856443166732788e-01 2.007189095020294189e-01 -1.064701899886131287e-01 4.097555875778198242e-01 7.804265618324279785e-02 -1.915874481201171875e-01 8.846261352300643921e-02 2.339864708483219147e-02 -2.126506417989730835e-01 1.231792867183685303e-01 7.888408750295639038e-02 1.659804955124855042e-02 -5.529132485389709473e-02 -7.502699643373489380e-02 -1.015621796250343323e-01 1.453227102756500244e-01 1.698580235242843628e-01 3.870878368616104126e-02 -2.759253978729248047e-01 4.155211448669433594e-01 1.350744366645812988e-01 1.494262251071631908e-03 1.773692667484283447e-01
-1.913990229368209839e-01 -4.965735226869583130e-02 1.973909437656402588e-01 1.226834058761596680e-01 2.178636752068996429e-02 7.709573488682508469e-03 -2.313736975193023682e-01 8.553022146224975586e-02 2.619833350181579590e-01 -1.223086728714406490e-03 -1.384674105793237686e-02 6.416489928960800171e-02 8.100029081106185913e-02 1.210156455636024475e-02 -2.633771300315856934e-01 2.040388435125350952e-01 3.273184895515441895e-01 1.128904446959495544e-01 -7.470083236694335938e-02 2.418708056211471558e-01 -3.478378355503082275e-01 -2.588853240013122559e-01 2.263123691082000732e-01 -3.685989230871200562e-02 8.959262073040008545e-02 -2.105777114629745483e-01 -2.350067021325230598e-03 -1.088714897632598877e-01 1.485770344734191895e-01 -5.951719731092453003e-02 -3.026342391967773438e-01 2.210547924041748047e-01
3.977338783442974091e-03 -2.277348339557647705e-01 -2.733478546142578125e-01 1.555427759885787964e-01 -7.349660247564315796e-02 -2.218335717916488647e-01 -6.958262622356414795e-02 -1.193966064602136612e-02 1.450443416833877563e-01 -4.822359979152679443e-02 -5.521951243281364441e-02 1.105384230613708496e-01 -5.794479697942733765e-02 -1.622693687677383423e-01 -3.265125453472137451e-01 2.008382380008697510e-01 9.036738425493240356e-02 -4.948802664875984192e-02 2.641870975494384766e-01 -3.493612706661224365e-01 -1.849653720855712891e-01 3.684995695948600769e-02 -1.972176320850849152e-02 -3.317082226276397705e-01 7.627051323652267456e-02 -2.147519886493682861e-01 -1.101512983441352844e-01 -2.797746956348419189e-01 1.951354295015335083e-01 9.543436020612716675e-02 2.203689329326152802e-02 1.894166022539138794e-01
-3.680201470851898193e-01 -2.618545889854431152e-01 3.318430110812187195e-02 2.765997052192687988e-01 -1.188241541385650635e-01 7.850979454815387726e-03 4.323655962944030762e-01 1.102421060204505920e-01 6.574766337871551514e-02 -1.922525465488433838e-01 1.293295174837112427e-01 7.505987584590911865e-02 2.696740925312042236e-01 -1.575442589819431305e-02 7.913739979267120361e-02 3.274415731430053711e-01 1.764527857303619385e-01 -8.238704502582550049e-02 7.815454155206680298e-02 7.094008475542068481e-02 2.014502137899398804e-02 -5.409933254122734070e-02 6.599810905754566193e-03 -1.178852915763854980e-01 5.130422487854957581e-02 2.608192861080169678e-01 -7.186379283666610718e-02 -2.634895145893096924e-01 1.566662937402725220e-01 -8.903650939464569092e-02 -8.119720220565795898e-02 6.604713201522827148e-02
-2.278289943933486938e-01 -2.235740572214126587e-01 -7.545682787895202637e-02 2.612335085868835449e-01 -6.210806220769882202e-02 -4.606758803129196167e-02 -2.893902659416198730e-01 2.373222112655639648e-01 8.694968372583389282e-02 -8.481962233781814575e-02 4.155998826026916504e-01 8.186997473239898682e-02 1.132098212838172913e-01 -9.067703783512115479e-02 -3.939097747206687927e-02 3.103699684143066406e-01 1.720573939383029938e-02 -1.913170665502548218e-01 6.389483809471130371e-02 7.443451136350631714e-02 -7.682795822620391846e-02 -2.422089278697967529e-01 -4.510248079895973206e-02 -1.612092852592468262e-01 -1.954011768102645874e-01 3.021320104598999023e-01 -7.139796018600463867e-02 8.753817528486251831e-02 1.652531325817108154e-01 1.113380640745162964e-01 1.478320360183715820e-01 1.487494856119155884e-01
-1.372497081756591797e-01 -2.105711549520492554e-01 2.570395469665527344e-01 1.959444731473922729e-01 -1.441514343023300171e-01 -1.538986563682556152e-01 2.498444765806198120e-01 1.042729057371616364e-02 7.285801321268081665e-02 -9.301424026489257812e-02 2.621796727180480957e-01 -7.273592054843902588e-02 -2.029770016670227051e-01 -1.191098392009735107e-01 -3.368979692459106445e-02 2.225011140108108521e-01 1.153669133782386780e-01 -5.875954031944274902e-02 -3.823104128241539001e-02 -3.033391945064067841e-02 -2.590058147907257080e-01 -1.914129108190536499e-01 2.828082442283630371e-01 -1.560399979352951050e-01 -3.262389302253723145e-01 6.968548893928527832e-02 3.418110683560371399e-02 3.602721169590950012e-02 2.921203672885894775e-01 3.323762863874435425e-02 -3.208971917629241943e-01 3.133814036846160889e-02
1.257383972406387329e-01 -1.174915879964828491e-01 5.631774663925170898e-02 -4.997666459530591965e-03 -4.348478913307189941e-01 -8.659645169973373413e-02 -2.115084379911422729e-01 7.683657109737396240e-02 3.229196965694427490e-01 1.574716866016387939e-01 2.012613564729690552e-01 -1.764438673853874207e-02 1.058919653296470642e-01 2.477164939045906067e-02 -1.114832609891891479e-01 1.285138577222824097e-01 2.012401223182678223e-01 -1.282221078872680664e-01 1.137138381600379944e-01 -1.455825567245483398e-01 -3.338784575462341309e-01 5.589470639824867249e-02 -1.131513863801956177e-01 -4.185210764408111572e-01 -2.150714695453643799e-01 -2.277204580605030060e-02 -3.253727918490767479e-03 -7.548031210899353027e-02 -1.780864782631397247e-02 2.244870513677597046e-01 5.271226540207862854e-02 9.847118705511093140e-02
-2.528272867202758789e-01 -3.321512639522552490e-01 -3.659335523843765259e-02 -8.514075726270675659e-02 4.228856414556503296e-02 -1.556140091270208359e-02 -9.663268923759460449e-02 -9.371985681354999542e-03 1.417948603630065918e-01 -2.840738892555236816e-01 8.490303903818130493e-02 -1.087760459631681442e-02 2.501925826072692871e-01 1.649331897497177124e-01 -2.014129422605037689e-02 2.171559035778045654e-01 8.814089000225067139e-02 -1.924738585948944092e-01 2.213894873857498169e-01 2.646577544510364532e-02 1.007617861032485962e-01 1.206500828266143799e-01 4.015953838825225830e-01 -3.236398696899414062e-01 -2.896471917629241943e-01 -2.439488470554351807e-01 9.747150540351867676e-02 4.878287762403488159e-02 -6.356810033321380615e-02 -3.283190727233886719e-02 1.203208565711975098e-01 -8.646110072731971741e-03
-3.946066796779632568e-01 -1.144409477710723877e-01 -6.917982548475265503e-02 3.048399686813354492e-01 5.344644561409950256e-02 2.476486861705780029e-01 4.226929694414138794e-02 3.404580056667327881e-02 -4.689378198236227036e-03 -1.502811163663864136e-01 1.515983492136001587e-01 -2.542062290012836456e-02 3.055748343467712402e-01 1.290699988603591919e-01 1.056282594799995422e-01 2.330591678619384766e-01 4.436685740947723389e-01 8.937448263168334961e-02 -1.164148896932601929e-01 -1.277161091566085815e-01 -7.338067889213562012e-02 -1.087097544223070145e-02 6.932468712329864502e-02 -3.036768436431884766e-01 -1.268021613359451294e-01 -1.234387457370758057e-01 1.584672331809997559e-01 1.010040268301963806e-01 1.036649197340011597e-01 -1.259268224239349365e-01 -1.142835468053817749e-01 3.292007371783256531e-02
-1.683599501848220825e-01 -2.354853302240371704e-01 9.905584901571273804e-02 1.514542698860168457e-01 -1.363722085952758789e-01 -2.259288579225540161e-01 3.601691871881484985e-02 3.459789454936981201e-01 4.516557604074478149e-02 2.559485137462615967e-01 3.069319203495979309e-02 2.684524981305003166e-03 9.245795011520385742e-02 -3.196620941162109375e-02 -2.535770237445831299e-01 4.088408127427101135e-02 2.815702259540557861e-01 1.130821928381919861e-01 -9.149905294179916382e-02 8.289331942796707153e-02 -1.291188895702362061e-01 5.109006911516189575e-02 -4.782605543732643127e-02 -1.913382112979888916e-01 -3.138612508773803711e-01 -1.371683739125728607e-02 3.441727161407470703e-01 -1.930137425661087036e-01 4.319736734032630920e-02 1.540152877569198608e-01 2.524049207568168640e-02 3.203858137130737305e-01
-3.346998617053031921e-02 -3.739997148513793945e-01 -1.789102330803871155e-02 1.712654680013656616e-01 -8.268892019987106323e-02 -3.041109442710876465e-01 1.046643257141113281e-01 2.012621611356735229e-01 9.560138732194900513e-02 -3.591673914343118668e-03 -1.975393146276473999e-01 -4.422669112682342529e-02 1.894878894090652466e-01 -1.506469398736953735e-02 -1.355002373456954956e-01 2.139693200588226318e-01 3.774641156196594238e-01 1.494624763727188110e-01 -1.920152604579925537e-01 3.192463889718055725e-02 -2.747752889990806580e-02 1.673688925802707672e-02 7.863382250070571899e-02 -1.481171101331710815e-01 -9.053158760070800781e-02 -3.311274945735931396e-02 3.074936866760253906e-01 -1.148153170943260193e-01 6.763771921396255493e-02 3.447390198707580566e-01 1.193045359104871750e-02 2.360297441482543945e-01
-7.070833444595336914e-02 -3.077856004238128662e-01 1.042117774486541748e-01 1.045606061816215515e-01 -2.253872901201248169e-01 -2.775048315525054932e-01 -2.704792283475399017e-02 1.291563957929611206e-01 -9.088141471147537231e-02 2.105286121368408203e-01 1.489980053156614304e-02 3.205687403678894043e-01 3.847372159361839294e-02 -3.820361569523811340e-02 -3.248062729835510254e-02 2.296803742647171021e-01 1.309183537960052490e-01 -9.566241502761840820e-02 -5.169751122593879700e-02 1.601386219263076782e-01 6.982905790209770203e-03 -3.753289207816123962e-02 1.705485135316848755e-01 -5.238099694252014160e-01 -5.585654452443122864e-02 -1.359668374061584473e-01 9.051071852445602417e-02 -2.974940538406372070e-01 -1.156920939683914185e-01 1.172214448451995850e-01 -2.383676357567310333e-02 1.241508647799491882e-01
-3.567929565906524658e-01 -3.772717118263244629e-01 -8.244276791810989380e-02 2.763980627059936523e-01 -1.832886189222335815e-01 2.419974952936172485e-01 2.791164219379425049e-01 1.092225834727287292e-01 1.659472882747650146e-01 -2.035626471042633057e-01 1.180436313152313232e-01 4.068461805582046509e-02 4.744158685207366943e-02 -1.582006067037582397e-01 -4.760041087865829468e-02 2.193014621734619141e-01 2.269577234983444214e-01 -1.927767693996429443e-01 -8.687877655029296875e-02 3.727313363924622536e-03 -3.335363790392875671e-02 1.011760309338569641e-01 1.442020386457443237e-01 -2.545744925737380981e-02 1.818402409553527832e-01 9.291709959506988525e-02 -1.911051273345947266e-01 -1.452993601560592651e-01 1.151613667607307434e-01 9.656747430562973022e-02 2.891380526125431061e-02 2.262619137763977051e-01
3.184319287538528442e-02 -2.382983267307281494e-01 -1.196819916367530823e-01 -2.493589930236339569e-02 -2.219137400388717651e-01 -1.141601130366325378e-01 5.649917200207710266e-02 6.957571208477020264e-02 2.335374355316162109e-01 2.121883779764175415e-01 3.677641153335571289e-01 2.027156203985214233e-01 -9.553115069866180420e-02 1.967722550034523010e-02 -2.976637184619903564e-01 2.212156504392623901e-01 1.502722352743148804e-01 -7.270455360412597656e-02 2.422934174537658691e-01 2.980759926140308380e-02 -3.207543790340423584e-01 -1.225210651755332947e-01 1.985366195440292358e-01 -1.973710060119628906e-01 -1.047783792018890381e-01 -2.045619487762451172e-02 -1.263625174760818481e-01 -7.404339313507080078e-02 2.423999458551406860e-01 1.960645467042922974e-01 5.577043816447257996e-02 -1.307537108659744263e-01
-1.375326663255691528e-01 -3.508892059326171875e-01 6.143357977271080017e-02 -1.166460886597633362e-01 -2.306328117847442627e-01 8.132915198802947998e-02 -2.387153506278991699e-01 -9.184687398374080658e-03 1.293803006410598755e-01 1.608553230762481689e-01 -4.012393206357955933e-02 1.333126425743103027e-01 1.061981320381164551e-01 -1.873626261949539185e-01 -8.495759963989257812e-02 4.916643258184194565e-03 1.678368449211120605e-01 1.182193905115127563e-01 3.454466164112091064e-01 -1.530736982822418213e-01 -3.338156640529632568e-01 -1.531192362308502197e-01 8.344368636608123779e-02 9.007949382066726685e-02 -2.065682411193847656e-01 1.718171387910842896e-01 -3.650614246726036072e-02 -1.973270177841186523e-01 2.162034809589385986e-01 9.676729328930377960e-03 -2.529501542448997498e-02 3.365710079669952393e-01
-9.711050987243652344e-02 -3.758145321626216173e-04 2.630666792392730713e-01 2.375889867544174194e-01 -1.976985335350036621e-01 -9.798051416873931885e-02 1.402641981840133667e-01 -3.662621229887008667e-02 1.148653924465179443e-01 -3.215175867080688477e-01 1.680570989847183228e-01 -1.074860468506813049e-01 -1.411515846848487854e-02 -2.928915806114673615e-02 -1.732945144176483154e-01 2.539348304271697998e-01 1.432707011699676514e-01 -1.588200330734252930e-01 -2.783553441986441612e-03 -6.892495788633823395e-03 -3.413054645061492920e-01 -2.255245745182037354e-01 1.964105963706970215e-01 -1.615058332681655884e-01 -2.519279122352600098e-01 -1.734049171209335327e-01 -2.717505674809217453e-03 1.929903961718082428e-02 2.057321667671203613e-01 1.266860365867614746e-01 -3.320896625518798828e-01 -5.374396219849586487e-02
-4.488109052181243896e-02 -2.447049617767333984e-01 -2.257476374506950378e-02 -1.286269128322601318e-01 -4.186235368251800537e-01 1.692130416631698608e-01 -2.032969594001770020e-01 1.191775798797607422e-01 2.090294212102890015e-01 -4.811802133917808533e-02 1.436323975212872028e-03 1.373430490493774414e-01 -1.374087035655975342e-01 -1.404651999473571777e-01 -1.070458069443702698e-01 -2.434909343719482422e-02 1.998266130685806274e-01 -1.212997511029243469e-01 4.408992826938629150e-01 -2.094261944293975830e-01 -2.496259510517120361e-01 -6.064662709832191467e-02 4.843876138329505920e-02 -1.308037042617797852e-01 -1.961162388324737549e-01 -1.099217236042022705e-01 -1.908377259969711304e-01 -1.308608651161193848e-01 1.315302401781082153e-01 -1.667812019586563110e-01 -7.480221800506114960e-03 1.360101252794265747e-01
-7.568363845348358154e-02 -6.884499639272689819e-02 -2.729555778205394745e-02 1.829812973737716675e-01 -1.040689647197723389e-01 -7.585823535919189453e-02 -2.794237434864044189e-01 -1.058107241988182068e-01 -1.223460882902145386e-01 -7.847997546195983887e-02 4.689681529998779297e-01 1.000135466456413269e-01 8.846354484558105469e-02 5.763281136751174927e-02 -9.186554700136184692e-02 1.726684421300888062e-01 2.472476363182067871e-01 1.774151027202606201e-01 7.803780585527420044e-02 -1.212339699268341064e-01 -1.410991996526718140e-01 -2.422246485948562622e-01 2.219738811254501343e-01 -3.388633430004119873e-01 -1.771039366722106934e-01 1.361848264932632446e-01 -2.629713416099548340e-01 3.033707477152347565e-02 2.650634385645389557e-02 4.394494369626045227e-02 1.521282792091369629e-01 2.171259671449661255e-01
-8.019638806581497192e-02 -4.307248592376708984e-01 -2.563772797584533691e-01 3.751708567142486572e-02 -1.262753158807754517e-01 -1.781435161828994751e-01 1.283494681119918823e-01 -1.524298936128616333e-01 1.914738565683364868e-01 -1.489676684141159058e-01 -1.990825496613979340e-02 -1.175783649086952209e-01 1.937727332115173340e-01 1.576942056417465210e-01 -6.274928897619247437e-02 3.889321386814117432e-01 2.449316717684268951e-02 -6.743504106998443604e-02 5.907017365097999573e-02 9.836778789758682251e-02 -8.851148933172225952e-02 1.038324180990457535e-02 3.862123787403106689e-01 -7.264470309019088745e-02 -7.813511043787002563e-02 -1.892456859350204468e-01 1.458436995744705200e-01 1.489246934652328491e-01 2.484619915485382080e-01 -9.837775677442550659e-02 1.151628270745277405e-01 1.099492609500885010e-01
-2.635208666324615479e-01 -2.315116487443447113e-02 1.309572011232376099e-01 1.485135704278945923e-01 -2.484660446643829346e-01 -7.062473148107528687e-02 -4.667456448078155518e-01 1.474809944629669189e-01 2.139064818620681763e-01 -4.268147051334381104e-03 1.256296783685684204e-01 -2.228017896413803101e-01 1.292553544044494629e-01 -1.445996612310409546e-01 -5.717063322663307190e-03 1.280289739370346069e-01 5.556987971067428589e-02 2.753899432718753815e-02 9.034588932991027832e-02 -1.465492695569992065e-01 -1.534951031208038330e-01 -6.113583594560623169e-02 1.393243670463562012e-01 -2.317297309637069702e-01 -1.688533723354339600e-01 -7.127842307090759277e-02 -1.337296515703201294e-01 -3.144685924053192139e-01 2.173357605934143066e-01 1.879903674125671387e-01 -2.066074758768081665e-01 -9.864015877246856689e-02
9.628672152757644653e-03 -5.682446956634521484e-01 1.170577555894851685e-01 2.491743117570877075e-01 -1.823321431875228882e-01 1.377343833446502686e-01 1.486043184995651245e-01 -6.734569091349840164e-03 -4.947106912732124329e-02 -1.567900925874710083e-01 2.628777027130126953e-01 -1.737150596454739571e-03 1.029629409313201904e-01 3.561141341924667358e-02 -1.136786956340074539e-02 3.861382901668548584e-01 -4.083837196230888367e-02 1.280234456062316895e-01 9.073156863451004028e-02 5.924049764871597290e-02 -1.776380836963653564e-01 -3.701235353946685791e-02 1.083765476942062378e-01 -1.728973835706710815e-01 -5.001389980316162109e-02 1.019749045372009277e-01 -2.297688722610473633e-01 6.829927116632461548e-02 1.219898015260696411e-01 -1.658388227224349976e-02 -2.126030921936035156e-01 1.858806759119033813e-01
-7.431899663060903549e-03 -1.352860629558563232e-01 -6.947072595357894897e-02 4.237477779388427734e-01 -2.705226838588714600e-01 1.606075279414653778e-02 1.178967207670211792e-02 -9.083442389965057373e-02 1.383631378412246704e-01 -2.661547251045703888e-02 1.112716645002365112e-01 -1.228969469666481018e-01 1.599929183721542358e-01 -4.047200381755828857e-01 -5.667088553309440613e-02 -1.381136178970336914e-01 2.204619646072387695e-01 1.186873614788055420e-01 4.351796209812164307e-01 1.064606532454490662e-01 -3.002457022666931152e-01 -1.614897549152374268e-01 1.544383019208908081e-01 -3.350746631622314453e-02 3.075569123029708862e-02 7.867472618818283081e-02 -1.307257171720266342e-02 -9.401789307594299316e-02 1.045209318399429321e-01 9.910239279270172119e-02 9.528572857379913330e-02 7.632885128259658813e-02
7.746434211730957031e-02 -5.556178465485572815e-02 -1.655073463916778564e-01 1.099956408143043518e-01 -1.467723548412322998e-01 3.322461619973182678e-02 -2.090625017881393433e-01 2.426836639642715454e-01 2.252285629510879517e-01 -8.644197368994355202e-04 -1.244032531976699829e-01 3.103825449943542480e-01 -2.166549302637577057e-02 1.645088493824005127e-01 1.257704198360443115e-01 3.670126497745513916e-01 3.264885842800140381e-01 1.062073782086372375e-01 -4.090133681893348694e-02 1.369654536247253418e-01 -1.280314922332763672e-01 -8.741084486246109009e-02 3.190756440162658691e-01 -3.060738444328308105e-01 3.017821907997131348e-02 1.413248479366302490e-01 6.931751221418380737e-02 -1.453384011983871460e-01 1.658499985933303833e-01 3.530182316899299622e-02 -1.412854194641113281e-01 1.795119047164916992e-01
-9.336673468351364136e-02 -2.399771213531494141e-01 1.479101330041885376e-01 -2.573483996093273163e-02 -2.741158604621887207e-01 2.469860576093196869e-02 -4.700839892029762268e-02 1.970487087965011597e-01 3.132124841213226318e-01 -2.083041667938232422e-01 2.542124390602111816e-01 -9.430533647537231445e-02 2.519218064844608307e-02 -3.050735779106616974e-02 -3.300067484378814697e-01 2.473157644271850586e-01 2.375438362360000610e-01 -5.246886610984802246e-02 -5.479566007852554321e-02 7.340519130229949951e-02 1.207152307033538818e-01 -1.611028760671615601e-01 2.983616888523101807e-01 -1.831280142068862915e-01 -2.404207289218902588e-01 -8.295121788978576660e-02 -8.677057176828384399e-02 1.785757578909397125e-02 -8.755887858569622040e-03 -2.580120265483856201e-01 6.978591531515121460e-02 1.817155778408050537e-01
-5.107920989394187927e-02 -6.130963563919067383e-02 1.017968580126762390e-01 1.613247245550155640e-01 -1.326040774583816528e-01 -4.188993871212005615e-01 -3.394709527492523193e-02 2.548114657402038574e-01 1.939720101654529572e-02 6.902990490198135376e-02 1.711205579340457916e-02 1.372315734624862671e-01 1.527490466833114624e-01 3.603875264525413513e-02 -2.010159790515899658e-01 2.271931618452072144e-01 3.421395719051361084e-01 -1.045576632022857666e-01 8.099450729787349701e-03 -1.872895844280719757e-02 5.049284920096397400e-02 2.419395558536052704e-02 2.860932238399982452e-02 -2.424244433641433716e-01 -2.039144188165664673e-01 -2.569193840026855469e-01 4.613415300846099854e-01 -1.032210886478424072e-01 3.647119924426078796e-02 1.226467564702033997e-01 2.055824548006057739e-02 1.348137408494949341e-01
-4.177063703536987305e-02 -2.721580564975738525e-01 2.326577007770538330e-01 -1.535912752151489258e-01 -3.450511991977691650e-01 -4.555195942521095276e-02 -4.840340092778205872e-02 -9.345914423465728760e-02 -4.397061839699745178e-02 -7.562901824712753296e-02 -1.512037366628646851e-01 1.867867857217788696e-01 1.480652242898941040e-01 -1.102624684572219849e-01 -1.218924820423126221e-01 1.064647436141967773e-01 1.469288915395736694e-01 2.926529012620449066e-02 4.440329968929290771e-02 3.019340634346008301e-01 -2.957057356834411621e-01 -1.112923696637153625e-01 1.168980598449707031e-01 3.716317703947424889e-03 -5.127192139625549316e-01 -1.440901309251785278e-02 1.698225289583206177e-01 -4.596117511391639709e-02 1.145780161023139954e-01 1.279912292957305908e-01 1.956128329038619995e-02 1.885561347007751465e-01
-3.349417150020599365e-01 -2.536281943321228027e-01 -2.188675254583358765e-01 -6.895447522401809692e-02 1.010923739522695541e-02 -3.436544165015220642e-02 -1.179154682904481888e-02 3.221239149570465088e-01 -1.148423999547958374e-01 1.216488853096961975e-01 -9.847221523523330688e-02 -5.062355101108551025e-02 2.342456281185150146e-01 4.856691882014274597e-02 -4.976074397563934326e-02 9.711038321256637573e-02 4.290753602981567383e-01 7.711413502693176270e-02 -4.317338392138481140e-02 1.930516362190246582e-01 -8.323261141777038574e-02 -4.332814812660217285e-01 1.926466375589370728e-01 -1.004704833030700684e-01 -2.019734978675842285e-01 1.138929091393947601e-02 -1.350894123315811157e-01 4.388731438666582108e-03 3.449410200119018555e-02 1.575701311230659485e-02 -1.475559026002883911e-01 5.296238139271736145e-02
-3.902378678321838379e-01 -3.156761527061462402e-01 3.780042007565498352e-02 5.650994926691055298e-02 -3.489838242530822754e-01 -3.855776041746139526e-02 3.788296133279800415e-02 1.546590328216552734e-01 1.838225126266479492e-01 -2.618604302406311035e-01 -3.043091855943202972e-02 4.248502850532531738e-02 2.452693879604339600e-01 -1.577539891004562378e-01 4.676714539527893066e-02 2.739006280899047852e-01 2.610319852828979492e-01 5.667946115136146545e-02 -1.913346648216247559e-01 -6.464934349060058594e-02 -1.754048168659210205e-01 4.978968575596809387e-02 1.070494391024112701e-02 -5.976605787873268127e-02 1.800094395875930786e-01 2.357266098260879517e-01 2.053423970937728882e-01 -1.240735426545143127e-01 1.380654573440551758e-01 -2.412932459264993668e-03 1.146488115191459656e-01 2.552369609475135803e-02
-2.193079143762588501e-01 -4.253567457199096680e-01 1.672787368297576904e-01 2.964333593845367432e-01 -2.795072197914123535e-01 7.367563992738723755e-02 -6.720785982906818390e-03 1.852640211582183838e-01 1.288553625345230103e-01 -1.767083853483200073e-01 -1.704346388578414917e-02 1.115000061690807343e-02 8.867730200290679932e-02 3.805910795927047729e-02 -2.421529889106750488e-01 2.510485649108886719e-01 2.193285524845123291e-01 1.968598812818527222e-01 1.042725220322608948e-01 -4.837048426270484924e-02 1.536816060543060303e-01 -2.293510138988494873e-01 -8.973441272974014282e-02 -2.934296727180480957e-01 -4.761266056448221207e-03 -2.743720309808850288e-03 -4.544744640588760376e-02 1.358986496925354004e-01 -1.031976789236068726e-01 -1.648554205894470215e-01 1.021918579936027527e-01 1.367544382810592651e-01
-3.156181424856185913e-02 -2.544643282890319824e-01 7.633373886346817017e-02 2.170068919658660889e-01 1.375533491373062134e-01 2.279659062623977661e-01 1.006896048784255981e-02 1.530323773622512817e-01 2.615394592285156250e-01 -1.022987291216850281e-01 2.421342432498931885e-01 -4.893887415528297424e-02 1.262829303741455078e-01 1.401267945766448975e-01 5.679979920387268066e-02 3.607367277145385742e-01 2.001773416996002197e-01 -2.369004487991333008e-01 -1.077841222286224365e-01 -2.285075038671493530e-01 -1.526229679584503174e-01 -1.161076352000236511e-01 1.156265735626220703e-01 -1.607366651296615601e-01 2.324100350961089134e-03 -5.700683221220970154e-02 2.886604331433773041e-02 -3.483689576387405396e-02 3.438900411128997803e-01 -2.360171265900135040e-02 1.216208096593618393e-02 3.432454168796539307e-01
6.029505282640457153e-02 -1.581485867500305176e-01 -2.209383696317672729e-01 -2.006366616114974022e-03 -2.077150791883468628e-01 2.847655713558197021e-01 -9.328085929155349731e-02 1.177228242158889771e-02 -1.408066600561141968e-01 -4.332298040390014648e-01 -2.373939007520675659e-02 -4.720173403620719910e-02 2.459390014410018921e-01 1.395476609468460083e-01 -1.262857019901275635e-01 -1.285311728715896606e-01 2.190258800983428955e-01 4.378544539213180542e-02 1.719374805688858032e-01 -5.543451011180877686e-02 -2.020978033542633057e-01 -8.918590098619461060e-02 1.147693321108818054e-01 -3.889631032943725586e-01 -1.060991138219833374e-01 -1.344844102859497070e-01 -4.384827241301536560e-02 -5.654022842645645142e-02 3.641283512115478516e-01 -3.537526354193687439e-02 -1.037486363202333450e-02 5.026896670460700989e-02
4.068264365196228027e-02 -2.741841077804565430e-01 -1.023873165249824524e-01 6.587030738592147827e-02 -3.845424652099609375e-01 7.451312150806188583e-03 -2.631450295448303223e-01 -6.911225616931915283e-02 3.056878745555877686e-01 1.410288959741592407e-01 2.274829298257827759e-01 -1.400515437126159668e-01 -6.296823918819427490e-02 1.667150296270847321e-02 -1.009277626872062683e-01 2.618029415607452393e-01 1.596385985612869263e-01 -2.850142307579517365e-02 1.086011677980422974e-01 -1.036599874496459961e-01 -3.061402440071105957e-01 -4.162837192416191101e-02 9.176055900752544403e-04 -4.184838533401489258e-01 -6.453623622655868530e-02 -1.810983121395111084e-01 2.025024965405464172e-02 -5.648403987288475037e-02 1.188523992896080017e-01 1.442724764347076416e-01 -6.108572706580162048e-03 1.541683524847030640e-01
-2.838940620422363281e-01 -3.013978898525238037e-01 -1.248302534222602844e-01 2.061636149883270264e-01 -4.623470902442932129e-01 4.637641459703445435e-02 -1.923822909593582153e-01 1.208048239350318909e-01 1.024022325873374939e-01 -3.176273033022880554e-02 -8.887445181608200073e-02 4.109806939959526062e-02 -3.853391855955123901e-02 -2.749147713184356689e-01 3.769190749153494835e-03 7.284170389175415039e-02 2.682086825370788574e-01 6.527566909790039062e-02 6.562241166830062866e-02 -7.593019306659698486e-02 -5.227187275886535645e-02 -1.797871887683868408e-01 1.867215335369110107e-02 -2.803732454776763916e-02 -3.175719678401947021e-01 -2.835882129147648811e-03 -6.153029948472976685e-02 -1.416225433349609375e-01 5.097539722919464111e-02 2.558528184890747070e-01 1.901315897703170776e-01 -2.193627655506134033e-01
5.038985982537269592e-02 -6.557464599609375000e-02 -2.208899706602096558e-01 1.138666719198226929e-01 -1.463430821895599365e-01 7.765197008848190308e-02 -9.205045551061630249e-02 1.264591515064239502e-01 1.488377898931503296e-01 9.261577576398849487e-02 -1.172402966767549515e-02 2.228507548570632935e-01 7.315189391374588013e-02 2.485749274492263794e-01 -2.596239745616912842e-01 1.426390707492828369e-01 5.273647904396057129e-01 -2.937918305397033691e-01 1.362499296665191650e-01 -9.481517225503921509e-02 -2.249529510736465454e-01 1.727677299641072750e-03 2.864767014980316162e-01 -1.557590067386627197e-01 -1.843318194150924683e-01 -5.597075074911117554e-02 -1.597310453653335571e-01 3.463931009173393250e-02 -3.638857230544090271e-02 5.676771327853202820e-02 -3.969664871692657471e-02 -1.587602049112319946e-01
-2.297629117965698242e-01 -2.925004661083221436e-01 4.581987485289573669e-02 3.660551309585571289e-01 -3.401593863964080811e-01 6.650526821613311768e-02 2.322169542312622070e-01 2.360125929117202759e-01 1.693611145019531250e-01 -1.249653697013854980e-01 1.952822506427764893e-01 2.627618908882141113e-01 1.876391321420669556e-01 -4.993192851543426514e-02 5.166101083159446716e-02 3.555917143821716309e-01 2.858995832502841949e-02 -1.875393688678741455e-01 -1.438525617122650146e-01 -2.494612336158752441e-02 -3.616265207529067993e-02 6.076570600271224976e-02 1.809054613113403320e-01 -1.172947734594345093e-01 -6.396445631980895996e-02 1.519029438495635986e-01 -6.829424947500228882e-02 -1.164864376187324524e-01 8.837418258190155029e-02 -1.094142571091651917e-01 9.926808066666126251e-03 5.861543118953704834e-02
6.941128522157669067e-02 -1.771568320691585541e-02 -4.507505148649215698e-02 1.865731924772262573e-01 -6.170918419957160950e-02 9.263077378273010254e-02 -5.632214993238449097e-02 2.038270533084869385e-01 8.208370767533779144e-03 -4.415367916226387024e-02 1.984061598777770996e-01 7.150976359844207764e-02 3.490732610225677490e-01 -1.792085021734237671e-01 -9.477575123310089111e-02 -3.519203513860702515e-02 3.229333460330963135e-01 5.418927595019340515e-02 -1.090072989463806152e-01 -9.157662838697433472e-02 -8.943565189838409424e-02 1.365677118301391602e-01 2.099632769823074341e-01 -1.849492080509662628e-02 -1.465792860835790634e-02 -1.654656380414962769e-01 4.887802526354789734e-02 -1.800967305898666382e-01 4.617545008659362793e-01 -1.612245887517929077e-01 -1.888892352581024170e-01 3.928889036178588867e-01
-4.110172390937805176e-01 -3.830829858779907227e-01 -1.150424778461456299e-01 -1.589038036763668060e-02 6.542398780584335327e-02 -8.969235420227050781e-02 3.445051014423370361e-01 -6.458150595426559448e-02 8.820237964391708374e-02 -3.902045637369155884e-02 6.972864270210266113e-02 -5.912371352314949036e-02 1.758797317743301392e-01 -1.415077149868011475e-01 -1.275092363357543945e-01 4.830506443977355957e-02 2.579613924026489258e-01 1.246708706021308899e-01 6.000102311372756958e-02 4.785946384072303772e-02 -1.972630321979522705e-01 5.080655962228775024e-02 2.907153069972991943e-01 -1.173749659210443497e-02 -2.311643362045288086e-01 -5.144775286316871643e-02 -3.172039613127708435e-02 1.679709106683731079e-01 3.505284488201141357e-01 1.353708803653717041e-01 2.193609997630119324e-02 8.561462163925170898e-02
-1.080707013607025146e-01 3.514288365840911865e-02 1.964435875415802002e-01 2.497594058513641357e-01 -6.079220026731491089e-02 -5.855940654873847961e-02 2.333399802446365356e-01 2.909186296164989471e-03 1.871553659439086914e-01 -2.804794013500213623e-01 1.881663650274276733e-01 -1.237188503146171570e-01 1.022205725312232971e-01 -2.491074949502944946e-01 -2.558516561985015869e-01 2.459035813808441162e-01 1.808477938175201416e-01 5.555160343647003174e-02 4.149447008967399597e-02 -1.186115965247154236e-01 -3.526963591575622559e-01 -9.281128644943237305e-02 3.978529945015907288e-02 -1.909544020891189575e-01 -2.453999966382980347e-01 1.809173636138439178e-02 1.211676150560379028e-01 3.454095125198364258e-02 5.917365476489067078e-02 5.499809980392456055e-02 -3.731096684932708740e-01 1.299852281808853149e-01
-2.750605344772338867e-01 -3.493724167346954346e-01 5.961015820503234863e-02 2.079324871301651001e-01 -2.176109515130519867e-02 2.385579794645309448e-01 2.272374927997589111e-01 2.484819740056991577e-01 1.362257748842239380e-01 -1.070899143815040588e-01 3.313409686088562012e-01 -8.007942698895931244e-03 1.154402568936347961e-01 8.303832262754440308e-02 -1.063248515129089355e-01 3.868826478719711304e-02 1.454765498638153076e-01 -1.922219842672348022e-01 -9.118767827749252319e-02 8.052657544612884521e-02 -7.050135731697082520e-02 -1.934634000062942505e-01 3.222944736480712891e-01 -1.165607795119285583e-01 -2.187437266111373901e-01 -1.414440106600522995e-02 2.551113627851009369e-02 1.216538697481155396e-01 1.196617558598518372e-01 -8.142766542732715607e-03 -1.010558381676673889e-01 3.015950322151184082e-01
-9.030486643314361572e-02 -2.862903177738189697e-01 -7.695266604423522949e-02 6.996249407529830933e-02 -5.988654121756553650e-02 1.317314803600311279e-01 -5.867131799459457397e-02 -1.016088668256998062e-02 1.949322223663330078e-01 -2.019233554601669312e-01 -9.730884805321693420e-03 -4.841134697198867798e-02 2.848596870899200439e-01 1.128613650798797607e-01 -2.106372117996215820e-01 4.280937910079956055e-01 7.189024984836578369e-02 -1.122167631983757019e-01 3.520786762237548828e-01 -1.972662657499313354e-01 -1.782697439193725586e-01 -1.611613184213638306e-01 8.447316288948059082e-02 5.120719596743583679e-02 1.297731399536132812e-01 -1.123175621032714844e-01 1.802424788475036621e-01 1.176174078136682510e-02 3.847159445285797119e-01 1.875128224492073059e-02 8.126319944858551025e-02 8.165384083986282349e-02
-1.645932048559188843e-01 -2.253408730030059814e-01 -1.331541407853364944e-02 1.524489521980285645e-01 -2.823009788990020752e-01 9.198869019746780396e-02 2.163926362991333008e-01 9.173100441694259644e-02 1.871897727251052856e-01 -4.924372956156730652e-02 -4.635825753211975098e-02 4.444694519042968750e-02 3.636896908283233643e-01 1.234257519245147705e-01 -1.904180347919464111e-01 3.597183227539062500e-01 6.527263671159744263e-02 -1.363983601331710815e-01 8.218334615230560303e-02 6.739828269928693771e-03 -1.894367337226867676e-01 -1.642210632562637329e-01 2.288302779197692871e-01 -8.005963265895843506e-02 1.582238450646400452e-02 -1.330294609069824219e-01 8.207409828901290894e-02 3.152280151844024658e-01 1.816669851541519165e-01 -2.308443188667297363e-02 4.219554364681243896e-02 2.998433411121368408e-01
5.203023552894592285e-02 5.119735002517700195e-02 3.140759170055389404e-01 2.191096842288970947e-01 -8.100080490112304688e-02 3.469144459813833237e-03 3.260451853275299072e-01 1.730032116174697876e-01 1.803522109985351562e-01 -2.763207852840423584e-01 1.980841308832168579e-01 -8.719924837350845337e-02 -1.256477236747741699e-01 -1.151238903403282166e-01 -1.489393860101699829e-01 2.657879292964935303e-01 1.541312783956527710e-01 -1.021662447601556778e-02 1.862843707203865051e-02 -1.117176935076713562e-02 -2.887773215770721436e-01 -1.563165187835693359e-01 1.910736411809921265e-01 -2.814750969409942627e-01 -1.887675672769546509e-01 1.455786451697349548e-02 -6.959511432796716690e-03 -1.425261795520782471e-01 2.876199781894683838e-01 7.944742590188980103e-02 -1.708720177412033081e-01 7.268436998128890991e-02
-1.537429541349411011e-01 -2.874591946601867676e-01 -1.175248175859451294e-01 9.063953161239624023e-02 -1.329058706760406494e-01 5.984500423073768616e-02 7.105890661478042603e-02 -1.950390487909317017e-01 2.788503468036651611e-01 -2.058053761720657349e-01 -3.127777948975563049e-02 4.603723064064979553e-02 2.272569835186004639e-01 1.494290530681610107e-01 -3.253355994820594788e-02 2.319530397653579712e-01 -3.742928616702556610e-03 -1.546543240547180176e-01 4.157552123069763184e-02 -1.698667258024215698e-01 -1.134723424911499023e-01 -9.383350610733032227e-02 3.998245596885681152e-01 -1.206235364079475403e-01 -1.545115560293197632e-01 3.526255488395690918e-02 -1.049269922077655792e-02 9.072315692901611328e-02 4.549757540225982666e-01 -1.281175315380096436e-01 3.918129578232765198e-02 2.151865959167480469e-01
-3.700466454029083252e-01 -3.558197915554046631e-01 3.508772328495979309e-02 2.345691919326782227e-01 -2.253599911928176880e-01 3.906248882412910461e-02 2.410565316677093506e-01 1.745070368051528931e-01 9.295717626810073853e-02 -1.884591579437255859e-01 8.590859919786453247e-02 6.424234062433242798e-02 1.697946339845657349e-01 -8.424346148967742920e-02 -1.253241300582885742e-01 3.027815818786621094e-01 1.133935302495956421e-01 -1.580876559019088745e-01 1.865997612476348877e-01 -2.285385280847549438e-01 -7.714743167161941528e-02 -5.775010958313941956e-02 1.144768297672271729e-01 5.326366424560546875e-02 -1.166901662945747375e-01 3.977433145046234131e-01 6.444691866636276245e-02 -3.675730153918266296e-02 3.897599130868911743e-02 8.136365562677383423e-02 3.095273114740848541e-02 -6.171558424830436707e-02
-2.553117275238037109e-01 -1.575956493616104126e-02 4.401751235127449036e-02 3.132859468460083008e-01 -7.278238981962203979e-02 -1.428321897983551025e-01 -2.107763439416885376e-01 1.292913705110549927e-01 -4.346014186739921570e-02 -3.786383196711540222e-02 2.568595409393310547e-01 -4.466367885470390320e-02 1.971594542264938354e-01 -3.828556835651397705e-02 1.871292144060134888e-01 1.561533752828836441e-02 2.623498141765594482e-01 2.216189540922641754e-02 2.767508029937744141e-01 -1.745993196964263916e-01 1.683280318975448608e-01 -2.875955104827880859e-01 1.767715811729431152e-01 -3.695570528507232666e-01 -5.411372985690832138e-03 1.994518563151359558e-02 -6.717395037412643433e-02 1.050253212451934814e-01 2.653294801712036133e-01 1.120346505194902420e-02 -2.292935550212860107e-02 2.417979389429092407e-01
-2.301458865404129028e-01 -3.961032330989837646e-01 -1.178033947944641113e-01 -9.800377488136291504e-02 1.635873317718505859e-01 1.234560310840606689e-01 2.817672491073608398e-02 -2.403064258396625519e-02 9.004129469394683838e-02 -2.638717889785766602e-01 -5.725601688027381897e-02 -1.134443655610084534e-01 4.035243391990661621e-01 5.093223229050636292e-02 -1.009471043944358826e-01 1.213081553578376770e-01 4.245834797620773315e-02 -2.953920513391494751e-02 1.595995426177978516e-01 -8.468206226825714111e-02 -2.404279857873916626e-01 -1.535484045743942261e-01 2.515734434127807617e-01 -3.100561201572418213e-01 -3.082788288593292236e-01 -1.254148036241531372e-01 1.460403203964233398e-03 -6.888980418443679810e-02 9.884864091873168945e-02 -1.740690469741821289e-01 -4.129183292388916016e-02 -7.516663521528244019e-02
-1.347009539604187012e-01 -1.080994755029678345e-01 -1.005229428410530090e-01 -6.159944087266921997e-02 -1.604488343000411987e-01 2.295416891574859619e-01 -3.700837865471839905e-02 -3.707703575491905212e-02 -3.567995876073837280e-02 1.417033374309539795e-01 1.319884806871414185e-01 -9.441710263490676880e-02 1.389683783054351807e-01 4.662648215889930725e-02 5.660111084580421448e-03 3.204185143113136292e-02 4.934919178485870361e-01 1.498685181140899658e-01 -4.256426915526390076e-02 1.170372962951660156e-01 7.067549228668212891e-02 -2.206904590129852295e-01 2.862666547298431396e-01 -4.268447756767272949e-01 -1.328063756227493286e-01 -2.253776043653488159e-01 -1.486167758703231812e-01 -1.988775581121444702e-01 2.687484025955200195e-01 -7.422930211760103703e-04 -2.297053299844264984e-02 5.182213708758354187e-02
-2.603918910026550293e-01 -3.359109759330749512e-01 -1.391859650611877441e-01 1.612654328346252441e-01 -2.179399579763412476e-01 1.582671701908111572e-01 2.081045359373092651e-01 -6.715153157711029053e-02 2.170369029045104980e-01 -2.147283554077148438e-01 1.936654001474380493e-01 -3.043313510715961456e-02 3.509691953659057617e-01 -3.495383635163307190e-02 4.169666673988103867e-03 1.393963694572448730e-01 1.506504416465759277e-01 8.337357081472873688e-03 -4.588599503040313721e-02 4.226512461900711060e-02 8.589967340230941772e-02 9.188265353441238403e-02 1.258900910615921021e-01 -2.299019098281860352e-01 3.082719631493091583e-02 2.392733842134475708e-01 9.011720120906829834e-02 -1.906776428222656250e-01 1.662551611661911011e-01 2.810376584529876709e-01 6.828880310058593750e-02 2.301585376262664795e-01
-1.812350302934646606e-01 -4.074412882328033447e-01 1.324664242565631866e-02 1.452719271183013916e-01 -3.225564360618591309e-01 -5.707744881510734558e-02 -3.079440444707870483e-02 -1.931143552064895630e-01 -1.404999345541000366e-01 3.072115965187549591e-02 -4.342640563845634460e-02 1.430741995573043823e-01 1.728472262620925903e-01 -9.459351748228073120e-02 -9.902678430080413818e-02 3.501508235931396484e-01 1.386594623327255249e-01 4.207180440425872803e-02 -2.766885608434677124e-02 9.711812436580657959e-02 -2.798587977886199951e-01 -2.372177243232727051e-01 1.959186196327209473e-01 8.567115664482116699e-02 -3.677278161048889160e-01 -2.205564267933368683e-02 1.309603601694107056e-01 -1.217303946614265442e-01 -1.048765033483505249e-01 -1.454016268253326416e-01 -2.529334090650081635e-02 -8.987499773502349854e-02
-5.340044572949409485e-02 -2.341967374086380005e-01 -8.421491831541061401e-02 5.648936703801155090e-02 -1.347952783107757568e-01 -1.023328080773353577e-01 1.695527881383895874e-01 5.255165160633623600e-04 1.017132848501205444e-01 -3.507095202803611755e-02 2.168521098792552948e-02 -4.813078790903091431e-02 2.650336176156997681e-02 3.082714378833770752e-01 1.821323670446872711e-02 4.780903160572052002e-01 7.089202105998992920e-02 3.828762099146842957e-02 2.489102035760879517e-01 -2.345456182956695557e-01 -1.569410264492034912e-01 -2.501577734947204590e-01 3.253357708454132080e-01 -4.058437794446945190e-02 9.992296807467937469e-03 4.012231156229972839e-02 5.507923290133476257e-02 1.361740380525588989e-01 3.051137328147888184e-01 6.644048541784286499e-02 -9.612572379410266876e-03 3.107754588127136230e-01
4.912485182285308838e-02 -1.049090474843978882e-01 1.131058484315872192e-02 2.841657698154449463e-01 -1.028508618474006653e-01 2.218590229749679565e-01 -3.508384227752685547e-01 1.360844522714614868e-01 6.167113408446311951e-02 8.320634812116622925e-02 -1.255520731210708618e-01 1.886950284242630005e-01 6.359388679265975952e-02 1.795001477003097534e-01 -5.059906467795372009e-02 1.570752710103988647e-01 1.823783963918685913e-01 1.046850457787513733e-01 3.771781623363494873e-01 1.547613590955734253e-01 -2.834159135818481445e-01 -1.332828998565673828e-01 7.562074065208435059e-02 -2.915193736553192139e-01 -4.031792283058166504e-02 -9.248573333024978638e-02 2.248021662235260010e-01 -2.927443385124206543e-01 1.160732209682464600e-01 1.017971709370613098e-02 -9.725347906351089478e-02 1.001382321119308472e-01
1.240735575556755066e-01 -9.651189297437667847e-02 -6.444285064935684204e-02 2.145088165998458862e-01 -1.617140322923660278e-01 3.387279808521270752e-02 -2.668173015117645264e-01 4.156976938247680664e-02 1.941366195678710938e-01 1.245290040969848633e-02 -3.515295975375920534e-04 1.596060544252395630e-01 7.477381825447082520e-02 1.408617198467254639e-01 -9.915045648813247681e-02 3.449039161205291748e-01 2.475454360246658325e-01 1.381929367780685425e-01 2.812346816062927246e-01 2.850636243820190430e-01 -2.291115969419479370e-01 -8.325918018817901611e-02 1.286127269268035889e-01 -3.554856181144714355e-01 1.709226518869400024e-02 -2.894768724218010902e-03 1.879771351814270020e-01 -2.051883339881896973e-01 -1.912725158035755157e-02 -2.129748314619064331e-01 1.268983781337738037e-01 1.572696715593338013e-01
3.860536217689514160e-02 -2.580649256706237793e-01 -2.080366313457489014e-01 7.592348009347915649e-02 1.692483425140380859e-01 -2.882691621780395508e-01 1.758724600076675415e-01 2.162065505981445312e-01 1.267708241939544678e-01 9.770976006984710693e-02 2.194254100322723389e-02 -1.453681886196136475e-01 1.084658727049827576e-01 -1.149268671870231628e-01 -5.209285393357276917e-02 2.074588323011994362e-03 2.330846041440963745e-01 4.485666006803512573e-02 2.675728797912597656e-01 -3.177385078743100166e-03 9.528366848826408386e-03 -2.266703918576240540e-02 3.767718076705932617e-01 -2.616240382194519043e-01 -2.880707979202270508e-01 9.941254742443561554e-03 7.604128867387771606e-02 -9.399234503507614136e-02 8.591491729021072388e-02 1.130131930112838745e-01 -3.405882716178894043e-01 2.138147354125976562e-01
-1.751363128423690796e-01 -2.110020220279693604e-01 -1.027041226625442505e-01 1.490999907255172729e-01 -1.385472565889358521e-01 1.391423493623733521e-01 -1.940583884716033936e-01 1.463015228509902954e-01 7.246035337448120117e-02 7.918532937765121460e-02 4.824543893337249756e-01 -9.162795543670654297e-02 2.679715752601623535e-01 -9.054801613092422485e-02 -1.376161277294158936e-01 3.237519562244415283e-01 -6.446841638535261154e-03 -2.006013691425323486e-01 2.396657317876815796e-01 1.967893838882446289e-01 -1.337252408266067505e-01 -1.006541922688484192e-01 -1.980278268456459045e-02 -2.995394468307495117e-01 -7.788667827844619751e-02 7.663807272911071777e-02 -9.168995916843414307e-02 -3.418306261301040649e-02 2.127115726470947266e-01 2.821870893239974976e-02 1.055982485413551331e-01 -6.841998547315597534e-02
-1.979642659425735474e-01 -4.301908891648054123e-03 1.370567381381988525e-01 -7.430447638034820557e-02 -1.900757253170013428e-01 -1.240737512707710266e-01 -5.848386883735656738e-02 6.901301443576812744e-02 8.221076428890228271e-02 -1.100302264094352722e-01 3.697328269481658936e-01 -4.462052136659622192e-02 2.441118657588958740e-01 -1.081484556198120117e-01 -1.501618921756744385e-01 4.723573029041290283e-01 3.929480910301208496e-01 -9.578370302915573120e-02 -1.088513731956481934e-01 2.031185850501060486e-02 1.280829310417175293e-01 -2.560780048370361328e-01 2.703419923782348633e-01 -6.192955374717712402e-02 -1.545605510473251343e-01 3.888546302914619446e-02 -7.145802676677703857e-02 -7.178740203380584717e-02 1.533332746475934982e-02 -1.379405111074447632e-01 -6.009981408715248108e-02 9.478281438350677490e-02
9.245190769433975220e-02 2.665992942638695240e-04 -4.677967727184295654e-02 -4.196506366133689880e-02 -3.147026523947715759e-02 1.541956793516874313e-02 -2.990409731864929199e-01 9.435016661882400513e-02 -8.517147973179817200e-03 -8.523198962211608887e-02 2.411467283964157104e-01 1.560704112052917480e-01 2.988220453262329102e-01 -2.225420996546745300e-02 -1.516314446926116943e-01 4.029575288295745850e-01 5.064148306846618652e-01 6.904443353414535522e-02 1.789676845073699951e-01 1.271269023418426514e-01 -2.200716137886047363e-01 -5.820916965603828430e-02 3.929412364959716797e-02 -3.633258864283561707e-02 2.231574058532714844e-01 -7.159378379583358765e-02 2.129220366477966309e-01 -1.084742248058319092e-01 1.405336707830429077e-01 9.163021296262741089e-02 4.319858178496360779e-02 1.296430528163909912e-01
-3.617046177387237549e-01 -2.271206229925155640e-01 -1.288751959800720215e-01 9.777200967073440552e-02 -1.481516361236572266e-01 6.347695738077163696e-02 1.482660472393035889e-01 -1.442725025117397308e-02 1.564019471406936646e-01 1.192929130047559738e-02 -5.755169317126274109e-02 9.471947699785232544e-02 4.900414645671844482e-01 1.413280367851257324e-01 -6.167372316122055054e-02 3.833686411380767822e-01 3.180504441261291504e-01 -8.514790236949920654e-02 6.344735622406005859e-02 -2.472966909408569336e-02 1.673231571912765503e-01 3.881711140275001526e-02 9.988763928413391113e-02 -3.054036796092987061e-01 -8.571394532918930054e-02 3.839073702692985535e-02 -2.220720984041690826e-02 1.013756096363067627e-01 -8.591974526643753052e-02 -1.077804788947105408e-01 -8.099177479743957520e-02 6.727384775876998901e-02
-1.698008924722671509e-02 -4.492346942424774170e-01 4.267914965748786926e-02 3.585653007030487061e-01 -2.103968113660812378e-01 7.828925549983978271e-02 -3.263184800744056702e-02 -1.533990204334259033e-01 2.428956702351570129e-02 -1.107738763093948364e-01 6.884133815765380859e-02 -7.564702536910772324e-03 2.589308321475982666e-01 2.198113873600959778e-02 1.203730981796979904e-02 1.110062450170516968e-01 3.885609507560729980e-01 1.142938062548637390e-02 1.263657659292221069e-01 6.929410248994827271e-02 5.153499171137809753e-02 3.010173700749874115e-02 2.189810276031494141e-01 -2.897969484329223633e-01 6.391369551420211792e-02 2.122820764780044556e-01 1.373531967401504517e-01 2.053013890981674194e-01 1.194453239440917969e-02 1.826836913824081421e-01 -4.944611806422472000e-03 -2.092453390359878540e-01
-6.988360732793807983e-02 -4.145912230014801025e-01 1.728422380983829498e-02 4.114950299263000488e-01 -1.655378639698028564e-01 -2.903781235218048096e-01 -8.685212582349777222e-02 -2.675882168114185333e-02 3.542253375053405762e-02 -3.065689504146575928e-01 2.186767905950546265e-01 -6.436287611722946167e-02 1.205547824501991272e-01 -2.159696370363235474e-01 1.662916094064712524e-01 3.300854191184043884e-02 1.786831319332122803e-01 4.958613589406013489e-02 3.618706017732620239e-02 4.647253081202507019e-02 -7.506747543811798096e-02 6.796965748071670532e-02 3.787224367260932922e-02 -4.181787744164466858e-02 2.211598306894302368e-02 -1.647488474845886230e-01 -2.271855026483535767e-01 -3.619597852230072021e-01 9.004066884517669678e-02 -3.675839304924011230e-02 1.268089115619659424e-01 -9.700274467468261719e-02
-5.065720900893211365e-02 -3.680920004844665527e-01 -9.392609819769859314e-03 -6.847225129604339600e-02 -3.308276236057281494e-01 1.560996323823928833e-01 1.536616310477256775e-02 7.310017198324203491e-02 1.769494861364364624e-01 -1.744483262300491333e-01 1.594155281782150269e-01 -1.770092248916625977e-01 -3.615036979317665100e-02 -1.827111584134399891e-03 -1.586176902055740356e-01 3.029164373874664307e-01 2.012974768877029419e-01 -1.767507046461105347e-01 -7.629700005054473877e-02 9.837676584720611572e-02 1.956671476364135742e-01 3.800856322050094604e-02 4.514260888099670410e-01 -1.459681689739227295e-01 -2.506618797779083252e-01 -6.771002709865570068e-02 -1.317062377929687500e-01 4.509779065847396851e-02 1.186860427260398865e-01 -1.166634708642959595e-01 -3.600360080599784851e-02 1.148128956556320190e-01
-1.841666400432586670e-01 -2.280468642711639404e-01 -1.061918660998344421e-01 -1.457386370748281479e-02 2.751518487930297852e-01 -9.213115274906158447e-02 9.983190149068832397e-02 1.717728674411773682e-01 9.451001137495040894e-02 -2.398751825094223022e-01 9.153117984533309937e-02 1.718823164701461792e-01 -9.183003753423690796e-02 -1.327464729547500610e-01 -9.521496295928955078e-02 2.018745839595794678e-01 3.579275012016296387e-01 -1.375483125448226929e-01 2.297806888818740845e-01 -8.301143348217010498e-02 -2.059551477432250977e-01 -1.405899375677108765e-01 9.417849779129028320e-02 -4.966741800308227539e-02 -2.824031114578247070e-01 -8.150646835565567017e-02 -4.225843399763107300e-02 -7.030209153890609741e-02 3.588138520717620850e-01 1.354602724313735962e-01 1.844138801097869873e-01 -2.101955264806747437e-01
-3.888763785362243652e-01 -2.786957621574401855e-01 9.142336249351501465e-02 2.116391807794570923e-01 -2.766972482204437256e-01 1.662713587284088135e-01 -3.065783083438873291e-01 9.785669296979904175e-02 1.075875312089920044e-01 -1.140518486499786377e-02 7.658854871988296509e-02 2.767994999885559082e-01 3.051658570766448975e-01 -1.469333022832870483e-01 -8.119757473468780518e-02 3.039375320076942444e-02 7.964014261960983276e-02 -1.478204429149627686e-01 6.104578077793121338e-02 -1.123598217964172363e-01 -6.120275240391492844e-03 -2.021060436964035034e-01 4.426079243421554565e-02 -3.933293744921684265e-02 -2.499824315309524536e-01 9.675838053226470947e-02 1.236841641366481781e-02 -1.523159351199865341e-02 2.401481568813323975e-01 3.091347403824329376e-02 2.717795670032501221e-01 -9.748308919370174408e-03
-1.415356248617172241e-01 -3.390736579895019531e-01 1.726532727479934692e-02 -3.922555223107337952e-02 2.989548444747924805e-01 4.977322369813919067e-02 5.350616574287414551e-02 8.800431340932846069e-02 2.338535189628601074e-01 -2.448221594095230103e-01 2.052226476371288300e-02 -1.652642153203487396e-02 3.282598257064819336e-01 3.061437048017978668e-02 -1.805099248886108398e-01 1.120324134826660156e-01 1.184989735484123230e-01 -4.272009432315826416e-02 2.086194604635238647e-01 1.102475300431251526e-01 -2.373987883329391479e-01 -1.380219217389822006e-02 1.592056453227996826e-01 -2.569553554058074951e-01 -4.353483915328979492e-01 -1.615644991397857666e-01 -2.075495943427085876e-02 1.113493889570236206e-01 5.216481164097785950e-02 -1.616034358739852905e-01 -7.571253925561904907e-02 9.518238902091979980e-02
-1.245556473731994629e-01 -1.593738347291946411e-01 -8.885803818702697754e-02 1.513602137565612793e-01 -3.412215113639831543e-01 -5.720421671867370605e-02 -2.727029919624328613e-01 6.739663332700729370e-02 1.803162544965744019e-01 -6.602466851472854614e-02 3.913569152355194092e-01 -6.458868086338043213e-02 2.823493778705596924e-01 8.739648014307022095e-02 2.367753535509109497e-03 2.433545887470245361e-01 1.345619857311248779e-01 5.564133822917938232e-02 3.101764023303985596e-01 -1.284309476613998413e-01 -1.373761296272277832e-01 -1.628253608942031860e-01 -1.095712333917617798e-01 -3.375194966793060303e-01 7.737269997596740723e-02 4.991622641682624817e-02 1.916066370904445648e-02 1.910711526870727539e-01 1.746485531330108643e-01 -5.190274864435195923e-02 7.147186994552612305e-02 9.770308388397097588e-04
3.233823478221893311e-01 -8.927123248577117920e-02 3.697982802987098694e-02 3.249602019786834717e-02 -1.021910831332206726e-01 -2.281790524721145630e-01 -3.469769060611724854e-01 2.745019039139151573e-03 8.615318685770034790e-02 1.820133067667484283e-02 2.801200151443481445e-01 1.687241643667221069e-01 9.349309653043746948e-02 9.748665615916252136e-03 -5.866187158972024918e-03 1.145211085677146912e-01 4.227930307388305664e-01 -2.950205840170383453e-02 1.457305103540420532e-01 3.053162395954132080e-01 -1.514795273542404175e-01 -1.534482836723327637e-01 9.303374588489532471e-02 -1.456402987241744995e-01 -2.064478099346160889e-01 -1.133532524108886719e-01 1.846323758363723755e-01 -5.965251475572586060e-02 8.995283395051956177e-02 -5.308365076780319214e-02 -2.098787203431129456e-02 3.009018301963806152e-01
-1.271547675132751465e-01 -2.137581408023834229e-01 2.376604080200195312e-02 1.113811060786247253e-01 -2.777399122714996338e-01 1.353240460157394409e-01 -5.021867528557777405e-02 -5.591864138841629028e-02 -2.209246456623077393e-01 -1.866321712732315063e-01 -7.391740381717681885e-02 -1.456575244665145874e-01 -3.117118403315544128e-02 2.073129266500473022e-01 -4.945851862430572510e-02 -1.148172244429588318e-01 3.227728307247161865e-01 -1.627990417182445526e-02 1.241810321807861328e-01 1.960637420415878296e-01 -6.293849647045135498e-02 9.965761750936508179e-02 1.849757730960845947e-01 -3.759843707084655762e-01 -3.051847219467163086e-01 -1.717039942741394043e-02 -7.172232866287231445e-02 1.644157469272613525e-01 3.945318758487701416e-01 1.531362682580947876e-01 1.704997010529041290e-02 -3.715732321143150330e-02
-1.796126961708068848e-01 -2.877661585807800293e-01 -2.773244678974151611e-02 3.218319118022918701e-01 -1.434884369373321533e-01 -1.951756477355957031e-01 1.068398058414459229e-01 -1.025840789079666138e-01 2.471221983432769775e-02 1.372694820165634155e-01 8.291968703269958496e-02 9.015533141791820526e-03 1.707967817783355713e-01 2.343535423278808594e-01 -1.290128082036972046e-01 -2.090024575591087341e-02 3.741683065891265869e-01 9.184355288743972778e-02 7.790379226207733154e-02 2.197992056608200073e-01 -1.260256469249725342e-01 -2.672077901661396027e-02 1.169729307293891907e-01 5.785728991031646729e-02 2.408961951732635498e-01 -1.408107131719589233e-01 1.946756690740585327e-01 -3.496893644332885742e-01 7.589881867170333862e-02 -2.666739746928215027e-03 -2.517894506454467773e-01 1.694974601268768311e-01
-8.020151406526565552e-02 -1.618101596832275391e-01 7.789214700460433960e-02 3.347166478633880615e-01 2.545546926558017731e-02 -4.590471088886260986e-01 3.147668763995170593e-02 1.914797872304916382e-01 3.490335121750831604e-02 1.825647652149200439e-01 -1.771127283573150635e-01 6.098446249961853027e-02 2.219512611627578735e-01 7.758751977235078812e-03 -2.355404049158096313e-01 3.322010934352874756e-01 2.240020185708999634e-01 7.828137278556823730e-02 -1.332583427429199219e-01 4.279593005776405334e-02 -2.180229574441909790e-01 -5.940895900130271912e-02 -2.969847992062568665e-03 -1.114523038268089294e-01 -2.253372073173522949e-01 1.707766503095626831e-01 1.286790370941162109e-01 -1.016619652509689331e-01 -4.678706172853708267e-03 1.103125698864459991e-02 8.614470809698104858e-02 2.483389675617218018e-01
-4.021206200122833252e-01 -3.696573078632354736e-01 1.249030753970146179e-01 3.302044272422790527e-01 -8.624728769063949585e-02 1.384340673685073853e-01 -1.572168767452239990e-01 -4.307871311902999878e-02 1.110268756747245789e-01 -1.235805600881576538e-01 -3.665376454591751099e-02 -1.942303963005542755e-02 2.111439555883407593e-01 -8.182074874639511108e-02 -5.619631335139274597e-02 1.577369272708892822e-01 -6.669981777667999268e-02 -1.052171140909194946e-01 2.697733342647552490e-01 -1.465333849191665649e-01 -2.879857420921325684e-01 -2.565919160842895508e-01 -1.695889085531234741e-01 -2.506097853183746338e-01 -5.174069479107856750e-02 -6.120178848505020142e-02 -1.831957548856735229e-01 1.010651290416717529e-01 7.531823962926864624e-02 3.167469054460525513e-02 3.049996681511402130e-03 9.062492102384567261e-02
-3.435702994465827942e-02 -1.953186839818954468e-01 -1.000670120120048523e-01 2.875838875770568848e-01 -2.642702460289001465e-01 5.102969333529472351e-02 1.220280826091766357e-01 2.028591334819793701e-01 2.523355782032012939e-01 -4.312118515372276306e-02 6.784174591302871704e-02 -3.940999135375022888e-02 3.961351513862609863e-02 -2.557435333728790283e-01 2.187725007534027100e-01 1.846751868724822998e-01 2.008247077465057373e-01 2.298499643802642822e-01 4.675852060317993164e-01 1.152558699250221252e-01 1.586617156863212585e-02 2.629558928310871124e-02 -4.330684244632720947e-02 -2.429745793342590332e-01 1.816990226507186890e-02 9.525550901889801025e-02 -8.778568357229232788e-02 -1.715234518051147461e-01 1.267588287591934204e-01 1.099082306027412415e-01 2.371583580970764160e-01 -3.129392489790916443e-02
-2.017526179552078247e-01 -1.103599816560745239e-01 -1.189460903406143188e-01 6.763953715562820435e-02 -1.700855046510696411e-01 3.018451035022735596e-01 -1.509192138910293579e-01 -2.846499346196651459e-02 7.189811021089553833e-02 -1.354487538337707520e-01 1.623318195343017578e-01 2.583019621670246124e-02 -3.452918678522109985e-02 -8.486210554838180542e-02 -2.840222418308258057e-01 4.077814221382141113e-01 2.884071469306945801e-01 -1.269379444420337677e-02 2.166530787944793701e-01 -1.633539050817489624e-01 2.024492174386978149e-01 -1.496928930282592773e-01 3.735330421477556229e-03 -3.206555247306823730e-01 -2.622568011283874512e-01 8.518046140670776367e-02 -1.461737900972366333e-01 -1.391975879669189453e-01 4.028531908988952637e-02 -1.311897039413452148e-01 -1.283446997404098511e-01 6.008750200271606445e-02
-1.942517310380935669e-01 7.402118295431137085e-02 1.341471225023269653e-01 4.039463996887207031e-01 -1.098240166902542114e-01 -6.989640649408102036e-03 7.799634337425231934e-02 5.943518504500389099e-02 4.004786610603332520e-01 1.026069894433021545e-01 9.113719314336776733e-02 -1.068331599235534668e-01 1.652136594057083130e-01 -2.475069314241409302e-01 5.649070441722869873e-02 4.147160053253173828e-02 1.886393725872039795e-01 2.304173856973648071e-01 4.318471252918243408e-01 1.820828169584274292e-01 -6.267848610877990723e-02 5.190661177039146423e-02 3.212889283895492554e-02 -2.037062793970108032e-01 -1.681749373674392700e-01 1.000531837344169617e-01 -5.031570792198181152e-03 -9.106526523828506470e-02 2.217219471931457520e-01 1.216461360454559326e-01 3.525996953248977661e-02 2.254048734903335571e-02
9.080297499895095825e-02 -1.012100204825401306e-01 -5.195655673742294312e-02 1.906809955835342407e-01 -2.120865285396575928e-01 1.390107162296772003e-02 -1.825120002031326294e-01 -1.118884161114692688e-01 6.902167946100234985e-02 2.224701493978500366e-01 1.679880172014236450e-01 1.028606593608856201e-01 -8.426062017679214478e-02 -4.241849482059478760e-02 -2.405105680227279663e-01 2.756675779819488525e-01 3.154213726520538330e-01 -1.236504465341567993e-01 1.344622373580932617e-01 -2.116932719945907593e-01 -2.622478008270263672e-01 -6.374740507453680038e-03 4.507801532745361328e-01 -2.439803779125213623e-01 -1.896402984857559204e-01 -6.062891706824302673e-02 -1.565891653299331665e-01 -1.243825331330299377e-01 -4.947390779852867126e-02 -1.286575943231582642e-01 -6.502620875835418701e-02 -5.981129407882690430e-02
-3.931117430329322815e-02 -3.800759837031364441e-02 -1.208083331584930420e-01 1.992582678794860840e-01 -1.478811949491500854e-01 8.177940547466278076e-02 -1.719090640544891357e-01 1.336366087198257446e-01 -4.516815766692161560e-02 9.612783789634704590e-02 1.321378909051418304e-02 -2.977591753005981445e-02 3.538453718647360802e-03 1.124166250228881836e-01 -1.079767495393753052e-01 3.481832146644592285e-01 1.795909553766250610e-01 4.178425669670104980e-02 3.142555058002471924e-01 -3.930034115910530090e-02 -3.437773287296295166e-01 -2.242039293050765991e-01 2.277947366237640381e-01 -2.908242642879486084e-01 1.818173676729202271e-01 -2.194220423698425293e-01 3.037982285022735596e-01 -2.238114923238754272e-01 1.248543560504913330e-01 -1.251791119575500488e-01 5.653023347258567810e-02 1.076980903744697571e-01
-1.290173679590225220e-01 -1.798290759325027466e-01 1.493746340274810791e-01 1.645995825529098511e-01 -2.176728099584579468e-01 -7.804670929908752441e-02 -1.501373201608657837e-01 2.322091907262802124e-01 -2.147532301023602486e-03 4.822785407304763794e-02 8.884007483720779419e-02 2.734437882900238037e-01 1.507864743471145630e-01 1.770572960376739502e-01 -2.081572264432907104e-02 2.736512422561645508e-01 3.484930098056793213e-01 1.286157071590423584e-01 -3.968850523233413696e-02 -4.218540154397487640e-03 2.261204831302165985e-02 1.106577813625335693e-01 4.908372834324836731e-02 -1.775452494621276855e-01 1.033050715923309326e-01 -3.321922942996025085e-02 1.300107985734939575e-01 -1.508092582225799561e-01 8.689811080694198608e-02 -2.248188108205795288e-01 1.392214298248291016e-01 4.920439422130584717e-01
-5.302266478538513184e-01 -1.476714909076690674e-01 2.649779990315437317e-02 -8.708949387073516846e-02 -1.042320504784584045e-01 1.089080348610877991e-01 -1.021811440587043762e-01 3.025436103343963623e-01 1.088672280311584473e-01 -1.388941258192062378e-01 -6.659270077943801880e-02 -2.249227166175842285e-01 4.204010069370269775e-01 -1.066233590245246887e-01 1.813453435897827148e-02 4.405575990676879883e-02 1.694176644086837769e-01 -9.763663262128829956e-02 2.454730719327926636e-01 1.594737619161605835e-01 -1.914612799882888794e-01 8.615791797637939453e-02 6.383229047060012817e-02 -9.399718046188354492e-02 5.803931877017021179e-02 -1.832689940929412842e-01 8.654858171939849854e-02 1.516900584101676941e-02 2.767227590084075928e-02 -1.714484989643096924e-01 -1.542171686887741089e-01 8.937868475914001465e-02
3.883463516831398010e-02 -3.663913011550903320e-01 2.398925423622131348e-01 -8.748044818639755249e-02 -2.939030230045318604e-01 -1.135673448443412781e-01 -2.087330967187881470e-01 -5.058158934116363525e-02 1.711288541555404663e-01 1.740638911724090576e-01 8.833863586187362671e-02 1.207795292139053345e-01 6.399536877870559692e-02 -1.425212323665618896e-01 -1.398711055517196655e-01 1.748597025871276855e-01 4.207830429077148438e-01 -4.755594953894615173e-02 4.497935175895690918e-01 -1.833243221044540405e-01 4.290862008929252625e-02 -4.535486176609992981e-02 1.055172532796859741e-01 7.903887331485748291e-02 -1.634225398302078247e-01 -8.170177787542343140e-02 -2.361664175987243652e-02 7.042276859283447266e-02 1.318840086460113525e-01 -1.023255009204149246e-02 2.464397065341472626e-02 5.996062606573104858e-02
-5.722711607813835144e-02 -2.918457686901092529e-01 -2.308504134416580200e-01 1.667286604642868042e-01 -1.218967735767364502e-01 -9.153638035058975220e-02 -9.880651533603668213e-02 -1.440901011228561401e-01 2.016832530498504639e-01 -9.324220940470695496e-03 7.080659270286560059e-02 9.792269766330718994e-02 1.831329427659511566e-02 -1.350743621587753296e-01 -3.040203452110290527e-01 3.081044554710388184e-01 -1.112644970417022705e-01 1.959073245525360107e-01 3.275187015533447266e-01 -1.466420292854309082e-01 -1.718044281005859375e-01 2.624296350404620171e-03 5.361065268516540527e-02 -1.292925029993057251e-01 -1.957381665706634521e-01 -5.708076059818267822e-03 -2.481612116098403931e-01 -6.012222170829772949e-02 1.906160414218902588e-01 1.420895606279373169e-01 4.277226701378822327e-02 3.533433079719543457e-01
-2.478054016828536987e-01 -2.885619401931762695e-01 1.520781079307198524e-03 -1.213100701570510864e-01 -1.812914758920669556e-02 -2.365582138299942017e-01 1.647933870553970337e-01 1.343508064746856689e-01 -1.788693070411682129e-01 1.032120957970619202e-01 5.879174917936325073e-02 -2.750180065631866455e-01 2.912169396877288818e-01 -1.506517454981803894e-02 4.516753926873207092e-02 2.288155853748321533e-01 7.097431272268295288e-02 -2.995050549507141113e-01 2.108347564935684204e-01 -7.868257164955139160e-02 1.150773763656616211e-01 -4.954255372285842896e-02 2.885264158248901367e-01 -3.408876657485961914e-01 -8.511443436145782471e-02 -8.312439918518066406e-02 -5.183823406696319580e-03 6.497967243194580078e-02 1.222921311855316162e-01 -7.898426800966262817e-02 -7.598651945590972900e-02 2.683990597724914551e-01
-2.183355987071990967e-01 -4.769140481948852539e-01 -9.422314167022705078e-02 9.165652096271514893e-02 1.798742823302745819e-02 -1.855910383164882660e-02 -6.549105048179626465e-02 8.578997850418090820e-02 -1.247569397091865540e-01 -7.893336564302444458e-02 1.558528393507003784e-01 7.309939712285995483e-02 -7.208015024662017822e-02 6.502605229616165161e-02 -1.266039907932281494e-01 -8.406576514244079590e-02 1.871747821569442749e-01 9.156394004821777344e-02 1.498969346284866333e-01 8.551935851573944092e-02 -1.562827080488204956e-01 5.967973731458187103e-03 2.622034549713134766e-01 -2.971589863300323486e-01 -2.225868105888366699e-01 2.370170503854751587e-01 -7.119838148355484009e-02 2.030599862337112427e-01 3.846388757228851318e-01 -1.811001151800155640e-01 1.216925755143165588e-01 -9.510951489210128784e-02
3.960032016038894653e-03 -1.198826059699058533e-01 -8.463861048221588135e-02 5.924396589398384094e-02 -3.356201946735382080e-01 -1.188844069838523865e-01 -1.840459853410720825e-01 2.584965527057647705e-01 -6.019088253378868103e-02 1.135041713714599609e-01 2.399489283561706543e-01 2.625131234526634216e-02 1.610118746757507324e-01 1.721354424953460693e-01 5.069143697619438171e-02 2.182381600141525269e-01 3.345164358615875244e-01 5.730774253606796265e-03 1.692846119403839111e-01 -1.021629050374031067e-01 -3.554103970527648926e-01 7.026979234069585800e-03 2.988468110561370850e-01 -7.537332922220230103e-02 2.488747984170913696e-01 -5.224785581231117249e-02 3.157773315906524658e-01 -7.777902483940124512e-02 -1.253736857324838638e-02 -5.596751347184181213e-02 -9.035844355821609497e-02 1.125829443335533142e-01
3.098859684541821480e-03 -3.387627303600311279e-01 9.203512221574783325e-02 2.711198925971984863e-01 -6.005763262510299683e-02 -3.848765790462493896e-01 1.354431360960006714e-01 1.749601811170578003e-01 -2.570827305316925049e-02 1.615546792745590210e-01 -1.485246978700160980e-02 6.919259577989578247e-02 1.332179605960845947e-01 -1.975935250520706177e-01 -2.819149494171142578e-01 9.171213209629058838e-02 3.883825242519378662e-01 3.436159342527389526e-02 -6.391009315848350525e-03 6.121413409709930420e-02 2.305067703127861023e-02 -4.883736371994018555e-02 -5.445329844951629639e-02 -2.255335450172424316e-01 -2.356263101100921631e-01 -1.638569869101047516e-02 2.856322824954986572e-01 -5.608633533120155334e-02 8.894174546003341675e-02 7.652737945318222046e-02 3.840226307511329651e-02 2.404084503650665283e-01
-3.649977594614028931e-02 -1.755797713994979858e-01 -9.789479523897171021e-02 1.856846362352371216e-01 -3.052015900611877441e-01 -1.281018257141113281e-01 8.579729124903678894e-03 -4.211951047182083130e-02 3.408725559711456299e-01 2.505233045667409897e-03 3.424485325813293457e-01 1.869637519121170044e-02 -8.335831575095653534e-03 4.143172875046730042e-02 1.629420369863510132e-01 -1.527754962444305420e-01 3.873196244239807129e-01 -3.313118591904640198e-02 2.224017083644866943e-01 -1.515476554632186890e-01 -3.027380704879760742e-01 -1.537739019840955734e-02 -5.267462134361267090e-02 -2.999480068683624268e-01 5.369477346539497375e-02 -9.490752965211868286e-02 1.757070422172546387e-01 -1.343340128660202026e-01 2.339926362037658691e-01 -1.535811834037303925e-02 -4.912263900041580200e-02 -2.213756367564201355e-02
-5.916112661361694336e-01 -1.326836794614791870e-01 9.210745990276336670e-02 2.040714770555496216e-02 -1.050564423203468323e-01 -3.427420556545257568e-02 -7.839648425579071045e-02 1.598133295774459839e-01 1.708119809627532959e-01 -6.472913920879364014e-02 -6.190687417984008789e-03 4.356001317501068115e-02 1.321972459554672241e-01 -7.573300041258335114e-03 -4.776279628276824951e-02 3.727778196334838867e-01 2.047898918390274048e-01 9.413476288318634033e-02 8.810173720121383667e-02 2.383396774530410767e-02 1.071717962622642517e-01 -1.254649162292480469e-01 2.422388345003128052e-01 -1.513585895299911499e-01 8.838924020528793335e-02 2.942272126674652100e-01 -5.111952498555183411e-02 -1.948644518852233887e-01 6.346897035837173462e-02 -7.997978478670120239e-02 2.227634191513061523e-01 1.501658260822296143e-01
9.014663845300674438e-02 -2.364262379705905914e-02 -1.410605907440185547e-01 2.121673710644245148e-02 -1.180461049079895020e-01 4.281976819038391113e-02 -2.345783263444900513e-01 -2.168701589107513428e-02 -8.862130343914031982e-02 -2.439839243888854980e-01 -2.269624918699264526e-02 1.820568144321441650e-01 -8.699478581547737122e-03 2.182907313108444214e-01 9.560137987136840820e-02 2.868443727493286133e-01 1.275194734334945679e-01 -1.038032844662666321e-01 1.741543263196945190e-01 1.277150213718414307e-01 -2.448816299438476562e-01 -3.179551064968109131e-01 2.342509925365447998e-01 -1.221385449171066284e-01 -4.782092571258544922e-01 6.626039743423461914e-02 2.530165575444698334e-02 -1.301041245460510254e-01 2.736661136150360107e-01 -9.082319587469100952e-02 1.389349997043609619e-01 -4.353732615709304810e-02
1.003692746162414551e-01 -1.911958903074264526e-01 7.197865098714828491e-02 1.585805863142013550e-01 -1.501466333866119385e-01 1.145466417074203491e-01 -1.908743679523468018e-01 -7.913284003734588623e-02 -1.184826940298080444e-01 -2.133596390485763550e-01 1.355812549591064453e-01 -2.479690685868263245e-02 1.772278547286987305e-01 -2.215033583343029022e-02 1.194542646408081055e-01 4.371051192283630371e-01 2.673366479575634003e-02 -1.782457232475280762e-01 3.347631990909576416e-01 1.899939626455307007e-01 4.907995834946632385e-02 6.734865903854370117e-02 8.997118473052978516e-02 -5.996007472276687622e-02 -3.497499823570251465e-01 1.334247440099716187e-01 -1.253425925970077515e-01 -4.373445361852645874e-02 3.192183077335357666e-01 9.510602802038192749e-02 2.193953692913055420e-01 1.130378916859626770e-01
-2.067821472883224487e-01 -2.214079946279525757e-01 -1.084549352526664734e-01 -6.353924423456192017e-02 -2.013608217239379883e-01 -9.481213241815567017e-02 -1.585891395807266235e-01 2.694430649280548096e-01 2.403368204832077026e-01 -2.230713069438934326e-01 -1.044092401862144470e-01 -2.393832504749298096e-01 2.184649109840393066e-01 -5.422956310212612152e-04 -2.368861436843872070e-01 3.641485050320625305e-02 6.682999432086944580e-02 7.315265387296676636e-02 2.902400195598602295e-01 -1.349364370107650757e-01 -2.517882585525512695e-01 -6.072326377034187317e-02 -8.795931190252304077e-02 -2.188416868448257446e-01 9.338571876287460327e-02 1.038359776139259338e-01 1.595907509326934814e-01 -5.678896233439445496e-02 2.253278791904449463e-01 1.590435206890106201e-01 2.011173218488693237e-01 2.540620565414428711e-01
-4.996342957019805908e-01 -9.995987266302108765e-02 3.622141107916831970e-02 2.293403893709182739e-01 -3.651227429509162903e-02 -1.814274489879608154e-02 -1.087614297866821289e-01 -3.123142942786216736e-02 2.229371368885040283e-01 -2.808165922760963440e-02 1.092923507094383240e-01 1.728961318731307983e-01 4.813450574874877930e-01 2.633424662053585052e-02 1.263552159070968628e-01 2.529930174350738525e-01 3.395312428474426270e-01 1.512815058231353760e-01 6.040750071406364441e-02 -1.298195421695709229e-01 2.472137287259101868e-02 -7.148136943578720093e-02 1.047232076525688171e-01 -1.811107993125915527e-01 -6.836952269077301025e-02 -7.093682140111923218e-02 -6.549136340618133545e-02 3.093376941978931427e-02 -5.102328956127166748e-02 -1.378976851701736450e-01 -1.479362100362777710e-01 2.641106955707073212e-02
-2.616654708981513977e-02 -4.141927361488342285e-01 1.751747280359268188e-01 2.288057059049606323e-01 -1.573869287967681885e-01 1.111556366086006165e-01 -4.923833906650543213e-02 9.564752108417451382e-04 3.011247217655181885e-01 2.153131365776062012e-01 2.771373093128204346e-01 -4.864894971251487732e-02 -6.972450762987136841e-02 2.445957437157630920e-02 -1.630012877285480499e-03 -8.589099347591400146e-02 3.441042900085449219e-01 1.209778189659118652e-01 4.399449229240417480e-01 -4.124156013131141663e-02 -1.990018784999847412e-02 9.034621715545654297e-02 -4.525953531265258789e-02 -3.042590804398059845e-02 -2.296289503574371338e-01 -1.277969926595687866e-01 1.455460339784622192e-01 -5.853197723627090454e-02 8.583702892065048218e-02 5.776284262537956238e-02 -1.227518022060394287e-01 1.298093348741531372e-01
-1.164025738835334778e-01 -3.513664007186889648e-01 1.168990135192871094e-01 1.148792728781700134e-01 -4.539905190467834473e-01 -1.413879096508026123e-01 -7.059949636459350586e-02 -1.299496889114379883e-01 -8.431418985128402710e-02 -2.339956760406494141e-01 -7.690900564193725586e-02 2.021606415510177612e-01 3.797874450683593750e-01 -8.129714429378509521e-02 9.806472808122634888e-03 6.108021363615989685e-02 2.101826071739196777e-01 7.946633547544479370e-02 -7.738795131444931030e-02 4.205594211816787720e-02 -2.042719870805740356e-01 -5.592115223407745361e-02 1.958994269371032715e-01 -5.447422340512275696e-02 -3.409169018268585205e-01 -9.697934612631797791e-03 3.917688503861427307e-02 -6.049324758350849152e-03 -1.433037221431732178e-01 -1.963301301002502441e-01 -2.563971281051635742e-02 -5.255866050720214844e-02
1.458411812782287598e-01 -2.890891730785369873e-01 -2.161967307329177856e-01 3.065381944179534912e-01 -1.292006522417068481e-01 8.380196243524551392e-02 8.781778626143932343e-03 6.564566493034362793e-02 4.712303355336189270e-02 -5.219561979174613953e-02 2.303586900234222412e-02 1.903197318315505981e-01 9.962522238492965698e-02 -2.342945337295532227e-01 3.070073127746582031e-01 1.802251040935516357e-01 7.669284194707870483e-02 -3.664167225360870361e-02 1.972654014825820923e-01 2.866955697536468506e-01 -1.908594369888305664e-01 -2.272380590438842773e-01 2.428607940673828125e-01 -7.559289783239364624e-02 -2.222770601511001587e-01 9.743283689022064209e-02 -2.225594781339168549e-02 3.594243153929710388e-02 2.705125510692596436e-01 1.993105560541152954e-01 1.858987063169479370e-01 6.211431697010993958e-02
-1.954501718282699585e-01 -3.442649543285369873e-01 -1.475651264190673828e-01 -2.681740745902061462e-02 -2.323049157857894897e-01 -6.642013788223266602e-03 -2.049636840820312500e-01 -7.584057282656431198e-03 2.716766893863677979e-01 1.926946640014648438e-01 3.417213857173919678e-01 2.475847303867340088e-02 6.054523587226867676e-02 -1.941090375185012817e-01 -8.399522304534912109e-02 1.988747417926788330e-01 9.400181472301483154e-02 -4.461750388145446777e-02 3.334212303161621094e-01 -9.009276330471038818e-02 -2.303246557712554932e-01 1.372046675533056259e-02 -6.663206964731216431e-02 1.069646105170249939e-01 -2.869750261306762695e-01 4.256905615329742432e-02 1.679126173257827759e-02 -7.616624236106872559e-02 2.965402305126190186e-01 -1.612371653318405151e-01 2.369291707873344421e-02 6.674674898386001587e-02
-1.295180767774581909e-01 -3.238212764263153076e-01 1.904593557119369507e-01 -5.968752317130565643e-03 -2.244590073823928833e-01 2.969797700643539429e-02 4.722887184470891953e-03 1.425563693046569824e-01 1.394152045249938965e-01 -1.420852541923522949e-01 -6.690908968448638916e-02 3.866324946284294128e-02 7.263984531164169312e-02 -1.068324595689773560e-01 -2.866436243057250977e-01 1.521777361631393433e-01 5.989024788141250610e-02 -1.704824864864349365e-01 1.462662965059280396e-01 -2.577724866569042206e-02 -3.859315514564514160e-01 -1.353912651538848877e-01 -7.112134993076324463e-02 1.165157854557037354e-01 -8.847288042306900024e-02 -2.476765811443328857e-01 -3.960467129945755005e-02 -2.950671017169952393e-01 3.331740498542785645e-01 7.324903458356857300e-02 2.965195477008819580e-01 -1.100427005439996719e-02
-1.529746502637863159e-01 -3.855295479297637939e-01 1.368889361619949341e-01 3.161270022392272949e-01 -1.532975286245346069e-01 -7.279364764690399170e-02 -5.141693726181983948e-02 1.862505823373794556e-02 9.600149840116500854e-02 8.326549828052520752e-02 -4.855822771787643433e-02 -6.814400106668472290e-02 1.055878996849060059e-01 1.364330053329467773e-01 -1.051571741700172424e-01 9.332586824893951416e-02 -4.298454523086547852e-02 1.505365036427974701e-02 3.597160577774047852e-01 3.353388234972953796e-02 1.358042657375335693e-01 -1.196757182478904724e-01 2.020093984901905060e-02 -2.386937886476516724e-01 -8.993262797594070435e-02 -1.089717075228691101e-01 -2.116919457912445068e-01 -3.846675753593444824e-01 3.424789607524871826e-01 1.384998559951782227e-01 -1.255366355180740356e-01 -1.307617127895355225e-01
-2.181113138794898987e-02 -2.414366751909255981e-01 -1.132168769836425781e-01 -1.150671839714050293e-01 1.187361180782318115e-01 -1.468714624643325806e-01 1.229325383901596069e-01 3.094791471958160400e-01 1.997457742691040039e-01 -2.442590147256851196e-01 5.039165262132883072e-03 -2.511729001998901367e-01 4.781071841716766357e-01 -1.327777653932571411e-01 -1.125215291976928711e-01 1.714176684617996216e-02 1.289637088775634766e-01 1.645976006984710693e-01 3.310950696468353271e-01 2.255958020687103271e-01 -2.457045018672943115e-01 -3.914246335625648499e-02 1.884616762399673462e-01 -1.427653431892395020e-01 -2.655794844031333923e-02 4.821980372071266174e-02 -4.998606070876121521e-02 -6.228331848978996277e-02 3.138561919331550598e-02 -1.305484771728515625e-02 4.888441879302263260e-03 1.189025640487670898e-01
-4.114806652069091797e-02 -1.030619889497756958e-01 3.770766407251358032e-02 3.732459992170333862e-02 -3.079012334346771240e-01 -1.522915214300155640e-01 -3.164782226085662842e-01 -2.448683977127075195e-02 1.888428330421447754e-01 -1.173716783523559570e-01 1.015852987766265869e-01 2.233379036188125610e-01 -1.193272098898887634e-01 -1.188593357801437378e-02 9.033865481615066528e-02 6.021131575107574463e-02 3.523195385932922363e-01 2.166618406772613525e-02 1.833027973771095276e-02 -8.808729471638798714e-04 -3.737673759460449219e-01 -8.635725826025009155e-02 2.880993783473968506e-01 -4.032061994075775146e-01 3.079093433916568756e-02 -1.326341331005096436e-01 -7.375479617621749640e-05 2.281195074319839478e-01 1.423965096473693848e-01 1.023965701460838318e-01 -5.490773543715476990e-02 9.102629870176315308e-02
-5.043689012527465820e-01 -2.931497395038604736e-01 1.580937504768371582e-01 4.551916196942329407e-02 -2.150729596614837646e-01 3.724703192710876465e-02 -3.511419892311096191e-02 -3.121298551559448242e-01 1.620193943381309509e-02 -1.547636929899454117e-02 -1.986927539110183716e-02 8.914529532194137573e-02 8.796966075897216797e-02 2.822566777467727661e-02 -1.604117006063461304e-01 -1.675905436277389526e-01 2.450093626976013184e-01 -3.694504499435424805e-02 1.785703003406524658e-01 1.434728801250457764e-01 -3.090797960758209229e-01 5.293216928839683533e-02 2.105325907468795776e-01 2.261367067694664001e-02 -3.371342718601226807e-01 1.206448599696159363e-01 5.918934196233749390e-02 -1.133478432893753052e-01 1.032325811684131622e-02 3.596546128392219543e-02 4.805444553494453430e-02 9.900180250406265259e-02
-5.453950539231300354e-02 -3.542599678039550781e-01 2.374214380979537964e-01 2.114606350660324097e-01 -1.332620996981859207e-02 -1.114292070269584656e-01 -1.254327148199081421e-01 -7.457653433084487915e-02 1.008834242820739746e-01 -5.786881223320960999e-02 -1.228817626833915710e-01 -1.276254188269376755e-02 2.773222029209136963e-01 -3.817932307720184326e-02 9.862219542264938354e-02 3.868736028671264648e-01 3.383119106292724609e-01 1.600972958840429783e-03 1.809700280427932739e-01 -2.171532809734344482e-01 9.035661816596984863e-02 5.143704265356063843e-02 9.436513483524322510e-02 -2.875785231590270996e-01 -1.296205669641494751e-01 2.400415241718292236e-01 -1.051901951432228088e-01 -8.544932119548320770e-03 1.245014593005180359e-01 -1.389706507325172424e-02 1.280589997768402100e-01 -2.357287704944610596e-01
-6.028512492775917053e-02 -2.334834933280944824e-01 -1.950221210718154907e-01 5.083611235022544861e-02 -3.812193572521209717e-01 7.295498251914978027e-02 -5.303933750838041306e-03 -9.016869962215423584e-02 1.547888517379760742e-01 -3.602718934416770935e-02 4.691594466567039490e-02 -2.003275454044342041e-01 3.198783099651336670e-01 1.686309576034545898e-01 -1.345915496349334717e-01 -4.313080757856369019e-02 2.908449620008468628e-02 -1.287713199853897095e-01 3.483509644865989685e-02 1.439483761787414551e-01 -2.814614772796630859e-01 1.288588494062423706e-01 1.085015162825584412e-01 -4.043686762452125549e-02 -4.700031280517578125e-01 1.881674304604530334e-02 2.416971623897552490e-01 -5.005759000778198242e-02 2.211703360080718994e-01 -1.064752507954835892e-02 1.923936307430267334e-01 8.532242476940155029e-02
-9.742952138185501099e-02 -1.155452653765678406e-01 -3.384779393672943115e-01 8.244560658931732178e-02 -2.166897058486938477e-01 3.483268320560455322e-01 2.517005801200866699e-02 9.375499933958053589e-02 -5.864474177360534668e-02 -2.252910137176513672e-01 -1.261292248964309692e-01 2.466715872287750244e-01 2.453806996345520020e-01 -1.858606338500976562e-01 -9.076541662216186523e-02 3.873038291931152344e-02 3.186423778533935547e-01 -1.328670531511306763e-01 1.402503699064254761e-01 1.888209581375122070e-01 -1.593109667301177979e-01 -1.237545162439346313e-02 6.097696349024772644e-02 -2.688270248472690582e-02 -3.162182569503784180e-01 -1.360450983047485352e-01 9.027940221130847931e-03 -2.203602194786071777e-01 1.457687560468912125e-02 2.079419791698455811e-02 -2.639247179031372070e-01 -2.664581313729286194e-02
-1.951521933078765869e-01 -3.353700637817382812e-01 -1.064204499125480652e-01 2.573172748088836670e-01 -6.004935130476951599e-02 7.067503035068511963e-02 -2.550788223743438721e-01 -4.209727793931961060e-02 1.893180459737777710e-01 -4.354343935847282410e-02 3.202477693557739258e-01 3.886408731341362000e-02 3.628303110599517822e-02 -1.382678002119064331e-01 -1.892268359661102295e-01 1.044664457440376282e-01 5.762364342808723450e-02 -5.498344451189041138e-02 3.065930306911468506e-01 2.615922316908836365e-02 -2.190217077732086182e-01 1.483868900686502457e-02 1.073726490139961243e-01 -1.736051887273788452e-01 8.660652488470077515e-02 2.496050596237182617e-01 1.584611684083938599e-01 -1.362592577934265137e-01 1.841061860322952271e-01 -1.540994048118591309e-01 3.353119790554046631e-01 -1.143004819750785828e-01
-4.429686814546585083e-02 -2.049426883459091187e-01 -2.730496041476726532e-02 1.800899058580398560e-01 -3.705720603466033936e-01 -1.451744586229324341e-01 -3.144986629486083984e-01 -1.948585361242294312e-02 2.960766106843948364e-02 -1.713317185640335083e-01 1.856350898742675781e-01 -1.421567052602767944e-01 -7.929792627692222595e-03 -9.697411954402923584e-02 -3.082585036754608154e-01 1.703484505414962769e-01 3.027685284614562988e-01 -1.245963051915168762e-01 1.750814169645309448e-01 -3.684424236416816711e-02 -7.246041204780340195e-04 -5.256369337439537048e-02 1.110474485903978348e-02 1.420663446187973022e-01 -2.102013379335403442e-01 3.432241082191467285e-01 1.400023400783538818e-01 -1.346702724695205688e-01 -7.701095193624496460e-02 -1.039919406175613403e-01 -2.085650116205215454e-01 1.565855890512466431e-01
2.035181410610675812e-02 -8.170784264802932739e-02 -9.321444481611251831e-02 -3.520544618368148804e-02 -6.025882903486490250e-03 -1.670889109373092651e-01 -2.195962369441986084e-01 3.656569635495543480e-03 9.569239616394042969e-02 -7.163818925619125366e-02 4.153150618076324463e-01 -5.477552115917205811e-02 1.007485538721084595e-01 -8.783811703324317932e-03 -1.792168244719505310e-02 2.750096842646598816e-02 5.161216855049133301e-01 1.158849745988845825e-01 1.217415258288383484e-01 3.126594424247741699e-02 -1.037457734346389771e-01 6.207577139139175415e-02 -1.567370444536209106e-02 -5.652994513511657715e-01 -8.091708272695541382e-02 1.046634861268103123e-03 -8.842197805643081665e-02 -3.163333609700202942e-02 1.516056954860687256e-01 -4.070742055773735046e-02 -8.219341933727264404e-02 1.700268834829330444e-01
-3.172773122787475586e-01 -3.174928948283195496e-02 -1.932314187288284302e-01 1.952725648880004883e-02 -3.412251174449920654e-02 1.211237385869026184e-01 3.326456993818283081e-02 7.404681295156478882e-02 -2.048603743314743042e-01 6.604599207639694214e-02 1.814489513635635376e-01 -5.611032247543334961e-02 8.725070208311080933e-02 -6.134957820177078247e-02 8.823513239622116089e-02 2.062179334461688995e-02 5.248332619667053223e-01 -3.478246182203292847e-02 6.357602775096893311e-02 -8.632170408964157104e-02 -3.034455515444278717e-02 -2.294527292251586914e-01 1.075165718793869019e-01 -4.229060113430023193e-01 -1.604213267564773560e-01 -2.029588669538497925e-01 8.307325094938278198e-02 2.424093149602413177e-02 1.599524542689323425e-02 -1.655916124582290649e-01 -1.531614959239959717e-01 2.801977097988128662e-01
-6.125011667609214783e-02 -4.011009633541107178e-01 2.103367745876312256e-01 -6.628973037004470825e-02 -2.371497303247451782e-01 1.423048377037048340e-01 -1.497779935598373413e-01 -2.972403541207313538e-02 2.276948243379592896e-01 2.127012796700000763e-02 1.149631440639495850e-01 9.884161502122879028e-02 7.722841948270797729e-02 -8.802323043346405029e-02 -9.643147885799407959e-02 4.606791958212852478e-02 3.974696397781372070e-01 2.653994224965572357e-02 3.901462554931640625e-01 -9.423728287220001221e-02 -1.048016995191574097e-01 -7.305008172988891602e-02 -1.170315667986869812e-01 1.118670254945755005e-01 -2.773014605045318604e-01 -1.079016644507646561e-02 -2.184625416994094849e-01 -1.007894873619079590e-01 1.039190515875816345e-01 1.082468852400779724e-01 7.160300016403198242e-02 2.483019977807998657e-01
-1.233376637101173401e-01 -2.115533500909805298e-01 -1.222584992647171021e-01 9.397167712450027466e-02 -4.920748174190521240e-01 -3.521834686398506165e-02 -1.007344126701354980e-01 7.287426292896270752e-02 -3.300737589597702026e-02 -2.298400551080703735e-01 1.178599074482917786e-01 -1.554701775312423706e-01 1.522259861230850220e-01 1.540135890245437622e-01 -1.878805905580520630e-01 1.154206842184066772e-01 2.529212832450866699e-01 1.018803119659423828e-01 -3.643524646759033203e-02 1.935588419437408447e-01 -2.665332704782485962e-02 -1.153213307261466980e-01 -1.071074511855840683e-02 -3.960648775100708008e-01 -5.682906135916709900e-02 -5.325710028409957886e-02 2.992430627346038818e-01 1.894750744104385376e-01 1.106796711683273315e-01 -6.871123611927032471e-02 -1.138808652758598328e-01 -1.560165286064147949e-01
-1.657330431044101715e-02 5.482404306530952454e-02 2.285861410200595856e-02 2.298329621553421021e-01 -1.871537119150161743e-01 -7.803510129451751709e-02 -3.544934988021850586e-01 -1.842414028942584991e-02 -1.030921787023544312e-01 -1.985222101211547852e-01 -2.554502710700035095e-02 -3.310483992099761963e-01 3.314742445945739746e-01 1.558134555816650391e-01 5.814700201153755188e-02 1.618016213178634644e-01 1.178868710994720459e-01 2.908156439661979675e-02 1.124515607953071594e-01 5.382627621293067932e-02 -2.310291677713394165e-01 -8.705502748489379883e-02 1.523587852716445923e-01 -2.554747164249420166e-01 -1.135820671916007996e-01 -3.054774999618530273e-01 6.131875142455101013e-02 8.686407469213008881e-03 3.178472518920898438e-01 -2.220890969038009644e-01 -6.585874408483505249e-02 8.828631788492202759e-02
-2.205238342285156250e-01 -3.141353726387023926e-01 1.636161506175994873e-01 -6.873626261949539185e-02 -5.414603650569915771e-02 -7.192671298980712891e-02 1.023591030389070511e-02 6.708546727895736694e-02 3.450805842876434326e-01 -3.709226846694946289e-02 -1.037248373031616211e-01 -1.429629046469926834e-02 2.592073194682598114e-02 5.221394822001457214e-04 -3.735883235931396484e-01 3.424580395221710205e-01 1.346362978219985962e-01 -2.088914066553115845e-01 3.501524329185485840e-01 2.022598087787628174e-01 -1.113809719681739807e-01 -1.549384891986846924e-01 6.797976791858673096e-03 -2.029995620250701904e-01 3.133324533700942993e-02 1.517162919044494629e-01 1.792023032903671265e-01 9.562839567661285400e-02 1.366517096757888794e-01 -9.143325686454772949e-02 -1.528683453798294067e-01 3.065971098840236664e-02
-3.227575719356536865e-01 -2.820443212985992432e-01 1.316699683666229248e-01 2.164576947689056396e-01 -5.098154768347740173e-02 -1.368381381034851074e-01 -2.509194016456604004e-01 -7.958461344242095947e-02 1.993699222803115845e-01 -1.050885245203971863e-01 5.157459527254104614e-02 -2.815118990838527679e-03 3.593273460865020752e-01 4.724357277154922485e-02 -5.109389126300811768e-02 2.566004991531372070e-01 1.250106841325759888e-01 -2.144293785095214844e-01 3.510961532592773438e-01 4.219065979123115540e-02 -4.574923589825630188e-02 -1.633620858192443848e-01 -2.220551371574401855e-01 -1.569342613220214844e-01 -1.495020687580108643e-01 1.521234810352325439e-01 -2.353349030017852783e-01 -7.042083144187927246e-02 9.938714653253555298e-02 2.241417579352855682e-02 1.760330982506275177e-02 -4.806082695722579956e-02
-2.034964710474014282e-01 -3.416330814361572266e-01 2.261483520269393921e-01 2.504011094570159912e-01 -2.092066109180450439e-01 1.238608136773109436e-01 -5.036483984440565109e-03 1.479777600616216660e-02 7.929611206054687500e-02 -8.795838057994842529e-02 5.094850435853004456e-02 -8.966440334916114807e-03 2.965548336505889893e-01 -1.744306087493896484e-01 4.396933689713478088e-02 2.652425169944763184e-01 4.071255326271057129e-01 2.073654718697071075e-02 7.420567423105239868e-02 -9.523046761751174927e-02 5.347049236297607422e-02 9.130397439002990723e-02 6.710246205329895020e-02 -3.688718974590301514e-01 -4.445581138134002686e-02 1.648693531751632690e-01 -1.998730450868606567e-01 1.738489717245101929e-01 1.798786036670207977e-02 -2.307295799255371094e-02 -9.718317538499832153e-03 -1.688730269670486450e-01
-1.485314518213272095e-01 -9.850298613309860229e-02 -8.063134737312793732e-03 1.589541286230087280e-01 -1.403876990079879761e-01 -4.669618606567382812e-02 2.166421860456466675e-01 7.720427960157394409e-02 -6.653814017772674561e-02 -3.821309208869934082e-01 3.425732851028442383e-01 -1.282698512077331543e-01 6.131279282271862030e-03 1.695899367332458496e-01 4.068545624613761902e-02 4.440214037895202637e-01 -1.475654076784849167e-02 8.394604176282882690e-02 2.441917955875396729e-01 6.599032133817672729e-02 -2.101835906505584717e-01 8.839630335569381714e-02 1.290126889944076538e-01 -1.681500226259231567e-01 -9.452430158853530884e-02 1.230724994093179703e-02 -6.481149792671203613e-02 -1.067592948675155640e-01 1.925319433212280273e-01 6.287880241870880127e-02 -3.179502189159393311e-01 1.459218561649322510e-01
-2.250985503196716309e-01 -6.065406836569309235e-03 -2.011569738388061523e-01 2.554607987403869629e-01 -1.151517778635025024e-01 2.156728692352771759e-02 -2.434018999338150024e-01 1.021036971360445023e-02 6.370570044964551926e-03 -6.132135540246963501e-02 -4.036357253789901733e-02 3.298541903495788574e-01 2.854436933994293213e-01 -3.204562664031982422e-01 -4.100383073091506958e-02 4.100400581955909729e-02 2.909120321273803711e-01 8.700998872518539429e-02 1.947059929370880127e-01 1.031686514616012573e-01 -9.385107457637786865e-02 7.926918566226959229e-02 2.703197598457336426e-01 -6.033363938331604004e-02 -3.833115398883819580e-01 -9.365158528089523315e-02 -8.880068361759185791e-02 -7.505270093679428101e-02 2.139723487198352814e-02 -8.302052319049835205e-02 -2.433986216783523560e-01 1.895892061293125153e-02
-3.071308135986328125e-01 -3.636397123336791992e-01 9.827572107315063477e-02 1.842454522848129272e-01 -1.543017923831939697e-01 8.694790303707122803e-02 8.027961105108261108e-02 5.365758016705513000e-02 1.193326115608215332e-01 -1.731969267129898071e-01 3.032833337783813477e-01 8.209786564111709595e-02 -2.579815499484539032e-02 6.312824040651321411e-02 -2.417409271001815796e-01 3.055034279823303223e-01 3.939186409115791321e-02 5.859508365392684937e-02 -9.923501312732696533e-02 1.499362885951995850e-01 -1.333063840866088867e-01 -1.340768299996852875e-02 1.039458736777305603e-01 -1.900295317173004150e-01 -1.783872395753860474e-01 1.147325430065393448e-02 -2.120912522077560425e-01 8.260436356067657471e-02 1.411357969045639038e-01 -1.386530250310897827e-01 -2.290478348731994629e-01 3.349817991256713867e-01
-2.908212542533874512e-01 -1.106404736638069153e-01 1.197768077254295349e-01 1.656437665224075317e-01 9.746043384075164795e-02 -1.880834400653839111e-01 2.247506082057952881e-01 -9.617225825786590576e-02 3.460117876529693604e-01 -1.282721757888793945e-01 -2.370772883296012878e-02 -7.649251818656921387e-02 -1.011433303356170654e-01 -4.844673722982406616e-02 5.770874395966529846e-02 2.720226645469665527e-01 1.443699449300765991e-01 1.660616509616374969e-02 2.108119279146194458e-01 -1.878788471221923828e-01 -1.722240895032882690e-01 -3.674979507923126221e-01 1.205884665250778198e-01 -1.314436048269271851e-01 -2.652354538440704346e-01 -1.366455014795064926e-02 9.550011903047561646e-02 -7.193650305271148682e-02 3.569605648517608643e-01 1.129093766212463379e-02 7.835303992033004761e-02 9.139905124902725220e-02
-6.502885371446609497e-02 -2.664967179298400879e-01 -1.541449874639511108e-01 2.443870007991790771e-01 -1.520288884639739990e-01 -2.761220335960388184e-01 -1.095957774668931961e-02 7.475458830595016479e-02 1.278565376996994019e-01 -2.285237610340118408e-01 2.914337813854217529e-01 -1.258543580770492554e-01 5.404258612543344498e-03 -2.310881316661834717e-01 2.410607784986495972e-01 1.744977831840515137e-01 7.963252067565917969e-02 -1.451093554496765137e-01 2.680397629737854004e-01 9.839883446693420410e-02 -7.201229780912399292e-02 -4.645719658583402634e-03 2.873749732971191406e-01 3.226622566580772400e-02 -7.098881900310516357e-02 1.094926730729639530e-03 -1.506320685148239136e-01 -3.692457377910614014e-01 1.930383443832397461e-01 1.279683113098144531e-01 5.092126503586769104e-02 -8.247633278369903564e-02
8.869859576225280762e-02 -7.548650726675987244e-03 -2.950548380613327026e-02 -4.850107803940773010e-02 -3.391030728816986084e-01 5.749872326850891113e-02 -6.179084256291389465e-02 1.843222230672836304e-01 1.520158052444458008e-01 1.824715435504913330e-01 2.456814646720886230e-01 7.249206304550170898e-02 7.555428892374038696e-02 3.013865463435649872e-02 -7.197490334510803223e-02 3.306508362293243408e-01 3.056523799896240234e-01 -1.101276203989982605e-01 3.226139843463897705e-01 -1.047646924853324890e-01 -3.866063952445983887e-01 9.004223346710205078e-02 1.168390512466430664e-01 -2.272576689720153809e-01 -3.281233012676239014e-01 -4.921665787696838379e-02 -1.217279806733131409e-01 2.814782410860061646e-02 -1.467066910117864609e-02 -7.744710892438888550e-02 8.597722649574279785e-02 -8.269061148166656494e-02
-1.110797524452209473e-01 -1.919527947902679443e-01 3.389821946620941162e-02 2.576140761375427246e-01 -6.011852249503135681e-02 -1.068705394864082336e-01 -1.567897647619247437e-01 2.802139148116111755e-02 -1.464412659406661987e-01 2.722185105085372925e-02 4.078038930892944336e-01 -7.897085743024945259e-04 5.541630089282989502e-02 2.604164183139801025e-02 1.285219341516494751e-01 -3.314270824193954468e-02 3.108703196048736572e-01 -7.052601128816604614e-02 1.060687750577926636e-02 -2.557523548603057861e-01 -4.082284122705459595e-02 -1.738315969705581665e-01 1.493900716304779053e-01 -4.834797680377960205e-01 -7.870856672525405884e-02 3.138443827629089355e-02 -2.256992310285568237e-01 -1.045757206156849861e-03 2.373127490282058716e-01 -1.399985253810882568e-01 3.605364263057708740e-02 2.064293622970581055e-01
-3.034467697143554688e-01 -2.317837476730346680e-01 -1.337037533521652222e-01 2.179649323225021362e-01 5.086843390017747879e-03 -1.835991591215133667e-01 -1.413703858852386475e-01 -1.284512430429458618e-01 -4.398971796035766602e-02 6.922996789216995239e-02 1.195755451917648315e-01 -5.315900221467018127e-02 2.373249977827072144e-01 4.833135381340980530e-02 -2.766201794147491455e-01 2.834620699286460876e-02 -5.685157328844070435e-02 -2.597245201468467712e-02 1.427902579307556152e-01 -1.508895903825759888e-01 -2.455830015242099762e-02 -9.383697807788848877e-02 1.456066220998764038e-01 -1.854166835546493530e-01 -4.508201405405998230e-02 -1.508893817663192749e-01 -1.801934391260147095e-01 -5.016173720359802246e-01 3.136780858039855957e-01 1.854184865951538086e-01 4.054052010178565979e-02 5.829384922981262207e-02
-3.888734802603721619e-02 -3.890820965170860291e-02 -9.950110316276550293e-02 -4.009635373950004578e-02 -2.478082031011581421e-01 7.397302892059087753e-03 -5.296458303928375244e-02 3.444880619645118713e-02 3.447363376617431641e-01 1.536228805780410767e-01 1.621494591236114502e-01 1.858086436986923218e-01 2.455242127180099487e-01 1.535363495349884033e-01 -1.354790627956390381e-01 2.349591255187988281e-01 4.198103249073028564e-01 7.073481380939483643e-02 1.409851461648941040e-01 -9.949755668640136719e-02 -2.516124844551086426e-01 -9.060852974653244019e-02 3.607158660888671875e-01 -1.732508540153503418e-01 -1.135000884532928467e-01 -2.437337860465049744e-02 -1.978178024291992188e-01 -1.382558494806289673e-01 -5.405943840742111206e-02 8.381934463977813721e-02 1.770872473716735840e-01 -6.026457995176315308e-02
2.158692851662635803e-02 -6.802634149789810181e-02 -5.445053800940513611e-02 1.713800877332687378e-01 -1.291009038686752319e-01 1.234790533781051636e-01 -2.868249118328094482e-01 5.704858899116516113e-02 2.659387700259685516e-02 -1.561693754047155380e-02 -1.157569140195846558e-01 2.389617413282394409e-01 1.581819206476211548e-01 1.462527215480804443e-01 -2.105685919523239136e-01 3.209490478038787842e-01 2.233045101165771484e-01 4.144325107336044312e-02 4.834901988506317139e-01 1.754275709390640259e-01 -2.466686815023422241e-01 -1.671373844146728516e-02 1.327670644968748093e-02 -1.625520437955856323e-01 7.538948953151702881e-02 -1.303129345178604126e-01 7.865977287292480469e-02 -2.988862693309783936e-01 1.229570060968399048e-01 -1.909477412700653076e-01 -3.003736957907676697e-02 7.354982942342758179e-02
1.533040031790733337e-02 -3.491862416267395020e-01 -1.177410706877708435e-01 2.166018933057785034e-01 -2.870562858879566193e-02 -1.980945020914077759e-01 -2.452732473611831665e-01 1.860765554010868073e-02 -1.066415682435035706e-01 -1.825642436742782593e-01 1.332650929689407349e-01 -2.007189095020294189e-01 1.451632380485534668e-01 -1.072787195444107056e-01 -4.905543103814125061e-02 2.520878612995147705e-01 2.606069743633270264e-01 -2.937211692333221436e-01 3.200255632400512695e-01 7.582904398441314697e-02 -7.597587071359157562e-03 -5.046417191624641418e-02 1.638020575046539307e-01 -2.318582832813262939e-01 1.306605488061904907e-01 2.007570266723632812e-01 -5.204505473375320435e-02 1.815497726202011108e-01 2.606565654277801514e-01 -4.973683133721351624e-02 4.865278303623199463e-02 -6.182851269841194153e-02
-1.547159105539321899e-01 -2.516955137252807617e-01 -2.065089344978332520e-01 5.551491677761077881e-02 6.330367177724838257e-02 -7.737050205469131470e-02 -5.161589384078979492e-01 7.091771066188812256e-02 -7.654226571321487427e-02 -1.452269703149795532e-01 1.705598086118698120e-01 1.361879557371139526e-01 1.357989907264709473e-01 -3.053229488432407379e-02 7.081606984138488770e-02 3.709293305873870850e-01 3.566132485866546631e-01 -2.650189697742462158e-01 6.559909135103225708e-02 -1.562574505805969238e-01 -7.465041428804397583e-02 7.181686814874410629e-03 -2.315170830115675926e-03 -2.493771165609359741e-01 1.162529457360506058e-02 8.442233316600322723e-03 -6.665020436048507690e-02 -8.454266935586929321e-03 1.504344642162322998e-01 -1.828122697770595551e-02 -1.347057819366455078e-01 -9.591886401176452637e-02
1.705006510019302368e-02 -3.169613778591156006e-01 -9.766367822885513306e-02 3.068429529666900635e-01 9.977333247661590576e-03 2.955717742443084717e-01 -2.459160834550857544e-01 -9.781712293624877930e-02 -1.739817112684249878e-01 6.807008385658264160e-02 -1.985714733600616455e-01 -6.699887663125991821e-02 1.238494813442230225e-01 -1.011925637722015381e-01 -9.914056211709976196e-02 -2.709923125803470612e-02 3.187896311283111572e-01 2.739200927317142487e-02 -1.528215855360031128e-01 -1.087671816349029541e-01 -2.340793758630752563e-01 -2.429038286209106445e-01 6.076618097722530365e-03 -3.842984437942504883e-01 -1.553222984075546265e-01 -5.624193325638771057e-02 -2.716362848877906799e-02 -1.561609506607055664e-01 1.228896528482437134e-01 -5.310091376304626465e-02 -5.293853208422660828e-02 2.255409508943557739e-01
-8.298630267381668091e-02 9.665904939174652100e-02 -2.786947190761566162e-01 1.382086127996444702e-01 -1.990044564008712769e-01 -1.634324043989181519e-01 -3.835082650184631348e-01 -2.904704026877880096e-02 -1.643718332052230835e-01 -4.490841925144195557e-02 9.429156780242919922e-02 -5.296180024743080139e-02 1.773007065057754517e-01 1.136564835906028748e-01 -2.213125675916671753e-01 2.939247488975524902e-01 2.922262251377105713e-01 -8.791883289813995361e-02 1.511191725730895996e-01 -1.941685751080513000e-02 -1.716505289077758789e-01 -2.073128968477249146e-01 3.152751922607421875e-02 -4.298353791236877441e-01 1.175270527601242065e-01 1.464198827743530273e-01 2.640184946358203888e-02 -1.439306586980819702e-01 1.159286201000213623e-01 -8.455227315425872803e-02 -2.279930002987384796e-02 -3.135310253128409386e-04
-8.716470748186111450e-02 -3.929979801177978516e-01 1.700036823749542236e-01 3.706200420856475830e-01 -7.880479097366333008e-02 4.063053056597709656e-02 2.994279563426971436e-01 1.831344678066670895e-03 -3.420824185013771057e-02 -3.382732868194580078e-01 1.737039834260940552e-01 -1.883384883403778076e-01 -8.115246146917343140e-02 2.918076142668724060e-02 1.163594350218772888e-01 2.786379158496856689e-01 1.881469972431659698e-02 -6.809741258621215820e-02 5.288920179009437561e-02 -1.592667400836944580e-01 -1.901218742132186890e-01 -1.034625172615051270e-01 8.154276013374328613e-02 -2.274765670299530029e-01 -1.581592671573162079e-02 -8.893904089927673340e-02 2.403474748134613037e-01 -1.239250376820564270e-01 1.989805549383163452e-01 6.186481192708015442e-02 -1.543835550546646118e-01 8.587337285280227661e-02
-2.222527861595153809e-01 -2.506994009017944336e-01 4.131273925304412842e-02 1.282757371664047241e-01 -1.031848192214965820e-01 3.636720776557922363e-02 1.058803796768188477e-01 4.866696596145629883e-01 4.318195208907127380e-02 4.278260841965675354e-02 8.114832639694213867e-02 -5.143270269036293030e-02 1.392887830734252930e-01 -1.232995167374610901e-01 -2.011678647249937057e-03 7.836127281188964844e-02 2.146721035242080688e-01 -6.484018266201019287e-02 1.913736313581466675e-01 2.381737530231475830e-01 -1.295657642185688019e-02 -2.305626422166824341e-01 2.046405375003814697e-01 -3.381152749061584473e-01 -2.783629596233367920e-01 -5.685803294181823730e-02 7.199268043041229248e-02 1.782573014497756958e-01 -1.198600381612777710e-01 -9.797443449497222900e-02 -2.441275268793106079e-01 -3.851942718029022217e-02
-7.308418303728103638e-02 -3.353263735771179199e-01 -3.482801839709281921e-02 1.278029531240463257e-01 6.862337701022624969e-03 1.546304440125823021e-03 -2.875398099422454834e-01 1.847450137138366699e-01 -9.073515422642230988e-03 -2.249180674552917480e-01 3.185508847236633301e-01 9.095875918865203857e-02 -5.494729056954383850e-02 2.518028579652309418e-02 -1.930087246000766754e-02 5.933592468500137329e-02 2.079728543758392334e-01 1.174328848719596863e-01 -9.484979324042797089e-03 1.422619968652725220e-01 -7.077807933092117310e-02 -9.697694331407546997e-02 -8.177216351032257080e-02 -4.079923331737518311e-01 -2.523782253265380859e-01 -1.227500215172767639e-01 -7.322827726602554321e-02 -6.053621321916580200e-02 3.173753619194030762e-01 1.763415187597274780e-01 1.579370051622390747e-01 -2.652486562728881836e-01
-1.464322358369827271e-01 -2.465226799249649048e-01 -7.029894739389419556e-03 1.123419217765331268e-02 -2.560610473155975342e-01 -4.670789092779159546e-02 -5.124009028077125549e-02 5.223155603744089603e-04 4.954943060874938965e-01 -4.791872575879096985e-02 2.886016070842742920e-01 7.805972360074520111e-03 -9.624429792165756226e-02 6.727051734924316406e-02 2.203323543071746826e-01 -2.045215852558612823e-02 2.604563236236572266e-01 1.961048096418380737e-01 2.458733022212982178e-01 5.299777537584304810e-02 -2.732906937599182129e-01 1.504413038492202759e-01 7.863586395978927612e-02 -3.104018867015838623e-01 1.611893624067306519e-02 -1.841120235621929169e-02 1.096068024635314941e-01 -1.716483086347579956e-01 1.789170950651168823e-01 -9.765440225601196289e-02 6.992435548454523087e-03 1.535188127309083939e-02
-3.430100679397583008e-01 -1.310411840677261353e-01 -1.419616043567657471e-01 1.612934023141860962e-01 -4.632423445582389832e-02 -6.353700906038284302e-02 -1.428771857172250748e-02 -1.174570024013519287e-01 3.017320036888122559e-01 -1.106620356440544128e-01 1.692162603139877319e-01 -1.141057834029197693e-01 -1.094008013606071472e-01 7.258556783199310303e-02 4.703434184193611145e-02 -1.457621604204177856e-01 3.888571560382843018e-01 -1.724118739366531372e-01 9.903577715158462524e-02 1.168984547257423401e-01 -3.212834596633911133e-01 1.173445507884025574e-01 -3.684958443045616150e-02 -2.466067075729370117e-01 -2.328970283269882202e-01 -1.313033252954483032e-01 1.865892708301544189e-01 8.883350342512130737e-02 1.608156561851501465e-01 1.302220970392227173e-01 2.327596694231033325e-01 1.357285082340240479e-01
2.830561809241771698e-02 -1.759870052337646484e-01 1.192749068140983582e-01 3.215672969818115234e-01 -6.047761812806129456e-02 -1.632678806781768799e-01 -1.051460355520248413e-01 2.171162813901901245e-01 4.615288972854614258e-02 9.519524872303009033e-02 -2.346890568733215332e-01 5.619858577847480774e-02 2.256839275360107422e-01 -6.624122709035873413e-02 -4.099646806716918945e-01 3.914940729737281799e-02 3.832291066646575928e-01 -2.956075407564640045e-02 -8.756446093320846558e-02 1.495028734207153320e-01 -1.038357242941856384e-01 6.943143159151077271e-02 2.111648581922054291e-02 -1.801261752843856812e-01 -6.932051479816436768e-02 3.029958158731460571e-02 1.893687993288040161e-01 -2.576386034488677979e-01 1.472271829843521118e-01 1.261723786592483521e-01 3.325568512082099915e-02 3.079257011413574219e-01
-2.528443932533264160e-01 -1.630578041076660156e-01 5.741002038121223450e-02 5.628883466124534607e-02 6.484302692115306854e-03 -4.774946346879005432e-02 -1.255384236574172974e-01 1.444679051637649536e-01 3.962974548339843750e-01 -2.542935907840728760e-01 1.673265546560287476e-01 -2.173412591218948364e-01 2.701903283596038818e-01 -6.677120923995971680e-02 -2.322589308023452759e-01 -3.004815243184566498e-02 3.886084556579589844e-01 -5.323138460516929626e-02 1.118839010596275330e-01 4.574970901012420654e-02 1.714175045490264893e-01 -1.390291601419448853e-01 2.581760287284851074e-01 -1.456647366285324097e-01 -9.040321409702301025e-02 1.786076724529266357e-01 -7.063858211040496826e-02 -1.275450736284255981e-01 3.915660455822944641e-02 -6.459811329841613770e-02 -2.171334922313690186e-01 1.247904226183891296e-01
9.266407042741775513e-02 -7.582177966833114624e-02 -2.087120711803436279e-02 2.457012236118316650e-01 -1.985122114419937134e-01 2.408116124570369720e-02 -3.871691823005676270e-01 -1.600392349064350128e-02 1.098644286394119263e-01 6.094680726528167725e-02 -1.469213515520095825e-01 -1.191981956362724304e-01 1.447714418172836304e-01 7.185427099466323853e-02 -1.550625562667846680e-01 1.996537148952484131e-01 3.030410110950469971e-01 6.847125291824340820e-02 3.835543394088745117e-01 2.382370531558990479e-01 -3.301117718219757080e-01 -5.484446883201599121e-02 1.724914312362670898e-01 -1.581454277038574219e-01 1.894572973251342773e-01 -1.488569080829620361e-01 1.640045344829559326e-01 -1.506577879190444946e-01 9.810712188482284546e-02 -1.477276789955794811e-03 -1.461870968341827393e-02 9.210633486509323120e-02
-5.257961153984069824e-02 -3.879080116748809814e-01 1.196235194802284241e-01 3.338694572448730469e-01 -1.021285280585289001e-01 -2.597688734531402588e-01 -6.506361067295074463e-02 1.258835345506668091e-01 -2.223791670985519886e-04 -6.478579342365264893e-02 -8.929393440485000610e-02 1.963191628456115723e-01 5.837060511112213135e-02 4.191632196307182312e-02 -1.906836479902267456e-01 5.709414929151535034e-02 1.904258131980895996e-01 -9.541653096675872803e-02 -7.303265482187271118e-02 2.630052566528320312e-01 1.144093498587608337e-01 -3.567634895443916321e-02 4.663892090320587158e-02 -1.273555159568786621e-01 3.805593028664588928e-02 -1.503377854824066162e-01 2.708210945129394531e-01 -3.521106243133544922e-01 2.881535589694976807e-01 1.346233785152435303e-01 1.270073838531970978e-02 2.284214198589324951e-01
-7.179737836122512817e-02 -3.383344709873199463e-01 -1.456501185894012451e-01 2.650722265243530273e-01 -1.447581797838211060e-01 -1.318211555480957031e-01 5.954591557383537292e-02 3.911046087741851807e-01 -6.853036582469940186e-02 2.635905146598815918e-02 2.353095710277557373e-01 -2.423718869686126709e-01 3.230590522289276123e-01 4.042522236704826355e-02 7.556242495775222778e-02 9.092155843973159790e-02 -8.949945867061614990e-02 -2.294486016035079956e-01 5.850379914045333862e-02 2.076032757759094238e-01 1.045054197311401367e-01 -1.378760039806365967e-01 8.818669617176055908e-02 -3.101929724216461182e-01 -9.904199093580245972e-02 -2.501903474330902100e-01 8.917035162448883057e-02 -3.136658668518066406e-02 6.115196645259857178e-02 -9.331748634576797485e-02 5.500807613134384155e-02 1.290505379438400269e-01
1.168706193566322327e-01 -2.818977832794189453e-01 9.509970247745513916e-02 2.865526378154754639e-01 -7.392965257167816162e-03 3.186526596546173096e-01 -3.326071202754974365e-01 2.642311155796051025e-01 -4.225446656346321106e-02 -4.171773418784141541e-02 -1.652489304542541504e-01 -5.117109976708889008e-03 3.104793727397918701e-01 -1.440237313508987427e-01 -1.830049753189086914e-01 1.704024076461791992e-01 3.314173519611358643e-01 1.627987325191497803e-01 7.715645432472229004e-02 1.797381043434143066e-02 1.054737623780965805e-02 -4.405733570456504822e-02 2.168082632124423981e-02 -2.096247076988220215e-01 -8.651319146156311035e-02 1.302102357149124146e-01 -1.702127307653427124e-01 -1.228751018643379211e-01 1.819868087768554688e-01 -6.538166850805282593e-02 1.295812427997589111e-01 1.066500693559646606e-01
5.669400840997695923e-02 1.576820611953735352e-01 -2.903945147991180420e-01 4.208643436431884766e-01 -2.357097864151000977e-01 8.063160628080368042e-02 -7.128117978572845459e-02 1.918334364891052246e-01 1.662511527538299561e-01 -8.651031553745269775e-02 7.115766406059265137e-02 -1.514936536550521851e-01 3.971827402710914612e-02 -3.289386928081512451e-01 -7.006123661994934082e-02 1.822513788938522339e-01 1.452748775482177734e-01 2.009474337100982666e-01 2.692540585994720459e-01 1.329935491085052490e-01 -7.190169394016265869e-02 1.216004788875579834e-01 7.327137887477874756e-02 -1.657278537750244141e-01 -2.567531764507293701e-01 -7.765023410320281982e-02 3.327849134802818298e-02 -3.473758697509765625e-02 2.718393802642822266e-01 1.700648218393325806e-01 4.506424069404602051e-02 1.091291531920433044e-01
-2.275690287351608276e-01 -2.225477099418640137e-01 9.959742426872253418e-02 -4.912657290697097778e-02 -1.905597895383834839e-01 -1.877449005842208862e-01 2.117535658180713654e-02 4.708522856235504150e-01 2.981194853782653809e-01 -1.164214164018630981e-01 1.084627360105514526e-01 -2.977104112505912781e-02 -7.223671674728393555e-02 -1.507133543491363525e-01 -2.373413145542144775e-01 7.038065046072006226e-02 1.615578532218933105e-01 -4.623733460903167725e-02 1.999516487121582031e-01 3.586626844480633736e-03 -8.846991509199142456e-02 1.181655973196029663e-01 3.619026839733123779e-01 -1.834499686956405640e-01 8.252376317977905273e-02 5.643128976225852966e-02 1.573097407817840576e-01 1.084594130516052246e-01 7.750625163316726685e-02 -2.661079764366149902e-01 1.002542749047279358e-01 1.782958768308162689e-02
-3.195102512836456299e-01 -7.012286037206649780e-02 -1.873759669251739979e-03 3.331288099288940430e-01 -1.061253100633621216e-01 6.617880612611770630e-02 -2.106238305568695068e-01 1.118379160761833191e-01 -7.870563864707946777e-02 5.369433760643005371e-02 -6.179485842585563660e-02 -2.693852782249450684e-01 6.683863699436187744e-02 5.645057931542396545e-02 -9.852436184883117676e-02 2.122202068567276001e-01 1.493807584047317505e-01 7.364750490523874760e-04 3.318661451339721680e-01 -2.180506736040115356e-01 4.306115210056304932e-02 1.173427104949951172e-01 1.235356852412223816e-01 -2.617078423500061035e-01 -1.164398156106472015e-02 -1.436773240566253662e-01 -2.481588274240493774e-01 -1.865713447332382202e-01 3.367806077003479004e-01 3.557339776307344437e-03 -2.062269300222396851e-01 -9.558372199535369873e-02
-1.153894234448671341e-02 -1.520512998104095459e-01 -4.892961122095584869e-03 1.198747083544731140e-01 -1.762694269418716431e-01 1.950264163315296173e-02 -1.424440145492553711e-01 1.906779408454895020e-01 -1.646577864885330200e-01 8.871884644031524658e-02 6.729731708765029907e-02 2.101369351148605347e-01 2.735172212123870850e-01 2.497048862278461456e-02 -7.195843011140823364e-02 5.084819346666336060e-02 3.347432017326354980e-01 4.044876620173454285e-02 7.305314298719167709e-03 3.230902552604675293e-02 -8.554583787918090820e-02 1.752334982156753540e-01 2.252197563648223877e-01 -1.269504521042108536e-02 -2.756237518042325974e-03 2.827533520758152008e-03 1.564896255731582642e-01 -2.336552441120147705e-01 4.047692120075225830e-01 -2.263098806142807007e-01 -9.424095600843429565e-02 4.479443430900573730e-01
-7.369348406791687012e-02 -3.267458379268646240e-01 -6.788608152419328690e-03 4.731993831228464842e-04 2.853152900934219360e-02 -2.518117427825927734e-01 -3.915106356143951416e-01 3.521255403757095337e-02 -4.284413903951644897e-02 -2.835890650749206543e-01 1.504650115966796875e-01 7.772263139486312866e-02 1.064217686653137207e-01 -3.446820005774497986e-02 -3.555932268500328064e-02 2.856255769729614258e-01 1.656288504600524902e-01 -1.738075464963912964e-01 6.821966916322708130e-02 -1.427940726280212402e-01 -4.287529364228248596e-02 -1.649029403924942017e-01 1.245163753628730774e-01 -4.153514206409454346e-01 1.037788018584251404e-01 1.026335917413234711e-02 -1.445376873016357422e-01 -2.100674360990524292e-01 -2.938326820731163025e-02 -1.495423018932342529e-01 -1.186335906386375427e-01 -2.231230884790420532e-01
1.270670723170042038e-02 -2.347482144832611084e-01 -1.694783866405487061e-01 3.593938052654266357e-01 -1.014364883303642273e-01 -7.174696773290634155e-02 3.220093622803688049e-02 -1.259780228137969971e-01 1.463267803192138672e-01 -3.454356268048286438e-02 -4.258588328957557678e-02 -3.178413957357406616e-02 -1.501686275005340576e-01 1.595712304115295410e-01 -2.205859869718551636e-01 3.159368634223937988e-01 1.800871938467025757e-01 -3.044186905026435852e-02 2.665461897850036621e-01 -9.580010175704956055e-02 -2.480827122926712036e-01 -1.298686489462852478e-02 -2.208195626735687256e-01 -1.616999059915542603e-01 -4.371071234345436096e-02 -2.031922340393066406e-03 -1.282903850078582764e-01 -1.004374995827674866e-01 1.920189410448074341e-01 3.057948946952819824e-01 6.588272750377655029e-03 3.514167368412017822e-01
-7.682152837514877319e-02 -3.355517685413360596e-01 6.659602373838424683e-02 1.954257786273956299e-01 -1.919856816530227661e-01 -1.951523572206497192e-01 -7.894743978977203369e-02 -5.889742448925971985e-02 -1.148113682866096497e-01 -5.062479153275489807e-02 -1.779716312885284424e-01 3.786752521991729736e-01 4.562050998210906982e-01 -2.646849751472473145e-01 -6.906323879957199097e-02 1.340136080980300903e-01 1.532110124826431274e-01 -9.869483113288879395e-02 2.808811962604522705e-01 -9.326323121786117554e-02 -9.911825507879257202e-02 5.066887661814689636e-02 7.737487554550170898e-02 -9.360099211335182190e-03 -2.681711912155151367e-01 1.989755965769290924e-02 1.926609724760055542e-01 -2.106990292668342590e-02 -7.654738146811723709e-03 -8.998916298151016235e-02 -5.180669948458671570e-02 -5.021283775568008423e-02
4.994662851095199585e-02 -3.599826097488403320e-01 -4.712113738059997559e-02 2.423633486032485962e-01 9.514004737138748169e-02 -3.223881125450134277e-01 1.807237602770328522e-02 3.697991967201232910e-01 1.089009121060371399e-01 1.205331981182098389e-01 -8.799719810485839844e-02 -2.241185605525970459e-01 1.555656343698501587e-01 -5.081586912274360657e-02 -1.539391875267028809e-01 1.157680153846740723e-01 3.936560153961181641e-01 2.682477794587612152e-02 3.713991492986679077e-02 6.296794395893812180e-03 8.813486993312835693e-02 -1.398140937089920044e-01 1.299743652343750000e-01 -4.182751104235649109e-02 -1.140748262405395508e-01 -1.419745832681655884e-01 1.295180767774581909e-01 -2.061119973659515381e-01 1.062681451439857483e-01 9.823401458561420441e-03 -1.901435554027557373e-01 2.561594545841217041e-01
-1.044273972511291504e-01 -2.030754238367080688e-01 -1.705685406923294067e-01 -4.938171431422233582e-02 -3.541344106197357178e-01 -3.478817045688629150e-01 2.267681360244750977e-01 3.378361463546752930e-01 -2.453328296542167664e-02 2.037982456386089325e-02 1.950699090957641602e-01 4.032521322369575500e-02 1.389338821172714233e-01 2.703412901610136032e-03 -2.698496282100677490e-01 -4.565578326582908630e-02 1.133213490247726440e-01 -2.655228078365325928e-01 2.757563591003417969e-01 1.084420904517173767e-01 -1.243685372173786163e-02 -1.418358087539672852e-01 2.312146723270416260e-01 -2.231905162334442139e-01 8.166284114122390747e-02 -1.904731690883636475e-01 1.279277354478836060e-01 4.192232340574264526e-02 4.651152715086936951e-02 5.941520258784294128e-02 8.610062301158905029e-02 2.353995293378829956e-02
-6.614734977483749390e-02 -3.491943478584289551e-01 -4.564305394887924194e-02 4.672292470932006836e-01 -1.963426768779754639e-01 1.841898076236248016e-02 -1.852841675281524658e-01 6.380967050790786743e-02 6.077620014548301697e-02 8.498510718345642090e-02 6.302136182785034180e-02 -2.105029672384262085e-02 -8.470569550991058350e-02 -7.573746144771575928e-02 -7.859840989112854004e-02 -6.165271624922752380e-02 1.710250653559342027e-04 -5.191228538751602173e-02 6.925562769174575806e-02 -2.166397422552108765e-01 1.444538589566946030e-02 -5.793118476867675781e-02 1.665944457054138184e-01 -5.563623458147048950e-02 -1.098444908857345581e-01 -2.542225718498229980e-01 5.508881434798240662e-02 -2.963563799858093262e-01 5.187411904335021973e-01 9.646955877542495728e-03 -1.024384722113609314e-01 -4.141225293278694153e-02
1.720179803669452667e-02 -9.347947686910629272e-02 -4.937071353197097778e-02 8.388880640268325806e-02 -1.792094707489013672e-01 6.969297677278518677e-02 -7.479755580425262451e-02 2.269971446366980672e-04 1.812616884708404541e-01 2.185843586921691895e-01 2.299988418817520142e-01 1.024489924311637878e-01 1.730414330959320068e-01 2.484099566936492920e-01 -1.830874532461166382e-01 3.415805995464324951e-01 3.488118350505828857e-01 -7.907526195049285889e-02 1.194008663296699524e-01 -1.212236285209655762e-01 -3.091144263744354248e-01 -1.457035262137651443e-02 2.444791495800018311e-01 -2.242770791053771973e-01 -1.229531913995742798e-01 -7.982245087623596191e-02 -2.581843733787536621e-01 -1.358285397291183472e-01 1.716335117816925049e-01 -9.651679545640945435e-02 1.595831103622913361e-02 -2.114458531141281128e-01
-1.380512267351150513e-01 -2.102723717689514160e-01 4.740557819604873657e-02 -1.471693366765975952e-01 -1.415219008922576904e-01 -1.439178586006164551e-01 -1.329786032438278198e-01 -2.118595503270626068e-02 2.161991596221923828e-01 5.983554292470216751e-04 2.114229835569858551e-02 4.059766978025436401e-02 -1.041907519102096558e-01 -8.409320563077926636e-02 5.209987983107566833e-02 1.577399671077728271e-01 4.252822697162628174e-01 9.181266278028488159e-02 3.449318930506706238e-03 5.060402210801839828e-03 -4.332912266254425049e-01 -1.427297294139862061e-01 3.039204180240631104e-01 -4.198277592658996582e-01 1.175457835197448730e-01 -6.025640666484832764e-02 -1.631840020418167114e-01 7.215634454041719437e-03 1.012712717056274414e-01 8.881235867738723755e-02 -1.298920810222625732e-01 1.198932230472564697e-01
-2.372083812952041626e-01 -4.813080653548240662e-02 -1.196683850139379501e-02 -3.764557093381881714e-02 -4.264899492263793945e-01 5.475834384560585022e-02 -4.107476212084293365e-03 1.121088564395904541e-01 2.380993366241455078e-01 -7.021168619394302368e-02 6.935617327690124512e-02 -4.068008437752723694e-02 2.817077040672302246e-01 2.099838852882385254e-02 -1.390809714794158936e-01 2.771606743335723877e-01 1.588854193687438965e-01 -3.765594959259033203e-02 1.746513098478317261e-01 -3.475126624107360840e-02 -2.725090384483337402e-01 -1.567188501358032227e-01 7.960417121648788452e-02 1.439978182315826416e-01 5.005520954728126526e-02 -2.517323195934295654e-01 -1.166869252920150757e-01 -3.815847039222717285e-01 5.017441138625144958e-02 1.066920608282089233e-01 2.713980376720428467e-01 3.751788288354873657e-02
-3.208380639553070068e-01 -2.575070559978485107e-01 -5.840693786740303040e-02 6.823160499334335327e-02 -1.547286212444305420e-01 -1.411210149526596069e-01 1.897506266832351685e-01 3.532007336616516113e-01 -3.580401092767715454e-02 -2.367589026689529419e-01 9.299523383378982544e-02 1.149581223726272583e-01 -1.199293229728937149e-02 1.830798760056495667e-02 -1.485357880592346191e-01 2.495470456779003143e-02 6.315724551677703857e-02 -1.090873032808303833e-01 1.123702228069305420e-01 1.891233474016189575e-01 1.998128136619925499e-03 -5.026194453239440918e-01 2.085615843534469604e-01 -1.704896986484527588e-01 -8.687630295753479004e-02 1.418253630399703979e-01 1.320459842681884766e-01 -3.743264824151992798e-02 -3.523803502321243286e-02 -1.030123084783554077e-01 -2.017786204814910889e-01 1.648137122392654419e-01
-1.531153768301010132e-01 -2.520852535963058472e-02 -3.247975558042526245e-02 1.581100523471832275e-01 -2.854466140270233154e-01 -2.186910957098007202e-01 -6.644992530345916748e-02 -1.460272818803787231e-02 4.838242009282112122e-02 -9.140219539403915405e-02 2.338516861200332642e-01 -7.039371132850646973e-02 1.643411666154861450e-01 -1.069422513246536255e-01 1.965921223163604736e-01 2.544639110565185547e-01 -1.046980619430541992e-01 -2.733256518840789795e-01 3.398325145244598389e-01 -1.420041173696517944e-02 -1.794953458011150360e-02 -1.278337836265563965e-01 2.683542966842651367e-01 -1.111867800354957581e-01 -2.485342323780059814e-01 -1.001367419958114624e-01 -2.940457165241241455e-01 2.584226727485656738e-01 -2.369569148868322372e-03 -1.719561964273452759e-01 -1.190552860498428345e-01 1.804519444704055786e-01
1.601896435022354126e-01 -2.324625998735427856e-01 4.024500399827957153e-02 1.402527540922164917e-01 -8.768199384212493896e-02 1.901810802519321442e-02 -1.637990176677703857e-01 -6.422913819551467896e-02 -2.310127913951873779e-01 -8.882403373718261719e-02 4.190199449658393860e-02 7.733099907636642456e-02 2.381146550178527832e-01 2.491988986730575562e-01 6.319717317819595337e-02 -2.851077727973461151e-02 3.610648512840270996e-01 -9.126023203134536743e-02 -1.578500308096408844e-02 -2.072990536689758301e-01 -1.635261923074722290e-01 7.278265804052352905e-02 1.472864896059036255e-01 -4.429884850978851318e-01 -2.395828515291213989e-01 -1.471821814775466919e-01 -1.801452785730361938e-01 -1.298070251941680908e-01 2.623857855796813965e-01 -3.959383442997932434e-02 -7.697836030274629593e-03 -1.915208101272583008e-01
2.260471507906913757e-02 -1.241397559642791748e-01 -1.232917513698339462e-02 6.983663141727447510e-02 -1.257473677396774292e-01 6.590361893177032471e-02 -3.833035528659820557e-01 4.587202891707420349e-02 -1.024360433220863342e-01 -2.847836539149284363e-02 7.391246408224105835e-02 -1.267883181571960449e-01 2.064143270254135132e-01 1.099453046917915344e-01 -3.710339590907096863e-02 3.023414313793182373e-01 1.688511371612548828e-01 -2.595453336834907532e-02 4.862147197127342224e-02 6.593146920204162598e-02 -2.374028414487838745e-01 -3.626107871532440186e-01 -1.397499442100524902e-02 -5.282460451126098633e-01 1.297349389642477036e-02 9.898726642131805420e-02 4.604542627930641174e-02 -1.670245677232742310e-01 1.777496039867401123e-01 2.486088685691356659e-02 -1.764400005340576172e-01 1.524270474910736084e-01
-3.212651908397674561e-01 -4.818555712699890137e-01 -4.370208829641342163e-03 -5.520378053188323975e-02 -3.398465812206268311e-01 -2.532756328582763672e-01 -3.616705909371376038e-02 -1.749635189771652222e-01 2.700689807534217834e-02 -1.525250673294067383e-01 4.490672796964645386e-02 6.492026895284652710e-02 1.649456769227981567e-01 -3.602630272507667542e-02 4.318975657224655151e-02 3.420784473419189453e-01 -4.730560351163148880e-03 -1.732546091079711914e-01 2.746562361717224121e-01 1.459994167089462280e-02 -1.691259145736694336e-01 -2.121114283800125122e-01 -1.973383501172065735e-02 1.243272330611944199e-02 -2.373522073030471802e-01 -6.566829048097133636e-03 -1.336103379726409912e-01 -3.108838945627212524e-02 6.632027775049209595e-02 -8.802288770675659180e-02 5.760145559906959534e-02 -4.325510188937187195e-02
-1.725177913904190063e-01 -2.373901754617691040e-01 2.687388658523559570e-02 2.454691082239151001e-01 -8.756881207227706909e-02 -1.914231628179550171e-01 1.849877275526523590e-02 1.721941530704498291e-01 -2.281060367822647095e-01 9.115704149007797241e-02 1.511620134115219116e-01 1.789023876190185547e-01 1.143289655447006226e-01 7.253284007310867310e-02 -3.135747015476226807e-01 7.549932599067687988e-02 3.606263995170593262e-01 -2.831910550594329834e-01 7.280282676219940186e-02 -4.233845043927431107e-03 5.331064015626907349e-02 9.120853990316390991e-02 3.540465608239173889e-02 -2.075892239809036255e-01 1.394350379705429077e-01 -1.677708327770233154e-02 2.755827605724334717e-01 -3.471414148807525635e-01 7.926402986049652100e-02 6.680798530578613281e-02 -4.291593283414840698e-02 2.029865384101867676e-01
-4.144476726651191711e-02 -2.473570704460144043e-01 -2.081028074026107788e-01 2.937441505491733551e-02 -1.904549896717071533e-01 -2.130019366741180420e-01 9.695821255445480347e-02 4.106308817863464355e-01 8.205595612525939941e-02 -3.578185141086578369e-01 1.976709812879562378e-01 1.939069852232933044e-02 -4.957335069775581360e-02 -1.354653090238571167e-01 -3.902983963489532471e-01 8.868713863193988800e-03 7.493808865547180176e-02 -2.224486768245697021e-01 1.424606889486312866e-01 5.245819687843322754e-02 -3.753881156444549561e-02 -7.065723091363906860e-02 2.738007307052612305e-01 -1.667125523090362549e-01 6.512962281703948975e-02 1.309826597571372986e-02 7.586527615785598755e-02 5.170851945877075195e-02 6.526617705821990967e-02 -1.090331748127937317e-01 1.273712217807769775e-01 2.308835685253143311e-01
-4.251737296581268311e-01 -2.054818272590637207e-01 -2.450728230178356171e-02 3.140545487403869629e-01 -6.220214813947677612e-02 2.022248804569244385e-01 -1.768640941008925438e-03 -1.106344982981681824e-01 1.516643911600112915e-01 -2.370780706405639648e-01 1.758924573659896851e-01 -2.352710068225860596e-02 2.464909553527832031e-01 -3.390434198081493378e-03 -8.797472342848777771e-03 1.260690689086914062e-01 3.032133877277374268e-01 -1.604367978870868683e-02 -1.732306182384490967e-01 1.738029867410659790e-01 -3.454373776912689209e-02 -1.413611471652984619e-01 1.172835975885391235e-01 -2.290779501199722290e-01 1.113155856728553772e-01 2.714820504188537598e-01 7.973098754882812500e-02 -2.557925879955291748e-01 4.671964421868324280e-02 -5.908211227506399155e-03 1.429145038127899170e-01 1.139451414346694946e-01
1.315027177333831787e-01 -1.341179460287094116e-01 -1.254592388868331909e-01 2.769877016544342041e-01 -1.213768422603607178e-01 7.974697649478912354e-02 -3.155177533626556396e-01 1.234451606869697571e-01 1.038504615426063538e-01 -6.457597482949495316e-04 -2.016287297010421753e-01 1.857206374406814575e-01 1.541162133216857910e-01 1.238330006599426270e-01 -7.768554985523223877e-02 3.675197958946228027e-01 1.381749659776687622e-01 -1.275430992245674133e-02 3.807552158832550049e-01 1.514835655689239502e-01 -2.530145347118377686e-01 -1.649582386016845703e-01 6.611549854278564453e-02 -2.120534032583236694e-01 9.321946650743484497e-03 -3.888298571109771729e-02 2.856333255767822266e-01 -1.581155806779861450e-01 5.544412508606910706e-02 -1.518585830926895142e-01 6.108536617830395699e-04 9.048692137002944946e-02
-6.297209858894348145e-02 -1.191123053431510925e-01 -5.135023035109043121e-03 2.904943525791168213e-01 -1.779020130634307861e-01 -1.845735609531402588e-01 -6.410325318574905396e-02 -6.302059441804885864e-02 4.509999155998229980e-01 -1.569521725177764893e-01 1.662802249193191528e-01 6.049444898962974548e-02 1.130070760846138000e-01 1.054161563515663147e-01 9.949545562267303467e-02 9.479549527168273926e-02 3.793754577636718750e-01 1.191827282309532166e-02 4.326250255107879639e-01 -6.151540204882621765e-02 -9.310109168291091919e-02 1.293373256921768188e-01 -1.772785633802413940e-01 -7.951226830482482910e-02 -9.695904701948165894e-02 1.105043068528175354e-01 2.838526070117950439e-01 -7.717624306678771973e-02 9.919039905071258545e-02 -3.092491067945957184e-02 3.981730341911315918e-02 -5.329603701829910278e-02
1.436104327440261841e-01 -2.734425961971282959e-01 -3.386167436838150024e-02 2.422451525926589966e-01 -4.126393049955368042e-02 1.584910750389099121e-01 -9.828066825866699219e-02 5.898235365748405457e-02 1.683565974235534668e-01 -2.167588658630847931e-02 -1.890115439891815186e-02 -2.234265394508838654e-02 3.142988085746765137e-01 -1.865492612123489380e-01 -2.778467833995819092e-01 2.652635574340820312e-01 5.269339680671691895e-02 1.090612113475799561e-01 2.345091663300991058e-02 -1.011000573635101318e-01 -2.107562273740768433e-01 -2.956744730472564697e-01 -7.650468498468399048e-02 -2.326279282569885254e-01 -4.876329377293586731e-02 3.127896487712860107e-01 -1.726120561361312866e-01 -1.268236935138702393e-01 2.499493509531021118e-01 -1.689824610948562622e-01 1.026423797011375427e-01 1.705455929040908813e-01
-3.561997711658477783e-01 -2.274710386991500854e-01 1.801909506320953369e-01 4.773814231157302856e-02 -3.026350773870944977e-02 -2.152859270572662354e-01 -1.234222725033760071e-01 -1.691021919250488281e-01 -8.620756864547729492e-02 -1.241085678339004517e-01 -8.533781394362449646e-03 1.333134472370147705e-01 -7.360295206308364868e-02 -2.137073576450347900e-01 3.821281716227531433e-02 -5.222752690315246582e-02 2.453454136848449707e-01 -2.414296567440032959e-01 3.014576733112335205e-01 3.089557290077209473e-01 -1.892273873090744019e-01 6.379690766334533691e-02 1.736795306205749512e-01 -1.769989170134067535e-02 -2.483151257038116455e-01 -1.760093122720718384e-01 2.742682099342346191e-01 -8.880237117409706116e-03 1.525584459304809570e-01 -1.683446317911148071e-01 4.553333669900894165e-02 5.277792364358901978e-02
-6.811991333961486816e-02 -2.047648876905441284e-01 -1.296739429235458374e-01 3.071707189083099365e-01 -2.269647717475891113e-01 -2.297036796808242798e-01 -8.209095150232315063e-02 3.012796491384506226e-02 6.508268415927886963e-02 -1.382819861173629761e-01 2.979712784290313721e-01 -1.846224516630172729e-01 -1.114141494035720825e-01 -1.791100576519966125e-02 -2.665279433131217957e-03 4.968474060297012329e-02 7.172510027885437012e-02 -1.915389746427536011e-01 2.721059024333953857e-01 9.534978866577148438e-02 -2.519063353538513184e-01 2.987382113933563232e-01 3.339658975601196289e-01 6.941878795623779297e-02 -5.595149938017129898e-03 -1.218282207846641541e-01 1.625670641660690308e-01 -1.670981049537658691e-01 -2.325551817193627357e-03 2.209346294403076172e-01 2.342085987329483032e-01 4.456362873315811157e-02
1.024655550718307495e-01 -1.029763519763946533e-01 -2.020751833915710449e-01 2.517114579677581787e-01 1.146539524197578430e-01 9.310738742351531982e-02 -3.235483765602111816e-01 3.179165720939636230e-02 2.962923608720302582e-02 1.031967550516128540e-01 2.077506035566329956e-01 7.978252321481704712e-02 1.644131839275360107e-01 2.100064009428024292e-01 -7.422985043376684189e-03 3.803388476371765137e-01 4.905861318111419678e-01 -8.829845488071441650e-02 1.233952119946479797e-01 1.217957660555839539e-01 -2.776508331298828125e-01 -6.344033032655715942e-02 -6.000222638249397278e-02 -1.193454936146736145e-01 1.949142850935459137e-02 -8.610231429338455200e-02 2.325923889875411987e-01 -1.247480735182762146e-01 3.950210660696029663e-02 -8.375871926546096802e-02 2.350520528852939606e-02 7.887531071901321411e-02
-3.470381200313568115e-01 -1.927443593740463257e-01 -1.873822510242462158e-01 3.860500454902648926e-01 -1.032390743494033813e-01 -6.280943751335144043e-02 -1.484045833349227905e-01 2.401187866926193237e-01 3.835408762097358704e-02 -2.296312749385833740e-01 -1.115413457155227661e-01 -8.435894548892974854e-02 2.482563816010951996e-02 -2.042995244264602661e-01 7.288295030593872070e-02 2.577068842947483063e-02 1.561498194932937622e-01 -2.585103511810302734e-01 1.202192977070808411e-01 1.436915397644042969e-01 2.826538309454917908e-02 4.128354787826538086e-02 3.305598199367523193e-01 5.019410327076911926e-02 -2.879897318780422211e-02 -2.408916950225830078e-01 -1.742186695337295532e-01 -1.545934677124023438e-01 2.343711555004119873e-01 9.340249001979827881e-02 4.382361471652984619e-02 -1.503540575504302979e-01
5.018780753016471863e-02 -1.318062841892242432e-01 1.371881514787673950e-01 1.018043011426925659e-01 -2.134113460779190063e-01 1.509975194931030273e-01 -6.247075274586677551e-02 -1.148853749036788940e-01 3.084308840334415436e-02 -2.656637132167816162e-01 8.381671272218227386e-03 -3.595285862684249878e-02 3.246501386165618896e-01 -1.083652526140213013e-01 -2.495655789971351624e-03 3.891762793064117432e-01 7.589054107666015625e-02 -2.058055698871612549e-01 1.848252415657043457e-01 2.085646390914916992e-01 -9.791696071624755859e-02 -1.313406080007553101e-01 3.334521353244781494e-01 1.236080098897218704e-02 -3.022553920745849609e-01 5.981917493045330048e-03 -1.210329607129096985e-01 -1.123073920607566833e-01 3.238321840763092041e-01 -4.288902878761291504e-02 1.861023902893066406e-01 5.309093743562698364e-03
-2.993350625038146973e-01 -2.421019822359085083e-01 6.251993589103221893e-03 4.163100421428680420e-01 -3.004555702209472656e-01 9.828682243824005127e-02 6.751094013452529907e-02 2.025274932384490967e-02 1.293781697750091553e-01 1.197344437241554260e-02 -7.298530638217926025e-02 -5.561848357319831848e-02 2.164122611284255981e-01 -3.259165883064270020e-01 2.229813635349273682e-01 1.461644768714904785e-01 1.608293652534484863e-01 -6.414770148694515228e-03 1.713079661130905151e-01 -4.017997905611991882e-02 9.008178859949111938e-02 -1.754474788904190063e-01 2.475236356258392334e-01 -1.911634355783462524e-01 -7.523024082183837891e-02 -7.381210476160049438e-02 -2.685938030481338501e-02 -8.874329179525375366e-02 3.089713118970394135e-02 2.264695316553115845e-01 2.403110563755035400e-01 2.853381074965000153e-02
1.116693317890167236e-01 -1.546250432729721069e-01 -4.492922127246856689e-02 2.141002416610717773e-01 -1.873398274183273315e-01 8.296233415603637695e-02 -2.708085775375366211e-01 1.752960085868835449e-01 -4.517768695950508118e-02 1.187978833913803101e-01 -3.413716331124305725e-02 1.191284805536270142e-01 2.210857532918453217e-02 1.449932157993316650e-01 -1.431835740804672241e-01 3.289625346660614014e-01 2.307543605566024780e-01 3.506764769554138184e-02 4.007374048233032227e-01 1.724268049001693726e-01 -2.478538304567337036e-01 -2.285855412483215332e-01 1.715689301490783691e-01 -2.176781594753265381e-01 7.024440169334411621e-02 -1.006949469447135925e-01 1.928882002830505371e-01 -2.176251709461212158e-01 7.727938145399093628e-02 -1.217457279562950134e-01 1.602465063333511353e-01 8.101395517587661743e-02
-2.647870481014251709e-01 9.511065483093261719e-02 2.918663024902343750e-01 -2.648618221282958984e-01 -1.970387846231460571e-01 -4.211140796542167664e-02 -5.310241132974624634e-02 -9.900090843439102173e-02 -3.458225354552268982e-02 -8.687749505043029785e-02 1.716306060552597046e-02 -2.257004193961620331e-02 2.560779154300689697e-01 1.450086236000061035e-01 -1.612823456525802612e-01 1.576876193284988403e-01 3.127090036869049072e-01 2.264556139707565308e-01 -4.623817279934883118e-03 8.050709962844848633e-02 -1.488473415374755859e-01 -2.278938144445419312e-01 6.375853717327117920e-02 -2.818896174430847168e-01 -9.302389621734619141e-02 1.080122776329517365e-03 -7.479880750179290771e-02 -1.960574984550476074e-01 4.998809099197387695e-02 1.505411416292190552e-01 -2.838638126850128174e-01 3.060047030448913574e-01
-1.785374060273170471e-02 -5.015462264418601990e-02 -6.457453966140747070e-02 2.987518608570098877e-01 -9.737970679998397827e-02 -2.416388541460037231e-01 -4.016369208693504333e-02 2.475514411926269531e-01 -9.615288674831390381e-02 1.649657189846038818e-01 1.739294379949569702e-01 -1.041085124015808105e-01 8.662088960409164429e-02 -3.605312705039978027e-01 1.867234893143177032e-02 3.315130174160003662e-01 1.791187003254890442e-02 -1.618758589029312134e-01 2.083102464675903320e-01 1.248109564185142517e-01 -3.189274966716766357e-01 1.645751446485519409e-01 1.084071770310401917e-01 -5.173530057072639465e-02 -3.604176342487335205e-01 -2.374071478843688965e-01 -3.096461296081542969e-02 -1.374007165431976318e-01 -4.312444943934679031e-04 -9.739708155393600464e-02 5.743673071265220642e-02 9.019771590828895569e-03
1.045937091112136841e-01 -2.248651534318923950e-01 3.821509424597024918e-03 1.795376390218734741e-01 -1.815413497388362885e-02 -2.834107577800750732e-01 1.787058450281620026e-02 3.184599280357360840e-01 -6.322929263114929199e-02 3.566765040159225464e-02 6.118240952491760254e-02 3.533681631088256836e-01 5.523151159286499023e-02 1.567097008228302002e-01 -1.982071548700332642e-01 2.292086780071258545e-01 1.760062873363494873e-01 8.575776964426040649e-02 1.038033887743949890e-01 -6.659955717623233795e-03 -5.446079187095165253e-03 -5.053698271512985229e-02 -1.315961591899394989e-03 -4.670527875423431396e-01 -8.961034566164016724e-02 -1.125597581267356873e-01 2.279874384403228760e-01 -3.154606223106384277e-01 1.517479307949542999e-02 -2.565111219882965088e-02 -8.558410406112670898e-02 1.423536241054534912e-01
-1.198820024728775024e-01 -1.103068813681602478e-01 -1.445254236459732056e-01 1.020408868789672852e-01 3.553177788853645325e-02 -6.880690902471542358e-02 2.178407162427902222e-01 -6.282033026218414307e-02 1.377905756235122681e-01 -1.156346648931503296e-01 -2.075155498459935188e-03 -1.640287786722183228e-01 2.687891125679016113e-01 1.646091192960739136e-01 -2.219057530164718628e-01 4.437653124332427979e-01 5.898550152778625488e-02 -2.146201431751251221e-01 1.171545833349227905e-01 -2.061975151300430298e-01 -2.865837812423706055e-01 -1.068002581596374512e-01 2.177611738443374634e-01 -1.654810830950737000e-02 -9.946644306182861328e-02 4.058015719056129456e-02 9.281685203313827515e-02 -2.382737770676612854e-02 3.268589675426483154e-01 -2.382717132568359375e-01 1.042470186948776245e-01 1.943376511335372925e-01
1.705539524555206299e-01 -6.515958905220031738e-02 -2.263165712356567383e-01 1.711746603250503540e-01 -2.140183895826339722e-01 -2.423989921808242798e-01 2.546470239758491516e-02 2.628626823425292969e-01 1.767099499702453613e-01 3.100220859050750732e-01 5.987334996461868286e-02 1.074829101562500000e-01 1.777906566858291626e-01 -1.809383779764175415e-01 1.140516698360443115e-01 2.417210042476654053e-01 2.565640807151794434e-01 3.580312058329582214e-02 6.343579292297363281e-02 -5.202131718397140503e-02 1.138810999691486359e-02 6.945270299911499023e-02 2.046677283942699432e-03 -3.515771031379699707e-01 -1.206846237182617188e-01 -1.238031908869743347e-01 -1.497477572411298752e-02 -1.997801810503005981e-01 1.168319359421730042e-01 -5.672821402549743652e-02 -9.102458506822586060e-02 3.687731623649597168e-01
-1.555865705013275146e-01 -2.119916379451751709e-01 -7.939794659614562988e-02 2.166358083486557007e-01 -1.577808409929275513e-01 -4.921340569853782654e-02 3.575510159134864807e-02 -1.668333113193511963e-01 2.287129759788513184e-01 1.275610923767089844e-01 -1.387226115912199020e-02 -1.591118872165679932e-01 -1.871773004531860352e-01 -2.232046723365783691e-01 -2.082446664571762085e-01 2.074384391307830811e-01 3.321697115898132324e-01 2.301299273967742920e-01 3.054507076740264893e-01 2.873786725103855133e-03 -3.371197581291198730e-01 -5.867725983262062073e-02 -6.262706965208053589e-02 -3.908804804086685181e-02 6.857346743345260620e-02 -5.285005643963813782e-02 2.694356441497802734e-01 -2.169317752122879028e-01 -2.522615715861320496e-03 -2.120893001556396484e-01 6.502782553434371948e-02 -1.819216459989547729e-02
1.052651628851890564e-01 -1.851364672183990479e-01 1.468222886323928833e-01 2.300465703010559082e-01 -1.020954996347427368e-01 -3.257265090942382812e-01 3.422856330871582031e-02 2.700842022895812988e-01 2.092941999435424805e-01 2.034341841936111450e-01 -9.264389425516128540e-02 1.580066829919815063e-01 2.421274632215499878e-01 -8.726811408996582031e-02 -2.376947551965713501e-01 1.185191888362169266e-02 2.854908704757690430e-01 -3.693152964115142822e-02 3.199254348874092102e-02 7.610056549310684204e-02 9.692688472568988800e-03 3.211137373000383377e-03 1.759369373321533203e-01 -2.401512861251831055e-01 -2.088389992713928223e-01 -1.541907489299774170e-01 3.577521145343780518e-01 -9.346185624599456787e-02 1.756944656372070312e-01 1.263844221830368042e-01 -4.454828053712844849e-02 1.286745071411132812e-01
2.987150102853775024e-03 -2.525880038738250732e-01 -1.165612880140542984e-02 4.152577370405197144e-02 -1.315458863973617554e-01 6.181129440665245056e-02 -1.052737534046173096e-01 -6.941980123519897461e-02 -3.057864122092723846e-02 -3.139742314815521240e-01 -9.601063281297683716e-02 -1.633117645978927612e-01 -1.192844212055206299e-01 1.069029644131660461e-01 -1.577196717262268066e-01 -1.792287528514862061e-01 3.296713829040527344e-01 -4.096439480781555176e-02 1.042947396636009216e-01 1.868387460708618164e-01 1.427313982276245952e-04 6.095048412680625916e-02 2.779596447944641113e-01 -2.936284840106964111e-01 -2.111266255378723145e-01 -1.718533337116241455e-01 -1.274840831756591797e-01 -9.989786148071289062e-02 4.787608683109283447e-01 4.750436171889305115e-02 -1.530971825122833252e-01 2.560356631875038147e-02
-3.012874126434326172e-01 -1.140959486365318298e-01 -1.149145439267158508e-01 4.792542010545730591e-02 -1.789513081312179565e-01 1.738647371530532837e-02 -3.225170075893402100e-02 1.377121955156326294e-01 1.171322688460350037e-01 -6.402585655450820923e-02 -1.016278415918350220e-01 1.473071426153182983e-01 3.705669045448303223e-01 -2.612031437456607819e-02 9.706410020589828491e-02 3.757480084896087646e-01 5.371176600456237793e-01 -9.477277845144271851e-02 1.905567944049835205e-01 -1.226826831698417664e-01 9.795936197042465210e-02 -1.887278854846954346e-01 6.116168200969696045e-02 -2.062298208475112915e-01 2.476746030151844025e-02 1.052941903471946716e-01 -3.412406891584396362e-02 1.516963541507720947e-01 8.460978418588638306e-02 -4.968084394931793213e-03 6.857305765151977539e-02 4.277776554226875305e-02
-4.823307394981384277e-01 -1.892769187688827515e-01 5.972864851355552673e-02 3.143722936511039734e-02 1.881761662662029266e-02 -3.808581829071044922e-02 1.997625827789306641e-01 -3.750751167535781860e-02 1.954925507307052612e-01 -6.433928012847900391e-02 -2.923885546624660492e-02 -3.795447945594787598e-02 3.348166048526763916e-01 -5.012746900320053101e-02 -2.575533390045166016e-01 1.942565441131591797e-01 1.834491342306137085e-01 -1.652055792510509491e-02 1.450693458318710327e-01 1.319825202226638794e-01 -1.887087970972061157e-01 -7.907778024673461914e-02 3.474406301975250244e-01 -6.183684244751930237e-02 -2.091262936592102051e-01 -2.015631049871444702e-01 -2.056647241115570068e-01 1.406058669090270996e-01 1.233593896031379700e-01 -1.112714409828186035e-01 7.466447353363037109e-02 -4.610263556241989136e-02
-3.453264236450195312e-01 -2.753124237060546875e-01 3.183706477284431458e-02 2.276488095521926880e-01 -2.456597685813903809e-01 -8.115386962890625000e-02 -3.649844229221343994e-02 7.664092630147933960e-02 8.039519935846328735e-02 -3.434161841869354248e-02 1.693907529115676880e-01 -1.446697264909744263e-01 1.603410392999649048e-01 -2.728343904018402100e-01 -1.003843471407890320e-01 1.199833899736404419e-01 1.430126875638961792e-01 2.013754248619079590e-01 1.553718596696853638e-01 -1.097527071833610535e-01 -8.887362666428089142e-03 -5.434835329651832581e-02 2.939573526382446289e-01 -1.959190815687179565e-01 -1.797385811805725098e-01 -1.083876192569732666e-01 -2.046074122190475464e-01 -1.856032609939575195e-01 4.137152433395385742e-02 2.800529897212982178e-01 -3.725929558277130127e-02 -2.630083858966827393e-01
-1.340009719133377075e-01 -4.931771159172058105e-01 2.766455709934234619e-01 1.756062060594558716e-01 -3.415213525295257568e-01 1.784236580133438110e-01 2.427882999181747437e-01 -4.683296009898185730e-02 3.809219226241111755e-02 4.417302086949348450e-02 1.685104668140411377e-01 3.570504114031791687e-02 3.136049956083297729e-02 4.052805900573730469e-02 1.278488617390394211e-02 4.511143080890178680e-03 1.909338086843490601e-01 -2.308029681444168091e-01 2.574253082275390625e-01 -2.108807265758514404e-01 -1.150348186492919922e-01 -7.038230448961257935e-02 -5.305512342602014542e-03 -2.711717598140239716e-02 -2.449164539575576782e-01 -6.655868492089211941e-04 -1.200736463069915771e-01 -1.214529424905776978e-01 8.776703476905822754e-02 -5.697100237011909485e-02 1.838742494583129883e-01 1.806375533342361450e-01
-2.639878392219543457e-01 -2.556693851947784424e-01 2.896123565733432770e-02 8.335266262292861938e-02 1.629733364097774029e-03 2.983166836202144623e-02 7.526464760303497314e-03 2.709890305995941162e-01 2.076551914215087891e-01 2.680737897753715515e-02 2.468111813068389893e-01 -5.139123648405075073e-02 9.538571536540985107e-02 9.774739295244216919e-02 -1.361557692289352417e-01 2.276850342750549316e-01 3.015619516372680664e-01 1.346699595451354980e-01 -1.563700735569000244e-01 2.118440270423889160e-01 -2.189406007528305054e-01 -2.616578042507171631e-01 1.707675009965896606e-01 -1.322908997535705566e-01 -2.103361487388610840e-01 -2.297793030738830566e-01 5.227875709533691406e-02 1.309750527143478394e-01 9.682837128639221191e-02 -1.063070073723793030e-02 -3.438683152198791504e-01 -1.469279546290636063e-02
-5.193971842527389526e-02 -2.019457668066024780e-01 -2.081064283847808838e-01 2.053965181112289429e-01 1.789108961820602417e-01 2.016608789563179016e-02 1.412325650453567505e-01 -1.442119181156158447e-01 1.330591738224029541e-01 -8.043581247329711914e-02 1.742044687271118164e-01 7.534316182136535645e-02 6.633791327476501465e-02 -1.474587712436914444e-02 -3.256103396415710449e-01 1.400858163833618164e-01 4.288733601570129395e-01 1.419230103492736816e-01 1.253811717033386230e-01 1.873825937509536743e-01 -1.100075617432594299e-01 -1.304854154586791992e-01 9.079660475254058838e-02 -2.619166672229766846e-02 -2.180862575769424438e-01 -2.343495041131973267e-01 1.981542818248271942e-02 -3.906618058681488037e-02 3.676487505435943604e-01 -1.714824438095092773e-01 1.342982947826385498e-01 -1.656164675951004028e-01
1.305259168148040771e-01 -1.884752362966537476e-01 -1.011074110865592957e-01 9.922944009304046631e-02 -3.138025104999542236e-01 -8.571580052375793457e-02 -3.031548559665679932e-01 9.111917763948440552e-02 1.603739410638809204e-01 1.725909411907196045e-01 1.347806155681610107e-01 -4.061110317707061768e-02 4.548783227801322937e-02 4.385365173220634460e-02 -1.604984104633331299e-01 1.610657572746276855e-01 3.024983406066894531e-01 7.226331532001495361e-02 5.690855905413627625e-02 5.060897022485733032e-02 -3.751850128173828125e-01 -2.373744249343872070e-01 2.623422741889953613e-01 -2.865879535675048828e-01 7.677155733108520508e-02 -8.831053227186203003e-02 2.790790610015392303e-02 1.153540536761283875e-01 1.607902348041534424e-01 1.109441593289375305e-01 -1.019094586372375488e-01 2.518139481544494629e-01
-1.447692364454269409e-01 -3.735413253307342529e-01 1.447563469409942627e-01 4.137978702783584595e-02 -4.206712841987609863e-01 -1.160390302538871765e-01 -1.513035148382186890e-01 -2.308915853500366211e-01 -5.266851186752319336e-02 -5.086098611354827881e-02 -1.199349388480186462e-01 1.000495254993438721e-01 3.660247027873992920e-01 -2.866124920547008514e-02 2.496300637722015381e-02 1.985594332218170166e-01 7.944124937057495117e-02 -2.030282979831099510e-03 1.097055599093437195e-01 -2.263018488883972168e-02 -2.665345072746276855e-01 -2.624328136444091797e-01 2.690115869045257568e-01 -7.430007308721542358e-02 -2.562943994998931885e-01 -2.623047307133674622e-02 1.426827907562255859e-01 -6.506423652172088623e-02 -1.905909925699234009e-02 9.227842837572097778e-02 -9.404562413692474365e-02 -1.606238633394241333e-02
-3.594525754451751709e-01 -1.723898947238922119e-01 4.195489920675754547e-03 -1.241450309753417969e-01 -4.595872759819030762e-02 1.426745858043432236e-02 -6.569223105907440186e-02 2.447800487279891968e-01 -5.438187159597873688e-03 -7.485164701938629150e-02 2.719257771968841553e-01 -2.046359479427337646e-01 2.806342020630836487e-02 9.287200868129730225e-02 -3.322120308876037598e-01 -1.481540221720933914e-02 2.829614281654357910e-01 1.818499565124511719e-01 4.063384607434272766e-02 2.296545952558517456e-01 -1.035388261079788208e-01 3.045511245727539062e-02 2.211232930421829224e-01 -2.181261181831359863e-01 -1.156610026955604553e-01 -5.838881060481071472e-02 -2.627671062946319580e-01 -5.958946421742439270e-02 3.260801732540130615e-01 -1.656754612922668457e-01 9.214118868112564087e-02 -1.017179191112518311e-01
4.497942700982093811e-02 -2.210360020399093628e-01 -5.347463861107826233e-02 3.176704943180084229e-01 -9.050440788269042969e-02 -2.604691088199615479e-01 -5.860874429345130920e-02 -5.839739739894866943e-02 1.444952785968780518e-01 -9.989532083272933960e-02 -6.284045055508613586e-03 1.887630224227905273e-01 -8.193295449018478394e-02 1.849073469638824463e-01 -2.121626287698745728e-01 2.237103134393692017e-01 -2.107160724699497223e-02 -6.609390256926417351e-04 3.587587177753448486e-01 -2.335105836391448975e-01 -2.179974317550659180e-01 2.405392192304134369e-02 -5.033379793167114258e-02 -3.295884132385253906e-01 -9.983962029218673706e-02 -9.886978566646575928e-02 -1.683891117572784424e-01 -1.236344650387763977e-01 2.154207974672317505e-01 2.341216802597045898e-01 3.755296021699905396e-02 2.258707880973815918e-01
3.931755945086479187e-02 -2.982275187969207764e-02 -1.848119795322418213e-01 6.381561048328876495e-03 -3.079645037651062012e-01 -1.980576850473880768e-02 1.222460344433784485e-01 7.954358309507369995e-02 -1.428643763065338135e-01 -4.181338101625442505e-02 3.699353709816932678e-02 -2.492291852831840515e-02 2.948253750801086426e-01 -5.760143324732780457e-02 2.028168439865112305e-01 1.716095954179763794e-02 1.250028908252716064e-01 -1.721291244029998779e-01 1.418128609657287598e-01 -1.701449155807495117e-01 -5.450325459241867065e-02 -1.442203763872385025e-03 1.923590451478958130e-01 -2.206963598728179932e-01 -3.691817820072174072e-01 1.837867051362991333e-01 4.297432489693164825e-03 -1.930033713579177856e-01 3.629355430603027344e-01 3.287911415100097656e-01 2.258798182010650635e-01 9.930106252431869507e-02
-4.226610362529754639e-01 -1.325016915798187256e-01 4.665810614824295044e-03 3.211161494255065918e-01 -1.501102000474929810e-01 -1.545519568026065826e-02 1.500810384750366211e-01 2.083235979080200195e-01 1.195631548762321472e-01 -1.134050115942955017e-01 1.530119031667709351e-01 1.290483027696609497e-01 4.201850593090057373e-01 2.402913123369216919e-01 -3.468421101570129395e-02 1.553888171911239624e-01 2.991744279861450195e-01 -7.326705008745193481e-02 6.134436652064323425e-02 -8.311782777309417725e-02 5.423276871442794800e-02 4.157759249210357666e-02 2.571027874946594238e-01 -5.970870330929756165e-02 8.666450530290603638e-02 2.360655367374420166e-01 -5.490115657448768616e-02 -3.559391573071479797e-02 6.620176881551742554e-02 -1.709703058004379272e-01 5.946076661348342896e-02 2.351048961281776428e-02
-2.580159902572631836e-01 -1.849441528320312500e-01 -5.760697647929191589e-02 7.461193948984146118e-02 9.224908426403999329e-04 9.352523833513259888e-02 6.540248543024063110e-02 1.156972199678421021e-01 4.239369332790374756e-01 -1.263021528720855713e-01 1.609365455806255341e-02 2.532489225268363953e-02 3.886966407299041748e-02 -1.842729048803448677e-03 -5.257180333137512207e-01 1.385666877031326294e-01 3.249057531356811523e-01 -2.081982791423797607e-01 1.693435311317443848e-01 1.249295622110366821e-01 -1.891082823276519775e-01 1.637464761734008789e-01 4.282262176275253296e-02 -1.860513538122177124e-01 6.084788963198661804e-02 3.109081648290157318e-02 5.221578851342201233e-02 -2.633523941040039062e-02 -3.670845180749893188e-02 -2.608118057250976562e-01 -1.865442655980587006e-02 1.520001888275146484e-02
1.434549968689680099e-02 -2.644447684288024902e-01 -3.104321472346782684e-02 2.124059386551380157e-02 -1.846251636743545532e-01 -5.810081213712692261e-02 6.130554527044296265e-02 -2.208639234304428101e-01 3.864715993404388428e-01 1.512288898229598999e-01 2.074734121561050415e-01 -1.514060795307159424e-01 1.836531162261962891e-01 -2.294261753559112549e-01 1.321833580732345581e-01 1.036454960703849792e-01 4.803035557270050049e-01 4.339243471622467041e-02 3.044799268245697021e-01 -9.599436819553375244e-02 -2.583832107484340668e-02 1.161814704537391663e-01 7.518977671861648560e-02 -5.623859539628028870e-02 -1.009309217333793640e-01 -5.123399943113327026e-02 1.716175526380538940e-01 -1.902463883161544800e-01 1.982534080743789673e-01 -8.059193193912506104e-02 -1.139704883098602295e-02 -6.164945662021636963e-02
-1.617857664823532104e-01 -2.552321851253509521e-01 1.118447482585906982e-01 -7.501834537833929062e-03 -7.949577271938323975e-02 1.221972554922103882e-01 -8.429070562124252319e-02 7.596592418849468231e-03 -1.169219762086868286e-01 -2.708388268947601318e-01 -1.660496741533279419e-01 6.296250969171524048e-02 4.234405755996704102e-01 7.121045887470245361e-02 -1.989004015922546387e-01 3.132578134536743164e-01 1.447731703519821167e-01 -1.845270246267318726e-01 2.008689939975738525e-01 5.116435140371322632e-02 3.769978880882263184e-02 -1.323377992957830429e-02 4.206747710704803467e-01 -1.141998246312141418e-01 -3.552234172821044922e-01 -5.411415547132492065e-02 -2.392705902457237244e-02 -7.793505210429430008e-04 -4.895031824707984924e-02 5.198069382458925247e-03 2.482382953166961670e-02 6.907118111848831177e-02
-3.813832402229309082e-01 -1.315898299217224121e-01 1.755202710628509521e-01 2.264074534177780151e-01 -2.129273861646652222e-01 -1.274249851703643799e-01 5.177408456802368164e-02 -9.141711890697479248e-02 -1.819993555545806885e-02 -1.422861218452453613e-01 4.940911382436752319e-02 1.427239626646041870e-01 -6.480368971824645996e-02 -1.402025967836380005e-01 -3.629146814346313477e-01 -7.067874819040298462e-02 2.249526679515838623e-01 7.318348437547683716e-02 6.464669853448867798e-02 -4.078080877661705017e-02 -2.017262130975723267e-01 -4.249916970729827881e-02 2.383194118738174438e-01 7.931695878505706787e-02 -3.356624841690063477e-01 9.118217974901199341e-02 2.824122011661529541e-01 4.818082787096500397e-03 1.150165647268295288e-01 -4.395429790019989014e-02 3.071377575397491455e-01 3.093465790152549744e-02
-3.598154187202453613e-01 -1.653328984975814819e-01 3.476603329181671143e-01 5.393969267606735229e-02 -5.483189970254898071e-02 -3.777220845222473145e-02 1.391916126012802124e-01 1.453599333763122559e-01 1.841568499803543091e-01 -1.769081950187683105e-01 -6.473576277494430542e-02 1.294419616460800171e-01 2.851644158363342285e-01 -2.652467787265777588e-01 -1.238060519099235535e-01 9.795271605253219604e-02 1.599290966987609863e-01 -6.134582683444023132e-02 -7.295269053429365158e-03 1.553674601018428802e-02 -3.503178954124450684e-01 -1.269160956144332886e-01 9.962330013513565063e-02 -1.815901845693588257e-01 -1.676090061664581299e-01 -9.390061348676681519e-02 2.866927720606327057e-02 1.335728466510772705e-01 -1.988086663186550140e-02 -1.730715483427047729e-01 3.348990082740783691e-01 4.779640957713127136e-02
1.947190612554550171e-01 -5.218245089054107666e-02 -1.219072099775075912e-02 1.238910034298896790e-01 -2.185702770948410034e-01 -4.298723489046096802e-02 -2.857516109943389893e-01 1.346508413553237915e-01 -1.178805064409971237e-02 1.689313054084777832e-01 -2.428406290709972382e-02 8.766262233257293701e-02 8.187122642993927002e-02 1.399852484464645386e-01 -5.762168020009994507e-02 3.995481133460998535e-01 3.227627277374267578e-01 -1.746827922761440277e-02 1.873844116926193237e-01 2.235337942838668823e-01 -2.658601999282836914e-01 1.926811970770359039e-02 2.560332119464874268e-01 -4.175071120262145996e-01 -3.821219503879547119e-02 -2.513240836560726166e-02 5.724665895104408264e-02 -1.966972947120666504e-01 -5.423536896705627441e-02 -3.114785626530647278e-02 -1.164657399058341980e-01 7.896313071250915527e-02
1.919025629758834839e-01 3.160262480378150940e-02 -5.559669062495231628e-02 3.049280941486358643e-01 -2.940366864204406738e-01 1.478493213653564453e-01 -1.553089637309312820e-02 2.999765872955322266e-01 -8.916255831718444824e-02 1.528559951111674309e-03 7.224585115909576416e-02 1.684191673994064331e-01 -2.289519309997558594e-01 -8.688900619745254517e-02 -1.798530519008636475e-01 2.465667575597763062e-01 2.463781982660293579e-01 -1.901469081640243530e-01 1.920541375875473022e-02 -7.428199797868728638e-02 -2.283900380134582520e-01 -3.124871663749217987e-02 1.864467188715934753e-02 -4.246449470520019531e-01 -1.079265922307968140e-01 -6.191287934780120850e-02 1.541407406330108643e-01 -1.323250234127044678e-01 6.060339510440826416e-02 -8.409155160188674927e-02 2.079625576734542847e-01 1.600416004657745361e-01
-3.797201216220855713e-01 -9.690304845571517944e-02 -2.205901443958282471e-01 1.156748682260513306e-01 8.316585421562194824e-02 -7.393785566091537476e-02 1.945610493421554565e-01 -9.259089082479476929e-02 5.281814187765121460e-02 -2.005006372928619385e-01 1.773286312818527222e-01 -1.531339287757873535e-01 -7.425694726407527924e-03 -8.407214283943176270e-02 -1.228444427251815796e-01 1.896428018808364868e-01 3.712291717529296875e-01 7.744236290454864502e-02 4.350464418530464172e-02 4.233129322528839111e-02 -4.620739519596099854e-01 -8.057599514722824097e-02 1.928378194570541382e-01 -5.027262121438980103e-02 -1.949265301227569580e-01 3.440875560045242310e-02 6.420481950044631958e-02 1.295746415853500366e-01 2.833690047264099121e-01 1.099652647972106934e-01 4.631890356540679932e-02 -8.756592869758605957e-02
1.908694952726364136e-01 -1.840361356735229492e-01 1.059154495596885681e-01 -3.437394276261329651e-03 -2.002452909946441650e-01 -1.023486033082008362e-01 3.920887596905231476e-03 1.044939234852790833e-01 -8.414196223020553589e-02 -3.251263797283172607e-01 -2.038684636354446411e-01 3.270673751831054688e-02 1.587975919246673584e-01 1.444235071539878845e-02 2.757056057453155518e-01 1.349453181028366089e-01 1.464491188526153564e-01 2.120240963995456696e-02 2.893490195274353027e-01 -6.845429539680480957e-02 -1.925599575042724609e-01 -1.370767205953598022e-01 8.768797665834426880e-02 -1.958326548337936401e-01 -3.166500627994537354e-01 -5.297914147377014160e-02 1.579276621341705322e-01 -3.007846176624298096e-01 2.090213596820831299e-01 2.939513623714447021e-01 -1.248812079429626465e-01 -7.416111230850219727e-02
6.260485388338565826e-03 3.596815466880798340e-02 1.509049832820892334e-01 3.169765770435333252e-01 1.143891140818595886e-01 -1.437555998563766479e-01 -3.275812044739723206e-02 -1.006258577108383179e-01 9.083632379770278931e-03 -1.309093981981277466e-01 1.130195185542106628e-01 3.294978663325309753e-02 2.800862789154052734e-01 2.615261673927307129e-01 -1.896182447671890259e-01 1.538776606321334839e-02 4.343180060386657715e-01 5.001723021268844604e-02 2.241360843181610107e-01 3.586127236485481262e-02 -4.075102508068084717e-01 -1.222136318683624268e-01 1.257128119468688965e-01 5.996149033308029175e-02 -1.906968802213668823e-01 3.480869159102439880e-02 -7.556823641061782837e-02 -1.467738300561904907e-01 1.157891377806663513e-01 4.386603832244873047e-02 -2.069721966981887817e-01 -2.242786735296249390e-01
-2.768184840679168701e-01 -1.762058287858963013e-01 -3.498469945043325424e-03 2.369930595159530640e-01 -5.794843309558928013e-04 1.180742159485816956e-01 -2.694345116615295410e-01 2.063540071249008179e-01 -3.558127908036112785e-03 -8.553977310657501221e-02 3.629317879676818848e-01 -2.061989717185497284e-02 9.619329124689102173e-02 8.112850040197372437e-02 -1.570155769586563110e-01 3.271026909351348877e-01 -2.053712867200374603e-02 -6.042483821511268616e-02 1.776410490274429321e-01 8.118918538093566895e-02 -1.335918009281158447e-01 -5.621941015124320984e-02 -1.489148885011672974e-01 -3.869642019271850586e-01 -1.633182913064956665e-01 1.902315914630889893e-01 1.273657977581024170e-01 8.151733130216598511e-02 2.336028218269348145e-01 1.762260794639587402e-01 1.161345988512039185e-01 8.970211260020732880e-03
-3.311024308204650879e-01 -9.498889744281768799e-02 -1.364796906709671021e-01 3.125421404838562012e-01 -2.052515000104904175e-01 5.866222083568572998e-02 1.627763658761978149e-01 7.633195817470550537e-02 1.414546370506286621e-01 -2.174393832683563232e-01 -9.056863933801651001e-02 2.479385286569595337e-01 2.158765047788619995e-01 4.933267086744308472e-02 -3.518546232953667641e-03 3.256860673427581787e-01 3.064310550689697266e-01 -8.231511712074279785e-02 1.044861134141683578e-02 -1.297369450330734253e-01 1.654053926467895508e-01 2.151251286268234253e-01 1.576057225465774536e-01 -3.308638557791709900e-02 -7.262130081653594971e-02 2.415672391653060913e-01 1.492258012294769287e-01 -7.945885509252548218e-02 2.378095537424087524e-01 -1.282066851854324341e-01 -8.491782099008560181e-02 7.389476895332336426e-02
-2.455541491508483887e-01 -1.838251650333404541e-01 -1.089216098189353943e-01 4.101945832371711731e-02 5.200235545635223389e-02 1.187333315610885620e-01 -4.513432979583740234e-01 8.724988251924514771e-02 3.630714118480682373e-02 1.378604397177696228e-02 3.255207836627960205e-01 1.146034058183431625e-02 1.127882748842239380e-01 -1.232284754514694214e-01 -6.125460565090179443e-02 1.987751424312591553e-01 2.256017178297042847e-02 -1.728525757789611816e-01 2.186094373464584351e-01 -6.740552932024002075e-02 -2.581323981285095215e-01 -1.682209521532058716e-01 2.805996239185333252e-01 -2.743798196315765381e-01 7.887320220470428467e-02 1.167414113879203796e-01 -5.134902521967887878e-02 -1.411873996257781982e-01 1.621889919042587280e-01 -1.552776247262954712e-01 1.093762218952178955e-01 2.213483750820159912e-01
6.506690382957458496e-02 -1.909311413764953613e-01 3.046776726841926575e-02 1.587366685271263123e-02 -3.316819667816162109e-01 -1.349591016769409180e-01 -5.196400731801986694e-02 -3.490987792611122131e-02 -2.985793948173522949e-01 -2.608143538236618042e-02 1.799506843090057373e-01 -1.245107576251029968e-01 2.645914852619171143e-01 1.002952158451080322e-01 -1.316390782594680786e-01 6.670561432838439941e-02 1.846289038658142090e-01 -3.499152064323425293e-01 -1.122953295707702637e-01 2.564342319965362549e-01 -3.778296709060668945e-01 -4.697531461715698242e-02 -1.870924420654773712e-02 3.607409540563821793e-03 -3.868669569492340088e-01 1.065957099199295044e-01 -5.163126811385154724e-02 7.385902106761932373e-02 1.622924655675888062e-01 3.563912957906723022e-02 -2.726229280233383179e-02 9.327479451894760132e-02
-3.005930483341217041e-01 -4.548170864582061768e-01 1.333872228860855103e-01 -4.930883273482322693e-02 -3.390676379203796387e-01 3.100703703239560127e-03 -2.976859807968139648e-01 4.724266007542610168e-03 9.558899700641632080e-02 -1.583822444081306458e-02 3.785190870985388756e-03 -8.659723401069641113e-02 5.528648942708969116e-02 -2.207095175981521606e-01 -2.569812238216400146e-01 1.549143791198730469e-01 2.457593232393264771e-01 -8.889187872409820557e-02 1.089855134487152100e-01 -1.100628264248371124e-02 -1.620281301438808441e-02 3.604456409811973572e-02 -5.613818764686584473e-02 -6.033752113580703735e-02 -3.247099518775939941e-01 1.700211912393569946e-01 -7.060089707374572754e-02 -1.147345826029777527e-01 -5.354044213891029358e-02 -2.700136601924896240e-01 -8.159503340721130371e-03 5.702941864728927612e-02
-9.143992513418197632e-02 -2.250066697597503662e-01 -1.545436382293701172e-01 6.176226586103439331e-02 -7.823712378740310669e-02 -1.770820468664169312e-01 -1.197828203439712524e-01 4.623015224933624268e-01 2.183178253471851349e-02 2.572582662105560303e-01 -1.692112386226654053e-01 -1.989414095878601074e-01 2.874903082847595215e-01 3.444135945755988359e-04 2.271206118166446686e-02 6.211027130484580994e-02 3.343654572963714600e-01 9.499873034656047821e-03 3.723385185003280640e-02 1.142843253910541534e-02 -1.281287819147109985e-01 7.772516459226608276e-02 2.123213261365890503e-01 -5.151251330971717834e-02 -2.317580282688140869e-01 -6.872973591089248657e-02 1.597687415778636932e-02 -1.895878762006759644e-01 -7.810506224632263184e-02 -1.108721047639846802e-01 -3.435916900634765625e-01 1.057717502117156982e-01
-2.119151502847671509e-01 -8.924271166324615479e-02 -3.762112259864807129e-01 7.216566056013107300e-02 -1.371410638093948364e-01 1.865435689687728882e-01 -1.609585620462894440e-02 -4.060157015919685364e-02 -2.037447877228260040e-02 -1.481654196977615356e-01 1.944418400526046753e-01 2.206833660602569580e-01 1.556871235370635986e-01 -3.550351783633232117e-02 -5.295164510607719421e-02 8.509191684424877167e-03 1.575349122285842896e-01 5.043004080653190613e-02 2.512997575104236603e-02 1.627983152866363525e-01 -2.936612963676452637e-01 2.270818874239921570e-02 -9.143043309450149536e-02 -2.510021328926086426e-01 -5.109533071517944336e-01 -9.138212352991104126e-02 2.504725940525531769e-02 -2.003156989812850952e-01 7.552590221166610718e-02 2.311408370733261108e-01 -1.602787524461746216e-01 3.498421516269445419e-03
-4.980495274066925049e-01 -2.950786352157592773e-01 -9.136224538087844849e-02 -6.505270302295684814e-02 1.155278384685516357e-01 -1.610869169235229492e-01 2.769906818866729736e-01 6.462304294109344482e-02 1.664661918766796589e-03 -1.066169068217277527e-01 1.389466971158981323e-01 5.845532566308975220e-02 1.816111803054809570e-01 -7.962822169065475464e-02 -2.114044278860092163e-01 4.718716070055961609e-02 2.909747064113616943e-01 -1.426001042127609253e-01 1.676031947135925293e-01 1.009464114904403687e-01 -1.935287266969680786e-01 -9.248480945825576782e-02 2.935912013053894043e-01 -6.733933091163635254e-02 -1.723318397998809814e-01 -7.602577097713947296e-03 -1.100574359297752380e-01 2.191881835460662842e-01 1.618217527866363525e-01 -1.459024753421545029e-02 1.219895184040069580e-01 2.353315241634845734e-02
1.384607702493667603e-02 -7.318747788667678833e-02 1.546709537506103516e-01 2.867524027824401855e-01 -1.745465248823165894e-01 1.011183857917785645e-01 2.709614038467407227e-01 4.817314818501472473e-02 2.033907175064086914e-01 -3.594270348548889160e-01 4.922930896282196045e-02 5.562280770391225815e-03 -1.613520234823226929e-01 -6.403536349534988403e-02 -2.382974624633789062e-01 1.427921801805496216e-01 1.238728091120719910e-01 1.206880435347557068e-01 2.334137633442878723e-02 -2.168479561805725098e-02 -1.839669197797775269e-01 -1.117648929357528687e-01 2.330318093299865723e-01 -2.226579785346984863e-01 -2.979355752468109131e-01 -1.252158880233764648e-01 1.255336850881576538e-01 -9.852381795644760132e-02 2.702605426311492920e-01 8.051970601081848145e-02 -3.029894530773162842e-01 9.576765447854995728e-02
2.315829769941046834e-04 -5.785233899950981140e-02 -2.483173646032810211e-02 -1.346509251743555069e-02 -1.745249330997467041e-01 -2.758540511131286621e-01 -3.997772559523582458e-02 8.133334666490554810e-02 -2.231087721884250641e-02 2.314239591360092163e-01 6.418738514184951782e-02 -3.647315129637718201e-02 1.242219656705856323e-01 -1.683662533760070801e-01 3.358862549066543579e-02 9.835556149482727051e-02 4.285196661949157715e-01 2.013750076293945312e-01 -2.495567500591278076e-02 -8.684607222676277161e-03 -3.392568230628967285e-02 -4.392456263303756714e-02 5.327390432357788086e-01 -2.259782254695892334e-01 -1.255018264055252075e-01 -4.674617573618888855e-02 -1.360223293304443359e-01 -6.004029139876365662e-02 2.175098061561584473e-01 -8.458347991108894348e-03 -2.045391350984573364e-01 2.736863791942596436e-01
-1.577014625072479248e-01 -1.672199964523315430e-01 1.235644295811653137e-01 1.973766237497329712e-01 -2.263355255126953125e-01 -1.095174923539161682e-01 2.646133303642272949e-01 8.425570093095302582e-03 1.853327266871929169e-02 -2.925480902194976807e-01 2.187234908342361450e-01 4.924662411212921143e-02 1.719010248780250549e-02 1.596489101648330688e-01 -9.731409698724746704e-02 4.601540565490722656e-01 8.653825521469116211e-02 7.524865120649337769e-02 5.260506644845008850e-02 3.562717884778976440e-02 -3.053493797779083252e-01 1.485320478677749634e-01 1.133661717176437378e-02 -7.568997144699096680e-02 -1.952719986438751221e-01 -2.868734113872051239e-02 -1.436111629009246826e-01 3.567971289157867432e-02 1.272233426570892334e-01 -1.302101910114288330e-01 -3.764620423316955566e-01 4.878558591008186340e-02
2.113319560885429382e-02 -3.689872026443481445e-01 -2.350866794586181641e-02 2.390380650758743286e-01 -2.429273873567581177e-01 -2.854741513729095459e-01 -1.061926186084747314e-01 3.300986438989639282e-02 1.207799762487411499e-01 -2.469304352998733521e-01 2.162147685885429382e-02 9.253891557455062866e-02 -2.167907059192657471e-01 1.547476947307586670e-01 -1.138791069388389587e-01 1.327124089002609253e-01 2.557113952934741974e-02 1.273686289787292480e-01 7.250128686428070068e-02 -2.172012031078338623e-01 -1.109141185879707336e-01 1.752923578023910522e-01 1.384310275316238403e-01 -8.902631700038909912e-02 -2.751700580120086670e-01 -2.780494652688503265e-02 -1.067173257470130920e-01 -4.211998730897903442e-02 9.794357419013977051e-02 3.309691548347473145e-01 -5.361469462513923645e-02 3.400364220142364502e-01
-9.603964164853096008e-03 -1.145563498139381409e-01 -2.835346162319183350e-01 -3.457470797002315521e-03 -1.150717362761497498e-01 -7.064449042081832886e-02 -2.191777676343917847e-01 2.114535570144653320e-01 2.036826610565185547e-01 4.423125460743904114e-02 -1.755688339471817017e-02 2.344647943973541260e-01 8.804792910814285278e-02 3.987223654985427856e-02 -2.516316473484039307e-01 1.886888146400451660e-01 2.727718055248260498e-01 2.626414969563484192e-02 -2.589522488415241241e-02 2.586796879768371582e-01 -2.848721444606781006e-01 -1.336138229817152023e-02 2.940349280834197998e-01 -2.277950644493103027e-01 8.252468705177307129e-02 4.286651685833930969e-02 1.711602210998535156e-01 -9.568744897842407227e-02 1.487405896186828613e-01 -1.369454264640808105e-01 -9.765847027301788330e-02 3.585183024406433105e-01
-2.025461345911026001e-01 -2.855920195579528809e-01 -2.348971217870712280e-01 1.349830031394958496e-01 -3.354539871215820312e-01 -1.651866436004638672e-01 -4.428900778293609619e-02 -8.326607197523117065e-02 -1.787467747926712036e-01 -2.285577654838562012e-01 4.647318646311759949e-02 2.743129432201385498e-01 3.519589006900787354e-01 -3.094224035739898682e-01 -2.551496028900146484e-01 3.864382393658161163e-03 1.043156459927558899e-01 -1.022812575101852417e-01 1.155572459101676941e-01 1.051475405693054199e-01 -2.195321917533874512e-01 1.135941892862319946e-01 1.003493368625640869e-01 -8.682177215814590454e-02 -1.520255506038665771e-01 -1.455571949481964111e-01 8.371888846158981323e-02 -7.260233908891677856e-02 -5.653498321771621704e-02 -7.623050361871719360e-02 -1.197680830955505371e-01 -6.771559268236160278e-02
-9.215219318866729736e-02 -1.159947440028190613e-01 -1.027851179242134094e-01 7.783070206642150879e-02 -9.598018229007720947e-02 2.428927691653370857e-03 -2.087919414043426514e-01 -1.411561965942382812e-01 -1.759296357631683350e-01 -2.751222848892211914e-01 1.136295124888420105e-01 -3.866665661334991455e-01 1.578661501407623291e-01 1.738918721675872803e-01 -4.949782043695449829e-03 1.747968792915344238e-01 3.977185487747192383e-01 -9.296159446239471436e-02 1.347840428352355957e-01 -2.339956462383270264e-01 -1.936182230710983276e-01 -4.779314622282981873e-02 2.934793531894683838e-01 -2.146812677383422852e-01 1.649509370326995850e-02 -1.429722458124160767e-01 -1.516450047492980957e-01 7.824937254190444946e-02 2.122664600610733032e-01 1.174203082919120789e-01 1.160271540284156799e-01 -4.071806091815233231e-03
-6.495697051286697388e-02 -3.692080378532409668e-01 -9.716707468032836914e-02 1.493434756994247437e-01 -9.001275897026062012e-02 -4.517574608325958252e-02 2.736106514930725098e-02 4.350085556507110596e-02 1.267848759889602661e-01 -3.044642508029937744e-01 -1.500921845436096191e-01 3.609592318534851074e-01 3.710719943046569824e-01 -2.695089876651763916e-01 -2.294117659330368042e-01 1.998083293437957764e-01 8.236955106258392334e-02 -5.579046905040740967e-02 1.980237960815429688e-01 1.027329787611961365e-01 3.740791976451873779e-02 -7.168987300246953964e-03 2.420668154954910278e-01 -8.380085229873657227e-02 -2.832758128643035889e-01 -5.627193301916122437e-02 -9.906468912959098816e-03 -7.489604502916336060e-02 -1.255581825971603394e-01 4.628225788474082947e-02 -9.505525231361389160e-02 -8.755692094564437866e-02
-3.573415577411651611e-01 -2.547149360179901123e-01 -7.809182256460189819e-02 5.836956202983856201e-02 -1.402781009674072266e-01 -1.339718848466873169e-01 -1.244074255228042603e-01 1.007494609802961349e-02 5.642022565007209778e-02 -7.958412170410156250e-02 1.611276715993881226e-01 -4.492057114839553833e-02 2.334110625088214874e-02 7.555722445249557495e-02 -3.281832337379455566e-01 1.190423965454101562e-01 3.928743600845336914e-01 2.887647971510887146e-02 -2.509929053485393524e-02 1.567851305007934570e-01 1.764215379953384399e-01 -1.722394526004791260e-01 4.197119474411010742e-01 -1.884832382202148438e-01 -5.051295831799507141e-02 1.447313558310270309e-02 -1.791705340147018433e-01 -9.035414457321166992e-02 5.434704013168811798e-03 -2.702514529228210449e-01 1.281556766480207443e-02 -9.981785714626312256e-02
-2.194155901670455933e-01 -1.776165142655372620e-02 -3.974045813083648682e-02 9.820277243852615356e-02 -2.513571381568908691e-01 -2.934431890025734901e-03 -1.423071473836898804e-01 -1.108297631144523621e-01 3.378168046474456787e-01 -1.446312852203845978e-02 3.129935860633850098e-01 5.025728046894073486e-02 1.950618475675582886e-01 8.555176854133605957e-02 2.191311568021774292e-01 -2.695434354245662689e-02 2.291846573352813721e-01 -1.381621956825256348e-01 3.271413445472717285e-01 -1.155239939689636230e-01 -2.040475457906723022e-01 -5.525040999054908752e-02 -1.185118104331195354e-03 -2.351035624742507935e-01 -2.479503676295280457e-02 -2.199210524559020996e-01 2.603181302547454834e-01 -2.954912185668945312e-01 5.910621583461761475e-02 1.851297467947006226e-01 2.034431323409080505e-03 -4.341877251863479614e-02
-8.624377101659774780e-02 -1.417155712842941284e-01 2.160848081111907959e-01 2.647143006324768066e-01 -5.594398081302642822e-02 -6.797477602958679199e-02 2.176804468035697937e-02 1.841917037963867188e-01 -9.502077102661132812e-02 1.784122437238693237e-01 1.177228912711143494e-01 1.966654509305953979e-01 1.226123869419097900e-01 8.287329226732254028e-02 -2.324715405702590942e-01 8.410628139972686768e-02 2.979941666126251221e-01 -2.639633119106292725e-01 5.634180828928947449e-02 -2.331466786563396454e-02 -1.092679332941770554e-02 1.049386560916900635e-01 5.103129893541336060e-02 -2.570910453796386719e-01 -2.065865322947502136e-02 -8.239263296127319336e-02 3.076069355010986328e-01 -4.450471103191375732e-01 1.355490833520889282e-01 9.063239395618438721e-02 -2.330899089574813843e-01 1.195729449391365051e-01
2.431026101112365723e-02 -7.926112413406372070e-02 -3.485401347279548645e-02 1.957731842994689941e-01 -4.688597470521926880e-02 -1.174497678875923157e-01 5.451413989067077637e-02 1.332401633262634277e-01 -1.127084493637084961e-01 -3.672786056995391846e-01 1.618234962224960327e-01 -9.341638535261154175e-02 7.401800900697708130e-02 2.922149002552032471e-01 5.232098326086997986e-02 -1.092148050665855408e-01 1.479874402284622192e-01 -1.829215586185455322e-01 2.486446052789688110e-01 1.873023062944412231e-02 -5.394968017935752869e-02 1.242564991116523743e-01 1.829669177532196045e-01 -5.295041799545288086e-01 -2.735689878463745117e-01 -3.598665073513984680e-02 -1.056231260299682617e-01 4.951348900794982910e-02 2.698115110397338867e-01 5.977994948625564575e-02 -8.013354241847991943e-02 -8.093085139989852905e-02
-2.379183322191238403e-01 -4.440413415431976318e-01 4.801865294575691223e-02 -8.067359216511249542e-03 -5.463928580284118652e-01 -1.461147665977478027e-01 -3.901409730315208435e-02 -1.264026314020156860e-01 -8.174661546945571899e-02 -1.045861467719078064e-01 -5.216588824987411499e-02 1.101515069603919983e-02 2.817187011241912842e-01 -7.494887709617614746e-02 -5.769265070557594299e-02 1.037975922226905823e-01 1.601861566305160522e-01 1.607970520853996277e-02 1.355303525924682617e-01 1.477835625410079956e-01 -2.094413042068481445e-01 -2.674148380756378174e-01 8.687523007392883301e-02 -3.079403657466173172e-03 -2.551352381706237793e-01 -6.696926057338714600e-02 7.310529798269271851e-02 -1.067669764161109924e-01 3.426866605877876282e-02 -5.229246616363525391e-02 5.021302402019500732e-02 -7.138565927743911743e-02
-1.145806759595870972e-01 -2.936475872993469238e-01 -1.147259846329689026e-01 8.057343214750289917e-02 -1.420772224664688110e-01 4.527736455202102661e-02 -1.586432009935379028e-01 3.216131776571273804e-02 1.659637093544006348e-01 6.817401200532913208e-02 -7.324970513582229614e-02 -3.481738269329071045e-01 1.661119759082794189e-01 3.880154192447662354e-01 -3.406371688470244408e-03 1.778043955564498901e-01 2.275006175041198730e-01 -1.020826771855354309e-01 -5.983409658074378967e-02 2.559816092252731323e-02 -1.220016703009605408e-01 -1.555997282266616821e-01 3.460631370544433594e-01 -9.273844212293624878e-02 -7.727875560522079468e-02 -1.112056151032447815e-01 -1.390172448009252548e-02 6.067664921283721924e-02 3.179521262645721436e-01 -1.967945545911788940e-01 -5.116766691207885742e-02 2.558731436729431152e-01
-1.515095680952072144e-01 -1.440051794052124023e-01 -8.441688120365142822e-02 2.326020151376724243e-01 -1.302725523710250854e-01 -6.778464466333389282e-02 -8.934687823057174683e-02 1.794931143522262573e-01 -2.690214812755584717e-01 -1.798215694725513458e-02 3.944788575172424316e-01 5.001951358281075954e-04 1.393497288227081299e-01 3.149574995040893555e-02 7.071499526500701904e-02 -7.943255826830863953e-03 3.547620475292205811e-01 1.296173334121704102e-01 1.563666462898254395e-01 -2.525829970836639404e-01 -4.588523507118225098e-02 -2.812540158629417419e-02 1.003625839948654175e-01 -3.199521303176879883e-01 6.898772716522216797e-02 -5.120408721268177032e-03 -2.458393126726150513e-01 -8.411219716072082520e-02 1.724706292152404785e-01 -2.725478410720825195e-01 -1.722585707902908325e-01 1.651803106069564819e-01
-9.727842174470424652e-03 -3.261221647262573242e-01 1.117791011929512024e-01 1.986757814884185791e-01 -1.390739232301712036e-01 -2.222427725791931152e-01 1.789864711463451385e-02 9.714128822088241577e-02 -2.764698863029479980e-02 1.538743525743484497e-01 4.613468050956726074e-02 2.545895278453826904e-01 1.991902440786361694e-01 -1.832736656069755554e-02 -2.785447835922241211e-01 1.233176216483116150e-01 2.360201925039291382e-01 -1.120639592409133911e-01 1.125329360365867615e-02 1.012259125709533691e-01 1.719981580972671509e-01 -1.911024749279022217e-02 -5.981285870075225830e-02 -1.684767752885818481e-01 -5.433917045593261719e-02 -2.312156744301319122e-02 3.308202326297760010e-01 -3.025120198726654053e-01 2.645872533321380615e-01 1.294596940279006958e-01 -1.631992459297180176e-01 2.837415635585784912e-01
3.167532756924629211e-02 1.884404756128787994e-02 6.204397068358957767e-04 1.602104455232620239e-01 -3.598684370517730713e-01 5.776392668485641479e-02 9.804359078407287598e-02 2.529577910900115967e-01 -7.234967499971389771e-02 -2.274149805307388306e-01 -2.783160842955112457e-02 -9.230026602745056152e-02 1.709724217653274536e-01 1.098659336566925049e-01 2.656792402267456055e-01 1.536609232425689697e-01 1.238073110580444336e-01 1.830063611268997192e-01 2.574379444122314453e-01 1.753641813993453979e-01 -3.429490700364112854e-02 -1.548970341682434082e-01 5.007958784699440002e-02 -1.677907854318618774e-01 -4.435146450996398926e-01 -4.271565005183219910e-02 8.504994958639144897e-02 -2.297527194023132324e-01 2.454997748136520386e-01 1.603133082389831543e-01 1.031087934970855713e-01 -8.920533210039138794e-02
8.446320146322250366e-02 -3.877970576286315918e-01 -1.754114963114261627e-02 1.766016036272048950e-01 -1.539440751075744629e-01 -2.266457378864288330e-01 -9.297060221433639526e-02 1.190674304962158203e-01 -1.474801898002624512e-01 -2.513160929083824158e-02 9.560110419988632202e-02 2.590875625610351562e-01 2.228643149137496948e-01 2.291312664747238159e-01 -1.232844293117523193e-01 1.447845548391342163e-01 1.572307497262954712e-01 8.731639385223388672e-02 4.306593537330627441e-02 1.166271865367889404e-01 -5.682054907083511353e-02 1.415658444166183472e-01 7.959643006324768066e-02 -2.987848520278930664e-01 -1.079460233449935913e-01 -2.130400538444519043e-01 6.986978650093078613e-02 -3.098751604557037354e-01 -2.239936441183090210e-01 1.602474749088287354e-01 -4.431168362498283386e-02 2.714376747608184814e-01
-1.931325346231460571e-01 -4.546286910772323608e-02 -1.981258839368820190e-01 -8.159890770912170410e-02 -1.531988382339477539e-01 3.427186235785484314e-02 4.081504419445991516e-03 5.269537121057510376e-02 -2.401378750801086426e-01 -9.098594635725021362e-02 8.640626072883605957e-02 2.891393005847930908e-01 2.556065022945404053e-01 -1.365492343902587891e-01 -5.960863456130027771e-02 7.167772948741912842e-02 2.149471342563629150e-01 -1.735765673220157623e-02 4.039401113986968994e-01 -2.846552245318889618e-02 -2.207270115613937378e-01 3.206225112080574036e-03 4.403851926326751709e-02 -1.146000549197196960e-01 -3.545724153518676758e-01 -1.630955785512924194e-01 8.738926798105239868e-02 -3.430098667740821838e-02 2.102152407169342041e-01 1.871512830257415771e-01 -3.429937362670898438e-01 -7.292880117893218994e-02
-8.980859816074371338e-02 -1.380241364240646362e-01 2.912002988159656525e-02 2.257764190435409546e-01 2.304841876029968262e-01 -2.120592594146728516e-01 2.198254168033599854e-01 -7.337453216314315796e-02 6.565752625465393066e-02 -2.108833044767379761e-01 1.888127475976943970e-01 1.163023710250854492e-01 2.456893585622310638e-02 -8.122225850820541382e-02 -2.649911046028137207e-01 8.606698364019393921e-02 4.100545346736907959e-01 1.862206123769283295e-02 2.270931154489517212e-01 1.614367961883544922e-02 -1.958997547626495361e-01 -7.641351222991943359e-02 1.861371248960494995e-01 -2.646111138164997101e-02 -1.755224466323852539e-01 -1.950527727603912354e-01 2.241405285894870758e-02 9.806095808744430542e-02 4.379389286041259766e-01 -1.552814524620771408e-02 1.211252994835376740e-03 -1.248292475938796997e-01
-1.999567449092864990e-01 -3.783656656742095947e-02 -1.976375132799148560e-01 1.903110998682677746e-03 -8.819425851106643677e-02 -2.776684165000915527e-01 -3.141987621784210205e-01 7.419775426387786865e-02 -4.269334301352500916e-02 -2.108759731054306030e-01 1.666917949914932251e-01 -1.943193003535270691e-02 2.908763587474822998e-01 -2.380912192165851593e-02 -1.226877123117446899e-01 2.136048376560211182e-01 1.687567085027694702e-01 2.514564432203769684e-03 4.322777092456817627e-01 2.982235699892044067e-02 5.233166739344596863e-02 -3.522926941514015198e-02 2.081039994955062866e-01 -1.165057718753814697e-01 -2.177389571443200111e-03 -2.753548920154571533e-01 -2.345020174980163574e-01 1.448858231306076050e-01 4.438777267932891846e-02 -2.427115589380264282e-01 -1.323982626199722290e-01 5.283120647072792053e-02
-1.327857375144958496e-01 -1.348494589328765869e-01 3.871411085128784180e-02 5.158365368843078613e-01 5.702473595738410950e-02 -2.543949335813522339e-02 -1.856479197740554810e-01 -2.103039994835853577e-02 -7.221881300210952759e-02 -5.754335224628448486e-02 1.144161447882652283e-01 -1.134909782558679581e-02 -1.025832630693912506e-02 6.912272423505783081e-02 -2.323391288518905640e-01 1.338343322277069092e-01 1.197346523404121399e-01 -1.303397566080093384e-01 1.695724129676818848e-01 -6.943811476230621338e-02 1.092710867524147034e-01 -1.099408268928527832e-01 1.411277055740356445e-01 -2.229132130742073059e-02 -1.968150287866592407e-01 -3.054900169372558594e-01 -2.304194122552871704e-01 -4.694961607456207275e-01 2.001610398292541504e-01 4.758323729038238525e-02 4.436882212758064270e-02 6.975107360631227493e-03
6.208239588886499405e-03 -2.223861366510391235e-01 -2.154000997543334961e-01 1.383372098207473755e-01 1.147427782416343689e-01 -1.034932881593704224e-01 1.036638021469116211e-01 -4.835414513945579529e-02 1.826083958148956299e-01 -1.577798277139663696e-01 1.762219667434692383e-01 6.567597389221191406e-02 5.531419813632965088e-02 4.779033362865447998e-02 -1.976175457239151001e-01 2.944614887237548828e-01 3.057797551155090332e-01 6.727477163076400757e-02 8.169749379158020020e-02 3.087320923805236816e-01 -1.486336886882781982e-01 -1.309723109006881714e-01 1.828335523605346680e-01 -1.965718157589435577e-02 -3.475306034088134766e-01 -1.294614076614379883e-01 1.052190270274877548e-02 7.410153001546859741e-02 2.823244631290435791e-01 -2.653615772724151611e-01 1.681333333253860474e-01 -1.693791598081588745e-01
-7.343044877052307129e-02 -1.677924692630767822e-01 1.506347358226776123e-01 4.053502529859542847e-02 -2.192820012569427490e-01 -5.903713405132293701e-02 -1.035538408905267715e-02 1.049490645527839661e-01 -1.741434484720230103e-01 -6.071562319993972778e-02 2.150474935770034790e-01 1.698877960443496704e-01 2.004954516887664795e-01 1.337395161390304565e-01 -7.262212783098220825e-02 2.238282114267349243e-01 3.381218016147613525e-01 1.609494239091873169e-01 -6.746701896190643311e-02 6.003148108720779419e-02 5.679041147232055664e-02 1.736340224742889404e-01 2.255736291408538818e-01 -5.858886241912841797e-02 -2.461227774620056152e-02 -1.506007611751556396e-01 1.279422789812088013e-01 -2.709752619266510010e-01 1.940942555665969849e-01 -8.495627902448177338e-03 1.011862829327583313e-01 5.096151232719421387e-01
-3.088450133800506592e-01 -1.981552094221115112e-01 9.085499495267868042e-02 1.395848244428634644e-01 -1.515813320875167847e-01 -3.416674733161926270e-01 7.729956507682800293e-02 -1.163761466741561890e-01 -9.741610288619995117e-02 5.553067103028297424e-02 -1.060941591858863831e-01 1.520235929638147354e-02 2.038333415985107422e-01 -3.902252996340394020e-03 4.611559584736824036e-02 -6.372014433145523071e-02 2.891776859760284424e-01 -2.266871780157089233e-01 2.174367159605026245e-01 -1.708665303885936737e-02 -2.839818298816680908e-01 7.053988426923751831e-02 2.572343349456787109e-01 -1.041254252195358276e-01 -3.881692886352539062e-01 -7.141721993684768677e-02 1.117420345544815063e-01 -2.412074431777000427e-02 9.857146441936492920e-02 -1.390204578638076782e-01 1.287503540515899658e-01 -2.165396213531494141e-01
-3.486073315143585205e-01 -2.503054440021514893e-01 -9.419838339090347290e-02 2.037081420421600342e-01 -1.249208301305770874e-01 2.076511457562446594e-02 9.924155473709106445e-02 1.855131983757019043e-01 1.959203779697418213e-01 -1.331148594617843628e-01 1.121641099452972412e-01 1.156376227736473083e-01 2.843824923038482666e-01 -7.729133963584899902e-02 4.942177329212427139e-03 2.450592517852783203e-01 1.791189610958099365e-01 -2.826656103134155273e-01 1.185843273997306824e-01 -1.114117279648780823e-01 8.295943588018417358e-02 -5.529483780264854431e-03 2.522325217723846436e-01 -2.555449903011322021e-01 2.427419573068618774e-01 2.853092551231384277e-01 1.646680757403373718e-02 -5.710506066679954529e-02 1.669353246688842773e-01 3.886654973030090332e-02 1.178318187594413757e-01 1.214548796415328979e-01
-1.268383562564849854e-01 -3.230038583278656006e-01 1.498305797576904297e-01 7.065369188785552979e-02 -3.475306928157806396e-01 4.232839867472648621e-02 -2.714593708515167236e-01 7.509960234165191650e-02 2.458074241876602173e-01 -2.367947101593017578e-01 1.946834921836853027e-01 -1.119025498628616333e-01 -5.058229435235261917e-03 2.870859019458293915e-02 -1.726564913988113403e-01 2.828197479248046875e-01 2.582390606403350830e-01 -6.709514558315277100e-02 3.488793596625328064e-02 -1.537217497825622559e-01 6.198229268193244934e-02 -2.424098253250122070e-01 -2.017413824796676636e-01 -2.091495245695114136e-01 -1.829294860363006592e-01 1.100123859941959381e-02 1.276444792747497559e-01 -1.871422231197357178e-01 -7.645893841981887817e-02 -1.108216345310211182e-01 6.025654077529907227e-02 1.514399349689483643e-01
2.233002483844757080e-01 -1.826175600290298462e-01 1.203421223908662796e-02 2.832476794719696045e-01 -3.750249743461608887e-02 -2.200529575347900391e-01 1.237694546580314636e-01 9.932450205087661743e-02 5.211194232106208801e-02 8.489476144313812256e-02 -5.821841955184936523e-02 -2.854622602462768555e-01 -4.699884355068206787e-02 -1.875117570161819458e-01 -2.248169668018817902e-02 2.962261140346527100e-01 2.045124173164367676e-01 1.314859539270401001e-01 6.306663900613784790e-02 2.732849717140197754e-01 -1.763440966606140137e-01 7.830602675676345825e-02 2.916257381439208984e-01 -1.472305208444595337e-01 -9.973838180303573608e-02 1.283100545406341553e-01 2.601471915841102600e-02 -2.591102719306945801e-01 2.160320132970809937e-01 -1.376109570264816284e-01 1.750813573598861694e-01 2.622221708297729492e-01
-1.127604767680168152e-01 -1.483072489500045776e-01 9.107737988233566284e-02 1.232829838991165161e-01 -7.905999571084976196e-02 2.957645803689956665e-02 2.458145022392272949e-01 5.513535812497138977e-02 9.550637751817703247e-02 -3.988732099533081055e-01 1.559721082448959351e-01 -2.230498790740966797e-01 3.556036204099655151e-02 -7.606559433043003082e-03 -1.016590371727943420e-01 3.057796955108642578e-01 1.567843109369277954e-01 4.252657294273376465e-02 2.039358764886856079e-01 5.190306156873703003e-02 -1.945555210113525391e-01 -1.598447859287261963e-01 2.311693578958511353e-01 -7.107038050889968872e-02 -4.076327383518218994e-01 4.152402281761169434e-02 8.626633323729038239e-03 -1.566221266984939575e-01 6.552862469106912613e-03 1.051205396652221680e-01 -3.272711932659149170e-01 1.431396454572677612e-01
-3.682853579521179199e-01 -1.654315292835235596e-01 1.044991146773099899e-02 1.406846940517425537e-01 -4.367689043283462524e-02 3.519622609019279480e-02 9.392848610877990723e-02 3.485662043094635010e-01 2.912878394126892090e-01 -2.207921445369720459e-01 3.130633533000946045e-01 -7.776960730552673340e-02 2.093300074338912964e-01 5.232841521501541138e-02 -9.888856858015060425e-02 3.677094355225563049e-02 1.121141165494918823e-01 -1.000299677252769470e-01 -1.661229729652404785e-01 1.948026269674301147e-01 -7.186347246170043945e-02 -4.219789057970046997e-02 2.156768292188644409e-01 -5.016534402966499329e-02 -2.924270927906036377e-01 -1.520666927099227905e-01 1.080474629998207092e-01 6.255245208740234375e-02 1.932331174612045288e-01 9.802602976560592651e-02 -9.657558053731918335e-02 2.523645460605621338e-01
-2.515358328819274902e-01 -1.389753967523574829e-01 -3.152563050389289856e-02 1.677012443542480469e-01 -1.821486353874206543e-01 1.248745247721672058e-01 -1.936349421739578247e-01 2.872704863548278809e-01 -1.555816829204559326e-01 -3.569340109825134277e-01 9.450773149728775024e-02 2.238985523581504822e-02 8.519224077463150024e-02 9.655007719993591309e-02 -2.690669000148773193e-01 -9.358920156955718994e-02 4.482471346855163574e-01 1.976562887430191040e-01 8.073773235082626343e-03 8.909713476896286011e-02 -1.782878488302230835e-01 -2.068026810884475708e-01 1.828503310680389404e-01 -2.126781940460205078e-01 8.180157095193862915e-02 2.317581325769424438e-03 -6.717374548316001892e-03 8.143866062164306641e-02 5.131823197007179260e-02 -3.121274337172508240e-02 -1.110496446490287781e-01 -1.737819910049438477e-01
2.562551526352763176e-04 -1.265121102333068848e-01 8.854725211858749390e-02 1.265842467546463013e-01 -1.163370609283447266e-01 2.578226849436759949e-02 -1.150754094123840332e-01 8.330471068620681763e-02 -1.449447572231292725e-01 4.834590107202529907e-02 1.117003783583641052e-01 1.979265362024307251e-01 2.182532548904418945e-01 -2.191313076764345169e-03 -8.680817484855651855e-02 9.198701381683349609e-02 3.641467690467834473e-01 9.019480645656585693e-02 -1.411438640207052231e-02 -1.000963896512985229e-01 -3.265204653143882751e-02 1.931632161140441895e-01 2.100674808025360107e-01 -1.061531007289886475e-01 2.726205997169017792e-02 -3.582659363746643066e-02 4.827605560421943665e-02 -2.612348794937133789e-01 4.270819425582885742e-01 -2.006378918886184692e-01 -2.036229521036148071e-01 4.535033702850341797e-01
-6.008405983448028564e-02 2.837259508669376373e-02 -1.920649558305740356e-01 3.629231750965118408e-01 -2.120864540338516235e-01 1.179405208677053452e-02 4.250361025333404541e-02 -7.040335237979888916e-02 -1.295172721147537231e-01 -3.841981664299964905e-02 -7.414855808019638062e-02 -1.710469648241996765e-02 1.175766959786415100e-01 2.922185957431793213e-01 1.038063690066337585e-01 5.251052975654602051e-02 2.783794105052947998e-01 -1.722876876592636108e-01 1.374716907739639282e-01 2.373738735914230347e-01 -3.160743713378906250e-01 -3.491941839456558228e-02 2.305257618427276611e-01 -1.404163688421249390e-01 -8.597093255957588553e-05 -3.432240486145019531e-01 1.342943161725997925e-01 1.171588078141212463e-01 1.541846245527267456e-01 -2.335159927606582642e-01 -5.540253221988677979e-02 2.257632613182067871e-01
-2.391048818826675415e-01 -4.459682703018188477e-01 1.501488089561462402e-01 2.382322214543819427e-02 -4.435519874095916748e-01 2.563302032649517059e-02 4.129863530397415161e-02 -4.192889481782913208e-02 -3.045379556715488434e-02 1.198478713631629944e-01 -1.489836722612380981e-01 4.330602660775184631e-02 3.211228847503662109e-01 -1.029705349355936050e-02 7.212801370769739151e-03 1.010648980736732483e-01 3.174039348959922791e-02 2.519424818456172943e-02 -1.166961155831813812e-02 4.462594166398048401e-02 -3.169314861297607422e-01 -1.566231548786163330e-01 1.488399952650070190e-01 3.623799979686737061e-02 -3.768438994884490967e-01 -1.377536654472351074e-01 2.026404812932014465e-02 -7.379149645566940308e-02 6.761636584997177124e-02 -1.883856803178787231e-01 -8.722593635320663452e-02 -1.974510960280895233e-02
-3.583289980888366699e-01 -2.152541577816009521e-01 -1.514953523874282837e-01 -1.113959625363349915e-01 -1.712446063756942749e-01 2.220681309700012207e-01 -2.224610596895217896e-01 1.126363649964332581e-01 1.390221118927001953e-01 -2.833046950399875641e-02 5.211926624178886414e-02 -2.572219967842102051e-01 2.130029052495956421e-01 -1.545849591493606567e-01 1.010921970009803772e-01 1.967916041612625122e-01 2.720382213592529297e-01 -1.603466421365737915e-01 1.259957849979400635e-01 -5.819284357130527496e-03 -3.136461973190307617e-01 -2.773777954280376434e-02 -3.482429683208465576e-02 2.844952512532472610e-03 -1.345667056739330292e-02 1.817490309476852417e-01 2.085360288619995117e-01 -2.276331931352615356e-02 2.952865362167358398e-01 -3.101277351379394531e-02 -1.825042963027954102e-01 1.649145334959030151e-01
1.374696791172027588e-01 -1.429951637983322144e-01 -1.890242546796798706e-01 2.010831385850906372e-01 -1.767800599336624146e-01 2.064052969217300415e-02 -1.415667235851287842e-01 2.355570495128631592e-01 2.001921981573104858e-01 1.312205493450164795e-01 -1.624258756637573242e-01 2.607753872871398926e-01 1.239204481244087219e-01 2.804458886384963989e-02 2.454763092100620270e-02 4.397641718387603760e-01 2.931736409664154053e-01 1.610555499792098999e-02 1.446754485368728638e-02 3.016521334648132324e-01 -1.875613629817962646e-01 -6.165833398699760437e-02 1.219363957643508911e-01 -2.423170804977416992e-01 6.561443209648132324e-02 -6.150719150900840759e-02 1.442429423332214355e-01 -5.514379218220710754e-02 1.114445403218269348e-01 -1.686783134937286377e-01 -1.195538118481636047e-01 1.959166973829269409e-01
-2.676214873790740967e-01 -2.506476342678070068e-01 2.530927397310733795e-02 2.797578871250152588e-01 5.947825312614440918e-02 2.486895322799682617e-01 1.205926686525344849e-01 9.061611443758010864e-02 1.676208674907684326e-01 -8.298214524984359741e-02 3.192213475704193115e-01 -1.072402074933052063e-01 1.735087037086486816e-01 1.167165860533714294e-01 8.944430202245712280e-02 3.519342243671417236e-01 -1.730252988636493683e-02 -1.039164364337921143e-01 5.160403624176979065e-02 -1.410069614648818970e-01 -1.523266136646270752e-01 -1.429643929004669189e-01 1.980457901954650879e-01 -1.057055592536926270e-01 -1.174311786890029907e-01 1.713388040661811829e-02 2.034401446580886841e-01 -5.612299963831901550e-02 3.367576897144317627e-01 -1.081804744899272919e-02 -7.313461601734161377e-02 2.633729279041290283e-01
-2.710407078266143799e-01 -3.292849063873291016e-01 1.498909443616867065e-01 1.842214018106460571e-01 8.234226703643798828e-02 -9.581779129803180695e-03 -1.864445358514785767e-01 2.651277184486389160e-01 7.302185148000717163e-02 -1.445132941007614136e-01 -7.207224518060684204e-02 4.031808674335479736e-02 4.336039721965789795e-01 -4.272605106234550476e-02 -1.144785881042480469e-01 3.207420706748962402e-01 1.849152147769927979e-01 -8.499753475189208984e-02 8.716710656881332397e-02 -1.016999557614326477e-01 1.315804570913314819e-01 7.408436387777328491e-02 2.013410329818725586e-01 -3.580826818943023682e-01 -7.145535200834274292e-02 9.950558841228485107e-02 1.155890151858329773e-02 1.426885277032852173e-01 1.400572061538696289e-01 -1.437147706747055054e-02 -2.642729785293340683e-03 -6.833326071500778198e-02
-2.360688149929046631e-02 -3.333391249179840088e-01 8.575756847858428955e-02 1.413186937570571899e-01 -1.058345064520835876e-01 -2.675331234931945801e-01 1.768947578966617584e-02 2.500237524509429932e-01 -1.946112960577011108e-01 6.881651282310485840e-02 1.443584412336349487e-01 2.310100495815277100e-01 1.513336300849914551e-01 9.990965947508811951e-03 -2.881750464439392090e-01 1.415135264396667480e-01 2.876737415790557861e-01 -1.235960796475410461e-01 -7.407452911138534546e-02 3.670448809862136841e-02 -6.975791603326797485e-02 7.597557269036769867e-04 1.080809310078620911e-01 -1.477453112602233887e-01 1.255002617835998535e-02 -1.271101981401443481e-01 2.994843423366546631e-01 -3.903228342533111572e-01 5.988593026995658875e-02 1.278199255466461182e-01 2.041488885879516602e-02 2.248871773481369019e-01
9.123100340366363525e-02 4.809154942631721497e-02 -3.366243466734886169e-02 3.824752867221832275e-01 -8.174600452184677124e-02 -1.319801956415176392e-01 1.172507852315902710e-01 3.058884143829345703e-01 -1.618421375751495361e-01 2.326009422540664673e-01 1.948128193616867065e-01 -4.713956639170646667e-02 4.700985178351402283e-02 -2.452792823314666748e-01 -6.554912775754928589e-02 1.968466490507125854e-01 2.506343424320220947e-01 -1.845613121986389160e-01 2.598134279251098633e-01 8.925776183605194092e-02 -2.617067396640777588e-01 2.909485399723052979e-01 1.482964754104614258e-01 -2.329147793352603912e-02 -3.006493449211120605e-01 -2.398332767188549042e-02 -1.322394460439682007e-01 -1.161356717348098755e-01 2.148434333503246307e-02 -6.232670694589614868e-02 -6.553254276514053345e-02 7.766970247030258179e-02
-4.046647846698760986e-01 -2.605277001857757568e-01 -2.681963443756103516e-01 -6.308771669864654541e-02 -1.045440603047609329e-02 7.820360362529754639e-02 -1.263669580221176147e-01 1.687680631875991821e-01 4.829320311546325684e-02 1.370343863964080811e-01 8.866363763809204102e-02 -2.976586669683456421e-02 3.147565126419067383e-01 9.886550158262252808e-02 1.008310317993164062e-01 1.890267878770828247e-01 3.635521233081817627e-01 -7.962585240602493286e-02 3.069690465927124023e-01 1.793240904808044434e-01 -7.286562770605087280e-02 -1.538891438394784927e-02 -1.073957383632659912e-01 -2.024925947189331055e-01 1.116277649998664856e-01 2.006763219833374023e-01 -3.203284367918968201e-02 -1.108299102634191513e-02 2.747342288494110107e-01 1.811823062598705292e-02 -6.283997744321823120e-02 2.380185201764106750e-02
2.412874400615692139e-01 -2.497110515832901001e-01 -2.420634962618350983e-02 1.206687651574611664e-03 -1.952840238809585571e-01 -1.695598214864730835e-01 2.642569504678249359e-02 2.692726254463195801e-01 -9.652277827262878418e-02 -7.573312148451805115e-03 5.068974196910858154e-02 2.448938041925430298e-01 2.196696102619171143e-01 1.270045042037963867e-01 -1.762843281030654907e-01 2.020763754844665527e-01 2.897957563400268555e-01 -3.920295834541320801e-02 6.792088598012924194e-02 3.236168920993804932e-01 -1.516114622354507446e-01 1.252816766500473022e-01 3.850912302732467651e-02 -9.181451797485351562e-02 -5.867361277341842651e-02 -2.176586687564849854e-01 -5.600691214203834534e-02 2.433593384921550751e-02 -4.331674426794052124e-02 1.331921070814132690e-01 2.297185920178890228e-02 4.608550071716308594e-01
-8.988580107688903809e-02 -2.750168144702911377e-01 1.213105209171772003e-02 -1.685447841882705688e-01 1.913445740938186646e-01 7.900850474834442139e-02 1.546261459589004517e-01 1.556915789842605591e-01 2.216573804616928101e-01 -2.257338464260101318e-01 1.209004148840904236e-01 -1.287370473146438599e-01 2.402812540531158447e-01 7.810506224632263184e-02 -1.942634880542755127e-01 4.038977622985839844e-02 1.531265527009963989e-01 -1.204438060522079468e-01 1.648339480161666870e-01 6.535424385219812393e-03 -2.551332712173461914e-01 1.178637892007827759e-01 1.486192196607589722e-01 -2.884551286697387695e-01 -4.373457431793212891e-01 -2.417873293161392212e-01 1.189314946532249451e-01 2.776164794340729713e-03 1.408929973840713501e-01 -1.300786733627319336e-01 1.081927418708801270e-01 2.089352533221244812e-02
-4.166043400764465332e-01 -2.140929549932479858e-01 -5.655416846275329590e-02 2.410314232110977173e-01 -2.447802126407623291e-01 4.811262339353561401e-02 1.388474255800247192e-01 2.336432933807373047e-01 1.005745157599449158e-01 3.636498702690005302e-03 5.179935321211814880e-02 2.140798717737197876e-01 2.786805927753448486e-01 1.296769082546234131e-01 -1.044566035270690918e-01 3.410423696041107178e-01 2.186024934053421021e-01 -2.174181491136550903e-01 -6.945953518152236938e-02 1.769053190946578979e-01 7.169730216264724731e-02 7.358351349830627441e-02 7.638321071863174438e-02 -5.080077424645423889e-02 2.104832418262958527e-02 3.340823650360107422e-01 3.919300064444541931e-02 -1.600589007139205933e-01 4.085298627614974976e-02 1.006841659545898438e-01 3.274730220437049866e-02 2.516002021729946136e-02
-1.300002485513687134e-01 -2.475447207689285278e-01 -6.314764171838760376e-02 1.914181560277938843e-01 -6.804830580949783325e-02 9.835588932037353516e-02 2.556367218494415283e-01 9.756287187337875366e-02 3.122383058071136475e-01 -2.921258211135864258e-01 5.692564323544502258e-02 2.300683110952377319e-01 3.684237897396087646e-01 1.416581124067306519e-02 -1.506043821573257446e-01 -5.151149258017539978e-02 9.970895946025848389e-02 -5.059387162327766418e-02 6.734403222799301147e-02 2.524355113564524800e-05 -2.606155723333358765e-02 -1.567338109016418457e-01 -4.114498198032379150e-02 -2.302651554346084595e-01 -7.803843915462493896e-02 1.110857352614402771e-01 -6.204522401094436646e-02 -4.178276285529136658e-02 1.592311263084411621e-01 6.854035705327987671e-02 1.413006037473678589e-01 4.697932898998260498e-01
2.038605362176895142e-01 2.789654769003391266e-02 -5.901716183871030807e-03 3.405297175049781799e-02 -3.179687261581420898e-01 2.044009268283843994e-01 3.095672465860843658e-02 2.666215598583221436e-01 -1.295825932174921036e-02 -3.032253310084342957e-02 2.954260706901550293e-01 1.036698296666145325e-01 -2.826307341456413269e-02 -6.477337330579757690e-02 -1.092795580625534058e-01 8.718472719192504883e-02 3.649124503135681152e-01 -1.876994371414184570e-01 1.411015242338180542e-01 2.266027629375457764e-01 -2.441291511058807373e-01 -7.256185263395309448e-02 8.304963260889053345e-02 -4.211934506893157959e-01 1.387938857078552246e-02 -1.805738657712936401e-01 -5.713596567511558533e-02 -1.387123912572860718e-01 -2.517824992537498474e-02 -3.023160854354500771e-03 -6.132036214694380760e-04 2.704167962074279785e-01
-4.289139211177825928e-01 -1.508722305297851562e-01 -1.219773218035697937e-01 -5.239202082157135010e-02 7.539895176887512207e-02 -2.405550926923751831e-01 1.240056827664375305e-01 -2.516975104808807373e-01 4.494150727987289429e-02 -9.298055619001388550e-02 9.031421691179275513e-02 -7.075655460357666016e-02 -1.045889556407928467e-01 -3.094168938696384430e-02 -9.583734907209873199e-03 9.719052910804748535e-02 2.188694775104522705e-01 -1.709638684988021851e-01 2.245513051748275757e-01 -1.206032037734985352e-01 -3.715411722660064697e-01 -7.306513935327529907e-02 1.790347397327423096e-01 -1.681676059961318970e-01 -1.343517899513244629e-01 1.052220985293388367e-01 2.123854309320449829e-01 -4.482911154627799988e-02 3.943365812301635742e-01 8.397689461708068848e-02 3.375120833516120911e-02 4.853926971554756165e-02
-2.462829276919364929e-02 -4.937621578574180603e-02 -3.473399281501770020e-01 1.549814492464065552e-01 -2.331298738718032837e-01 4.071349278092384338e-02 -2.018060386180877686e-01 4.639411345124244690e-02 5.799289792776107788e-02 -2.628126144409179688e-01 2.327157855033874512e-01 2.341134995222091675e-01 1.785999089479446411e-01 -2.518851459026336670e-01 2.173185534775257111e-02 -5.866250395774841309e-02 2.606694102287292480e-01 9.066715091466903687e-02 -2.447889372706413269e-02 -8.139415085315704346e-02 -3.343023657798767090e-01 -3.938835859298706055e-02 2.135367542505264282e-01 1.828790060244500637e-03 -3.286122679710388184e-01 8.794103562831878662e-02 4.447401687502861023e-02 -2.328089922666549683e-01 -7.432425860315561295e-03 -2.060672640800476074e-01 1.068977043032646179e-01 -6.783162057399749756e-02
-1.182467937469482422e-01 -4.010384976863861084e-01 -1.207611709833145142e-01 -3.827966377139091492e-02 6.707603484392166138e-02 -6.024294346570968628e-02 -1.092112138867378235e-01 1.510190069675445557e-01 -3.038307651877403259e-02 -1.226029396057128906e-01 3.722252324223518372e-02 -2.691666781902313232e-01 1.922477036714553833e-01 -2.975079715251922607e-01 -1.189594715833663940e-01 1.539130806922912598e-01 -7.552611082792282104e-02 6.639313069172203541e-04 1.640649735927581787e-01 -9.991153329610824585e-02 -2.228987514972686768e-01 2.289308011531829834e-01 2.297741472721099854e-01 -2.219353467226028442e-01 -2.864233851432800293e-01 1.760728657245635986e-01 -1.968086659908294678e-01 -1.135601401329040527e-01 4.717448726296424866e-02 1.107200682163238525e-01 -1.659081578254699707e-01 2.444283217191696167e-01
1.580622643232345581e-01 4.738868400454521179e-02 -3.395711258053779602e-02 1.989660114049911499e-01 -3.657124042510986328e-01 -1.038739606738090515e-01 -2.274710237979888916e-01 1.150143146514892578e-01 1.277383565902709961e-01 2.528982162475585938e-01 2.558175846934318542e-02 1.201435998082160950e-01 1.972365528345108032e-01 -1.847066357731819153e-02 -2.023095190525054932e-01 1.990641951560974121e-01 4.507266581058502197e-01 1.888624764978885651e-02 1.090031266212463379e-01 -7.874806970357894897e-02 -2.938204109668731689e-01 -6.684037297964096069e-02 1.276292800903320312e-01 -3.270011246204376221e-01 -1.718577259453013539e-04 9.633591771125793457e-02 -5.366814881563186646e-02 -2.090458869934082031e-01 -9.742608666419982910e-02 -3.717493638396263123e-02 5.282985419034957886e-02 4.715584218502044678e-02
2.172552607953548431e-02 -1.473982483148574829e-01 -2.724932692945003510e-02 2.347867488861083984e-01 -1.925590783357620239e-01 -7.706069201231002808e-02 -4.604589194059371948e-02 3.487202227115631104e-01 -2.799294590950012207e-01 -4.879551939666271210e-03 1.319753825664520264e-01 1.134749799966812134e-01 2.679687738418579102e-01 2.614637017250061035e-01 1.012692153453826904e-01 2.423626333475112915e-01 3.330882191658020020e-01 3.242601407691836357e-03 -7.866454869508743286e-02 -1.267980039119720459e-01 -9.001460671424865723e-02 1.723433732986450195e-01 1.912152171134948730e-01 1.010273583233356476e-02 1.196517348289489746e-01 -2.277725189924240112e-02 4.838471359107643366e-04 -3.291377425193786621e-01 1.761756688356399536e-01 -2.558836527168750763e-02 -7.141108158975839615e-03 2.733898460865020752e-01
2.046226337552070618e-02 -2.501200735569000244e-01 -1.953083649277687073e-02 2.813158035278320312e-01 -6.296849995851516724e-02 -3.443855047225952148e-01 -1.250201016664505005e-01 2.696298658847808838e-01 4.061274230480194092e-02 1.156050115823745728e-01 -1.598379015922546387e-01 -4.678795859217643738e-02 7.696834951639175415e-02 5.981118977069854736e-02 -2.363108545541763306e-01 1.350504159927368164e-01 3.404636979103088379e-01 2.254046499729156494e-01 3.431089594960212708e-02 1.652088910341262817e-01 -1.255206465721130371e-01 -1.645939797163009644e-01 -2.263552322983741760e-02 -3.163924068212509155e-02 -2.147732675075531006e-01 -1.778472959995269775e-02 3.652741014957427979e-01 -3.635127469897270203e-02 1.014765799045562744e-01 1.887860000133514404e-01 5.713182315230369568e-02 2.243306189775466919e-01
-2.458961158990859985e-01 -2.784381508827209473e-01 2.117262482643127441e-01 2.406148165464401245e-01 3.263621032238006592e-02 -1.333901137113571167e-01 -2.276710867881774902e-01 -3.184052556753158569e-02 1.785163581371307373e-01 1.046233810484409332e-02 1.598080992698669434e-02 1.178956404328346252e-01 4.351072311401367188e-01 -4.056498780846595764e-02 -8.909289608709514141e-04 2.255035042762756348e-01 1.854061186313629150e-01 -7.397449761629104614e-02 -1.435484882676973939e-04 -1.015874445438385010e-01 -6.356859952211380005e-02 1.665257290005683899e-02 1.741618067026138306e-01 -2.958416938781738281e-01 -9.745700657367706299e-02 3.575663566589355469e-01 -2.358690351247787476e-01 6.616190075874328613e-02 -4.445778951048851013e-02 1.230227351188659668e-01 1.941606774926185608e-02 1.115221381187438965e-01
-6.952796876430511475e-02 -3.505993485450744629e-01 1.686906367540359497e-01 1.705087125301361084e-01 9.125916287302970886e-03 -1.005792766809463501e-01 -6.720592826604843140e-02 2.113765478134155273e-01 -1.326047927141189575e-01 2.429479546844959259e-02 3.666806966066360474e-02 1.798188835382461548e-01 -4.515958949923515320e-02 -2.811457775533199310e-02 -1.302930414676666260e-01 1.079414337873458862e-01 5.629598498344421387e-01 -7.638256251811981201e-02 3.229699563235044479e-03 1.605530232191085815e-01 1.628636009991168976e-02 -5.456855520606040955e-02 6.310288608074188232e-02 -1.915017068386077881e-01 1.225354671478271484e-01 -8.892456442117691040e-02 1.841899305582046509e-01 -3.250738084316253662e-01 1.342522501945495605e-01 -2.159127146005630493e-01 -1.447246074676513672e-01 1.773604452610015869e-01
-4.656218886375427246e-01 -2.172132283449172974e-01 1.478966232389211655e-02 3.315689861774444580e-01 -2.057642042636871338e-01 1.349143236875534058e-01 2.120056450366973877e-01 1.255671232938766479e-01 1.869902461767196655e-01 -1.769654005765914917e-01 2.688919305801391602e-01 7.497391104698181152e-02 2.185360938310623169e-01 -8.991082757711410522e-02 1.448124833405017853e-02 3.037658631801605225e-01 1.608959436416625977e-01 -2.404463589191436768e-01 -1.047963872551918030e-01 9.240361303091049194e-02 -5.954474210739135742e-03 1.152136479504406452e-03 1.068224683403968811e-01 -4.455643519759178162e-02 -1.346233952790498734e-02 1.453244239091873169e-01 3.740665316581726074e-02 -2.326354235410690308e-01 7.224737852811813354e-02 -8.011117577552795410e-02 7.710545510053634644e-02 -3.185601904988288879e-02
-8.711873553693294525e-03 -1.648273319005966187e-01 -1.403039842844009399e-01 3.211853280663490295e-02 -3.091772198677062988e-01 1.471185684204101562e-01 -1.682708114385604858e-01 6.493084132671356201e-02 -2.477292343974113464e-02 1.198448464274406433e-01 -2.526569962501525879e-01 3.273708522319793701e-01 1.623949110507965088e-01 1.068571358919143677e-01 3.004574403166770935e-02 2.183144837617874146e-01 2.627604007720947266e-01 1.536066234111785889e-01 8.206885308027267456e-02 1.633424758911132812e-01 -8.933813124895095825e-02 6.582713127136230469e-02 1.521037667989730835e-01 -2.980393469333648682e-01 -1.179710924625396729e-01 4.159103706479072571e-02 2.694964408874511719e-01 8.150352537631988525e-02 2.101746797561645508e-01 5.751746147871017456e-02 -1.513075381517410278e-01 3.380977213382720947e-01
-9.241284430027008057e-02 -1.130700558423995972e-01 7.865675538778305054e-02 -6.975477933883666992e-02 -2.199282050132751465e-01 -1.585849225521087646e-01 4.390268120914697647e-03 5.162756890058517456e-02 3.236928954720497131e-02 -2.017889618873596191e-01 -9.185849130153656006e-02 -1.832734197378158569e-01 4.270246028900146484e-01 1.449944376945495605e-01 -2.352027148008346558e-01 5.700432509183883667e-02 6.579091399908065796e-02 8.649378269910812378e-02 3.792948722839355469e-01 1.073204129934310913e-01 -1.188756600022315979e-01 4.016216471791267395e-02 1.113428995013237000e-01 1.523132473230361938e-01 -3.906576335430145264e-01 -2.877886407077312469e-02 1.380127519369125366e-01 -3.351514041423797607e-01 1.291890442371368408e-01 -5.956896021962165833e-02 1.018483787775039673e-01 1.082745566964149475e-01
-2.229145020246505737e-01 -3.222921490669250488e-01 2.065456211566925049e-01 2.642947733402252197e-01 -2.727548778057098389e-01 2.533126249909400940e-02 -1.383703500032424927e-01 -8.561227470636367798e-02 1.249560937285423279e-01 -1.362185627222061157e-01 3.823653236031532288e-02 5.897305533289909363e-02 2.702240049839019775e-01 -1.981099545955657959e-01 -3.911221772432327271e-02 2.387433052062988281e-01 3.775531053543090820e-01 7.391290739178657532e-03 1.127151176333427429e-01 6.301474571228027344e-02 1.037431322038173676e-02 -1.344577874988317490e-02 1.737266331911087036e-01 -2.541466057300567627e-01 8.930552005767822266e-02 1.445482373237609863e-01 -1.083880662918090820e-01 2.729550004005432129e-01 1.135590225458145142e-01 1.254485249519348145e-01 -8.422797173261642456e-02 -1.316041350364685059e-01
-2.651611566543579102e-01 -2.458527088165283203e-01 -5.567747168242931366e-03 2.475682049989700317e-01 -5.365844815969467163e-02 1.187050268054008484e-01 2.109591662883758545e-01 2.761529982089996338e-01 1.447879672050476074e-01 -1.955417096614837646e-01 1.637482643127441406e-01 2.075309008359909058e-01 4.752771854400634766e-01 1.954855471849441528e-01 9.697084128856658936e-02 2.039845436811447144e-01 1.892121285200119019e-01 -4.043802618980407715e-02 -1.150045767426490784e-01 5.429985001683235168e-02 8.238845504820346832e-03 -8.890135586261749268e-02 1.322142481803894043e-01 -2.231878787279129028e-01 -1.877946704626083374e-01 -1.046170592308044434e-01 -1.056970506906509399e-01 4.761027172207832336e-02 1.501796692609786987e-01 1.165793389081954956e-01 2.516385354101657867e-02 2.622739225625991821e-02
-1.100115999579429626e-01 -1.644162833690643311e-02 -3.582807481288909912e-01 1.301177293062210083e-01 -2.598456740379333496e-01 -5.319810658693313599e-02 8.975761383771896362e-02 3.817140311002731323e-02 3.262874111533164978e-02 3.027476835995912552e-03 2.819341123104095459e-01 4.878281950950622559e-01 1.954402327537536621e-01 -2.163746058940887451e-01 -1.465064585208892822e-01 5.312187597155570984e-02 1.439245343208312988e-01 9.521721303462982178e-02 2.272998988628387451e-01 -1.218418180942535400e-01 -1.281748712062835693e-01 9.516577236354351044e-03 2.204383164644241333e-01 -1.776134036481380463e-02 -2.562460005283355713e-01 1.748043000698089600e-01 1.959598623216152191e-02 -2.682056427001953125e-01 4.731966182589530945e-02 9.561653248965740204e-03 4.504339396953582764e-02 -3.837375203147530556e-03
-3.580499291419982910e-01 -5.058636665344238281e-01 7.324294745922088623e-02 2.560938298702239990e-01 -1.133869681507349014e-02 7.420952618122100830e-02 1.342910379171371460e-01 2.379946559667587280e-01 2.281359881162643433e-01 -1.267092972993850708e-01 -1.394432336091995239e-01 8.421438932418823242e-02 1.762550473213195801e-01 -1.361257135868072510e-01 -8.991955965757369995e-02 2.077715098857879639e-01 1.595703698694705963e-02 1.337038427591323853e-01 1.794334850274026394e-03 2.981320582330226898e-02 -7.107292860746383667e-02 1.750794984400272369e-02 1.767013818025588989e-01 -2.342026382684707642e-01 -2.671512365341186523e-01 -6.688395887613296509e-02 -1.166505217552185059e-01 -1.421524304896593094e-02 8.147972077131271362e-02 7.395537197589874268e-02 1.294738799333572388e-01 -2.004348188638687134e-01
2.039949223399162292e-02 -5.569461733102798462e-02 -2.044228911399841309e-01 -6.224109604954719543e-02 -3.453806340694427490e-01 8.810368180274963379e-02 -7.322804629802703857e-02 -3.066040202975273132e-02 1.817012131214141846e-01 -1.270507872104644775e-01 1.693788170814514160e-02 -1.749010086059570312e-01 3.312256932258605957e-01 7.036650180816650391e-02 -1.480891704559326172e-01 1.405831873416900635e-01 1.405828259885311127e-02 8.201776444911956787e-02 2.378495633602142334e-01 -3.815906494855880737e-02 -4.051707684993743896e-01 -4.493954405188560486e-02 2.537476830184459686e-02 -6.624791771173477173e-03 -4.203580021858215332e-01 8.369372040033340454e-02 1.669082343578338623e-01 -9.417964518070220947e-02 3.340083956718444824e-01 -1.048070639371871948e-01 2.832131460309028625e-02 7.396457344293594360e-02
-1.574290543794631958e-01 -2.446397393941879272e-01 9.002648293972015381e-02 2.466614246368408203e-01 -8.154937624931335449e-02 2.554767131805419922e-01 -1.435050368309020996e-01 -1.081772148609161377e-01 1.489217281341552734e-01 3.733956441283226013e-02 -1.311660408973693848e-01 2.089885622262954712e-02 3.880015909671783447e-01 -1.679676026105880737e-01 -1.664728671312332153e-01 3.261742889881134033e-01 2.557294964790344238e-01 2.338899224996566772e-01 9.469249285757541656e-03 -9.147009253501892090e-02 -6.187462806701660156e-02 -4.176439344882965088e-02 4.563934728503227234e-02 -1.810713261365890503e-01 -1.954588890075683594e-01 3.974871933460235596e-01 -6.934526562690734863e-02 -6.409908086061477661e-02 6.182297319173812866e-02 -2.040532976388931274e-02 4.529742524027824402e-02 8.787924796342849731e-02
-2.556707262992858887e-01 -2.245792746543884277e-01 3.975400924682617188e-01 1.498486846685409546e-01 -1.223742682486772537e-02 4.326671361923217773e-02 -1.041122078895568848e-01 -1.073151230812072754e-01 2.134799510240554810e-01 5.699320882558822632e-02 -6.562992930412292480e-02 1.292781829833984375e-01 3.949296474456787109e-02 2.084537409245967865e-02 -8.328409492969512939e-02 6.543667614459991455e-02 2.224664241075515747e-01 2.144905179738998413e-02 4.451965913176536560e-02 1.535073816776275635e-01 -2.387234717607498169e-01 -1.957331299781799316e-01 3.533545732498168945e-01 -1.817388534545898438e-01 7.457355409860610962e-02 -4.088894277811050415e-02 2.720463573932647705e-01 -8.999343961477279663e-02 7.997772097587585449e-02 1.246462091803550720e-01 -2.038179188966751099e-01 3.387758135795593262e-01
-3.741944581270217896e-02 -6.447239220142364502e-02 5.489708110690116882e-02 1.433940269635058939e-05 -3.558717072010040283e-01 -1.267048716545104980e-01 4.074025899171829224e-03 -7.050836086273193359e-02 -8.237113058567047119e-02 -1.309180557727813721e-01 -4.237316921353340149e-02 2.477326840162277222e-01 1.352881342172622681e-01 -1.356460303068161011e-01 2.208081446588039398e-02 3.030165731906890869e-01 1.431230008602142334e-01 -8.213897794485092163e-02 2.240034192800521851e-01 2.702681124210357666e-01 -2.391028255224227905e-01 -2.192973047494888306e-01 2.226802408695220947e-01 1.734908819198608398e-01 -4.210484921932220459e-01 -1.429984159767627716e-02 -9.553388506174087524e-02 -8.136003464460372925e-02 3.088255822658538818e-01 4.068713262677192688e-02 -3.390708938241004944e-02 2.881810814142227173e-02
-1.220280453562736511e-01 2.630299888551235199e-02 2.183993346989154816e-02 2.903197146952152252e-02 -6.825566291809082031e-02 -9.902973473072052002e-02 1.874396800994873047e-01 1.612885296344757080e-01 6.348189711570739746e-02 -1.324862688779830933e-01 2.955079972743988037e-01 5.264680832624435425e-02 -2.720770426094532013e-04 1.974593400955200195e-01 -5.114279389381408691e-01 2.473049610853195190e-01 2.203075438737869263e-01 1.177636981010437012e-01 1.082879956811666489e-02 -3.523270785808563232e-02 -2.556906640529632568e-01 5.604648217558860779e-02 8.487837389111518860e-03 -1.364553570747375488e-01 -2.185060679912567139e-01 -4.593292251229286194e-02 -6.437066197395324707e-02 -2.219082266092300415e-01 3.910078108310699463e-01 -8.902119845151901245e-02 -1.364505887031555176e-01 -2.123263850808143616e-02
-1.909456104040145874e-01 -3.800340890884399414e-01 -1.205677539110183716e-01 3.855940327048301697e-02 -8.113796822726726532e-03 -2.576207742094993591e-02 -1.660377681255340576e-01 2.544820606708526611e-01 -8.293821662664413452e-02 -1.736314445734024048e-01 -1.168134156614542007e-02 -8.459112793207168579e-02 1.480719596147537231e-01 -2.454851120710372925e-01 -3.268894553184509277e-02 2.203185707330703735e-01 -8.821208029985427856e-03 -8.777131885290145874e-02 2.064602673053741455e-01 -2.210502326488494873e-01 1.903854161500930786e-01 -1.240134164690971375e-01 2.789255380630493164e-01 -3.423860669136047363e-01 -1.643111556768417358e-01 -3.200919553637504578e-02 -8.234570920467376709e-02 -1.352060139179229736e-01 1.686565876007080078e-01 2.177713215351104736e-01 -2.292432337999343872e-01 8.053025603294372559e-02
-2.773239314556121826e-01 -4.323213100433349609e-01 1.857232004404067993e-01 -1.189960613846778870e-01 -2.766677737236022949e-01 1.395335942506790161e-01 -1.934060007333755493e-01 1.898014098405838013e-01 1.304071024060249329e-02 6.132458895444869995e-02 -9.173953533172607422e-02 -1.226604133844375610e-01 -1.496642529964447021e-01 -6.291289627552032471e-02 -1.345128566026687622e-01 2.525998950004577637e-01 3.614707887172698975e-01 -1.808911114931106567e-01 2.316353172063827515e-01 7.716750353574752808e-02 -1.162312575615942478e-03 -5.982577428221702576e-02 1.582340747117996216e-01 4.273010417819023132e-02 -1.850884407758712769e-01 5.812170566059648991e-04 1.829352527856826782e-01 8.801782876253128052e-02 6.095450371503829956e-02 -1.419528387486934662e-02 2.166043072938919067e-01 5.195748060941696167e-02
-2.039527893066406250e-02 -2.015170753002166748e-01 -1.396969892084598541e-02 3.544626291841268539e-03 -3.624247312545776367e-01 -1.673050969839096069e-01 -1.191374585032463074e-01 -5.580490455031394958e-02 3.706961870193481445e-01 2.027401179075241089e-01 3.179027438163757324e-01 -3.377554565668106079e-02 2.602513693273067474e-02 -1.629883074201643467e-03 -5.564391240477561951e-02 1.297925710678100586e-01 2.199626863002777100e-01 -2.445372566580772400e-02 1.842856705188751221e-01 -1.320663243532180786e-01 -3.446179926395416260e-01 1.136321052908897400e-01 -8.446869254112243652e-02 -3.894507884979248047e-01 -1.099813804030418396e-01 -1.533701568841934204e-01 -1.542678922414779663e-01 -1.327779293060302734e-01 9.771669656038284302e-02 5.289516597986221313e-02 -6.893157842569053173e-04 -2.265269495546817780e-02
-1.413693279027938843e-01 7.775970548391342163e-02 -1.622151881456375122e-01 1.311882734298706055e-01 -1.460788995027542114e-01 -1.770803183317184448e-01 -1.431021243333816528e-01 -5.951600521802902222e-02 5.242916196584701538e-02 -4.950544983148574829e-02 1.746347546577453613e-01 1.469902098178863525e-01 1.070497334003448486e-01 2.324793636798858643e-01 2.282971441745758057e-01 3.070642799139022827e-02 3.240659236907958984e-01 2.252767831087112427e-01 1.276366710662841797e-01 -3.935813531279563904e-02 -1.719462424516677856e-01 2.125107645988464355e-01 -9.498437494039535522e-02 -4.833820760250091553e-01 -2.112112939357757568e-01 1.468456834554672241e-01 1.705040633678436279e-01 -1.901920288801193237e-01 9.643926471471786499e-02 7.491282373666763306e-02 1.542237773537635803e-02 2.006777226924896240e-01
-3.212228417396545410e-02 -8.140108734369277954e-02 -1.897399723529815674e-01 -6.582558900117874146e-02 -2.970210611820220947e-01 -2.470429092645645142e-01 1.010805442929267883e-01 4.021939337253570557e-01 1.159486025571823120e-01 -3.291926905512809753e-02 7.776758819818496704e-02 1.719723939895629883e-01 -2.096765488386154175e-01 8.678717166185379028e-02 -3.427909687161445618e-02 1.428278535604476929e-01 7.051758468151092529e-02 -7.911583036184310913e-02 1.716884672641754150e-01 -7.105506956577301025e-02 -2.414832711219787598e-01 -5.549327284097671509e-02 5.625816062092781067e-02 -4.316557049751281738e-01 -6.611033529043197632e-02 -2.438053935766220093e-01 1.763291656970977783e-02 -2.947377264499664307e-01 -5.863780528306961060e-02 4.266356304287910461e-02 -1.527089625597000122e-01 1.770398020744323730e-01
-3.168573081493377686e-01 -3.672560751438140869e-01 -1.664998233318328857e-01 6.371255218982696533e-02 -1.727535575628280640e-01 3.173668682575225830e-01 6.682983040809631348e-02 1.516678482294082642e-01 -1.961784251034259796e-02 -9.566680341958999634e-02 3.879422694444656372e-02 7.776913791894912720e-02 2.004609555006027222e-01 -1.024194210767745972e-01 -1.888259127736091614e-02 3.902862370014190674e-01 1.185363307595252991e-01 -2.550867199897766113e-01 3.919636458158493042e-02 -6.763236224651336670e-02 -2.367156744003295898e-01 1.748653203248977661e-01 4.140887036919593811e-02 -5.414210632443428040e-02 1.499450951814651489e-01 1.840599477291107178e-01 2.158024720847606659e-02 -3.006858825683593750e-01 4.452975839376449585e-02 6.305535882711410522e-02 1.702600717544555664e-02 1.564827263355255127e-01
-4.215740412473678589e-02 -2.583752572536468506e-01 1.926140636205673218e-01 1.642401665449142456e-01 -3.240806758403778076e-01 2.599252015352249146e-02 4.503246396780014038e-02 -9.816289693117141724e-02 5.196908116340637207e-01 5.297942459583282471e-02 8.995229750871658325e-02 -2.636564671993255615e-01 -5.321810767054557800e-02 -5.009283125400543213e-02 -1.659721322357654572e-02 1.169034168124198914e-01 4.612614810466766357e-01 -7.557497173547744751e-02 2.909845113754272461e-01 6.696579605340957642e-02 3.541557351127266884e-03 -1.057111844420433044e-01 2.914797887206077576e-02 -2.837048284709453583e-02 -1.457972079515457153e-01 -7.052830606698989868e-02 -9.963599033653736115e-03 2.106808871030807495e-02 1.347069740295410156e-01 -3.754286840558052063e-02 6.440391391515731812e-02 9.642529487609863281e-02
-6.973619759082794189e-02 -1.583118140697479248e-01 -4.394076298922300339e-03 3.719494864344596863e-02 -3.393012583255767822e-01 1.105724200606346130e-01 -1.644758135080337524e-01 8.015742152929306030e-02 -1.122335270047187805e-01 -3.590926527976989746e-01 -7.076600193977355957e-02 -1.169321909546852112e-01 6.393796764314174652e-03 1.439888775348663330e-01 8.145284652709960938e-02 -1.344405561685562134e-01 3.062316477298736572e-01 -5.515888705849647522e-02 3.545905947685241699e-01 2.031442224979400635e-01 -1.437874436378479004e-01 5.259585753083229065e-02 1.580090969800949097e-01 -3.395541906356811523e-01 -1.678005307912826538e-01 -1.049976572394371033e-01 -1.866686046123504639e-01 1.630105376243591309e-01 1.403749436140060425e-01 -2.271242290735244751e-01 -4.614644870162010193e-02 -2.425605244934558868e-02
-3.270564079284667969e-01 -3.568383157253265381e-01 -1.038982495665550232e-01 1.327487975358963013e-01 -1.060037873685359955e-02 -1.878534257411956787e-02 -1.400673836469650269e-01 2.485606819391250610e-01 -2.564713358879089355e-01 -1.941673755645751953e-01 -6.260725855827331543e-02 -3.756444156169891357e-02 2.037645429372787476e-01 -9.220457077026367188e-02 1.064771879464387894e-02 -2.925177614088170230e-05 -1.670057140290737152e-02 6.497365981340408325e-02 3.045904040336608887e-01 9.185982495546340942e-02 -4.487385600805282593e-02 9.437076747417449951e-02 4.691007733345031738e-01 -2.040098309516906738e-01 -1.086089983582496643e-01 4.169202595949172974e-02 9.261210262775421143e-02 -9.254692494869232178e-02 -7.638235390186309814e-02 1.493845283985137939e-01 -9.177254140377044678e-02 2.256441563367843628e-01
-3.187685608863830566e-01 -4.032440781593322754e-01 7.219310849905014038e-02 7.968552410602569580e-02 -1.407397687435150146e-01 1.017132699489593506e-01 2.898448407649993896e-01 2.438456714153289795e-01 1.866812705993652344e-01 -1.859556883573532104e-01 9.514313191175460815e-02 1.280702799558639526e-01 1.802845299243927002e-01 -8.850795030593872070e-02 9.499117732048034668e-03 1.111932471394538879e-01 9.151155501604080200e-02 1.025132313370704651e-01 1.058272086083889008e-02 2.280973196029663086e-01 -6.455928832292556763e-02 -1.249510198831558228e-01 -4.983546212315559387e-02 -2.937554717063903809e-01 -1.692720204591751099e-01 -1.422544121742248535e-01 -1.712811738252639771e-02 1.803317219018936157e-01 1.223714053630828857e-01 -8.676287531852722168e-02 -1.714562028646469116e-01 2.995645701885223389e-01
-2.101782411336898804e-01 -6.516319513320922852e-02 -2.365836687386035919e-02 3.008078932762145996e-01 -2.991988658905029297e-01 1.469865790568292141e-03 1.213963404297828674e-01 -2.860370837152004242e-02 -1.625203341245651245e-01 5.587244872003793716e-03 -8.418475836515426636e-02 -6.635504961013793945e-02 2.064839750528335571e-01 -1.706221252679824829e-01 1.350106298923492432e-01 2.079095244407653809e-01 2.788914144039154053e-01 9.147848188877105713e-02 1.552208960056304932e-01 -1.348383128643035889e-01 -1.331399977207183838e-01 -2.950218319892883301e-01 2.137147337198257446e-01 -9.810797125101089478e-02 -1.046377271413803101e-01 2.437698096036911011e-01 -9.396129287779331207e-03 -4.174385964870452881e-01 3.455073339864611626e-03 1.661159396171569824e-01 1.267686188220977783e-01 -8.625870198011398315e-02
1.301484368741512299e-02 -1.223667487502098083e-01 6.759858876466751099e-02 1.704267859458923340e-01 -4.334313422441482544e-02 1.568455547094345093e-01 -2.146501392126083374e-01 -1.360068470239639282e-01 5.549534782767295837e-02 -3.013838827610015869e-01 -3.627985715866088867e-02 -2.719926536083221436e-01 1.854049861431121826e-01 2.091393806040287018e-02 1.769912987947463989e-01 3.563398420810699463e-01 2.025963366031646729e-01 -1.259701550006866455e-01 1.018841713666915894e-01 1.081978455185890198e-01 -3.153201937675476074e-02 -3.314864635467529297e-02 2.143546640872955322e-01 -1.198230087757110596e-01 -3.213188350200653076e-01 -3.771968185901641846e-02 -2.269094884395599365e-01 -1.965637356042861938e-01 1.864655911922454834e-01 -1.657343842089176178e-02 3.153001070022583008e-01 1.649689078330993652e-01
-5.044409260153770447e-02 -1.995919793844223022e-01 -4.850767552852630615e-02 1.793822050094604492e-01 -2.868555486202239990e-01 8.795123547315597534e-03 -5.290569737553596497e-02 1.162408143281936646e-01 2.187612503767013550e-01 2.422088384628295898e-01 1.542354524135589600e-01 6.192651763558387756e-02 -9.573217481374740601e-02 2.185379713773727417e-01 -2.138934880495071411e-01 2.605468332767486572e-01 2.969136238098144531e-01 4.307269304990768433e-02 1.604689061641693115e-01 -9.917809069156646729e-02 -5.072390437126159668e-01 -1.313703358173370361e-01 1.022635400295257568e-01 -2.581173479557037354e-01 -6.818034499883651733e-02 -3.893890231847763062e-02 -8.818659186363220215e-02 -4.470329359173774719e-02 7.549362629652023315e-02 1.616875641047954559e-03 -3.997468948364257812e-02 -1.387010365724563599e-01
-3.748142421245574951e-01 -4.125988781452178955e-01 6.674835085868835449e-02 2.561818957328796387e-01 -8.847189694643020630e-02 1.938245892524719238e-01 1.586264222860336304e-01 4.500030539929866791e-03 8.573787659406661987e-02 -2.134483754634857178e-01 -2.723872289061546326e-02 1.770369708538055420e-01 2.834393680095672607e-01 5.012588575482368469e-02 -2.083336263895034790e-01 -4.355912283062934875e-02 1.299818009138107300e-01 -2.215840667486190796e-02 5.819877982139587402e-02 1.112482175230979919e-01 -1.704850345849990845e-01 -7.881246507167816162e-02 -8.845248259603977203e-03 -7.135895639657974243e-02 1.385947465896606445e-01 -4.676304385066032410e-02 1.158978343009948730e-01 -2.450775168836116791e-02 9.716651588678359985e-02 2.141911238431930542e-01 1.626973599195480347e-01 3.803339004516601562e-01
-3.185782134532928467e-01 -4.894747436046600342e-01 3.962565958499908447e-02 2.793810367584228516e-01 -1.674214750528335571e-01 3.345048800110816956e-02 1.232263669371604919e-01 5.262532085180282593e-02 7.980826497077941895e-02 -1.971054226160049438e-01 1.712779253721237183e-01 1.396969258785247803e-01 -3.594509139657020569e-02 1.261264681816101074e-01 -5.644688755273818970e-02 3.116252720355987549e-01 -2.083982154726982117e-02 1.519863307476043701e-01 2.985698916018009186e-02 3.681595623493194580e-02 -5.563060939311981201e-02 1.120097041130065918e-01 -1.410200148820877075e-01 -2.502416670322418213e-01 -1.595005989074707031e-01 -1.031250283122062683e-01 -2.895323932170867920e-02 9.518483281135559082e-02 1.396498829126358032e-01 7.244103401899337769e-02 -2.557317614555358887e-01 2.461218982934951782e-01
-8.419172465801239014e-02 -1.930328644812107086e-02 -2.102968245744705200e-01 1.446326375007629395e-01 -3.087812103331089020e-02 -1.056171208620071411e-01 -1.491171121597290039e-02 1.120832785964012146e-01 1.211838051676750183e-01 -7.987235486507415771e-02 4.365430772304534912e-02 1.490835249423980713e-01 1.282826811075210571e-01 3.643648326396942139e-01 9.217307716608047485e-02 -1.336650270968675613e-02 2.937207818031311035e-01 -2.398040443658828735e-01 4.108960628509521484e-01 -8.528599888086318970e-02 -6.020290404558181763e-02 1.189131215214729309e-01 2.708632647991180420e-01 -1.896273940801620483e-01 -3.327589631080627441e-01 -4.544050432741641998e-03 -6.880833953619003296e-02 5.096923187375068665e-02 2.267636060714721680e-01 1.467097401618957520e-01 -1.026265099644660950e-01 -2.255577147006988525e-01
-8.923307061195373535e-02 4.396079108119010925e-02 2.239138260483741760e-02 2.935135066509246826e-01 -1.827564984560012817e-01 -3.467265963554382324e-01 2.168165519833564758e-02 -3.223510459065437317e-02 -1.490713804960250854e-01 -2.388157695531845093e-02 -7.304214686155319214e-02 1.379936281591653824e-02 5.200672149658203125e-02 -1.450456380844116211e-01 -1.964251250028610229e-01 1.828961521387100220e-01 2.882008254528045654e-01 1.042355597019195557e-01 2.083522826433181763e-01 -2.071711868047714233e-01 -1.079880446195602417e-01 -3.742923215031623840e-02 -2.688302844762802124e-02 -3.928397893905639648e-01 7.901965081691741943e-02 -3.506636917591094971e-01 -3.298856690526008606e-02 -2.766584157943725586e-01 2.010296843945980072e-02 1.626450419425964355e-01 -1.710501611232757568e-01 1.136386841535568237e-01
-1.127168610692024231e-01 -1.492176204919815063e-01 1.762225031852722168e-01 2.628412544727325439e-01 -2.188404947519302368e-01 -5.215277522802352905e-02 -6.517215073108673096e-02 1.468938440084457397e-01 8.633198216557502747e-03 -8.798365294933319092e-02 -1.876635104417800903e-01 8.874937146902084351e-02 2.598438560962677002e-01 1.302668750286102295e-01 -1.125030368566513062e-01 -5.914795026183128357e-02 1.798023134469985962e-01 3.103018924593925476e-02 2.695882916450500488e-01 7.255589962005615234e-02 -1.306430101394653320e-01 -1.871069967746734619e-01 2.569404244422912598e-01 1.125740408897399902e-01 -5.569123029708862305e-01 4.767708107829093933e-02 -1.371939927339553833e-01 -3.679212182760238647e-02 8.234735578298568726e-02 -1.161887049674987793e-01 1.949011385440826416e-01 6.348216533660888672e-02
-1.227901577949523926e-01 -6.999762356281280518e-02 2.059877663850784302e-01 -7.709149271249771118e-02 -1.228735819458961487e-01 -5.115972086787223816e-02 -9.815265983343124390e-02 1.322347372770309448e-01 -1.796145141124725342e-01 -2.958013117313385010e-01 -1.085346713662147522e-01 6.093617901206016541e-02 1.067766696214675903e-01 2.825616300106048584e-01 -1.798501610755920410e-01 -1.055038943886756897e-01 2.932758033275604248e-01 8.727182447910308838e-02 4.218114018440246582e-01 6.618104875087738037e-02 -1.759434938430786133e-01 1.490536779165267944e-01 -1.872085221111774445e-02 -3.878119587898254395e-01 -1.179040968418121338e-01 6.122624874114990234e-02 -8.006180077791213989e-02 8.360204100608825684e-02 3.108857274055480957e-01 5.634907633066177368e-02 -3.162784874439239502e-02 7.150593400001525879e-02
-3.070353530347347260e-02 -6.879039574414491653e-04 -1.181149110198020935e-01 7.220125943422317505e-02 -1.034544259309768677e-01 -1.518754959106445312e-01 -1.162635758519172668e-01 -2.091600559651851654e-02 1.110433712601661682e-01 -2.015229612588882446e-01 -7.218966633081436157e-02 -4.724556952714920044e-02 3.755396604537963867e-02 4.449837654829025269e-02 -7.227204740047454834e-02 9.389338642358779907e-02 3.953494131565093994e-01 -8.980994671583175659e-02 1.376788020133972168e-01 -9.340594708919525146e-02 -4.034773707389831543e-01 2.256400138139724731e-02 3.454808294773101807e-01 -2.857232391834259033e-01 3.869843482971191406e-01 -6.426962092518806458e-03 1.015914827585220337e-01 -2.302427962422370911e-02 1.452801376581192017e-01 -2.261839210987091064e-01 6.927288323640823364e-02 2.455506175756454468e-01
2.680500783026218414e-02 -1.388361752033233643e-01 2.854287028312683105e-01 1.298821121454238892e-01 -1.193885952234268188e-01 1.143825128674507141e-01 2.391129881143569946e-01 -3.247162560001015663e-03 -8.621171116828918457e-02 -2.441844344139099121e-01 -1.191250141710042953e-02 8.094698190689086914e-02 9.699430316686630249e-03 7.185117155313491821e-02 -3.489463925361633301e-01 3.355019688606262207e-01 2.264761924743652344e-01 -5.334063991904258728e-02 1.783866733312606812e-01 -1.267451494932174683e-01 -2.430208921432495117e-01 -6.199320033192634583e-02 3.401308655738830566e-01 -6.799409538507461548e-02 -4.853020608425140381e-02 6.589242839254438877e-04 -2.030241936445236206e-01 1.175583526492118835e-01 2.405574917793273926e-01 2.940644882619380951e-02 -2.742448747158050537e-01 8.506053686141967773e-02
-2.766553759574890137e-01 -9.760265797376632690e-02 -1.938430941663682461e-03 1.559430807828903198e-01 1.244388967752456665e-01 3.526040352880954742e-03 -2.657437920570373535e-01 9.512375295162200928e-02 -2.074756771326065063e-01 6.202165409922599792e-02 4.471322596073150635e-01 -1.319827735424041748e-01 1.385359913110733032e-01 1.732445955276489258e-01 -2.978024482727050781e-01 1.681730747222900391e-01 1.202636957168579102e-01 -1.793887168169021606e-01 2.487148195505142212e-01 1.588387936353683472e-01 -2.418582290410995483e-01 -8.702672272920608521e-02 9.267947822809219360e-02 -1.421494036912918091e-01 -1.896000355482101440e-01 5.578893050551414490e-02 -1.289055645465850830e-01 2.733919210731983185e-02 2.273007482290267944e-01 1.366568803787231445e-01 7.999815791845321655e-02 -4.765940830111503601e-02
-4.079839885234832764e-01 -6.075418367981910706e-02 6.863056868314743042e-02 1.541951745748519897e-01 -2.471986562013626099e-01 3.958638012409210205e-02 2.175842076539993286e-01 2.267866283655166626e-01 2.389975041151046753e-01 -2.439468502998352051e-01 -4.169452935457229614e-03 1.806691288948059082e-01 3.335078358650207520e-01 7.247485965490341187e-02 -6.988660991191864014e-02 3.467017412185668945e-01 6.313014030456542969e-02 -8.423314243555068970e-02 8.406537026166915894e-02 3.820487111806869507e-02 5.056683719158172607e-02 1.253892481327056885e-01 8.119028806686401367e-02 -1.919256448745727539e-01 -6.333447992801666260e-02 1.587384194135665894e-01 1.397199463099241257e-02 -2.539255321025848389e-01 1.920109838247299194e-01 -8.777666836977005005e-02 6.300646811723709106e-03 -1.710506081581115723e-01
-2.634745240211486816e-01 -3.559788763523101807e-01 2.325486391782760620e-02 1.146504878997802734e-01 1.433356255292892456e-01 -6.873570382595062256e-02 -4.115609526634216309e-01 -1.487672775983810425e-01 8.832482993602752686e-02 -3.949353471398353577e-02 -8.782280609011650085e-03 -4.250927641987800598e-02 2.139873355627059937e-01 2.045220583677291870e-01 1.499711442738771439e-02 1.834022998809814453e-01 1.440016925334930420e-01 -2.793828845024108887e-01 2.766478657722473145e-01 1.405666172504425049e-01 -4.415024071931838989e-02 -2.213599979877471924e-01 -2.021890431642532349e-01 -2.185505330562591553e-01 -2.052877396345138550e-01 2.364824060350656509e-03 -1.908537596464157104e-01 -6.233881413936614990e-02 1.396695971488952637e-01 -7.333511952310800552e-03 -1.557776890695095062e-02 6.100773438811302185e-02
-1.207381188869476318e-01 -2.315422296524047852e-01 1.922703161835670471e-02 -1.210377216339111328e-01 -2.841658890247344971e-01 1.357226669788360596e-01 -3.125928342342376709e-02 4.752830415964126587e-02 6.297538429498672485e-02 -8.786826580762863159e-02 -2.732773311436176300e-02 4.203407093882560730e-02 2.660808265209197998e-01 -1.106556877493858337e-02 -2.451271265745162964e-01 1.738637983798980713e-01 2.545309662818908691e-01 -1.137043684720993042e-01 2.960897088050842285e-01 -2.778528258204460144e-02 -3.422723412513732910e-01 -3.867245912551879883e-01 2.254449203610420227e-02 -1.153814420104026794e-02 -3.007773458957672119e-01 8.696608990430831909e-02 -9.072360396385192871e-02 -1.349372323602437973e-02 -2.548261173069477081e-02 -2.402406744658946991e-02 3.059631288051605225e-01 -6.449396163225173950e-02
-3.101194202899932861e-01 -2.159421145915985107e-01 5.713809654116630554e-02 9.777601808309555054e-03 -7.279888540506362915e-02 -1.291385740041732788e-01 -1.281546354293823242e-01 3.992241322994232178e-01 1.070813685655593872e-01 -1.940609216690063477e-01 -1.578643731772899628e-02 5.903837084770202637e-02 2.553475201129913330e-01 -1.603139489889144897e-01 -9.514121711254119873e-02 -2.213442027568817139e-01 3.771081939339637756e-02 -8.259440958499908447e-02 2.765543162822723389e-01 2.337037473917007446e-01 6.238789856433868408e-02 2.269061468541622162e-02 7.176498323678970337e-02 -3.457973897457122803e-01 2.488678880035877228e-02 -2.137059867382049561e-01 1.114630792289972305e-02 7.968793064355850220e-02 1.058245524764060974e-01 -5.922848358750343323e-02 1.256278306245803833e-01 3.201808929443359375e-01
1.718744449317455292e-02 -2.088541686534881592e-01 5.581056326627731323e-02 2.695626616477966309e-01 -1.508304923772811890e-01 -3.914619386196136475e-01 1.338598281145095825e-01 3.313304185867309570e-01 -1.212981715798377991e-01 8.184115588665008545e-02 -2.218919619917869568e-02 1.274983286857604980e-01 1.941109597682952881e-01 2.968641929328441620e-03 -2.934327125549316406e-01 1.364005208015441895e-01 2.378422915935516357e-01 1.211965233087539673e-01 -6.620862334966659546e-02 8.071050792932510376e-02 -4.202098026871681213e-02 -2.668498642742633820e-02 -2.598302252590656281e-02 -4.285671412944793701e-01 -9.155876189470291138e-02 3.074448183178901672e-02 1.940116733312606812e-01 -2.114951312541961670e-01 -1.203465089201927185e-02 8.939079195261001587e-02 1.316444426774978638e-01 9.958412498235702515e-02
-9.262827038764953613e-02 -6.742695719003677368e-02 -1.352092772722244263e-01 2.507794201374053955e-01 -1.184302866458892822e-01 -2.928360104560852051e-01 6.660439819097518921e-02 -4.485316574573516846e-02 5.842355266213417053e-02 1.470921784639358521e-01 1.295816898345947266e-01 -1.000387296080589294e-01 3.133840113878250122e-02 2.245797775685787201e-02 -2.978895604610443115e-01 2.852922976016998291e-01 9.244272857904434204e-02 -1.653985083103179932e-01 1.264515072107315063e-01 -1.233878210186958313e-01 7.550945132970809937e-02 2.409218549728393555e-01 2.219569385051727295e-01 -6.923773884773254395e-02 -3.857475817203521729e-01 -9.925601631402969360e-02 -1.677210777997970581e-01 -3.200655579566955566e-01 2.804593145847320557e-01 -1.258128881454467773e-01 -7.659667730331420898e-02 3.887201100587844849e-02
-1.492664217948913574e-01 -9.560646861791610718e-02 2.248022407293319702e-01 9.028953313827514648e-02 -1.396214067935943604e-01 -1.422780305147171021e-01 -1.396496500819921494e-02 6.552453339099884033e-02 -1.182438060641288757e-01 3.134378418326377869e-02 3.071136958897113800e-02 2.226766012609004974e-02 2.482755780220031738e-01 1.939106360077857971e-02 -1.786072403192520142e-01 1.905142366886138916e-01 5.085321664810180664e-01 -1.706595718860626221e-01 3.407431021332740784e-02 2.774163782596588135e-01 1.048055826686322689e-03 -1.075712125748395920e-02 1.215768679976463318e-01 -1.863566786050796509e-01 1.259549111127853394e-01 -4.942188411951065063e-02 3.120684325695037842e-01 -3.691574633121490479e-01 8.254370838403701782e-02 -6.480547785758972168e-02 -1.997694969177246094e-01 -2.607224136590957642e-02
7.137129455804824829e-02 -4.857193678617477417e-02 -2.941072583198547363e-01 -5.624080076813697815e-02 -1.271056532859802246e-01 -3.472301363945007324e-02 -4.373943805694580078e-02 1.546585261821746826e-01 2.937988638877868652e-01 -5.410126876085996628e-03 2.356645464897155762e-02 2.835521399974822998e-01 1.996267437934875488e-01 9.417241066694259644e-02 -1.498819589614868164e-01 3.116580843925476074e-01 2.547261714935302734e-01 1.464401334524154663e-01 -2.335006743669509888e-02 1.672177165746688843e-01 -2.891576886177062988e-01 -6.241619121283292770e-03 1.463812142610549927e-01 -3.196148872375488281e-01 -2.010231278836727142e-02 6.659095734357833862e-02 2.166900187730789185e-01 -6.789928674697875977e-02 2.843124791979789734e-02 -5.327837541699409485e-02 -1.472540646791458130e-01 3.467977941036224365e-01
-1.833789348602294922e-01 -4.123255908489227295e-01 -1.195996720343828201e-02 -4.154479876160621643e-02 -3.779822289943695068e-01 4.129518941044807434e-02 -9.496980905532836914e-02 1.498899459838867188e-01 9.187024831771850586e-02 -1.647897064685821533e-01 4.864718939643353224e-04 4.558297619223594666e-02 2.352442741394042969e-01 -1.986782252788543701e-01 -2.042350918054580688e-01 2.037442922592163086e-01 8.607257902622222900e-02 -5.817229673266410828e-02 2.471692711114883423e-01 -1.239749491214752197e-01 -7.553457468748092651e-02 -1.099418178200721741e-01 -6.282667070627212524e-02 5.437584593892097473e-02 1.180502101778984070e-01 1.002616882324218750e-01 9.624080359935760498e-02 6.503034848719835281e-03 3.139953017234802246e-01 3.094580490142107010e-03 2.622050642967224121e-01 3.001994192600250244e-01
-5.315681695938110352e-01 -2.172430604696273804e-01 5.991720035672187805e-02 2.124132812023162842e-01 -1.421471536159515381e-01 -1.360329687595367432e-01 6.660220026969909668e-02 -1.413291543722152710e-01 -1.132133677601814270e-01 -1.400825530290603638e-01 6.428717076778411865e-02 7.002063840627670288e-02 -1.482428424060344696e-02 -9.700181335210800171e-02 -1.889097318053245544e-02 3.745048865675926208e-02 7.477043569087982178e-02 -1.543341279029846191e-01 5.802329257130622864e-02 -1.110554113984107971e-01 -3.074917197227478027e-01 -1.026855409145355225e-01 2.272080928087234497e-01 -1.479746997356414795e-01 -2.893258035182952881e-01 4.367012158036231995e-02 2.257966846227645874e-01 2.018325924873352051e-01 2.411997467279434204e-01 -8.700280636548995972e-02 1.860962361097335815e-01 6.407335400581359863e-02
-3.072603642940521240e-01 -1.294741183519363403e-01 -8.781958371400833130e-02 6.778856366872787476e-02 9.350221604108810425e-02 1.026234030723571777e-01 5.031153187155723572e-02 1.455527395009994507e-01 6.690866500139236450e-02 -2.680774331092834473e-01 2.604932785034179688e-01 1.555916517972946167e-01 2.331873169168829918e-03 -1.135072186589241028e-01 -1.696322709321975708e-01 1.584534943103790283e-01 2.447321861982345581e-01 8.545885235071182251e-02 1.490491479635238647e-01 -5.075671942904591560e-04 -2.741563022136688232e-01 -3.483508899807929993e-02 -3.577687079086899757e-03 -4.736082628369331360e-03 -3.191735744476318359e-01 -1.558072268962860107e-01 -1.278847455978393555e-01 2.836572006344795227e-02 4.479031264781951904e-01 1.846382617950439453e-01 2.118362337350845337e-01 -9.816364943981170654e-02
4.268221557140350342e-02 -1.500773131847381592e-01 -2.681996673345565796e-02 2.036180943250656128e-01 6.259131245315074921e-03 -1.337193846702575684e-01 3.108467757701873779e-01 -8.782734721899032593e-02 -7.957002520561218262e-02 -3.457238152623176575e-02 3.509591519832611084e-01 -4.036711901426315308e-02 1.549531072378158569e-01 -6.515540182590484619e-02 -2.341977655887603760e-01 2.065112441778182983e-01 2.231524139642715454e-01 1.554938554763793945e-01 3.402751088142395020e-01 2.809122502803802490e-01 -1.821801438927650452e-02 8.544874191284179688e-02 1.332903802394866943e-01 -1.523182541131973267e-01 -3.340862393379211426e-01 -1.572575867176055908e-01 1.215992867946624756e-01 3.976401686668395996e-02 2.097261250019073486e-01 -8.478078991174697876e-02 1.381066739559173584e-01 -1.135972663760185242e-01
1.679551415145397186e-02 -1.439605504274368286e-01 2.479017479345202446e-03 2.429275959730148315e-01 1.959626227617263794e-01 1.456217914819717407e-01 6.045552715659141541e-02 2.904940247535705566e-01 5.035662651062011719e-02 4.249811545014381409e-02 1.385713815689086914e-01 -1.570999175310134888e-01 3.014557063579559326e-01 -3.687189193442463875e-03 -1.657208949327468872e-01 -1.759384386241436005e-02 2.193272113800048828e-01 3.854823298752307892e-03 3.433535695075988770e-01 9.641718864440917969e-02 -2.641921862959861755e-02 7.363931089639663696e-02 2.361515313386917114e-01 -2.611758410930633545e-01 -4.727692604064941406e-01 -1.580540537834167480e-01 1.434834599494934082e-01 1.165025457739830017e-01 2.276774868369102478e-02 9.363635443150997162e-03 1.591729372739791870e-02 1.285233944654464722e-01
-9.256193786859512329e-02 -1.797570288181304932e-01 -2.558266520500183105e-01 2.288977056741714478e-01 -1.549316048622131348e-01 -5.022224504500627518e-03 -1.044135466217994690e-01 7.989847660064697266e-02 -6.931402534246444702e-02 -1.002162247896194458e-01 -1.778787821531295776e-01 2.715839445590972900e-01 -2.882633917033672333e-02 -1.682591736316680908e-01 -6.294313818216323853e-02 5.315857008099555969e-02 1.732536405324935913e-02 -2.394213080406188965e-01 4.305857121944427490e-01 8.186440169811248779e-02 -9.319907426834106445e-02 1.608998030424118042e-01 4.199919700622558594e-01 -3.746911138296127319e-02 -2.496617734432220459e-01 1.281342655420303345e-01 6.770672649145126343e-02 -2.162041664123535156e-01 3.444370999932289124e-02 1.777902543544769287e-01 1.810624822974205017e-02 1.359597444534301758e-01
-2.436608672142028809e-01 -8.132086694240570068e-02 -2.046361267566680908e-01 2.552179396152496338e-01 -1.954584866762161255e-01 -2.083076350390911102e-02 1.070171222090721130e-01 5.115457344800233841e-03 1.755969822406768799e-01 2.137242853641510010e-01 8.462776243686676025e-02 -8.440115302801132202e-02 8.444030582904815674e-02 -8.660947531461715698e-02 -9.069143980741500854e-02 -8.268797397613525391e-02 4.191004335880279541e-01 5.479643493890762329e-02 3.496789634227752686e-01 -1.685014218091964722e-01 -1.716263592243194580e-01 -1.692893058061599731e-01 -1.003172099590301514e-01 -5.467962846159934998e-02 7.300082594156265259e-02 1.051122993230819702e-01 -2.198386788368225098e-01 -2.792931497097015381e-01 -4.064940847456455231e-03 2.494150996208190918e-01 -7.355131208896636963e-02 2.134627699851989746e-01
-3.052341565489768982e-02 -9.584124386310577393e-02 4.831925779581069946e-02 -1.962294243276119232e-02 -4.013203382492065430e-01 2.132692486047744751e-01 3.811763226985931396e-02 -4.950694367289543152e-02 -2.228266894817352295e-01 -2.097564488649368286e-01 -1.076583378016948700e-02 1.272221505641937256e-01 1.030958816409111023e-01 -1.416433323174715042e-02 -9.497769176959991455e-02 1.704060435295104980e-01 3.777317404747009277e-01 -8.280867338180541992e-02 2.521747350692749023e-01 -3.395039588212966919e-03 -2.695164382457733154e-01 -1.504553854465484619e-01 2.160266637802124023e-01 1.517367810010910034e-01 -3.306512534618377686e-01 -1.314196288585662842e-01 1.274887751787900925e-02 6.534641236066818237e-02 3.072192370891571045e-01 5.221584066748619080e-02 -2.105795964598655701e-02 -1.057394742965698242e-01
-2.551790177822113037e-01 -1.075519844889640808e-01 -9.917232394218444824e-02 -1.140712797641754150e-01 2.256848365068435669e-01 -1.969857066869735718e-01 -1.292604058980941772e-01 6.304679065942764282e-02 5.222525447607040405e-02 9.144602715969085693e-02 3.130570650100708008e-01 -5.869836732745170593e-02 1.411665230989456177e-01 -5.835466459393501282e-02 -1.788797825574874878e-01 1.112118735909461975e-01 2.905904650688171387e-01 -1.843211352825164795e-01 9.312364459037780762e-02 -1.505857259035110474e-01 -2.993742227554321289e-01 -4.707356169819831848e-02 3.136386275291442871e-01 -1.400146074593067169e-02 -9.965758770704269409e-02 3.750060200691223145e-01 6.127285305410623550e-03 -7.825260609388351440e-02 2.337552905082702637e-01 5.205334722995758057e-02 1.780439466238021851e-01 1.544831097126007080e-01
3.522444888949394226e-02 -2.171428352594375610e-01 -3.187804818153381348e-01 4.055046439170837402e-01 -1.756078600883483887e-01 -4.616716504096984863e-02 -1.197553202509880066e-01 -1.108154207468032837e-01 1.377193927764892578e-01 1.362744569778442383e-01 -4.041098803281784058e-02 9.447112679481506348e-02 -1.561722308397293091e-01 1.141143068671226501e-01 -3.116110563278198242e-01 3.373144268989562988e-01 2.198440879583358765e-01 1.199574694037437439e-01 2.795539498329162598e-01 -2.199219614267349243e-01 -1.551076918840408325e-01 1.863508298993110657e-02 -6.071657314896583557e-02 -1.890931576490402222e-01 -1.399819105863571167e-01 -8.900362998247146606e-02 -1.583699733018875122e-01 2.644727006554603577e-02 9.032323956489562988e-03 4.400964826345443726e-02 1.492186076939105988e-02 1.447373181581497192e-01
-1.412249952554702759e-01 -1.338689867407083511e-02 1.002699658274650574e-01 3.142093420028686523e-01 -3.797386586666107178e-02 -1.155411750078201294e-01 -1.238254904747009277e-01 1.916366815567016602e-01 -5.624248832464218140e-02 1.027393713593482971e-01 -9.989794343709945679e-02 2.323867529630661011e-01 1.913688182830810547e-01 2.164416164159774780e-01 3.547649830579757690e-02 2.453715056180953979e-01 3.665592968463897705e-01 1.336664077825844288e-03 -5.367812886834144592e-02 3.947981595993041992e-01 1.297576166689395905e-02 -3.964497148990631104e-02 -1.539021544158458710e-02 -2.565786242485046387e-01 -3.420973569154739380e-02 -2.560482323169708252e-01 1.901432722806930542e-01 -2.017897218465805054e-01 1.515282690525054932e-01 -1.763602495193481445e-01 1.979354955255985260e-02 1.504160463809967041e-01
-1.482546925544738770e-01 7.557478547096252441e-02 3.626347170211374760e-04 4.753813147544860840e-02 2.113307639956474304e-02 -1.455208193510770798e-02 -5.409889668226242065e-02 2.393194884061813354e-01 8.894704282283782959e-02 1.401949673891067505e-02 2.155151963233947754e-02 -4.936788231134414673e-02 7.213661819696426392e-02 -2.841136753559112549e-01 -1.071528270840644836e-01 1.972588151693344116e-01 3.914278149604797363e-01 2.145957052707672119e-01 5.339507386088371277e-02 3.611011803150177002e-02 -2.557640075683593750e-01 1.187078878283500671e-01 2.816054224967956543e-01 -2.400438785552978516e-01 -1.135035082697868347e-01 -4.496497213840484619e-01 3.695228951983153820e-04 6.777154654264450073e-02 8.620166778564453125e-02 3.039230704307556152e-01 1.499199420213699341e-01 -8.661489002406597137e-03
-2.982198596000671387e-01 -2.539888955652713776e-02 -2.179014682769775391e-01 -2.354906685650348663e-02 -1.442642360925674438e-01 1.237551029771566391e-02 -7.612324506044387817e-02 1.159447431564331055e-01 -1.097697913646697998e-01 6.364489905536174774e-03 3.519716858863830566e-01 -7.856014370918273926e-02 -2.320522218942642212e-01 1.014400273561477661e-01 -1.392884552478790283e-01 1.926123797893524170e-01 2.428634613752365112e-01 2.293581515550613403e-02 -1.127123162150382996e-01 -2.347331121563911438e-02 -4.585052654147148132e-02 1.136270761489868164e-01 2.779496610164642334e-01 -3.142529129981994629e-01 -3.064288496971130371e-01 1.557667851448059082e-01 -6.856822222471237183e-02 -2.823733687400817871e-01 1.966110169887542725e-01 -1.162610873579978943e-01 3.714623674750328064e-02 1.986393481492996216e-01
-2.100133001804351807e-01 -1.189956143498420715e-01 2.109410166740417480e-01 2.733393907546997070e-01 -2.311827391386032104e-01 -1.414129137992858887e-01 -2.022559056058526039e-03 -1.256406586617231369e-02 4.900569617748260498e-01 -6.865210831165313721e-02 2.337646335363388062e-01 -7.857792824506759644e-02 6.012968346476554871e-02 -1.889427006244659424e-01 1.359500586986541748e-01 6.449803709983825684e-02 1.986666917800903320e-01 -8.521378785371780396e-02 2.892962396144866943e-01 -9.657015651464462280e-02 -2.350547313690185547e-01 2.318775951862335205e-01 -6.056561693549156189e-02 -1.260873824357986450e-01 -1.326342695392668247e-03 -7.515320926904678345e-02 2.625048160552978516e-01 -1.502716094255447388e-01 8.470302820205688477e-02 5.982174724340438843e-02 4.457566142082214355e-02 5.531527474522590637e-02
-3.122707009315490723e-01 -1.076739430427551270e-01 1.951264962553977966e-02 2.272865325212478638e-01 5.598276481032371521e-02 2.374731190502643585e-02 -4.354114085435867310e-02 1.108341664075851440e-01 1.613683551549911499e-01 -1.667087674140930176e-01 7.025683671236038208e-02 9.554350376129150391e-02 1.734756380319595337e-01 -4.461156949400901794e-02 2.809207439422607422e-01 3.691123425960540771e-01 3.813197016716003418e-01 2.012543380260467529e-01 -4.865373298525810242e-02 -2.319193333387374878e-01 6.818804144859313965e-02 -1.679148226976394653e-01 -4.303330089896917343e-03 -1.487732827663421631e-01 -2.219501584768295288e-01 -8.175197243690490723e-02 2.091378122568130493e-01 -4.506200179457664490e-02 2.285316288471221924e-01 1.109280250966548920e-02 -1.421098113059997559e-01 1.857865750789642334e-01
-1.170678958296775818e-01 -2.429879754781723022e-01 -2.925266325473785400e-01 1.183876022696495056e-01 -9.411064535379409790e-02 -1.177527680993080139e-01 1.581789366900920868e-02 1.637288928031921387e-01 -8.462135493755340576e-02 -1.806378178298473358e-02 2.913023829460144043e-01 -4.489991441369056702e-02 2.376935780048370361e-01 -2.040080279111862183e-01 1.712426170706748962e-02 -1.997039318084716797e-01 2.038512080907821655e-01 -3.334172815084457397e-02 2.214482128620147705e-01 5.292734131217002869e-02 -5.041799545288085938e-01 8.572524785995483398e-02 3.251271545886993408e-01 -3.414057567715644836e-02 -1.723703444004058838e-01 4.476110637187957764e-02 4.017801582813262939e-02 -3.706469386816024780e-02 1.288694795221090317e-02 1.096450611948966980e-01 1.858611851930618286e-01 2.948148176074028015e-02
-2.253213524818420410e-01 -1.814726591110229492e-01 -1.647749543190002441e-01 1.102215200662612915e-01 -1.846435070037841797e-01 4.584653303027153015e-02 -9.686598181724548340e-02 6.720143556594848633e-02 1.554007269442081451e-02 -2.063475921750068665e-02 3.655743300914764404e-01 1.075098216533660889e-01 1.294607073068618774e-01 -2.099604606628417969e-01 3.900283947587013245e-02 9.435466676950454712e-02 2.548910491168498993e-02 2.500408142805099487e-02 4.986300766468048096e-01 -3.892499208450317383e-02 -2.391938269138336182e-01 -1.032823249697685242e-01 8.886536955833435059e-02 -2.640025503933429718e-02 -1.257909387350082397e-01 1.719511896371841431e-01 2.446082234382629395e-01 -1.130338311195373535e-01 1.823257505893707275e-01 -2.567069530487060547e-01 2.543164789676666260e-01 7.152350153774023056e-03
-1.979776769876480103e-01 -5.167356133460998535e-02 2.676922827959060669e-02 4.789149761199951172e-02 -1.421644240617752075e-01 1.693225279450416565e-02 1.427189111709594727e-01 3.962184488773345947e-01 7.711686193943023682e-02 -8.427286893129348755e-02 1.162450462579727173e-01 -5.520332604646682739e-02 2.786665260791778564e-01 -7.002916187047958374e-02 -1.355725824832916260e-01 2.229293137788772583e-01 2.189343720674514771e-01 4.449136182665824890e-02 2.443291991949081421e-01 3.237810730934143066e-01 2.196655422449111938e-01 -1.183731630444526672e-01 1.138373985886573792e-01 -3.623076677322387695e-01 -2.115154117345809937e-01 1.341775804758071899e-01 -3.081558644771575928e-02 -6.629940122365951538e-02 -5.591228604316711426e-02 -9.630697220563888550e-02 -2.735927999019622803e-01 2.734895609319210052e-02
-3.745145630091428757e-03 -5.628761053085327148e-01 7.595363259315490723e-02 -3.428646177053451538e-02 -2.996728122234344482e-01 8.924583345651626587e-02 -2.401163876056671143e-01 -4.482877266127616167e-04 1.359655559062957764e-01 5.776788666844367981e-02 -4.184352606534957886e-02 -1.404706686735153198e-01 1.368911098688840866e-02 -3.242734670639038086e-01 -2.468738257884979248e-01 -2.364539727568626404e-02 2.548158466815948486e-01 9.387342631816864014e-02 2.192480564117431641e-01 5.498269200325012207e-02 -5.933860689401626587e-02 -3.160052001476287842e-02 2.809767127037048340e-01 -1.184157207608222961e-01 -1.575760692358016968e-01 -8.796273916959762573e-02 -6.723481346853077412e-04 -9.490200877189636230e-02 4.701131582260131836e-02 1.195682957768440247e-01 1.025544032454490662e-01 -1.403907835483551025e-01
6.724996119737625122e-02 2.683645859360694885e-02 5.180507898330688477e-02 2.369155436754226685e-01 -3.427172601222991943e-01 7.574959844350814819e-02 8.182451128959655762e-02 1.114740371704101562e-01 -1.057983096688985825e-02 2.195532470941543579e-01 4.400648322189226747e-05 -1.013141945004463196e-01 -1.344360411167144775e-01 2.028284370899200439e-01 -2.092383205890655518e-01 3.137136995792388916e-01 2.746510505676269531e-01 4.837435856461524963e-02 3.142089545726776123e-01 -1.227702014148235321e-02 -4.498053789138793945e-01 -1.616664379835128784e-01 2.048126757144927979e-01 -1.700038462877273560e-01 -3.441796451807022095e-02 -5.056804046034812927e-02 9.196961671113967896e-02 7.417687773704528809e-02 1.486125141382217407e-01 2.904055267572402954e-02 -1.260812133550643921e-01 3.391966968774795532e-02
-8.842958509922027588e-02 -2.748718261718750000e-01 2.158053964376449585e-01 2.008457779884338379e-01 -1.487495750188827515e-01 -1.179091334342956543e-01 -1.063300203531980515e-02 1.091044768691062927e-01 -1.700055152177810669e-01 1.497299224138259888e-01 1.388305276632308960e-01 1.030798256397247314e-01 1.136410087347030640e-01 4.826322942972183228e-02 -1.754049956798553467e-01 2.042145878076553345e-01 3.773280084133148193e-01 -2.375687286257743835e-02 -8.933023363351821899e-02 2.562469542026519775e-01 -2.353913895785808563e-02 2.194270193576812744e-01 1.894311457872390747e-01 -1.382872462272644043e-01 1.147922724485397339e-01 4.888567142188549042e-03 1.444937437772750854e-01 -3.440636396408081055e-01 1.975761801004409790e-01 -1.787229180335998535e-01 -9.351883083581924438e-02 2.454749196767807007e-01
-4.202668368816375732e-01 -2.199690639972686768e-01 -6.020731478929519653e-02 1.225948408246040344e-01 5.600825324654579163e-02 1.500099003314971924e-01 1.068322062492370605e-01 7.966813445091247559e-02 1.919170320034027100e-01 -8.185211569070816040e-02 2.312547117471694946e-01 -3.271554708480834961e-01 2.049898058176040649e-01 1.809712201356887817e-01 1.263438258320093155e-02 2.940713763236999512e-01 2.342492155730724335e-02 -1.058689877390861511e-01 2.614233829081058502e-02 5.521243065595626831e-02 -1.366249471902847290e-01 -2.082249671220779419e-01 2.755370140075683594e-01 -5.270636454224586487e-02 -1.050187796354293823e-01 -1.379934605211019516e-03 1.172019764780998230e-01 -8.230568468570709229e-02 2.120179980993270874e-01 -9.243756532669067383e-02 -9.377273917198181152e-02 3.121571838855743408e-01
-6.575596332550048828e-02 -3.400604128837585449e-01 -2.829517424106597900e-01 -6.876609753817319870e-03 -1.998400688171386719e-01 2.290777564048767090e-01 -1.755138188600540161e-01 -1.004921738058328629e-02 -1.078494451940059662e-02 -1.563684493303298950e-01 2.547037787735462189e-02 1.582868248224258423e-01 3.264879286289215088e-01 -2.858549356460571289e-01 -1.928986907005310059e-01 -1.633700169622898102e-02 1.351393163204193115e-01 -1.202059239149093628e-01 2.448912858963012695e-01 -1.424793619662523270e-02 -1.073050126433372498e-01 7.059995830059051514e-02 1.602841168642044067e-01 -9.777828305959701538e-02 -4.236036241054534912e-01 -1.604518741369247437e-01 1.055819913744926453e-01 -1.485936641693115234e-01 5.615190789103507996e-02 1.123419851064682007e-01 -3.849196806550025940e-02 1.572660915553569794e-02
-1.968307048082351685e-01 -2.307524383068084717e-01 -1.033949404954910278e-01 -2.371674031019210815e-02 -7.153783738613128662e-02 4.475035890936851501e-02 -9.128897637128829956e-02 9.555403143167495728e-02 -1.407566815614700317e-01 -1.604742705821990967e-01 6.469680368900299072e-02 3.470897376537322998e-01 4.377484321594238281e-02 -4.549070894718170166e-01 6.606376171112060547e-02 4.771473817527294159e-03 1.633426249027252197e-01 -1.468188166618347168e-01 9.050329029560089111e-02 -3.471585363149642944e-02 -1.642766147851943970e-01 4.582345858216285706e-02 6.876752525568008423e-02 -2.661281228065490723e-01 -3.865456581115722656e-01 -1.120131276547908783e-02 -1.571360230445861816e-01 -3.289529681205749512e-01 1.979559659957885742e-01 5.286027863621711731e-02 2.980606071650981903e-02 -3.349596261978149414e-02
3.587134182453155518e-02 -2.751851379871368408e-01 7.173973321914672852e-02 3.588002324104309082e-01 -3.805070519447326660e-01 -1.294198930263519287e-01 -6.761650741100311279e-02 5.451689660549163818e-02 4.186478555202484131e-01 1.294967681169509888e-01 2.155887782573699951e-01 3.111852705478668213e-02 1.534697506576776505e-02 -1.688190400600433350e-01 7.249528169631958008e-02 1.071754097938537598e-02 3.681963384151458740e-01 -7.036536186933517456e-02 3.016878068447113037e-01 -5.412069708108901978e-02 4.113862290978431702e-02 -1.179492771625518799e-01 -6.924510747194290161e-02 4.459564387798309326e-02 -2.460828423500061035e-01 -1.419799625873565674e-01 3.709151968359947205e-02 1.286211423575878143e-02 2.173130214214324951e-02 -7.909854874014854431e-03 1.840670243836939335e-03 8.238926529884338379e-02
-1.672419011592864990e-01 1.457726210355758667e-01 -2.228862605988979340e-02 -5.785222630947828293e-03 -1.756736785173416138e-01 -1.799556463956832886e-01 1.540961414575576782e-01 9.321526437997817993e-02 -5.236536636948585510e-02 -2.130990773439407349e-01 2.992283105850219727e-01 5.766645073890686035e-02 2.799038030207157135e-02 2.481066435575485229e-01 -4.152303934097290039e-01 2.733463346958160400e-01 1.308303475379943848e-01 1.967730745673179626e-02 -8.694587647914886475e-02 7.329869084060192108e-03 -2.169463932514190674e-01 7.988714426755905151e-02 7.851518690586090088e-02 -1.275842636823654175e-01 -1.831726878881454468e-01 -8.131448924541473389e-02 -9.736956655979156494e-02 -2.855929434299468994e-01 3.878679275512695312e-01 -8.996300399303436279e-02 -8.218482881784439087e-02 -8.108119666576385498e-02
1.988443434238433838e-01 6.733274459838867188e-02 4.347233474254608154e-02 3.070585727691650391e-01 -3.912104964256286621e-01 1.078269407153129578e-01 -1.185040455311536789e-02 -4.568735603243112564e-03 7.075160741806030273e-02 1.547643691301345825e-01 1.352896988391876221e-01 7.445070892572402954e-03 -4.988667741417884827e-02 7.099911570549011230e-02 -3.162044584751129150e-01 4.166172444820404053e-01 1.647225022315979004e-01 -3.120187111198902130e-02 2.150227129459381104e-01 1.632087305188179016e-02 -3.066142797470092773e-01 -6.534601747989654541e-02 2.508875429630279541e-01 -3.060295283794403076e-01 -2.985724806785583496e-02 -1.029992997646331787e-01 3.012526035308837891e-02 6.302881985902786255e-02 1.338507831096649170e-01 -5.150838941335678101e-02 3.052313579246401787e-03 8.334122598171234131e-03
-2.080722451210021973e-01 -2.274444997310638428e-01 4.718198999762535095e-02 2.788988053798675537e-01 1.014189720153808594e-01 3.275039047002792358e-02 2.084687352180480957e-01 -7.325915247201919556e-02 -5.297311767935752869e-02 -3.227917253971099854e-01 1.703547872602939606e-02 -1.028966717422008514e-02 -5.875357612967491150e-02 1.041573882102966309e-01 -3.197931647300720215e-01 2.986669912934303284e-02 4.189360439777374268e-01 1.054280176758766174e-01 1.435251384973526001e-01 -1.738259345293045044e-01 -3.279358446598052979e-01 4.407956264913082123e-03 4.566342756152153015e-02 -1.307554543018341064e-01 -1.136552840471267700e-01 -5.517591163516044617e-02 -1.069766655564308167e-01 -6.860195100307464600e-02 1.630951464176177979e-01 -1.093883588910102844e-01 -1.213643699884414673e-01 -3.005569279193878174e-01
-4.883714765310287476e-02 -9.823688864707946777e-02 -4.464223235845565796e-02 -6.634431332349777222e-02 -3.522025942802429199e-01 -3.421796113252639771e-02 4.136807098984718323e-02 -7.440319657325744629e-02 2.247690558433532715e-01 -6.280519068241119385e-02 3.013097643852233887e-01 -1.764257401227951050e-01 9.646305441856384277e-02 -2.577875852584838867e-01 2.267041057348251343e-01 6.511840224266052246e-02 1.885503083467483521e-01 3.162697330117225647e-02 1.697967499494552612e-01 -3.857144340872764587e-02 -1.344875693321228027e-01 -4.038985446095466614e-02 1.345422118902206421e-01 -1.581813395023345947e-01 -3.329023718833923340e-01 -1.209499761462211609e-01 4.664278626441955566e-01 -1.703514456748962402e-01 1.350106894969940186e-01 -4.154299199581146240e-02 1.010448411107063293e-01 9.710273891687393188e-02
1.352246552705764771e-01 -3.346633911132812500e-01 2.730386145412921906e-02 -5.147042497992515564e-02 -1.933367922902107239e-02 -2.071797698736190796e-01 -4.758778959512710571e-02 1.470027863979339600e-01 -6.604470312595367432e-02 -9.244770556688308716e-02 1.563068181276321411e-01 2.437597811222076416e-01 1.872841268777847290e-01 3.580654785037040710e-02 -2.455711364746093750e-01 1.780125796794891357e-01 1.841508895158767700e-01 2.115310728549957275e-02 1.050193905830383301e-01 1.941557228565216064e-01 -2.356784939765930176e-01 1.712466329336166382e-01 2.037667185068130493e-01 -2.246117740869522095e-01 7.217975333333015442e-03 -1.846894472837448120e-01 9.846049547195434570e-02 -3.552236557006835938e-01 -2.250012457370758057e-01 4.768953844904899597e-02 -8.251682668924331665e-02 2.904531359672546387e-01
-2.283901870250701904e-01 -1.751529425382614136e-01 -6.108457967638969421e-02 1.884626038372516632e-02 1.713333465158939362e-02 4.671690240502357483e-02 -1.127214208245277405e-01 -3.390688821673393250e-02 1.485424190759658813e-01 -3.260187059640884399e-02 -1.187897175550460815e-01 1.223447620868682861e-01 -1.469667702913284302e-01 -9.509798139333724976e-02 -9.504296630620956421e-02 1.204690560698509216e-01 3.733747601509094238e-01 3.383459150791168213e-02 -2.848510071635246277e-02 1.282945573329925537e-01 -3.722462654113769531e-01 -1.811168193817138672e-01 4.494875967502593994e-01 -2.128417193889617920e-01 -2.726312261074781418e-03 -1.985594779253005981e-01 -2.247706204652786255e-01 -2.588278055191040039e-02 8.519212901592254639e-02 2.714094221591949463e-01 -1.927381455898284912e-01 7.152547687292098999e-02
3.160614985972642899e-03 -1.846916824579238892e-01 3.658615797758102417e-02 -2.077162079513072968e-02 -1.116593852639198303e-01 -1.543071419000625610e-01 -2.513262033462524414e-01 1.121238842606544495e-01 3.778267800807952881e-01 -2.701037749648094177e-02 3.059411644935607910e-01 2.576645910739898682e-01 5.682326853275299072e-02 9.752498567104339600e-02 -1.062948629260063171e-01 2.921521961688995361e-01 5.374766886234283447e-02 1.064063236117362976e-02 9.412896633148193359e-02 -1.737217791378498077e-02 -3.304573893547058105e-01 -1.451566666364669800e-01 -4.607491940259933472e-02 -4.707921743392944336e-01 -7.118960376828908920e-03 -1.743507236242294312e-01 1.471363753080368042e-01 -2.985458122566342354e-03 -1.247543189674615860e-02 8.484824746847152710e-02 2.247666753828525543e-02 1.142657324671745300e-01
1.116139665246009827e-01 -2.244593948125839233e-01 -2.334421575069427490e-01 2.073421031236648560e-01 -3.081057369709014893e-01 -3.009877800941467285e-01 4.713784530758857727e-02 4.565524756908416748e-01 -1.126015856862068176e-01 1.627270132303237915e-01 2.373114461079239845e-03 -2.608099952340126038e-02 1.047665067017078400e-02 -9.877704083919525146e-02 -2.047008275985717773e-01 2.937573380768299103e-02 7.740443199872970581e-02 -1.122258603572845459e-01 8.805035054683685303e-02 8.538470603525638580e-03 -1.514659523963928223e-01 -1.301103681325912476e-01 2.907191514968872070e-01 -2.534625530242919922e-01 -1.920278370380401611e-01 -6.095678731799125671e-02 2.135473191738128662e-01 -1.613683849573135376e-01 -8.176462352275848389e-02 -3.448751941323280334e-02 1.228922978043556213e-01 2.755206264555454254e-02
1.508116424083709717e-01 2.167847007513046265e-02 5.426945537328720093e-02 1.060004830360412598e-01 -3.191057145595550537e-01 1.009989455342292786e-01 -2.139759622514247894e-02 2.074313014745712280e-01 -8.844085782766342163e-02 -2.692748606204986572e-02 2.038830071687698364e-01 2.125848084688186646e-01 5.901543051004409790e-02 3.098517470061779022e-02 -8.275092393159866333e-02 7.883013784885406494e-02 2.382763326168060303e-01 -2.088277786970138550e-01 5.251632630825042725e-02 1.573636531829833984e-01 -4.566173255443572998e-01 -4.517802223563194275e-02 -3.528728708624839783e-02 -4.617271423339843750e-01 -5.266207084059715271e-02 -1.827036142349243164e-01 1.349263936281204224e-01 -3.398877754807472229e-02 -9.098509699106216431e-02 4.851307347416877747e-02 -4.731070622801780701e-02 2.702026963233947754e-01
1.564005315303802490e-01 -1.603749096393585205e-01 -1.053441092371940613e-01 1.099684387445449829e-01 -9.901618212461471558e-02 -2.540021017193794250e-02 -1.127644851803779602e-01 -7.110864669084548950e-02 -7.462758570909500122e-02 -1.164362952113151550e-01 5.653096362948417664e-02 3.911894559860229492e-02 3.908998668193817139e-01 1.778371632099151611e-01 1.297737061977386475e-01 -8.016839623451232910e-02 2.457739263772964478e-01 -7.900011539459228516e-02 2.053029686212539673e-01 9.319684654474258423e-02 -7.646951824426651001e-02 -2.128378599882125854e-01 2.913848962634801865e-03 -3.829126060009002686e-01 -2.430608421564102173e-01 -9.538079798221588135e-02 -1.956912279129028320e-01 -2.880926802754402161e-02 3.515542447566986084e-01 -3.627060726284980774e-02 -2.584520578384399414e-01 2.293327152729034424e-01
-1.638380140066146851e-01 3.331818059086799622e-02 2.256073504686355591e-01 1.200819462537765503e-01 3.406296297907829285e-02 -1.991503536701202393e-01 1.074279844760894775e-01 6.420749425888061523e-02 -1.452460438013076782e-01 -2.293175458908081055e-01 1.539897769689559937e-01 -1.375882327556610107e-01 -1.068775504827499390e-01 -2.637244462966918945e-01 -2.470348626375198364e-01 1.590808928012847900e-01 2.368564903736114502e-01 -6.602331250905990601e-02 2.913690805435180664e-01 -7.209565490484237671e-02 -1.692294031381607056e-01 -4.726945608854293823e-02 2.487665973603725433e-02 -1.967505961656570435e-01 -2.081258893013000488e-01 -2.520803511142730713e-01 3.875356912612915039e-02 1.924189366400241852e-02 4.149718284606933594e-01 2.070793509483337402e-01 8.971515297889709473e-02 1.182778105139732361e-01
-3.026406653225421906e-02 -2.129231244325637817e-01 -1.890205442905426025e-01 2.780708074569702148e-01 -6.842945516109466553e-02 -3.675786852836608887e-01 -1.993374712765216827e-02 -1.224297881126403809e-01 1.124546527862548828e-01 -1.777857989072799683e-01 -4.334386438131332397e-03 -3.765326738357543945e-02 -2.132991403341293335e-01 -1.443330794572830200e-01 1.113830953836441040e-01 1.138080060482025146e-01 1.689775139093399048e-01 1.592707075178623199e-02 4.595406055450439453e-01 3.212663158774375916e-02 -1.548746079206466675e-01 1.604978591203689575e-01 -2.303148992359638214e-02 -1.827800571918487549e-01 -3.192785084247589111e-01 1.382753401994705200e-01 -6.885993480682373047e-02 -9.486362338066101074e-03 9.156776219606399536e-02 -4.566183686256408691e-02 1.993409842252731323e-01 2.175705581903457642e-01
-1.039485931396484375e-01 1.027265097945928574e-02 1.687157452106475830e-01 6.932251155376434326e-02 -3.020461797714233398e-01 -2.942667305469512939e-01 -1.822553724050521851e-01 2.041249871253967285e-01 1.745518296957015991e-01 -1.603633761405944824e-01 1.740720123052597046e-01 -3.599236160516738892e-02 -1.384342461824417114e-01 -7.681252062320709229e-02 8.949755132198333740e-02 1.234844103455543518e-01 1.821238845586776733e-01 3.899242496117949486e-03 4.095033407211303711e-01 -6.544484198093414307e-02 -2.322577834129333496e-01 1.491634100675582886e-01 2.462663650512695312e-01 1.138742193579673767e-01 2.728994004428386688e-03 -2.548515200614929199e-01 3.933709859848022461e-02 -3.510443568229675293e-01 3.467225655913352966e-02 7.987743616104125977e-02 1.093545630574226379e-01 5.254227295517921448e-02
-3.832520917057991028e-02 -2.214801460504531860e-01 1.940039247274398804e-01 4.664743244647979736e-01 -2.659856975078582764e-01 -3.834718838334083557e-02 1.367723196744918823e-01 -1.209928691387176514e-01 4.566308110952377319e-02 -1.347294636070728302e-02 -2.111462652683258057e-01 -1.246056333184242249e-01 1.627428829669952393e-01 -1.233659964054822922e-02 6.216820701956748962e-02 2.729575932025909424e-01 3.316532969474792480e-01 -1.114814057946205139e-01 1.820443868637084961e-01 7.191076129674911499e-02 3.740003705024719238e-02 8.906009793281555176e-02 1.241204366087913513e-01 -1.955577284097671509e-01 -2.154351472854614258e-01 1.497840434312820435e-01 -6.736104935407638550e-02 2.236752063035964966e-01 8.140263706445693970e-02 1.343256086111068726e-01 2.180363833904266357e-01 -4.421653598546981812e-02
4.724383726716041565e-02 -6.522055715322494507e-02 1.326256543397903442e-01 1.707055866718292236e-01 -1.314091086387634277e-01 5.719035863876342773e-02 2.234584540128707886e-01 1.363854706287384033e-01 -1.036846265196800232e-01 -2.550760209560394287e-01 6.917865574359893799e-02 -1.025203708559274673e-02 -7.277283817529678345e-02 5.266900733113288879e-02 -3.183644711971282959e-01 3.339740335941314697e-01 1.259425282478332520e-01 -4.334991425275802612e-02 2.262813597917556763e-01 3.354163095355033875e-02 -3.393547832965850830e-01 -2.337141931056976318e-01 1.695241779088973999e-01 -6.262554973363876343e-02 -6.989003717899322510e-02 1.928356289863586426e-02 -2.026671767234802246e-01 4.227688163518905640e-02 3.268512189388275146e-01 5.710422247648239136e-02 -3.345369696617126465e-01 1.157675087451934814e-01
-1.469872444868087769e-01 -1.601253002882003784e-01 1.648636162281036377e-01 -1.261679381132125854e-01 -3.673880994319915771e-01 -1.311688423156738281e-01 1.127156913280487061e-01 -6.726847589015960693e-02 -2.784343995153903961e-02 -8.275052905082702637e-02 3.125139698386192322e-02 2.527504563331604004e-01 1.907218247652053833e-01 -1.087494865059852600e-01 1.513761878013610840e-01 4.045662283897399902e-01 2.429434955120086670e-01 -3.648315742611885071e-02 8.083967864513397217e-02 7.366907596588134766e-02 -1.676247715950012207e-01 -9.713635593652725220e-02 2.877655029296875000e-01 6.999919563531875610e-02 -3.987957537174224854e-01 1.942836865782737732e-02 -8.659037947654724121e-02 -5.378087982535362244e-02 1.163820326328277588e-01 -1.253272593021392822e-01 -1.764523684978485107e-01 -7.228346914052963257e-02
-4.752523824572563171e-02 -1.301817595958709717e-01 -2.319736927747726440e-01 2.261299341917037964e-01 -2.367902398109436035e-01 -8.541013300418853760e-02 -1.756421327590942383e-01 2.816879563033580780e-02 1.842415481805801392e-01 -7.963585108518600464e-02 1.228107437491416931e-01 2.819433510303497314e-01 2.716232240200042725e-01 -3.451747298240661621e-01 6.404618918895721436e-02 -5.198994278907775879e-02 1.400393396615982056e-01 1.934645026922225952e-01 -1.464754156768321991e-02 -2.317396225407719612e-03 4.017101135104894638e-03 3.505081236362457275e-01 1.592655330896377563e-01 -3.129299581050872803e-01 -2.246008664369583130e-01 -1.102656871080398560e-01 -9.684531949460506439e-03 -1.866154223680496216e-01 2.096612006425857544e-01 3.323322860524058342e-03 3.301417455077171326e-02 1.562723144888877869e-02
-3.320251703262329102e-01 -3.538659811019897461e-01 1.244698390364646912e-01 -6.045790016651153564e-02 -7.415980100631713867e-02 3.435474820435047150e-03 -9.554845094680786133e-02 1.275903433561325073e-01 2.186235636472702026e-01 -1.923005729913711548e-01 4.458436742424964905e-02 -9.066697955131530762e-02 4.708916246891021729e-01 -1.087863370776176453e-01 9.733211249113082886e-02 1.199432760477066040e-01 2.358724772930145264e-01 -2.026636749505996704e-01 2.465644106268882751e-02 6.716403365135192871e-02 -2.268992811441421509e-01 9.157527983188629150e-02 1.033192798495292664e-01 8.744809776544570923e-03 -9.721280634403228760e-02 6.004809588193893433e-02 1.326026767492294312e-01 9.378803521394729614e-02 -5.409000813961029053e-02 1.466306112706661224e-02 -1.689963489770889282e-01 3.441923856735229492e-01
-1.903838962316513062e-01 -1.327267438173294067e-01 9.630052000284194946e-02 3.767041116952896118e-02 -1.545732319355010986e-01 1.146563962101936340e-01 -1.142119616270065308e-01 1.639678329229354858e-02 1.453211754560470581e-01 -9.455039352178573608e-02 2.436404079198837280e-01 -4.504070058465003967e-02 1.837847530841827393e-01 -4.645099397748708725e-04 -3.718419745564460754e-02 4.192871749401092529e-01 4.707013070583343506e-01 -1.043699905276298523e-01 2.154214382171630859e-01 4.234582185745239258e-02 1.447865217924118042e-01 -2.681488990783691406e-01 -1.424180567264556885e-01 -2.908916473388671875e-01 -9.559565782546997070e-02 1.409695446491241455e-01 -4.686429724097251892e-02 3.971584141254425049e-03 2.424603700637817383e-01 2.219454199075698853e-02 2.542413026094436646e-02 -1.145192161202430725e-01
-9.284729510545730591e-02 -2.576697766780853271e-01 -7.871576398611068726e-02 1.474263966083526611e-01 8.205561316572129726e-04 -3.388884365558624268e-01 -6.284137815237045288e-02 3.615497648715972900e-01 4.266969859600067139e-02 2.240935564041137695e-01 8.044816553592681885e-02 1.546983718872070312e-01 2.700043916702270508e-01 -1.456322371959686279e-01 -2.523311376571655273e-01 1.477401107549667358e-01 3.290454447269439697e-01 1.087405681610107422e-01 -1.805255375802516937e-02 -8.935331553220748901e-02 -1.168245673179626465e-01 8.528400957584381104e-02 8.875935524702072144e-02 -1.081134900450706482e-01 -1.084601953625679016e-01 1.384394417982548475e-04 3.689509928226470947e-01 -1.836449503898620605e-01 8.744799345731735229e-02 2.241514436900615692e-02 -1.049753054976463318e-01 1.257515847682952881e-01
-2.740923464298248291e-01 -2.238782644271850586e-01 2.142995595932006836e-02 3.352151513099670410e-01 4.849994182586669922e-02 1.629697829484939575e-01 1.803665310144424438e-01 4.615563899278640747e-02 1.875647157430648804e-01 -2.095040082931518555e-01 1.410223394632339478e-01 -1.291391402482986450e-01 9.157761000096797943e-03 1.582122594118118286e-01 2.610544860363006592e-01 2.614262402057647705e-01 1.322606801986694336e-01 -1.264426261186599731e-01 -6.217923481017351151e-03 -1.845246404409408569e-01 -1.852349489927291870e-01 -8.198260515928268433e-02 1.597600579261779785e-01 -5.697109177708625793e-02 -1.397020369768142700e-01 3.729017451405525208e-03 1.851460337638854980e-01 -1.035186126828193665e-01 2.489048838615417480e-01 1.326340585947036743e-01 -1.675780266523361206e-01 3.340367078781127930e-01
-1.964049413800239563e-02 -3.873443901538848877e-01 -2.016425691545009613e-02 -8.202677965164184570e-02 -5.601259320974349976e-02 -1.055060848593711853e-01 -2.893291413784027100e-01 6.903591006994247437e-02 -2.858617901802062988e-02 -1.587117910385131836e-01 1.112950295209884644e-01 2.359327487647533417e-02 2.033192515373229980e-01 -1.391044408082962036e-01 -2.928895875811576843e-02 4.081703722476959229e-01 1.421073675155639648e-01 -2.742580771446228027e-01 3.192049264907836914e-01 1.058499142527580261e-01 -6.678083539009094238e-02 -1.971606165170669556e-01 -5.893730372190475464e-02 -2.700749337673187256e-01 4.642564430832862854e-02 -2.720194682478904724e-02 -1.998719274997711182e-01 -3.855677694082260132e-02 1.972012519836425781e-01 2.169036567211151123e-01 -8.587706089019775391e-02 -8.187071979045867920e-02
-3.049152195453643799e-01 -4.123717546463012695e-01 1.037676632404327393e-01 6.708238273859024048e-02 -5.586804077029228210e-02 2.594258487224578857e-01 -2.383076585829257965e-02 3.011021316051483154e-01 2.713960111141204834e-01 -1.102096140384674072e-01 -4.156148061156272888e-02 -1.962439864873886108e-01 6.941960752010345459e-02 -1.443501655012369156e-02 4.217827692627906799e-02 5.916555970907211304e-02 3.036969006061553955e-01 -3.665196895599365234e-01 3.187530934810638428e-01 -8.319158107042312622e-02 2.235345914959907532e-02 -5.601099506020545959e-02 1.138607636094093323e-01 -7.628023624420166016e-02 -1.170098409056663513e-01 1.147529855370521545e-01 9.029309265315532684e-03 -6.226795539259910583e-02 -5.200170911848545074e-03 7.562889158725738525e-02 2.608112245798110962e-02 1.701437234878540039e-01
1.758394390344619751e-01 -1.147036552429199219e-01 1.687492616474628448e-02 9.358233958482742310e-02 -7.316362112760543823e-02 -2.568940520286560059e-01 -1.286792308092117310e-01 3.833432868123054504e-02 -3.263932187110185623e-03 -2.417322695255279541e-01 -2.246871590614318848e-02 -1.208840906620025635e-01 6.856725364923477173e-02 2.948883175849914551e-01 5.533014610409736633e-02 2.945451736450195312e-01 2.046224474906921387e-01 -3.452681750059127808e-02 1.350400745868682861e-01 1.663304269313812256e-01 -2.786813974380493164e-01 7.775050401687622070e-02 2.283166348934173584e-01 -4.236930608749389648e-01 1.506511270999908447e-01 -1.989702880382537842e-01 1.385713964700698853e-01 2.443289570510387421e-02 1.693987101316452026e-01 -1.619910299777984619e-01 4.235860705375671387e-02 2.435814291238784790e-01
-9.181223809719085693e-03 -2.745993807911872864e-02 -1.129878386855125427e-01 -2.740473113954067230e-02 -3.202956914901733398e-01 -5.724120512604713440e-02 -1.195105537772178650e-01 2.826308608055114746e-01 2.851508855819702148e-01 -2.119727432727813721e-01 2.795836031436920166e-01 -1.103773526847362518e-02 4.283364415168762207e-01 -2.213851660490036011e-01 3.315809741616249084e-02 -1.769309304654598236e-02 7.796911150217056274e-02 2.145874500274658203e-01 3.261836171150207520e-01 -1.668224781751632690e-01 -3.181049823760986328e-01 -8.115587383508682251e-02 -4.076950997114181519e-02 -1.002033054828643799e-01 -5.011191219091415405e-02 5.793301970697939396e-04 1.291195750236511230e-01 5.382493883371353149e-02 2.533986419439315796e-02 5.422974377870559692e-02 6.410028785467147827e-02 1.076223626732826233e-01
-3.293278217315673828e-01 -5.740637890994548798e-03 7.703495025634765625e-02 3.093638718128204346e-01 7.260135561227798462e-02 -2.670085132122039795e-01 9.337125718593597412e-02 -1.090928092598915100e-01 -1.455515176057815552e-01 -1.875695437192916870e-01 -8.569692820310592651e-02 -1.600575447082519531e-01 -2.003705352544784546e-01 -1.015815287828445435e-01 -7.198030501604080200e-02 2.027388662099838257e-01 2.012214064598083496e-01 1.092872470617294312e-01 3.661130666732788086e-01 6.013219058513641357e-02 -2.047978788614273071e-01 8.406008780002593994e-02 3.384882956743240356e-02 -2.139375656843185425e-01 -3.520163595676422119e-01 3.234959393739700317e-02 -5.154433473944664001e-02 -6.417084019631147385e-03 1.952326744794845581e-01 8.867908269166946411e-02 -3.825056925415992737e-02 2.132841795682907104e-01
-3.547683358192443848e-01 -9.814162552356719971e-02 -9.085202217102050781e-02 9.357345104217529297e-02 -4.112963378429412842e-01 1.799701154232025146e-01 -6.545880436897277832e-02 1.329864114522933960e-01 -9.246924519538879395e-02 -3.305801451206207275e-01 3.397402167320251465e-02 1.923868954181671143e-01 -4.128462076187133789e-02 -5.758289247751235962e-03 -2.587997019290924072e-01 2.825006470084190369e-02 4.305205047130584717e-01 1.148494556546211243e-01 4.402269050478935242e-02 2.135693430900573730e-01 -4.247798584401607513e-03 -2.234207987785339355e-01 5.438916385173797607e-03 -1.797219067811965942e-01 -7.087920606136322021e-02 9.111880511045455933e-02 7.667430676519870758e-03 2.122641056776046753e-01 4.631547629833221436e-02 -7.409723103046417236e-02 -1.912547647953033447e-02 6.053411588072776794e-02
-2.209198474884033203e-01 -2.194672673940658569e-01 1.595575511455535889e-01 2.532741427421569824e-01 2.240334451198577881e-02 2.027640491724014282e-01 1.642839461565017700e-01 1.203226000070571899e-01 1.518693417310714722e-01 -3.541792556643486023e-02 8.218001574277877808e-03 5.206210911273956299e-02 3.856475055217742920e-01 7.916892063803970814e-04 2.026971727609634399e-01 2.881479859352111816e-01 2.671823203563690186e-01 -6.269934028387069702e-02 4.300177097320556641e-02 -1.067721173167228699e-01 6.030745431780815125e-02 -3.346977382898330688e-02 -3.892800956964492798e-02 -3.711631894111633301e-01 -6.058184057474136353e-02 -5.931278690695762634e-02 1.125278770923614502e-01 4.314938560128211975e-02 2.489193230867385864e-01 -4.241732880473136902e-02 -1.820333451032638550e-01 2.814123928546905518e-01
1.117657776921987534e-02 -2.972618043422698975e-01 2.249785661697387695e-01 1.153019294142723083e-01 -1.501539051532745361e-01 -5.030084401369094849e-02 2.477187663316726685e-01 1.196355447173118591e-01 5.208285152912139893e-02 -3.764993548393249512e-01 4.338579997420310974e-02 4.047012701630592346e-02 -1.290788650512695312e-01 1.262593567371368408e-01 -1.155348643660545349e-01 4.177621006965637207e-01 1.627237051725387573e-01 4.451995715498924255e-02 1.780281364917755127e-01 5.401363596320152283e-02 -2.302408218383789062e-01 1.259225606918334961e-01 -1.374721620231866837e-02 8.780230768024921417e-03 -4.255386069416999817e-02 4.245855286717414856e-02 -1.238530799746513367e-01 -1.382806990295648575e-02 3.033311367034912109e-01 -8.330689370632171631e-02 -3.235450387001037598e-01 1.529855430126190186e-01
1.222381219267845154e-01 -1.423359811305999756e-01 2.883935347199440002e-02 6.638291478157043457e-02 -1.875721365213394165e-01 5.827620625495910645e-02 -4.773484542965888977e-02 2.790756523609161377e-01 1.674441546201705933e-01 2.638537287712097168e-01 1.428832709789276123e-01 9.661349654197692871e-02 6.604522466659545898e-02 1.092531457543373108e-01 -2.276720851659774780e-01 1.446670144796371460e-01 3.031778037548065186e-01 1.550578977912664413e-03 2.599332332611083984e-01 7.492729928344488144e-03 -2.901801168918609619e-01 4.176389425992965698e-02 4.911224246025085449e-01 -2.296257019042968750e-01 -7.638537138700485229e-02 2.752103377133607864e-03 -1.834632754325866699e-01 -2.425973117351531982e-02 1.433209031820297241e-01 3.837678581476211548e-02 -1.249300241470336914e-01 -8.498151600360870361e-02
5.535823106765747070e-02 8.209751546382904053e-02 -1.314105987548828125e-01 1.159717366099357605e-01 8.221720159053802490e-02 -3.783809542655944824e-01 1.755477339029312134e-01 2.313738875091075897e-02 -5.796392634510993958e-02 6.978314369916915894e-02 5.434263497591018677e-02 -2.218746989965438843e-01 2.576431930065155029e-01 2.037722803652286530e-02 6.075919792056083679e-02 2.715975344181060791e-01 3.143639862537384033e-01 1.900766417384147644e-02 2.543215751647949219e-01 1.052849516272544861e-01 -3.023813068866729736e-01 1.877132803201675415e-01 1.223890706896781921e-01 -7.309715449810028076e-02 -9.867770224809646606e-02 1.931682676076889038e-01 2.454261481761932373e-02 -2.558340728282928467e-01 1.764939874410629272e-01 5.370838567614555359e-03 -9.703122824430465698e-02 3.128706216812133789e-01
-1.085335388779640198e-01 -2.750550210475921631e-01 -1.256118807941675186e-02 3.634398579597473145e-01 -1.850327849388122559e-01 -7.962271571159362793e-02 1.504649221897125244e-01 5.259891971945762634e-02 -1.895279437303543091e-01 -3.333288803696632385e-02 -2.934094965457916260e-01 -1.179841347038745880e-02 3.318836987018585205e-01 -1.388665139675140381e-01 2.313342392444610596e-01 4.051520675420761108e-02 2.710205018520355225e-01 -3.760784864425659180e-02 1.835477203130722046e-01 9.752035140991210938e-03 -6.619486212730407715e-02 -1.103453561663627625e-01 2.471722066402435303e-01 1.668240502476692200e-02 -3.853751122951507568e-01 2.014497965574264526e-01 1.713529229164123535e-02 -1.338403951376676559e-02 6.360942125320434570e-02 1.449047178030014038e-01 6.532345712184906006e-02 -3.204214572906494141e-02
-7.098146528005599976e-02 -1.705618388950824738e-02 -2.466619461774826050e-01 -3.290343564003705978e-03 -7.708100974559783936e-02 5.553475022315979004e-02 -2.285739183425903320e-01 1.916940957307815552e-01 1.204302310943603516e-01 -3.406548872590065002e-02 6.903031375259160995e-03 3.199316561222076416e-01 2.480436861515045166e-02 8.230554312467575073e-02 -1.201728358864784241e-01 2.558849751949310303e-01 4.342462122440338135e-01 -2.382066473364830017e-02 3.570631146430969238e-02 5.415417253971099854e-02 -2.890966236591339111e-01 -1.534458398818969727e-01 2.645773291587829590e-01 -2.937056720256805420e-01 1.468840390443801880e-01 5.635816603899002075e-02 2.943570613861083984e-01 -2.120911143720149994e-02 9.981153532862663269e-03 -5.108385905623435974e-02 -2.440598048269748688e-02 2.419509142637252808e-01
2.194197103381156921e-02 -3.243715763092041016e-01 -3.793910145759582520e-02 2.878207266330718994e-01 -2.302193343639373779e-01 -2.414301037788391113e-01 9.563603997230529785e-02 1.179403439164161682e-01 1.046015173196792603e-01 3.686979413032531738e-02 -2.677720412611961365e-02 1.077188998460769653e-01 -1.918192207813262939e-01 1.488743573427200317e-01 8.674095571041107178e-02 1.387290507555007935e-01 3.183375298976898193e-01 3.366959691047668457e-01 2.147007919847965240e-02 1.436510384082794189e-01 -1.522184312343597412e-01 -1.172719746828079224e-01 4.976553842425346375e-02 -1.307888925075531006e-01 5.914054438471794128e-02 -1.131972223520278931e-01 1.467788219451904297e-01 -3.850802183151245117e-01 -6.465929746627807617e-02 -1.405858844518661499e-01 -5.314236506819725037e-02 2.451740950345993042e-01
-1.673140674829483032e-01 2.115697599947452545e-02 -1.309808045625686646e-01 1.028705984354019165e-01 -5.875048786401748657e-02 -9.565062075853347778e-02 -8.965400606393814087e-02 -1.069497391581535339e-01 -4.179191216826438904e-02 9.975049644708633423e-02 3.451067209243774414e-01 -1.905905827879905701e-02 1.448588371276855469e-01 1.432548761367797852e-01 -1.293539702892303467e-01 -1.757955998182296753e-01 5.799576640129089355e-01 -7.650173269212245941e-03 2.905434072017669678e-01 -9.698175638914108276e-02 -1.306565552949905396e-01 1.907735466957092285e-01 1.061275750398635864e-01 -3.996533453464508057e-01 -2.719436585903167725e-02 6.471496075391769409e-02 1.607045345008373260e-02 -5.042398348450660706e-02 8.496376685798168182e-03 9.301390498876571655e-02 -1.418402194976806641e-01 -1.376074925065040588e-02
-1.925769001245498657e-01 -2.866700887680053711e-01 -1.854300498962402344e-01 3.349675238132476807e-01 -2.466563731431961060e-01 -2.581557631492614746e-01 -1.030246820300817490e-02 6.737769395112991333e-02 -1.595395058393478394e-01 -6.212149187922477722e-02 1.750408262014389038e-01 5.715343169867992401e-03 2.417972385883331299e-01 -9.598850458860397339e-02 3.351843357086181641e-02 -3.405589982867240906e-02 2.116499096155166626e-01 -5.098870769143104553e-02 3.532240986824035645e-01 1.207088604569435120e-01 -4.109615832567214966e-02 1.042051240801811218e-01 2.179543673992156982e-01 1.188281178474426270e-01 -3.836374580860137939e-01 7.985955476760864258e-02 -8.933939784765243530e-02 -1.213682666420936584e-01 -1.353963762521743774e-01 9.161102026700973511e-02 8.069282770156860352e-02 4.076518863439559937e-02
8.512657880783081055e-02 -3.854243084788322449e-02 -9.396146197104826570e-05 7.043661177158355713e-02 -3.013548851013183594e-01 1.280803382396697998e-01 -3.738287370651960373e-03 3.229812383651733398e-01 -1.026507243514060974e-01 7.533832639455795288e-02 1.692581474781036377e-01 2.480825036764144897e-01 -2.175780758261680603e-02 -3.395183384418487549e-02 -1.300751268863677979e-01 9.995435178279876709e-02 2.873998582363128662e-01 -1.210166290402412415e-01 7.126347720623016357e-02 3.074003458023071289e-01 -3.581081330776214600e-01 8.436221629381179810e-03 3.967025503516197205e-02 -3.892433941364288330e-01 6.542815268039703369e-02 -2.202055007219314575e-01 -5.133624002337455750e-02 -7.222754508256912231e-02 -5.701665207743644714e-02 3.480809973552823067e-03 1.906165108084678650e-02 3.120092749595642090e-01
-3.708344995975494385e-01 -1.556788831949234009e-01 -3.414360433816909790e-02 -3.394481027498841286e-03 -1.655515432357788086e-01 -1.023243293166160583e-01 3.620001301169395447e-02 1.453660726547241211e-01 -8.163589239120483398e-02 -1.568230986595153809e-01 -1.172919347882270813e-01 -9.259722381830215454e-02 4.223229885101318359e-01 -6.247842684388160706e-02 1.291856020689010620e-01 3.065390288829803467e-01 3.372720479965209961e-01 -2.460734359920024872e-02 1.230108365416526794e-01 -1.432348042726516724e-01 2.026033587753772736e-02 -1.807206720113754272e-01 5.894634500145912170e-02 -3.212936818599700928e-01 2.796612307429313660e-02 2.040518820285797119e-01 1.386028975248336792e-01 1.611527502536773682e-01 2.163224816322326660e-01 5.480758100748062134e-02 5.529103055596351624e-02 2.638973761349916458e-03
-1.464851349592208862e-01 -2.821786701679229736e-01 -2.421068400144577026e-02 7.892290502786636353e-02 7.986520975828170776e-02 1.240877993404865265e-02 -2.294244319200515747e-01 2.908008694648742676e-01 1.182672567665576935e-02 1.179413720965385437e-01 1.715109497308731079e-01 9.942966699600219727e-02 4.135755598545074463e-01 -1.898383051156997681e-01 -2.345087379217147827e-01 4.746515452861785889e-01 3.680384531617164612e-02 -8.471682667732238770e-02 1.263912618160247803e-01 -8.043527603149414062e-02 5.422775074839591980e-02 -9.833270311355590820e-02 8.208219707012176514e-02 -2.380689978599548340e-01 -2.000625878572463989e-01 -3.287860006093978882e-02 -7.561796903610229492e-02 5.779193714261054993e-02 1.669486612081527710e-01 -8.867771178483963013e-02 3.239636123180389404e-02 -1.170281022787094116e-01
2.154956907033920288e-01 -1.523812394589185715e-02 -1.669884026050567627e-01 2.010212391614913940e-01 -1.781669557094573975e-01 9.882701933383941650e-02 -3.493358492851257324e-01 -1.894290000200271606e-02 -8.003927767276763916e-02 3.380205109715461731e-02 1.863167621195316315e-02 8.316192775964736938e-03 2.690850012004375458e-02 1.831994354724884033e-01 -1.930146664381027222e-01 3.307866156101226807e-01 3.847672343254089355e-01 -1.891124248504638672e-02 3.524377942085266113e-01 1.231879517436027527e-01 -1.601224392652511597e-01 -2.012738734483718872e-01 4.631293937563896179e-03 -2.226844578981399536e-01 -4.010754078626632690e-02 -7.171421498060226440e-02 7.652533054351806641e-02 -2.478016167879104614e-01 1.879225224256515503e-01 -8.673591166734695435e-02 2.733241394162178040e-02 1.051424443721771240e-01
8.723370730876922607e-02 -1.581414788961410522e-01 -8.428824692964553833e-02 3.153728842735290527e-01 6.659428775310516357e-02 -2.597185671329498291e-01 -9.990387409925460815e-02 1.895890980958938599e-01 5.166088417172431946e-02 1.054563298821449280e-01 -1.242318674921989441e-01 -3.961728811264038086e-01 3.302527219057083130e-02 -1.267479807138442993e-01 -1.543487608432769775e-01 2.623378634452819824e-01 3.428746759891510010e-01 3.588147461414337158e-02 -5.532821640372276306e-02 -7.240164559334516525e-03 -4.442269355058670044e-02 -4.292520508170127869e-02 2.020956277847290039e-01 -1.882454752922058105e-01 -2.788086235523223877e-01 7.353966683149337769e-02 1.164521276950836182e-01 -3.050684332847595215e-01 2.258982323110103607e-02 1.366635262966156006e-01 3.643355518579483032e-02 1.862339824438095093e-01
-2.429088801145553589e-01 -3.033239841461181641e-01 6.579127907752990723e-02 -1.129518961533904076e-03 -4.586709663271903992e-02 -2.139438986778259277e-01 -2.188805937767028809e-01 2.109431177377700806e-01 8.421353995800018311e-02 3.025978617370128632e-02 5.874142423272132874e-02 1.066713687032461166e-02 -1.264307200908660889e-01 -1.755598932504653931e-01 2.455205917358398438e-01 2.330922633409500122e-01 2.240789532661437988e-01 1.095774173736572266e-01 2.057519555091857910e-01 4.485588520765304565e-02 -2.945985496044158936e-01 2.973495125770568848e-01 1.023167073726654053e-01 -1.550132781267166138e-01 -2.435984015464782715e-01 -1.118413731455802917e-01 -2.412825822830200195e-01 3.696532920002937317e-02 -6.849060952663421631e-02 2.758776247501373291e-01 -3.433943958953022957e-03 5.363965779542922974e-02
1.328839212656021118e-01 -1.669953018426895142e-01 9.996213018894195557e-02 3.792532086372375488e-01 -3.112730681896209717e-01 -1.465223133563995361e-01 -6.579451262950897217e-02 2.365233302116394043e-01 3.085103631019592285e-01 8.934080600738525391e-02 6.660157442092895508e-02 1.453321576118469238e-01 1.964269019663333893e-02 -2.021475434303283691e-01 4.666677117347717285e-02 2.177762053906917572e-02 1.502658426761627197e-01 2.770549952983856201e-01 1.871507912874221802e-01 -1.212581805884838104e-02 -1.480213552713394165e-01 -5.113565176725387573e-02 -1.467740256339311600e-02 -2.168706804513931274e-01 9.407124668359756470e-02 -7.978873699903488159e-02 -1.471599042415618896e-01 -2.220387607812881470e-01 2.691233530640602112e-02 3.918883204460144043e-02 9.331518411636352539e-02 3.820368647575378418e-01
-8.057238906621932983e-02 -2.529899179935455322e-01 -4.129560291767120361e-02 9.582423418760299683e-02 -6.600056588649749756e-02 -2.719183266162872314e-01 1.290671080350875854e-01 -2.265178859233856201e-01 1.065455079078674316e-01 -1.387695223093032837e-01 1.637531965970993042e-01 7.443094998598098755e-02 2.651552557945251465e-01 8.299202471971511841e-02 -7.918829470872879028e-02 -4.907948896288871765e-02 1.453059613704681396e-01 -2.240325808525085449e-01 2.591170668601989746e-01 1.605157554149627686e-01 -1.638359576463699341e-01 -7.774379849433898926e-02 1.597293764352798462e-01 -6.970223784446716309e-02 -6.231582760810852051e-01 2.971007255837321281e-03 -2.909486182034015656e-02 5.239382013678550720e-02 -9.831956587731838226e-03 2.555875293910503387e-02 5.199201032519340515e-02 -2.577474713325500488e-02
9.594365954399108887e-02 1.483374927192926407e-02 -3.138436004519462585e-02 9.568088501691818237e-02 -1.054967790842056274e-01 -3.465521335601806641e-02 -4.150490760803222656e-01 7.368094474077224731e-02 -5.019114911556243896e-02 -6.593391299247741699e-02 1.856168955564498901e-01 1.417139917612075806e-01 7.731335610151290894e-02 2.706257104873657227e-01 -1.513140201568603516e-01 1.720001697540283203e-01 3.077490627765655518e-01 1.143688410520553589e-01 1.681693345308303833e-01 2.190774530172348022e-01 -2.256171852350234985e-01 -3.232128219678997993e-03 2.420192211866378784e-01 -2.669749855995178223e-01 -5.286990478634834290e-02 -2.920580506324768066e-01 1.287250667810440063e-01 -2.918320596218109131e-01 -1.464826613664627075e-02 6.861425191164016724e-02 1.165048852562904358e-01 1.554284542798995972e-01
5.776926130056381226e-02 -9.151405841112136841e-02 -7.928288541734218597e-03 2.157797366380691528e-01 1.786534488201141357e-02 1.976572424173355103e-01 -3.404782414436340332e-01 -1.771158576011657715e-01 -4.467282816767692566e-02 -2.047924250364303589e-01 7.265557348728179932e-02 -2.723641097545623779e-01 3.017190992832183838e-01 -6.623112410306930542e-02 4.409606009721755981e-02 4.140650033950805664e-01 1.968121528625488281e-01 -1.488765478134155273e-01 1.171183139085769653e-01 1.164383590221405029e-01 -1.090675443410873413e-01 6.445600837469100952e-02 2.706326842308044434e-01 -8.582980930805206299e-02 -1.301271915435791016e-01 -1.320721507072448730e-01 -2.829129807651042938e-02 -1.795726269483566284e-01 1.821881681680679321e-01 1.023494675755500793e-01 2.447716146707534790e-01 8.326040208339691162e-02
-1.604718118906021118e-01 -2.279680371284484863e-01 5.691212601959705353e-03 1.782447397708892822e-01 -1.077628806233406067e-01 -9.141238033771514893e-02 -2.006250768899917603e-01 -5.126085877418518066e-02 9.937267005443572998e-02 -7.758635282516479492e-02 8.011424541473388672e-02 -1.055390089750289917e-01 2.598563730716705322e-01 -2.335713654756546021e-01 -1.009630188345909119e-01 1.903531253337860107e-01 2.035239487886428833e-01 -3.158923089504241943e-01 2.389196753501892090e-01 -2.741889953613281250e-01 -1.097961664199829102e-01 -2.012697309255599976e-01 2.717306464910507202e-02 -2.833458185195922852e-01 -1.276939064264297485e-01 1.905828714370727539e-01 -2.541641592979431152e-01 -1.830957382917404175e-01 7.879146188497543335e-02 1.585495024919509888e-01 -1.298240125179290771e-01 -1.402035802602767944e-01
-1.929736733436584473e-01 -1.230971962213516235e-01 -1.318878680467605591e-01 2.174618244171142578e-01 -1.331804543733596802e-01 -3.304314315319061279e-01 1.141763329505920410e-01 -2.628996670246124268e-01 7.093846052885055542e-02 -1.862783133983612061e-01 -1.840472593903541565e-02 -6.768085807561874390e-02 -1.938830763101577759e-01 -1.278211772441864014e-01 -9.564124792814254761e-02 1.247656419873237610e-01 2.077946215867996216e-01 3.369721025228500366e-02 3.466278612613677979e-01 -1.534329447895288467e-02 -1.358516365289688110e-01 2.286505848169326782e-01 -4.856755211949348450e-02 -3.053136765956878662e-01 -1.741123050451278687e-01 -1.834763586521148682e-02 -9.803223609924316406e-02 -4.086715728044509888e-02 2.034216523170471191e-01 5.882316455245018005e-02 2.380640059709548950e-01 2.758554518222808838e-01
-2.064770907163619995e-01 -3.745927512645721436e-01 -1.714006066322326660e-01 5.550987645983695984e-02 -1.578765511512756348e-01 -9.584932774305343628e-02 -6.805331259965896606e-02 6.227085832506418228e-03 2.934062480926513672e-01 1.369093209505081177e-01 2.948634624481201172e-01 -8.409760892391204834e-02 9.594788774847984314e-03 5.648761056363582611e-03 1.159175578504800797e-02 1.098488569259643555e-01 1.551463156938552856e-01 -1.342156231403350830e-01 2.393648624420166016e-01 2.042611092329025269e-01 -3.072153925895690918e-01 7.169040292501449585e-02 -1.072077080607414246e-01 1.374329179525375366e-01 -2.615044713020324707e-01 5.460739135742187500e-02 1.609496325254440308e-01 -1.084130257368087769e-01 2.532999217510223389e-01 -2.447477281093597412e-01 1.730190515518188477e-01 2.460522949695587158e-02
-1.787131130695343018e-01 -2.542486786842346191e-01 -1.945371329784393311e-01 5.937925726175308228e-02 -1.321835070848464966e-01 1.202136091887950897e-02 -4.500810429453849792e-02 -5.883803963661193848e-02 2.198711037635803223e-01 -6.077184900641441345e-02 3.985748291015625000e-01 5.916713923215866089e-02 -9.828214533627033234e-03 -9.704907983541488647e-02 -1.841953098773956299e-01 1.822835505008697510e-01 1.034595966339111328e-01 -1.600961983203887939e-01 3.641108572483062744e-01 4.025441035628318787e-02 -2.701695263385772705e-01 -8.493021130561828613e-02 -5.771296843886375427e-02 1.026254668831825256e-01 -2.342275530099868774e-01 1.128015518188476562e-01 1.199273318052291870e-01 -1.089000701904296875e-01 3.037295937538146973e-01 -2.778375744819641113e-01 1.376040577888488770e-01 3.265104070305824280e-02
-2.125701010227203369e-01 -1.248009577393531799e-01 9.718395769596099854e-02 1.157591789960861206e-01 4.333699867129325867e-02 -1.607093513011932373e-01 2.441396564245223999e-02 -7.266363501548767090e-02 3.282340466976165771e-01 -2.253216803073883057e-01 -2.433422254398465157e-03 -1.352959126234054565e-01 5.307934805750846863e-02 -1.303924173116683960e-01 -3.968855440616607666e-01 3.271862566471099854e-01 3.817599415779113770e-01 -3.025584518909454346e-01 1.430069059133529663e-01 -3.612150903791189194e-03 -1.037487462162971497e-01 1.709836870431900024e-01 1.658721566200256348e-01 -7.241485267877578735e-02 3.262064978480339050e-02 -2.413830347359180450e-02 2.574893413111567497e-03 -8.314353413879871368e-03 -1.632126979529857635e-02 -2.733076214790344238e-01 -4.018364101648330688e-02 1.131437346339225769e-01
-2.604353725910186768e-01 -5.356964468955993652e-01 1.396367698907852173e-02 1.202501803636550903e-01 -8.708474785089492798e-02 -7.911087945103645325e-03 -3.346456214785575867e-03 3.365460634231567383e-01 2.877521514892578125e-01 -4.385336488485336304e-02 -1.106630042195320129e-01 -1.118500903248786926e-01 2.869904637336730957e-01 -2.435420900583267212e-01 -4.567113518714904785e-02 8.421397954225540161e-02 1.036355942487716675e-01 -2.080982476472854614e-01 1.225513741374015808e-01 -1.132563799619674683e-01 -6.202309578657150269e-02 -1.291955355554819107e-02 1.045885682106018066e-01 -9.394940733909606934e-02 -2.411261945962905884e-01 1.576373875141143799e-01 -5.801758542656898499e-02 -2.217358946800231934e-01 -7.352750748395919800e-02 -4.277042299509048462e-02 1.364079769700765610e-02 2.599133923649787903e-02
-1.330633014440536499e-01 -8.774520456790924072e-02 2.111847102642059326e-01 3.299431204795837402e-01 3.326833993196487427e-02 -3.171960636973381042e-02 1.819820106029510498e-01 1.342557072639465332e-01 2.519669532775878906e-01 -1.074374243617057800e-01 2.822053134441375732e-01 1.413236111402511597e-01 1.464620083570480347e-01 4.497012868523597717e-02 1.025408431887626648e-01 1.183433458209037781e-01 2.146261781454086304e-01 -2.799378037452697754e-01 3.383553028106689453e-01 5.431993305683135986e-02 -1.036266535520553589e-01 -1.632107198238372803e-01 -1.407173648476600647e-02 -3.205380961298942566e-02 -5.987605452537536621e-02 -9.919304400682449341e-02 8.849767036736011505e-03 -7.695436477661132812e-02 -1.449854075908660889e-01 -1.694345921277999878e-01 -1.987775713205337524e-01 3.951085209846496582e-01
-8.804945275187492371e-03 -2.029385119676589966e-01 -6.570359319448471069e-02 1.387469172477722168e-01 -1.768294535577297211e-02 2.175133526325225830e-01 -2.426878809928894043e-01 -1.533821374177932739e-01 -1.863743960857391357e-01 -1.158887241035699844e-02 1.477970331907272339e-01 -2.832427024841308594e-01 2.368635237216949463e-01 4.876605421304702759e-02 -1.079514250159263611e-01 3.211846351623535156e-01 1.832761913537979126e-01 -1.013085767626762390e-01 2.165058404207229614e-01 6.459656357765197754e-02 -9.118400514125823975e-02 9.653567522764205933e-02 2.960478961467742920e-01 -1.016126796603202820e-01 -2.824855744838714600e-01 -1.453176438808441162e-01 -1.968270838260650635e-01 -3.798900172114372253e-02 2.939816713333129883e-01 -2.584424056112766266e-02 2.337361425161361694e-01 3.946639224886894226e-02
-8.548869937658309937e-02 -3.166097104549407959e-01 -7.280053198337554932e-02 1.205680072307586670e-01 -1.178595945239067078e-01 -3.902587890625000000e-01 -1.882716082036495209e-02 2.553634643554687500e-01 7.291104644536972046e-02 1.713444441556930542e-01 -3.120713680982589722e-02 1.108656376600265503e-01 1.402197480201721191e-01 -8.444400131702423096e-02 -2.966346740722656250e-01 2.901734597980976105e-02 2.476963400840759277e-01 8.058217167854309082e-02 1.497122459113597870e-02 1.993507295846939087e-01 5.051558837294578552e-02 3.663192689418792725e-02 6.472780555486679077e-02 -2.068843543529510498e-01 -2.383092194795608521e-01 -4.099462181329727173e-02 3.862338960170745850e-01 -6.508070230484008789e-02 1.777603775262832642e-01 9.865055978298187256e-02 -7.888920605182647705e-02 2.432174533605575562e-01
-4.941556453704833984e-01 -3.527019917964935303e-01 -2.414212748408317566e-02 1.333635300397872925e-01 1.095365211367607117e-01 -1.438741683959960938e-01 1.978038549423217773e-01 4.018230736255645752e-02 3.030938655138015747e-02 -1.477086693048477173e-01 -1.497886423021554947e-02 7.511415332555770874e-02 1.061925441026687622e-01 -3.992372006177902222e-02 -2.122480720281600952e-01 -2.332593873143196106e-02 2.586540281772613525e-01 -3.275638818740844727e-02 1.283731907606124878e-01 1.331988871097564697e-01 -2.308726012706756592e-01 -1.192766427993774414e-01 2.862183749675750732e-01 1.668883301317691803e-02 -1.353308260440826416e-01 -1.880905926227569580e-01 -9.895935654640197754e-02 2.443843632936477661e-01 2.420231997966766357e-01 7.833153754472732544e-02 9.956134110689163208e-02 5.271735787391662598e-02
-1.753129065036773682e-01 -3.686397969722747803e-01 -7.279993593692779541e-02 7.184952497482299805e-02 -9.733200073242187500e-02 -1.801934987306594849e-01 -2.496033720672130585e-02 9.672753512859344482e-02 6.087551265954971313e-02 -5.526407767320051789e-05 -1.315214112401008606e-02 4.265276342630386353e-02 -2.360350489616394043e-01 4.647609964013099670e-02 3.041112720966339111e-01 1.158908903598785400e-01 2.580659687519073486e-01 2.417492717504501343e-01 -1.115330308675765991e-02 1.260265409946441650e-01 -2.893617451190948486e-01 7.369928807020187378e-02 2.294512540102005005e-01 -3.354311287403106689e-01 -2.245409190654754639e-01 1.465070396661758423e-01 -2.705848515033721924e-01 -3.661717986688017845e-03 6.495295558124780655e-03 2.271260172128677368e-01 -4.096288606524467468e-02 8.780694752931594849e-02
6.541298329830169678e-02 -1.238885670900344849e-01 1.664278954267501831e-01 1.652661710977554321e-01 -4.073006808757781982e-01 -9.481942281126976013e-03 -6.352894753217697144e-02 1.062514036893844604e-01 -1.494220048189163208e-01 -6.723926216363906860e-02 7.611430436372756958e-02 1.020412072539329529e-01 2.155691832304000854e-01 -2.206181921064853668e-02 1.073339283466339111e-01 9.691257774829864502e-02 2.609595954418182373e-01 -1.125344485044479370e-01 2.426502294838428497e-02 -1.035660877823829651e-01 -1.283457130193710327e-01 2.269682139158248901e-01 1.332989186048507690e-01 -1.734658777713775635e-01 -2.791959233582019806e-02 -8.737144619226455688e-02 -2.505339123308658600e-02 -1.923801004886627197e-01 1.872431188821792603e-01 -3.475874066352844238e-01 -2.242156863212585449e-01 4.159373044967651367e-01
-4.094069600105285645e-01 -2.262781113386154175e-01 -6.046827509999275208e-02 1.235862001776695251e-01 -3.999014571309089661e-02 1.686061769723892212e-01 1.244274079799652100e-01 1.481074690818786621e-01 7.634554058313369751e-02 -1.877895146608352661e-01 -1.470671594142913818e-01 3.265907615423202515e-02 4.873748123645782471e-01 1.201507896184921265e-01 -1.719926297664642334e-01 1.395899355411529541e-01 2.303317338228225708e-01 -1.666431725025177002e-01 1.085017994046211243e-01 -4.538475349545478821e-02 4.383931681513786316e-02 -9.339368902146816254e-03 2.134802788496017456e-01 -3.125673830509185791e-01 -9.607207775115966797e-02 1.523512415587902069e-02 -1.424567848443984985e-01 1.573518812656402588e-01 7.338615506887435913e-02 -9.612883441150188446e-03 -9.871097654104232788e-02 1.425101310014724731e-01
-1.030966416001319885e-01 -2.054005414247512817e-01 3.086996972560882568e-01 1.671870648860931396e-01 -3.127786815166473389e-01 4.141339659690856934e-02 1.300963461399078369e-01 7.794811576604843140e-02 3.606618940830230713e-01 -2.043033391237258911e-01 2.345637977123260498e-01 -6.379996985197067261e-02 3.294644132256507874e-02 8.339495956897735596e-02 -3.885616362094879150e-01 2.953188717365264893e-01 2.210230529308319092e-01 2.613151632249355316e-02 1.401725113391876221e-01 -1.472175680100917816e-02 -7.865241169929504395e-02 -2.281199991703033447e-01 6.656270474195480347e-02 -1.140333265066146851e-01 1.666703075170516968e-02 -2.859549783170223236e-02 1.363344937562942505e-01 1.311847418546676636e-01 2.275259234011173248e-02 -1.429320871829986572e-01 -7.496958132833242416e-03 1.459220647811889648e-01
-5.858075246214866638e-02 -2.290988564491271973e-01 3.892399370670318604e-02 1.603151857852935791e-01 -3.272887468338012695e-01 -7.508406881242990494e-03 -6.089432910084724426e-02 1.035445481538772583e-01 -1.739537268877029419e-01 6.054043397307395935e-02 1.924399137496948242e-01 1.724569946527481079e-01 -1.093335635960102081e-02 9.742544591426849365e-02 -3.324761390686035156e-01 2.002465873956680298e-01 3.551135659217834473e-01 -1.215390115976333618e-02 7.475072890520095825e-02 -6.462512910366058350e-02 3.590077161788940430e-02 -2.712343931198120117e-01 1.274961829185485840e-01 -6.258216500282287598e-02 8.127758651971817017e-02 -2.488566748797893524e-02 2.525598108768463135e-01 -2.834350056946277618e-02 -7.836090773344039917e-02 -2.687627971172332764e-01 -1.849035620689392090e-01 3.448005616664886475e-01
1.570795895531773567e-03 7.481183111667633057e-02 -8.471481502056121826e-02 2.857613861560821533e-01 -2.150915712118148804e-01 -4.795935092261061072e-05 -1.565799117088317871e-01 1.097330823540687561e-01 1.020162086933851242e-02 7.330994307994842529e-02 2.057337015867233276e-01 1.360137611627578735e-01 -3.499770909547805786e-02 1.305368244647979736e-01 -1.898049861192703247e-01 4.144764840602874756e-01 3.985090255737304688e-01 9.847250580787658691e-02 -7.251896709203720093e-02 8.429357782006263733e-03 -2.486287504434585571e-01 -1.955154389142990112e-01 2.485289275646209717e-01 -1.662520319223403931e-01 9.157617390155792236e-02 -7.476425170898437500e-02 1.815998107194900513e-01 -1.616653352975845337e-01 -3.372605890035629272e-02 -4.448090121150016785e-02 1.592556834220886230e-01 2.559335827827453613e-01
-3.752843709662556648e-03 -2.084986269474029541e-01 8.050159364938735962e-02 1.406168639659881592e-01 -2.132392227649688721e-01 6.466941535472869873e-02 -1.071482673287391663e-01 1.057379469275474548e-01 1.339203398674726486e-02 -1.334022432565689087e-01 -3.393811583518981934e-01 4.608787596225738525e-02 2.945958673954010010e-01 8.836642652750015259e-02 -1.496853232383728027e-01 4.505033418536186218e-02 2.909054458141326904e-01 1.187496781349182129e-01 2.205978035926818848e-01 1.691452711820602417e-01 -2.198186665773391724e-01 -8.610255271196365356e-02 -2.435846021398901939e-03 1.486906856298446655e-01 -3.579900860786437988e-01 -8.055205456912517548e-03 4.687903821468353271e-02 -6.117664650082588196e-02 2.378060072660446167e-01 -2.891708612442016602e-01 2.678973674774169922e-01 6.069935113191604614e-02
-2.351606637239456177e-01 -4.892871528863906860e-02 5.221496149897575378e-02 5.977052450180053711e-02 -5.218840837478637695e-01 5.446451902389526367e-02 -2.358735501766204834e-01 2.504722774028778076e-02 2.026664167642593384e-01 -2.154394052922725677e-03 -2.408527210354804993e-02 2.179060429334640503e-01 9.981378912925720215e-02 -9.017852693796157837e-02 -6.696888804435729980e-02 2.057290077209472656e-01 9.887979924678802490e-02 -1.045293733477592468e-01 2.485023438930511475e-01 -2.480422854423522949e-01 -1.986749917268753052e-01 -5.561461672186851501e-02 -4.831079766154289246e-02 -1.428455300629138947e-02 4.477928951382637024e-02 -1.072790846228599548e-01 -1.326194852590560913e-01 -2.661835551261901855e-01 2.711636424064636230e-01 2.330668866634368896e-01 8.028260618448257446e-02 1.582153439521789551e-01
-7.938423007726669312e-02 -2.772382199764251709e-01 2.018586993217468262e-01 2.864598035812377930e-01 -2.464048862457275391e-01 8.657436817884445190e-02 6.071085110306739807e-02 -1.476704627275466919e-01 3.334502875804901123e-01 2.426140010356903076e-02 1.057148501276969910e-01 -1.704970300197601318e-01 2.120265811681747437e-01 -1.966748237609863281e-01 -1.638956069946289062e-01 -5.608216300606727600e-02 3.594042956829071045e-01 -2.009557336568832397e-01 1.668041795492172241e-01 -1.253890991210937500e-01 -9.100036323070526123e-02 -7.989192754030227661e-02 6.630985438823699951e-02 9.320019930601119995e-02 -3.681512475013732910e-01 -1.375660300254821777e-01 -1.179998647421598434e-02 1.107092127203941345e-01 1.516465097665786743e-01 4.918119311332702637e-02 -2.320761047303676605e-02 3.170243278145790100e-02
-3.226295113563537598e-01 -3.575209081172943115e-01 8.105453103780746460e-02 3.400101065635681152e-01 -7.591525465250015259e-02 -5.990527570247650146e-02 3.665313422679901123e-01 2.981407940387725830e-01 9.170314669609069824e-02 -8.421837538480758667e-02 2.814834713935852051e-01 8.739355206489562988e-02 6.255698949098587036e-02 -1.654956638813018799e-01 -5.866687744855880737e-02 1.712773442268371582e-01 -6.937193125486373901e-02 -2.140325494110584259e-02 3.077024593949317932e-02 -5.939793959259986877e-02 -8.872713078744709492e-04 -1.726384013891220093e-01 1.922084987163543701e-01 -1.769669167697429657e-02 -2.383551150560379028e-01 -6.515456736087799072e-02 2.078127264976501465e-01 6.867184489965438843e-02 9.502514451742172241e-02 2.794232219457626343e-02 3.057498298585414886e-02 2.244135290384292603e-01
-4.206986129283905029e-01 -2.116516679525375366e-01 1.242383942008018494e-01 1.087126955389976501e-01 -1.011476740241050720e-01 -1.481697410345077515e-01 -1.794445514678955078e-02 -1.797822415828704834e-01 -3.818958997726440430e-02 -1.073290258646011353e-01 -5.660892277956008911e-02 1.673231273889541626e-01 -1.238641794770956039e-02 -1.493252515792846680e-01 -9.331000596284866333e-02 -7.515599578619003296e-02 1.659894287586212158e-01 -6.817720830440521240e-02 1.576763987541198730e-01 7.200306653976440430e-02 -1.816312521696090698e-01 -7.975156418979167938e-03 2.806334793567657471e-01 -9.471248090267181396e-02 -3.255679905414581299e-01 1.109717562794685364e-01 3.005266785621643066e-01 1.137783154845237732e-01 3.203791677951812744e-01 -1.656751036643981934e-01 2.521548569202423096e-01 8.293121308088302612e-02
-7.616556435823440552e-02 -7.273567467927932739e-02 -3.266824185848236084e-01 8.021266013383865356e-02 -2.206314355134963989e-01 -3.280401825904846191e-01 -3.756400430575013161e-03 3.866620063781738281e-01 1.831087619066238403e-01 -2.118140459060668945e-02 2.379347234964370728e-01 1.066342517733573914e-01 2.385999858379364014e-01 1.815036982297897339e-01 -1.366104185581207275e-01 -7.856421172618865967e-02 1.722181886434555054e-01 2.772909775376319885e-02 7.550745457410812378e-02 2.164273988455533981e-03 -9.540304541587829590e-02 -2.798862755298614502e-01 2.147002369165420532e-01 -2.353019267320632935e-01 -1.186235398054122925e-01 -1.587374508380889893e-01 1.060774028301239014e-01 -1.469269990921020508e-01 2.824470587074756622e-02 5.942470580339431763e-02 2.034373581409454346e-01 1.020428985357284546e-01
-5.727914720773696899e-02 -3.248622640967369080e-02 2.020572870969772339e-01 1.342302113771438599e-01 -6.383077800273895264e-02 -4.951679334044456482e-02 3.703818097710609436e-02 -2.581699788570404053e-01 6.933012604713439941e-02 -1.760253608226776123e-01 9.208402782678604126e-02 2.707352638244628906e-01 2.628384530544281006e-01 -1.602349430322647095e-01 1.500757336616516113e-01 1.639581918716430664e-01 3.071331381797790527e-01 -2.580775916576385498e-01 2.647895514965057373e-01 -2.371103018522262573e-01 -2.948771417140960693e-01 5.836451798677444458e-02 1.797000914812088013e-01 -1.801373623311519623e-02 -7.695002108812332153e-02 -5.320173874497413635e-02 1.221429184079170227e-01 -2.400959134101867676e-01 -1.767068315530195832e-04 -1.948648244142532349e-01 2.134358286857604980e-01 1.595215797424316406e-01
-1.128185838460922241e-01 -3.488236963748931885e-01 -1.423803716897964478e-01 1.397436112165451050e-01 -1.967773884534835815e-01 -6.886201351881027222e-02 -2.526036649942398071e-02 1.720585525035858154e-01 -2.021333426237106323e-01 -1.159084811806678772e-01 3.399908542633056641e-01 -2.844253927469253540e-02 -2.161820232868194580e-02 -4.319362938404083252e-01 7.613343000411987305e-02 -4.037098214030265808e-02 1.649439036846160889e-01 8.502432703971862793e-02 5.123603343963623047e-02 1.631535738706588745e-01 -2.731306552886962891e-01 -1.750466227531433105e-01 -6.530378758907318115e-02 -1.798908561468124390e-01 -2.088258862495422363e-01 5.041629448533058167e-02 -1.391645222902297974e-01 -2.221176624298095703e-01 2.185599207878112793e-01 -1.309055369347333908e-02 1.150772944092750549e-01 -7.312835007905960083e-02
-2.014947868883609772e-02 -2.699919231235980988e-02 -3.541656434535980225e-01 -7.750994991511106491e-03 9.968011640012264252e-03 -3.282694518566131592e-01 2.646666467189788818e-01 2.431393712759017944e-01 1.389167159795761108e-01 -5.914572626352310181e-02 1.025190353393554688e-01 -8.238136023283004761e-02 4.352430254220962524e-02 -2.266196012496948242e-01 8.104338496923446655e-02 1.838549375534057617e-01 3.864957392215728760e-01 1.166814714670181274e-01 1.537974178791046143e-01 9.984876029193401337e-03 -2.550666034221649170e-01 2.174102365970611572e-01 1.777302175760269165e-01 -3.243226706981658936e-01 -4.845426231622695923e-02 1.637229621410369873e-01 -9.201817959547042847e-02 1.494991965591907501e-02 7.731890678405761719e-02 -3.999176248908042908e-02 -1.287873685359954834e-01 6.912327557802200317e-02
4.432146251201629639e-02 -1.861357539892196655e-01 -2.225310653448104858e-01 2.223381102085113525e-01 -1.330570280551910400e-01 -2.864930331707000732e-01 4.347286373376846313e-02 3.618704676628112793e-01 -1.099812686443328857e-01 3.472459614276885986e-01 1.385830529034137726e-02 1.358274966478347778e-01 1.019989550113677979e-01 -1.678378432989120483e-01 1.084290221333503723e-01 1.677513271570205688e-01 2.687485218048095703e-01 -9.370921552181243896e-02 2.169759757816791534e-02 -1.008740719407796860e-02 -9.552546590566635132e-02 -5.540864542126655579e-03 1.022029891610145569e-01 -1.520645618438720703e-01 -3.125658631324768066e-01 9.697285294532775879e-02 1.168813742697238922e-02 -1.285764575004577637e-01 -2.727137878537178040e-02 -1.811238229274749756e-01 -1.984453946352005005e-01 2.846407592296600342e-01
-1.499901264905929565e-01 1.050774566829204559e-02 7.402886450290679932e-02 4.144091159105300903e-02 -7.156787067651748657e-02 4.792991280555725098e-02 -9.471244178712368011e-03 -2.012520134449005127e-01 6.113069131970405579e-02 -1.945326775312423706e-01 3.149707913398742676e-01 1.096136420965194702e-01 1.991194300353527069e-02 -1.442427188158035278e-01 -3.190918862819671631e-01 3.198222219944000244e-01 1.924572885036468506e-01 -1.267926692962646484e-01 9.742380678653717041e-02 -2.191887199878692627e-01 -3.223004937171936035e-01 5.858804215677082539e-04 1.008396595716476440e-01 -1.210267841815948486e-01 2.161696180701255798e-02 2.226302176713943481e-01 -1.997343748807907104e-01 3.964772820472717285e-02 2.913146018981933594e-01 1.604513498023152351e-03 1.862188875675201416e-01 3.060829639434814453e-01
-1.395410597324371338e-01 -8.405375480651855469e-02 -1.578656397759914398e-02 2.957687675952911377e-01 -1.145075261592864990e-02 1.480198055505752563e-01 -3.407179117202758789e-01 2.230780571699142456e-01 -8.562611043453216553e-02 -6.552051007747650146e-02 2.619805634021759033e-01 -3.251256793737411499e-02 1.837330311536788940e-01 -8.647388219833374023e-02 -3.467049300670623779e-01 3.446421027183532715e-01 2.865236103534698486e-01 -2.192214280366897583e-01 2.393366545438766479e-01 1.282819658517837524e-01 1.147994697093963623e-01 -2.349965833127498627e-02 -5.891810357570648193e-02 -1.636695349588990211e-03 -1.805482655763626099e-01 1.412679105997085571e-01 2.568826638162136078e-02 -8.173721283674240112e-02 1.437284052371978760e-01 7.315940409898757935e-02 -8.350656181573867798e-02 -1.494382023811340332e-01
-2.888413667678833008e-01 -2.798508405685424805e-01 -2.895000018179416656e-02 1.786066442728042603e-01 1.970244385302066803e-02 -1.474973857402801514e-01 5.754667893052101135e-02 -8.791889250278472900e-02 -3.464897572994232178e-01 -3.769467175006866455e-01 -2.427769005298614502e-01 2.428863495588302612e-01 -1.165401563048362732e-01 -4.582290351390838623e-02 -2.157730758190155029e-01 1.061471402645111084e-01 3.669667989015579224e-02 2.686330303549766541e-02 4.114329218864440918e-01 4.874398559331893921e-02 -1.917050182819366455e-01 -4.059655219316482544e-02 -9.982574731111526489e-02 -1.487031430006027222e-01 -1.407433580607175827e-02 -2.912383712828159332e-02 1.408612877130508423e-01 -1.916383951902389526e-01 7.684399932622909546e-02 -7.329428195953369141e-02 6.620352715253829956e-02 3.569848835468292236e-02
-1.445154845714569092e-01 -3.205800354480743408e-01 -1.283263266086578369e-01 1.082640141248703003e-01 -2.009033709764480591e-01 7.368059456348419189e-02 -1.418546587228775024e-01 9.059675037860870361e-02 2.179403007030487061e-01 -3.422527760267257690e-02 2.579241991043090820e-01 -1.245739907026290894e-01 -1.227966547012329102e-01 2.942243814468383789e-01 -2.355574965476989746e-01 2.842367291450500488e-01 -2.245629020035266876e-02 -1.353248804807662964e-01 6.322769820690155029e-02 -9.264963865280151367e-02 -2.047555893659591675e-01 -1.388557106256484985e-01 -8.112489432096481323e-02 -2.254028618335723877e-01 -1.279831826686859131e-01 7.238578516989946365e-03 6.630728393793106079e-02 -1.253663301467895508e-01 9.738032519817352295e-02 1.682503074407577515e-01 -1.295232325792312622e-01 4.053278267383575439e-01
-1.391286253929138184e-01 -2.249021530151367188e-01 -6.553040444850921631e-02 2.488768547773361206e-01 -1.349689662456512451e-01 6.098945066332817078e-02 -2.703118622303009033e-01 -6.582668423652648926e-02 -9.364061057567596436e-02 -2.609520256519317627e-01 9.127474389970302582e-03 -7.737391442060470581e-02 1.838738620281219482e-01 -1.385814845561981201e-01 -1.347532421350479126e-01 2.753238976001739502e-01 7.133192569017410278e-02 -2.332828342914581299e-01 7.339230179786682129e-02 9.251754730939865112e-02 1.564718782901763916e-03 1.895962953567504883e-01 2.089513838291168213e-01 -3.543837368488311768e-01 1.363532096147537231e-01 -1.869915425777435303e-01 1.541356146335601807e-01 1.806843578815460205e-01 3.439156413078308105e-01 4.700779169797897339e-02 3.593061119318008423e-02 -1.555172502994537354e-01
-1.451722383499145508e-01 -2.894590198993682861e-01 1.208715885877609253e-01 1.164073050022125244e-01 -2.904730737209320068e-01 5.676846206188201904e-02 -2.069987505674362183e-01 -2.085095830261707306e-02 1.588419079780578613e-01 1.776308715343475342e-01 1.974441707134246826e-01 1.657039076089859009e-01 -7.845697551965713501e-02 -1.095507219433784485e-01 -1.713907122611999512e-01 -5.973736569285392761e-02 2.973077297210693359e-01 8.788583427667617798e-02 2.338266968727111816e-01 -2.219557166099548340e-01 -3.596988916397094727e-01 -2.264439128339290619e-03 1.845246404409408569e-01 1.517073810100555420e-01 -2.674933969974517822e-01 -7.015956938266754150e-02 -6.066336482763290405e-02 2.820927463471889496e-02 2.186903059482574463e-01 -6.093753501772880554e-02 -8.190488815307617188e-02 1.899096369743347168e-01
-9.696525335311889648e-02 -1.821369379758834839e-01 1.981971561908721924e-01 1.892768293619155884e-01 -2.371265180408954620e-02 -1.472966223955154419e-01 -5.896785855293273926e-02 1.124829798936843872e-01 -8.951299637556076050e-02 -4.512042179703712463e-02 1.155512928962707520e-01 -3.525790572166442871e-02 1.554555892944335938e-01 3.691433230414986610e-03 -1.599453836679458618e-01 2.290454655885696411e-01 4.803406000137329102e-01 -6.234936788678169250e-02 6.516256183385848999e-02 2.149337828159332275e-01 -3.306057304143905640e-03 -2.123084850609302521e-02 9.598875045776367188e-02 -8.845724165439605713e-02 1.275263726711273193e-01 -8.775793761014938354e-02 2.597160935401916504e-01 -4.896091818809509277e-01 1.758601069450378418e-01 -6.947737187147140503e-02 -1.811201572418212891e-01 1.216961666941642761e-01
-1.925101131200790405e-01 -3.959595263004302979e-01 1.385912299156188965e-01 1.842267662286758423e-01 -1.023742854595184326e-01 -2.015414088964462280e-02 8.349819481372833252e-02 8.768538385629653931e-02 -6.046557053923606873e-02 -8.089517802000045776e-02 2.364234626293182373e-01 2.766314335167407990e-02 -9.161535650491714478e-02 -6.662464886903762817e-02 -7.559666782617568970e-02 4.918559789657592773e-01 1.699628084897994995e-01 -1.228079758584499359e-02 2.027901262044906616e-02 1.352027505636215210e-01 -2.834183871746063232e-01 1.738523840904235840e-01 -2.459674887359142303e-02 -1.111305225640535355e-02 7.886758446693420410e-02 2.023602649569511414e-02 -1.826444119215011597e-01 6.831087917089462280e-02 1.813455075025558472e-01 -2.473720610141754150e-01 -2.471128255128860474e-01 2.032821476459503174e-01
-3.811597228050231934e-01 -5.193858593702316284e-02 5.975034087896347046e-03 2.351048439741134644e-01 -1.845915615558624268e-01 -1.236440613865852356e-01 1.526488512754440308e-01 1.789489015936851501e-02 4.173781350255012512e-02 -8.243916556239128113e-03 4.337948933243751526e-02 -6.025909632444381714e-02 1.821384280920028687e-01 -2.018702179193496704e-01 -1.484595984220504761e-01 -2.587057463824748993e-02 2.957769930362701416e-01 5.838367342948913574e-02 2.709597647190093994e-01 -2.642304003238677979e-01 -6.271579116582870483e-02 -1.626950055360794067e-01 -1.262152493000030518e-01 -1.632210314273834229e-01 -4.599486291408538818e-02 3.502757474780082703e-02 -1.668892055749893188e-01 -4.134235680103302002e-01 7.272578775882720947e-02 1.977915763854980469e-01 1.458139121532440186e-01 2.118433862924575806e-01
-2.003258615732192993e-01 -2.284431084990501404e-02 -1.637255400419235229e-01 -6.407999247312545776e-02 -1.847272515296936035e-01 8.734900504350662231e-03 -1.054399237036705017e-01 7.588820904493331909e-02 -1.610263139009475708e-01 -5.182967334985733032e-02 -1.691314131021499634e-01 1.774857938289642334e-01 2.060762979090213776e-02 -1.933029294013977051e-01 -2.040747925639152527e-02 1.220512911677360535e-01 1.932475119829177856e-01 -2.604262530803680420e-01 2.232414186000823975e-01 1.444800049066543579e-01 -1.706364601850509644e-01 8.031918108463287354e-02 8.712869882583618164e-02 -2.480983883142471313e-01 -5.610489845275878906e-01 3.535874187946319580e-02 1.196885481476783752e-01 -2.317266464233398438e-01 1.526163965463638306e-01 1.926455050706863403e-01 -8.743300288915634155e-02 -5.333796143531799316e-02
1.761319190263748169e-01 -1.787879616022109985e-01 9.138568490743637085e-02 2.340897768735885620e-01 -2.839588820934295654e-01 -2.965439343824982643e-03 -2.414696067571640015e-01 9.084945917129516602e-02 -2.224966883659362793e-02 -1.411172933876514435e-02 -9.587492048740386963e-02 1.928894519805908203e-01 2.538319863379001617e-02 9.812288731336593628e-02 -6.367829442024230957e-02 2.923182547092437744e-01 2.761364281177520752e-01 8.588163554668426514e-02 3.307008445262908936e-01 1.326267272233963013e-01 -3.189561963081359863e-01 -1.261839866638183594e-01 -2.577584981918334961e-02 -2.703989148139953613e-01 1.286686956882476807e-01 1.499370634555816650e-01 2.078135013580322266e-01 -2.809147238731384277e-01 -7.613880932331085205e-02 -4.500107839703559875e-02 -2.365250140428543091e-02 9.086938947439193726e-02
-9.594826400279998779e-02 -1.644349247217178345e-01 1.363331973552703857e-01 -4.821905493736267090e-02 -1.840724498033523560e-01 9.313040226697921753e-02 1.379041671752929688e-01 -2.092303186655044556e-01 9.038388729095458984e-02 -6.110014393925666809e-02 -9.596063196659088135e-02 1.307304650545120239e-01 2.229526638984680176e-01 -2.821009755134582520e-01 -8.549930155277252197e-02 3.481061756610870361e-01 2.166661024093627930e-01 -1.242800727486610413e-01 3.091510832309722900e-01 7.379252463579177856e-02 -2.491964250802993774e-01 -7.524357736110687256e-02 1.307295709848403931e-01 -1.849132217466831207e-02 -4.107155203819274902e-01 -4.363222792744636536e-02 -1.195816695690155029e-01 5.069935694336891174e-02 3.169088065624237061e-01 -2.237092331051826477e-02 -6.699443608522415161e-02 -5.559718701988458633e-03
[truncated: 3,271,690 more chars]
