# Supplementary material for: The Language of Innovation
Source: PLoS One. 2020 Apr 30;15(4):e0230107. doi: 10.1371/journal.pone.0230107 (PMC7194493; doi:10.1371/journal.pone.0230107)
Supplement: S6 File — (GZ) [file pone.0230107.s006.tar.gz › 1984-1988/V2Run_24_VS_4500_embeddings1984-1988ED32.txt]

-2.125956863164901733e-01 1.282281875610351562e-01 -2.777426838874816895e-01 -2.361976206302642822e-01 -1.122602298855781555e-01 3.142634332180023193e-01 -2.311637252569198608e-01 -1.576625704765319824e-01 1.057406216859817505e-01 9.842752665281295776e-02 -1.415369659662246704e-01 8.399490267038345337e-02 9.129938483238220215e-02 7.882329076528549194e-02 -1.409780979156494141e-01 1.848109960556030273e-01 2.573768496513366699e-01 1.419353932142257690e-01 -9.432990103960037231e-02 6.418625265359878540e-02 1.261003464460372925e-01 -9.898916631937026978e-02 2.447025924921035767e-01 1.447532176971435547e-01 4.549153521656990051e-02 3.953841328620910645e-01 -1.906050555408000946e-02 -1.643078178167343140e-01 2.013747245073318481e-01 -9.300473332405090332e-02 2.098561227321624756e-01 -1.195718348026275635e-01
1.292809098958969116e-01 6.045154854655265808e-02 -3.453992009162902832e-01 1.186044290661811829e-01 1.825915873050689697e-01 4.917511343955993652e-02 -5.859439820051193237e-02 -1.316021978855133057e-01 2.624119222164154053e-01 2.802253365516662598e-01 -1.322727650403976440e-01 4.176696017384529114e-02 2.801994085311889648e-01 -1.392074972391128540e-01 7.094177417457103729e-03 -1.675197333097457886e-01 -1.918605417013168335e-01 1.006662994623184204e-01 -7.316638529300689697e-02 9.385583107359707355e-04 -1.299992352724075317e-01 3.123970627784729004e-01 -3.358656540513038635e-02 2.016242891550064087e-01 2.776392996311187744e-01 3.221265673637390137e-01 1.776461899280548096e-01 -1.863997578620910645e-01 9.742870181798934937e-02 3.359096590429544449e-03 1.717140227556228638e-01 4.910756275057792664e-02
1.196787040680646896e-02 -1.871026009321212769e-01 -3.868988454341888428e-01 7.116080075502395630e-02 1.127774193882942200e-01 1.460193395614624023e-01 2.411678284406661987e-01 2.065484523773193359e-01 9.465099871158599854e-02 2.986053526401519775e-01 2.619920670986175537e-02 1.038222685456275940e-01 3.377290070056915283e-01 1.009600460529327393e-01 -1.011051684617996216e-01 1.910490244626998901e-01 1.113326475024223328e-01 2.060833424329757690e-01 -9.278943389654159546e-02 2.841945365071296692e-02 -2.454859912395477295e-01 2.156321555376052856e-01 8.952960371971130371e-02 -4.998851194977760315e-02 1.695984788239002228e-02 2.348728328943252563e-01 -4.298802837729454041e-02 -2.650778591632843018e-01 -6.460996717214584351e-02 2.167766243219375610e-01 9.877771884202957153e-02 1.568965166807174683e-01
8.532693982124328613e-02 1.296975463628768921e-01 -1.712417900562286377e-01 -1.899747848510742188e-01 3.305865824222564697e-02 6.355971843004226685e-02 -2.548951208591461182e-01 7.461849600076675415e-02 1.912005096673965454e-01 -1.850495929829776287e-03 -1.325942873954772949e-01 7.824271172285079956e-02 3.615604043006896973e-01 8.480881899595260620e-02 7.849412970244884491e-03 1.725077182054519653e-01 -7.068105787038803101e-02 1.107181087136268616e-01 2.278435528278350830e-01 2.505568861961364746e-01 -2.735201120376586914e-01 1.715539097785949707e-01 2.278306633234024048e-01 8.132360130548477173e-02 3.475571870803833008e-01 2.047002166509628296e-01 -1.017187237739562988e-01 -8.883478492498397827e-02 6.100365892052650452e-02 -2.506256401538848877e-01 2.237471193075180054e-01 -1.206830665469169617e-01
3.639531880617141724e-02 -1.802942454814910889e-01 -7.609325647354125977e-02 -3.147924840450286865e-01 -1.816129386425018311e-01 2.016581892967224121e-01 -7.030668109655380249e-02 1.034840419888496399e-01 2.144848108291625977e-01 3.541743159294128418e-01 -2.251727133989334106e-02 -6.733492016792297363e-02 2.906367778778076172e-01 1.023182645440101624e-01 -3.882503882050514221e-02 -3.510719910264015198e-02 1.851749122142791748e-01 1.418983489274978638e-01 1.640110462903976440e-01 1.851444318890571594e-02 2.341215312480926514e-02 1.679559051990509033e-01 2.897872924804687500e-01 6.095410138368606567e-02 2.039286494255065918e-01 1.323384940624237061e-01 2.389174252748489380e-01 -1.624007523059844971e-01 -1.701703853905200958e-02 -2.707312405109405518e-01 2.183597981929779053e-01 1.894262433052062988e-01
-3.654577955603599548e-02 -2.358637601137161255e-01 -1.701759845018386841e-01 -2.598993852734565735e-02 -2.175899455323815346e-03 2.043677568435668945e-01 -1.265629529953002930e-01 -1.164609566330909729e-01 -5.114541202783584595e-02 2.335248142480850220e-01 1.582060754299163818e-01 5.294740200042724609e-02 6.603125482797622681e-02 1.552167385816574097e-01 1.222823485732078552e-01 3.852486237883567810e-02 -7.125632371753454208e-03 3.702189922332763672e-01 1.258067786693572998e-01 -1.691146520897746086e-03 2.822753414511680603e-02 4.346501529216766357e-01 4.071815907955169678e-01 1.911338716745376587e-01 1.277892738580703735e-01 1.987618654966354370e-01 -1.361043006181716919e-01 -1.299629658460617065e-01 -9.175204485654830933e-02 -1.641319096088409424e-01 1.775085777044296265e-01 9.521308541297912598e-02
-6.002381816506385803e-02 -1.528483033180236816e-01 -1.884971857070922852e-01 -6.674761325120925903e-02 2.063272520899772644e-03 3.316474556922912598e-01 -2.215609550476074219e-01 3.791289776563644409e-02 -8.243957534432411194e-03 3.591734468936920166e-01 4.682039842009544373e-02 9.992231428623199463e-02 3.496365249156951904e-01 1.487961113452911377e-01 -1.327681988477706909e-01 -1.002658251672983170e-02 -9.959620982408523560e-02 6.138478219509124756e-02 6.175230443477630615e-02 9.420023858547210693e-02 6.298974901437759399e-02 2.964246869087219238e-01 -1.626831293106079102e-02 -4.101058468222618103e-02 -5.289474502205848694e-02 1.632176339626312256e-01 5.729969218373298645e-02 -3.668507337570190430e-01 1.669752150774002075e-01 3.111873380839824677e-02 3.157816231250762939e-01 2.305190712213516235e-01
1.569013595581054688e-01 7.865224778652191162e-02 -2.173685133457183838e-01 5.494407936930656433e-02 2.187832742929458618e-01 -6.273780763149261475e-02 -2.721080780029296875e-01 -9.764420986175537109e-02 3.975902125239372253e-02 1.785081624984741211e-01 9.681629389524459839e-02 1.274356842041015625e-01 2.930151522159576416e-01 -1.003177314996719360e-01 1.766127943992614746e-01 1.557982563972473145e-01 1.648860424757003784e-01 2.053246349096298218e-01 4.617140069603919983e-02 1.478569358587265015e-01 -2.639496922492980957e-01 6.438041478395462036e-02 2.438663542270660400e-01 6.394794583320617676e-02 1.909158080816268921e-01 4.231288731098175049e-01 1.123033165931701660e-01 1.558837741613388062e-01 1.864377707242965698e-01 9.069154039025306702e-03 2.347138226032257080e-01 7.650842890143394470e-03
1.296656876802444458e-01 1.549987196922302246e-01 -9.557142853736877441e-02 -2.804441154003143311e-01 7.166440039873123169e-02 -4.201909154653549194e-02 -3.222630023956298828e-01 -5.083608999848365784e-02 2.968122065067291260e-01 2.267554700374603271e-01 8.983173966407775879e-02 7.624137401580810547e-02 3.761956095695495605e-01 1.745384782552719116e-01 -4.554654285311698914e-02 9.838822484016418457e-02 5.423917248845100403e-02 4.988462105393409729e-02 2.851634472608566284e-02 1.964025199413299561e-02 -5.919598788022994995e-02 1.384406387805938721e-01 1.421700417995452881e-01 3.924897015094757080e-01 3.706437647342681885e-01 4.971210658550262451e-02 -1.256325095891952515e-01 -1.853253990411758423e-01 -7.621714845299720764e-03 -1.574178040027618408e-01 5.023756250739097595e-02 1.292647793889045715e-03
1.951688677072525024e-01 -9.059982746839523315e-02 -4.646545276045799255e-02 -1.321173310279846191e-01 6.833063811063766479e-02 2.537650167942047119e-01 7.467569410800933838e-02 -1.072895675897598267e-01 3.006019592285156250e-01 1.972475647926330566e-01 -3.766105175018310547e-01 2.668324410915374756e-01 -1.449958770535886288e-03 4.371922928839921951e-03 7.268556207418441772e-02 2.482533901929855347e-01 1.527559608221054077e-01 -1.357359439134597778e-01 1.601078808307647705e-01 1.388351526111364365e-02 9.448689967393875122e-02 -1.058525368571281433e-01 4.112002998590469360e-02 2.526787221431732178e-01 1.689204573631286621e-01 3.127291053533554077e-02 -3.182644844055175781e-01 -2.207302898168563843e-01 9.604753553867340088e-02 1.241662651300430298e-01 2.754617333412170410e-01 -7.343398034572601318e-02
-2.272146195173263550e-01 1.040084436535835266e-01 -2.587096989154815674e-01 -1.451309174299240112e-01 1.296100020408630371e-01 1.288598328828811646e-01 -2.498335838317871094e-01 -1.800585165619850159e-02 3.214355409145355225e-01 2.217138856649398804e-01 1.500011831521987915e-01 -1.252644360065460205e-01 2.200687825679779053e-01 -8.302143216133117676e-02 7.737197726964950562e-02 2.168875187635421753e-02 5.615070834755897522e-02 3.085043728351593018e-01 -2.566545903682708740e-01 2.470903284847736359e-02 -6.245248019695281982e-02 1.395257711410522461e-01 -8.884044364094734192e-03 1.000791192054748535e-01 2.778579890727996826e-01 2.060401141643524170e-01 2.398327142000198364e-01 1.820468306541442871e-01 4.908982291817665100e-02 7.855511456727981567e-02 2.894380390644073486e-01 4.739078227430582047e-03
2.092811465263366699e-02 -2.639180235564708710e-02 -3.187829554080963135e-01 -5.527945607900619507e-02 1.964203119277954102e-01 4.800173342227935791e-01 -4.527483507990837097e-02 -1.769336163997650146e-01 -1.404373645782470703e-01 4.808537662029266357e-02 5.654588341712951660e-02 5.361188575625419617e-02 1.886265128850936890e-01 1.109420210123062134e-01 -5.668737459927797318e-03 3.568894565105438232e-01 -2.445295304059982300e-01 1.025855541229248047e-02 1.934376923600211740e-04 1.326155066490173340e-01 -4.689613357186317444e-02 -8.927578479051589966e-02 7.916951179504394531e-02 1.794283390045166016e-01 1.156696081161499023e-01 2.836433053016662598e-01 1.580290198326110840e-01 1.554781794548034668e-01 1.375584751367568970e-01 -4.581138119101524353e-02 1.429139077663421631e-01 2.790943980216979980e-01
7.581979036331176758e-02 -3.675204217433929443e-01 -1.434782445430755615e-01 1.747780106961727142e-02 2.401147037744522095e-01 7.013115286827087402e-02 -2.045379430055618286e-01 9.117662906646728516e-02 1.358581483364105225e-01 7.986213266849517822e-02 1.475979089736938477e-01 2.990396916866302490e-01 2.202910482883453369e-01 -1.449010223150253296e-01 -1.948848366737365723e-02 2.215152233839035034e-01 -2.536961063742637634e-02 -1.755220592021942139e-01 -6.395588815212249756e-02 4.722271859645843506e-02 -3.293760418891906738e-01 1.179633438587188721e-01 2.116752415895462036e-01 1.115663573145866394e-01 2.734145224094390869e-01 2.262515425682067871e-01 -1.737449616193771362e-01 -9.672699123620986938e-02 4.291959851980209351e-02 -1.671991199254989624e-01 1.976803243160247803e-01 -1.369473338127136230e-01
-9.440999478101730347e-02 -1.864908486604690552e-01 -3.904794454574584961e-01 1.471218280494213104e-02 -1.144683435559272766e-01 5.603072792291641235e-02 -1.659007966518402100e-01 -6.557345390319824219e-03 2.616107165813446045e-01 1.079386696219444275e-01 -1.481861770153045654e-01 9.847893565893173218e-02 2.712572515010833740e-01 1.362261474132537842e-01 -2.561002671718597412e-01 1.085326224565505981e-01 2.635725215077400208e-02 2.864754386246204376e-02 5.859148874878883362e-02 1.217439249157905579e-01 -2.661087810993194580e-01 1.656761169433593750e-01 1.185857132077217102e-01 1.735767722129821777e-02 -8.625374175608158112e-03 2.262405008077621460e-01 1.612534523010253906e-01 -4.354127869009971619e-02 -2.780283242464065552e-02 -3.079206496477127075e-02 3.774266541004180908e-01 3.504711091518402100e-01
-1.016498580574989319e-01 -2.745224907994270325e-02 -1.086237654089927673e-01 -3.464764356613159180e-01 2.757043838500976562e-01 1.183179467916488647e-01 3.622441738843917847e-02 -1.492576599121093750e-01 4.265293180942535400e-01 1.640141904354095459e-01 5.670315027236938477e-02 2.970278263092041016e-01 3.238202631473541260e-02 -2.012603580951690674e-01 -7.837610691785812378e-02 3.606893718242645264e-01 9.165943413972854614e-02 1.693940907716751099e-01 6.547582894563674927e-02 -8.617781847715377808e-02 -1.024968698620796204e-01 -9.011120349168777466e-02 1.772529184818267822e-01 7.848282903432846069e-02 2.014149278402328491e-01 9.708990156650543213e-02 -6.318181753158569336e-02 -3.162719681859016418e-02 8.290946483612060547e-02 2.158534526824951172e-01 2.244517654180526733e-01 3.947776183485984802e-02
-5.538228899240493774e-02 -3.530137008056044579e-03 -1.687342524528503418e-01 -6.743394583463668823e-02 -1.086840685456991196e-02 3.347417712211608887e-02 -3.569727241992950439e-01 1.225207298994064331e-01 1.782426983118057251e-01 5.074999108910560608e-02 1.416870802640914917e-01 2.576107382774353027e-01 2.259425967931747437e-01 3.444195492193102837e-03 1.242389753460884094e-01 1.918782144784927368e-01 1.700549870729446411e-01 1.902941465377807617e-01 1.539742108434438705e-03 1.161902993917465210e-01 3.338188305497169495e-02 1.948927640914916992e-01 -1.169543191790580750e-01 2.431432008743286133e-01 1.833908855915069580e-01 5.032194852828979492e-01 2.291214615106582642e-01 5.450627580285072327e-02 6.018591672182083130e-02 -1.722874343395233154e-01 1.721750348806381226e-01 -1.779307611286640167e-02
3.241282701492309570e-02 -6.357783451676368713e-03 -4.684600234031677246e-01 -3.007387742400169373e-02 2.253160327672958374e-01 2.297746986150741577e-01 -4.370019584894180298e-02 -2.175556123256683350e-02 1.170230507850646973e-01 2.641440927982330322e-01 6.986703723669052124e-02 1.444626450538635254e-01 -4.838851280510425568e-03 9.394669532775878906e-02 -1.503242105245590210e-01 2.276805788278579712e-01 -1.741274893283843994e-01 -1.515590995550155640e-01 1.261974312365055084e-02 2.258797287940979004e-01 7.572823762893676758e-02 6.374307721853256226e-02 2.318778336048126221e-01 -1.431343425065279007e-02 3.064140379428863525e-01 2.279566079378128052e-01 1.283908486366271973e-01 -1.115139499306678772e-01 -5.033125728368759155e-02 -1.658578366041183472e-01 1.370501816272735596e-01 2.970871329307556152e-01
-7.465391606092453003e-02 -1.623205542564392090e-01 -1.733296513557434082e-01 1.067153960466384888e-01 8.517255634069442749e-02 1.725598573684692383e-01 -3.829599916934967041e-01 -1.477363854646682739e-01 4.037566483020782471e-02 3.522928953170776367e-01 1.540147513151168823e-01 2.387458272278308868e-02 3.253411948680877686e-01 -6.744411308318376541e-03 -3.200440704822540283e-01 3.128951787948608398e-01 -3.367203474044799805e-02 2.079236209392547607e-01 -2.899130433797836304e-02 -8.736952394247055054e-02 1.163154542446136475e-01 1.097688917070627213e-02 1.363897621631622314e-01 3.009141609072685242e-02 2.955974936485290527e-01 7.011647522449493408e-02 2.132170349359512329e-01 -8.518346399068832397e-02 -1.050561945885419846e-02 -1.250921338796615601e-01 5.820107087492942810e-02 -1.213332936167716980e-01
-3.622733429074287415e-02 -5.473973229527473450e-02 -3.502363562583923340e-01 -6.941235810518264771e-02 2.227393090724945068e-01 3.846222162246704102e-01 -1.546446681022644043e-01 -6.071510165929794312e-02 2.780699431896209717e-01 -4.883807897567749023e-02 -2.376037091016769409e-01 1.943226754665374756e-01 2.856458425521850586e-01 -3.626129776239395142e-02 -7.208333909511566162e-02 -2.405926883220672607e-01 -5.244436115026473999e-02 9.584498591721057892e-03 -1.077337637543678284e-01 -7.287132740020751953e-02 5.043344572186470032e-02 -9.331782907247543335e-02 2.315186560153961182e-01 -5.112494900822639465e-02 7.200908660888671875e-02 3.933748975396156311e-02 -2.087914943695068359e-01 3.372897207736968994e-02 -4.835482686758041382e-02 3.051179349422454834e-01 2.774840295314788818e-01 1.096483618021011353e-01
3.309104740619659424e-01 2.028994858264923096e-01 -2.570348083972930908e-01 -1.027682200074195862e-01 1.874250918626785278e-01 1.564552485942840576e-01 -2.209973335266113281e-01 4.499469697475433350e-02 2.866159379482269287e-01 4.594443365931510925e-02 1.002640575170516968e-01 -6.699045747518539429e-02 2.547426819801330566e-01 1.343938112258911133e-01 -4.057760909199714661e-02 1.025347039103507996e-01 5.155334621667861938e-02 1.804490834474563599e-01 6.479471921920776367e-02 -7.271261513233184814e-02 3.889515623450279236e-02 3.837132453918457031e-01 3.234696090221405029e-01 4.874600097537040710e-02 -5.269408598542213440e-02 5.089283362030982971e-02 9.122313559055328369e-02 -2.490682750940322876e-01 -5.400086939334869385e-02 3.899542614817619324e-02 2.932260036468505859e-01 -4.136938974261283875e-02
2.721414715051651001e-02 -1.702450215816497803e-01 -5.872973799705505371e-02 1.411031931638717651e-01 7.910962402820587158e-02 1.168820485472679138e-01 -2.332833409309387207e-01 1.820380426943302155e-02 2.775785028934478760e-01 1.213973015546798706e-01 1.132062077522277832e-01 5.233624204993247986e-02 3.171938061714172363e-01 1.219498366117477417e-01 -8.667648583650588989e-02 9.298378229141235352e-02 2.145692855119705200e-01 -1.545765846967697144e-01 1.875059455633163452e-01 8.235880732536315918e-02 -1.401363760232925415e-01 3.176546394824981689e-01 3.759713470935821533e-01 1.057805195450782776e-01 1.283332109451293945e-01 6.244472786784172058e-02 -1.082515493035316467e-01 -8.346688002347946167e-03 9.883918613195419312e-02 6.827706843614578247e-02 4.488639831542968750e-01 -1.521812286227941513e-02
1.997942477464675903e-01 -1.044169589877128601e-01 -4.960225149989128113e-02 -3.472050726413726807e-01 -9.877301752567291260e-02 2.317755520343780518e-01 -2.360916435718536377e-01 -1.226054951548576355e-01 1.494382768869400024e-01 1.518363654613494873e-01 -9.159933030605316162e-02 1.913664042949676514e-01 2.671708166599273682e-01 3.505586832761764526e-02 -2.855784632265567780e-02 4.927510395646095276e-02 2.042842358350753784e-01 -7.314438116736710072e-04 1.263515558093786240e-02 3.618752956390380859e-02 -1.242432817816734314e-01 2.548137903213500977e-01 2.741266489028930664e-01 -8.114925026893615723e-02 -5.631025135517120361e-02 2.885691821575164795e-01 9.860146790742874146e-02 -1.139504909515380859e-01 -3.302084803581237793e-01 -5.734797567129135132e-02 3.067604899406433105e-01 6.922866404056549072e-02
-1.196629367768764496e-02 9.212599694728851318e-02 -7.439455389976501465e-02 1.097271963953971863e-01 -5.178499221801757812e-02 1.493876129388809204e-01 1.741724610328674316e-01 1.220448017120361328e-01 -2.191486060619354248e-01 1.807814240455627441e-01 -1.605880409479141235e-01 -5.019215866923332214e-03 3.993536829948425293e-01 -2.730912864208221436e-01 6.822031736373901367e-02 2.571259997785091400e-02 -1.475756168365478516e-01 2.485924065113067627e-01 8.543572574853897095e-02 6.901747733354568481e-02 2.824002206325531006e-01 9.876602888107299805e-02 5.252755433320999146e-02 2.283055484294891357e-01 4.055890738964080811e-01 2.362408190965652466e-01 -3.626396879553794861e-02 -7.219683378934860229e-02 -9.160520881414413452e-02 1.096131727099418640e-01 1.996328830718994141e-01 -1.747584789991378784e-01
2.290537953376770020e-01 -2.106525152921676636e-01 -1.765585690736770630e-01 -1.147820614278316498e-02 1.101212352514266968e-01 2.937731146812438965e-01 -5.539404749870300293e-01 -1.151144802570343018e-01 1.207425892353057861e-01 4.252732917666435242e-02 -1.448038816452026367e-01 4.548949003219604492e-02 6.266037374734878540e-02 -5.769077688455581665e-02 -9.266544133424758911e-02 -1.332945525646209717e-01 6.245246529579162598e-02 9.438301622867584229e-02 -2.767657339572906494e-01 1.388788372278213501e-01 6.440734863281250000e-02 2.601684629917144775e-01 1.862051784992218018e-01 -5.024630576372146606e-02 2.361182868480682373e-02 7.291816920042037964e-02 -1.828601658344268799e-01 -1.675730794668197632e-01 -1.965534389019012451e-01 1.144871264696121216e-01 2.059310376644134521e-01 -3.195798769593238831e-02
-3.856161236763000488e-02 -1.058251857757568359e-01 4.718543961644172668e-02 2.234583646059036255e-01 1.871271580457687378e-01 3.810312971472740173e-02 -5.479179322719573975e-02 1.564597934484481812e-01 3.128364682197570801e-01 -6.618257611989974976e-02 4.683816060423851013e-02 -9.154994040727615356e-02 4.239231348037719727e-01 7.410205155611038208e-02 1.801914721727371216e-01 2.455168962478637695e-01 1.225524246692657471e-01 1.433342099189758301e-01 1.400387566536664963e-02 -1.673268079757690430e-01 4.937028046697378159e-03 2.537310421466827393e-01 2.809932827949523926e-01 1.987946778535842896e-01 2.738054692745208740e-01 1.767638623714447021e-01 5.068648606538772583e-02 5.618881434202194214e-02 2.929255552589893341e-02 -3.325134515762329102e-02 3.420847952365875244e-01 5.354367196559906006e-02
-8.877694606781005859e-02 -1.772897131741046906e-02 -4.086653590202331543e-01 1.262705679982900620e-02 3.023289442062377930e-01 2.840602993965148926e-01 -2.453082203865051270e-01 -4.864121600985527039e-02 2.289324402809143066e-01 1.854084581136703491e-01 -9.778227657079696655e-02 -8.364624530076980591e-02 -1.799808931536972523e-03 1.815263764001429081e-03 -1.045195236802101135e-01 8.034314215183258057e-02 1.563731878995895386e-01 1.031951233744621277e-02 -4.036984592676162720e-02 2.902237772941589355e-01 -3.177472651004791260e-01 5.487943813204765320e-02 2.056064754724502563e-01 7.648378610610961914e-02 -2.735495194792747498e-02 1.466888636350631714e-01 -2.997201308608055115e-02 -1.623856872320175171e-01 -2.464874535799026489e-01 -1.167782545089721680e-01 2.856422066688537598e-01 3.516350314021110535e-02
2.008382529020309448e-01 -1.636865735054016113e-02 -1.884416490793228149e-01 -3.588130474090576172e-01 1.089103966951370239e-01 1.476026177406311035e-01 1.301680058240890503e-01 -2.116959095001220703e-01 1.836257278919219971e-01 1.524045616388320923e-01 -2.554405108094215393e-02 2.281764447689056396e-01 1.404831260442733765e-01 1.204792857170104980e-01 -1.033178344368934631e-01 5.409374088048934937e-02 1.381187736988067627e-01 -3.182911500334739685e-02 2.089440971612930298e-01 7.241840660572052002e-02 -1.319302991032600403e-02 2.509603500366210938e-01 2.530129551887512207e-01 -1.299237925559282303e-02 1.089632362127304077e-01 3.188419044017791748e-01 8.412708528339862823e-03 -4.134462773799896240e-02 1.184753477573394775e-01 -2.064983397722244263e-01 3.363201916217803955e-01 2.465444654226303101e-01
-1.016908213496208191e-01 -2.618245482444763184e-01 -2.279837727546691895e-01 -8.957920223474502563e-02 -2.321171574294567108e-02 2.541440725326538086e-01 -2.206556126475334167e-02 1.784320324659347534e-01 -8.991793543100357056e-02 2.481286823749542236e-01 -1.731072813272476196e-01 1.881398819386959076e-02 3.500262200832366943e-01 5.876218900084495544e-03 -9.156572073698043823e-02 7.744726538658142090e-02 5.047710612416267395e-02 8.591929450631141663e-03 -2.924120426177978516e-01 -5.540065467357635498e-02 -1.837298423051834106e-01 1.937539726495742798e-01 5.964959040284156799e-02 -7.190621923655271530e-03 1.063247174024581909e-01 4.428144991397857666e-01 -6.963572651147842407e-02 -1.091963425278663635e-01 -1.006885468959808350e-01 -7.336194068193435669e-02 3.056555986404418945e-01 1.659325063228607178e-01
1.298788785934448242e-01 -7.878973335027694702e-02 -8.685644716024398804e-02 -5.119373798370361328e-01 1.645779237151145935e-02 2.306401729583740234e-01 4.161532223224639893e-02 -1.508546471595764160e-01 2.134917825460433960e-01 2.241441980004310608e-02 8.474049717187881470e-02 1.892609447240829468e-01 1.824158281087875366e-01 -1.230397596955299377e-01 -1.055864989757537842e-02 -3.314244002103805542e-02 1.362259089946746826e-01 2.036072909832000732e-01 9.462177753448486328e-02 -8.081338554620742798e-02 -1.773975975811481476e-02 2.802554368972778320e-01 1.395412683486938477e-01 1.725117713212966919e-01 -1.052190810441970825e-01 1.165978014469146729e-01 1.604508012533187866e-01 -1.742260158061981201e-01 1.472838874906301498e-02 -2.228573560714721680e-01 3.890995383262634277e-01 7.075051963329315186e-02
8.134017139673233032e-02 -3.690321743488311768e-01 -2.040039598941802979e-01 1.229424849152565002e-01 1.837091892957687378e-02 2.986969649791717529e-01 -1.153591722249984741e-01 9.216620028018951416e-02 3.320219516754150391e-01 1.916626840829849243e-01 -5.889357253909111023e-02 -1.498754173517227173e-01 1.221583783626556396e-01 1.425479054450988770e-01 -7.945216447114944458e-02 2.129062414169311523e-01 5.164154618978500366e-02 6.320951133966445923e-02 -4.671023413538932800e-02 9.952285885810852051e-02 -1.283224225044250488e-01 2.020694315433502197e-01 8.039160817861557007e-02 -4.581352695822715759e-02 1.110013723373413086e-01 2.473353296518325806e-01 -2.650111019611358643e-01 -3.185544610023498535e-01 1.404329240322113037e-01 1.285523176193237305e-02 2.328985035419464111e-01 1.593011617660522461e-01
1.405897885560989380e-01 7.960449904203414917e-02 -1.315110325813293457e-01 -3.700570166110992432e-01 1.823565661907196045e-01 1.540503799915313721e-01 3.937493637204170227e-02 -7.331165671348571777e-02 1.871846616268157959e-02 2.392382472753524780e-01 3.285882994532585144e-02 2.350062578916549683e-01 3.984172344207763672e-01 -6.796778738498687744e-02 1.434716582298278809e-02 -3.587558865547180176e-02 2.881052792072296143e-01 1.491411216557025909e-02 1.222544908523559570e-01 5.202616751194000244e-02 -4.239666089415550232e-02 2.329540550708770752e-01 2.903672754764556885e-01 -5.699605122208595276e-02 2.579414844512939453e-02 2.109283804893493652e-01 2.028097659349441528e-01 -6.258959881961345673e-03 3.632761165499687195e-02 1.170712988823652267e-02 3.321322500705718994e-01 1.854877620935440063e-01
1.076126173138618469e-01 3.953214734792709351e-03 -3.744345903396606445e-02 -3.728752732276916504e-01 2.328102141618728638e-01 1.892152875661849976e-01 -9.953647851943969727e-02 2.169100753962993622e-02 9.723204374313354492e-02 -7.871542125940322876e-02 -1.824918836355209351e-01 1.133014708757400513e-01 1.304154545068740845e-01 -9.965435415506362915e-02 4.539657384157180786e-02 3.652466088533401489e-02 4.670044407248497009e-02 1.151093915104866028e-01 2.051428891718387604e-02 -1.000432968139648438e-01 -1.227508857846260071e-01 2.020305395126342773e-01 3.583191037178039551e-01 -9.217793494462966919e-02 1.249776780605316162e-01 2.277446091175079346e-01 1.141611933708190918e-01 -1.328127384185791016e-01 -7.591802626848220825e-02 -2.579365968704223633e-01 4.584993124008178711e-01 2.369611859321594238e-01
3.224449157714843750e-01 2.439225465059280396e-01 -1.775502860546112061e-01 -2.197444438934326172e-01 1.811022311449050903e-02 3.164935708045959473e-01 -1.847154274582862854e-02 -4.535437561571598053e-03 7.001578807830810547e-02 1.453960239887237549e-01 -1.933937221765518188e-01 -1.662241965532302856e-01 1.838527619838714600e-01 -2.321976572275161743e-01 2.198374718427658081e-01 1.492807269096374512e-01 1.707083284854888916e-01 9.660878032445907593e-02 -4.002192318439483643e-01 1.277508586645126343e-01 -4.500220343470573425e-02 1.662677824497222900e-01 -1.505536027252674103e-02 4.940290004014968872e-02 8.257556706666946411e-02 6.205082312226295471e-02 -7.287103682756423950e-02 3.156208619475364685e-02 -1.234539076685905457e-01 4.080498963594436646e-02 3.503311574459075928e-01 5.035624653100967407e-02
7.410764694213867188e-02 6.376087665557861328e-02 -3.084158003330230713e-01 1.162915527820587158e-01 2.982768043875694275e-02 1.720232963562011719e-01 -2.630287110805511475e-01 -7.093174010515213013e-02 5.098120868206024170e-02 1.413595378398895264e-01 -1.971277743577957153e-01 1.578914225101470947e-01 -1.407492160797119141e-02 -3.368690013885498047e-01 4.319896548986434937e-02 3.477531373500823975e-01 -5.918958410620689392e-02 1.397520005702972412e-01 2.267289161682128906e-01 5.533287674188613892e-02 4.538195952773094177e-02 -3.486745432019233704e-02 -1.411482039839029312e-02 2.053871452808380127e-01 2.732016444206237793e-01 3.596387803554534912e-01 -2.760761082172393799e-01 -6.920900940895080566e-02 -1.284766644239425659e-01 1.587006449699401855e-02 1.438467502593994141e-01 9.303960949182510376e-02
-2.026132121682167053e-02 -4.267900288105010986e-01 -4.569274932146072388e-02 -2.786284089088439941e-01 -9.042170643806457520e-02 2.245258092880249023e-01 1.236601695418357849e-01 -1.590300947427749634e-01 1.837405264377593994e-01 2.913952171802520752e-01 -1.299358531832695007e-02 1.049554422497749329e-01 4.330484569072723389e-01 -7.744781905785202980e-04 2.946709841489791870e-02 9.015029668807983398e-02 -6.815154105424880981e-02 4.824294894933700562e-02 2.403074502944946289e-01 -4.049522336572408676e-03 -1.061258316040039062e-01 1.319003850221633911e-01 2.583098709583282471e-01 3.698449209332466125e-02 5.907789617776870728e-02 1.488206237554550171e-01 -1.623074174858629704e-03 -1.728931069374084473e-01 1.036534830927848816e-02 8.505875617265701294e-02 2.942913770675659180e-01 3.455504402518272400e-02
1.348841637372970581e-01 -6.036291271448135376e-02 -6.687002629041671753e-02 -2.486688494682312012e-01 9.865337610244750977e-02 4.250136911869049072e-01 8.017551153898239136e-02 -1.016804650425910950e-01 9.352905303239822388e-02 1.315131410956382751e-02 1.007509902119636536e-01 3.996982052922248840e-02 2.837478816509246826e-01 -1.472071409225463867e-01 -1.386023312807083130e-01 6.828203052282333374e-02 1.431316435337066650e-01 6.368897855281829834e-02 2.251427024602890015e-01 -8.796225488185882568e-02 -3.933444246649742126e-02 2.982664406299591064e-01 1.267496347427368164e-01 -5.749621242284774780e-02 1.029017791152000427e-01 3.078055381774902344e-01 8.279480040073394775e-02 -2.808269858360290527e-01 -7.157360017299652100e-02 -7.613434642553329468e-02 3.815715909004211426e-01 1.325701624155044556e-01
3.636465966701507568e-01 1.006166189908981323e-01 -5.801406875252723694e-02 2.818019688129425049e-02 1.006740182638168335e-01 1.429987996816635132e-01 -1.151261106133460999e-01 1.286049485206604004e-01 1.629651039838790894e-01 1.742931753396987915e-01 1.191788688302040100e-01 1.455222722142934799e-03 2.209741324186325073e-01 1.321897208690643311e-01 -1.150767691433429718e-02 5.850757285952568054e-02 2.717289328575134277e-01 2.211243063211441040e-01 1.585456579923629761e-01 4.495650827884674072e-01 1.055764779448509216e-01 -1.101943179965019226e-01 1.169550269842147827e-01 2.604539990425109863e-01 1.902681887149810791e-01 6.335565820336341858e-03 5.693104118108749390e-02 4.793270304799079895e-02 -7.862241566181182861e-02 1.300437450408935547e-01 1.259761750698089600e-01 3.414294123649597168e-01
-6.804534047842025757e-02 -7.132118940353393555e-02 -2.627473883330821991e-02 -2.345244884490966797e-01 7.861324399709701538e-02 4.564463198184967041e-01 4.262807965278625488e-02 -1.046979203820228577e-01 -6.635773181915283203e-02 -3.573068231344223022e-02 1.845571398735046387e-02 2.342821806669235229e-01 3.367595970630645752e-01 -1.080609038472175598e-01 4.881250113248825073e-02 1.379765868186950684e-01 -1.518458127975463867e-01 -1.166441943496465683e-02 2.187373861670494080e-02 2.066810280084609985e-01 -7.271692901849746704e-02 3.752427399158477783e-01 2.093566507101058960e-01 2.845239937305450439e-01 2.092282921075820923e-01 5.118700489401817322e-02 5.600450932979583740e-02 -2.642351761460304260e-02 -3.128005564212799072e-02 5.352190230041742325e-03 1.023547947406768799e-01 3.176372349262237549e-01
2.945898175239562988e-01 -5.524416267871856689e-02 -5.107312798500061035e-01 -2.678847610950469971e-01 1.259286608546972275e-02 -1.108522117137908936e-01 4.891030490398406982e-02 -1.941712945699691772e-02 1.256287992000579834e-01 -1.482000295072793961e-02 1.080630645155906677e-01 9.033016860485076904e-02 1.293191313743591309e-01 -6.090242043137550354e-02 4.966590926051139832e-02 5.536510795354843140e-02 7.852404564619064331e-02 1.435402333736419678e-01 -1.158228795975446701e-02 5.103949829936027527e-02 -8.714684098958969116e-02 -3.807505359873175621e-03 -2.238991558551788330e-01 3.742906153202056885e-01 2.524412274360656738e-01 3.246809542179107666e-02 -2.609887858852744102e-03 -9.542047232389450073e-02 -3.304722607135772705e-01 3.193631023168563843e-02 2.935793101787567139e-01 -5.367117747664451599e-02
-1.905933618545532227e-01 -2.979489043354988098e-02 -1.337853819131851196e-01 3.771622478961944580e-02 2.937962412834167480e-01 6.639310158789157867e-03 -1.174517720937728882e-01 6.475438922643661499e-02 -2.085135877132415771e-02 -2.628946602344512939e-01 2.883170358836650848e-02 3.963403999805450439e-01 2.541020810604095459e-01 -1.551736891269683838e-01 1.049601286649703979e-02 2.633142471313476562e-01 6.500693503767251968e-03 1.145081296563148499e-01 -2.567612528800964355e-01 4.234118014574050903e-02 -1.424523591995239258e-01 1.304520945996046066e-02 4.402267746627330780e-03 3.693494200706481934e-01 -8.794500678777694702e-02 1.472350060939788818e-01 -2.191927582025527954e-01 -2.996060550212860107e-01 -1.075571104884147644e-01 1.028893738985061646e-01 1.332051157951354980e-01 -9.308924525976181030e-02
5.174155905842781067e-02 -6.822011619806289673e-02 -8.824651688337326050e-02 -1.386486459523439407e-02 2.941915094852447510e-01 9.913710504770278931e-02 -9.104557335376739502e-02 -8.396985381841659546e-02 2.316061034798622131e-02 1.074503287672996521e-01 2.708294242620468140e-02 6.972272694110870361e-02 4.179925322532653809e-01 1.224728077650070190e-01 -1.008371189236640930e-01 1.693966090679168701e-01 1.823236942291259766e-01 9.289648383855819702e-02 -5.863551795482635498e-02 3.245937079191207886e-02 -2.378478646278381348e-01 3.920977115631103516e-01 -1.094749495387077332e-01 2.626265212893486023e-02 4.372903108596801758e-01 1.425409018993377686e-01 -2.791840732097625732e-01 9.040946513414382935e-02 1.513106562197208405e-02 5.789743736386299133e-02 2.369074225425720215e-01 3.119865432381629944e-04
-2.047242671251296997e-01 -2.360863685607910156e-01 -7.237806916236877441e-02 -1.656763702630996704e-01 1.502745598554611206e-01 3.587938547134399414e-01 -2.096431553363800049e-01 -2.487940490245819092e-01 5.868436396121978760e-02 7.992064952850341797e-02 -1.166217252612113953e-01 2.339032143354415894e-01 2.849523127079010010e-01 1.857395917177200317e-01 2.264949977397918701e-01 1.569869741797447205e-02 1.619523763656616211e-01 1.038277428597211838e-02 -1.936126872897148132e-02 1.874796003103256226e-01 9.060471504926681519e-02 2.046327143907546997e-01 2.718747258186340332e-01 -2.972357161343097687e-02 1.774151921272277832e-01 -7.100077345967292786e-03 -1.323155127465724945e-02 -1.458366960287094116e-01 1.276217699050903320e-01 -2.742584943771362305e-01 1.694876998662948608e-01 8.467359840869903564e-02
-5.312037840485572815e-02 -1.266117542982101440e-01 -1.400626748800277710e-01 7.117597013711929321e-02 2.394096106290817261e-01 1.364155262708663940e-01 -2.109541445970535278e-01 -1.433017402887344360e-01 3.782730316743254662e-03 1.401766389608383179e-01 -4.491053894162178040e-02 1.302295029163360596e-01 2.034725546836853027e-01 -1.614907830953598022e-01 2.188657596707344055e-02 1.617040038108825684e-01 -2.509785890579223633e-01 4.751488938927650452e-02 -5.698186159133911133e-02 -2.628206610679626465e-01 1.043954342603683472e-01 -1.990946829319000244e-01 1.477280557155609131e-01 4.651820063591003418e-01 8.336296677589416504e-02 6.614354252815246582e-02 -1.743866503238677979e-01 -3.735063076019287109e-01 -3.989914059638977051e-02 8.646653592586517334e-02 4.425355792045593262e-02 2.532971501350402832e-01
-3.876967122778296471e-03 -7.032063603401184082e-02 -2.847976982593536377e-01 2.727872729301452637e-01 4.939685389399528503e-02 1.293766945600509644e-01 -3.715936467051506042e-02 2.314535975456237793e-01 1.492919772863388062e-01 2.745794057846069336e-01 1.025009080767631531e-01 1.350717097520828247e-01 1.314249038696289062e-01 -5.461023375391960144e-02 -1.191519852727651596e-02 2.090257853269577026e-01 1.820925474166870117e-01 1.347171068191528320e-01 8.594216406345367432e-02 1.566794663667678833e-01 1.424427777528762817e-01 -6.000522989779710770e-03 1.915861517190933228e-01 2.973734438419342041e-01 9.927523881196975708e-02 2.870290875434875488e-01 -2.361921221017837524e-01 1.666821688413619995e-01 -3.312035501003265381e-01 -4.296468570828437805e-02 2.407973557710647583e-01 2.875552140176296234e-02
1.223080605268478394e-01 4.892110824584960938e-02 -1.787993907928466797e-01 -1.611327081918716431e-01 1.783612743020057678e-02 2.203599512577056885e-01 1.535953879356384277e-01 -1.505395323038101196e-01 1.225970983505249023e-01 3.857392817735671997e-02 -6.304606050252914429e-02 1.031514927744865417e-01 3.887552022933959961e-01 1.951790601015090942e-01 2.960206754505634308e-02 4.884403944015502930e-02 4.599741101264953613e-02 -5.524910986423492432e-03 -2.236437201499938965e-01 2.632957696914672852e-01 -8.709495514631271362e-02 7.022748142480850220e-02 2.470419108867645264e-01 4.103091359138488770e-02 -3.115474060177803040e-02 2.077515572309494019e-01 3.532483875751495361e-01 -2.141963839530944824e-01 -9.257804602384567261e-02 -2.906926870346069336e-01 3.174382150173187256e-01 2.469471283257007599e-02
-1.067230254411697388e-01 -2.312006205320358276e-01 -2.346804887056350708e-01 -4.425690770149230957e-01 -1.639061123132705688e-01 2.502594590187072754e-01 -2.075859159231185913e-02 1.599373668432235718e-02 7.515605539083480835e-02 1.877575069665908813e-01 -1.285668835043907166e-02 4.512347280979156494e-02 3.521692454814910889e-01 -2.922593057155609131e-02 1.427694875746965408e-02 7.470148801803588867e-02 2.287387475371360779e-02 5.140702426433563232e-02 1.097594499588012695e-01 5.485285818576812744e-02 -1.035476401448249817e-01 3.742735981941223145e-01 1.562616527080535889e-01 -5.100068077445030212e-02 1.701191067695617676e-01 -9.662481397390365601e-02 -1.135258823633193970e-01 -1.186954081058502197e-01 -4.024309664964675903e-02 -1.260064169764518738e-02 3.949992358684539795e-01 -3.418166190385818481e-02
6.745360791683197021e-02 -1.163480579853057861e-01 -3.664159476757049561e-01 -1.416124589741230011e-02 6.532200425863265991e-02 1.483464539051055908e-01 -4.788461923599243164e-01 -6.295549124479293823e-02 -2.831713855266571045e-02 -2.017150670289993286e-01 -3.967618048191070557e-01 2.933718450367450714e-02 1.861392408609390259e-01 -9.139847755432128906e-02 -7.822371274232864380e-02 -6.512065231800079346e-02 8.568349294364452362e-03 9.916190803050994873e-02 -2.621265351772308350e-01 -3.198070079088211060e-02 -1.021215394139289856e-01 6.114400178194046021e-02 3.085506260395050049e-01 9.380970895290374756e-02 5.043648555874824524e-02 2.433983832597732544e-01 -1.016897484660148621e-01 2.259468846023082733e-02 -1.339909527450799942e-02 2.061219066381454468e-01 9.223737567663192749e-02 -1.147455051541328430e-01
-1.615894883871078491e-01 1.284069865942001343e-01 -1.665291041135787964e-01 -1.831229627132415771e-01 1.545363944023847580e-02 1.792021989822387695e-01 2.550278306007385254e-01 -8.035168051719665527e-02 2.149751335382461548e-01 2.288513630628585815e-01 -1.329784542322158813e-01 7.934866100549697876e-02 3.670122325420379639e-01 -1.511363834142684937e-01 2.501427233219146729e-01 1.595750264823436737e-02 -3.182443603873252869e-02 2.643111802171915770e-04 -1.464954912662506104e-01 1.800281703472137451e-01 -1.315312236547470093e-01 -2.974876463413238525e-01 2.383456006646156311e-02 2.812357842922210693e-01 1.124665439128875732e-01 2.070652246475219727e-01 -3.043425381183624268e-01 5.875328555703163147e-02 1.567134857177734375e-01 7.515221834182739258e-02 1.043263226747512817e-01 1.277365833520889282e-01
-2.056693844497203827e-02 -3.423950970172882080e-01 6.153522431850433350e-02 1.390832960605621338e-01 1.286845803260803223e-01 2.682475745677947998e-01 -1.226400509476661682e-01 -5.279337987303733826e-02 1.205140948295593262e-01 1.146643981337547302e-01 -2.398562850430607796e-03 2.299840599298477173e-01 2.735584974288940430e-01 1.470863670110702515e-01 -3.287397697567939758e-02 3.714989870786666870e-02 -1.337442249059677124e-01 1.324024647474288940e-01 -1.774907261133193970e-01 3.759591877460479736e-01 -1.775868423283100128e-02 1.921108812093734741e-01 8.498673327267169952e-03 2.921532690525054932e-01 2.836600840091705322e-01 6.212621927261352539e-02 -1.947927474975585938e-01 -2.202835232019424438e-01 4.345983266830444336e-02 -2.486028522253036499e-01 4.641422629356384277e-02 7.626266777515411377e-02
-1.133973747491836548e-01 7.027600891888141632e-03 -5.389868468046188354e-02 -1.368654221296310425e-01 -1.030334923416376114e-02 2.414778321981430054e-01 -1.304480284452438354e-01 -8.700126409530639648e-02 -5.534501001238822937e-02 -1.116432026028633118e-01 2.176604419946670532e-01 1.666674911975860596e-01 4.874326288700103760e-01 1.260020434856414795e-01 2.302074581384658813e-01 3.338837921619415283e-01 1.888299137353897095e-01 5.277983378618955612e-03 3.355881199240684509e-02 2.029096707701683044e-02 6.994483619928359985e-02 1.227357387542724609e-01 3.999214768409729004e-01 1.764273047447204590e-01 8.067579567432403564e-02 1.128445714712142944e-01 5.868684127926826477e-02 -7.446692883968353271e-02 -1.719072908163070679e-01 -1.809433996677398682e-01 1.654022186994552612e-01 8.776827901601791382e-02
-1.844175159931182861e-01 -1.535118967294692993e-01 8.785763382911682129e-02 -5.560869351029396057e-02 1.038255169987678528e-01 1.774367094039916992e-01 -1.014940887689590454e-01 2.355319112539291382e-01 1.632461398839950562e-01 1.974148005247116089e-01 -2.193804979324340820e-01 1.589667499065399170e-01 8.967507630586624146e-02 -1.279372423887252808e-01 -1.717991530895233154e-01 2.936369478702545166e-01 -1.473095715045928955e-01 -9.549367427825927734e-02 1.322270035743713379e-01 4.025107622146606445e-01 -2.527306079864501953e-01 1.310550719499588013e-01 5.793659016489982605e-02 2.245856076478958130e-01 1.157505363225936890e-01 2.944479882717132568e-01 -3.838015347719192505e-02 -3.760845214128494263e-02 -9.660603106021881104e-02 1.668953001499176025e-01 2.398065328598022461e-01 -3.956209868192672729e-02
2.850541472434997559e-01 -3.387769684195518494e-02 -1.173406019806861877e-01 7.661596685647964478e-02 -2.424507215619087219e-02 4.135574698448181152e-01 -2.079230546951293945e-01 -5.062075704336166382e-02 1.767923533916473389e-01 1.531450152397155762e-01 -1.582164913415908813e-01 1.576779484748840332e-01 1.492081731557846069e-01 2.158000767230987549e-01 -3.562560677528381348e-02 -7.101842761039733887e-02 -3.043883293867111206e-02 3.853035271167755127e-01 -1.333335787057876587e-01 1.528173089027404785e-01 6.266349926590919495e-03 7.031091302633285522e-02 3.155259490013122559e-01 -1.370216906070709229e-01 2.558780908584594727e-01 1.801525503396987915e-01 -1.381788775324821472e-02 -2.105446159839630127e-01 -1.287638396024703979e-01 -1.269871890544891357e-01 9.007240831851959229e-02 6.081308797001838684e-02
-2.197888679802417755e-02 9.988357126712799072e-02 -7.739751134067773819e-03 -3.505464792251586914e-01 1.517268829047679901e-02 -2.834946475923061371e-02 -1.906630694866180420e-01 4.160937294363975525e-02 9.798564016819000244e-02 1.796586513519287109e-01 -2.951065897941589355e-01 1.394542604684829712e-01 2.846235036849975586e-01 -6.196625530719757080e-02 -8.921928703784942627e-03 7.619477063417434692e-02 -5.094627663493156433e-02 -4.244038835167884827e-02 -4.394989088177680969e-02 -1.044175997376441956e-01 1.009709537029266357e-01 -1.336119771003723145e-01 1.245194599032402039e-01 1.314289718866348267e-01 3.145036101341247559e-01 -8.373737335205078125e-03 -3.605086207389831543e-01 -2.531204521656036377e-01 1.701918691396713257e-01 2.760148346424102783e-01 2.364490777254104614e-01 2.370579093694686890e-01
-1.029350236058235168e-02 -1.507132500410079956e-01 -1.952256858348846436e-01 -2.571884393692016602e-01 -6.301026046276092529e-02 3.109265565872192383e-01 -2.293576449155807495e-01 -6.574495881795883179e-02 2.173918485641479492e-01 2.173708230257034302e-01 -2.440789788961410522e-01 2.667773365974426270e-01 2.908163666725158691e-01 1.664386503398418427e-02 1.499570012092590332e-01 -7.030072063207626343e-02 -2.134156413376331329e-03 1.513970941305160522e-01 4.354609921574592590e-02 2.684329748153686523e-01 -3.777161985635757446e-02 1.764636039733886719e-01 2.006147801876068115e-01 -1.121743768453598022e-01 1.406504027545452118e-02 2.632791101932525635e-01 7.623048126697540283e-02 -1.180206015706062317e-01 -4.345167800784111023e-02 -2.304248511791229248e-01 1.187385842204093933e-01 -1.928815245628356934e-01
2.166686952114105225e-01 -4.563583061099052429e-02 -1.006661131978034973e-01 -3.716536760330200195e-01 -1.118428632616996765e-01 -2.302985638380050659e-02 2.032401710748672485e-01 5.213978886604309082e-02 8.314064145088195801e-02 -9.336756914854049683e-02 -1.713502705097198486e-01 -1.250888854265213013e-01 2.084899246692657471e-01 -2.364020943641662598e-01 -3.311387002468109131e-01 1.829783469438552856e-01 -2.588128298521041870e-02 1.998570561408996582e-01 -1.300135403871536255e-01 2.408222407102584839e-01 7.386083155870437622e-02 6.929291784763336182e-02 1.990955322980880737e-01 3.044120371341705322e-01 1.530583202838897705e-01 5.849123932421207428e-03 -2.054739296436309814e-01 3.541048616170883179e-02 -3.849346935749053955e-02 -2.250096946954727173e-01 2.211787253618240356e-01 1.283822953701019287e-01
-7.560428977012634277e-02 -2.313438057899475098e-01 -3.028734326362609863e-01 -1.165041401982307434e-01 1.808113902807235718e-01 3.891903758049011230e-01 -1.718221455812454224e-01 -3.714092075824737549e-02 -6.706493347883224487e-02 1.119853928685188293e-01 -6.265608221292495728e-02 6.140216067433357239e-02 -5.632369220256805420e-02 -3.084601163864135742e-01 9.699754416942596436e-02 2.203115522861480713e-01 1.184774339199066162e-01 8.838809281587600708e-02 5.371350422501564026e-02 -5.192783847451210022e-02 1.636290107853710651e-03 2.959446907043457031e-01 2.737607620656490326e-02 2.995707988739013672e-01 1.752454787492752075e-01 1.746778488159179688e-01 2.712675184011459351e-02 1.648618280887603760e-01 -1.696074753999710083e-01 1.736370623111724854e-01 2.843699157238006592e-01 -7.045359164476394653e-02
-2.285730652511119843e-02 1.890998631715774536e-01 -7.047471404075622559e-02 -1.266247332096099854e-01 -5.413710325956344604e-02 1.903575360774993896e-01 -7.389591634273529053e-02 -1.899306625127792358e-01 1.057485640048980713e-01 -8.792787045240402222e-02 -4.251768812537193298e-02 3.504763543605804443e-01 1.997189968824386597e-01 -2.176036536693572998e-01 9.576546959578990936e-03 6.122319772839546204e-02 7.456511259078979492e-02 -1.756985187530517578e-01 2.353344112634658813e-01 1.016708537936210632e-01 4.199749231338500977e-02 8.343380689620971680e-02 -1.026399657130241394e-01 2.858158946037292480e-01 -5.810550972819328308e-02 2.710928618907928467e-01 -3.194735646247863770e-01 -7.979617267847061157e-02 1.018367782235145569e-01 2.395796924829483032e-01 4.070740342140197754e-01 7.420199364423751831e-02
6.831067055463790894e-02 -1.495912224054336548e-01 -1.159072071313858032e-01 -1.000957861542701721e-01 -1.015998870134353638e-01 4.295680224895477295e-01 7.223735749721527100e-02 1.024783700704574585e-01 5.773509666323661804e-02 -6.373943388462066650e-02 -1.050610095262527466e-01 -7.399202138185501099e-02 2.500465214252471924e-01 8.618810772895812988e-02 6.911280751228332520e-02 2.935840487480163574e-01 -1.877863854169845581e-01 -7.428399473428726196e-02 -1.387086696922779083e-02 2.148765772581100464e-01 1.132550612092018127e-01 3.447291851043701172e-01 1.602068990468978882e-01 2.389300316572189331e-01 1.698555499315261841e-01 -5.103744193911552429e-02 9.782817959785461426e-02 -8.560284972190856934e-02 -1.644164472818374634e-01 -2.002610415220260620e-01 3.284179270267486572e-01 1.708459258079528809e-01
1.335413902997970581e-01 1.887275874614715576e-01 -7.940187305212020874e-02 -1.178751932457089424e-03 9.253194183111190796e-02 -6.360522657632827759e-02 -1.637146919965744019e-01 1.843256503343582153e-01 2.540455758571624756e-01 1.799475997686386108e-01 -1.327907890081405640e-01 -1.472212225198745728e-01 2.276037633419036865e-01 5.596972070634365082e-03 1.726605743169784546e-01 3.152259886264801025e-01 -1.839553378522396088e-02 -1.392714828252792358e-01 -3.101020157337188721e-01 2.784128487110137939e-02 5.136192589998245239e-02 9.278954565525054932e-02 2.074950039386749268e-01 3.744941353797912598e-01 6.506078876554965973e-03 6.078997999429702759e-02 -2.292888909578323364e-01 6.962602492421865463e-03 -1.782782524824142456e-01 -1.397607624530792236e-01 3.292535245418548584e-01 1.493643522262573242e-01
-3.382822126150131226e-02 -5.603751167654991150e-02 -4.250766932964324951e-01 7.190887629985809326e-02 -5.442437902092933655e-02 1.817379891872406006e-02 -3.177510201930999756e-01 7.903439551591873169e-02 2.816850841045379639e-01 7.899365574121475220e-02 -9.944754838943481445e-02 8.071093261241912842e-02 -6.488952040672302246e-02 -1.550367623567581177e-01 -1.523760259151458740e-01 2.232539653778076172e-01 7.222848385572433472e-02 2.242700010538101196e-01 5.213907361030578613e-02 1.541259735822677612e-01 1.463491171598434448e-01 -1.447045803070068359e-02 1.104215458035469055e-01 3.981468975543975830e-01 2.119290977716445923e-01 1.428560614585876465e-01 -7.870569825172424316e-02 5.987556651234626770e-02 -2.745524048805236816e-01 2.328545153141021729e-01 1.299601346254348755e-01 1.148104481399059296e-02
2.027310729026794434e-01 -2.466479549184441566e-03 7.605109363794326782e-02 -1.784205287694931030e-01 -2.210946939885616302e-02 9.121909737586975098e-02 -1.345237344503402710e-01 1.105131208896636963e-01 -5.022668279707431793e-03 -2.855531871318817139e-02 -2.825196646153926849e-02 3.296080529689788818e-01 5.378434658050537109e-01 8.920762687921524048e-02 7.452296465635299683e-02 1.353193167597055435e-02 8.546341210603713989e-02 1.625906527042388916e-01 7.111297547817230225e-02 9.048234671354293823e-02 -1.412092298269271851e-01 4.606741070747375488e-01 1.671870499849319458e-01 2.517290711402893066e-01 1.964501738548278809e-01 6.812044978141784668e-02 1.250564400106668472e-02 -1.250412166118621826e-01 -8.289612084627151489e-02 -5.328984558582305908e-02 1.572396010160446167e-01 -7.058425247669219971e-02
9.945983439683914185e-02 3.965794295072555542e-02 -2.178173363208770752e-01 1.211158111691474915e-01 3.752076253294944763e-02 3.318146988749504089e-02 -2.350393384695053101e-01 1.779592931270599365e-01 1.017546504735946655e-01 1.310845017433166504e-01 -1.637426167726516724e-01 1.395556777715682983e-01 2.050225585699081421e-01 -8.076439797878265381e-02 6.206746399402618408e-02 1.986282467842102051e-01 1.429869383573532104e-01 2.622764706611633301e-01 -6.774991750717163086e-03 4.530863165855407715e-01 3.026290535926818848e-01 -4.012736305594444275e-02 6.109979748725891113e-02 1.755796521902084351e-01 1.550385355949401855e-01 1.149008348584175110e-01 1.008491590619087219e-01 -6.962594389915466309e-02 -3.229030966758728027e-01 1.553992778062820435e-01 3.428344056010246277e-02 2.591160237789154053e-01
1.698165833950042725e-01 -3.099858164787292480e-01 -3.123203814029693604e-01 -4.031097292900085449e-01 9.168761968612670898e-02 5.062420666217803955e-02 -2.314873039722442627e-01 -1.034408062696456909e-01 2.581566870212554932e-01 1.762307286262512207e-01 -1.642680168151855469e-01 1.022495701909065247e-01 4.429457187652587891e-01 1.585898697376251221e-01 3.857567161321640015e-02 2.040561288595199585e-01 8.807601034641265869e-02 1.267959475517272949e-01 2.535643242299556732e-02 -1.841279678046703339e-02 1.399109065532684326e-01 -8.204451203346252441e-02 2.088942825794219971e-01 -4.335051029920578003e-02 -8.594924956560134888e-02 -1.038493290543556213e-01 -7.517774403095245361e-02 7.275182008743286133e-02 7.550586014986038208e-02 -7.514189183712005615e-02 8.743326179683208466e-03 5.454078316688537598e-02
4.545580968260765076e-02 -9.521694481372833252e-02 -3.266058862209320068e-01 2.762815952301025391e-01 2.834913507103919983e-02 9.452513605356216431e-02 -9.505108743906021118e-02 1.550978273153305054e-01 1.342838853597640991e-01 4.985658824443817139e-02 6.131460517644882202e-02 5.573380738496780396e-02 3.640688210725784302e-02 2.018880285322666168e-02 2.620528638362884521e-02 4.127938300371170044e-02 8.830038458108901978e-02 5.734841898083686829e-02 5.777542293071746826e-02 1.453685313463211060e-01 1.367514114826917648e-02 -9.074671566486358643e-02 2.519515156745910645e-01 3.734872341156005859e-01 1.503969132900238037e-01 3.706533908843994141e-01 2.629268355667591095e-02 1.447653919458389282e-01 -2.677319645881652832e-01 1.437585651874542236e-01 4.524144828319549561e-01 -7.682029902935028076e-02
-2.161249332129955292e-02 4.193225875496864319e-03 2.615935169160366058e-02 -4.170312881469726562e-01 1.698750406503677368e-01 1.063343882560729980e-01 1.243042945861816406e-01 -7.241521379910409451e-04 2.336658835411071777e-01 -2.031689435243606567e-01 -1.275131255388259888e-01 2.067837417125701904e-01 2.941065132617950439e-01 9.958271682262420654e-02 -3.478424549102783203e-01 2.911460585892200470e-02 1.166805326938629150e-01 2.627900242805480957e-01 -1.708313971757888794e-01 -1.876050084829330444e-01 1.229229494929313660e-01 7.482163608074188232e-02 1.060860529541969299e-01 1.317465007305145264e-01 2.297075837850570679e-01 -1.966685755178332329e-03 6.005868781358003616e-03 -5.939538031816482544e-02 -1.921005994081497192e-01 -2.450871467590332031e-02 2.137358635663986206e-01 2.454668283462524414e-01
2.175741083920001984e-02 6.194329261779785156e-02 -5.257900953292846680e-01 1.041275542229413986e-02 -1.497191488742828369e-01 1.177698075771331787e-01 -3.520286083221435547e-01 -1.256677496712654829e-04 -4.185108467936515808e-02 5.782176554203033447e-02 1.069804802536964417e-01 9.540361166000366211e-02 4.759291559457778931e-02 -2.690745592117309570e-01 -5.500641837716102600e-02 1.478093415498733521e-01 1.304356902837753296e-01 1.111116856336593628e-01 1.849964410066604614e-01 5.523865297436714172e-02 7.828884571790695190e-02 3.126446530222892761e-02 1.210376247763633728e-02 3.366949558258056641e-01 1.649633198976516724e-01 2.615958154201507568e-01 -2.438334673643112183e-01 -2.198453433811664581e-02 -3.142503276467323303e-02 7.262476719915866852e-03 2.521160244941711426e-01 1.621674597263336182e-01
-7.496949285268783569e-02 1.268474608659744263e-01 -2.269372045993804932e-01 -2.336165904998779297e-01 2.126373946666717529e-01 2.574695050716400146e-01 1.079409867525100708e-01 -1.024310663342475891e-01 2.130499631166458130e-01 6.430506706237792969e-02 3.794082999229431152e-02 4.508989453315734863e-01 -4.473077505826950073e-02 8.235069108195602894e-04 3.141392953693866730e-04 4.270080924034118652e-01 9.529172442853450775e-03 1.317751854658126831e-01 1.496579032391309738e-02 -7.342870812863111496e-03 -6.231255456805229187e-02 5.931485071778297424e-02 4.489641636610031128e-02 9.767049551010131836e-02 1.568969339132308960e-01 1.572992354631423950e-01 -1.429091840982437134e-01 -3.630502521991729736e-01 3.111027926206588745e-02 1.678352952003479004e-01 1.803488731384277344e-01 3.325296100229024887e-03
1.234029084444046021e-01 -7.146385312080383301e-02 -2.890026569366455078e-01 -7.207622379064559937e-02 -3.675942122936248779e-02 -1.133149638772010803e-01 1.452058106660842896e-01 -8.877200633287429810e-02 -1.820994168519973755e-01 -2.163716033101081848e-02 -2.127516642212867737e-02 -1.940218210220336914e-01 1.660400182008743286e-01 2.201293259859085083e-01 -1.777453869581222534e-01 2.728166878223419189e-01 1.780910193920135498e-01 -1.698292233049869537e-02 -6.760752201080322266e-02 1.787432283163070679e-01 2.469780147075653076e-01 -3.840577229857444763e-02 2.288918048143386841e-01 4.102110862731933594e-01 3.351193070411682129e-01 1.587645411491394043e-01 1.384073197841644287e-01 -2.803282253444194794e-02 -1.740906201303005219e-02 -1.351648420095443726e-01 2.504523992538452148e-01 -6.001009047031402588e-02
1.811921596527099609e-01 -1.878422647714614868e-01 -4.312461912631988525e-01 5.289013683795928955e-02 -3.289517387747764587e-02 5.675463378429412842e-02 -1.737884879112243652e-01 1.022463664412498474e-01 7.204139232635498047e-02 7.951812446117401123e-02 -8.533146232366561890e-02 4.155693203210830688e-02 -1.906657405197620392e-02 -4.770724475383758545e-01 -8.631630241870880127e-02 2.376551032066345215e-01 1.140071675181388855e-01 3.042812645435333252e-02 2.103323936462402344e-01 2.441826611757278442e-01 1.140326410531997681e-01 -2.216977439820766449e-02 -5.086746998131275177e-03 3.385767936706542969e-01 2.366686612367630005e-02 1.688662469387054443e-01 -1.933466494083404541e-01 -2.775536358967656270e-06 -4.083878546953201294e-02 -1.074148863554000854e-01 2.358751147985458374e-01 6.704816222190856934e-02
1.171020790934562683e-01 1.075557097792625427e-01 -2.046905308961868286e-01 -2.812196314334869385e-01 3.918433189392089844e-02 4.800876975059509277e-02 1.164909377694129944e-01 1.432504691183567047e-02 6.079220329411327839e-04 7.655122131109237671e-02 2.063814103603363037e-01 7.974050194025039673e-02 3.284901976585388184e-01 2.581700868904590607e-02 7.760295271873474121e-02 1.599768847227096558e-01 -1.927756518125534058e-02 1.050306037068367004e-01 9.974558651447296143e-02 1.185462251305580139e-01 -7.414623349905014038e-02 4.006208181381225586e-01 2.539800703525543213e-01 1.168822869658470154e-02 -1.033958941698074341e-01 4.380532205104827881e-01 3.448886424303054810e-02 -1.481434702873229980e-01 1.328503340482711792e-02 -1.291308701038360596e-01 3.614472746849060059e-01 -4.319596290588378906e-02
-2.815815210342407227e-01 -2.304327934980392456e-01 -2.179989069700241089e-01 1.328438073396682739e-01 1.329874396324157715e-01 2.741524875164031982e-01 -1.845668852329254150e-01 2.642615139484405518e-02 9.558182954788208008e-02 1.277865171432495117e-01 2.163872867822647095e-01 2.783814072608947754e-01 1.114901378750801086e-01 1.696942597627639771e-01 -6.096318364143371582e-02 -4.930932819843292236e-02 1.267011165618896484e-01 1.580803468823432922e-02 -1.455885022878646851e-01 2.163857817649841309e-01 3.734548017382621765e-02 2.837428152561187744e-01 1.243699640035629272e-01 2.168382555246353149e-01 3.611132502555847168e-01 2.240832448005676270e-01 -1.859213411808013916e-01 -1.256654858589172363e-01 4.056575149297714233e-02 -8.970980346202850342e-02 8.204492181539535522e-02 -3.951387479901313782e-02
4.366098344326019287e-02 -2.290867865085601807e-01 -1.346101611852645874e-01 4.729242622852325439e-02 -1.627012789249420166e-01 1.767256557941436768e-01 -2.687878906726837158e-01 -2.523112297058105469e-01 -1.208417862653732300e-01 3.606767654418945312e-01 -1.455774996429681778e-03 8.064428716897964478e-02 2.938797473907470703e-01 4.514288157224655151e-02 5.493062362074851990e-02 2.969281375408172607e-01 -1.253259778022766113e-01 1.360316127538681030e-01 1.521174162626266479e-01 -1.453127712011337280e-02 -1.541777551174163818e-01 2.871441841125488281e-01 2.039603441953659058e-01 1.561635583639144897e-01 1.697578877210617065e-01 -7.541985064744949341e-02 -5.836158245801925659e-02 -1.732858270406723022e-01 -3.347263485193252563e-02 -9.958697855472564697e-02 2.357682436704635620e-01 1.911172866821289062e-01
2.848963439464569092e-01 -9.639897942543029785e-02 -1.419796049594879150e-01 9.014689922332763672e-02 3.706457465887069702e-02 -1.179733127355575562e-02 -4.444326832890510559e-02 2.769540995359420776e-02 1.424382477998733521e-01 -2.644968628883361816e-01 5.807707458734512329e-02 -8.883629739284515381e-02 4.955891147255897522e-02 -1.808246672153472900e-01 -1.691587865352630615e-01 -5.968925077468156815e-03 2.128789275884628296e-01 2.918292284011840820e-01 1.802140176296234131e-01 3.762827515602111816e-01 2.335425019264221191e-01 2.853096276521682739e-02 1.034154519438743591e-01 4.242468774318695068e-01 6.410402059555053711e-02 3.503431752324104309e-02 1.861032992601394653e-01 -2.255059331655502319e-01 6.416852027177810669e-02 1.333813089877367020e-02 2.383629679679870605e-01 -9.573400765657424927e-02
1.147518828511238098e-01 -6.948678940534591675e-02 -3.370068371295928955e-01 -1.507394462823867798e-01 1.607246398925781250e-01 1.147379279136657715e-01 -1.220513656735420227e-01 1.919758617877960205e-01 5.974647402763366699e-02 2.350233495235443115e-01 -1.098567321896553040e-01 1.591912358999252319e-01 1.891956105828285217e-02 1.896830648183822632e-01 -8.841890096664428711e-02 8.745894581079483032e-02 -4.148125648498535156e-02 2.640415728092193604e-01 7.911764830350875854e-02 2.274467498064041138e-01 -2.331361174583435059e-01 1.890637129545211792e-01 1.933232508599758148e-02 4.226265549659729004e-01 2.346198856830596924e-01 -2.931340970098972321e-02 -1.558081060647964478e-02 1.648259721696376801e-02 -1.610370427370071411e-01 1.020816117525100708e-01 3.009105324745178223e-01 -1.584391891956329346e-01
1.376682519912719727e-02 -4.863409698009490967e-02 6.662149447947740555e-03 -1.813656091690063477e-01 1.614006012678146362e-01 1.857714802026748657e-01 -1.748903542757034302e-01 3.211016058921813965e-01 3.735351264476776123e-01 3.335886597633361816e-01 -1.786963343620300293e-01 1.997881233692169189e-01 2.228911519050598145e-01 -6.474889069795608521e-02 4.022792354226112366e-02 1.528597623109817505e-01 5.338833108544349670e-02 -7.069753855466842651e-02 4.366675019264221191e-02 1.397313922643661499e-01 9.546994417905807495e-02 2.650384604930877686e-01 1.391580402851104736e-01 2.716437280178070068e-01 1.680352352559566498e-02 2.381314784288406372e-01 -1.929318648763000965e-03 7.705917954444885254e-02 4.735841974616050720e-02 -2.334315031766891479e-01 6.950153410434722900e-02 2.060310542583465576e-01
2.017391771078109741e-01 1.077055484056472778e-01 -3.540737628936767578e-01 4.122724756598472595e-02 1.646332740783691406e-01 2.210498601198196411e-01 -8.202990144491195679e-02 -7.018256932497024536e-02 1.517751365900039673e-01 1.002439334988594055e-01 2.562757022678852081e-02 -2.023320645093917847e-03 8.088504523038864136e-02 -9.018893539905548096e-02 1.019932925701141357e-01 2.434669584035873413e-01 -1.411336213350296021e-01 3.218424022197723389e-01 -2.700984477996826172e-01 -1.619607908651232719e-03 -6.316455453634262085e-02 2.048589587211608887e-01 3.432769328355789185e-02 -1.745513826608657837e-01 7.459006458520889282e-02 4.140256941318511963e-01 -1.102093700319528580e-02 8.378133177757263184e-02 1.768562644720077515e-01 5.319954454898834229e-02 3.500653207302093506e-01 -8.614834398031234741e-03
-6.788921542465686798e-03 -1.455274224281311035e-01 -1.220710948109626770e-01 -1.990125775337219238e-01 -2.846046686172485352e-01 3.350023925304412842e-01 -8.634743839502334595e-02 1.002985313534736633e-01 2.017620056867599487e-01 1.514601856470108032e-01 -8.598848432302474976e-02 3.007682263851165771e-01 2.798467278480529785e-01 5.923536606132984161e-03 -8.302845060825347900e-02 4.752164334058761597e-02 5.827679485082626343e-02 6.557554006576538086e-02 8.589681982994079590e-02 1.254118084907531738e-01 -2.943560183048248291e-01 2.006806433200836182e-01 1.788438558578491211e-01 -6.687369942665100098e-02 8.237539231777191162e-02 1.990938335657119751e-01 2.938962355256080627e-02 -1.377070844173431396e-01 1.507672369480133057e-01 1.205713227391242981e-01 3.362835049629211426e-01 2.318131476640701294e-01
2.321581840515136719e-01 -3.563911020755767822e-01 -6.448519974946975708e-02 5.475773289799690247e-02 2.546214461326599121e-01 -8.125173300504684448e-02 5.173157528042793274e-02 5.448005348443984985e-02 1.685888171195983887e-01 -2.775777578353881836e-01 -8.772320300340652466e-02 5.588335916399955750e-02 4.907304793596267700e-02 -1.107036694884300232e-01 -1.171306241303682327e-02 6.029440462589263916e-02 1.780863553285598755e-01 2.826445996761322021e-01 -1.742444187402725220e-01 -6.747201830148696899e-02 5.888384953141212463e-02 2.340357564389705658e-02 3.379542231559753418e-01 3.582771122455596924e-01 2.584919333457946777e-02 1.062314808368682861e-01 -7.901935838162899017e-03 -2.192780822515487671e-01 -1.073888167738914490e-01 -2.377123534679412842e-01 1.934529542922973633e-01 2.036125659942626953e-01
6.553383916616439819e-02 7.487778365612030029e-02 -3.849756121635437012e-01 -6.257740408182144165e-02 -1.531926095485687256e-01 8.224393427371978760e-02 -2.890390157699584961e-01 6.444397568702697754e-02 -9.969542734324932098e-03 1.220740675926208496e-01 -1.062884330749511719e-01 1.710364595055580139e-02 8.110133558511734009e-02 -3.368922770023345947e-01 -2.409827113151550293e-01 3.526600003242492676e-01 1.351140141487121582e-01 5.902767181396484375e-02 1.919003278017044067e-01 7.306363433599472046e-02 3.202599287033081055e-02 9.234489873051643372e-03 3.977965191006660461e-02 3.605357110500335693e-01 1.981787085533142090e-01 2.406586557626724243e-01 -2.112611383199691772e-01 6.348917633295059204e-02 -7.094310969114303589e-02 4.161290079355239868e-02 1.502569466829299927e-01 1.384286731481552124e-01
1.333247721195220947e-01 -4.838993027806282043e-02 -3.002122603356838226e-02 1.351154148578643799e-01 1.297725085169076920e-02 2.225982248783111572e-01 2.564205788075923920e-03 1.570416837930679321e-01 1.853004842996597290e-01 -2.113509476184844971e-01 2.258070856332778931e-01 -1.171494945883750916e-01 4.219330549240112305e-01 -2.032304555177688599e-02 2.140385359525680542e-01 1.403228938579559326e-01 6.443433463573455811e-02 3.476574271917343140e-02 1.332601159811019897e-01 8.192531019449234009e-02 5.169527605175971985e-02 1.623622030019760132e-01 2.024795264005661011e-01 2.093454450368881226e-01 1.257391124963760376e-01 4.009424149990081787e-01 -3.468326479196548462e-02 4.813957586884498596e-02 2.144013196229934692e-01 -1.458390355110168457e-01 3.245129883289337158e-01 4.855512827634811401e-02
1.776443570852279663e-01 6.618213653564453125e-02 -2.896356880664825439e-01 1.944976001977920532e-01 1.635495275259017944e-01 1.467089913785457611e-02 -2.767718434333801270e-01 1.784686595201492310e-01 -6.258316338062286377e-02 1.910934448242187500e-01 -1.217657551169395447e-01 1.327052153646945953e-02 1.089927926659584045e-01 1.147198900580406189e-01 -8.261059224605560303e-02 1.933033764362335205e-01 3.235089480876922607e-01 2.467604875564575195e-01 -1.052982285618782043e-01 2.987999618053436279e-01 1.895059645175933838e-01 -1.983206160366535187e-02 2.000118792057037354e-01 1.531064510345458984e-01 1.142311170697212219e-01 2.765052206814289093e-02 2.896433696150779724e-02 1.572853326797485352e-01 -1.496375501155853271e-01 3.174828365445137024e-02 2.928712368011474609e-01 2.608174085617065430e-01
-1.096705943346023560e-01 -3.632444143295288086e-01 5.596277490258216858e-02 -2.717018723487854004e-01 -5.707775428891181946e-02 8.589348942041397095e-02 -1.080449894070625305e-01 6.707917898893356323e-02 -1.743468455970287323e-03 3.627947717905044556e-02 1.415171772241592407e-01 4.812177643179893494e-02 3.185710012912750244e-01 -1.021240279078483582e-01 6.116528064012527466e-02 3.525550067424774170e-01 1.434923112392425537e-01 1.143157705664634705e-01 9.636383503675460815e-02 3.931352123618125916e-02 2.934086620807647705e-01 1.800624430179595947e-01 1.349778920412063599e-01 1.128646917641162872e-02 1.179696619510650635e-01 4.193765223026275635e-01 1.304256170988082886e-01 -1.542756706476211548e-01 -7.698072493076324463e-02 -2.427583783864974976e-01 8.395139873027801514e-02 6.920976191759109497e-02
-8.135733008384704590e-02 4.113576188683509827e-02 -7.927130907773971558e-02 9.799167513847351074e-02 3.501954972743988037e-01 3.439972102642059326e-01 -2.744464874267578125e-01 2.030357420444488525e-01 2.293774783611297607e-01 1.681787520647048950e-01 -1.038119420409202576e-01 5.290933325886726379e-02 6.549409776926040649e-02 -9.622767567634582520e-02 -1.288788858801126480e-02 7.393031567335128784e-02 1.278307884931564331e-01 -5.302126333117485046e-02 1.494822502136230469e-01 2.930540442466735840e-01 -1.625880300998687744e-01 -2.827645838260650635e-02 1.509713381528854370e-01 3.929891064763069153e-02 1.732935607433319092e-01 2.550008594989776611e-01 -1.436512172222137451e-01 -3.393878340721130371e-01 -8.476405590772628784e-02 4.581661522388458252e-02 1.932285279035568237e-01 2.195125818252563477e-01
-1.713753342628479004e-01 2.671306766569614410e-02 -2.006553560495376587e-01 2.253420464694499969e-02 3.981160372495651245e-02 5.787162855267524719e-02 -1.089836508035659790e-01 -6.483878940343856812e-02 1.478552669286727905e-01 1.378480494022369385e-01 3.717506304383277893e-02 -1.547847092151641846e-01 1.746232062578201294e-01 -6.340361200273036957e-03 2.123160958290100098e-01 3.187342733144760132e-02 -2.194985002279281616e-02 1.301697492599487305e-01 -1.361469924449920654e-01 1.299162805080413818e-01 1.743806004524230957e-01 1.082703769207000732e-01 1.011423319578170776e-01 5.828424096107482910e-01 -5.298292264342308044e-02 2.800899744033813477e-01 -3.976653516292572021e-01 8.853788487613201141e-03 3.387625887989997864e-02 1.289585381746292114e-01 2.375981211662292480e-01 8.178738504648208618e-02
-1.289445906877517700e-01 -2.801860682666301727e-02 -2.444788068532943726e-02 -1.515671759843826294e-01 1.054428815841674805e-01 2.485207468271255493e-01 1.427264977246522903e-02 -2.615547925233840942e-02 1.495242863893508911e-01 -9.028930962085723877e-02 1.292493398068472743e-04 3.076704740524291992e-01 4.233906567096710205e-01 6.192535161972045898e-02 -1.195585206151008606e-01 6.168883293867111206e-03 2.614163756370544434e-01 2.494627982378005981e-01 2.221178710460662842e-01 4.724883288145065308e-02 4.608739912509918213e-02 1.539579480886459351e-01 1.504316180944442749e-01 -4.287114366888999939e-02 -1.380776800215244293e-02 1.974255740642547607e-01 1.493714451789855957e-01 -2.496588081121444702e-01 -1.792053319513797760e-02 -2.906394600868225098e-01 2.746915519237518311e-01 2.148526608943939209e-01
1.655083894729614258e-01 -1.772376596927642822e-01 -6.164630129933357239e-02 -8.994120359420776367e-02 1.147081106901168823e-01 1.165928225964307785e-02 -3.887069225311279297e-01 6.476564705371856689e-02 2.628789544105529785e-01 -1.022677719593048096e-01 1.584452390670776367e-01 4.176731780171394348e-02 3.393442034721374512e-01 -4.358864855021238327e-03 1.362565904855728149e-01 1.230617761611938477e-01 1.993112117052078247e-01 8.023035526275634766e-02 9.566777944564819336e-02 6.029688194394111633e-02 2.244085669517517090e-01 1.315425187349319458e-01 1.114997193217277527e-01 -3.374592214822769165e-02 2.121725678443908691e-01 1.879753321409225464e-01 1.090159863233566284e-01 6.403169035911560059e-02 2.997832894325256348e-01 -1.019657775759696960e-01 4.091627001762390137e-01 3.499175608158111572e-02
-4.808492958545684814e-03 1.182385906577110291e-01 -2.252803146839141846e-01 -8.055739849805831909e-02 -2.096231132745742798e-01 3.025337457656860352e-01 3.650318086147308350e-02 1.616135239601135254e-01 3.218946754932403564e-01 1.366705894470214844e-01 -2.184193879365921021e-01 -3.302705660462379456e-02 1.624980568885803223e-01 1.172410547733306885e-01 7.521461695432662964e-02 1.132518202066421509e-01 1.786470264196395874e-01 2.509937807917594910e-02 -3.082617521286010742e-01 2.252184152603149414e-01 -5.892292782664299011e-02 1.798718720674514771e-01 -1.463295519351959229e-01 8.847200870513916016e-02 6.730477511882781982e-02 2.501268684864044189e-01 -2.163554131984710693e-01 -2.267196476459503174e-01 1.377006322145462036e-01 -1.763991564512252808e-01 2.171323597431182861e-01 1.738406717777252197e-01
-1.086510345339775085e-01 6.186383776366710663e-03 -3.362416028976440430e-01 2.710615992546081543e-01 -7.808641344308853149e-02 -2.513740956783294678e-02 9.477597475051879883e-02 5.107464641332626343e-02 1.158020049333572388e-01 2.418687343597412109e-01 5.771253257989883423e-02 4.026363417506217957e-02 3.269173204898834229e-01 -4.856961220502853394e-02 -1.816711425781250000e-01 2.710981369018554688e-01 2.062012851238250732e-01 -7.600736571475863457e-04 -8.067843317985534668e-02 8.358189463615417480e-02 2.537632286548614502e-01 4.455589503049850464e-02 4.154992476105690002e-02 3.507642149925231934e-01 5.817673727869987488e-02 1.721920669078826904e-01 -1.219087932258844376e-02 5.712356790900230408e-02 -3.032602965831756592e-01 1.481297165155410767e-01 2.942136526107788086e-01 8.144673705101013184e-02
3.497328460216522217e-01 -2.792332470417022705e-01 -1.788803935050964355e-01 -1.766253113746643066e-01 -1.671004295349121094e-01 1.806963682174682617e-01 -1.483124494552612305e-01 -1.371227800846099854e-01 1.230249330401420593e-01 -6.962145119905471802e-02 -3.373898938298225403e-02 9.631858766078948975e-02 2.921986877918243408e-01 -1.161168143153190613e-01 -2.174865156412124634e-01 1.699826121330261230e-02 -1.273696720600128174e-01 1.805761009454727173e-01 -1.127909570932388306e-01 2.209215909242630005e-01 -9.830311685800552368e-02 2.182134687900543213e-01 2.140448093414306641e-01 1.237802654504776001e-01 3.685508966445922852e-01 1.327019780874252319e-01 1.120361387729644775e-01 -1.124071851372718811e-01 2.153130061924457550e-02 2.102307230234146118e-01 -6.636168807744979858e-02 -4.278020933270454407e-02
2.371690422296524048e-01 1.709130406379699707e-01 1.940358616411685944e-02 -4.335642755031585693e-01 1.044008694589138031e-02 1.288355886936187744e-01 -2.529917359352111816e-01 -1.006037145853042603e-01 -2.352877147495746613e-02 2.141488343477249146e-01 5.654721707105636597e-02 1.402629613876342773e-01 1.464762836694717407e-01 5.693571642041206360e-02 7.089091092348098755e-02 -6.987635791301727295e-02 -5.930471699684858322e-03 3.585694730281829834e-02 1.180261448025703430e-01 9.914091974496841431e-02 -9.567195177078247070e-02 3.196706473827362061e-01 2.418224662542343140e-01 2.038438767194747925e-01 2.534039318561553955e-01 2.081779092550277710e-01 3.595589473843574524e-02 -1.192551925778388977e-01 -3.861603513360023499e-02 7.071414589881896973e-02 4.000419378280639648e-01 7.360421121120452881e-02
-5.936673283576965332e-02 -2.230890542268753052e-01 -8.900150656700134277e-02 -4.350072741508483887e-01 3.367680683732032776e-02 2.420662641525268555e-01 -1.500401049852371216e-01 2.544942498207092285e-02 7.735525816679000854e-02 -5.308735370635986328e-02 -3.453021049499511719e-01 1.147467494010925293e-01 2.678678333759307861e-01 6.534396205097436905e-03 1.595796644687652588e-02 -4.227313771843910217e-02 1.586130261421203613e-01 -2.015738040208816528e-01 -1.331874076277017593e-02 -1.203241664916276932e-02 1.137374667450785637e-03 -1.344860345125198364e-01 6.990145891904830933e-02 1.850171983242034912e-01 2.552666962146759033e-01 9.459043294191360474e-02 -3.028573989868164062e-01 -2.312974631786346436e-01 -4.787097126245498657e-02 1.418629735708236694e-01 2.845479846000671387e-01 -7.478594034910202026e-02
-1.180353164672851562e-01 -1.492356359958648682e-01 -3.354518907144665718e-03 -3.419712185859680176e-01 8.992409706115722656e-02 1.261582225561141968e-01 -1.543914675712585449e-01 1.619703024625778198e-01 1.791923791170120239e-01 5.283360183238983154e-02 -2.154680937528610229e-01 2.103310227394104004e-01 3.255816102027893066e-01 9.154245257377624512e-02 -4.036711528897285461e-02 1.711834073066711426e-01 -8.240507915616035461e-03 1.069139242172241211e-01 -1.302530169486999512e-01 -3.671089187264442444e-02 2.522141635417938232e-01 -1.610913425683975220e-01 3.932415321469306946e-02 5.300853867083787918e-03 3.197167515754699707e-01 8.451568335294723511e-02 -4.135831892490386963e-01 -5.392279475927352905e-02 5.112873762845993042e-02 1.939838677644729614e-01 2.381100654602050781e-01 2.596856839954853058e-02
-5.399170145392417908e-02 7.989587634801864624e-02 -1.457300782203674316e-01 -2.780345082283020020e-01 -1.713434793055057526e-02 2.195188254117965698e-01 -1.895867735147476196e-01 -2.804831564426422119e-01 1.625621169805526733e-01 1.216925308108329773e-01 -2.216727286577224731e-01 1.324916034936904907e-01 2.619847059249877930e-01 -8.302084356546401978e-02 9.392497688531875610e-02 6.964074075222015381e-02 1.628003567457199097e-01 -1.340141892433166504e-01 2.362275272607803345e-01 1.806021183729171753e-01 5.481987446546554565e-02 -2.373462766408920288e-01 3.132139518857002258e-02 2.163862138986587524e-01 -9.495996683835983276e-02 -9.873604401946067810e-03 -2.245144248008728027e-01 8.777995407581329346e-02 -9.486136585474014282e-02 6.867068260908126831e-02 4.578112959861755371e-01 -3.711197525262832642e-02
-9.278323501348495483e-02 -2.279737293720245361e-01 -4.194582998752593994e-02 6.287803407758474350e-03 -4.831394925713539124e-02 1.170210838317871094e-01 -1.743377596139907837e-01 -5.079239606857299805e-02 -3.606653958559036255e-02 -5.905975773930549622e-02 -2.122164517641067505e-01 2.419316917657852173e-01 3.569425344467163086e-01 -2.823395431041717529e-01 1.397903114557266235e-01 1.552613675594329834e-01 2.102640569210052490e-01 9.170442819595336914e-02 1.799380034208297729e-01 -2.404641127213835716e-03 1.104933489114046097e-02 2.023784071207046509e-01 3.571443855762481689e-01 -1.137439608573913574e-01 -7.474509067833423615e-03 1.958678066730499268e-01 1.347270309925079346e-01 -2.623811364173889160e-01 1.020631119608879089e-01 -1.965578943490982056e-01 1.819687336683273315e-01 2.352425903081893921e-01
3.292366862297058105e-02 9.808326512575149536e-02 -1.174396947026252747e-01 2.474965602159500122e-01 -7.948978804051876068e-03 1.942051053047180176e-01 -1.315949857234954834e-01 2.181759178638458252e-01 3.489235639572143555e-01 2.341713160276412964e-01 -1.227054838091135025e-02 -3.408106788992881775e-02 1.122296452522277832e-01 1.908699274063110352e-01 -9.743791073560714722e-02 2.007097601890563965e-01 1.471615880727767944e-01 2.544487118721008301e-01 -1.097736507654190063e-01 1.646702438592910767e-01 3.014469742774963379e-01 1.962121762335300446e-02 1.807575374841690063e-01 3.738744556903839111e-01 3.274748846888542175e-02 1.175178587436676025e-01 -6.626321002840995789e-03 2.358221076428890228e-02 -1.048367694020271301e-01 1.311697661876678467e-01 2.711093723773956299e-01 1.685041487216949463e-01
8.999309688806533813e-02 3.023165464401245117e-01 -2.283099591732025146e-01 4.438871145248413086e-02 4.946767166256904602e-02 7.451312150806188583e-03 3.353257477283477783e-02 8.453014492988586426e-02 -9.016440063714981079e-02 -1.983337998390197754e-01 -2.557684294879436493e-02 8.960307389497756958e-02 2.164862006902694702e-01 -1.868916749954223633e-01 -3.406982496380805969e-02 2.292662560939788818e-01 3.110002577304840088e-01 8.802132308483123779e-02 -1.133296936750411987e-01 2.492695897817611694e-01 2.734166383743286133e-01 1.910441368818283081e-01 3.164424896240234375e-01 3.246942758560180664e-01 2.345305532217025757e-01 -9.042181074619293213e-03 -1.159718558192253113e-01 1.784734874963760376e-01 1.433661878108978271e-01 6.846915185451507568e-02 1.343445926904678345e-01 6.345736235380172729e-02
1.203462034463882446e-01 1.371123194694519043e-01 -2.297789305448532104e-01 8.164273202419281006e-02 -1.059544757008552551e-01 4.083446562290191650e-01 4.257155954837799072e-02 2.477058470249176025e-01 1.247184202075004578e-01 2.391556203365325928e-01 -2.073264718055725098e-01 -2.868671901524066925e-02 2.077372074127197266e-01 3.920227289199829102e-02 -3.776546195149421692e-02 1.504590064287185669e-01 1.970253884792327881e-01 2.728490531444549561e-01 -1.214075237512588501e-01 1.343969702720642090e-01 -1.799826025962829590e-01 -3.089383430778980255e-02 -5.657897144556045532e-02 1.483441516757011414e-02 1.543304882943630219e-02 2.896313667297363281e-01 -7.886493206024169922e-02 -9.560664743185043335e-02 4.762202128767967224e-02 -3.265504240989685059e-01 2.238199114799499512e-01 1.986888647079467773e-01
-1.866032481193542480e-01 -3.400773555040359497e-02 -1.970610916614532471e-01 1.459416002035140991e-01 6.248335540294647217e-02 1.109596937894821167e-01 -7.239039987325668335e-03 1.545211672782897949e-01 9.480365365743637085e-02 1.171017587184906006e-01 -1.790889352560043335e-01 1.749173505231738091e-03 2.979812920093536377e-01 -2.678856439888477325e-02 -7.836677134037017822e-02 4.517685994505882263e-02 4.025138020515441895e-01 3.558189421892166138e-02 -1.649325713515281677e-02 3.861345946788787842e-01 3.059037625789642334e-01 1.947192102670669556e-01 1.822782158851623535e-01 2.985032796859741211e-01 2.319098860025405884e-01 2.824938297271728516e-02 5.404075607657432556e-02 2.136655747890472412e-01 1.085491776466369629e-01 8.798342198133468628e-02 1.023711785674095154e-01 -1.078929230570793152e-01
2.275796681642532349e-01 3.027306636795401573e-03 -3.922885954380035400e-01 4.476747289299964905e-02 4.115071147680282593e-02 -5.942160496488213539e-04 -3.426458239555358887e-01 7.352881133556365967e-02 1.218253821134567261e-01 2.996900677680969238e-01 1.332645956426858902e-02 1.376670897006988525e-01 2.740724682807922363e-01 -2.526955008506774902e-01 3.243972361087799072e-02 -6.302664428949356079e-02 2.976899966597557068e-02 4.198354110121726990e-02 1.891326755285263062e-01 5.067167803645133972e-02 7.137264311313629150e-02 5.533587187528610229e-02 6.481336057186126709e-02 1.785542666912078857e-01 3.135570883750915527e-02 -1.230311244726181030e-01 3.360142707824707031e-01 -4.031299427151679993e-02 1.602060906589031219e-02 -4.776102676987648010e-02 4.007066190242767334e-01 -1.450389921665191650e-01
1.735687553882598877e-01 -1.653829514980316162e-01 -1.118462309241294861e-01 1.519807800650596619e-02 1.787858754396438599e-01 3.458479344844818115e-01 1.864426881074905396e-01 -2.996302023530006409e-02 -2.862283401191234589e-02 6.210569664835929871e-02 -2.859131693840026855e-01 2.544749341905117035e-02 1.333085745573043823e-01 -2.113085053861141205e-02 -8.388546109199523926e-02 2.410777062177658081e-01 -2.678731083869934082e-01 3.703841706737875938e-03 -3.108635544776916504e-02 2.670231759548187256e-01 3.495685383677482605e-02 3.746621906757354736e-01 1.787760853767395020e-01 2.129691392183303833e-01 2.778080403804779053e-01 4.080652445554733276e-02 1.366175413131713867e-01 -1.647747457027435303e-01 -2.528816228732466698e-03 3.935798257589340210e-02 1.500991135835647583e-01 2.457929402589797974e-01
8.236688561737537384e-03 -1.552992910146713257e-01 -2.937252223491668701e-01 7.263447344303131104e-02 -7.716590166091918945e-02 -7.713343482464551926e-03 -2.588037848472595215e-01 1.648202836513519287e-01 -9.857328236103057861e-02 -4.722911491990089417e-02 -3.882460296154022217e-02 1.103172153234481812e-01 4.086659848690032959e-01 -2.950205095112323761e-02 -3.418138250708580017e-02 -1.341294497251510620e-01 1.581151634454727173e-01 1.864189654588699341e-01 -1.938738077878952026e-01 2.525894939899444580e-01 -2.083059102296829224e-01 -1.037412658333778381e-01 6.591033190488815308e-02 2.913108766078948975e-01 -4.583428800106048584e-02 4.287700057029724121e-01 8.761241286993026733e-02 -6.326271593570709229e-02 -3.271733596920967102e-02 -1.108730211853981018e-01 1.899997144937515259e-01 -1.409136205911636353e-01
8.804737590253353119e-03 -8.496998250484466553e-02 -1.567788869142532349e-01 -1.708033382892608643e-01 -4.058510065078735352e-02 1.393292695283889771e-01 3.648485580924898386e-04 2.207967042922973633e-01 2.425502836704254150e-01 1.696954667568206787e-01 5.980322603136301041e-03 -7.522038370370864868e-02 4.435248076915740967e-01 5.263188481330871582e-02 -1.142726987600326538e-01 1.029315888881683350e-01 3.919644281268119812e-02 2.782284915447235107e-01 1.429457813501358032e-01 1.438608020544052124e-01 -1.012967452406883240e-01 1.891170591115951538e-01 1.441524922847747803e-01 -9.629818052053451538e-02 -9.759849309921264648e-02 3.032981157302856445e-01 -4.852370824664831161e-03 -3.753019124269485474e-02 2.023768723011016846e-01 1.928094774484634399e-01 2.671513259410858154e-01 3.226048648357391357e-01
-1.911144703626632690e-01 -5.859818682074546814e-02 8.348298259079456329e-03 2.412882633507251740e-02 1.732171028852462769e-01 1.399679630994796753e-01 -2.829284034669399261e-02 9.527782350778579712e-02 -2.397711575031280518e-01 -5.305682122707366943e-02 3.835766389966011047e-02 5.220096092671155930e-03 4.919515550136566162e-01 5.572241917252540588e-02 4.104469716548919678e-02 -3.533509373664855957e-02 2.585088312625885010e-01 3.084844052791595459e-01 -2.565329670906066895e-01 1.170072853565216064e-01 2.476900368928909302e-01 5.206688866019248962e-02 1.140761524438858032e-01 2.226198762655258179e-01 7.964662462472915649e-02 -1.224138289690017700e-01 -1.744697093963623047e-01 -2.191392332315444946e-01 1.111082658171653748e-01 -1.655424945056438446e-03 3.263618946075439453e-01 -5.730542168021202087e-02
4.606984555721282959e-02 -9.271244704723358154e-02 -2.964083552360534668e-01 -9.283852577209472656e-02 1.092202961444854736e-01 4.064111113548278809e-01 -5.623688176274299622e-02 8.039844036102294922e-02 2.842833399772644043e-01 7.824256271123886108e-02 2.575396373867988586e-02 7.474257797002792358e-02 9.342061728239059448e-02 -2.127905935049057007e-01 -2.049546539783477783e-01 1.929816752672195435e-01 -6.677390635013580322e-02 8.278249204158782959e-02 1.914810836315155029e-01 1.891586333513259888e-01 -4.089455679059028625e-02 -8.664970099925994873e-02 -1.985488086938858032e-01 1.878856122493743896e-01 2.422306835651397705e-01 3.088788688182830811e-01 -1.801633685827255249e-01 -1.679973900318145752e-01 -2.581306695938110352e-01 8.987718820571899414e-02 1.376596391201019287e-01 5.959212407469749451e-02
-1.593943834304809570e-01 -2.593278884887695312e-01 -8.435081690549850464e-02 5.667687579989433289e-02 -6.160625722259283066e-03 3.070948421955108643e-01 -2.061136364936828613e-01 1.327771693468093872e-02 1.869825422763824463e-01 2.634505629539489746e-01 6.212077289819717407e-02 2.509121894836425781e-01 2.787852287292480469e-01 4.607985913753509521e-02 -2.141308486461639404e-01 -5.548376590013504028e-02 -3.950956836342811584e-02 1.593647301197052002e-01 -1.079396829009056091e-01 2.714663147926330566e-01 -1.344817131757736206e-01 2.135866135358810425e-01 2.060708105564117432e-01 -1.427462510764598846e-02 3.132207989692687988e-01 8.298058062791824341e-03 -1.786539703607559204e-01 -5.550074949860572815e-02 6.668925285339355469e-02 -2.257858514785766602e-01 2.290478944778442383e-01 -1.764699071645736694e-02
-5.252040922641754150e-02 -8.639062196016311646e-02 -1.457345187664031982e-01 -3.923566937446594238e-01 1.116594523191452026e-01 1.608765721321105957e-01 -1.011573821306228638e-01 1.222227290272712708e-01 3.903142213821411133e-01 1.818784885108470917e-02 -2.477879226207733154e-01 1.001692339777946472e-01 8.043485134840011597e-02 -8.772005140781402588e-02 4.704429581761360168e-02 -3.902997821569442749e-02 4.463436454534530640e-02 -1.726470887660980225e-01 3.120367415249347687e-02 7.176955789327621460e-02 2.618999183177947998e-01 -1.950696259737014771e-01 -2.247710712254047394e-02 2.380491793155670166e-01 2.137396186590194702e-01 4.082808271050453186e-02 -3.397441208362579346e-01 -3.150879964232444763e-02 6.026230007410049438e-02 3.530405461788177490e-02 3.630936741828918457e-01 8.270638436079025269e-02
-5.198911577463150024e-02 -6.515098363161087036e-02 -3.175546228885650635e-01 -1.544001400470733643e-01 8.075661957263946533e-02 -4.268705844879150391e-02 5.116627812385559082e-01 -9.938183426856994629e-02 1.660907566547393799e-01 -5.685368925333023071e-02 -1.916420012712478638e-01 -1.779717952013015747e-01 1.572891175746917725e-01 -1.640010476112365723e-01 -1.344767659902572632e-01 1.519729644060134888e-01 1.945094019174575806e-02 1.335342377424240112e-01 5.059279501438140869e-02 2.005400657653808594e-01 1.004668325185775757e-01 1.408242285251617432e-01 2.494718879461288452e-01 2.187285125255584717e-01 2.559081315994262695e-01 -8.446755260229110718e-02 -3.608061000704765320e-02 -1.556984186172485352e-01 9.098521620035171509e-02 -2.048603259027004242e-02 2.583162784576416016e-01 1.474310755729675293e-01
1.417661160230636597e-01 -8.973842114210128784e-02 -3.808978497982025146e-01 -1.291181892156600952e-01 2.964443266391754150e-01 1.680769920349121094e-01 -3.407270610332489014e-01 -1.085453629493713379e-01 2.350756339728832245e-02 1.681267768144607544e-01 -5.032386630773544312e-02 -3.795262426137924194e-02 1.380797754973173141e-02 8.954748511314392090e-02 1.571512371301651001e-01 -9.153517335653305054e-02 -1.869231089949607849e-02 1.017237007617950439e-01 -2.651233412325382233e-02 2.096158266067504883e-01 -1.868316978216171265e-01 4.161003604531288147e-02 3.054561316967010498e-01 2.283999472856521606e-01 1.363492757081985474e-01 -5.014396458864212036e-02 6.890914589166641235e-02 -3.343485891819000244e-01 2.779386341571807861e-01 3.417062386870384216e-02 1.959170252084732056e-01 -1.102538220584392548e-02
-1.866980642080307007e-01 -4.481835756450891495e-03 1.197253689169883728e-01 -1.294630616903305054e-01 1.471673976629972458e-02 2.579175680875778198e-02 -2.871167063713073730e-01 -2.294085472822189331e-01 7.610475271940231323e-02 -2.044064551591873169e-01 1.130832731723785400e-01 1.298904269933700562e-01 4.551084041595458984e-01 -1.297872960567474365e-01 5.227288231253623962e-02 3.046375811100006104e-01 1.463957428932189941e-01 3.564496338367462158e-02 6.579018384218215942e-02 1.592465937137603760e-01 1.064975187182426453e-01 1.009439975023269653e-01 3.777304887771606445e-01 -7.165168225765228271e-02 7.959328591823577881e-02 6.698630005121231079e-02 -3.637045249342918396e-02 -2.167034298181533813e-01 -1.058500376529991627e-03 -2.626359090209007263e-02 2.125371843576431274e-01 2.732041478157043457e-01
-7.151164859533309937e-02 -6.719106435775756836e-02 -2.565814927220344543e-02 -7.686958461999893188e-02 -1.493934243917465210e-01 1.691481918096542358e-01 -1.528680771589279175e-01 -7.634364534169435501e-03 3.415733277797698975e-01 4.793555289506912231e-02 7.264709472656250000e-02 1.087836921215057373e-02 3.642919063568115234e-01 -6.485498510301113129e-03 -6.653214991092681885e-02 -1.106552314013242722e-02 1.301809996366500854e-01 -2.217400372028350830e-01 7.111269235610961914e-02 1.473913639783859253e-01 -1.296037137508392334e-01 4.317799210548400879e-01 2.849576473236083984e-01 1.154337003827095032e-01 2.432146668434143066e-01 5.937099456787109375e-02 -6.998152285814285278e-02 -1.888764351606369019e-01 5.674096569418907166e-02 6.908676773309707642e-02 3.693627417087554932e-01 -9.724667668342590332e-02
1.766390502452850342e-01 7.428466528654098511e-02 6.709734350442886353e-02 -8.589728921651840210e-02 3.225310146808624268e-02 4.073739051818847656e-01 -2.429223656654357910e-01 1.412412077188491821e-01 1.772255748510360718e-01 2.057305425405502319e-01 8.905859291553497314e-02 2.808188199996948242e-01 1.242113038897514343e-01 -1.795420348644256592e-01 1.049813106656074524e-01 1.217072531580924988e-01 -5.681492015719413757e-02 7.790003716945648193e-02 5.339579656720161438e-02 3.337805718183517456e-02 1.090939790010452271e-01 2.217232286930084229e-01 3.684951066970825195e-01 1.548339519649744034e-02 2.242375761270523071e-01 3.086698055267333984e-01 5.659170076251029968e-02 9.909026324748992920e-02 -4.059427604079246521e-02 -1.450636982917785645e-01 1.790065169334411621e-01 2.185302972793579102e-01
8.756561577320098877e-02 -2.927886508405208588e-02 -1.912926137447357178e-01 -2.524245083332061768e-01 -9.390086680650711060e-02 2.902807891368865967e-01 -1.563213467597961426e-01 1.843189587816596031e-03 -2.569715678691864014e-02 8.354729972779750824e-03 2.653499506413936615e-02 1.939603984355926514e-01 -1.366989612579345703e-01 1.558240503072738647e-01 -8.312513120472431183e-03 -1.254303306341171265e-01 -1.402011215686798096e-01 1.831196099519729614e-01 -1.643491387367248535e-01 -6.926000863313674927e-02 1.320667713880538940e-01 9.433319419622421265e-02 1.382808089256286621e-01 5.092642903327941895e-01 2.685652971267700195e-01 2.120579965412616730e-02 2.078348957002162933e-02 -1.901809684932231903e-02 -6.200950127094984055e-03 3.440935164690017700e-02 4.497223794460296631e-01 -9.574670344591140747e-02
-1.178820133209228516e-01 -1.118529587984085083e-01 -2.936876118183135986e-01 2.810349166393280029e-01 -1.268051266670227051e-01 7.216823846101760864e-02 -1.507046371698379517e-01 2.012933343648910522e-01 1.147855967283248901e-01 2.418013364076614380e-01 1.522682011127471924e-01 1.680490821599960327e-01 2.109482586383819580e-01 -3.923508897423744202e-02 4.999867081642150879e-02 1.603523641824722290e-01 4.279158264398574829e-02 1.296270191669464111e-01 5.648743361234664917e-03 1.398891806602478027e-01 1.813781112432479858e-01 1.353120803833007812e-01 4.576735198497772217e-02 3.660655617713928223e-01 1.105181723833084106e-01 3.172181546688079834e-01 -1.423068046569824219e-01 5.919644236564636230e-02 -1.310916841030120850e-01 1.932861357927322388e-01 3.289206027984619141e-01 -4.059996455907821655e-02
-1.638095709495246410e-03 -9.647020697593688965e-02 -1.576421409845352173e-01 1.680020689964294434e-01 8.665060251951217651e-02 -1.715887039899826050e-01 7.953430712223052979e-02 2.593109905719757080e-01 -3.421248868107795715e-02 -8.310625702142715454e-02 -1.351616680622100830e-01 1.073916628956794739e-01 3.151741921901702881e-01 -2.630657553672790527e-01 -2.249287515878677368e-01 -7.376144640147686005e-03 3.035155832767486572e-01 3.415986299514770508e-01 -2.092056870460510254e-01 -7.903865724802017212e-02 -6.478275358676910400e-02 1.697182208299636841e-01 2.668558359146118164e-01 2.723183333873748779e-01 1.112259998917579651e-01 1.481057107448577881e-01 3.245222195982933044e-02 -2.781672030687332153e-02 1.134506687521934509e-01 -2.335452884435653687e-01 1.419147849082946777e-01 9.564518928527832031e-02
2.268429398536682129e-01 -1.935239136219024658e-02 -2.450040131807327271e-01 7.415672391653060913e-02 7.663478702306747437e-02 7.258704304695129395e-02 -2.333747744560241699e-01 1.790375858545303345e-01 1.048982739448547363e-01 2.100136131048202515e-01 -3.026982247829437256e-01 -3.033898212015628815e-02 4.694559052586555481e-02 -1.078969798982143402e-02 -2.945779450237751007e-02 1.522737875347957015e-04 2.587433159351348877e-01 1.933833956718444824e-01 3.525742515921592712e-02 3.991201519966125488e-01 2.062004804611206055e-01 -6.325903534889221191e-02 -6.026780698448419571e-03 2.110819816589355469e-01 2.133419811725616455e-01 -9.161761403083801270e-02 7.051555067300796509e-02 1.941698836162686348e-03 -7.862251996994018555e-02 -3.858102113008499146e-02 2.784506976604461670e-01 3.661288917064666748e-01
-2.711968421936035156e-01 4.518713802099227905e-03 -8.424198627471923828e-02 -2.464366853237152100e-01 -4.229522123932838440e-02 2.362574338912963867e-01 4.131216555833816528e-02 -7.249931804835796356e-03 8.457840979099273682e-02 -7.019929587841033936e-02 -1.591924950480461121e-02 2.097655683755874634e-01 2.633079290390014648e-01 -1.231035590171813965e-01 -1.865277439355850220e-01 1.661801785230636597e-01 1.230862513184547424e-01 1.112376600503921509e-01 6.102463603019714355e-02 -9.435717016458511353e-02 6.612426042556762695e-02 3.516466617584228516e-01 3.215671479701995850e-01 6.423647515475749969e-03 4.915616288781166077e-02 2.702059745788574219e-01 1.261493414640426636e-01 -3.137736618518829346e-01 1.434401869773864746e-01 -1.350525170564651489e-01 2.055596858263015747e-01 2.313397228717803955e-01
-1.694784015417098999e-01 -1.298467908054590225e-02 -2.509183287620544434e-01 -2.642131149768829346e-01 2.982262372970581055e-01 -1.223283484578132629e-01 3.789702896028757095e-03 -1.745424233376979828e-02 8.352772146463394165e-02 1.335445791482925415e-01 -2.024840414524078369e-01 2.758905887603759766e-01 -1.190968975424766541e-01 -1.771449893712997437e-01 3.968779370188713074e-02 3.178791701793670654e-01 -1.608840376138687134e-02 3.446750640869140625e-01 8.199926465749740601e-02 4.045744985342025757e-02 -2.878248505294322968e-02 1.344218701124191284e-01 -2.400953881442546844e-02 1.638758331537246704e-01 1.027149409055709839e-01 2.774771302938461304e-02 -7.553871721029281616e-02 -2.139986455440521240e-01 1.638556122779846191e-01 1.807443648576736450e-01 3.845971524715423584e-01 1.023980323225259781e-03
2.724113762378692627e-01 -1.203854531049728394e-01 -1.323443055152893066e-01 -5.432627722620964050e-02 -7.610260695219039917e-02 2.021763920783996582e-01 7.392971217632293701e-02 -3.081350028514862061e-01 4.675270617008209229e-02 1.775553077459335327e-02 5.127705261111259460e-02 3.871961310505867004e-02 2.286633104085922241e-01 1.248027011752128601e-01 5.006809905171394348e-02 6.355787068605422974e-02 2.781185507774353027e-01 2.001206576824188232e-01 -2.763533294200897217e-01 9.368565678596496582e-02 -1.994235217571258545e-01 1.330081373453140259e-01 4.791173338890075684e-02 3.323735669255256653e-02 2.567130923271179199e-01 -1.089694499969482422e-01 7.105553895235061646e-02 -2.049549669027328491e-01 -1.419208794832229614e-01 -1.434033270925283432e-02 4.202648401260375977e-01 2.783991396427154541e-01
3.149992227554321289e-01 5.368265137076377869e-02 -2.007053196430206299e-01 -8.133357018232345581e-02 -1.014959216117858887e-01 3.035291731357574463e-01 7.568348199129104614e-03 1.790574043989181519e-01 9.119815379381179810e-02 2.437034696340560913e-01 -1.491688191890716553e-01 -4.947214201092720032e-02 2.247362881898880005e-01 2.370340935885906219e-02 -4.347029700875282288e-02 4.893178120255470276e-02 1.461779773235321045e-01 1.418474614620208740e-01 -1.535446494817733765e-01 1.346190422773361206e-01 -6.082357838749885559e-02 9.941525012254714966e-02 -4.995359107851982117e-02 -3.960102051496505737e-02 -5.483613535761833191e-02 3.075821697711944580e-01 -3.516254127025604248e-01 -1.647593379020690918e-01 -6.645881384611129761e-02 -1.607791185379028320e-01 3.310138285160064697e-01 2.821633219718933105e-01
2.141918838024139404e-01 -2.411149591207504272e-01 -1.255103349685668945e-01 -1.116695851087570190e-01 6.489281356334686279e-02 2.051278799772262573e-01 -1.579374223947525024e-01 -2.007471621036529541e-01 1.237016543745994568e-01 2.773329317569732666e-01 -3.189275860786437988e-01 2.116347998380661011e-01 1.342682987451553345e-01 6.205366924405097961e-03 2.303813211619853973e-02 2.861393988132476807e-02 1.593780517578125000e-01 1.574923247098922729e-01 1.568958461284637451e-01 2.541682720184326172e-01 6.739925593137741089e-02 3.292920887470245361e-01 1.823427379131317139e-01 -2.436185777187347412e-01 9.053356200456619263e-02 2.395545542240142822e-01 -8.427098393440246582e-03 -1.051427330821752548e-02 9.800208359956741333e-02 -8.157092332839965820e-02 2.450419068336486816e-01 1.050176844000816345e-01
9.090027213096618652e-02 -2.008603662252426147e-01 -9.140156954526901245e-02 -7.981730252504348755e-02 1.288901269435882568e-01 3.366356790065765381e-01 1.980311051011085510e-02 4.181554540991783142e-03 -6.671638786792755127e-02 1.376437246799468994e-01 2.595208585262298584e-01 -2.068219780921936035e-01 1.978628486394882202e-01 -2.611239254474639893e-02 1.834533363580703735e-01 2.647999227046966553e-01 9.966345503926277161e-03 1.552087664604187012e-01 -4.464032128453254700e-02 1.532426774501800537e-01 9.862235188484191895e-02 3.702102601528167725e-01 2.388836294412612915e-01 2.580752372741699219e-01 2.069451063871383667e-01 1.933213919401168823e-01 -6.320284307003021240e-02 1.723229438066482544e-01 5.512816831469535828e-02 3.508317098021507263e-02 2.553445100784301758e-01 1.603650450706481934e-01
1.112083569169044495e-01 -2.817500233650207520e-01 -1.374763250350952148e-01 -1.832488179206848145e-01 2.055182456970214844e-01 4.461895525455474854e-01 -3.611635789275169373e-02 -3.084822185337543488e-02 -8.346854150295257568e-02 1.772062629461288452e-01 -5.029054731130599976e-02 3.193012252449989319e-02 2.229426801204681396e-01 -5.143059417605400085e-02 1.528935879468917847e-01 1.345957517623901367e-01 -6.834574509412050247e-03 4.861326888203620911e-02 1.733161658048629761e-01 2.427131533622741699e-01 -9.979123622179031372e-02 1.177880614995956421e-01 3.811852633953094482e-01 1.704791039228439331e-01 1.174209043383598328e-01 -1.357423979789018631e-02 9.101391583681106567e-02 -7.779987156391143799e-02 1.890790648758411407e-02 -1.082592010498046875e-01 1.459050476551055908e-01 3.538392186164855957e-01
9.442363679409027100e-02 -3.600829467177391052e-02 -1.053079068660736084e-01 -4.564462974667549133e-02 -1.965001076459884644e-01 3.593356907367706299e-01 -8.447971940040588379e-02 1.375640332698822021e-01 1.559385955333709717e-01 2.912432551383972168e-01 -5.562177672982215881e-02 1.052037253975868225e-01 8.900459855794906616e-02 -8.852356672286987305e-02 -1.065590232610702515e-01 2.110019326210021973e-01 2.489593029022216797e-01 1.699605882167816162e-01 -3.226338624954223633e-01 1.463239789009094238e-01 -8.923258632421493530e-02 1.566507816314697266e-01 -1.296894699335098267e-01 2.598678506910800934e-02 -1.067238077521324158e-01 2.658675312995910645e-01 -2.523703873157501221e-01 -1.631608456373214722e-01 8.146835118532180786e-02 -1.946495175361633301e-01 2.878013849258422852e-01 1.475570648908615112e-01
1.689965277910232544e-01 -2.094798833131790161e-01 -3.952950239181518555e-02 -2.057317197322845459e-01 1.377041786909103394e-01 3.957286179065704346e-01 -1.399044506251811981e-02 1.397181451320648193e-01 -6.252916902303695679e-02 -1.333841085433959961e-01 -1.219929978251457214e-01 8.340421319007873535e-02 1.003072410821914673e-01 -6.267956644296646118e-02 -9.267228096723556519e-02 3.281084001064300537e-01 -2.941780388355255127e-01 -1.124264299869537354e-02 -1.680145971477031708e-02 2.825958728790283203e-01 8.064889907836914062e-02 2.648408114910125732e-01 2.235888093709945679e-01 5.536857619881629944e-02 1.278580278158187866e-01 1.518805623054504395e-01 2.329233288764953613e-02 -3.739836812019348145e-02 4.868863616138696671e-03 -1.782525926828384399e-01 2.914990186691284180e-01 2.449045628309249878e-01
-1.430805176496505737e-01 -6.740161776542663574e-02 5.335355550050735474e-02 -5.852495878934860229e-02 2.341696918010711670e-01 2.634146809577941895e-01 1.867582648992538452e-02 -5.019038915634155273e-02 -7.984531670808792114e-02 -3.627625480294227600e-02 -3.645829111337661743e-02 -6.627360731363296509e-02 5.715587139129638672e-01 9.648587554693222046e-02 3.245315700769424438e-02 3.642957657575607300e-02 1.644573211669921875e-01 -3.139352053403854370e-02 -1.179263368248939514e-01 9.725698828697204590e-02 3.684170171618461609e-02 2.201982587575912476e-01 2.933921813964843750e-01 -2.584409527480602264e-02 1.468952596187591553e-01 3.244996815919876099e-02 1.020178124308586121e-01 -1.864858269691467285e-01 3.486973792314529419e-02 -1.506572812795639038e-01 3.902423679828643799e-01 2.404861450195312500e-01
2.709013521671295166e-01 1.906049996614456177e-01 -3.020130991935729980e-01 2.814246108755469322e-03 1.789559721946716309e-01 -6.664109881967306137e-03 -1.801997274160385132e-01 1.921404898166656494e-01 -8.251003175973892212e-02 5.053882952779531479e-03 -1.002438068389892578e-01 3.614493906497955322e-01 5.206305384635925293e-01 5.254267528653144836e-02 9.254842251539230347e-02 1.744663566350936890e-01 -1.636981070041656494e-01 1.255359053611755371e-01 2.093441188335418701e-01 -2.552746795117855072e-02 -8.203285932540893555e-02 3.009442426264286041e-02 7.321560382843017578e-02 2.140849828720092773e-01 1.434762626886367798e-01 -2.227877080440521240e-02 -5.341147258877754211e-02 1.723214052617549896e-02 -1.946832798421382904e-02 1.273176074028015137e-02 2.573422789573669434e-01 -1.989260874688625336e-02
4.130744040012359619e-01 -1.122211962938308716e-01 -2.103251963853836060e-01 -2.130912840366363525e-01 -1.059945523738861084e-01 2.739584743976593018e-01 -1.681704968214035034e-01 4.823863133788108826e-02 2.524326443672180176e-01 -1.364729255437850952e-01 -1.877759397029876709e-01 3.398690745234489441e-02 2.806438803672790527e-01 1.410464942455291748e-01 -5.480129644274711609e-02 -9.490615874528884888e-02 -6.378337275236845016e-03 1.425361186265945435e-01 -5.390502884984016418e-02 3.164547979831695557e-01 -2.337671816349029541e-02 2.231217734515666962e-02 2.483624815940856934e-01 2.074189484119415283e-02 3.221518397331237793e-01 6.136612966656684875e-02 1.025987491011619568e-01 -9.872785210609436035e-02 -1.657859981060028076e-01 1.091186478734016418e-01 1.226988434791564941e-01 1.094273477792739868e-01
1.085207909345626831e-01 9.454288333654403687e-02 -3.719884157180786133e-01 2.635308913886547089e-02 1.949789226055145264e-01 9.320803917944431305e-03 -2.173881828784942627e-01 3.115663863718509674e-02 -1.267837285995483398e-01 1.842475980520248413e-01 -1.949701309204101562e-01 2.268253564834594727e-01 4.643696174025535583e-02 1.273396015167236328e-01 -1.542660593986511230e-01 7.457392662763595581e-02 6.103852763772010803e-02 1.327309310436248779e-01 -1.035215780138969421e-01 1.588177978992462158e-01 -3.107680678367614746e-01 6.437665224075317383e-02 5.085031688213348389e-02 4.352904558181762695e-01 2.726479470729827881e-01 1.166121438145637512e-01 -2.757568657398223877e-02 -2.324602454900741577e-01 -1.112501695752143860e-01 -4.456418752670288086e-02 1.694702208042144775e-01 -1.754532754421234131e-01
-7.959009706974029541e-02 -2.546286284923553467e-01 7.115209847688674927e-02 -1.670356839895248413e-01 6.370002776384353638e-02 2.957089059054851532e-02 -1.524489521980285645e-01 -3.575062006711959839e-02 2.601464837789535522e-02 3.649314120411872864e-02 -6.147215887904167175e-02 1.960284411907196045e-01 5.115993022918701172e-01 -2.407372742891311646e-01 -3.997180238366127014e-02 5.593485385179519653e-02 1.611863225698471069e-01 -4.482072591781616211e-02 1.920181065797805786e-01 2.224369719624519348e-02 1.895525306463241577e-01 2.294733822345733643e-01 1.955336481332778931e-01 1.532053649425506592e-01 1.215228438377380371e-01 1.759959757328033447e-01 2.739274799823760986e-01 -3.504641950130462646e-01 -7.513401098549365997e-03 -8.142944425344467163e-02 9.186642616987228394e-02 1.529924273490905762e-01
8.422876149415969849e-02 -2.442461103200912476e-01 -9.694382548332214355e-03 -2.800238728523254395e-01 -1.848372370004653931e-01 4.992431402206420898e-02 2.653913497924804688e-01 -1.022031605243682861e-01 1.231711581349372864e-01 -7.568047847598791122e-03 -1.498817838728427887e-02 -8.846587687730789185e-02 9.080063551664352417e-02 1.448435522615909576e-02 -1.854252219200134277e-01 1.104108393192291260e-01 1.440723985433578491e-01 2.154430598020553589e-01 -5.522989854216575623e-02 1.318010985851287842e-01 9.193971008062362671e-02 1.967462599277496338e-01 1.825779378414154053e-01 3.916642665863037109e-01 3.470968008041381836e-01 4.520806670188903809e-02 -3.061526417732238770e-01 -1.535978466272354126e-01 -4.807858262211084366e-03 -1.105955243110656738e-01 1.758613139390945435e-01 2.332048267126083374e-01
1.005714386701583862e-01 -1.884650588035583496e-01 -1.493957042694091797e-01 9.539864957332611084e-02 8.008972555398941040e-02 2.774484753608703613e-01 -4.115235432982444763e-02 4.353236407041549683e-03 -9.707961231470108032e-02 3.499212265014648438e-01 -1.574842631816864014e-01 3.105458803474903107e-02 6.154556199908256531e-02 -1.619477570056915283e-01 1.544625461101531982e-01 1.330737769603729248e-01 -2.425117641687393188e-01 1.753296107053756714e-01 -7.493744790554046631e-02 2.597568035125732422e-01 5.452008172869682312e-02 2.911683619022369385e-01 2.511463463306427002e-01 2.790879011154174805e-01 1.325248926877975464e-01 2.074158787727355957e-01 4.533373937010765076e-02 1.562567800283432007e-01 1.713021546602249146e-01 -2.783290110528469086e-02 1.438236683607101440e-01 2.817926406860351562e-01
4.777230322360992432e-02 -1.491634100675582886e-01 -4.407346844673156738e-01 -2.319734171032905579e-02 -7.322739809751510620e-02 -3.788187727332115173e-02 -2.430391311645507812e-01 -6.613739579916000366e-02 -1.118271425366401672e-01 1.983690261840820312e-01 -9.092933684587478638e-02 4.663954675197601318e-02 -6.896582990884780884e-02 -3.881865143775939941e-01 -1.183914095163345337e-01 2.616617679595947266e-01 1.663039177656173706e-01 7.623436301946640015e-02 1.374687850475311279e-01 1.159284114837646484e-01 1.518852561712265015e-01 8.913975208997726440e-03 -1.343665085732936859e-02 1.979065984487533569e-01 1.643925309181213379e-01 3.390423357486724854e-01 -1.996272951364517212e-01 2.161379344761371613e-02 -5.934092029929161072e-02 -7.308921962976455688e-02 2.426867783069610596e-01 1.784968823194503784e-01
5.592786241322755814e-03 -1.547901518642902374e-02 -3.435449004173278809e-01 3.010337986052036285e-02 3.154155611991882324e-02 2.244338542222976685e-01 -2.688997387886047363e-01 6.691915541887283325e-02 -8.359029889106750488e-02 1.025224775075912476e-01 -8.764684945344924927e-02 4.401464760303497314e-02 1.286870390176773071e-01 -3.665454685688018799e-01 -1.720087826251983643e-01 2.352710664272308350e-01 2.186727672815322876e-01 1.054435968399047852e-01 2.773463428020477295e-01 1.349035799503326416e-01 8.821150660514831543e-02 -8.821479277685284615e-04 4.205364361405372620e-02 1.267335563898086548e-01 2.643369436264038086e-01 3.075164556503295898e-01 -1.959991604089736938e-01 4.234163090586662292e-02 -1.916391700506210327e-01 -4.827556014060974121e-02 2.363521009683609009e-01 1.021825894713401794e-01
2.360080331563949585e-01 1.736093498766422272e-02 -4.299452602863311768e-01 -1.830874979496002197e-01 2.408601641654968262e-01 2.291224896907806396e-01 -1.897660046815872192e-01 -1.639830023050308228e-01 7.354135811328887939e-02 1.065267398953437805e-01 -1.509187966585159302e-01 2.700871974229812622e-02 1.510644853115081787e-01 5.459197983145713806e-02 -4.035516083240509033e-02 -1.338811516761779785e-01 -6.398846954107284546e-02 3.549512922763824463e-01 -2.837705314159393311e-01 -8.447419852018356323e-02 1.679073125123977661e-01 4.489574581384658813e-02 1.468512713909149170e-01 9.963874518871307373e-02 9.346577525138854980e-02 7.408464327454566956e-03 -2.995655238628387451e-01 -1.128931492567062378e-01 -1.180210486054420471e-01 1.998529881238937378e-01 1.334864646196365356e-01 -6.468981504440307617e-02
1.657571196556091309e-01 -1.446953117847442627e-01 1.109617389738559723e-02 6.041724979877471924e-02 3.364464640617370605e-02 3.366528451442718506e-02 -3.505971729755401611e-01 5.228520929813385010e-02 1.550038605928421021e-01 -1.082337573170661926e-01 2.571632266044616699e-01 1.622756123542785645e-01 2.634056806564331055e-01 -1.044012531638145447e-01 1.005306243896484375e-01 2.558256089687347412e-01 -3.513390198349952698e-02 2.699736654758453369e-01 -6.143585219979286194e-02 2.828941866755485535e-02 2.126005887985229492e-01 2.818868756294250488e-01 2.502784132957458496e-01 1.705992668867111206e-01 5.467433854937553406e-02 1.709311157464981079e-01 1.297489851713180542e-01 9.690185636281967163e-02 9.713378548622131348e-02 1.211256980895996094e-01 3.712324798107147217e-01 -1.428489536046981812e-01
9.752088785171508789e-02 -1.382728368043899536e-01 1.266725957393646240e-01 7.751029729843139648e-02 1.969950050115585327e-01 7.958680391311645508e-02 -2.974944412708282471e-01 -7.235316094011068344e-03 1.750644594430923462e-01 1.124111413955688477e-01 -1.055826172232627869e-01 2.676871418952941895e-01 2.967881560325622559e-01 1.278887093067169189e-01 -3.562576174736022949e-01 1.820936948060989380e-01 6.691490113735198975e-02 2.380184680223464966e-01 -2.230843901634216309e-02 6.079792231321334839e-02 -1.998578011989593506e-01 2.790355086326599121e-01 6.689392030239105225e-02 1.468783468008041382e-01 2.721609175205230713e-01 4.161343723535537720e-02 -7.591703534126281738e-02 -1.108849346637725830e-01 1.779860258102416992e-01 -2.076867520809173584e-01 2.040654420852661133e-01 7.430770993232727051e-02
-9.296587854623794556e-02 2.041795402765274048e-01 -3.695799410343170166e-01 8.812632411718368530e-02 2.309326529502868652e-01 8.308564871549606323e-02 -9.541036933660507202e-02 6.500557065010070801e-02 3.046237826347351074e-01 -4.052225872874259949e-02 -6.960427016019821167e-02 7.025227695703506470e-02 2.979416586458683014e-02 -2.482338696718215942e-01 -5.818742513656616211e-02 3.151432871818542480e-01 1.597817242145538330e-01 5.624962598085403442e-02 1.268905401229858398e-01 -5.532490462064743042e-02 1.103154290467500687e-02 1.347431987524032593e-01 3.266758751124143600e-03 2.754530310630798340e-01 4.056256115436553955e-01 3.069429993629455566e-01 1.940252375788986683e-03 -9.303636848926544189e-02 -1.063527315855026245e-01 -3.827300667762756348e-02 6.854709237813949585e-02 1.882154643535614014e-01
2.584403753280639648e-01 1.174065992236137390e-01 3.361314302310347557e-03 -2.635995447635650635e-01 8.322709798812866211e-02 2.073367983102798462e-01 -9.666042774915695190e-02 5.804004613310098648e-03 -6.373788416385650635e-02 4.608782008290290833e-02 -7.765945047140121460e-02 1.671123057603836060e-01 5.091329216957092285e-01 5.689672380685806274e-02 -1.903070509433746338e-02 1.760109215974807739e-01 -6.798758357763290405e-02 1.884746253490447998e-01 2.044327259063720703e-01 -8.144251257181167603e-02 -1.495849490165710449e-01 1.789075881242752075e-01 2.601007819175720215e-01 1.248258650302886963e-01 2.465436607599258423e-01 4.580829665064811707e-02 -5.134668201208114624e-02 -2.418460845947265625e-01 -1.543398853391408920e-02 -1.473200470209121704e-01 7.141954451799392700e-02 2.818827927112579346e-01
8.961693942546844482e-02 1.426871772855520248e-02 -1.073034256696701050e-01 -2.721457779407501221e-01 -3.520729020237922668e-02 -5.555305257439613342e-02 -1.685873270034790039e-01 6.238057091832160950e-02 -4.644860699772834778e-02 -2.367909252643585205e-02 -1.204625368118286133e-01 1.474325805902481079e-01 2.992108166217803955e-01 3.384588658809661865e-01 1.790145784616470337e-01 1.348125487565994263e-01 1.225731298327445984e-01 -1.945838928222656250e-01 -2.286693304777145386e-01 -6.981769204139709473e-02 5.008639022707939148e-02 2.369374185800552368e-01 4.564252495765686035e-02 3.555868268013000488e-01 2.826561927795410156e-01 1.088460087776184082e-01 -4.380338639020919800e-02 -3.154294490814208984e-01 3.404798358678817749e-02 -1.363855600357055664e-01 2.197917997837066650e-01 1.335349977016448975e-01
-1.094415187835693359e-01 -1.325244307518005371e-01 1.021977514028549194e-01 -1.318964213132858276e-01 -3.448903560638427734e-02 -9.815005585551261902e-03 -2.917885035276412964e-02 -1.112795844674110413e-01 -6.616857647895812988e-02 8.831948041915893555e-02 1.781817376613616943e-01 -9.242828935384750366e-02 3.310230374336242676e-01 -8.797947317361831665e-02 -6.860153377056121826e-02 -9.976680390536785126e-03 8.110947161912918091e-02 3.213896751403808594e-01 -2.077592611312866211e-01 -1.334941685199737549e-01 -4.193590953946113586e-02 -2.428952157497406006e-01 4.109673798084259033e-01 3.845826983451843262e-01 3.992616385221481323e-02 1.918806731700897217e-01 -7.677688449621200562e-02 -1.749052852392196655e-01 -1.425386816263198853e-01 -1.534524410963058472e-01 2.922741770744323730e-01 3.014184162020683289e-02
9.734061360359191895e-02 -3.879791200160980225e-01 -4.165584221482276917e-02 1.726460084319114685e-02 2.815741347149014473e-03 2.605443000793457031e-01 -1.323546469211578369e-01 2.180242910981178284e-02 3.672983124852180481e-02 1.238345950841903687e-01 -4.548077657818794250e-02 8.720982819795608521e-02 1.969336122274398804e-01 1.229663118720054626e-01 -4.020629823207855225e-01 2.019071280956268311e-01 -2.994636446237564087e-02 3.088011741638183594e-01 1.239802241325378418e-01 2.272508889436721802e-01 -1.452883481979370117e-01 2.044371366500854492e-01 1.456330809742212296e-02 -4.374926537275314331e-02 3.361186385154724121e-01 6.748179346323013306e-02 -1.632978916168212891e-01 -9.571069478988647461e-02 1.701324135065078735e-01 -1.610840260982513428e-01 1.755934059619903564e-01 4.489704966545104980e-02
4.262923002243041992e-01 8.162126690149307251e-02 -1.522261351346969604e-01 1.832786500453948975e-01 -9.212549775838851929e-03 9.871670603752136230e-02 1.142659336328506470e-01 -1.795040816068649292e-01 3.323656916618347168e-01 1.410496979951858521e-01 -9.155178070068359375e-02 8.101908862590789795e-02 4.622370004653930664e-02 1.043737828731536865e-01 1.375102400779724121e-01 3.108392842113971710e-02 2.327167838811874390e-01 2.677983343601226807e-01 -1.024134382605552673e-01 7.946494221687316895e-02 2.952408418059349060e-02 1.578347682952880859e-01 1.134017556905746460e-01 1.405781507492065430e-02 2.365835458040237427e-01 1.394317001104354858e-01 9.165973216295242310e-02 -3.310691192746162415e-02 1.129453480243682861e-01 1.124262660741806030e-01 4.653592705726623535e-01 1.146460399031639099e-01
1.425718367099761963e-01 -1.077174469828605652e-01 -1.020927280187606812e-01 -4.046177864074707031e-02 6.850301474332809448e-02 -1.034339517354965210e-01 1.028724201023578644e-02 9.765955805778503418e-02 7.361131161451339722e-02 -5.997681617736816406e-02 -5.287913139909505844e-03 -4.906430840492248535e-02 2.825046777725219727e-01 -8.344231545925140381e-02 -1.744719445705413818e-01 3.346635401248931885e-01 3.416924476623535156e-01 2.528131008148193359e-01 6.845702975988388062e-02 -2.837908454239368439e-02 1.013248339295387268e-01 3.538918793201446533e-01 4.020542204380035400e-01 4.626455157995223999e-02 1.658077985048294067e-01 1.308023482561111450e-01 1.869724094867706299e-01 5.703156068921089172e-02 -3.126375749707221985e-02 -2.590536177158355713e-01 2.270279973745346069e-01 -4.917364940047264099e-02
3.440258502960205078e-01 -6.207699328660964966e-02 -2.890859544277191162e-01 -1.732385754585266113e-01 -2.086800634860992432e-01 2.746293842792510986e-01 -2.125397771596908569e-01 -8.207143843173980713e-02 2.309863120317459106e-01 7.498633116483688354e-02 -1.514348983764648438e-01 -7.309222966432571411e-02 1.214209645986557007e-01 3.170693665742874146e-02 -9.649220854043960571e-02 -9.182213991880416870e-02 6.691297050565481186e-03 2.458043843507766724e-01 -2.474165409803390503e-01 3.433741629123687744e-01 3.986649215221405029e-02 6.925574690103530884e-02 2.692944109439849854e-01 -7.487500458955764771e-02 2.925370931625366211e-01 1.268920302391052246e-01 1.377166956663131714e-01 -3.852678090333938599e-02 -5.567387491464614868e-02 -2.442847006022930145e-03 1.475060880184173584e-01 3.872545063495635986e-02
2.344649657607078552e-02 -1.510271579027175903e-01 -2.438094764947891235e-01 7.885050773620605469e-02 3.102761134505271912e-02 6.233013421297073364e-02 -2.697946429252624512e-01 -2.388664148747920990e-02 -7.042738795280456543e-02 1.233955249190330505e-01 1.233606860041618347e-01 2.499091625213623047e-02 4.324593842029571533e-01 -1.097377738915383816e-03 2.577076852321624756e-01 1.890797913074493408e-01 4.166853800415992737e-02 -2.502690628170967102e-02 -2.668978273868560791e-02 -3.935487568378448486e-02 1.474556177854537964e-01 1.216272637248039246e-01 8.107492327690124512e-02 2.388367056846618652e-01 2.165476381778717041e-01 3.797062635421752930e-01 1.598640680313110352e-01 1.883344799280166626e-01 -1.478602737188339233e-01 -1.094097793102264404e-01 3.336449563503265381e-01 -7.438481599092483521e-02
-6.351143121719360352e-02 1.487842351198196411e-01 -3.371181786060333252e-01 6.812402606010437012e-02 1.166953444480895996e-01 2.003260254859924316e-01 -1.192882657051086426e-01 1.122894063591957092e-01 1.757142990827560425e-01 -1.328317224979400635e-01 7.216089870780706406e-03 2.631366550922393799e-01 1.260292530059814453e-01 -2.157797515392303467e-01 -1.853599846363067627e-01 1.867667138576507568e-01 9.870339930057525635e-02 1.396873891353607178e-01 1.438666731119155884e-01 5.736361816525459290e-02 9.149264544248580933e-02 -1.180766075849533081e-01 -1.696530133485794067e-01 2.221160829067230225e-01 2.626694440841674805e-01 4.340880811214447021e-01 -1.621228009462356567e-01 -3.460636362433433533e-02 8.519040048122406006e-02 2.029841244220733643e-01 1.213895827531814575e-01 -1.538754850625991821e-01
7.856883853673934937e-02 -2.832620143890380859e-01 -9.889381937682628632e-03 -5.351845547556877136e-02 -1.726275235414505005e-01 2.555448710918426514e-01 -5.175570026040077209e-02 -5.371962487697601318e-02 -3.468149155378341675e-02 1.554809957742691040e-01 8.328779786825180054e-02 1.958283334970474243e-01 1.876012608408927917e-02 -2.056475877761840820e-01 1.272314190864562988e-01 -1.448439806699752808e-01 -8.462218940258026123e-02 2.655229270458221436e-01 -2.011264264583587646e-01 1.147872060537338257e-01 -9.767443686723709106e-02 -4.073767364025115967e-02 9.735973179340362549e-02 2.777561545372009277e-01 2.785000503063201904e-01 5.992715433239936829e-02 2.582350671291351318e-01 -2.066454738378524780e-01 4.772484675049781799e-02 1.430063545703887939e-01 4.607791602611541748e-01 -6.914373487234115601e-02
2.840186096727848053e-02 2.591507136821746826e-01 -1.429780423641204834e-01 2.685030363500118256e-02 2.852944731712341309e-01 2.790531516075134277e-01 3.222279995679855347e-02 1.403074264526367188e-01 9.170808643102645874e-02 1.576740294694900513e-01 -2.321828007698059082e-01 2.862447202205657959e-01 1.690158993005752563e-01 -1.592640131711959839e-01 -1.111716479063034058e-01 2.968763411045074463e-01 1.100211516022682190e-01 -1.380537301301956177e-01 7.912582904100418091e-02 3.773854300379753113e-02 4.781263880431652069e-03 -1.596812754869461060e-01 3.658711910247802734e-01 8.869722485542297363e-02 1.148873269557952881e-01 -6.712472438812255859e-02 -1.918908208608627319e-01 -8.551146835088729858e-02 1.901060938835144043e-01 1.831016540527343750e-01 2.113778442144393921e-01 -1.582883298397064209e-01
-2.860482931137084961e-01 -3.557283431291580200e-02 8.625012636184692383e-02 -1.920038163661956787e-01 4.086735844612121582e-02 1.930075585842132568e-01 -2.182787805795669556e-01 4.586134105920791626e-03 1.415421217679977417e-01 6.046995520591735840e-02 -1.728790849447250366e-01 2.101882994174957275e-01 2.442329674959182739e-01 -7.550747692584991455e-02 9.323018789291381836e-02 -1.080177351832389832e-01 1.105536818504333496e-01 -6.207016855478286743e-02 -9.453956782817840576e-02 1.455456912517547607e-01 2.554956376552581787e-01 -7.842228561639785767e-02 1.383482515811920166e-01 9.650070965290069580e-02 2.088600993156433105e-01 3.541434556245803833e-02 -3.714938759803771973e-01 -2.789728939533233643e-01 7.185504585504531860e-02 2.928906679153442383e-01 2.255917638540267944e-01 2.322129905223846436e-01
2.503473162651062012e-01 -2.253828197717666626e-01 -1.742397248744964600e-01 -5.134093761444091797e-02 -7.982494682073593140e-02 -1.093606464564800262e-02 -4.851976409554481506e-02 2.493757903575897217e-01 1.462101042270660400e-01 -1.742257773876190186e-01 1.583767980337142944e-01 3.013855218887329102e-02 4.223155677318572998e-01 -1.432964354753494263e-01 1.195055544376373291e-01 -4.694824665784835815e-02 1.382361948490142822e-01 8.815355598926544189e-02 1.031978800892829895e-01 3.098132312297821045e-01 -8.444195985794067383e-02 3.131102323532104492e-01 1.949614733457565308e-01 9.095925837755203247e-02 2.592246048152446747e-02 1.490262150764465332e-01 -6.335675716400146484e-02 -8.238014765083789825e-03 6.789755821228027344e-02 -1.158317252993583679e-01 3.724083602428436279e-01 1.440896242856979370e-01
-1.693123579025268555e-01 -3.960372880101203918e-02 -6.120973080396652222e-02 -6.972215138375759125e-03 -7.473046891391277313e-03 -1.670207083225250244e-01 -8.826890587806701660e-02 3.656671643257141113e-01 -4.659426584839820862e-02 6.381522864103317261e-02 1.882728002965450287e-02 -5.276335403323173523e-02 3.879305422306060791e-01 -2.821100652217864990e-01 -9.835731983184814453e-02 -2.621171006467193365e-04 1.259579062461853027e-01 2.252887040376663208e-01 -2.217280864715576172e-01 -1.281507462263107300e-01 1.476568281650543213e-01 2.197368303313851357e-03 1.569769084453582764e-01 3.429972827434539795e-01 1.624680906534194946e-01 -1.746599376201629639e-01 -2.914455160498619080e-02 -2.002734988927841187e-01 1.604943722486495972e-01 -7.837200164794921875e-02 3.477614223957061768e-01 1.948289014399051666e-02
8.697431534528732300e-03 -8.272051066160202026e-02 -2.024482339620590210e-01 -5.404464900493621826e-02 2.575718760490417480e-01 -2.076567709445953369e-02 -2.210648208856582642e-01 2.770795226097106934e-01 1.613549292087554932e-01 1.742029190063476562e-01 1.159678176045417786e-01 -1.179283391684293747e-02 3.306129574775695801e-01 -6.956940144300460815e-02 -1.545563042163848877e-01 6.696311384439468384e-02 1.660589724779129028e-01 1.403107047080993652e-01 4.743575304746627808e-02 1.408667117357254028e-01 -1.963519752025604248e-01 1.851227432489395142e-01 9.721658378839492798e-02 5.082884803414344788e-02 3.515160977840423584e-01 2.351320087909698486e-01 -1.097689419984817505e-01 -2.408633008599281311e-02 2.895561754703521729e-01 -2.929184138774871826e-01 1.700803786516189575e-01 2.385021653026342392e-03
9.124479256570339203e-03 -1.715346276760101318e-01 3.892836719751358032e-02 1.131445541977882385e-02 8.375503867864608765e-02 3.313097357749938965e-02 -2.210530042648315430e-01 1.312997788190841675e-01 -1.630357652902603149e-01 6.111487001180648804e-02 -5.496010556817054749e-02 -2.188260704278945923e-01 3.703601956367492676e-01 -1.501240283250808716e-01 -8.115775883197784424e-02 1.215401887893676758e-01 1.965748816728591919e-01 2.256554663181304932e-01 -2.855594158172607422e-01 1.120736002922058105e-01 1.162628307938575745e-01 1.013126671314239502e-01 3.321248665452003479e-02 2.249245643615722656e-01 -5.087483674287796021e-02 -1.096366271376609802e-01 4.347115755081176758e-03 -3.431884050369262695e-01 1.376461703330278397e-03 1.034788340330123901e-01 3.792518675327301025e-01 -2.936997413635253906e-01
1.545010656118392944e-01 9.176001697778701782e-02 -3.569526970386505127e-01 8.573015034198760986e-02 1.216886192560195923e-02 1.070070862770080566e-01 -3.629042506217956543e-01 2.322234958410263062e-01 1.190195232629776001e-01 1.695373505353927612e-01 5.461014807224273682e-02 -3.291559964418411255e-02 1.217133775353431702e-01 -1.485134363174438477e-01 -1.812935024499893188e-01 1.775151342153549194e-01 -1.096906978636980057e-02 1.901587247848510742e-01 -1.761439144611358643e-01 2.991746664047241211e-01 2.840247452259063721e-01 -1.283881515264511108e-01 6.673361361026763916e-02 4.326801300048828125e-01 3.120151720941066742e-02 5.615193769335746765e-02 2.263345941901206970e-02 -1.077122241258621216e-01 -6.497745960950851440e-02 4.399000108242034912e-02 2.984667569398880005e-02 1.362884789705276489e-01
5.830069072544574738e-03 -4.996430873870849609e-02 -2.847313880920410156e-01 1.482814848423004150e-01 -1.055494025349617004e-01 1.736008226871490479e-01 -3.268072009086608887e-01 -1.214837804436683655e-01 1.116309389472007751e-01 5.060924217104911804e-02 -1.079951133579015732e-02 5.838476866483688354e-02 -3.125636652112007141e-02 -4.156757891178131104e-01 -1.273630708456039429e-01 2.542704641819000244e-01 7.050201296806335449e-02 7.186657190322875977e-02 1.729251742362976074e-01 1.265881061553955078e-01 4.431676864624023438e-02 1.199137344956398010e-01 2.310575842857360840e-01 4.079212248325347900e-01 6.867288798093795776e-02 2.627707421779632568e-01 -2.365584857761859894e-02 -1.169209089130163193e-02 -1.999045312404632568e-01 4.456868395209312439e-03 1.069884076714515686e-01 2.007539868354797363e-01
-2.393433302640914917e-01 -3.671863581985235214e-03 -1.114816740155220032e-01 -2.305762022733688354e-01 1.331305801868438721e-01 1.952981948852539062e-01 -3.811484947800636292e-02 -1.567672640085220337e-01 1.734401285648345947e-01 2.207916826009750366e-01 2.630999088287353516e-01 1.881956905126571655e-01 8.444095961749553680e-03 -9.878269582986831665e-02 -5.634899809956550598e-02 2.390291839838027954e-01 1.869912892580032349e-01 3.150542080402374268e-02 2.840266823768615723e-01 5.121905356645584106e-02 4.833742510527372360e-03 3.177348896861076355e-02 1.814029663801193237e-01 2.605457305908203125e-01 2.043064385652542114e-01 5.853916332125663757e-02 -3.299901783466339111e-01 -1.316886693239212036e-01 1.403235178440809250e-02 1.684542745351791382e-01 3.470201790332794189e-01 1.130141690373420715e-02
-1.245427951216697693e-01 2.309537492692470551e-02 -9.303936362266540527e-02 -2.166628539562225342e-01 -1.790418177843093872e-01 2.460761666297912598e-01 -1.886524409055709839e-01 -1.351154595613479614e-01 2.220658212900161743e-01 1.015481539070606232e-02 1.175893396139144897e-01 4.131053388118743896e-02 3.394097387790679932e-01 -4.323933273553848267e-02 -1.003496348857879639e-02 4.013650864362716675e-02 5.253250151872634888e-02 2.991531193256378174e-01 -2.173468768596649170e-01 -1.864332519471645355e-02 2.141291052103042603e-01 3.346987068653106689e-01 2.887775897979736328e-01 1.230703815817832947e-01 2.783508300781250000e-01 1.130285635590553284e-01 -1.167365014553070068e-01 -1.185356527566909790e-01 -2.620302736759185791e-01 -9.178386628627777100e-02 -7.577222585678100586e-02 -3.405352681875228882e-02
-1.336054056882858276e-01 1.515797525644302368e-01 -2.388504594564437866e-01 8.280152827501296997e-02 -4.898864775896072388e-02 3.391633629798889160e-01 1.757055753841996193e-03 3.130049109458923340e-01 5.615996569395065308e-02 -1.491658091545104980e-01 8.205311745405197144e-02 1.109408512711524963e-01 2.230963706970214844e-01 7.694954425096511841e-02 -1.396114826202392578e-01 4.324540123343467712e-02 3.116433024406433105e-01 1.909177750349044800e-01 -1.929909735918045044e-01 3.036943674087524414e-01 1.836318820714950562e-01 3.818063735961914062e-01 8.373399078845977783e-02 2.269421070814132690e-01 9.687674790620803833e-02 7.987135648727416992e-02 -7.855634391307830811e-02 -1.462339758872985840e-01 -1.927291043102741241e-02 2.223166450858116150e-02 9.490969032049179077e-02 -6.410632282495498657e-02
1.453645974397659302e-01 -1.334254592657089233e-01 -8.855629712343215942e-02 1.337364763021469116e-01 2.738775014877319336e-01 -2.922668866813182831e-02 3.106260113418102264e-02 -1.021757945418357849e-01 1.178560778498649597e-01 1.638422459363937378e-01 -9.014133363962173462e-02 -2.076214849948883057e-01 2.799204885959625244e-01 -5.163827165961265564e-02 -1.136530656367540359e-02 1.602870970964431763e-01 9.007964283227920532e-02 1.651630848646163940e-01 -4.184637963771820068e-02 1.047664806246757507e-01 7.794839143753051758e-02 2.351207435131072998e-01 1.920397281646728516e-01 3.591455221176147461e-01 -1.375070810317993164e-01 2.352572977542877197e-01 -2.757999897003173828e-01 1.981273889541625977e-01 -1.667445152997970581e-01 1.371064633131027222e-01 3.462402224540710449e-01 1.336434483528137207e-01
3.280279338359832764e-01 -1.893577575683593750e-01 -4.037847816944122314e-01 -1.107699424028396606e-01 8.589720726013183594e-02 5.926247313618659973e-02 -2.078567892313003540e-01 -7.989769428968429565e-02 -1.374446135014295578e-02 9.244198352098464966e-02 -2.763668298721313477e-01 3.066008687019348145e-01 2.644408047199249268e-01 1.070168539881706238e-01 1.209855750203132629e-01 2.198800258338451385e-02 -2.003695070743560791e-02 9.547618776559829712e-02 4.365766420960426331e-02 -7.065872848033905029e-02 1.282514631748199463e-01 1.850414574146270752e-01 3.524641990661621094e-01 1.410399228334426880e-01 8.268622308969497681e-02 -1.282298862934112549e-01 -3.870356455445289612e-02 7.455572485923767090e-02 -2.784096896648406982e-01 2.258936502039432526e-02 9.426014870405197144e-02 1.290717571973800659e-01
4.711182042956352234e-02 -1.932027637958526611e-01 -1.481130868196487427e-01 1.376448422670364380e-01 -4.768057912588119507e-02 8.758080750703811646e-02 -7.606019824743270874e-02 -2.994040846824645996e-01 5.323948338627815247e-02 5.132566764950752258e-02 -1.129896119236946106e-01 5.743930116295814514e-02 2.406311929225921631e-01 4.755213111639022827e-02 2.181426808238029480e-02 -1.511340402066707611e-02 9.048722684383392334e-03 1.769286990165710449e-01 -1.792655289173126221e-01 1.432801336050033569e-01 5.070360004901885986e-02 2.019552588462829590e-01 7.316097617149353027e-02 1.992912292480468750e-01 5.122391507029533386e-02 -5.379725620150566101e-02 2.456529438495635986e-01 -1.001009270548820496e-01 1.903083361685276031e-02 -1.909919641911983490e-02 5.683372616767883301e-01 -3.996239006519317627e-01
-1.723816245794296265e-01 -9.120072424411773682e-02 -3.815670311450958252e-01 2.147524654865264893e-01 -1.074801757931709290e-02 3.038924634456634521e-01 -7.671926915645599365e-02 -1.572654694318771362e-01 2.316650599241256714e-01 8.057934045791625977e-02 -1.190290153026580811e-01 2.486246824264526367e-02 5.585803836584091187e-02 -2.637067437171936035e-01 6.789491744711995125e-04 2.905751466751098633e-01 1.992311626672744751e-01 2.258845418691635132e-02 2.104088515043258667e-01 1.622815281152725220e-01 -4.767862707376480103e-02 1.301229814998805523e-03 -3.690711036324501038e-02 2.246635556221008301e-01 2.734783887863159180e-01 -9.342303499579429626e-03 -2.845321595668792725e-02 -8.705510199069976807e-02 -5.038456991314888000e-02 2.910998165607452393e-01 2.203193157911300659e-01 1.764131784439086914e-01
-1.001645475625991821e-01 -1.209718063473701477e-01 -4.820965602993965149e-02 -3.693457245826721191e-01 -1.834305748343467712e-02 1.012380421161651611e-01 -1.880992650985717773e-01 4.171320796012878418e-02 2.602287232875823975e-01 1.881361566483974457e-02 -2.716828882694244385e-01 3.036153018474578857e-01 3.053261339664459229e-01 -1.603638380765914917e-01 -8.397246897220611572e-02 -1.056830286979675293e-01 1.301337927579879761e-01 -9.805574268102645874e-02 -1.029433757066726685e-01 -5.604727659374475479e-03 1.707039028406143188e-01 -1.016710177063941956e-01 7.381802052259445190e-02 8.616960793733596802e-02 3.164314329624176025e-01 -3.726264229044318199e-03 -3.814308643341064453e-01 -1.752879768610000610e-01 6.353531032800674438e-02 -1.423335354775190353e-02 2.138972580432891846e-01 -4.217801988124847412e-02
-1.486977562308311462e-02 1.165238842368125916e-01 -1.310654580593109131e-01 -5.314829945564270020e-02 -6.469172984361648560e-02 1.026498600840568542e-01 4.717686772346496582e-02 1.506720781326293945e-01 -1.784662157297134399e-01 3.451040685176849365e-01 5.737444758415222168e-02 -5.304110422730445862e-02 3.224468827247619629e-01 -5.765660479664802551e-02 -8.354729972779750824e-03 6.886502355337142944e-02 7.231613248586654663e-02 1.424266099929809570e-01 -4.470650479197502136e-02 1.649604178965091705e-02 3.186202347278594971e-01 8.358492702245712280e-02 -6.131594628095626831e-02 3.371331393718719482e-01 3.350352644920349121e-01 2.111816704273223877e-01 -3.191840276122093201e-02 -5.742440000176429749e-02 -2.433020770549774170e-01 1.693487316370010376e-01 3.164043724536895752e-01 -2.335146814584732056e-01
6.976203620433807373e-02 2.351578790694475174e-03 -1.690122336149215698e-01 1.404490917921066284e-01 -7.690746337175369263e-02 5.929460749030113220e-02 -3.316698074340820312e-01 -1.042372137308120728e-01 -2.922580204904079437e-02 -1.825250387191772461e-01 1.730420440435409546e-01 2.410287708044052124e-01 3.569130599498748779e-01 4.480018280446529388e-03 -1.827210187911987305e-01 1.861771941184997559e-02 2.301220595836639404e-01 3.466165810823440552e-02 1.171900779008865356e-01 8.553405851125717163e-02 -9.990135207772254944e-03 3.193251788616180420e-01 1.905178725719451904e-01 7.056903839111328125e-02 2.416855394840240479e-01 4.899642243981361389e-02 3.252855315804481506e-02 -3.276226520538330078e-01 -5.943194404244422913e-02 -2.356695532798767090e-01 2.020243853330612183e-01 2.134034782648086548e-01
1.893661469221115112e-01 3.464825451374053955e-02 -2.093438804149627686e-01 -5.340512096881866455e-02 9.548995643854141235e-02 1.999978274106979370e-01 5.541960150003433228e-02 1.869494915008544922e-01 5.721077695488929749e-02 -6.448903679847717285e-02 7.040826976299285889e-02 -4.733646661043167114e-02 -8.766888640820980072e-03 4.471249505877494812e-02 -2.913106679916381836e-01 2.195789366960525513e-01 -1.371190249919891357e-01 2.482797950506210327e-01 1.635004132986068726e-01 2.340459078550338745e-01 5.089323967695236206e-02 -1.703199744224548340e-01 1.579129397869110107e-01 3.511314392089843750e-01 8.274935930967330933e-02 2.996319830417633057e-01 2.927763164043426514e-01 -1.069259345531463623e-01 2.759998142719268799e-01 -3.731889277696609497e-02 2.478744387626647949e-01 6.906523555517196655e-02
2.860700488090515137e-01 -1.938964128494262695e-01 -1.412029266357421875e-01 -1.375519931316375732e-01 1.740436702966690063e-01 2.264889478683471680e-01 1.354926377534866333e-01 1.246465519070625305e-01 4.338511452078819275e-02 -1.458708494901657104e-01 3.142302036285400391e-01 1.641560047864913940e-01 1.710963547229766846e-01 1.017483323812484741e-01 -2.158994376659393311e-01 2.741939723491668701e-01 -6.209586746990680695e-03 1.746518462896347046e-01 -5.222144722938537598e-02 1.683328598737716675e-01 1.426966190338134766e-01 2.288489192724227905e-01 2.481792867183685303e-02 3.409754931926727295e-01 -1.034334488213062286e-02 1.661121845245361328e-01 -7.711919955909252167e-03 -1.161272153258323669e-01 1.485991626977920532e-01 2.271451354026794434e-01 1.860615760087966919e-01 -1.232711747288703918e-01
-1.461581587791442871e-01 -1.287333220243453979e-01 -2.839857339859008789e-01 -7.988838851451873779e-02 7.861802726984024048e-02 1.598703414201736450e-01 -1.167190223932266235e-01 7.245650514960289001e-03 2.103034779429435730e-02 -7.332460023462772369e-03 3.316889330744743347e-02 5.931670963764190674e-02 4.924703538417816162e-01 -1.180393025279045105e-01 1.437760740518569946e-01 2.963577024638652802e-02 8.370666950941085815e-02 1.391184031963348389e-01 1.217257753014564514e-01 1.377511173486709595e-01 3.103011548519134521e-01 1.741148680448532104e-01 2.114440053701400757e-01 3.057140707969665527e-01 -3.321443125605583191e-02 -1.520217061042785645e-01 3.684417158365249634e-02 2.346065193414688110e-01 6.586254388093948364e-02 -3.309175670146942139e-01 1.578727960586547852e-01 4.679888859391212463e-02
1.891371756792068481e-01 2.363013476133346558e-01 -1.454322338104248047e-01 -3.977634608745574951e-01 9.392944723367691040e-02 -8.611813932657241821e-02 -1.662695854902267456e-01 -7.372530549764633179e-02 3.487887792289257050e-03 5.130206048488616943e-02 6.766369193792343140e-02 2.179664075374603271e-01 3.100028932094573975e-01 4.879162833094596863e-02 4.495769273489713669e-03 4.132508859038352966e-02 -2.071443572640419006e-02 2.398971021175384521e-01 5.252003669738769531e-02 9.869571775197982788e-02 -1.410640180110931396e-01 3.420563042163848877e-01 2.757286727428436279e-01 3.735083155333995819e-03 2.403701990842819214e-01 9.018540382385253906e-02 -4.907824564725160599e-03 -1.560777574777603149e-01 3.637214004993438721e-02 -5.756966397166252136e-02 2.451983839273452759e-01 2.937422394752502441e-01
8.430533111095428467e-02 2.169163525104522705e-01 -1.009168755263090134e-02 3.288909792900085449e-01 -8.165384642779827118e-04 2.453394532203674316e-01 -4.596760123968124390e-02 2.749772071838378906e-01 -8.966365456581115723e-02 1.242690086364746094e-01 -8.001267164945602417e-02 -4.089908301830291748e-02 2.465466856956481934e-01 -1.400529593229293823e-01 -1.426915228366851807e-01 1.638270914554595947e-01 8.113083243370056152e-02 5.814154818654060364e-02 -1.052340939640998840e-01 1.748440973460674286e-02 2.004685103893280029e-01 2.235578000545501709e-01 2.513614892959594727e-01 3.155073821544647217e-01 3.069088049232959747e-02 2.505318224430084229e-01 6.548468768596649170e-02 -3.464912474155426025e-01 1.821151189506053925e-02 1.883400678634643555e-01 1.717251837253570557e-01 -1.136321201920509338e-01
-1.980385184288024902e-02 -1.097632050514221191e-01 -1.051392257213592529e-01 -2.915992736816406250e-01 -1.402910053730010986e-01 -7.199357450008392334e-02 1.692417412996292114e-01 1.182580962777137756e-01 2.745709419250488281e-01 -8.408697694540023804e-02 -3.057925999164581299e-01 -2.219392685219645500e-03 1.223940104246139526e-01 -1.428963243961334229e-01 -1.740715652704238892e-01 1.621999405324459076e-02 1.388358920812606812e-01 1.833376884460449219e-01 -7.323268800973892212e-02 1.337417811155319214e-01 1.035300865769386292e-01 1.723186522722244263e-01 3.224234580993652344e-01 2.742933928966522217e-01 3.167421221733093262e-01 -6.716477125883102417e-02 -1.308404058218002319e-01 -2.265700548887252808e-01 -1.162654459476470947e-01 -7.488783448934555054e-02 6.448639929294586182e-02 2.995454370975494385e-01
-1.080053970217704773e-01 -1.100240722298622131e-01 -1.214810907840728760e-01 3.510353341698646545e-02 1.388974487781524658e-01 9.753699600696563721e-02 2.350700646638870239e-01 1.131212040781974792e-01 5.447547510266304016e-02 -2.556609511375427246e-01 1.150182560086250305e-01 1.029096692800521851e-01 3.407853543758392334e-01 -2.374696545302867889e-02 -3.757102787494659424e-01 4.761812463402748108e-02 -1.382286995649337769e-01 3.080937862396240234e-01 -4.273227974772453308e-02 4.678045585751533508e-02 3.350944444537162781e-02 -6.817030161619186401e-02 -6.320632249116897583e-02 2.369740903377532959e-01 2.601872198283672333e-02 1.978932470083236694e-01 -1.822926402091979980e-01 -2.063724994659423828e-01 2.473054677248001099e-01 -7.110941410064697266e-02 3.317521214485168457e-01 -1.876304298639297485e-01
1.159976571798324585e-01 -2.369016595184803009e-02 1.089655421674251556e-02 2.222253978252410889e-01 6.615512818098068237e-02 3.889355063438415527e-02 7.608882337808609009e-02 1.083844006061553955e-01 4.933571815490722656e-02 4.310524463653564453e-02 1.364171206951141357e-01 1.024751290678977966e-01 3.733922839164733887e-01 7.865883409976959229e-02 -6.071440875530242920e-02 3.730389773845672607e-01 2.021722197532653809e-01 1.493507474660873413e-01 -1.654547303915023804e-01 2.505918741226196289e-01 3.355180621147155762e-01 6.733316183090209961e-02 2.267530709505081177e-01 1.211370676755905151e-01 2.586183547973632812e-01 3.182030618190765381e-01 -4.489110410213470459e-02 9.353170543909072876e-02 9.781487286090850830e-02 1.668054237961769104e-02 2.462232112884521484e-01 -7.265356183052062988e-02
2.086637765169143677e-01 -7.891049236059188843e-02 -2.947782278060913086e-01 -6.995417922735214233e-02 -1.689036935567855835e-01 -4.115438088774681091e-03 1.359502226114273071e-01 1.229588538408279419e-01 -9.044326841831207275e-03 -6.324996054172515869e-02 4.204798117280006409e-02 3.240710496902465820e-01 2.503333091735839844e-01 -8.496615290641784668e-02 6.336841732263565063e-02 2.193065360188484192e-02 3.585616350173950195e-01 3.292521834373474121e-01 6.843878328800201416e-02 2.083648741245269775e-01 3.324623107910156250e-01 1.729829758405685425e-01 2.467385083436965942e-01 1.441939268261194229e-02 -9.678393602371215820e-02 7.481750845909118652e-02 -5.825529247522354126e-02 9.891802445054054260e-03 -5.219492129981517792e-03 1.793670654296875000e-01 1.008550301194190979e-01 2.521902620792388916e-01
1.123174205422401428e-01 -2.964228689670562744e-01 2.658972516655921936e-02 -1.099316850304603577e-01 -1.049870438873767853e-02 -2.868715301156044006e-02 1.199201196432113647e-01 1.003493145108222961e-01 2.972511760890483856e-02 2.362575083971023560e-01 9.201490134000778198e-02 1.624174267053604126e-01 5.474595427513122559e-01 8.496955782175064087e-02 2.871627509593963623e-01 5.406702682375907898e-02 1.195004954934120178e-01 7.746396213769912720e-02 -1.525755822658538818e-01 1.297946423292160034e-01 -1.987424641847610474e-01 -1.172820255160331726e-01 1.420327275991439819e-01 3.433553874492645264e-01 1.228685025125741959e-02 8.883642405271530151e-02 -7.760009914636611938e-02 -1.438084393739700317e-01 -2.035085558891296387e-01 1.008184552192687988e-01 1.888838708400726318e-01 -6.121939420700073242e-02
3.883138298988342285e-02 -1.473564505577087402e-01 -3.496463894844055176e-01 -2.497083693742752075e-01 -9.103177487850189209e-02 3.441735804080963135e-01 -2.991093695163726807e-02 -1.943491846323013306e-01 2.230367958545684814e-01 1.027357578277587891e-01 8.192976564168930054e-02 -8.913880586624145508e-02 2.751108705997467041e-01 -1.285006408579647541e-03 6.664566695690155029e-02 -1.092604026198387146e-01 -3.963167592883110046e-02 3.662922978401184082e-01 -1.365961283445358276e-01 -2.332335263490676880e-01 3.150653839111328125e-01 2.482296153903007507e-02 1.090907752513885498e-01 1.159586086869239807e-01 2.252291291952133179e-01 -4.906524904072284698e-03 5.868566688150167465e-03 -9.321952611207962036e-02 -2.012962847948074341e-01 -1.169031932950019836e-01 -3.254041948821395636e-04 -1.097614020109176636e-01
-2.169115841388702393e-01 3.398862853646278381e-02 -2.539949119091033936e-01 1.595238149166107178e-01 2.971420288085937500e-01 3.756225705146789551e-01 -9.093447029590606689e-02 3.387853503227233887e-02 -1.430522650480270386e-02 2.409432530403137207e-01 1.484590917825698853e-01 2.398846857249736786e-02 1.004564948379993439e-02 -3.990815486758947372e-03 3.313594684004783630e-02 1.093498691916465759e-01 2.127449661493301392e-01 2.203416377305984497e-01 9.767677634954452515e-03 5.785799771547317505e-02 1.123573556542396545e-01 1.334990710020065308e-01 -9.607494622468948364e-02 3.668512701988220215e-01 1.592836380004882812e-01 2.039605528116226196e-01 -4.182097036391496658e-03 -1.490869820117950439e-01 -1.216544806957244873e-01 -7.276456058025360107e-02 3.848924934864044189e-01 -4.661444108933210373e-03
1.490538418292999268e-01 -1.895057857036590576e-01 -2.121452242136001587e-01 1.131312549114227295e-01 -1.231785416603088379e-01 -1.486705057322978973e-02 1.009955853223800659e-01 -7.387380301952362061e-02 -1.375771034508943558e-02 -2.458934038877487183e-01 5.656047910451889038e-02 7.912897318601608276e-02 2.255502492189407349e-01 -2.806286215782165527e-01 -1.739960014820098877e-01 9.239179641008377075e-02 9.138349443674087524e-02 2.378796935081481934e-01 -3.017481267452239990e-01 3.109596669673919678e-01 1.673767566680908203e-01 -6.262005865573883057e-02 2.309328615665435791e-01 -4.522357881069183350e-02 3.511421084403991699e-01 8.994933217763900757e-02 -1.021835878491401672e-01 -1.803465336561203003e-01 6.353891640901565552e-02 -1.531683802604675293e-01 1.232900321483612061e-01 2.396086305379867554e-01
1.965298354625701904e-01 8.152965456247329712e-02 -2.596761584281921387e-01 -1.520875841379165649e-01 -2.224624389782547951e-03 2.453080378472805023e-02 -1.909529417753219604e-01 1.647976785898208618e-01 -9.217388182878494263e-02 -1.528960019350051880e-01 -8.537669479846954346e-02 1.581692099571228027e-01 3.496849238872528076e-01 1.160666346549987793e-01 -3.142355941236019135e-03 1.036996692419052124e-01 -9.983862936496734619e-02 -1.420706883072853088e-02 -2.364727407693862915e-01 -1.706739068031311035e-01 -3.630807250738143921e-02 3.689296543598175049e-01 2.225093245506286621e-01 2.365650683641433716e-01 6.403024494647979736e-02 1.445175409317016602e-01 2.239307388663291931e-02 -3.338067829608917236e-01 5.437377467751502991e-02 -1.198223835672251880e-04 3.335267007350921631e-01 3.802499035373330116e-03
3.364951312541961670e-01 -2.328856661915779114e-02 -3.040305972099304199e-01 1.044712662696838379e-01 1.172271072864532471e-01 7.381901890039443970e-02 3.393482565879821777e-01 8.776051551103591919e-02 -1.495412457734346390e-02 -1.862876266241073608e-01 -4.736735485494136810e-03 9.848377853631973267e-02 2.598466277122497559e-01 9.301967173814773560e-02 -1.712394878268241882e-02 1.494376212358474731e-01 1.671272516250610352e-01 -1.397525053471326828e-02 1.208517625927925110e-01 1.972885131835937500e-01 8.168976753950119019e-02 -1.672653704881668091e-01 2.361911386251449585e-01 1.090368926525115967e-01 3.761256337165832520e-01 3.036630749702453613e-01 -3.135120496153831482e-02 -3.517495468258857727e-02 -7.051715254783630371e-02 -5.320847406983375549e-02 1.442807465791702271e-01 2.210872620344161987e-01
-1.533388942480087280e-01 -3.546867147088050842e-02 -3.668828401714563370e-03 -2.007722109556198120e-01 9.124358184635639191e-03 2.798973955214023590e-02 1.222299560904502869e-01 -3.260023146867752075e-02 -9.844890981912612915e-02 -1.390479952096939087e-01 2.206148020923137665e-02 6.991137564182281494e-02 -4.003745689988136292e-02 2.392696449533104897e-03 -2.661584317684173584e-01 -2.959540486335754395e-02 1.373848766088485718e-01 1.568539142608642578e-01 1.456147152930498123e-02 7.234199345111846924e-02 6.655339896678924561e-02 1.162806898355484009e-01 2.157640755176544189e-01 1.993845850229263306e-01 3.543633818626403809e-01 3.984003067016601562e-01 3.655712679028511047e-02 -1.715271621942520142e-01 1.997865270823240280e-03 2.265231460332870483e-01 4.252111911773681641e-01 3.315919935703277588e-01
2.289867401123046875e-02 2.425957471132278442e-02 -2.663649320602416992e-01 1.284826397895812988e-01 1.297865957021713257e-01 -3.388873487710952759e-02 4.244372993707656860e-02 1.353154480457305908e-01 1.666102856397628784e-01 -7.636916637420654297e-02 2.790964543819427490e-01 2.837703526020050049e-01 3.817813098430633545e-01 -6.773501634597778320e-02 1.581577509641647339e-01 1.130024343729019165e-01 1.640780717134475708e-01 1.603153049945831299e-01 -3.918794542551040649e-02 -9.867453575134277344e-02 4.265690445899963379e-01 1.105530932545661926e-01 5.106948316097259521e-02 -6.162645667791366577e-02 8.914671838283538818e-02 1.338369101285934448e-01 3.373340517282485962e-02 -1.425270885229110718e-01 8.282484859228134155e-02 -1.355445683002471924e-01 3.191525340080261230e-01 -2.330199778079986572e-01
-1.612285375595092773e-01 -4.909962788224220276e-02 -3.025314509868621826e-01 3.412850201129913330e-02 -3.761612577363848686e-03 -1.414625644683837891e-01 -1.018872410058975220e-01 -3.626335179433226585e-03 -4.249480739235877991e-02 2.302378714084625244e-01 1.023720428347587585e-01 1.415856778621673584e-01 3.234811723232269287e-01 1.163045782595872879e-02 -1.716348528861999512e-01 4.025609195232391357e-01 -1.258376613259315491e-02 2.132030129432678223e-01 -1.089741811156272888e-01 2.835165858268737793e-01 1.656101197004318237e-01 2.648538053035736084e-01 1.676527112722396851e-01 9.792456030845642090e-02 6.832423061132431030e-02 5.445830523967742920e-02 -1.956729739904403687e-01 -5.108990147709846497e-02 3.695115745067596436e-01 5.561197549104690552e-02 4.204907640814781189e-02 -6.148478761315345764e-02
1.888791471719741821e-01 -1.081297919154167175e-02 -3.317820727825164795e-01 -3.939978405833244324e-02 2.639019489288330078e-01 -4.148451611399650574e-02 -1.738026291131973267e-01 1.128699779510498047e-01 -9.420379996299743652e-02 1.459700334817171097e-02 1.397286355495452881e-01 2.991108596324920654e-01 1.182189807295799255e-01 -1.841612607240676880e-01 -1.706497222185134888e-01 -2.068610489368438721e-02 -5.055001005530357361e-02 1.869165301322937012e-01 -2.843585237860679626e-02 1.591070741415023804e-01 -4.320266842842102051e-02 1.095656380057334900e-01 -8.272801339626312256e-02 2.962520420551300049e-01 2.599720954895019531e-01 2.459865957498550415e-01 -6.307397037744522095e-02 -3.597375238314270973e-03 -2.875334918498992920e-01 1.750701367855072021e-01 3.353631794452667236e-01 -1.129959747195243835e-01
3.262951076030731201e-01 -6.071680784225463867e-02 -2.901922166347503662e-01 -1.396022737026214600e-01 1.862231642007827759e-01 -7.131864130496978760e-02 -1.052005812525749207e-01 5.202046409249305725e-02 1.664285659790039062e-01 2.909748852252960205e-01 -2.401106506586074829e-01 2.554536163806915283e-01 1.682886332273483276e-01 1.585673913359642029e-02 -1.553880721330642700e-01 1.981043070554733276e-01 9.890697151422500610e-02 1.254851967096328735e-01 1.137256771326065063e-01 1.496669799089431763e-01 -2.179338932037353516e-01 8.116944134235382080e-02 -7.171268016099929810e-02 3.926410973072052002e-01 2.799347937107086182e-01 -7.147863507270812988e-02 3.078522905707359314e-02 -6.305683404207229614e-02 1.237580180168151855e-01 -2.120076678693294525e-03 9.167278558015823364e-02 -1.378069072961807251e-01
1.264959424734115601e-01 1.692908108234405518e-01 -2.689564824104309082e-01 1.575354039669036865e-01 7.528477162122726440e-02 2.240756750106811523e-01 -3.871879726648330688e-02 2.444726228713989258e-01 -2.647374570369720459e-02 -1.039477139711380005e-01 -6.010347045958042145e-03 1.677668094635009766e-01 1.237896010279655457e-01 -8.814238011837005615e-02 2.256652154028415680e-02 1.483412981033325195e-01 3.354064226150512695e-01 2.381769418716430664e-01 -1.813067682087421417e-02 2.603785395622253418e-01 3.590605258941650391e-01 3.659714460372924805e-01 2.563039958477020264e-01 1.422561407089233398e-01 5.253045819699764252e-03 1.424693018198013306e-01 -9.325544536113739014e-02 -3.424301743507385254e-02 1.920173466205596924e-01 -4.957544151693582535e-03 3.288882970809936523e-02 -3.787928447127342224e-02
-2.185013741254806519e-01 -2.589910626411437988e-01 -2.650989890098571777e-01 1.510817259550094604e-01 -1.604867912828922272e-02 1.536074280738830566e-01 -2.214744091033935547e-01 1.581145375967025757e-01 7.665890455245971680e-02 1.208719238638877869e-01 -1.638955175876617432e-01 2.496404200792312622e-01 2.449164986610412598e-01 -7.728185504674911499e-02 2.768307924270629883e-01 -3.637233376502990723e-02 -2.076122164726257324e-01 4.954865574836730957e-02 1.886845380067825317e-01 7.436060905456542969e-02 -8.972867578268051147e-02 1.679701507091522217e-01 1.562195867300033569e-01 1.185030266642570496e-01 1.854313015937805176e-01 -2.926947735249996185e-02 6.140283495187759399e-02 -2.668635547161102295e-01 2.783531881868839264e-02 2.853788621723651886e-02 3.868817687034606934e-01 -1.330166608095169067e-01
5.355643108487129211e-02 -1.290509253740310669e-01 -3.648487627506256104e-01 -1.314589828252792358e-01 -5.242149904370307922e-02 2.888784408569335938e-01 -1.786638051271438599e-01 1.312688458710908890e-02 -1.564357727766036987e-01 -3.941697627305984497e-02 -6.768828630447387695e-02 4.729342162609100342e-01 5.635116621851921082e-02 -1.296145319938659668e-01 1.264353990554809570e-01 1.978471577167510986e-01 2.774611301720142365e-02 -3.163895336911082268e-03 -9.438474476337432861e-02 1.031114757061004639e-01 -7.596965879201889038e-02 1.828418858349323273e-02 2.687256634235382080e-01 2.885090708732604980e-01 1.242104694247245789e-01 1.692429035902023315e-01 3.005757927894592285e-01 1.132016852498054504e-01 1.973716728389263153e-02 3.151760995388031006e-02 1.766670644283294678e-01 -1.439010798931121826e-01
-2.623756229877471924e-02 -1.468045115470886230e-01 -3.189871013164520264e-01 1.757627725601196289e-02 1.027248129248619080e-01 1.610075235366821289e-01 2.024106122553348541e-02 6.860771030187606812e-02 1.311874091625213623e-01 1.867162883281707764e-01 7.392109185457229614e-02 -9.565023332834243774e-02 2.452199608087539673e-01 5.473610386252403259e-02 -1.159498095512390137e-02 -4.877047240734100342e-02 -2.194021195173263550e-01 1.260317265987396240e-01 9.141694009304046631e-02 2.069976925849914551e-01 4.132610931992530823e-02 2.096377909183502197e-01 1.114832833409309387e-01 9.733418375253677368e-02 9.179691970348358154e-02 1.084699877537786961e-03 -3.012300431728363037e-01 -1.371479630470275879e-01 -3.499761223793029785e-02 -4.721321165561676025e-01 4.025864005088806152e-01 1.216815039515495300e-01
1.140255630016326904e-01 -1.451147347688674927e-01 -8.224777132272720337e-02 -2.402299493551254272e-01 -9.981649369001388550e-02 -7.035335153341293335e-02 -1.853702403604984283e-02 2.160702496767044067e-01 -5.636929068714380264e-03 -6.128369271755218506e-02 2.265920303761959076e-02 -3.164077922701835632e-02 5.506716966629028320e-01 -4.824893176555633545e-02 4.897035285830497742e-02 -1.113692112267017365e-02 7.008134573698043823e-02 1.824756264686584473e-01 -1.614916920661926270e-01 1.145885139703750610e-01 1.423059701919555664e-01 3.662645220756530762e-01 4.152520000934600830e-02 9.241175651550292969e-02 1.855561137199401855e-01 1.332151293754577637e-01 1.320105493068695068e-01 -4.944691900163888931e-03 7.474675774574279785e-02 2.828702703118324280e-02 4.313938617706298828e-01 1.480882912874221802e-01
1.760347783565521240e-01 -3.451848402619361877e-02 -1.246906593441963196e-01 -2.518455684185028076e-01 -7.931695878505706787e-02 4.052918776869773865e-02 -2.528610229492187500e-01 5.542711913585662842e-02 -1.262598186731338501e-01 4.022457823157310486e-02 -7.482407987117767334e-02 7.497412711381912231e-02 3.984170258045196533e-01 2.566160261631011963e-01 1.313873287290334702e-02 -6.615959107875823975e-03 9.646813571453094482e-02 -4.228726774454116821e-02 -4.672432318329811096e-02 -8.605300635099411011e-02 -7.141666114330291748e-02 2.763068377971649170e-01 2.330452054738998413e-01 3.127646446228027344e-01 1.530932188034057617e-01 2.099864482879638672e-01 5.650629475712776184e-02 -3.085977435111999512e-01 1.165977865457534790e-01 -1.577391326427459717e-01 3.096736967563629150e-01 -7.567054033279418945e-02
5.266133323311805725e-02 -1.135609671473503113e-01 -2.011888176202774048e-01 -1.411579251289367676e-01 -3.012562692165374756e-01 3.092711865901947021e-01 1.365734189748764038e-01 2.711506187915802002e-01 2.331358790397644043e-01 2.493345588445663452e-01 -1.398365199565887451e-01 3.927670791745185852e-02 3.568610548973083496e-01 -2.602673470973968506e-01 -1.510802656412124634e-01 2.173497825860977173e-01 -1.334446072578430176e-01 6.008571758866310120e-02 -6.685765832662582397e-02 6.783585995435714722e-02 -1.172036826610565186e-01 7.412002980709075928e-02 5.400102585554122925e-02 -1.178145781159400940e-02 -5.315982177853584290e-02 2.689468860626220703e-01 1.495031546801328659e-02 -1.994764804840087891e-01 8.555793017148971558e-02 6.328582763671875000e-02 1.584846973419189453e-01 1.954147815704345703e-01
-4.228576272726058960e-02 -2.419723570346832275e-01 -6.003428995609283447e-02 -2.437718957662582397e-01 -1.419837120920419693e-02 -2.484168857336044312e-03 9.012743085622787476e-02 -8.790221810340881348e-02 -1.151510179042816162e-01 -1.679997146129608154e-01 -2.604744136333465576e-01 3.381816446781158447e-01 7.374127954244613647e-02 -8.258397690951824188e-03 -1.834389269351959229e-01 -1.239782385528087616e-02 2.507806718349456787e-01 2.849166095256805420e-01 -5.968645215034484863e-02 2.157645998522639275e-03 -3.250486776232719421e-02 7.911772280931472778e-02 2.858965396881103516e-01 3.122435808181762695e-01 1.744846254587173462e-01 2.296488732099533081e-01 -1.744352467358112335e-02 -2.127240598201751709e-01 -9.864107519388198853e-02 3.282665610313415527e-01 7.443107664585113525e-02 1.077734678983688354e-01
-1.659301817417144775e-01 -2.406527698040008545e-01 -1.055151671171188354e-01 -2.468265593051910400e-01 -1.053125038743019104e-01 2.347503006458282471e-01 -1.864336133003234863e-01 1.258531957864761353e-01 2.749988734722137451e-01 1.985053867101669312e-01 2.661883085966110229e-02 1.511879847384989262e-03 2.921918034553527832e-01 4.778812080621719360e-02 -5.501395463943481445e-02 9.344975650310516357e-02 2.174240723252296448e-02 1.350536942481994629e-01 2.123053371906280518e-02 1.956625133752822876e-01 -1.961417943239212036e-01 9.195163100957870483e-02 2.016682177782058716e-01 -8.934714645147323608e-02 7.118247449398040771e-02 2.990711629390716553e-01 4.831712320446968079e-02 -1.545248031616210938e-01 1.160051077604293823e-01 4.332075640559196472e-02 2.343492656946182251e-01 4.080930948257446289e-01
3.723130524158477783e-01 1.186905577778816223e-01 3.818020969629287720e-02 7.128764688968658447e-02 6.970456242561340332e-02 1.933214068412780762e-01 1.847333461046218872e-01 3.478903695940971375e-02 6.169823557138442993e-02 3.153458535671234131e-01 -3.936977684497833252e-02 -6.257769465446472168e-02 2.243143618106842041e-01 -1.060002446174621582e-01 2.119209468364715576e-01 3.232107162475585938e-01 1.120568886399269104e-01 6.770818680524826050e-02 -2.358592450618743896e-01 7.586243748664855957e-02 -1.678592264652252197e-01 1.669355183839797974e-01 3.150337040424346924e-01 4.445465281605720520e-02 6.818062812089920044e-02 1.823315024375915527e-01 -1.918004602193832397e-01 -1.649752110242843628e-01 -1.602790318429470062e-02 -1.715499907732009888e-01 2.506502568721771240e-01 -1.155035421252250671e-01
-9.335388988256454468e-02 -1.256088912487030029e-01 -1.321079954504966736e-02 5.710315890610218048e-03 1.320242732763290405e-01 -2.508764900267124176e-02 2.886477299034595490e-02 1.959705911576747894e-02 -1.124766245484352112e-01 1.467197090387344360e-01 -1.103647202253341675e-01 -3.473148215562105179e-03 4.502092301845550537e-01 7.483731955289840698e-02 1.812441623769700527e-03 9.614985436201095581e-02 5.190398544073104858e-02 4.071778357028961182e-01 -6.295879930257797241e-02 -1.026435270905494690e-01 4.665788263082504272e-02 -3.089943528175354004e-01 3.430173993110656738e-01 3.188019692897796631e-01 -4.121591895818710327e-02 2.955783605575561523e-01 -7.750987075269222260e-03 -2.241023033857345581e-01 8.094165474176406860e-03 -1.792986989021301270e-01 1.224268078804016113e-01 -7.503031194210052490e-02
6.755752116441726685e-02 7.628104835748672485e-02 -2.273295968770980835e-01 1.562983840703964233e-01 -1.035755202174186707e-01 -5.422716215252876282e-02 -1.991974562406539917e-01 8.704572170972824097e-02 1.619998663663864136e-01 1.336001604795455933e-01 -5.184965208172798157e-02 -5.214020609855651855e-02 1.925395429134368896e-01 6.736505776643753052e-02 -7.649666070938110352e-02 2.367247343063354492e-01 2.754357159137725830e-01 2.492481470108032227e-01 -2.209576591849327087e-02 3.015926778316497803e-01 3.114848732948303223e-01 -1.218285262584686279e-01 2.398130716755986214e-03 2.793825864791870117e-01 2.719613015651702881e-01 1.419325023889541626e-01 1.849527806043624878e-01 -6.141981855034828186e-02 -2.575176954269409180e-01 3.364983573555946350e-02 2.321514487266540527e-01 1.636868119239807129e-01
1.099876016378402710e-01 7.942235469818115234e-02 -2.667545378208160400e-01 -1.846130043268203735e-01 8.804133534431457520e-02 -1.460362225770950317e-01 -3.389563560485839844e-01 1.271172314882278442e-01 -1.169851049780845642e-01 1.070711165666580200e-01 -3.294529765844345093e-02 2.659719586372375488e-01 3.947786390781402588e-01 -6.819408386945724487e-02 -4.394523799419403076e-03 2.115123122930526733e-01 -8.960364013910293579e-02 2.080198191106319427e-02 1.175504922866821289e-01 1.478485167026519775e-01 2.856387570500373840e-02 -6.170995905995368958e-02 -6.507869809865951538e-02 2.379082888364791870e-01 3.314242064952850342e-01 -1.286363154649734497e-01 2.001776397228240967e-01 -5.611222237348556519e-03 6.431794166564941406e-02 -7.171906530857086182e-02 3.581488132476806641e-01 1.875702291727066040e-02
3.453563898801803589e-02 -2.459325492382049561e-01 -3.252897784113883972e-02 -1.307914555072784424e-01 1.481940299272537231e-01 2.747513912618160248e-02 -1.036542281508445740e-01 8.661335706710815430e-02 -9.543721564114093781e-03 8.401175588369369507e-02 2.404051423072814941e-01 2.532561309635639191e-03 2.605962455272674561e-01 2.417726442217826843e-03 3.370726108551025391e-01 4.654216021299362183e-02 1.555003821849822998e-01 1.326536387205123901e-01 -5.850171297788619995e-02 1.348775774240493774e-01 -1.097961068153381348e-01 -1.152090653777122498e-01 2.937685549259185791e-01 3.968764841556549072e-01 -2.839272022247314453e-01 1.567541360855102539e-01 -1.980160921812057495e-01 -1.845331490039825439e-01 -5.326549708843231201e-02 9.458895772695541382e-02 3.193494677543640137e-01 7.614725083112716675e-02
2.025465965270996094e-01 -1.215605530887842178e-03 -2.177286297082901001e-01 1.322620362043380737e-01 4.356902465224266052e-02 2.586388215422630310e-02 -2.629894912242889404e-01 1.239623650908470154e-01 6.180521100759506226e-02 3.827701210975646973e-01 9.599327109754085541e-03 2.053989097476005554e-02 1.247162818908691406e-01 -1.476359833031892776e-02 -1.495313793420791626e-01 1.757815852761268616e-02 2.837868332862854004e-01 1.828152388334274292e-01 8.956230431795120239e-02 2.524618208408355713e-01 2.241903692483901978e-01 -7.615277171134948730e-02 2.443339824676513672e-01 2.690104544162750244e-01 2.774154245853424072e-01 4.487538337707519531e-02 7.274534553289413452e-02 -2.733190730214118958e-02 2.111953683197498322e-02 2.570565640926361084e-01 2.600536681711673737e-02 3.027144670486450195e-01
3.643159568309783936e-02 4.728796426206827164e-03 -4.204609096050262451e-01 -4.615554586052894592e-02 -1.172885298728942871e-01 1.127632409334182739e-01 -1.744207143783569336e-01 7.679472863674163818e-02 -4.398215189576148987e-02 9.413053095340728760e-02 -1.277315914630889893e-01 7.537823915481567383e-02 3.511804714798927307e-02 -5.263160467147827148e-01 -2.880631759762763977e-02 1.749799400568008423e-01 5.544996634125709534e-02 7.886893302202224731e-02 1.985138207674026489e-01 1.887086927890777588e-01 1.499456763267517090e-01 1.060967100784182549e-03 8.181019872426986694e-02 2.047419250011444092e-01 1.915963143110275269e-01 2.795137465000152588e-01 -2.174414694309234619e-01 -3.462531790137290955e-02 -1.213726028800010681e-01 -1.485271751880645752e-01 1.968939304351806641e-01 1.420297026634216309e-01
1.823306381702423096e-01 -1.416659653186798096e-01 -3.390547335147857666e-01 -1.558552384376525879e-01 1.876270025968551636e-02 2.705367095768451691e-02 -1.678949296474456787e-01 1.686585545539855957e-01 6.376101821660995483e-02 -7.809010893106460571e-02 2.002126276493072510e-01 6.979618966579437256e-02 1.893537342548370361e-01 1.436074227094650269e-01 2.884630858898162842e-01 1.722313761711120605e-01 -1.667397469282150269e-02 1.624598205089569092e-01 -9.747555479407310486e-03 -1.667954772710800171e-01 5.613349005579948425e-02 1.332067251205444336e-01 2.710393965244293213e-01 2.355718910694122314e-01 1.743655651807785034e-01 3.118798434734344482e-01 1.519390791654586792e-01 -1.746380329132080078e-01 -3.553252294659614563e-02 2.633026540279388428e-01 2.539306879043579102e-01 6.693159043788909912e-02
1.083234548568725586e-01 -1.007643900811672211e-02 -3.608766496181488037e-01 -5.989200994372367859e-02 -4.043282568454742432e-02 -1.031209528446197510e-01 -3.025163412094116211e-01 3.762910887598991394e-02 1.962236911058425903e-01 2.185785025358200073e-02 2.755530551075935364e-02 1.862361729145050049e-01 2.485290169715881348e-01 -1.997107639908790588e-02 2.119346708059310913e-01 1.827668100595474243e-01 8.933469653129577637e-02 3.720682561397552490e-01 1.016017720103263855e-01 -1.862769573926925659e-01 -1.040017008781433105e-01 -3.301910683512687683e-02 2.685241401195526123e-02 1.913495808839797974e-01 1.143247336149215698e-01 3.000156879425048828e-01 2.535170912742614746e-01 -2.344217151403427124e-02 2.080657519400119781e-02 -5.129693821072578430e-02 2.349338084459304810e-01 2.596079707145690918e-01
1.833935379981994629e-01 -6.635884288698434830e-03 -1.197624653577804565e-01 -2.142558693885803223e-01 3.568170592188835144e-02 1.684677153825759888e-01 -2.451297491788864136e-01 -2.370936274528503418e-01 -4.987056553363800049e-02 -1.787692308425903320e-02 1.162592396140098572e-01 -7.105908542871475220e-02 1.027692481875419617e-01 -1.307300925254821777e-01 -2.820566892623901367e-01 4.132872819900512695e-01 -4.197431355714797974e-02 -8.142659440636634827e-03 5.526652559638023376e-02 -8.530665934085845947e-02 -1.694057434797286987e-01 -3.958145901560783386e-02 5.145813152194023132e-02 4.420572221279144287e-01 -9.347023069858551025e-02 1.143514961004257202e-01 4.474248364567756653e-02 -6.245236098766326904e-02 9.563484229147434235e-03 -2.508479170501232147e-02 3.773013353347778320e-01 -2.223770618438720703e-01
1.012001410126686096e-01 3.550904616713523865e-02 -4.232594966888427734e-01 -9.928459674119949341e-02 1.123307272791862488e-01 1.429335474967956543e-01 -2.360392510890960693e-01 1.361475735902786255e-01 1.369987726211547852e-01 -1.664072461426258087e-02 1.608939319849014282e-01 3.013643026351928711e-01 2.096468210220336914e-01 -1.351203322410583496e-01 -6.231329217553138733e-02 2.631408870220184326e-01 -3.614763915538787842e-02 3.066337704658508301e-01 1.861384361982345581e-01 -2.393718995153903961e-02 4.061957076191902161e-02 -6.204772740602493286e-02 8.258499950170516968e-02 2.194950133562088013e-01 2.037895917892456055e-01 3.928077816963195801e-01 3.106204047799110413e-02 1.419971585273742676e-01 -8.584953099489212036e-02 2.175414748489856720e-02 -5.987089872360229492e-02 -4.087933525443077087e-02
1.911396086215972900e-01 -5.395447090268135071e-02 -1.411843448877334595e-01 -8.833471685647964478e-02 1.766408327966928482e-03 2.488483935594558716e-01 1.060976609587669373e-01 1.556674540042877197e-01 3.175198733806610107e-01 2.232670038938522339e-01 -5.090576782822608948e-02 1.160382702946662903e-01 3.865584731101989746e-01 -2.874621748924255371e-01 5.783160403370857239e-02 1.855477988719940186e-01 2.053489536046981812e-01 2.466932125389575958e-02 -3.569478169083595276e-02 9.415512904524803162e-03 1.966273337602615356e-01 2.976167201995849609e-01 -8.744283020496368408e-02 -1.350475251674652100e-01 -1.868324168026447296e-02 1.929485946893692017e-01 -1.640187017619609833e-02 -1.736053824424743652e-01 -5.153317749500274658e-02 2.737507410347461700e-02 1.098974570631980896e-01 3.436756432056427002e-01
5.582357943058013916e-02 -8.832413703203201294e-02 -4.295004606246948242e-01 -1.550536006689071655e-01 1.717645116150379181e-02 3.190962374210357666e-01 -4.061750769615173340e-01 -1.294409185647964478e-01 6.210271269083023071e-02 5.303816497325897217e-02 -2.790427505970001221e-01 -9.774071723222732544e-02 2.040216326713562012e-01 1.761502921581268311e-01 1.287380009889602661e-01 -1.476878970861434937e-01 5.918182432651519775e-02 2.728833258152008057e-01 6.331238895654678345e-02 2.174238264560699463e-01 1.058617793023586273e-02 2.124397009611129761e-01 1.642975211143493652e-01 1.086757518351078033e-02 8.051634579896926880e-02 5.816823616623878479e-02 -1.100555732846260071e-01 -1.723087579011917114e-01 5.823568627238273621e-02 9.816756844520568848e-02 8.982362598180770874e-02 1.312385946512222290e-01
1.322830282151699066e-02 2.344479085877537727e-03 -6.748992949724197388e-02 2.108274847269058228e-01 3.916285932064056396e-02 -8.506619185209274292e-02 -2.573461830615997314e-01 9.088860824704170227e-03 2.597174942493438721e-01 -7.091442495584487915e-02 -9.526820853352546692e-03 2.146130651235580444e-01 1.047870367765426636e-01 7.610185444355010986e-02 5.090975016355514526e-02 -1.415721774101257324e-01 6.902266293764114380e-02 3.075220286846160889e-01 -1.730850934982299805e-01 5.889607965946197510e-02 -8.679541200399398804e-02 9.320835582911968231e-03 7.107732445001602173e-02 1.431941688060760498e-01 9.106313437223434448e-02 4.199735224246978760e-01 6.438763439655303955e-02 -8.734393864870071411e-02 1.173272449523210526e-02 6.669314205646514893e-02 5.614058375358581543e-01 -1.885576099157333374e-01
-9.587990492582321167e-02 -6.350938230752944946e-03 -3.988238051533699036e-02 6.112294271588325500e-02 3.615995496511459351e-02 2.066173404455184937e-01 2.105007320642471313e-02 1.326310783624649048e-01 -1.454767882823944092e-01 2.121015787124633789e-01 4.164301976561546326e-02 1.049105077981948853e-01 1.471082568168640137e-01 -1.741013377904891968e-01 -3.234822675585746765e-02 1.123967394232749939e-01 1.101111397147178650e-01 1.452309638261795044e-01 -6.761416792869567871e-02 1.083354558795690536e-02 4.231767654418945312e-01 1.658359318971633911e-01 -8.575982600450515747e-02 1.987344175577163696e-01 1.332902014255523682e-01 3.120253384113311768e-01 9.330965578556060791e-02 -1.738166809082031250e-01 -1.398850083351135254e-01 5.241076275706291199e-02 4.531194269657135010e-01 -3.253802359104156494e-01
3.158641457557678223e-01 3.964860364794731140e-02 -1.094237565994262695e-01 2.712054178118705750e-02 -8.417364209890365601e-03 1.921083480119705200e-01 -1.000909581780433655e-01 -1.527704596519470215e-01 -2.451816797256469727e-01 1.678310185670852661e-01 1.494057476520538330e-01 -4.725201427936553955e-02 2.005330324172973633e-01 -1.134296059608459473e-01 4.176317527890205383e-02 6.191874668002128601e-02 1.300601102411746979e-02 1.097459793090820312e-01 -1.722886115312576294e-01 1.534092575311660767e-01 4.032808840274810791e-01 1.786313951015472412e-02 -3.322804719209671021e-02 -4.555963724851608276e-02 1.746572554111480713e-01 1.603650897741317749e-01 -1.404641270637512207e-01 -2.047732919454574585e-01 -1.391538605093955994e-02 1.392654776573181152e-01 5.225973129272460938e-01 -4.443949833512306213e-02
-3.353475406765937805e-02 -5.533836316317319870e-03 2.565938793122768402e-02 -2.505834400653839111e-01 1.258118450641632080e-01 2.646543681621551514e-01 -2.235255092382431030e-01 -4.321526736021041870e-02 1.481519490480422974e-01 7.883889228105545044e-02 -1.841110438108444214e-01 2.388280332088470459e-01 2.835964560508728027e-01 -2.030706554651260376e-01 9.643927961587905884e-02 -2.123160660266876221e-02 4.469713941216468811e-02 -1.121797263622283936e-01 -7.376950234174728394e-02 -4.792934283614158630e-02 1.024781987071037292e-01 -2.467832565307617188e-01 -1.363651920109987259e-02 1.999392360448837280e-01 3.121463358402252197e-01 2.379753738641738892e-01 -3.336960375308990479e-01 -2.183259278535842896e-01 2.154219895601272583e-01 9.919708967208862305e-02 2.046092897653579712e-01 4.572871699929237366e-02
-1.235662866383790970e-02 -3.132396936416625977e-01 -1.117359027266502380e-01 -2.572511322796344757e-02 2.882537245750427246e-01 1.982797086238861084e-01 -2.604947388172149658e-01 -5.257952958345413208e-02 -6.642194057349115610e-05 7.806526124477386475e-02 -4.237673804163932800e-02 1.460003405809402466e-01 3.830303549766540527e-01 1.106252819299697876e-01 -1.988817900419235229e-01 -7.200206164270639420e-03 -4.832480102777481079e-02 2.345953136682510376e-01 -8.092029392719268799e-02 2.006460353732109070e-02 -1.527056749910116196e-02 2.646268904209136963e-01 2.009698301553726196e-01 -2.709995210170745850e-02 2.868847846984863281e-01 2.098104059696197510e-01 -2.594740092754364014e-01 -4.390317946672439575e-02 -1.118860319256782532e-01 -1.375854760408401489e-01 1.408218145370483398e-01 -2.126754224300384521e-01
9.802648797631263733e-03 -1.636254973709583282e-02 -4.265735149383544922e-01 4.111335799098014832e-02 -6.161402910947799683e-03 1.747352927923202515e-01 -2.346882224082946777e-01 1.184717342257499695e-01 -3.758662566542625427e-02 2.963604219257831573e-02 -1.536332517862319946e-01 -1.026064381003379822e-01 6.890588998794555664e-02 -4.652051031589508057e-01 -1.504420787096023560e-01 3.465660512447357178e-01 1.912677884101867676e-01 -6.057646498084068298e-02 2.002773061394691467e-02 1.538360118865966797e-01 1.052844338119029999e-02 -7.283122092485427856e-02 1.277754604816436768e-01 3.207354843616485596e-01 9.990373998880386353e-02 2.013782560825347900e-01 -1.415632963180541992e-01 5.679575353860855103e-02 -4.684170708060264587e-02 -1.165676042437553406e-01 1.927767544984817505e-01 1.708753220736980438e-02
-3.119349107146263123e-02 2.386336773633956909e-01 -2.765474617481231689e-01 -1.285040378570556641e-01 1.379873603582382202e-01 2.480999976396560669e-01 -3.328179474920034409e-03 -4.841601848602294922e-02 1.369743496179580688e-01 1.042259037494659424e-01 -2.640774548053741455e-01 2.266710698604583740e-01 6.270542740821838379e-02 7.498566061258316040e-02 -9.957058727741241455e-02 1.161646284162998199e-02 3.035085089504718781e-02 -1.101788729429244995e-01 8.091384172439575195e-02 -1.859972178936004639e-01 2.064989805221557617e-01 -9.574091061949729919e-03 1.265261918306350708e-01 1.317464411258697510e-01 9.249280393123626709e-02 1.580935120582580566e-01 -4.412438869476318359e-01 -2.443949133157730103e-01 1.020257547497749329e-01 1.696147769689559937e-02 3.961701989173889160e-01 -9.935187548398971558e-02
7.372336089611053467e-02 -4.023907780647277832e-01 -3.829628825187683105e-01 -2.682735323905944824e-01 -7.801393419504165649e-02 7.309538125991821289e-02 -2.971479594707489014e-01 -2.924492359161376953e-01 1.162117272615432739e-01 4.949658364057540894e-02 -2.830806970596313477e-01 9.984060190618038177e-03 3.434792757034301758e-01 5.295946821570396423e-02 2.400653660297393799e-01 3.059111721813678741e-02 -4.659384489059448242e-02 -6.359768100082874298e-03 -4.036721214652061462e-02 -7.191541604697704315e-03 1.966350525617599487e-01 -8.958904072642326355e-03 1.098811402916908264e-01 7.338800281286239624e-02 -1.818707771599292755e-02 -7.013315707445144653e-02 -4.377106577157974243e-02 -5.834554904140532017e-04 -4.905477911233901978e-02 1.247687414288520813e-01 2.598807513713836670e-01 2.116712927818298340e-02
-2.363678999245166779e-02 1.480733603239059448e-01 -2.662881314754486084e-01 -1.796389520168304443e-01 1.536372601985931396e-01 4.295359924435615540e-02 -2.669614255428314209e-01 -7.137289643287658691e-02 -1.268984936177730560e-02 -1.592278033494949341e-01 -2.074465900659561157e-01 -6.322997808456420898e-02 1.916727870702743530e-01 -8.147126063704490662e-03 -1.987297981977462769e-01 3.939002752304077148e-01 -9.871488809585571289e-02 9.275714308023452759e-02 -2.299856580793857574e-02 -1.426794677972793579e-01 3.889673948287963867e-02 1.062963604927062988e-01 7.206968218088150024e-02 1.960271894931793213e-01 -1.098723933100700378e-01 1.983603239059448242e-01 -1.793261058628559113e-02 -4.783105477690696716e-02 2.630091607570648193e-01 -3.406336605548858643e-01 3.187403976917266846e-01 -1.789565384387969971e-01
-1.786771416664123535e-01 3.382919356226921082e-02 -3.597166836261749268e-01 1.585229858756065369e-02 2.510425448417663574e-01 -3.201702609658241272e-02 -2.036764100193977356e-02 1.347302794456481934e-01 -1.587259769439697266e-01 -8.388208597898483276e-02 -1.055745854973793030e-01 3.740873560309410095e-02 4.625962674617767334e-01 -9.067036211490631104e-02 -7.374636828899383545e-02 6.870596110820770264e-02 1.189591512084007263e-01 3.435224592685699463e-01 -3.755668699741363525e-01 -3.052347712218761444e-02 1.265954077243804932e-01 -3.572232276201248169e-02 -9.727050364017486572e-02 2.448600977659225464e-01 1.071389168500900269e-01 1.209478825330734253e-01 6.068780645728111267e-02 -2.363464236259460449e-01 2.495463006198406219e-02 5.626923963427543640e-02 5.867855623364448547e-03 1.648706644773483276e-01
-6.019674614071846008e-02 -3.884666860103607178e-01 -2.695147395133972168e-01 2.110374867916107178e-01 4.565465264022350311e-03 1.818713247776031494e-01 -4.586439952254295349e-02 -2.571023404598236084e-01 1.754383742809295654e-01 2.207436859607696533e-01 1.115272864699363708e-01 1.382567733526229858e-01 3.858726620674133301e-01 1.349676400423049927e-01 1.101147085428237915e-01 -9.388925880193710327e-02 4.019927605986595154e-02 1.876091659069061279e-01 6.767173856496810913e-02 4.490778967738151550e-02 1.903150230646133423e-01 -3.185703605413436890e-02 1.506242752075195312e-01 -3.522534156218171120e-03 3.216282129287719727e-01 -1.520725619047880173e-02 -1.666061282157897949e-01 -1.579096317291259766e-01 7.334249466657638550e-02 -1.112580373883247375e-01 1.434625834226608276e-01 1.727001667022705078e-01
-1.695724204182624817e-02 -9.074763208627700806e-02 -2.501192986965179443e-01 -2.263612300157546997e-01 -1.685439795255661011e-01 5.722943693399429321e-02 -1.276355236768722534e-01 3.902309015393257141e-02 7.122033089399337769e-02 2.152376435697078705e-02 7.376451045274734497e-02 -3.348448127508163452e-02 3.655356764793395996e-01 8.122691512107849121e-02 3.189928531646728516e-01 -1.180860325694084167e-01 7.706642150878906250e-02 2.372799962759017944e-01 -1.492061465978622437e-01 1.926590502262115479e-01 -1.596514284610748291e-01 -1.152758076786994934e-01 8.991138637065887451e-02 3.934919536113739014e-01 1.094322092831134796e-02 3.065010607242584229e-01 6.336750090122222900e-02 -2.491097003221511841e-01 -5.244759097695350647e-02 2.196281589567661285e-02 9.359259903430938721e-02 -2.544109225273132324e-01
-2.325341850519180298e-02 -3.335114941000938416e-02 -2.098792493343353271e-01 -3.286212384700775146e-01 2.785034477710723877e-01 7.211753726005554199e-02 -6.837528944015502930e-02 -8.971279114484786987e-02 1.355596184730529785e-01 1.808458566665649414e-01 -2.826932631433010101e-02 2.238281667232513428e-01 -6.737423688173294067e-02 -2.487116754055023193e-01 -1.036050263792276382e-02 3.656746149063110352e-01 2.097167521715164185e-01 1.111701130867004395e-01 1.925421953201293945e-01 1.955129504203796387e-01 -1.084384694695472717e-01 -1.985990384127944708e-04 -2.190881408751010895e-02 1.492843180894851685e-01 2.156122773885726929e-01 -5.371733009815216064e-02 -1.354824304580688477e-01 -2.526665329933166504e-01 -4.068123642355203629e-03 2.336072623729705811e-01 3.015086948871612549e-01 7.339193671941757202e-02
2.163334488868713379e-01 -5.068701133131980896e-02 -2.589395940303802490e-01 -1.143543720245361328e-01 1.116668898612260818e-02 -2.019747532904148102e-02 -3.668070137500762939e-01 3.830662369728088379e-01 9.524308890104293823e-02 1.339405868202447891e-02 9.273182600736618042e-02 1.975813060998916626e-01 2.795281708240509033e-01 -1.252570003271102905e-01 -1.031564846634864807e-01 -7.598323374986648560e-02 -2.864694036543369293e-02 2.744195759296417236e-01 1.076335385441780090e-01 -1.844692975282669067e-01 -7.972706854343414307e-02 -4.288665577769279480e-02 2.421410232782363892e-01 1.869362294673919678e-01 1.470098644495010376e-02 3.459162712097167969e-01 3.372283279895782471e-02 -5.829679220914840698e-02 -6.987940520048141479e-03 1.556161642074584961e-01 1.154621988534927368e-01 1.898304075002670288e-01
8.592537790536880493e-02 1.338568031787872314e-01 -6.666259467601776123e-02 1.277700513601303101e-01 -1.479886658489704132e-02 9.102319367229938507e-03 1.258033514022827148e-01 -1.191252004355192184e-02 2.472382634878158569e-01 1.600450575351715088e-01 4.511760920286178589e-02 1.302461475133895874e-01 2.551449835300445557e-01 -9.987690299749374390e-02 6.416458636522293091e-02 1.489363312721252441e-01 -1.505128443241119385e-01 -2.812565676867961884e-02 -1.846865862607955933e-01 1.773106306791305542e-01 1.632171720266342163e-01 2.108410745859146118e-01 8.646988868713378906e-02 4.374095499515533447e-01 -1.958455592393875122e-01 1.908087283372879028e-01 -3.324245214462280273e-01 5.204486846923828125e-02 7.173039019107818604e-02 5.007469281554222107e-02 4.135436415672302246e-01 7.074668258428573608e-02
3.873120620846748352e-02 7.879077643156051636e-02 -3.670479729771614075e-02 -3.235095739364624023e-01 -1.059803888201713562e-01 -1.679166416579391807e-05 1.464605778455734253e-01 4.760837927460670471e-02 5.007091443985700607e-03 -2.926654815673828125e-01 -2.894923686981201172e-01 1.818442493677139282e-01 1.447051018476486206e-01 4.895347729325294495e-02 -2.932385206222534180e-01 1.258207112550735474e-01 6.240699440240859985e-03 1.830170899629592896e-01 -7.611705362796783447e-02 7.440779358148574829e-02 1.501121670007705688e-01 2.164429724216461182e-01 3.544026017189025879e-01 1.531217843294143677e-01 2.688574194908142090e-01 1.612157225608825684e-01 -2.783016264438629150e-01 -1.845596879720687866e-01 -2.166269347071647644e-02 -1.124820411205291748e-01 1.293595433235168457e-01 1.438489705324172974e-01
-1.024356856942176819e-01 -2.368168905377388000e-02 -2.778388857841491699e-01 -3.788176774978637695e-01 1.562642604112625122e-01 1.563975363969802856e-01 -1.903035044670104980e-01 -2.169851586222648621e-02 1.941557824611663818e-01 1.405687779188156128e-01 -2.610734105110168457e-01 1.914664357900619507e-01 1.972268670797348022e-01 7.439117133617401123e-02 2.834508195519447327e-02 -1.058003008365631104e-01 -2.965798228979110718e-02 5.782810971140861511e-02 -2.380063831806182861e-01 -5.283808708190917969e-02 3.064097762107849121e-01 9.713714569807052612e-02 1.077101230621337891e-01 6.540067493915557861e-02 2.295990735292434692e-01 1.116648465394973755e-01 -3.148612678050994873e-01 -1.640208065509796143e-01 -8.892945945262908936e-02 2.136529833078384399e-01 1.207740977406501770e-01 -1.474719643592834473e-01
1.845956444740295410e-01 -1.670914739370346069e-01 -2.117107063531875610e-01 -1.087868288159370422e-01 -1.858998239040374756e-01 1.524193733930587769e-01 -2.134727388620376587e-01 -2.599471509456634521e-01 1.204772442579269409e-01 -3.819249104708433151e-03 -6.119300797581672668e-02 4.097706079483032227e-01 3.143531084060668945e-01 1.244568824768066406e-01 7.605361193418502808e-02 4.556760564446449280e-02 9.110773354768753052e-02 2.153481692075729370e-01 1.557819638401269913e-02 8.568315207958221436e-02 3.072588741779327393e-01 -7.959788292646408081e-02 -7.047887891530990601e-02 7.103593647480010986e-02 1.900246925652027130e-02 4.837464913725852966e-02 -3.158422112464904785e-01 1.255254149436950684e-01 1.933648437261581421e-01 -1.548578590154647827e-01 2.183033972978591919e-01 -4.246398061513900757e-02
-1.004230156540870667e-01 -3.356849551200866699e-01 -2.329941391944885254e-01 -8.941807597875595093e-02 -1.503853946924209595e-01 -1.454111933708190918e-01 1.414207518100738525e-01 1.590341925621032715e-01 -7.266504224389791489e-03 2.820222377777099609e-01 7.872105389833450317e-02 -4.547794535756111145e-02 3.660970628261566162e-01 -2.852569520473480225e-02 2.522281110286712646e-01 -3.378259763121604919e-02 -2.336115948855876923e-02 2.560276389122009277e-01 -1.816636621952056885e-01 8.111693710088729858e-02 -7.733651250600814819e-02 -2.037759423255920410e-01 8.724323660135269165e-02 3.529695570468902588e-01 7.472464442253112793e-02 1.179436370730400085e-01 -4.993087053298950195e-02 -2.534746229648590088e-01 1.328451633453369141e-01 8.711067959666252136e-03 2.215819954872131348e-01 -5.884496495127677917e-04
2.101877629756927490e-01 1.204857528209686279e-01 -2.209921181201934814e-01 7.523153722286224365e-02 -6.607963144779205322e-02 6.297668814659118652e-02 -1.831756085157394409e-01 3.451524078845977783e-01 1.642290800809860229e-01 2.607494294643402100e-01 -1.385800689458847046e-01 1.790175884962081909e-01 2.024524472653865814e-02 8.868780732154846191e-02 -5.730804055929183960e-02 1.282550990581512451e-01 1.039566099643707275e-01 1.360933035612106323e-01 -4.104772955179214478e-02 3.979854285717010498e-01 1.907175332307815552e-01 -1.881861835718154907e-01 2.065727412700653076e-01 3.333578705787658691e-01 1.569108068943023682e-01 1.100180596113204956e-01 1.471373438835144043e-01 -5.765554681420326233e-02 -1.258999407291412354e-01 7.133019715547561646e-02 1.509736776351928711e-01 1.764810681343078613e-01
5.947954580187797546e-02 -1.659574657678604126e-01 -1.748521625995635986e-01 3.654640913009643555e-02 3.430885672569274902e-01 2.482040077447891235e-01 -1.111815273761749268e-01 1.610651761293411255e-01 8.104265481233596802e-02 3.213875591754913330e-01 3.107555955648422241e-02 -4.365550354123115540e-02 -4.803425446152687073e-02 -5.381842143833637238e-03 -4.583512619137763977e-02 2.281904593110084534e-02 3.620197474956512451e-01 1.269512344151735306e-02 -4.503944423049688339e-03 1.087470129132270813e-01 3.931525722146034241e-02 1.955377012491226196e-01 -1.879985183477401733e-01 3.645769655704498291e-01 1.470269560813903809e-01 2.007850408554077148e-01 -7.848349213600158691e-02 -1.510633677244186401e-01 -9.096541255712509155e-02 1.696895994246006012e-02 3.887487649917602539e-01 6.696816999465227127e-04
9.632882475852966309e-02 1.176807135343551636e-01 -3.845350444316864014e-01 2.271844074130058289e-02 -8.245647698640823364e-02 1.805353164672851562e-02 1.319521814584732056e-01 6.204089522361755371e-02 -2.041593752801418304e-02 1.209462881088256836e-01 9.528262168169021606e-02 7.660435140132904053e-02 3.966850638389587402e-01 1.626926660537719727e-01 -9.527165442705154419e-02 6.367388367652893066e-02 3.151317834854125977e-01 7.972818613052368164e-02 3.043161518871784210e-02 -3.411087766289710999e-02 3.451745510101318359e-01 1.129497513175010681e-01 3.032195866107940674e-01 1.568499356508255005e-01 -1.713744103908538818e-01 -1.586249917745590210e-01 -1.279139965772628784e-01 -8.680314570665359497e-02 -1.931179016828536987e-01 -1.821266859769821167e-02 2.459519356489181519e-01 2.010092437267303467e-01
7.466533035039901733e-02 -2.994588017463684082e-01 -3.874806463718414307e-01 -1.021318044513463974e-02 -5.327076464891433716e-02 3.585800826549530029e-01 -1.170905400067567825e-02 -2.503276169300079346e-01 1.372250616550445557e-01 1.710534691810607910e-01 -1.998051255941390991e-01 1.761984229087829590e-01 3.696474432945251465e-01 4.479577392339706421e-02 1.531170606613159180e-01 -9.211248159408569336e-02 1.342152059078216553e-01 3.116433741524815559e-03 1.353092640638351440e-01 4.052470251917839050e-02 -7.424563914537429810e-02 2.688404619693756104e-01 1.156722940504550934e-02 8.636184036731719971e-02 -2.515928819775581360e-02 6.199282407760620117e-02 -2.350342273712158203e-01 -1.779820621013641357e-01 2.017294615507125854e-01 -4.068150743842124939e-02 1.087691485881805420e-01 -4.150879383087158203e-02
2.271672487258911133e-01 -2.572273910045623779e-01 1.850697956979274750e-02 -1.079594641923904419e-01 -4.794365260750055313e-03 2.221253663301467896e-01 1.357257738709449768e-02 7.759899646043777466e-02 -1.781143546104431152e-01 5.630151554942131042e-02 -2.288392782211303711e-01 1.623850315809249878e-01 3.504749536514282227e-01 3.311200141906738281e-01 1.256144940853118896e-01 -3.091312013566493988e-02 -7.501269131898880005e-02 2.733360528945922852e-01 -7.038421928882598877e-02 1.077734231948852539e-01 5.526897311210632324e-02 1.298291701823472977e-02 -5.164799466729164124e-02 2.382046729326248169e-01 2.027903646230697632e-01 3.479537963867187500e-01 -2.699524909257888794e-02 2.507304027676582336e-02 1.786200106143951416e-01 1.970297396183013916e-01 -5.137195345014333725e-03 2.407861799001693726e-01
1.496842950582504272e-01 7.063943892717361450e-02 -4.776549935340881348e-01 -1.660361289978027344e-01 -1.253947019577026367e-01 4.798145964741706848e-02 -6.026186421513557434e-02 1.382548063993453979e-01 9.659276157617568970e-02 -7.747057359665632248e-03 -1.080758199095726013e-01 1.980541050434112549e-01 2.894743531942367554e-02 -1.074872240424156189e-01 4.741916805505752563e-02 -1.518861502408981323e-01 -1.253739446401596069e-01 1.906074136495590210e-01 -2.949181385338306427e-02 1.509665399789810181e-01 -6.459568440914154053e-02 -1.682944446802139282e-01 5.698603391647338867e-02 2.462258487939834595e-01 -6.459432840347290039e-02 4.809936508536338806e-02 2.294224053621292114e-01 -5.030505731701850891e-02 6.590984016656875610e-02 2.434441149234771729e-01 5.169870853424072266e-01 1.161394044756889343e-01
9.564883261919021606e-02 -6.507109105587005615e-02 -3.412998020648956299e-01 -7.584190368652343750e-02 1.186085399240255356e-02 3.468956798315048218e-02 -3.264767527580261230e-01 7.512746751308441162e-02 5.612828582525253296e-02 2.504048496484756470e-02 3.935185819864273071e-02 4.472144693136215210e-02 1.831286996603012085e-01 -1.646562367677688599e-01 -5.366117507219314575e-02 3.897036314010620117e-01 2.607606351375579834e-02 -1.387430541217327118e-02 2.056263983249664307e-01 8.637033402919769287e-02 -1.965316981077194214e-01 -6.706296652555465698e-02 1.040141209959983826e-01 3.115870356559753418e-01 1.117111295461654663e-01 3.890589475631713867e-01 3.704151138663291931e-02 1.246917769312858582e-01 -3.174405544996261597e-02 5.351768061518669128e-02 3.202837407588958740e-01 -1.980405002832412720e-01
8.603830635547637939e-02 -1.706863492727279663e-01 -1.530313491821289062e-01 -1.516297310590744019e-01 -2.516937851905822754e-01 -7.513345032930374146e-02 1.509161740541458130e-01 1.012151166796684265e-01 1.507373005151748657e-01 -1.187405362725257874e-01 4.967431351542472839e-02 -8.864704519510269165e-02 3.060899376869201660e-01 2.975219674408435822e-02 9.803635627031326294e-02 1.921127922832965851e-02 2.209043651819229126e-01 2.327580004930496216e-01 -1.538421958684921265e-01 2.653216123580932617e-01 8.125138282775878906e-02 9.012287855148315430e-02 2.463852614164352417e-01 1.904729753732681274e-01 2.373519688844680786e-01 1.785674840211868286e-01 -2.103146761655807495e-01 2.003065124154090881e-02 1.393467467278242111e-02 -1.745050251483917236e-01 2.292988896369934082e-01 3.721660673618316650e-01
-2.815803745761513710e-03 5.831430852413177490e-02 -1.411388963460922241e-01 -2.250157594680786133e-01 2.484644949436187744e-01 1.937089860439300537e-01 -8.337274193763732910e-02 1.074796356260776520e-02 2.916304469108581543e-01 -2.056419849395751953e-02 -2.324767857789993286e-01 1.777472794055938721e-01 4.457644373178482056e-02 -1.252644113264977932e-03 1.954315304756164551e-01 2.293027788400650024e-01 5.630004219710826874e-03 -1.084928363561630249e-01 1.510735154151916504e-01 3.381428122520446777e-02 7.679259032011032104e-02 -1.520760357379913330e-01 2.048361152410507202e-01 8.570811897516250610e-02 9.658648073673248291e-02 2.128359675407409668e-01 -3.306277394294738770e-01 -2.266312688589096069e-01 1.925301253795623779e-01 -1.244533285498619080e-01 4.049640595912933350e-01 -9.943992644548416138e-02
-1.992428861558437347e-02 -1.342262029647827148e-01 -3.084041476249694824e-01 1.365356147289276123e-01 -1.529765576124191284e-01 1.911990642547607422e-01 -2.793833911418914795e-01 -2.258057445287704468e-01 1.706383228302001953e-01 -2.717861533164978027e-02 5.062340199947357178e-02 3.510550856590270996e-01 2.835758030414581299e-01 1.988625824451446533e-01 -1.720480993390083313e-02 1.253802180290222168e-01 -2.595775127410888672e-01 8.605116046965122223e-03 4.265373945236206055e-02 -3.434655815362930298e-02 2.082828283309936523e-01 -1.436524279415607452e-02 1.613615602254867554e-01 9.972544014453887939e-02 9.843626990914344788e-03 1.504420489072799683e-01 -2.439920604228973389e-01 -2.033982872962951660e-01 3.341506794095039368e-02 -3.055190145969390869e-01 1.376927196979522705e-01 -1.085726637393236160e-02
-8.854365907609462738e-03 -4.720900952816009521e-02 1.515490841120481491e-02 -7.277303934097290039e-02 -1.939528249204158783e-02 9.677851200103759766e-02 -1.610236763954162598e-01 -4.135473817586898804e-02 1.373306959867477417e-01 2.987950854003429413e-02 1.070779860019683838e-01 6.131488457322120667e-02 3.709852695465087891e-01 -1.521504968404769897e-01 7.166813127696514130e-03 -5.994922295212745667e-02 1.420965194702148438e-01 2.841717330738902092e-03 2.934223115444183350e-01 1.579441726207733154e-01 1.236113160848617554e-01 4.020390287041664124e-02 2.204456925392150879e-01 -1.391662750393152237e-02 2.627449631690979004e-01 2.878258228302001953e-01 3.043331205844879150e-01 -4.668694436550140381e-01 2.103522419929504395e-01 -1.359771788120269775e-01 1.823158860206604004e-01 3.669334109872579575e-03
-2.762593328952789307e-03 -1.152285337448120117e-01 -3.701148331165313721e-01 1.934703998267650604e-02 -7.072843611240386963e-02 1.626693159341812134e-01 -2.010049670934677124e-01 -3.387966752052307129e-02 -8.512708544731140137e-02 6.052041426301002502e-02 3.421981260180473328e-02 1.507248729467391968e-01 1.577448397874832153e-01 -4.736886322498321533e-01 -2.908829040825366974e-02 2.804658412933349609e-01 1.259229183197021484e-01 9.908925741910934448e-02 8.372361958026885986e-02 1.914260089397430420e-01 -5.278801079839468002e-03 4.087022971361875534e-03 8.571756072342395782e-03 1.003744378685951233e-01 1.610118746757507324e-01 1.790849417448043823e-01 -2.974044084548950195e-01 1.163765192031860352e-01 -1.687473505735397339e-01 -7.951092720031738281e-02 2.185023576021194458e-01 3.011955618858337402e-01
1.280492395162582397e-01 -1.352460980415344238e-01 -5.937102809548377991e-02 3.661092370748519897e-02 -1.166726648807525635e-02 1.957396417856216431e-01 2.793590910732746124e-02 2.653560638427734375e-01 -1.899394206702709198e-02 1.478291898965835571e-01 7.877852767705917358e-02 -9.558752924203872681e-02 2.034409791231155396e-01 -1.611526161432266235e-01 -3.151356428861618042e-02 -7.443848997354507446e-02 8.081361651420593262e-02 5.902838311158120632e-04 -8.246570825576782227e-02 1.270192265510559082e-01 3.439346253871917725e-01 1.311561167240142822e-01 2.049457877874374390e-01 1.212926805019378662e-01 2.405328750610351562e-01 1.623684763908386230e-01 -9.079328179359436035e-02 -3.234499096870422363e-01 -1.148994565010070801e-01 2.605044245719909668e-01 3.761398792266845703e-01 -3.131300210952758789e-01
5.556893721222877502e-02 1.843946240842342377e-02 -2.931606769561767578e-01 -2.240929901599884033e-01 1.445422917604446411e-01 -6.865501869469881058e-03 -8.552369475364685059e-02 -1.397827863693237305e-01 1.376438289880752563e-01 -8.066385984420776367e-02 3.909269720315933228e-02 -1.757825762033462524e-01 1.841769367456436157e-01 4.212160781025886536e-02 5.448676645755767822e-02 4.065469801425933838e-01 1.514970958232879639e-01 4.898598045110702515e-02 7.844503223896026611e-02 9.139288216829299927e-02 4.129642620682716370e-02 3.316385149955749512e-01 1.871064491569995880e-02 2.474300265312194824e-01 -1.616274416446685791e-01 1.324954628944396973e-01 -1.067291945219039917e-01 2.452733814716339111e-01 2.029786556959152222e-01 -1.146720126271247864e-01 3.987274467945098877e-01 -9.546055644750595093e-02
3.236725181341171265e-02 -1.735888049006462097e-02 -1.526468545198440552e-01 -3.121509216725826263e-02 -2.767434418201446533e-01 7.792744785547256470e-02 1.990934461355209351e-01 -2.432954460382461548e-01 1.050984188914299011e-01 -3.166371285915374756e-01 -8.022933453321456909e-02 1.362508684396743774e-01 2.339811027050018311e-01 -3.061428070068359375e-01 5.231508612632751465e-02 8.660429716110229492e-02 -1.276974380016326904e-01 1.874571889638900757e-01 -3.940134644508361816e-01 1.107427105307579041e-01 1.796412318944931030e-01 -1.362634897232055664e-01 1.923593580722808838e-01 1.122452598065137863e-02 1.458086818456649780e-01 6.031245738267898560e-02 -1.580804139375686646e-01 -2.660824954509735107e-01 4.658394306898117065e-02 4.160719364881515503e-02 2.486094832420349121e-01 -6.747088581323623657e-02
2.275803536176681519e-01 -9.904429316520690918e-02 1.769450157880783081e-01 -2.537057176232337952e-02 1.948781013488769531e-01 1.332451701164245605e-01 8.551090210676193237e-02 -6.060666218400001526e-02 1.620810180902481079e-01 1.262001097202301025e-01 8.987862616777420044e-02 -2.114753723144531250e-01 3.598292469978332520e-01 5.640115961432456970e-02 5.150284245610237122e-02 -3.980415314435958862e-02 2.785767316818237305e-01 2.331210672855377197e-01 1.604831814765930176e-01 9.922052174806594849e-02 3.641705513000488281e-01 -1.934852004051208496e-01 1.782758682966232300e-01 2.100873589515686035e-01 2.379569411277770996e-02 2.102393805980682373e-01 -1.081752106547355652e-01 -3.072322309017181396e-01 -1.821798533201217651e-01 3.819493204355239868e-02 7.571680098772048950e-02 -5.539043247699737549e-02
1.500285603106021881e-02 1.322444826364517212e-01 -2.878341376781463623e-01 1.394680049270391464e-02 -2.801186032593250275e-02 1.740758866071701050e-01 -3.032147586345672607e-01 -3.334158658981323242e-02 1.796723753213882446e-01 -1.122618168592453003e-01 -1.380003541707992554e-01 5.727498233318328857e-02 7.369792461395263672e-02 -1.959556490182876587e-01 4.410976171493530273e-02 6.269689649343490601e-02 3.021663427352905273e-01 1.249206811189651489e-02 9.580779075622558594e-02 9.858289361000061035e-02 2.237319760024547577e-02 1.504132747650146484e-01 -2.114224620163440704e-02 2.475724667310714722e-01 4.674823880195617676e-01 3.226758241653442383e-01 -1.343562155961990356e-01 1.437482982873916626e-01 -1.152542605996131897e-01 7.925107330083847046e-02 1.823297441005706787e-01 2.208712995052337646e-01
6.351632624864578247e-02 -3.394733965396881104e-01 -5.080642923712730408e-02 -2.260644584894180298e-01 1.639302223920822144e-01 -1.588778942823410034e-01 8.990597724914550781e-02 -7.957734167575836182e-02 -1.651604175567626953e-01 2.328368872404098511e-01 -1.584360450506210327e-01 1.265968084335327148e-01 3.887457251548767090e-01 -1.760602928698062897e-02 4.172359779477119446e-02 -1.402000486850738525e-01 -4.304121062159538269e-02 3.675802350044250488e-01 -2.028980851173400879e-01 -1.262164954096078873e-02 -7.367100566625595093e-02 -9.717306494712829590e-02 3.292581737041473389e-01 1.716859787702560425e-01 2.217403948307037354e-01 1.537522077560424805e-01 -1.227424480020999908e-02 -1.232118234038352966e-01 -6.919594109058380127e-02 -1.517210602760314941e-01 8.354084193706512451e-02 1.052514836192131042e-01
1.398794800043106079e-01 -3.027270734310150146e-01 -2.087509930133819580e-01 -1.918174773454666138e-01 4.000343754887580872e-02 2.201629877090454102e-01 1.048174947500228882e-01 1.431852728128433228e-01 -1.843586750328540802e-02 -1.496341675519943237e-01 1.403544396162033081e-01 3.050938807427883148e-02 1.794132739305496216e-01 1.554572433233261108e-01 -2.742847800254821777e-01 3.284761309623718262e-01 -9.852416813373565674e-03 7.055498659610748291e-02 -1.616847068071365356e-01 1.436207592487335205e-01 1.503156274557113647e-01 1.492681801319122314e-01 1.596045680344104767e-02 2.823700308799743652e-01 2.269278466701507568e-01 1.464866399765014648e-01 8.319112658500671387e-02 -3.188908398151397705e-01 2.454610317945480347e-01 5.533242225646972656e-02 1.288673579692840576e-01 7.628570497035980225e-02
4.145029559731483459e-02 -2.273413538932800293e-01 -8.433265239000320435e-02 -8.138656616210937500e-02 3.620101138949394226e-02 8.019206672906875610e-02 -1.635328084230422974e-01 1.777643710374832153e-01 -3.000478148460388184e-01 -1.375266462564468384e-01 9.746526181697845459e-02 7.061267644166946411e-02 3.780893385410308838e-01 -2.578591406345367432e-01 -4.990262910723686218e-02 4.614168778061866760e-02 2.480577677488327026e-01 3.514298796653747559e-01 -2.283995300531387329e-01 -1.223779916763305664e-01 -6.615544855594635010e-02 1.286217123270034790e-01 2.781887054443359375e-01 1.403066217899322510e-01 3.389013558626174927e-02 -2.608222141861915588e-02 -1.253429055213928223e-01 -2.919957637786865234e-01 1.830078102648258209e-02 -1.944006830453872681e-01 1.347610205411911011e-01 -5.085298325866460800e-03
-1.866194978356361389e-02 5.128813162446022034e-02 -4.312151968479156494e-01 4.350687563419342041e-02 -1.018730029463768005e-01 2.448686584830284119e-02 -3.307577073574066162e-01 -6.964019685983657837e-02 6.795766949653625488e-02 5.678899213671684265e-02 -8.696615695953369141e-02 1.440489292144775391e-01 -4.092673212289810181e-02 -4.176969528198242188e-01 -6.114685162901878357e-02 1.505192667245864868e-01 7.643783092498779297e-02 1.666665226221084595e-01 1.354651153087615967e-01 1.655046045780181885e-01 1.716891527175903320e-01 1.014542132616043091e-01 1.490716189146041870e-01 3.461984097957611084e-01 1.554713249206542969e-01 3.076497316360473633e-01 -1.794823259115219116e-01 -3.643682226538658142e-02 -5.438909865915775299e-03 -1.305014789104461670e-01 4.393131285905838013e-02 1.126772612333297729e-01
1.107637062668800354e-01 -1.219524964690208435e-01 -2.107160538434982300e-01 1.065887287259101868e-01 3.408510088920593262e-01 2.726812362670898438e-01 -9.560611099004745483e-02 -2.618433162569999695e-02 -8.221220225095748901e-02 3.218455612659454346e-01 -1.510744690895080566e-01 -6.835118681192398071e-02 1.162957400083541870e-01 2.025811374187469482e-01 -2.531650960445404053e-01 2.674324512481689453e-01 8.723459392786026001e-02 -8.211439847946166992e-02 1.534785181283950806e-01 3.942587878555059433e-03 -2.563108801841735840e-01 -6.275622174143791199e-03 7.791440933942794800e-02 1.438268125057220459e-01 4.723738878965377808e-02 3.147720694541931152e-01 -1.082777157425880432e-01 -1.283165216445922852e-01 2.087340950965881348e-01 7.137181609869003296e-02 2.824300229549407959e-01 -1.930115744471549988e-02
1.172925829887390137e-01 -1.827645003795623779e-01 -1.344727426767349243e-01 -7.399334758520126343e-02 2.678792476654052734e-01 -4.157433658838272095e-02 4.351674392819404602e-02 -1.355576664209365845e-01 4.489611461758613586e-02 -1.117381975054740906e-01 1.060085520148277283e-01 -1.182619258761405945e-01 4.815871119499206543e-01 -1.838709264993667603e-01 -1.034914478659629822e-01 1.661144793033599854e-01 1.929901838302612305e-01 2.797852084040641785e-02 -1.061604246497154236e-01 -3.520606085658073425e-02 1.406274139881134033e-01 -3.913895785808563232e-01 1.409611254930496216e-01 2.732059359550476074e-01 7.195467501878738403e-02 5.182097107172012329e-02 3.310328722000122070e-02 -1.964306086301803589e-01 -1.873774677515029907e-01 2.335685491561889648e-01 1.301387399435043335e-01 1.400184780359268188e-01
1.212342754006385803e-01 -7.519697397947311401e-02 -2.661448717117309570e-01 -2.283946275711059570e-01 -2.976784296333789825e-02 1.327080875635147095e-01 -1.940842717885971069e-01 -1.711049228906631470e-01 2.367153614759445190e-01 1.367606781423091888e-02 -2.441659420728683472e-01 2.392751127481460571e-01 1.525602489709854126e-01 -2.187179327011108398e-01 1.718790456652641296e-02 1.057654693722724915e-01 2.487962543964385986e-01 -1.285483539104461670e-01 7.240728475153446198e-03 -7.466299086809158325e-02 -4.370991513133049011e-02 -2.077964544296264648e-01 1.635037921369075775e-02 1.541652530431747437e-01 -1.328396145254373550e-02 2.555560171604156494e-01 -3.828069865703582764e-01 2.905857749283313751e-02 1.425586193799972534e-01 1.036460548639297485e-01 3.365791738033294678e-01 7.159141451120376587e-02
2.256371825933456421e-01 -1.192914098501205444e-01 -7.489780336618423462e-02 -2.004316300153732300e-01 6.735756993293762207e-02 4.596268236637115479e-01 1.033697649836540222e-01 1.040276959538459778e-01 7.867800444364547729e-02 1.392261832952499390e-01 3.415814042091369629e-02 -2.654588595032691956e-02 2.117094770073890686e-02 -2.370935492217540741e-02 1.121484711766242981e-01 2.152818888425827026e-01 -1.383450478315353394e-01 -1.121487542986869812e-01 -8.117400854825973511e-02 2.725817561149597168e-01 7.118761539459228516e-02 1.572391092777252197e-01 2.094104588031768799e-01 2.977049946784973145e-01 2.375371009111404419e-01 1.043291091918945312e-01 2.272851951420307159e-02 -1.158472076058387756e-01 1.318796426057815552e-01 -2.385345697402954102e-01 2.384329438209533691e-01 2.777189910411834717e-01
-9.600973129272460938e-02 -6.720384210348129272e-02 -5.001792907714843750e-01 -2.293968200683593750e-01 1.798734515905380249e-01 3.891128115355968475e-03 -1.246284991502761841e-01 1.279278248548507690e-01 3.905687853693962097e-02 8.860614895820617676e-02 -6.822574883699417114e-02 2.299620956182479858e-01 2.821417748928070068e-01 -2.935678362846374512e-01 -4.473818093538284302e-02 2.873722016811370850e-01 8.950810134410858154e-02 1.405146121978759766e-01 -1.451617758721113205e-02 -7.598505914211273193e-02 3.773534670472145081e-02 -8.756894618272781372e-02 -1.032360121607780457e-01 1.416720449924468994e-01 2.444045804440975189e-02 -2.202984318137168884e-02 -3.489056527614593506e-01 -1.401560157537460327e-01 -9.605869650840759277e-02 2.256767451763153076e-01 8.753230422735214233e-02 -1.344249099493026733e-01
-1.377215534448623657e-01 9.108385443687438965e-02 -7.170076016336679459e-03 9.752786159515380859e-02 8.080476522445678711e-02 4.887896031141281128e-02 -1.185182929039001465e-01 -8.086989400908350945e-04 -2.222215943038463593e-02 2.341862767934799194e-01 -2.401904463768005371e-01 -4.311102926731109619e-01 3.591575622558593750e-01 -3.308513462543487549e-01 -1.320855170488357544e-01 1.378127038478851318e-01 9.200979024171829224e-02 -6.835386902093887329e-02 -2.544247806072235107e-01 8.549854159355163574e-02 1.182555183768272400e-01 -2.401075512170791626e-02 1.051967516541481018e-01 1.688130795955657959e-01 3.575635850429534912e-01 1.234447956085205078e-01 -9.786950796842575073e-02 -2.487605903297662735e-03 4.744650423526763916e-02 1.895453967154026031e-02 2.638033628463745117e-01 -4.737816378474235535e-02
1.087743788957595825e-01 -1.335660219192504883e-01 -1.716129183769226074e-01 -3.617804944515228271e-01 -1.990518532693386078e-02 2.454032152891159058e-01 -2.179998308420181274e-01 2.887448063120245934e-03 2.203678786754608154e-01 1.363507658243179321e-01 -2.229273319244384766e-01 1.142101958394050598e-01 1.819416880607604980e-01 -1.002659872174263000e-01 1.741283014416694641e-02 -6.623914837837219238e-02 -2.092156372964382172e-02 -5.773757025599479675e-02 -3.793579712510108948e-02 -9.550888091325759888e-02 1.488728225231170654e-01 -2.265401482582092285e-01 -5.682715401053428650e-02 1.381551325321197510e-01 2.927197515964508057e-01 -2.185891382396221161e-03 -3.802906870841979980e-01 -1.218432113528251648e-01 -7.661992311477661133e-02 3.951789811253547668e-02 3.946450650691986084e-01 7.506284862756729126e-02
1.341223716735839844e-01 -1.333115398883819580e-01 -5.290748551487922668e-02 -1.880172491073608398e-01 -1.304978430271148682e-01 3.408942520618438721e-01 -6.237902864813804626e-02 -1.439317911863327026e-01 -1.506640166044235229e-01 1.730299144983291626e-01 6.728217750787734985e-02 1.575115770101547241e-01 1.038235276937484741e-01 -4.337722808122634888e-02 3.087530843913555145e-02 -1.304644644260406494e-01 8.587999641895294189e-02 3.703899681568145752e-01 -9.965022653341293335e-02 2.248235195875167847e-01 -2.038046717643737793e-01 -7.276872545480728149e-02 7.132591307163238525e-02 3.042277395725250244e-01 5.216166749596595764e-02 -3.238322585821151733e-02 3.979062288999557495e-02 -8.500975370407104492e-02 -3.272026404738426208e-02 1.931483149528503418e-01 4.611901342868804932e-01 -2.060739994049072266e-01
-2.217609807848930359e-02 1.466132998466491699e-01 -1.648269779980182648e-02 -1.945630162954330444e-01 1.845602989196777344e-01 4.966394603252410889e-02 -1.889253556728363037e-01 -6.673435121774673462e-02 8.877293020486831665e-02 1.161240320652723312e-02 6.736613065004348755e-02 -5.540542770177125931e-03 3.953176438808441162e-01 4.131725803017616272e-02 1.793528050184249878e-01 1.739615499973297119e-01 -2.020654082298278809e-01 2.226818054914474487e-01 1.403126865625381470e-01 1.117315888404846191e-01 -3.347181156277656555e-02 3.365641832351684570e-01 3.574445843696594238e-01 3.380554318428039551e-01 2.671919167041778564e-01 1.432587504386901855e-01 -7.006835658103227615e-03 -2.224199473857879639e-01 -4.056951962411403656e-03 -3.402015566825866699e-02 8.235842734575271606e-02 -4.229791462421417236e-02
2.757506072521209717e-01 -9.801872074604034424e-02 -1.068067699670791626e-01 -8.592221140861511230e-02 -6.659164279699325562e-02 3.118149340152740479e-01 -8.137179911136627197e-02 -1.517867743968963623e-01 1.811404377222061157e-01 -1.789937913417816162e-01 7.668945007026195526e-03 -3.533591749146580696e-03 1.236334443092346191e-01 2.331471890211105347e-01 -6.104466691613197327e-02 2.831013500690460205e-02 1.449623554944992065e-01 1.568310558795928955e-01 -2.962927520275115967e-01 3.330322802066802979e-01 -2.081073820590972900e-01 1.735852211713790894e-01 2.092663049697875977e-01 1.718811541795730591e-01 1.454837471246719360e-01 1.852795332670211792e-01 -3.395403176546096802e-02 -2.976242601871490479e-01 -9.677501022815704346e-02 -2.415723055601119995e-01 1.199436783790588379e-01 8.200822025537490845e-02
2.390638180077075958e-02 -1.848459243774414062e-01 -9.148649871349334717e-02 -7.855011522769927979e-02 1.719634085893630981e-01 1.229897588491439819e-01 -1.319722980260848999e-01 1.762228757143020630e-01 4.600964020937681198e-03 -9.715235233306884766e-02 8.180391043424606323e-02 1.455961447209119797e-02 3.644816875457763672e-01 2.051256000995635986e-01 -8.563514798879623413e-03 -1.518386602401733398e-01 2.358368188142776489e-01 1.892831027507781982e-01 -3.851308822631835938e-01 -4.223580937832593918e-03 -1.475200504064559937e-01 -1.417810916900634766e-01 3.181241452693939209e-01 3.061904013156890869e-01 6.131869927048683167e-02 2.627078890800476074e-01 -4.172260686755180359e-02 -1.801969110965728760e-01 2.289954572916030884e-02 -1.681078672409057617e-01 1.584987044334411621e-01 7.504790276288986206e-02
8.899600803852081299e-02 -9.914452582597732544e-02 1.566347777843475342e-01 8.775943517684936523e-02 -3.205865994095802307e-02 2.879359722137451172e-01 1.876500248908996582e-01 1.419720351696014404e-01 1.112532336264848709e-02 -1.529399901628494263e-01 -3.339112102985382080e-01 5.655421316623687744e-02 4.457929432392120361e-01 -2.440461516380310059e-01 5.551770702004432678e-02 2.784099578857421875e-01 1.964209228754043579e-01 1.169889122247695923e-01 4.538888111710548401e-02 2.930092811584472656e-01 9.154626727104187012e-02 2.777269184589385986e-01 1.200249493122100830e-01 2.196303606033325195e-01 -2.747217752039432526e-02 6.081324815750122070e-02 -3.206290304660797119e-02 -3.416963666677474976e-02 1.525992751121520996e-01 -1.466623274609446526e-03 1.118142306804656982e-01 -5.327802151441574097e-02
5.236567812971770763e-04 -4.688934236764907837e-02 -2.459395676851272583e-01 -1.316421758383512497e-02 3.264980018138885498e-01 2.183602154254913330e-01 -2.656414508819580078e-01 -8.834525197744369507e-02 2.963586151599884033e-01 3.294413387775421143e-01 -2.247092425823211670e-01 -9.583664126694202423e-03 1.794399619102478027e-01 1.021494418382644653e-01 -4.837135318666696548e-03 6.802039593458175659e-02 5.445528402924537659e-02 2.349559515714645386e-01 1.222873926162719727e-01 3.288641571998596191e-01 -2.753598690032958984e-01 4.536588490009307861e-02 1.266892254352569580e-01 -6.642176955938339233e-02 6.081628426909446716e-02 2.341295033693313599e-01 6.018863990902900696e-02 -8.892714977264404297e-02 4.542368650436401367e-02 -1.528678741306066513e-02 2.408490180969238281e-01 1.702858321368694305e-02
1.753698736429214478e-01 5.159816145896911621e-02 -6.691974401473999023e-02 -6.661985069513320923e-02 1.026713773608207703e-01 1.175113543868064880e-01 4.588147625327110291e-02 -9.860660135746002197e-02 4.137578904628753662e-01 1.216183304786682129e-01 -1.516201049089431763e-01 1.137115210294723511e-01 1.626017242670059204e-01 2.979281246662139893e-01 1.156458929181098938e-01 3.572414517402648926e-01 1.992681771516799927e-01 3.383689820766448975e-01 -2.616899907588958740e-01 2.422128617763519287e-01 1.585306134074926376e-03 9.038030356168746948e-02 -9.690452367067337036e-02 9.856830537319183350e-02 1.981855481863021851e-01 -5.050914827734231949e-03 9.285087883472442627e-02 -1.021607592701911926e-01 1.257175505161285400e-01 -8.331731893122196198e-03 2.458885014057159424e-01 -7.887934334576129913e-03
-4.720850661396980286e-02 -2.363309115171432495e-01 -3.252697288990020752e-01 1.142919883131980896e-01 1.364156156778335571e-01 2.298663854598999023e-01 -2.944594621658325195e-01 1.470989435911178589e-01 1.400890201330184937e-01 2.215038985013961792e-01 2.162003191187977791e-03 1.063921451568603516e-01 8.857035636901855469e-02 -2.319997642189264297e-03 -1.482985317707061768e-01 2.417262047529220581e-01 5.087970942258834839e-02 4.300278052687644958e-02 3.865489736199378967e-02 2.296990901231765747e-01 4.808277264237403870e-02 4.001080244779586792e-02 -1.277850419282913208e-01 5.038973689079284668e-01 4.754805937409400940e-02 2.046738117933273315e-01 -1.594643443822860718e-01 -2.137186005711555481e-02 -1.213861107826232910e-01 1.738058477640151978e-01 1.599585264921188354e-01 3.950989991426467896e-02
-3.220282122492790222e-02 -2.350687235593795776e-01 -1.782791912555694580e-01 -2.805241346359252930e-01 -1.110724806785583496e-01 1.407696753740310669e-01 2.223821580410003662e-01 -2.088426426053047180e-02 1.236125826835632324e-01 -7.537174224853515625e-02 -1.445079743862152100e-01 -1.406818032264709473e-01 1.025172695517539978e-01 6.532078981399536133e-02 -1.502916365861892700e-01 3.750784322619438171e-02 1.998489722609519958e-02 1.892071962356567383e-01 -2.009749114513397217e-01 2.201764285564422607e-01 1.858449429273605347e-01 1.132999509572982788e-01 3.662645220756530762e-01 2.957395315170288086e-01 2.727228105068206787e-01 -8.306936919689178467e-02 -1.935188174247741699e-01 1.986458664759993553e-03 -9.822075814008712769e-02 -2.015706598758697510e-01 2.506025433540344238e-01 1.578411012887954712e-01
1.348548084497451782e-01 -1.821614652872085571e-01 -1.588607877492904663e-01 1.958010643720626831e-01 -2.892041578888893127e-02 1.459235846996307373e-01 -1.411227136850357056e-01 -1.261333227157592773e-01 2.287674248218536377e-01 1.516890823841094971e-01 1.388983130455017090e-01 4.109523892402648926e-01 3.828775137662887573e-02 2.524279356002807617e-01 -1.472280472517013550e-01 -3.176792711019515991e-02 3.689125925302505493e-02 4.197664856910705566e-01 -1.423345953226089478e-01 2.063714265823364258e-01 -1.692224293947219849e-01 6.492201238870620728e-02 1.197927072644233704e-01 1.369868367910385132e-01 8.045616745948791504e-02 1.529261469841003418e-01 9.687964618206024170e-02 -1.463482230901718140e-01 -8.654072880744934082e-03 -9.996712952852249146e-02 3.119095265865325928e-01 -3.622975200414657593e-02
2.068033441901206970e-02 5.435715988278388977e-02 -1.413945406675338745e-01 1.054079756140708923e-01 -1.364342495799064636e-02 8.466448634862899780e-03 -9.239362925291061401e-02 -2.265228144824504852e-02 2.858386635780334473e-01 2.239754647016525269e-01 -1.392740011215209961e-01 -1.423532515764236450e-01 2.254145890474319458e-01 -1.045994013547897339e-01 4.766695201396942139e-02 1.176141351461410522e-01 -2.453085780143737793e-01 9.708351641893386841e-02 -9.812332689762115479e-02 2.988799288868904114e-02 1.348978579044342041e-01 -4.161788895726203918e-02 1.775099486112594604e-01 4.719896018505096436e-01 -1.027759015560150146e-01 2.732869088649749756e-01 -3.141544461250305176e-01 5.313299223780632019e-02 -1.975624263286590576e-02 1.075985953211784363e-01 3.328182101249694824e-01 2.073195576667785645e-01
1.100043877959251404e-01 3.989894315600395203e-02 -2.310501933097839355e-01 -1.554452329874038696e-01 2.900620698928833008e-01 -1.280350834131240845e-01 1.758567392826080322e-01 2.206408828496932983e-01 -1.272483319044113159e-01 -2.595464698970317841e-02 -1.015925630927085876e-01 2.400405257940292358e-01 9.840871207416057587e-03 3.244748339056968689e-02 -8.167045563459396362e-02 1.537203937768936157e-01 1.552381515502929688e-01 4.925885498523712158e-01 -4.965548962354660034e-02 -8.064945042133331299e-02 1.394785642623901367e-01 1.973665691912174225e-02 1.879790872335433960e-01 1.915029287338256836e-01 2.579601109027862549e-01 7.145734131336212158e-02 9.531959891319274902e-03 -2.060107588768005371e-01 2.957136631011962891e-01 3.905439749360084534e-02 1.882693022489547729e-01 -7.876059412956237793e-02
-3.801659867167472839e-02 6.428706645965576172e-02 2.231523022055625916e-02 -9.459273517131805420e-02 1.322988569736480713e-01 1.236538887023925781e-01 -1.022832561284303665e-02 -1.344117522239685059e-01 1.760741323232650757e-02 2.846790850162506104e-02 8.560581505298614502e-02 2.765537500381469727e-01 3.431447148323059082e-01 1.804680190980434418e-02 -5.911290645599365234e-02 2.916622757911682129e-01 -7.115992158651351929e-02 2.450651675462722778e-01 1.279615312814712524e-01 -8.017038926482200623e-03 6.492719799280166626e-02 3.472863435745239258e-01 3.939382433891296387e-01 4.494936764240264893e-02 1.680218577384948730e-01 2.884143590927124023e-02 1.778551489114761353e-01 -3.239993453025817871e-01 -9.125543385744094849e-02 -6.957170367240905762e-02 2.604862451553344727e-01 1.793420910835266113e-01
7.621596753597259521e-02 -2.010555863380432129e-01 -2.039014101028442383e-01 3.311936557292938232e-02 8.123529702425003052e-02 1.226755380630493164e-01 -1.179348453879356384e-01 -1.913323998451232910e-01 9.073680639266967773e-02 1.469687819480895996e-01 2.085712403059005737e-01 5.018686503171920776e-02 2.049528062343597412e-01 -1.090230271220207214e-01 4.446470364928245544e-02 -2.458009496331214905e-02 -2.559117972850799561e-01 8.395063132047653198e-02 2.066772803664207458e-02 3.708019554615020752e-01 1.402733176946640015e-01 2.378047257661819458e-01 2.048450410366058350e-01 8.762568980455398560e-02 2.285590320825576782e-01 -7.847551256418228149e-02 -2.544626891613006592e-01 -3.599103689193725586e-01 -1.358791440725326538e-01 -8.865790814161300659e-02 1.981205046176910400e-01 2.280711978673934937e-01
-4.892507940530776978e-02 -7.447369396686553955e-02 9.363698214292526245e-02 2.480272203683853149e-01 2.369448244571685791e-01 1.827403604984283447e-01 -1.176677737385034561e-02 2.515979297459125519e-02 -2.755745649337768555e-01 3.906319662928581238e-02 -1.317385137081146240e-01 4.684269055724143982e-02 2.967627644538879395e-01 9.706122428178787231e-02 7.840758562088012695e-02 1.816211342811584473e-01 -5.192346870899200439e-02 -1.444406155496835709e-02 -1.405588090419769287e-01 1.537326276302337646e-01 2.418247312307357788e-01 1.002470850944519043e-01 1.226647198200225830e-01 2.786976397037506104e-01 4.243064224720001221e-01 2.318745553493499756e-01 -1.558486819267272949e-01 -2.809272110462188721e-01 -4.278629645705223083e-02 4.472631216049194336e-02 1.874550282955169678e-01 -1.195935606956481934e-01
2.786181569099426270e-01 -1.986600011587142944e-01 -1.065991744399070740e-01 -2.005462348461151123e-01 -5.196275934576988220e-02 1.620463132858276367e-01 -7.008899003267288208e-02 2.959490194916725159e-02 1.028959080576896667e-01 -3.032241389155387878e-02 -2.049837708473205566e-01 2.216877639293670654e-01 2.807946503162384033e-01 1.256366223096847534e-01 -2.578072547912597656e-01 1.971577554941177368e-01 1.783525198698043823e-02 1.302203387022018433e-01 -6.451724469661712646e-02 2.340333461761474609e-01 6.048873811960220337e-02 1.505070626735687256e-01 4.789780080318450928e-01 1.357629597187042236e-01 2.806466519832611084e-01 -1.016446202993392944e-01 1.151032745838165283e-01 -1.731767952442169189e-01 2.155149169266223907e-02 -3.708191961050033569e-02 -9.621724486351013184e-02 -1.171058788895606995e-02
2.265668511390686035e-01 -6.988761574029922485e-02 -8.775430917739868164e-02 1.559634804725646973e-01 -7.864288985729217529e-02 -9.842623770236968994e-02 2.219152599573135376e-01 -7.498772442340850830e-02 4.495545849204063416e-02 -9.817657619714736938e-02 -8.411099016666412354e-02 -1.625270955264568329e-02 2.766092717647552490e-01 -2.659254372119903564e-01 -7.228938862681388855e-03 2.299566194415092468e-02 2.779775559902191162e-01 1.831621676683425903e-01 -2.197528332471847534e-01 2.701410353183746338e-01 8.519925177097320557e-02 1.915249824523925781e-01 1.329724490642547607e-01 -1.097592562437057495e-01 1.501453816890716553e-01 1.289962679147720337e-01 -1.210196167230606079e-01 -2.479156851768493652e-01 5.375147238373756409e-02 -1.470108628273010254e-01 4.588096439838409424e-01 1.347263455390930176e-01
1.821012198925018311e-01 6.957402080297470093e-02 -1.425303220748901367e-01 -3.243793919682502747e-02 -1.439639329910278320e-01 6.376210134476423264e-03 3.016407135874032974e-03 -4.693414270877838135e-01 8.176687359809875488e-02 2.139101177453994751e-02 -1.716319285333156586e-02 7.049240171909332275e-02 1.386243700981140137e-01 -1.147872656583786011e-01 -3.638112172484397888e-02 -2.625537663698196411e-02 2.651939988136291504e-01 -2.135310322046279907e-02 -2.543018758296966553e-01 1.517217904329299927e-01 9.982138872146606445e-02 2.841749191284179688e-01 3.606649339199066162e-01 8.486025035381317139e-02 1.913601607084274292e-01 1.937539279460906982e-01 -4.149322956800460815e-02 -2.771673500537872314e-01 -1.189995780587196350e-01 -2.748532593250274658e-01 1.537292599678039551e-01 -1.575158536434173584e-02
-6.254593282938003540e-02 7.633387297391891479e-02 -4.493741691112518311e-01 -4.200662299990653992e-02 2.940425276756286621e-02 2.138390243053436279e-01 -3.187575936317443848e-01 7.004732731729745865e-03 7.088995724916458130e-02 2.410669177770614624e-01 -1.083825603127479553e-01 3.820164874196052551e-02 1.656524091958999634e-01 -2.716981470584869385e-01 -1.469911634922027588e-01 2.085803300142288208e-01 1.182133033871650696e-01 8.444283157587051392e-02 2.191808670759201050e-01 2.794275879859924316e-01 2.842166088521480560e-02 -1.355429142713546753e-01 -6.252480298280715942e-02 2.661906778812408447e-01 6.983552128076553345e-02 2.611678242683410645e-01 -8.955497294664382935e-02 -4.379879217594861984e-03 -1.739338487386703491e-01 1.353584975004196167e-01 1.099209487438201904e-01 1.124306991696357727e-01
-2.567074261605739594e-02 -2.024704217910766602e-01 -1.116246208548545837e-01 3.610711544752120972e-02 -2.156704068183898926e-01 -6.622145324945449829e-02 -3.712835609912872314e-01 -1.290933191776275635e-01 1.893038749694824219e-01 -2.020516619086265564e-02 -5.286023393273353577e-02 2.078223228454589844e-01 1.052591428160667419e-01 -1.926702708005905151e-01 -2.046059370040893555e-01 2.342950403690338135e-01 3.362719416618347168e-01 -6.814324297010898590e-03 8.355941623449325562e-02 2.127045691013336182e-01 6.563432514667510986e-02 -1.869384646415710449e-01 3.706932440400123596e-02 2.809259295463562012e-01 1.387275755405426025e-01 -9.535336494445800781e-02 9.315750561654567719e-03 -6.554379314184188843e-02 -3.100185990333557129e-01 -3.277944028377532959e-02 2.555342316627502441e-01 1.785435676574707031e-01
4.636592268943786621e-01 7.022456824779510498e-02 -8.536088466644287109e-02 8.554554730653762817e-02 -3.912418335676193237e-02 1.584242135286331177e-01 9.474986046552658081e-02 -1.377311646938323975e-01 1.094975024461746216e-01 2.208222746849060059e-01 -2.757018059492111206e-02 -6.244513019919395447e-02 3.841659128665924072e-01 2.063597291707992554e-01 1.052471548318862915e-01 1.813916414976119995e-01 6.865981966257095337e-03 1.458832472562789917e-01 -3.016144037246704102e-01 7.638427615165710449e-02 -8.291923254728317261e-02 2.093087695538997650e-02 -4.490575939416885376e-02 7.750143855810165405e-02 1.751401871442794800e-01 -2.666001021862030029e-02 -4.147386923432350159e-02 -1.609879732131958008e-01 -6.414450705051422119e-02 7.676167786121368408e-02 4.360522925853729248e-01 1.367711722850799561e-01
7.452636957168579102e-02 1.654128544032573700e-02 -2.312629818916320801e-01 -8.895073831081390381e-02 1.876415568403899670e-03 7.779080420732498169e-02 2.594150304794311523e-01 -6.542051676660776138e-03 4.254917800426483154e-02 1.848636716604232788e-01 1.030408442020416260e-01 1.413212567567825317e-01 1.276300940662622452e-02 1.122984737157821655e-01 -3.970796465873718262e-01 1.082217320799827576e-01 2.124458253383636475e-01 3.764672875404357910e-01 9.796720929443836212e-03 -1.729455590248107910e-01 -3.188361600041389465e-02 -6.805372238159179688e-02 2.691698372364044189e-01 7.729420065879821777e-02 1.738171726465225220e-01 3.770789876580238342e-02 9.759064763784408569e-03 -3.048802316188812256e-01 1.204651370644569397e-01 -3.919887542724609375e-02 3.691247105598449707e-01 -1.809051185846328735e-01
1.651999652385711670e-01 2.598657310009002686e-01 -1.278035342693328857e-01 -8.213889598846435547e-02 4.140102490782737732e-02 1.748995035886764526e-01 1.308832019567489624e-01 1.924593448638916016e-01 7.330736517906188965e-02 1.480330526828765869e-01 -1.001257374882698059e-01 1.143991276621818542e-01 2.527663707733154297e-01 1.644702553749084473e-01 3.026499599218368530e-02 6.753988564014434814e-02 1.363423913717269897e-01 -3.737773746252059937e-02 -2.268027514219284058e-01 3.566474020481109619e-01 3.015134856104850769e-02 -1.515626758337020874e-01 1.373021155595779419e-01 2.254704833030700684e-01 2.649529650807380676e-02 -1.922949105501174927e-01 2.868025898933410645e-01 -1.418942660093307495e-01 1.779191009700298309e-02 3.070701286196708679e-02 4.285695552825927734e-01 1.777972131967544556e-01
1.416961103677749634e-01 -1.894538253545761108e-01 -6.429586559534072876e-02 -2.151757106184959412e-02 1.949872970581054688e-01 4.557505995035171509e-02 -2.075116783380508423e-01 1.094415932893753052e-01 3.110229074954986572e-01 -6.418884545564651489e-02 2.703349888324737549e-01 1.228707507252693176e-01 1.527832001447677612e-01 -1.276448816061019897e-01 1.310896128416061401e-01 1.587047725915908813e-01 -3.355983644723892212e-02 1.597660630941390991e-01 5.912733729928731918e-03 5.816261284053325653e-03 1.439211219549179077e-01 5.583245679736137390e-02 3.308821022510528564e-01 -1.245060004293918610e-02 1.778243482112884521e-01 3.952648341655731201e-01 7.201486825942993164e-02 9.306143969297409058e-02 1.965864598751068115e-01 -7.287453860044479370e-02 3.929349184036254883e-01 -1.140596717596054077e-01
-1.071561649441719055e-01 2.405878156423568726e-01 7.806514203548431396e-02 -1.699161827564239502e-01 -4.005962982773780823e-02 2.276517897844314575e-01 -9.713516384363174438e-02 -1.526511311531066895e-01 -1.039338633418083191e-01 4.421060904860496521e-02 2.614297717809677124e-02 1.290394216775894165e-01 3.479920029640197754e-01 4.220302030444145203e-02 -6.688629090785980225e-02 1.906274855136871338e-01 1.569334417581558228e-01 1.994913518428802490e-01 1.205667331814765930e-01 -1.231110095977783203e-01 5.335712060332298279e-02 2.450926005840301514e-01 2.823616564273834229e-01 2.268255222588777542e-03 3.410060107707977295e-01 1.599148213863372803e-01 7.414766587316989899e-03 -1.713642925024032593e-01 -8.172726631164550781e-02 -1.146694570779800415e-01 2.272679358720779419e-01 3.690422773361206055e-01
2.261485010385513306e-01 -2.473758757114410400e-01 -2.385071814060211182e-01 8.485284447669982910e-02 8.307777345180511475e-03 1.678171218372881413e-03 -3.861927390098571777e-01 6.070733442902565002e-02 6.021171435713768005e-02 -4.376721382141113281e-02 2.309781908988952637e-01 2.051603794097900391e-01 3.218047916889190674e-01 -2.860250174999237061e-01 1.859982460737228394e-01 4.113111197948455811e-01 1.202748194336891174e-01 2.951155602931976318e-02 -8.618263155221939087e-02 -1.729920133948326111e-02 1.461741477251052856e-01 3.072329051792621613e-02 2.332079224288463593e-02 1.187737435102462769e-01 2.606615126132965088e-01 5.802350863814353943e-02 9.878911077976226807e-02 1.273039579391479492e-01 -3.150047361850738525e-02 -5.946645047515630722e-03 1.490578204393386841e-01 -1.633538515307009220e-03
9.130936115980148315e-02 -2.394507527351379395e-01 -3.550705909729003906e-01 -1.517541706562042236e-01 8.053985238075256348e-02 -1.363545209169387817e-01 2.704797387123107910e-01 3.043323457241058350e-01 2.129033952951431274e-01 6.388642638921737671e-02 -2.274156361818313599e-01 3.404441475868225098e-01 -1.660105958580970764e-02 1.026521101593971252e-01 1.620399579405784607e-02 1.275624632835388184e-01 6.075623631477355957e-02 1.260034441947937012e-01 -5.720748007297515869e-02 2.757683098316192627e-01 1.655780673027038574e-01 -7.569437474012374878e-02 4.569372907280921936e-02 1.907608807086944580e-01 2.642996907234191895e-01 1.793619692325592041e-01 1.535906177014112473e-02 -1.281883120536804199e-01 1.558612585067749023e-01 -1.703763157129287720e-01 8.178482949733734131e-02 -2.779177203774452209e-02
-2.043126821517944336e-01 6.080461293458938599e-02 -2.871721982955932617e-01 7.665606588125228882e-02 4.163827374577522278e-02 1.765012368559837341e-02 9.105446189641952515e-02 2.777048349380493164e-01 1.770133525133132935e-01 -5.776846781373023987e-02 1.034320145845413208e-01 1.465360075235366821e-01 4.516090750694274902e-01 -4.843153432011604309e-02 -1.489216685295104980e-01 1.995533704757690430e-01 1.626268178224563599e-01 1.194008886814117432e-01 -6.391362100839614868e-02 2.801780998706817627e-01 9.866551309823989868e-02 2.716791331768035889e-01 2.949693202972412109e-01 4.323054105043411255e-02 2.915727496147155762e-01 -3.739519044756889343e-02 -4.082911461591720581e-02 -6.566078215837478638e-02 1.900886148214340210e-01 -1.330555677413940430e-01 1.212255749851465225e-02 3.919994086027145386e-02
-1.939819455146789551e-01 -1.809593588113784790e-01 -5.328336358070373535e-01 -2.966358661651611328e-01 3.894623219966888428e-01 1.551101356744766235e-01 -2.088590860366821289e-01 -2.728815563023090363e-02 1.306898593902587891e-01 4.067392647266387939e-02 -5.450797080993652344e-02 8.916316181421279907e-02 1.067398115992546082e-01 1.347741112112998962e-02 -3.284301375970244408e-03 -3.629936277866363525e-02 2.102324366569519043e-02 2.553080916404724121e-01 -6.865750253200531006e-02 -1.143811494112014771e-01 1.044344604015350342e-01 -1.304801404476165771e-01 2.730408012866973877e-01 2.510715089738368988e-02 8.630517870187759399e-02 8.225888013839721680e-03 -2.019046396017074585e-01 -1.403862237930297852e-01 -1.010976061224937439e-01 5.069015175104141235e-02 4.799132421612739563e-02 1.594892144203186035e-01
-8.391147106885910034e-02 7.260294258594512939e-02 1.124840695410966873e-02 -1.679397225379943848e-01 1.252888739109039307e-01 1.208982318639755249e-01 7.716453168541193008e-03 -5.481356382369995117e-02 1.375894695520401001e-01 -1.603473424911499023e-01 -7.737149298191070557e-02 4.132272675633430481e-02 3.178065270185470581e-02 2.060016803443431854e-02 -2.875718772411346436e-01 -7.909502834081649780e-02 3.456459939479827881e-01 1.673828363418579102e-01 1.546383835375308990e-02 -4.309504479169845581e-02 1.218786761164665222e-01 -1.160448789596557617e-02 1.995039880275726318e-01 3.695304691791534424e-01 1.622876673936843872e-01 2.180012166500091553e-01 2.858400046825408936e-01 6.343631446361541748e-02 1.348245739936828613e-01 1.055706441402435303e-01 4.800954163074493408e-01 1.514018625020980835e-01
3.407765924930572510e-01 -1.733700037002563477e-01 -1.731651723384857178e-01 2.968287654221057892e-02 -7.603537291288375854e-02 2.528836429119110107e-01 -8.495744317770004272e-03 -3.731599450111389160e-01 1.791452467441558838e-01 -1.298953443765640259e-01 -2.937875315546989441e-02 4.080764576792716980e-02 2.399014234542846680e-01 1.613565534353256226e-01 8.335161954164505005e-03 1.674010306596755981e-01 4.304833710193634033e-02 1.745924502611160278e-01 -2.195716649293899536e-01 1.375966370105743408e-01 -7.685816287994384766e-02 2.330122590065002441e-01 4.620118811726570129e-02 -5.245544016361236572e-02 1.531829535961151123e-01 1.072732149623334408e-03 -8.249194175004959106e-02 -1.864024400711059570e-01 3.264441713690757751e-02 -1.022664234042167664e-01 4.566836357116699219e-01 3.240947797894477844e-02
-2.666361629962921143e-02 -5.771476309746503830e-03 -2.044212631881237030e-02 -8.532168716192245483e-02 -8.571317046880722046e-02 4.951087534427642822e-01 2.413090690970420837e-02 2.471101284027099609e-01 2.957845330238342285e-01 2.784141004085540771e-01 -1.133266836404800415e-01 -3.037117235362529755e-02 2.217866629362106323e-01 6.159508973360061646e-02 5.958450585603713989e-02 1.817175447940826416e-01 2.186583280563354492e-01 1.705732196569442749e-01 -2.675423622131347656e-01 1.240543946623802185e-01 -1.695818640291690826e-02 7.225807011127471924e-02 -7.318669464439153671e-03 -4.717132076621055603e-02 3.864561906084418297e-03 1.679129153490066528e-01 -2.942639291286468506e-01 -3.061780892312526703e-02 1.765629835426807404e-02 -1.538864672183990479e-01 2.649851143360137939e-01 1.658279150724411011e-01
-1.848601251840591431e-01 2.556725405156612396e-02 -2.699275612831115723e-01 -1.503380089998245239e-01 4.958601295948028564e-01 1.220018491148948669e-01 -2.527405321598052979e-01 -1.281702369451522827e-01 3.735544532537460327e-02 2.417477220296859741e-01 4.085868224501609802e-02 -2.862999960780143738e-02 1.624225527048110962e-01 4.232999309897422791e-02 -1.636234074831008911e-01 1.179485991597175598e-01 -4.687912296503782272e-03 1.947199255228042603e-01 -2.530985139310359955e-02 2.076390087604522705e-01 -9.796906262636184692e-02 -2.824713662266731262e-02 -2.582969516515731812e-02 4.401843845844268799e-01 8.042270690202713013e-02 8.368246257305145264e-03 -1.307557076215744019e-01 -2.163445353507995605e-01 3.948645293712615967e-02 9.938298165798187256e-02 1.389511227607727051e-01 -9.878573566675186157e-02
-3.924635425209999084e-02 -1.650849282741546631e-01 -2.186617255210876465e-01 -1.140427365899085999e-01 -1.813979148864746094e-01 1.591587662696838379e-01 7.943661510944366455e-02 3.323917090892791748e-01 2.272196710109710693e-01 2.369375228881835938e-01 -2.793073058128356934e-01 5.459023267030715942e-02 2.626316249370574951e-01 -2.319604009389877319e-01 -1.315252333879470825e-01 1.057042628526687622e-01 1.675245352089405060e-02 3.122471570968627930e-01 1.504257228225469589e-02 2.914509773254394531e-01 -1.242651715874671936e-01 2.119256108999252319e-01 -4.628215730190277100e-02 -2.994352206587791443e-02 -1.715980097651481628e-02 9.232704341411590576e-02 1.123467907309532166e-01 -2.987364307045936584e-03 2.030668407678604126e-01 2.356076240539550781e-02 2.499087750911712646e-01 1.526629477739334106e-01
1.894010454416275024e-01 -1.027822643518447876e-01 1.479725260287523270e-02 6.070055812597274780e-02 1.237573251128196716e-01 5.394738167524337769e-02 -1.335207521915435791e-01 1.551351100206375122e-01 2.022572606801986694e-01 1.587081402540206909e-01 -1.079051345586776733e-01 -1.836899369955062866e-01 2.011723369359970093e-01 -1.965206414461135864e-01 -7.474923878908157349e-02 -6.688351184129714966e-02 5.565906316041946411e-02 5.177675560116767883e-02 -7.650426030158996582e-02 3.536116704344749451e-02 1.652237921953201294e-01 4.964607767760753632e-03 6.782986968755722046e-02 2.701878249645233154e-01 -1.648969948291778564e-01 1.884309947490692139e-01 -3.929407298564910889e-01 7.520513236522674561e-02 5.819510295987129211e-02 -6.043620035052299500e-02 5.498706698417663574e-01 1.973448693752288818e-01
-1.527750194072723389e-01 -2.972242832183837891e-01 -2.238946557044982910e-01 -8.561119437217712402e-02 5.907014012336730957e-02 3.049889802932739258e-01 -1.766369193792343140e-01 6.700991094112396240e-02 2.368149757385253906e-01 9.855119138956069946e-02 3.826898708939552307e-02 1.987297683954238892e-01 5.389155820012092590e-02 -2.444040477275848389e-01 -1.341399997472763062e-01 1.805329471826553345e-01 4.905394837260246277e-02 -4.488293547183275223e-03 3.647506982088088989e-02 1.850886493921279907e-01 -1.147055402398109436e-01 -2.191090732812881470e-01 -8.717753738164901733e-02 8.580888807773590088e-02 4.393079876899719238e-01 1.469793319702148438e-01 -1.801975220441818237e-01 -7.938829809427261353e-02 -2.157895863056182861e-01 8.238402009010314941e-02 2.404130548238754272e-01 4.817408975213766098e-03
-2.844299003481864929e-02 -1.191274728626012802e-02 -2.868242003023624420e-02 -1.139962300658226013e-01 1.531429588794708252e-01 1.118286624550819397e-01 1.217990070581436157e-01 -2.089278958737850189e-02 6.348324567079544067e-02 -2.968225479125976562e-01 -3.666557371616363525e-01 8.294371515512466431e-02 1.464088261127471924e-01 1.312928050756454468e-01 -3.698755204677581787e-01 7.491148263216018677e-02 2.259369194507598877e-01 2.115965336561203003e-01 -1.732477694749832153e-01 1.528265625238418579e-01 1.664424985647201538e-01 1.154408454895019531e-01 1.081938445568084717e-01 1.287875026464462280e-01 1.526416838169097900e-01 1.376539468765258789e-01 -1.917337924242019653e-01 -4.332905262708663940e-02 -1.295848488807678223e-01 -1.173304021358489990e-01 2.939488589763641357e-01 3.210816681385040283e-01
1.051738485693931580e-01 -8.702329546213150024e-02 -5.177257061004638672e-01 -4.943102225661277771e-02 -6.156695634126663208e-02 1.828950792551040649e-01 -1.872311532497406006e-01 1.100637540221214294e-01 1.469329893589019775e-01 1.202777475118637085e-01 -6.309214234352111816e-02 2.651379704475402832e-01 3.325677663087844849e-02 1.659484952688217163e-01 1.425935924053192139e-01 4.047455638647079468e-02 -1.064306274056434631e-01 8.522785454988479614e-02 -1.196503937244415283e-01 -1.050236150622367859e-01 1.624130904674530029e-01 7.547583431005477905e-02 3.075093962252140045e-02 3.058731257915496826e-01 1.768465638160705566e-01 -3.648516908288002014e-02 3.837117850780487061e-01 -1.329811662435531616e-01 1.274848282337188721e-01 -4.659252613782882690e-02 2.026472389698028564e-01 1.949117928743362427e-01
8.938890695571899414e-02 2.558794803917407990e-02 -1.246456131339073181e-01 -2.686450183391571045e-01 7.341921329498291016e-03 4.486037790775299072e-02 1.542126089334487915e-01 -3.268165141344070435e-02 2.616724371910095215e-01 -2.103681862354278564e-01 -2.361261248588562012e-01 5.683452263474464417e-02 3.303084671497344971e-01 1.275090426206588745e-01 -3.370354175567626953e-01 -6.931193172931671143e-02 1.421267241239547729e-01 7.399511337280273438e-02 -1.205987036228179932e-01 -1.164309978485107422e-01 1.955397985875606537e-02 1.601885706186294556e-01 4.434968531131744385e-01 1.453145295381546021e-01 1.931930780410766602e-01 1.469996571540832520e-01 -2.505502663552761078e-02 -1.086720600724220276e-01 -9.978646785020828247e-02 8.611477911472320557e-02 2.130113393068313599e-01 1.718121469020843506e-01
-6.662889569997787476e-02 -1.224144026637077332e-01 -1.690557301044464111e-01 6.653817254118621349e-04 5.391911044716835022e-02 8.484763652086257935e-02 -3.915500938892364502e-01 -1.868773847818374634e-01 9.174180217087268829e-03 8.536005020141601562e-02 1.243163645267486572e-01 1.790317296981811523e-01 2.772312462329864502e-01 2.299655228853225708e-01 -2.600959539413452148e-01 -3.131486102938652039e-02 9.772349148988723755e-02 1.825750917196273804e-01 -3.453373163938522339e-02 2.527367770671844482e-01 -1.778006404638290405e-01 5.626025423407554626e-02 3.241013363003730774e-02 -6.352425366640090942e-02 4.252241849899291992e-01 1.108882576227188110e-01 -3.644936904311180115e-02 -2.505451142787933350e-01 1.716144084930419922e-01 4.347189888358116150e-02 2.464048415422439575e-01 -5.760922655463218689e-02
4.501913674175739288e-03 -2.645552158355712891e-01 -4.595569521188735962e-02 2.745203860104084015e-02 -6.032036617398262024e-02 1.144883856177330017e-01 1.931147277355194092e-02 1.561611443758010864e-01 -1.771558672189712524e-01 2.157878726720809937e-01 -8.315484039485454559e-03 4.095920547842979431e-02 3.148717284202575684e-01 -2.830309271812438965e-01 1.965964436531066895e-01 -2.433501556515693665e-02 1.520092487335205078e-01 7.722974754869937897e-03 -1.177283152937889099e-01 -7.574677467346191406e-03 2.586089372634887695e-01 -5.259099230170249939e-02 1.859894543886184692e-01 1.656378805637359619e-01 3.769619762897491455e-01 1.942188292741775513e-01 6.913116574287414551e-02 3.992615640163421631e-02 -2.862264513969421387e-01 1.161416023969650269e-01 3.416119515895843506e-01 -1.427132487297058105e-01
1.394131407141685486e-02 6.531938165426254272e-02 -2.343068122863769531e-01 -1.197105646133422852e-01 2.823907136917114258e-01 2.729194760322570801e-01 3.794267028570175171e-02 -1.074820905923843384e-01 2.237991839647293091e-01 -2.870056079700589180e-03 -3.692624568939208984e-01 1.058918982744216919e-01 2.312644757330417633e-02 6.970932241529226303e-03 9.795232862234115601e-02 1.689425259828567505e-01 1.441769003868103027e-01 -4.280763491988182068e-02 2.222271114587783813e-01 6.257348507642745972e-02 -8.617283776402473450e-03 -1.713454276323318481e-01 1.434551626443862915e-01 2.718279836699366570e-03 9.775424376130104065e-03 1.602738052606582642e-01 -2.618371546268463135e-01 -2.313391864299774170e-01 1.730776429176330566e-01 -8.770342916250228882e-03 4.674585759639739990e-01 -1.884546875953674316e-02
1.909066438674926758e-01 -1.327016949653625488e-01 -3.014445900917053223e-01 -1.097048670053482056e-01 1.622954756021499634e-01 4.113337397575378418e-01 8.628117851912975311e-03 -1.077013611793518066e-01 -5.609329044818878174e-02 1.070135310292243958e-01 1.017357222735881805e-02 1.502691656351089478e-01 1.126200109720230103e-01 -1.305015832185745239e-01 -1.106134802103042603e-01 2.126068063080310822e-02 -3.029767982661724091e-02 3.818964362144470215e-01 -1.289886534214019775e-01 -5.094005726277828217e-03 5.836077407002449036e-02 -1.707267761230468750e-01 -1.425270806066691875e-03 8.895330131053924561e-03 1.486853659152984619e-01 -2.487760595977306366e-02 2.090315222740173340e-01 1.979547739028930664e-01 7.175427675247192383e-02 -6.060842052102088928e-02 4.860712885856628418e-01 9.691263735294342041e-02
-2.890230342745780945e-02 -1.855990141630172729e-01 -1.863595843315124512e-01 -1.241041347384452820e-01 -1.305868029594421387e-01 6.434948742389678955e-02 2.428838014602661133e-01 9.802648425102233887e-02 1.748788356781005859e-01 -1.613032817840576172e-01 -2.201529145240783691e-01 -1.403947323560714722e-01 1.168618798255920410e-01 -9.401461482048034668e-02 -2.255013398826122284e-02 -2.756919711828231812e-02 1.584601402282714844e-01 2.355601340532302856e-01 -2.063121497631072998e-01 2.780075669288635254e-01 6.479401886463165283e-02 2.442439496517181396e-01 2.975998520851135254e-01 3.190903663635253906e-01 2.292455434799194336e-01 5.361523479223251343e-02 -2.869031131267547607e-01 -3.514917567372322083e-03 1.105360537767410278e-01 -7.987783104181289673e-02 1.957789510488510132e-01 1.639406085014343262e-01
1.537260413169860840e-01 -9.647280722856521606e-02 -3.016998767852783203e-01 5.589720234274864197e-02 7.859671115875244141e-02 2.466006726026535034e-01 -8.601978421211242676e-02 4.318416118621826172e-02 -6.817025691270828247e-02 2.446561753749847412e-01 -8.526615798473358154e-02 3.816604614257812500e-01 -4.135164245963096619e-02 4.854715615510940552e-02 -8.432529866695404053e-02 1.838517338037490845e-01 -1.541445851325988770e-01 -3.790743276476860046e-02 3.361110016703605652e-02 1.477912813425064087e-01 -1.477289646863937378e-01 1.263173967599868774e-01 3.166996240615844727e-01 2.123770713806152344e-01 3.394945561885833740e-01 2.660995535552501678e-02 1.804125458002090454e-01 -6.391207128763198853e-02 -1.442906726151704788e-02 3.062732145190238953e-02 2.110875397920608521e-01 3.234014511108398438e-01
2.768813371658325195e-01 1.077574770897626877e-02 -3.198405504226684570e-01 -1.597248017787933350e-01 1.988666504621505737e-01 -1.401372849941253662e-01 -2.903276681900024414e-01 2.123145386576652527e-02 -1.051304936408996582e-01 9.708400815725326538e-02 -1.628632843494415283e-01 3.058491945266723633e-01 2.237610667943954468e-01 -1.130783334374427795e-01 -1.064374521374702454e-01 2.356908321380615234e-01 -1.207743287086486816e-01 1.110001429915428162e-01 2.318256795406341553e-01 9.662728011608123779e-02 3.021541982889175415e-03 3.960368037223815918e-02 -2.755795419216156006e-02 1.399735510349273682e-01 1.156981736421585083e-01 -8.729983866214752197e-02 1.154295355081558228e-01 -1.541649401187896729e-01 -1.384268999099731445e-01 1.005221679806709290e-01 4.254536330699920654e-01 -3.016354329884052277e-02
2.005725726485252380e-02 7.935411483049392700e-02 -2.471545189619064331e-01 -2.686351537704467773e-01 2.101118862628936768e-01 2.109740525484085083e-01 -1.362605839967727661e-01 -7.965111732482910156e-02 8.492306619882583618e-02 8.378153294324874878e-02 -3.153246343135833740e-01 2.894036769866943359e-01 1.534226685762405396e-01 3.530217707157135010e-02 1.093172505497932434e-01 1.101353019475936890e-01 1.500586122274398804e-01 -1.160683762282133102e-02 1.327299326658248901e-01 -1.196207255125045776e-01 1.261930912733078003e-01 -1.118104234337806702e-01 3.723626583814620972e-02 -5.179275572299957275e-02 1.815830916166305542e-01 4.840040579438209534e-02 -3.568265140056610107e-01 -2.333580851554870605e-01 1.943263411521911621e-01 7.365776598453521729e-02 3.880264461040496826e-01 4.773892834782600403e-02
1.627784371376037598e-01 1.027423515915870667e-01 -2.183120250701904297e-01 -1.336788535118103027e-01 -1.279218588024377823e-02 -5.486633628606796265e-02 -6.433991342782974243e-02 1.991348862648010254e-01 -2.516483142971992493e-02 6.004706025123596191e-02 1.207694858312606812e-01 6.897914409637451172e-02 -5.920203775167465210e-02 -8.724905550479888916e-02 -2.938180863857269287e-01 2.131414562463760376e-01 2.372500151395797729e-01 4.071130156517028809e-01 -1.272284686565399170e-01 -1.982716321945190430e-01 1.290676444768905640e-01 -5.292636528611183167e-02 3.004310727119445801e-01 2.349944263696670532e-01 2.137574106454849243e-01 1.199253425002098083e-01 1.806931346654891968e-01 -3.016527593135833740e-01 1.624805778264999390e-01 6.776925921440124512e-02 1.414602398872375488e-01 -8.246431499719619751e-02
1.014915481209754944e-01 1.441146433353424072e-01 -6.124687194824218750e-02 -3.703563511371612549e-01 -1.799178309738636017e-02 7.874226570129394531e-02 -1.079392507672309875e-01 -1.914706826210021973e-01 2.454927265644073486e-01 1.536999046802520752e-01 -2.011665105819702148e-01 1.393082737922668457e-01 2.126226574182510376e-01 -3.027835190296173096e-01 -4.274161905050277710e-02 1.204043440520763397e-02 2.840382754802703857e-01 2.551005221903324127e-02 2.361061275005340576e-01 1.217732280492782593e-01 1.682851165533065796e-01 -2.393042109906673431e-02 -1.028463318943977356e-01 1.979538798332214355e-01 1.206987909972667694e-02 2.969408035278320312e-01 -2.296810299158096313e-01 -2.987860888242721558e-02 1.272281259298324585e-01 2.057028263807296753e-01 2.239245325326919556e-01 -9.689623117446899414e-02
5.093543604016304016e-02 -2.343331277370452881e-01 -8.325392007827758789e-02 2.376189641654491425e-02 -3.879313170909881592e-02 1.325236409902572632e-01 9.499115496873855591e-02 -1.430014818906784058e-01 2.023010142147541046e-02 -1.817619651556015015e-01 -7.515377551317214966e-02 1.403965651988983154e-01 -2.328195050358772278e-02 4.873134195804595947e-02 -2.630160450935363770e-01 5.887646600604057312e-02 1.048154383897781372e-01 2.226658016443252563e-01 -6.414845585823059082e-02 3.900743275880813599e-02 1.184238791465759277e-01 4.949135240167379379e-03 1.642604619264602661e-01 7.302191108465194702e-02 1.166015490889549255e-01 3.082538247108459473e-01 8.059636503458023071e-02 4.445061087608337402e-02 1.436647027730941772e-01 1.354656964540481567e-01 6.347163319587707520e-01 2.838705480098724365e-01
2.428707033395767212e-01 2.590914666652679443e-01 -1.712884567677974701e-02 1.066096276044845581e-01 4.102278873324394226e-02 2.287430763244628906e-01 1.605779379606246948e-01 -1.624460518360137939e-01 3.116706907749176025e-01 1.295180022716522217e-01 -8.435433357954025269e-02 6.311985850334167480e-02 1.901073008775711060e-01 4.881156608462333679e-02 1.165732592344284058e-01 3.256703615188598633e-01 2.165318280458450317e-01 1.018448397517204285e-01 -2.973870933055877686e-01 1.282697916030883789e-01 -1.516686081886291504e-01 -3.469168767333030701e-02 -1.314364839345216751e-02 9.083544462919235229e-02 2.204464524984359741e-01 1.074027270078659058e-01 1.082078814506530762e-01 -1.433204412460327148e-01 1.515354029834270477e-02 -1.552785336971282959e-01 3.568808436393737793e-01 1.843667775392532349e-01
2.441749125719070435e-01 -2.843125760555267334e-01 -2.042059004306793213e-01 -9.895750135183334351e-02 1.689591072499752045e-02 1.304314136505126953e-01 -5.550757795572280884e-02 -5.010021105408668518e-02 1.102000325918197632e-01 4.135264828801155090e-02 3.801403939723968506e-02 1.474962979555130005e-01 2.830946743488311768e-01 -1.508590485900640488e-02 -1.221517696976661682e-01 8.568129688501358032e-02 4.502644389867782593e-02 4.730737209320068359e-01 8.036834001541137695e-02 -4.789324011653661728e-03 -4.682281240820884705e-02 3.635976091027259827e-02 -8.321867324411869049e-03 3.661201298236846924e-01 3.217042982578277588e-01 2.660447061061859131e-01 1.298205703496932983e-01 -1.475314702838659286e-02 4.562697559595108032e-02 -1.362708210945129395e-01 -2.468083053827285767e-01 5.128846317529678345e-02
1.284738071262836456e-02 -2.085997909307479858e-01 -1.823718994855880737e-01 -1.956177949905395508e-01 1.503279153257608414e-02 7.914553582668304443e-02 9.205400943756103516e-02 -9.863545186817646027e-03 8.515268564224243164e-02 8.992791920900344849e-02 1.386010944843292236e-01 7.455730438232421875e-02 1.847922205924987793e-01 4.029457643628120422e-02 3.633196055889129639e-01 -2.902766282204538584e-04 2.360852658748626709e-01 2.070536315441131592e-01 -3.774991035461425781e-01 2.353049442172050476e-02 -7.762928307056427002e-02 -1.158293411135673523e-01 2.118719667196273804e-01 3.461319804191589355e-01 -8.559815585613250732e-02 3.906745910644531250e-01 -1.855825781822204590e-01 -1.519910097122192383e-01 -4.800408333539962769e-02 9.768060594797134399e-02 6.621317565441131592e-02 -4.818106442689895630e-02
1.642356216907501221e-01 1.255624648183584213e-02 -6.282829493284225464e-02 -8.661741763353347778e-02 1.825513094663619995e-01 2.052211165428161621e-01 9.038972854614257812e-02 -1.143739521503448486e-01 2.509857714176177979e-01 1.925881206989288330e-02 -1.445343643426895142e-01 -9.610459208488464355e-02 1.946391910314559937e-01 2.460107058286666870e-01 6.221243739128112793e-02 4.220961034297943115e-01 4.767081141471862793e-02 2.957807183265686035e-01 -1.837867349386215210e-01 4.230627417564392090e-01 -1.182648018002510071e-01 7.008025795221328735e-02 8.528403192758560181e-02 1.263631731271743774e-01 1.566220968961715698e-01 7.051830738782882690e-02 1.581368595361709595e-01 -1.920312643051147461e-01 2.583274245262145996e-02 9.286188334226608276e-02 2.130568474531173706e-01 -8.160371333360671997e-03
-3.953371196985244751e-02 2.203233093023300171e-01 -1.219628676772117615e-01 -3.485276997089385986e-01 1.772800832986831665e-01 1.998646110296249390e-01 -2.023443393409252167e-02 -2.547144889831542969e-01 1.022767797112464905e-01 2.124167531728744507e-01 8.136336505413055420e-02 1.349163353443145752e-01 -8.067844435572624207e-03 -4.938102513551712036e-02 -2.769499085843563080e-02 3.105908036231994629e-01 1.223152577877044678e-01 3.362596407532691956e-02 1.612206697463989258e-01 1.112382933497428894e-01 -4.136107489466667175e-02 2.462908998131752014e-02 1.700048297643661499e-01 2.553250193595886230e-01 2.608878612518310547e-01 -5.848765373229980469e-03 -1.552817225456237793e-01 -3.343486189842224121e-01 1.638368517160415649e-01 2.290699779987335205e-01 2.458888888359069824e-01 -4.584191367030143738e-02
2.227772921323776245e-01 9.814473986625671387e-02 -8.709653466939926147e-02 -2.690877318382263184e-01 1.658182218670845032e-02 -1.231877729296684265e-01 1.727184653282165527e-02 -5.421980470418930054e-02 1.154109612107276917e-01 -1.953864842653274536e-01 -1.199601963162422180e-01 -1.532299816608428955e-02 1.624011844396591187e-01 3.952618688344955444e-02 4.448305070400238037e-02 6.302655488252639771e-02 1.265691369771957397e-01 3.100150525569915771e-01 -2.932319343090057373e-01 3.828090131282806396e-01 1.146533340215682983e-01 -2.181168049573898315e-01 1.069776937365531921e-01 7.447475194931030273e-02 2.265224009752273560e-01 1.120183849707245827e-03 -9.145992994308471680e-02 -2.388426661491394043e-01 2.002799063920974731e-01 -2.014210075139999390e-01 2.432450056076049805e-01 2.512057721614837646e-01
-1.175344437360763550e-01 -2.572209201753139496e-02 -6.661907583475112915e-02 -3.269592532888054848e-03 -2.012148685753345490e-02 2.613067626953125000e-01 -2.903187572956085205e-01 -3.808929026126861572e-02 -1.988650411367416382e-01 -1.617013514041900635e-01 -2.740533836185932159e-02 7.436875998973846436e-02 4.358985424041748047e-01 -1.176113113760948181e-01 5.019504204392433167e-02 3.411986529827117920e-01 -3.738193586468696594e-02 1.827699840068817139e-01 1.260171830654144287e-01 -1.821602322161197662e-02 6.914047989994287491e-03 2.229750901460647583e-01 2.671490609645843506e-01 4.425955563783645630e-02 1.636068820953369141e-01 1.104001179337501526e-01 2.583122253417968750e-01 -2.558540403842926025e-01 -3.900085389614105225e-02 -9.022789448499679565e-02 2.468315064907073975e-01 1.267418116331100464e-01
-3.146778047084808350e-02 -1.560984104871749878e-01 -1.042921468615531921e-01 1.962790191173553467e-01 -1.211586296558380127e-01 -1.027769222855567932e-01 -1.070648357272148132e-01 7.729329913854598999e-02 8.667555451393127441e-02 2.940711379051208496e-01 1.322187334299087524e-01 1.733051836490631104e-01 3.553729951381683350e-01 -1.006825566291809082e-01 -1.123809143900871277e-01 1.697178333997726440e-01 2.072017043828964233e-01 -1.690421998500823975e-01 3.171087475493550301e-03 1.534065306186676025e-01 1.285212785005569458e-01 4.316138029098510742e-01 1.683147996664047241e-01 2.716404795646667480e-01 1.408833861351013184e-01 7.539914920926094055e-03 -1.993487775325775146e-02 -9.597304463386535645e-02 1.282710731029510498e-01 -1.902690678834915161e-01 2.772954106330871582e-01 -6.445141881704330444e-02
-2.271204292774200439e-01 -2.892180811613798141e-03 -1.437309384346008301e-01 -1.071211695671081543e-01 1.822956204414367676e-01 1.713800728321075439e-01 -1.300769299268722534e-01 -2.681450545787811279e-01 1.019301339983940125e-01 6.398630887269973755e-02 -5.527825281023979187e-02 4.139706492424011230e-02 4.472433030605316162e-01 -1.274164021015167236e-01 -1.762711554765701294e-01 1.039684638381004333e-01 -1.813184767961502075e-01 1.156143248081207275e-01 -1.636949777603149414e-01 1.751931942999362946e-02 2.420164197683334351e-01 -1.668317914009094238e-01 -1.985905170440673828e-01 9.747791290283203125e-02 5.319933220744132996e-02 2.460525631904602051e-01 -1.728490591049194336e-01 -4.021692872047424316e-01 2.741570025682449341e-02 1.212311685085296631e-01 7.730983942747116089e-02 4.846156015992164612e-02
1.481788307428359985e-01 -8.279483881779015064e-04 -1.340184509754180908e-01 -7.375157624483108521e-02 -1.722654253244400024e-01 4.943687617778778076e-01 1.280552148818969727e-01 1.782232969999313354e-01 2.448699623346328735e-01 1.364582628011703491e-01 -1.339480280876159668e-01 -7.209716364741325378e-03 3.313944935798645020e-01 -4.642205312848091125e-02 -1.672766208648681641e-01 2.489523403346538544e-02 3.028289042413234711e-02 2.655577659606933594e-01 -2.391481101512908936e-01 1.519642621278762817e-01 -1.481898576021194458e-01 1.784807294607162476e-01 6.598629802465438843e-02 -9.417188912630081177e-02 4.511838033795356750e-02 2.709461748600006104e-01 -2.209351062774658203e-01 -9.123435616493225098e-02 7.634239643812179565e-02 -3.751949220895767212e-02 1.881204992532730103e-01 3.577988967299461365e-02
4.536425694823265076e-02 -7.879458367824554443e-02 -1.222494319081306458e-01 -2.222503125667572021e-01 2.198178134858608246e-02 2.428894490003585815e-01 -2.542788088321685791e-01 -1.887086331844329834e-01 2.658452689647674561e-01 1.957775950431823730e-01 -3.138645291328430176e-01 2.165698409080505371e-01 1.500777304172515869e-01 1.009660139679908752e-01 9.876859933137893677e-02 -1.626897752285003662e-01 4.048836231231689453e-02 1.137683019042015076e-01 -5.813266336917877197e-02 3.067848086357116699e-01 1.359821557998657227e-01 2.689337134361267090e-01 2.788848578929901123e-01 -1.310838013887405396e-01 3.933554887771606445e-02 2.747778594493865967e-01 -7.206781767308712006e-03 -1.725309640169143677e-01 -7.421283982694149017e-03 -1.371122747659683228e-01 1.439083218574523926e-01 -9.679577196948230267e-04
-1.959408968687057495e-01 -1.277842223644256592e-01 -2.662412822246551514e-01 3.552434593439102173e-02 6.624350696802139282e-02 2.450740635395050049e-01 -3.628687858581542969e-01 -1.814951375126838684e-02 -6.283412128686904907e-02 2.535196542739868164e-01 2.749509364366531372e-02 1.628729701042175293e-02 3.884678939357399940e-03 4.166834056377410889e-02 1.308022588491439819e-01 3.492200374603271484e-02 -3.907230496406555176e-02 2.077166438102722168e-01 -2.500196099281311035e-01 -7.564517855644226074e-02 -5.085347592830657959e-02 2.870163917541503906e-01 1.049999669194221497e-01 1.124610006809234619e-01 2.251440733671188354e-01 -9.160970151424407959e-02 3.289837017655372620e-02 -2.298344820737838745e-01 1.238263472914695740e-01 1.692887991666793823e-01 4.491888284683227539e-01 -8.405365049839019775e-02
-1.086363196372985840e-01 3.030241280794143677e-02 -2.869749665260314941e-01 -2.678656578063964844e-01 2.804685831069946289e-01 -4.020589217543601990e-02 3.537049517035484314e-02 -9.223658591508865356e-02 1.464476436376571655e-01 1.777929812669754028e-01 -5.237045511603355408e-02 2.999082207679748535e-01 -9.225716441869735718e-02 -2.061217576265335083e-01 -1.081144716590642929e-02 3.649873435497283936e-01 -1.071961596608161926e-03 2.271465510129928589e-01 4.812078550457954407e-02 1.303695589303970337e-01 -1.620639413595199585e-01 -9.545068442821502686e-02 4.599553719162940979e-02 2.038519978523254395e-01 1.183582842350006104e-01 4.747319594025611877e-02 -4.593243077397346497e-02 -2.771248519420623779e-01 1.100124493241310120e-01 1.398581117391586304e-01 3.574362993240356445e-01 9.225457161664962769e-02
6.306940317153930664e-02 -1.919631659984588623e-01 -4.683884233236312866e-02 -1.033349484205245972e-01 3.429620712995529175e-02 3.353597521781921387e-01 -7.762353122234344482e-02 2.286793291568756104e-02 -1.008077636361122131e-01 -8.233478665351867676e-02 -1.972767263650894165e-01 3.399644792079925537e-01 -1.157529726624488831e-01 -1.681041568517684937e-01 1.441318243741989136e-01 3.600711524486541748e-01 4.592975229024887085e-02 2.523177862167358398e-01 2.179622650146484375e-01 7.194688916206359863e-02 9.764310903847217560e-03 9.213271550834178925e-03 2.312833629548549652e-02 4.763475358486175537e-01 2.085981667041778564e-01 1.763848811388015747e-01 -4.355932027101516724e-02 -5.270379409193992615e-02 9.147590398788452148e-02 -9.714023768901824951e-02 9.630692750215530396e-02 1.006609126925468445e-01
6.171950604766607285e-03 -3.074331879615783691e-01 -1.707884073257446289e-01 -1.553026735782623291e-01 -1.301715672016143799e-01 -3.200553357601165771e-02 3.314914107322692871e-01 7.203454524278640747e-02 2.936283946037292480e-01 -3.314734622836112976e-02 -1.428400874137878418e-01 4.478982463479042053e-02 1.107965037226676941e-01 -2.383401691913604736e-01 -1.253777146339416504e-01 -5.871266871690750122e-02 1.204528883099555969e-01 1.023686379194259644e-01 -1.033812984824180603e-01 2.054427713155746460e-01 6.378808617591857910e-02 1.532269120216369629e-01 4.060374200344085693e-01 1.906332373619079590e-01 3.189389407634735107e-01 1.525613367557525635e-01 -1.466248035430908203e-01 8.648442104458808899e-03 1.429055035114288330e-01 -1.285500675439834595e-01 1.670852601528167725e-01 5.538457632064819336e-02
-1.089000850915908813e-01 1.713941432535648346e-02 -1.399131715297698975e-01 -2.968618087470531464e-02 1.215055286884307861e-01 9.875390678644180298e-02 -1.070606037974357605e-01 -1.080919280648231506e-01 4.742587730288505554e-02 -2.515344917774200439e-01 1.461888253688812256e-01 -1.211047098040580750e-01 5.615352392196655273e-01 -7.402564585208892822e-02 -6.481261551380157471e-02 2.563258111476898193e-01 9.652772545814514160e-02 1.580150723457336426e-01 1.383116096258163452e-01 3.289003074169158936e-01 7.262508571147918701e-02 1.846264153718948364e-01 8.158303797245025635e-02 -5.694018304347991943e-02 9.934367984533309937e-02 2.620297074317932129e-01 -7.874208688735961914e-02 5.229416489601135254e-02 -2.022577673196792603e-01 -1.510293502360582352e-02 2.568033933639526367e-01 -1.485515534877777100e-01
-1.445451676845550537e-01 -8.263788372278213501e-02 -4.002164304256439209e-01 -2.075644731521606445e-01 -1.162175387144088745e-01 3.148464262485504150e-01 -2.483181953430175781e-01 1.518152058124542236e-01 1.995238214731216431e-01 2.458907477557659149e-02 -3.577965125441551208e-02 2.210759073495864868e-01 -1.394221745431423187e-02 -2.422351092100143433e-01 -7.081828266382217407e-02 2.270800471305847168e-01 2.832319587469100952e-02 9.756249189376831055e-02 1.668021231889724731e-01 8.781371265649795532e-02 3.357450291514396667e-02 -1.067473515868186951e-01 -1.249396824277937412e-03 1.831293106079101562e-01 1.759215593338012695e-01 2.443439215421676636e-01 -2.841843664646148682e-01 -1.839810460805892944e-01 -2.426477521657943726e-01 5.307539179921150208e-02 4.741584509611129761e-02 6.733924895524978638e-02
2.916354835033416748e-01 -1.425725407898426056e-03 7.097650319337844849e-02 -1.860001385211944580e-01 3.672745078802108765e-02 2.126625776290893555e-01 -7.769788056612014771e-02 7.220219075679779053e-02 1.680332124233245850e-01 2.111001759767532349e-01 7.943060994148254395e-02 2.701393365859985352e-01 1.633414179086685181e-01 -2.434990257024765015e-01 1.517180800437927246e-01 2.201074361801147461e-01 -1.701454818248748779e-02 1.565632224082946777e-01 1.182695776224136353e-01 1.634956896305084229e-01 8.168634772300720215e-02 3.268301188945770264e-01 2.872894704341888428e-01 -1.165571715682744980e-02 3.422746434807777405e-02 2.989436089992523193e-01 1.354762613773345947e-01 -9.929102659225463867e-02 1.608374118804931641e-01 -1.630743294954299927e-01 1.843782216310501099e-01 2.026757299900054932e-01
6.879854202270507812e-02 -1.810925267636775970e-02 -1.849708408117294312e-01 -2.984463870525360107e-01 1.034563034772872925e-01 6.439165025949478149e-02 -2.694775462150573730e-01 1.156269572675228119e-03 2.809667587280273438e-02 8.057654649019241333e-02 -1.365861594676971436e-01 -8.805914223194122314e-02 4.288930594921112061e-01 8.480127155780792236e-02 -7.425524294376373291e-02 2.101311534643173218e-01 -1.616035997867584229e-01 9.226292371749877930e-02 -1.894105672836303711e-01 -1.672211140394210815e-01 2.500312216579914093e-02 3.749444186687469482e-01 3.656914830207824707e-01 1.330386102199554443e-01 1.521604359149932861e-01 7.824125885963439941e-02 9.705810993909835815e-02 -1.530322730541229248e-01 -1.115163937211036682e-01 -6.120915990322828293e-03 1.845704168081283569e-01 -9.962440282106399536e-02
4.732981696724891663e-02 -5.335619673132896423e-03 -1.231427937746047974e-01 -2.703224122524261475e-01 1.406398415565490723e-01 8.204340934753417969e-02 -1.119512692093849182e-01 -8.708131313323974609e-02 3.055062890052795410e-01 2.773270243778824806e-03 -3.314059376716613770e-01 1.667222976684570312e-01 8.084635436534881592e-02 -2.908005379140377045e-02 1.008722707629203796e-01 1.774671524763107300e-01 1.088677793741226196e-01 -1.431903839111328125e-01 1.688706576824188232e-01 6.340563297271728516e-02 1.071905940771102905e-01 -1.800992339849472046e-01 1.271166503429412842e-01 2.293587848544120789e-02 1.134096980094909668e-01 1.810811161994934082e-01 -2.813569903373718262e-01 -2.550996840000152588e-01 1.273224055767059326e-01 1.589327156543731689e-01 4.753724038600921631e-01 -1.940620015375316143e-03
-8.237343281507492065e-02 -2.163802385330200195e-01 -2.647035121917724609e-01 6.301238387823104858e-02 2.611866295337677002e-01 3.634642809629440308e-02 -7.315495610237121582e-02 -6.671410799026489258e-02 -7.373905926942825317e-02 -1.442369520664215088e-01 2.390458621084690094e-02 4.154203459620475769e-02 3.378452658653259277e-01 -1.133917719125747681e-01 1.093538850545883179e-01 1.429347693920135498e-01 4.852109774947166443e-02 1.007467508316040039e-01 -1.876776069402694702e-01 2.162984907627105713e-01 2.334210872650146484e-01 -2.888989746570587158e-01 1.806331425905227661e-01 2.077426463365554810e-01 1.021751016378402710e-02 1.080366969108581543e-01 -2.613196708261966705e-02 -2.964670956134796143e-01 -3.281433880329132080e-02 3.386514186859130859e-01 6.665530055761337280e-02 2.762011587619781494e-01
-8.441223949193954468e-02 1.829037070274353027e-01 -2.645328044891357422e-01 -1.464589983224868774e-01 6.175456568598747253e-02 -1.478936672210693359e-01 -3.088296949863433838e-01 -2.070305943489074707e-01 2.220789194107055664e-01 -7.441150397062301636e-02 3.352643176913261414e-02 -2.501514554023742676e-02 4.855306148529052734e-01 1.456725895404815674e-01 9.947632998228073120e-02 2.349314391613006592e-01 5.817947909235954285e-02 3.379702866077423096e-01 1.184413582086563110e-01 2.461743424646556377e-04 1.557393521070480347e-01 1.752164214849472046e-01 -1.755067333579063416e-02 7.781175523996353149e-02 1.731504797935485840e-01 1.920403689146041870e-01 6.444785743951797485e-03 -7.072838488966226578e-03 -1.275372654199600220e-01 -1.082977931946516037e-02 2.111113816499710083e-01 6.749677658081054688e-02
1.209113821387290955e-01 8.261280506849288940e-02 1.003413945436477661e-01 -1.454269438982009888e-01 -1.148016452789306641e-01 9.038158506155014038e-02 -2.345083653926849365e-01 -1.266538500785827637e-01 3.248013556003570557e-01 1.058546453714370728e-01 -3.422911977395415306e-03 3.028977513313293457e-01 2.313942313194274902e-01 -2.325319349765777588e-01 3.223219886422157288e-02 1.609851121902465820e-01 1.393544822931289673e-01 -6.683915853500366211e-02 1.203742697834968567e-01 -9.626563638448715210e-02 4.488220438361167908e-02 -8.891034871339797974e-02 1.355124544352293015e-02 3.691547214984893799e-01 2.702371776103973389e-01 2.705158293247222900e-01 -5.710475146770477295e-02 -2.150522768497467041e-01 1.060364115983247757e-02 3.342037200927734375e-01 8.744043856859207153e-02 5.231549963355064392e-02
3.491867184638977051e-01 3.865891695022583008e-02 -2.245377898216247559e-01 -1.013104841113090515e-01 -2.372876405715942383e-01 3.194260895252227783e-01 -1.284986883401870728e-01 -1.477038562297821045e-01 2.021662890911102295e-01 5.683907493948936462e-02 -1.529035717248916626e-01 -8.926536887884140015e-02 2.985824346542358398e-01 -2.067537745460867882e-03 -1.128411069512367249e-01 6.075391545891761780e-02 3.018729388713836670e-02 2.025278061628341675e-01 -1.282869577407836914e-01 3.251574635505676270e-01 7.662121951580047607e-02 -1.078054830431938171e-01 2.353639155626296997e-01 -1.285971701145172119e-01 3.166499137878417969e-01 1.371570527553558350e-01 1.465509235858917236e-01 1.043108385056257248e-02 5.105043575167655945e-02 1.577456742525100708e-01 1.280196905136108398e-01 -1.062214933335781097e-02
-1.497511863708496094e-01 7.979342341423034668e-02 -1.188394948840141296e-01 -1.846657991409301758e-01 -5.202142149209976196e-02 2.409181296825408936e-01 -1.483244150876998901e-01 -2.107844352722167969e-01 -1.604738086462020874e-01 -9.258813410997390747e-02 1.310992091894149780e-01 2.587754130363464355e-01 3.644051551818847656e-01 -2.701695077121257782e-02 -1.696266829967498779e-01 1.600857675075531006e-01 1.165915057063102722e-01 9.124702215194702148e-02 2.112322747707366943e-01 8.978923410177230835e-02 1.314829438924789429e-01 2.245459407567977905e-01 2.203741371631622314e-01 1.157666966319084167e-01 6.439193338155746460e-02 2.256973832845687866e-01 1.334779113531112671e-01 -3.781145513057708740e-01 -2.044111303985118866e-02 -1.842984855175018311e-01 1.666340529918670654e-01 8.430968970060348511e-02
1.395446211099624634e-01 -1.541474312543869019e-01 1.087729632854461670e-01 -4.064164161682128906e-01 -5.248175561428070068e-02 8.146020025014877319e-02 -2.689075171947479248e-01 -2.428842484951019287e-01 -5.739718675613403320e-02 4.386212304234504700e-02 -5.534050613641738892e-02 6.768379360437393188e-02 2.047100961208343506e-01 -4.865436628460884094e-02 -6.514237821102142334e-02 1.506852507591247559e-01 1.552507877349853516e-01 -6.290029734373092651e-02 9.968434274196624756e-02 3.364402651786804199e-01 1.284088641405105591e-01 1.979194581508636475e-01 2.608675956726074219e-01 8.133760839700698853e-02 -1.357351988554000854e-01 9.298393875360488892e-02 5.910884216427803040e-02 -1.385054290294647217e-01 1.390148103237152100e-01 -5.100705474615097046e-02 3.633870184421539307e-01 2.640823125839233398e-01
-8.174361288547515869e-02 -1.979112625122070312e-02 -7.055351883172988892e-02 6.264469772577285767e-02 -1.770575344562530518e-01 1.767822951078414917e-01 -2.073024362325668335e-01 8.500967174768447876e-02 2.278476357460021973e-01 -2.960232086479663849e-03 -2.160076946020126343e-01 3.305489122867584229e-01 7.632362842559814453e-02 -1.023810729384422302e-01 -2.569397985935211182e-01 1.908717751502990723e-01 3.030654191970825195e-01 3.855264931917190552e-02 1.104128286242485046e-01 -5.952776595950126648e-02 9.867928177118301392e-02 4.373598471283912659e-02 -1.446675807237625122e-01 3.784101903438568115e-01 1.209032908082008362e-01 1.450742781162261963e-01 5.839023366570472717e-02 -1.832623183727264404e-01 -2.591912746429443359e-01 5.674731358885765076e-02 3.383388221263885498e-01 -4.737384617328643799e-02
2.684238255023956299e-01 8.578388392925262451e-02 -2.951416075229644775e-01 1.512660980224609375e-01 5.203964933753013611e-02 -3.585100173950195312e-02 6.561984121799468994e-02 2.701032906770706177e-02 -2.264524111524224281e-03 5.224119871854782104e-02 -1.752482354640960693e-01 3.073010966181755066e-02 9.148101508617401123e-02 -7.208926975727081299e-02 1.422481536865234375e-01 2.530910968780517578e-01 -3.473843261599540710e-02 1.596714109182357788e-01 -3.532664477825164795e-01 1.297686249017715454e-01 1.789940744638442993e-01 1.029893383383750916e-01 -2.196235768496990204e-02 -1.173678115010261536e-01 2.266719043254852295e-01 -9.284472465515136719e-02 -1.565565466880798340e-01 -2.352306395769119263e-01 -1.356980502605438232e-01 -1.184994056820869446e-01 4.680759906768798828e-01 2.295387536287307739e-01
-2.199275940656661987e-01 1.794666200876235962e-01 -7.175946980714797974e-02 -7.151334732770919800e-02 7.398831099271774292e-02 -6.295067816972732544e-02 -4.415814206004142761e-02 1.556781381368637085e-01 -4.830799624323844910e-02 -2.303234040737152100e-01 -2.702503502368927002e-01 9.802804142236709595e-02 1.172416806221008301e-01 5.135581269860267639e-02 -9.240249544382095337e-02 9.675891697406768799e-02 1.049726530909538269e-01 4.882610440254211426e-01 6.142303347587585449e-02 1.808386892080307007e-01 2.630671262741088867e-01 -7.055074721574783325e-02 3.389171063899993896e-01 8.598349988460540771e-03 1.615811437368392944e-01 2.538273334503173828e-01 6.725060939788818359e-02 -6.222639977931976318e-02 -7.346092909574508667e-02 1.954328417778015137e-01 2.779139578342437744e-01 -8.033791929483413696e-02
1.385852396488189697e-01 -3.334954977035522461e-01 -5.214002355933189392e-02 1.094606369733810425e-01 1.594662219285964966e-01 1.527051776647567749e-01 -1.356922090053558350e-01 -1.310423612594604492e-01 2.857308685779571533e-01 -6.808533519506454468e-02 -8.270441740751266479e-02 -1.290509700775146484e-01 5.343981385231018066e-01 -2.453849613666534424e-01 -2.438542395830154419e-01 -1.889903843402862549e-01 3.553289547562599182e-02 2.595186233520507812e-01 -1.273362040519714355e-01 1.514261215925216675e-01 -6.736735999584197998e-02 -1.678863167762756348e-02 1.890977323055267334e-01 1.033163592219352722e-01 6.205248832702636719e-02 1.123754829168319702e-01 -7.360000163316726685e-02 8.066232502460479736e-02 8.959907293319702148e-02 7.471612840890884399e-02 1.308518648147583008e-01 4.060185700654983521e-02
-1.680623367428779602e-02 -5.240062624216079712e-02 -4.555039703845977783e-01 1.356217265129089355e-01 3.709134459495544434e-02 1.620868742465972900e-01 -3.027834296226501465e-01 -6.762573029845952988e-04 7.615125179290771484e-02 1.876598447561264038e-01 -2.271414101123809814e-01 5.369215831160545349e-02 1.376857608556747437e-01 -2.513109445571899414e-01 1.995445927605032921e-03 1.083036288619041443e-01 2.633982896804809570e-01 1.809900850057601929e-01 1.624250262975692749e-01 1.195694282650947571e-01 2.331177145242691040e-01 -9.736467897891998291e-02 3.616214543581008911e-02 3.220651447772979736e-01 4.026369377970695496e-02 4.296696186065673828e-02 -1.242835223674774170e-01 3.081432369071990252e-04 -2.642167210578918457e-01 2.172309309244155884e-01 1.217509433627128601e-01 -4.480607341974973679e-03
-2.228770107030868530e-01 -1.223820634186267853e-02 -1.599209010601043701e-01 -3.027296662330627441e-01 3.844394981861114502e-01 1.219217404723167419e-01 8.587118983268737793e-02 -1.741170883178710938e-01 8.038236759603023529e-03 2.100172787904739380e-01 1.246395148336887360e-02 1.495262980461120605e-01 1.032246500253677368e-01 4.772701358888298273e-04 -4.196089506149291992e-02 4.090363979339599609e-01 1.699783205986022949e-01 7.957283407449722290e-02 2.232523113489151001e-01 2.029659152030944824e-01 -2.187015116214752197e-02 -4.465445876121520996e-02 9.025000035762786865e-02 1.897866576910018921e-01 5.270124226808547974e-02 4.385537654161453247e-02 -2.443889528512954712e-01 -1.834234893321990967e-01 2.911551855504512787e-02 1.103215590119361877e-01 3.061836361885070801e-01 -9.197302162647247314e-02
4.165916517376899719e-02 -4.532269015908241272e-02 -4.344947263598442078e-02 -3.827532827854156494e-01 4.920217394828796387e-02 8.118452876806259155e-02 -2.871799767017364502e-01 8.730065077543258667e-02 -3.037881106138229370e-02 3.719595074653625488e-02 -1.057778894901275635e-01 1.048196852207183838e-01 3.095799088478088379e-01 3.977680951356887817e-02 -2.638752013444900513e-02 -5.588366463780403137e-02 1.159673631191253662e-01 -1.276714354753494263e-01 1.570756174623966217e-02 1.681380867958068848e-01 2.481783628463745117e-01 -2.029345184564590454e-01 4.443558305501937866e-02 7.455529272556304932e-02 4.163188636302947998e-01 1.403785198926925659e-01 -4.101643264293670654e-01 -1.175943240523338318e-01 2.794956043362617493e-02 1.860459446907043457e-01 1.980183571577072144e-01 6.872743368148803711e-02
2.863816320896148682e-01 -9.005954861640930176e-02 -9.399358183145523071e-02 -2.695938944816589355e-01 2.312665879726409912e-01 -3.255867585539817810e-02 -2.367267757654190063e-01 1.557499319314956665e-01 -5.057628080248832703e-02 -1.475209891796112061e-01 -1.757729649543762207e-01 -7.533217966556549072e-02 3.348413109779357910e-01 -9.232727438211441040e-02 7.824544608592987061e-02 1.090384051203727722e-01 -6.727273017168045044e-02 9.547351300716400146e-02 -3.258220478892326355e-02 -1.790165528655052185e-02 1.299056224524974823e-02 3.354091644287109375e-01 2.011585533618927002e-01 1.759930551052093506e-01 2.588018216192722321e-02 2.109217345714569092e-01 9.196577221155166626e-02 -3.987777531147003174e-01 6.510793697088956833e-03 -8.343196660280227661e-02 2.306704670190811157e-01 1.482925415039062500e-01
1.874510943889617920e-02 7.627407461404800415e-02 -9.084182977676391602e-02 -8.243345469236373901e-02 1.924934387207031250e-01 2.136433571577072144e-01 -1.626888513565063477e-01 -1.461232900619506836e-01 3.205009400844573975e-01 1.035634502768516541e-01 -1.436845958232879639e-01 1.500587314367294312e-01 -8.534334599971771240e-02 -2.316543459892272949e-01 4.040265083312988281e-02 2.447374016046524048e-01 7.336012274026870728e-02 -9.525153040885925293e-02 1.183670684695243835e-01 -1.404938697814941406e-01 -3.326727077364921570e-02 -6.402941048145294189e-02 3.424811363220214844e-01 1.729518324136734009e-01 3.145072758197784424e-01 7.255974411964416504e-02 -3.069677948951721191e-01 -1.002424359321594238e-01 7.407650351524353027e-02 7.094157487154006958e-02 3.867652118206024170e-01 -6.294586928561329842e-04
-2.228374481201171875e-01 -5.916260927915573120e-02 3.210696950554847717e-02 -1.698187887668609619e-01 -3.023920767009258270e-02 1.688558757305145264e-01 -5.434752255678176880e-02 -1.383702307939529419e-01 7.572857290506362915e-02 -1.402328908443450928e-01 1.214944571256637573e-01 2.619687616825103760e-01 2.737880349159240723e-01 -9.395102411508560181e-02 -2.942097745835781097e-02 3.031870536506175995e-02 2.434312403202056885e-01 1.859280616044998169e-01 9.184211492538452148e-02 -2.393774501979351044e-02 -8.755608461797237396e-03 2.923939824104309082e-01 2.676101922988891602e-01 6.260664016008377075e-02 1.292576193809509277e-01 2.852442264556884766e-01 1.508941948413848877e-01 -3.862005472183227539e-01 9.923599660396575928e-02 -2.642893791198730469e-01 2.315465807914733887e-01 6.199513748288154602e-02
-7.216513622552156448e-03 -1.288912296295166016e-01 -4.258305430412292480e-01 -3.971505463123321533e-01 1.267341077327728271e-01 2.053370475769042969e-01 6.712004542350769043e-02 6.433004140853881836e-02 2.608751952648162842e-01 3.876764699816703796e-02 8.815435320138931274e-02 1.457314342260360718e-01 -4.687846824526786804e-02 -2.417276650667190552e-01 -2.234618216753005981e-01 3.557058870792388916e-01 1.161468923091888428e-01 -3.515171585604548454e-03 -6.447112560272216797e-02 2.210409194231033325e-01 -2.129729464650154114e-02 -6.234629452228546143e-02 -3.856113925576210022e-02 1.175364479422569275e-01 1.106916069984436035e-01 2.065047919750213623e-01 -1.466628015041351318e-01 -1.015258580446243286e-01 -2.395002245903015137e-01 -2.451736852526664734e-02 9.446855634450912476e-02 4.457018524408340454e-02
2.486254125833511353e-01 1.365004479885101318e-01 -5.922392606735229492e-01 -7.776507735252380371e-02 -1.298866122961044312e-01 -8.857727050781250000e-02 1.202239543199539185e-01 -1.162777543067932129e-01 1.749344728887081146e-02 -1.692634820938110352e-01 -1.454488337039947510e-01 1.630866155028343201e-02 2.461633533239364624e-01 1.236411482095718384e-01 -1.250098794698715210e-01 1.261829286813735962e-01 1.486554145812988281e-01 1.939534693956375122e-01 1.175127774477005005e-01 2.208883762359619141e-01 -2.918531000614166260e-02 -1.025846675038337708e-01 3.271467387676239014e-01 -1.879182457923889160e-02 1.288800090551376343e-01 2.115255594253540039e-01 -1.679890751838684082e-01 -1.183737218379974365e-01 -3.498725965619087219e-02 -1.187080796808004379e-02 5.530679598450660706e-02 -5.635824054479598999e-02
2.637859284877777100e-01 -2.071307972073554993e-02 -7.978662103414535522e-02 -2.229165434837341309e-01 -2.422556653618812561e-02 8.902416564524173737e-03 -1.822870075702667236e-01 7.292054593563079834e-02 -3.720554709434509277e-02 -9.768116287887096405e-03 -4.545314610004425049e-02 1.274363547563552856e-01 3.747066259384155273e-01 3.103518187999725342e-01 1.775937825441360474e-01 1.044797152280807495e-01 7.537126541137695312e-02 -3.610203415155410767e-02 -3.574724495410919189e-02 3.158511966466903687e-02 -5.904322117567062378e-02 3.573527932167053223e-01 1.340378373861312866e-01 2.085218578577041626e-01 2.382570952177047729e-01 2.234824150800704956e-01 -8.478976786136627197e-02 -3.786118030548095703e-01 7.877118885517120361e-02 5.761926993727684021e-02 2.533664107322692871e-01 5.378592386841773987e-02
7.038778066635131836e-02 9.929117560386657715e-02 -4.210518673062324524e-03 -3.660931885242462158e-01 1.051096394658088684e-01 3.807715773582458496e-01 4.086071252822875977e-02 -2.331378310918807983e-01 1.834897249937057495e-01 1.222935169935226440e-01 -2.292170375585556030e-01 6.267444044351577759e-02 4.068021178245544434e-01 5.707237287424504757e-04 -7.617662847042083740e-02 6.533247977495193481e-02 -4.586477577686309814e-02 7.517068088054656982e-02 1.991198360919952393e-01 7.847553119063377380e-03 -1.203069016337394714e-01 2.484483867883682251e-01 2.275052219629287720e-01 7.064419984817504883e-02 2.659942209720611572e-02 1.689678579568862915e-01 1.421875506639480591e-01 -1.754212826490402222e-01 -7.130819559097290039e-02 -1.440536081790924072e-01 2.682045400142669678e-01 1.793479779735207558e-03
-1.864719092845916748e-01 8.317648619413375854e-02 -5.582575872540473938e-02 -1.165366172790527344e-01 1.084595546126365662e-01 -6.265594065189361572e-02 -1.537893712520599365e-01 -3.466666117310523987e-02 -1.628583520650863647e-01 -2.163337469100952148e-01 -1.406110823154449463e-01 4.560636356472969055e-02 1.395029127597808838e-01 -2.215018868446350098e-02 -1.174402087926864624e-01 2.169321030378341675e-01 1.914934813976287842e-01 3.831719756126403809e-01 -2.210310995578765869e-01 -3.199907392263412476e-02 3.722589313983917236e-01 9.669119864702224731e-02 2.062240093946456909e-01 1.136132553219795227e-01 7.193813472986221313e-02 1.446788907051086426e-01 9.289766661822795868e-03 -9.970895014703273773e-03 2.435892820358276367e-02 2.680575549602508545e-01 3.584596812725067139e-01 2.472380995750427246e-01
1.480808705091476440e-01 -3.070829808712005615e-01 -2.438649684190750122e-01 -1.248230338096618652e-01 6.254239380359649658e-02 1.562064290046691895e-01 -8.774433284997940063e-03 -8.728305250406265259e-02 1.996539831161499023e-01 -1.024486050009727478e-01 -9.066895395517349243e-02 -5.227618664503097534e-02 2.394484281539916992e-01 -7.820682227611541748e-02 -5.948225408792495728e-02 -1.571782678365707397e-01 3.090670108795166016e-01 9.696328081190586090e-03 -7.980361580848693848e-02 -1.253459416329860687e-02 -1.679435074329376221e-01 2.698491811752319336e-01 3.662404716014862061e-01 7.189693301916122437e-02 -5.725227668881416321e-02 5.027122050523757935e-02 1.679656505584716797e-01 -2.696273624897003174e-01 -8.335643261671066284e-02 -1.496820300817489624e-01 3.662946224212646484e-01 8.366340398788452148e-02
1.852668970823287964e-01 -7.581735402345657349e-02 -3.350512981414794922e-01 4.097859561443328857e-02 -1.445390582084655762e-01 9.697598963975906372e-02 1.956667304039001465e-01 -2.831125073134899139e-02 -1.623848080635070801e-01 -1.473675519227981567e-01 5.722366273403167725e-03 4.014491289854049683e-02 2.304495722055435181e-01 3.237222507596015930e-02 6.783180683851242065e-02 1.696229875087738037e-01 1.276763379573822021e-01 6.402186304330825806e-02 1.349143236875534058e-01 2.495168298482894897e-01 1.385838389396667480e-01 -1.320905238389968872e-01 2.308189719915390015e-01 2.919058501720428467e-01 3.974445760250091553e-01 3.210188448429107666e-01 7.678546756505966187e-02 1.624655276536941528e-01 1.792158186435699463e-01 -2.922479761764407158e-03 1.745986491441726685e-01 8.619605004787445068e-02
1.584057360887527466e-01 -8.893278986215591431e-02 -1.316058933734893799e-01 -2.796788513660430908e-01 1.847553551197052002e-01 7.135929167270660400e-02 -9.675845503807067871e-02 -4.584124311804771423e-02 -6.322222203016281128e-02 -1.489354521036148071e-01 -7.249948382377624512e-02 -3.149782121181488037e-02 3.906750679016113281e-01 3.670262917876243591e-02 -1.171195954084396362e-01 2.827508151531219482e-01 1.757000535726547241e-01 -1.692589223384857178e-01 -1.482105534523725510e-02 -1.760508418083190918e-01 -3.253237903118133545e-02 3.449721038341522217e-01 1.680012047290802002e-01 1.717063039541244507e-01 1.213092952966690063e-01 3.171673119068145752e-01 -1.229806467890739441e-01 -6.638879887759685516e-03 1.660731285810470581e-01 -1.383526623249053955e-01 2.643865942955017090e-01 -1.584171354770660400e-01
-1.653845906257629395e-01 8.964408934116363525e-02 -3.056489229202270508e-01 4.814380407333374023e-02 1.672367304563522339e-01 2.292080670595169067e-01 -7.108416408300399780e-02 2.001237869262695312e-02 2.904535233974456787e-01 4.463740624487400055e-03 -2.950369119644165039e-01 4.822642728686332703e-02 -7.828313112258911133e-02 -9.701674431562423706e-02 -2.563842236995697021e-01 2.175269871950149536e-01 -2.255815863609313965e-01 -1.081882268190383911e-01 9.517564624547958374e-02 2.568488717079162598e-01 -7.849807292222976685e-02 1.007527485489845276e-01 1.817014962434768677e-01 7.025365531444549561e-02 -1.013427600264549255e-01 1.920638829469680786e-01 -1.373367458581924438e-01 -3.908736407756805420e-01 -5.387022974900901318e-04 -1.093068867921829224e-01 2.403964549303054810e-01 1.187096443027257919e-02
-2.043452113866806030e-02 -1.301082521677017212e-01 -2.913388013839721680e-01 -1.672739982604980469e-01 -8.591427654027938843e-02 -6.047641113400459290e-02 2.113486230373382568e-01 6.246407702565193176e-02 1.535318940877914429e-01 -5.924481153488159180e-02 2.550348639488220215e-02 -2.371070832014083862e-01 -4.539190605282783508e-02 -1.205724552273750305e-01 -2.296268641948699951e-01 2.181399315595626831e-01 1.084988564252853394e-02 1.470549851655960083e-01 -2.191045284271240234e-01 1.497852951288223267e-01 1.426745355129241943e-01 7.198707014322280884e-02 2.832455635070800781e-01 3.820087611675262451e-01 9.740591794252395630e-02 9.088521450757980347e-02 5.171719193458557129e-02 -1.909263432025909424e-01 2.894206047058105469e-01 4.726100713014602661e-02 2.951323986053466797e-01 1.883190274238586426e-01
2.364214695990085602e-02 -1.394444257020950317e-01 2.754384465515613556e-02 8.072646707296371460e-02 5.498635396361351013e-02 3.127137720584869385e-01 -1.793628185987472534e-01 1.644698232412338257e-01 3.678548634052276611e-01 1.412024050951004028e-01 -2.642751038074493408e-01 1.671266853809356689e-01 2.285808175802230835e-01 -1.316253095865249634e-01 1.588727347552776337e-02 3.317115902900695801e-01 6.048624590039253235e-02 1.825609654188156128e-01 -4.311870038509368896e-01 2.822138667106628418e-01 9.736292995512485504e-04 -8.124224096536636353e-02 4.088406637310981750e-02 -2.070201188325881958e-02 -5.705514177680015564e-02 7.110520452260971069e-02 3.466805815696716309e-02 3.288111882284283638e-03 -3.280993178486824036e-02 1.139487102627754211e-01 2.106706500053405762e-01 2.401461265981197357e-02
1.786928474903106689e-01 -2.037650346755981445e-01 -3.415214717388153076e-01 -9.753994643688201904e-02 -2.902245707809925079e-02 1.270651668310165405e-01 -1.993192583322525024e-01 1.073115617036819458e-01 -2.688064612448215485e-02 -1.178591698408126831e-01 4.776645917445421219e-03 -5.560838058590888977e-02 4.077091217041015625e-01 5.362916737794876099e-02 -1.027235612273216248e-01 -2.008917033672332764e-01 -1.075403317809104919e-01 2.008790373802185059e-01 -3.977014869451522827e-02 -1.117521375417709351e-01 -2.275406569242477417e-01 -2.583942003548145294e-02 3.529435396194458008e-01 1.808128058910369873e-01 6.035286188125610352e-02 1.899250149726867676e-01 -1.047704964876174927e-01 1.643719337880611420e-02 -1.723317205905914307e-01 -3.461429476737976074e-02 3.632169067859649658e-01 7.034694403409957886e-02
1.345866546034812927e-02 -4.089166224002838135e-02 -3.200946450233459473e-01 2.846151292324066162e-01 -1.264974176883697510e-01 1.774413734674453735e-01 1.802821755409240723e-01 3.101519308984279633e-02 7.289015501737594604e-02 -1.641868352890014648e-01 1.683555692434310913e-01 1.367165893316268921e-01 4.192871451377868652e-01 -2.516422607004642487e-02 -3.003457486629486084e-01 7.381509989500045776e-02 -2.677648514509201050e-02 1.434997003525495529e-02 6.204527243971824646e-02 3.043065369129180908e-01 8.520787581801414490e-03 3.338364064693450928e-01 2.457289099693298340e-01 9.970233589410781860e-02 1.025724411010742188e-01 3.690229728817939758e-02 -1.797388345003128052e-01 -1.140944808721542358e-01 -6.674723327159881592e-02 1.381811336614191532e-03 1.904846578836441040e-01 -7.188644260168075562e-02
-1.128981411457061768e-01 6.914407014846801758e-02 -3.012020587921142578e-01 2.742857336997985840e-01 -4.544343054294586182e-02 -1.402114238590002060e-02 9.458297491073608398e-02 1.694262176752090454e-01 2.495300024747848511e-02 3.030771315097808838e-01 5.089028924703598022e-02 1.067324951291084290e-01 2.895353436470031738e-01 -3.824875876307487488e-02 -4.504830017685890198e-02 2.419934719800949097e-01 3.374821692705154419e-02 1.756269633769989014e-01 -2.084547467529773712e-02 2.486642450094223022e-02 2.180147916078567505e-01 3.345858305692672729e-02 1.744215786457061768e-01 3.600691854953765869e-01 5.779994279146194458e-02 2.078514844179153442e-01 -3.913459181785583496e-02 5.123789235949516296e-02 -2.985641956329345703e-01 1.483922898769378662e-01 3.467707037925720215e-01 -1.977525092661380768e-02
9.427471458911895752e-02 5.766385700553655624e-03 -1.427393555641174316e-01 -8.126450330018997192e-02 9.417479485273361206e-02 1.127139404416084290e-01 -5.160255730152130127e-02 -1.176932528614997864e-01 -1.969035565853118896e-01 -1.371967792510986328e-02 4.864085838198661804e-02 2.195621430873870850e-01 2.017464339733123779e-01 -4.902398884296417236e-01 -1.333639472723007202e-01 4.688471928238868713e-02 -6.513714045286178589e-02 -3.833733266219496727e-03 1.061572432518005371e-01 9.609328210353851318e-02 1.767500191926956177e-01 -4.807510972023010254e-02 -5.739268660545349121e-02 2.231101095676422119e-01 1.270501166582107544e-01 2.250014804303646088e-02 1.195613667368888855e-01 -1.241105720400810242e-01 -3.451929986476898193e-01 9.594985097646713257e-02 4.992370009422302246e-01 -1.123046781867742538e-02
-9.760273993015289307e-02 -1.480546295642852783e-01 -3.045763969421386719e-01 -1.533042918890714645e-02 -1.128447726368904114e-01 2.619151175022125244e-01 1.093734987080097198e-02 6.119889765977859497e-02 3.447911441326141357e-01 1.891194283962249756e-01 -2.994877696037292480e-01 2.853432595729827881e-01 3.012011647224426270e-01 -2.517677657306194305e-02 -7.482697069644927979e-02 -2.040840685367584229e-02 1.573459953069686890e-01 -1.283133961260318756e-02 4.140295088291168213e-02 7.879652827978134155e-02 1.627767384052276611e-01 -9.153003990650177002e-02 8.719288744032382965e-03 3.407948613166809082e-01 -2.230324298143386841e-01 1.821528375148773193e-01 -1.100029423832893372e-01 1.773850917816162109e-01 -1.047836244106292725e-01 -2.093207649886608124e-02 1.557199060916900635e-01 -1.453562229871749878e-01
-2.691811025142669678e-01 9.345772862434387207e-02 -9.991949051618576050e-02 -1.487548798322677612e-01 1.029447242617607117e-01 1.700762063264846802e-01 -1.950751692056655884e-01 -1.524343490600585938e-01 -2.034767530858516693e-02 -1.209003031253814697e-01 -3.690839931368827820e-02 -1.027393266558647156e-01 4.604972600936889648e-01 -3.065939545631408691e-01 1.150256861001253128e-02 1.916028708219528198e-01 1.909675300121307373e-01 -1.700725220143795013e-02 4.922508820891380310e-02 1.992600709199905396e-01 1.685724258422851562e-01 1.187460348010063171e-01 2.221414744853973389e-01 9.762237221002578735e-02 1.570092700421810150e-02 2.352967560291290283e-01 1.412702053785324097e-01 -2.584653794765472412e-01 1.302191913127899170e-01 -2.523028254508972168e-01 8.020683377981185913e-02 7.957132905721664429e-02
7.783607393503189087e-02 -2.929018624126911163e-02 2.126278728246688843e-02 1.028716191649436951e-01 -1.335697621107101440e-01 3.164250254631042480e-01 -9.995113313198089600e-02 4.365658760070800781e-01 -8.446975052356719971e-02 6.749998778104782104e-02 -6.477046757936477661e-02 -1.079306975007057190e-01 2.667880952358245850e-01 4.081389401108026505e-03 -1.685679405927658081e-01 1.227473393082618713e-01 9.079892933368682861e-02 8.939797431230545044e-02 -1.811842061579227448e-02 1.437391042709350586e-01 1.555064320564270020e-01 3.157876431941986084e-01 1.850510388612747192e-01 8.550338447093963623e-02 2.360788732767105103e-01 8.883324265480041504e-02 -2.573221027851104736e-01 -2.496065497398376465e-01 -7.132970541715621948e-02 1.866610050201416016e-01 2.835351526737213135e-01 -7.838034629821777344e-02
9.723959863185882568e-02 -1.119876578450202942e-01 -6.523441523313522339e-02 -2.002104967832565308e-01 -2.021483033895492554e-01 3.621106743812561035e-01 -1.729360967874526978e-01 1.030029207468032837e-01 -3.872039541602134705e-02 1.123510450124740601e-01 -4.493361338973045349e-02 4.748026281595230103e-02 -5.185260251164436340e-02 -4.332147911190986633e-02 -3.055517002940177917e-02 -6.051838397979736328e-02 -9.219922870397567749e-02 2.652636170387268066e-01 4.726805165410041809e-02 -2.260378934442996979e-02 -1.619710214436054230e-02 -1.812493056058883667e-01 1.512784808874130249e-01 2.512758076190948486e-01 3.758922815322875977e-01 4.168251529335975647e-02 1.639978289604187012e-01 -1.394316852092742920e-01 1.444193571805953979e-01 9.686347842216491699e-02 4.635541141033172607e-01 -2.415822744369506836e-01
1.165270656347274780e-01 -2.374883294105529785e-01 3.908708691596984863e-02 -2.347156219184398651e-02 -2.578944526612758636e-02 1.274523288011550903e-01 -2.425507903099060059e-01 -1.782119721174240112e-01 1.932304054498672485e-01 -5.390811711549758911e-02 -3.182683289051055908e-01 2.902950858697295189e-03 2.960839271545410156e-01 -9.222424030303955078e-02 -1.641260087490081787e-01 -2.020170986652374268e-01 -1.208127196878194809e-02 3.838861286640167236e-01 -1.450739800930023193e-01 -4.514995589852333069e-02 1.493430435657501221e-01 1.498967856168746948e-01 3.634100556373596191e-01 3.341694772243499756e-01 -8.336877450346946716e-03 -6.869060546159744263e-02 -6.256361026316881180e-03 -1.478905677795410156e-01 -6.465893983840942383e-02 4.800115898251533508e-02 1.290567666292190552e-01 7.764577865600585938e-02
-1.248762011528015137e-01 -1.732899099588394165e-01 -2.022273689508438110e-01 -4.273873269557952881e-01 -1.004744544625282288e-01 3.767038583755493164e-01 -4.331891611218452454e-02 -2.366903573274612427e-01 2.166282683610916138e-01 2.393253892660140991e-01 -4.853662848472595215e-02 1.176387518644332886e-01 3.181110918521881104e-01 9.454098343849182129e-02 6.176380813121795654e-02 6.360568851232528687e-02 1.327295601367950439e-01 1.287589520215988159e-01 1.468910556286573410e-02 1.666900664567947388e-01 -1.782723069190979004e-01 1.169299110770225525e-01 2.750723958015441895e-01 -5.921344831585884094e-02 -4.885190725326538086e-02 1.044871062040328979e-01 -3.101380541920661926e-02 -6.311352550983428955e-02 -1.270006690174341202e-02 6.149397790431976318e-02 2.615432441234588623e-01 7.148285210132598877e-02
-1.005850615911185741e-03 6.684719771146774292e-02 9.281211346387863159e-02 -1.850951761007308960e-01 3.174234926700592041e-02 -9.531555324792861938e-02 -1.308007240295410156e-01 2.589415311813354492e-01 -5.510888621211051941e-02 -7.343723624944686890e-02 2.651359513401985168e-02 1.012425199151039124e-01 2.374528795480728149e-01 -8.275983482599258423e-02 -1.783261001110076904e-01 8.921120315790176392e-02 2.207292914390563965e-01 4.447886049747467041e-01 -2.783228754997253418e-01 -1.538538932800292969e-01 -5.762242153286933899e-02 5.893217027187347412e-02 2.297331988811492920e-01 1.255195885896682739e-01 2.829632759094238281e-01 9.046360850334167480e-02 -2.889212071895599365e-01 -2.726355195045471191e-01 1.052751019597053528e-01 -1.107419356703758240e-01 2.087990194559097290e-01 3.017036011442542076e-03
2.468259483575820923e-01 -1.114950329065322876e-01 -2.167893946170806885e-01 -2.849041819572448730e-01 2.312447875738143921e-01 2.473157793283462524e-01 3.110199049115180969e-02 8.118146657943725586e-02 3.041058406233787537e-02 -9.652765095233917236e-02 1.706326566636562347e-02 1.774587333202362061e-01 1.977901309728622437e-01 1.492315977811813354e-01 -2.056497186422348022e-01 3.097115755081176758e-01 7.697635889053344727e-02 1.206431910395622253e-01 -3.988625109195709229e-02 5.336643010377883911e-02 2.794511914253234863e-01 2.359708100557327271e-01 -7.191797345876693726e-02 2.402998059988021851e-01 1.544554084539413452e-01 1.766726956702768803e-03 7.084190845489501953e-02 -1.064502745866775513e-01 2.294131368398666382e-01 2.978418469429016113e-01 1.233233436942100525e-01 1.276031136512756348e-01
-6.261254847049713135e-02 -3.321184217929840088e-02 -2.306178510189056396e-01 1.387994736433029175e-01 1.149651631712913513e-01 1.526489704847335815e-01 -2.120903879404067993e-01 1.148718371987342834e-01 2.588063776493072510e-01 2.531933784484863281e-01 -5.798510462045669556e-02 4.355965927243232727e-02 4.342371970415115356e-02 -1.175589300692081451e-02 1.368025038391351700e-02 1.938921511173248291e-01 3.845783695578575134e-02 2.056109458208084106e-01 -1.991182565689086914e-03 4.324432015419006348e-01 3.563927114009857178e-01 -2.033931389451026917e-02 1.566440165042877197e-01 2.367390096187591553e-01 5.011231452226638794e-02 1.473581194877624512e-01 1.221511438488960266e-01 7.968275249004364014e-02 -2.524903714656829834e-01 5.289442092180252075e-02 3.083851933479309082e-01 7.584937661886215210e-02
3.711680322885513306e-02 -1.070952489972114563e-01 4.344347864389419556e-03 -4.610651135444641113e-01 -8.771839737892150879e-02 1.623546183109283447e-01 -1.704075932502746582e-01 -2.134843766689300537e-01 1.568033695220947266e-01 -3.258577734231948853e-02 -1.253335475921630859e-01 -5.054842680692672729e-03 2.870902419090270996e-01 -5.178558826446533203e-02 1.049563288688659668e-01 4.987763613462448120e-02 1.771177053451538086e-01 -9.722097218036651611e-02 2.578006871044635773e-02 3.113901019096374512e-01 3.088473379611968994e-01 2.123702615499496460e-01 1.249200180172920227e-01 -6.622400134801864624e-02 -3.355132043361663818e-02 4.988888278603553772e-02 1.227552816271781921e-01 -1.823997199535369873e-01 -9.479140490293502808e-02 6.704516708850860596e-02 3.139824271202087402e-01 2.508942186832427979e-01
-9.793020039796829224e-02 -2.402098178863525391e-01 -1.425795257091522217e-01 -4.100538194179534912e-01 -1.743552386760711670e-01 9.245307743549346924e-02 -1.718444563448429108e-02 6.816802918910980225e-02 2.199860066175460815e-01 2.854007482528686523e-01 4.563557356595993042e-02 -9.529789537191390991e-02 2.375911623239517212e-01 -1.376356333494186401e-01 -2.277986595800030045e-06 4.122093319892883301e-02 1.701636016368865967e-01 1.554846763610839844e-01 9.738890081644058228e-02 1.577377617359161377e-01 -1.495126932859420776e-01 2.102360725402832031e-01 2.586386203765869141e-01 -3.242517635226249695e-02 -2.131978794932365417e-02 2.401721477508544922e-01 7.859809696674346924e-02 -3.238737583160400391e-02 1.702809333801269531e-02 7.115643471479415894e-02 3.721413910388946533e-01 2.259221076965332031e-01
2.088077515363693237e-01 -5.568407848477363586e-02 -9.932534396648406982e-02 1.135058235377073288e-02 1.312949955463409424e-01 6.061789393424987793e-02 -1.931314170360565186e-02 -8.918511122465133667e-02 -1.835659444332122803e-01 1.188645139336585999e-01 -2.326153665781021118e-01 2.991517484188079834e-01 5.633941292762756348e-02 4.464841634035110474e-02 2.059615589678287506e-02 2.514651976525783539e-03 3.009207732975482941e-02 2.600755691528320312e-01 -2.480880320072174072e-01 2.805333137512207031e-01 1.831020116806030273e-01 -9.529191255569458008e-02 -9.198722243309020996e-02 2.857619524002075195e-01 2.130355983972549438e-01 1.039497088640928268e-02 1.065817624330520630e-01 3.038752824068069458e-02 2.099773883819580078e-01 7.263346761465072632e-02 2.603934109210968018e-01 4.478538930416107178e-01
-2.291133813560009003e-02 2.440808117389678955e-01 -2.217247784137725830e-01 -6.066444143652915955e-02 -6.402841955423355103e-02 6.180321052670478821e-02 -2.014733478426933289e-02 7.200566120445728302e-03 1.654163002967834473e-01 1.759498417377471924e-01 -6.046125292778015137e-02 -8.589904010295867920e-02 3.501654863357543945e-01 -9.608749300241470337e-02 8.340734988451004028e-02 7.110138982534408569e-02 1.272792369127273560e-01 1.026831287890672684e-02 -1.072646528482437134e-01 6.135471910238265991e-02 -1.671501547098159790e-01 -1.859780997037887573e-01 2.240163534879684448e-01 5.616168975830078125e-01 2.006854861974716187e-03 -1.754805678501725197e-03 -3.599019646644592285e-01 -1.300013661384582520e-01 -5.665274336934089661e-02 1.789932101964950562e-01 1.112549230456352234e-01 -1.081775352358818054e-01
2.259816676378250122e-01 -8.260129392147064209e-02 -3.849467337131500244e-01 -1.401127874851226807e-02 5.927755683660507202e-02 -1.776576340198516846e-01 6.688474863767623901e-02 -1.326331496238708496e-01 2.087832242250442505e-01 -4.935311153531074524e-02 -2.138968557119369507e-01 -8.482571691274642944e-02 8.359566330909729004e-02 -1.569347083568572998e-01 -1.410494893789291382e-01 2.867511473596096039e-02 1.461203098297119141e-01 1.534181386232376099e-01 7.025157660245895386e-02 1.816670447587966919e-01 2.181810140609741211e-01 1.055565997958183289e-01 4.197770059108734131e-01 8.663105219602584839e-02 1.335814148187637329e-01 -7.680665701627731323e-02 1.108854413032531738e-01 -3.186866939067840576e-01 2.659583091735839844e-01 -4.090612381696701050e-02 1.639333963394165039e-01 1.520188599824905396e-01
2.456673979759216309e-01 -1.967106014490127563e-02 -8.328287303447723389e-02 -1.136806756258010864e-01 -2.323650717735290527e-01 2.724126577377319336e-01 -2.205618284642696381e-02 4.489287734031677246e-02 -2.321288175880908966e-02 2.355100065469741821e-01 -1.528328955173492432e-01 2.968683540821075439e-01 -5.099754408001899719e-02 -2.541975975036621094e-01 -1.095837801694869995e-01 -5.306863225996494293e-03 -1.533963531255722046e-01 2.793788909912109375e-01 -5.714067444205284119e-02 1.717002242803573608e-01 3.013655543327331543e-02 -3.378862142562866211e-02 8.037404716014862061e-02 2.396035790443420410e-01 2.198678702116012573e-01 9.281545877456665039e-02 8.857808262109756470e-02 1.204211935400962830e-01 1.956746727228164673e-01 -1.895823180675506592e-01 3.897053897380828857e-01 -1.905192434787750244e-01
-1.349931359291076660e-01 -1.811673790216445923e-01 -3.393116593360900879e-01 1.301310658454895020e-01 1.243688911199569702e-02 5.029831528663635254e-01 8.007869869470596313e-02 -3.130843117833137512e-02 1.353518217802047729e-01 1.873019486665725708e-01 -1.560968309640884399e-01 1.675673872232437134e-01 2.899366058409214020e-02 -2.290837019681930542e-01 1.936546862125396729e-01 2.118626087903976440e-01 1.548852622509002686e-01 8.369005471467971802e-02 1.441540718078613281e-01 -1.233493834733963013e-01 2.437346987426280975e-02 4.209924861788749695e-02 -6.354841403663158417e-03 3.274087607860565186e-01 2.316280007362365723e-01 8.361230790615081787e-02 1.387152969837188721e-01 -3.656471893191337585e-02 -9.302622824907302856e-02 -7.593411952257156372e-02 1.403340697288513184e-01 1.512183696031570435e-01
8.309854567050933838e-02 -2.068156450986862183e-01 -3.391661643981933594e-01 -7.992701232433319092e-02 -2.962875664234161377e-01 3.582716882228851318e-01 -2.579444833099842072e-02 2.068079113960266113e-01 7.576698809862136841e-02 3.070849776268005371e-01 -2.309976369142532349e-01 3.139108419418334961e-02 5.743277445435523987e-02 -5.088203772902488708e-02 -8.360269665718078613e-02 1.818519532680511475e-01 -2.572206035256385803e-02 3.459475338459014893e-01 -1.931169033050537109e-01 2.772629857063293457e-01 -8.635111898183822632e-02 6.468615680932998657e-02 1.638045459985733032e-01 2.108691632747650146e-02 -1.295131146907806396e-01 -6.063880026340484619e-02 3.582376614212989807e-02 2.825625240802764893e-03 -9.383472800254821777e-02 -1.043681576848030090e-01 2.288174182176589966e-01 4.196713492274284363e-02
1.769313961267471313e-01 3.784603206440806389e-03 -1.100963801145553589e-01 -3.169226401951164007e-04 6.447724997997283936e-02 5.814194306731224060e-02 -3.144403100013732910e-01 1.901767775416374207e-02 2.746257781982421875e-01 1.193592250347137451e-01 1.450932174921035767e-01 1.377357840538024902e-01 1.983987540006637573e-01 7.714999467134475708e-02 -7.410524785518646240e-02 2.034378647804260254e-01 -1.581440269947052002e-01 3.333652913570404053e-01 -1.572638601064682007e-01 -3.488483652472496033e-02 2.529017627239227295e-01 9.105518460273742676e-02 4.459165781736373901e-02 3.831623494625091553e-02 3.884218633174896240e-02 1.443487256765365601e-01 2.981804609298706055e-01 9.422754496335983276e-02 1.248770654201507568e-01 -7.682977616786956787e-02 4.945975542068481445e-01 6.203414127230644226e-02
-1.352610737085342407e-01 1.121308282017707825e-01 -3.361326456069946289e-02 -7.106708735227584839e-02 2.211082279682159424e-01 1.550834774971008301e-01 -1.669959397986531258e-03 -1.615359783172607422e-01 -2.384972944855690002e-02 -6.155610829591751099e-02 -1.606822572648525238e-02 9.107820689678192139e-02 2.985435128211975098e-01 -1.588492244482040405e-01 -7.106959074735641479e-02 9.087305516004562378e-02 1.246619075536727905e-01 2.412089109420776367e-01 1.331005692481994629e-01 7.767490297555923462e-02 -3.674188628792762756e-03 4.063593149185180664e-01 3.464164137840270996e-01 5.638898909091949463e-02 1.120328530669212341e-02 2.802064120769500732e-01 8.172257244586944580e-02 -3.200366497039794922e-01 -6.288032978773117065e-02 -1.281507015228271484e-01 2.041780948638916016e-01 2.961880266666412354e-01
2.728859484195709229e-01 -3.055076301097869873e-01 2.413499914109706879e-02 -2.732515633106231689e-01 -2.743135020136833191e-02 -1.035211980342864990e-01 -4.355493187904357910e-02 1.968912184238433838e-01 1.427156627178192139e-01 -4.813762847334146500e-03 1.109267920255661011e-01 8.817482739686965942e-02 2.877300977706909180e-01 -1.186299603432416916e-02 -1.856254821177572012e-04 1.654452085494995117e-01 4.261795431375503540e-02 2.360481619834899902e-01 -6.004058197140693665e-02 5.562216043472290039e-03 8.872617036104202271e-02 1.943259239196777344e-01 -8.307915925979614258e-02 2.146251052618026733e-01 1.288624554872512817e-01 2.046086788177490234e-01 1.338759511709213257e-01 1.845800280570983887e-01 -3.472583368420600891e-02 -6.940798461437225342e-02 4.850377142429351807e-01 2.062173485755920410e-01
3.733587265014648438e-02 -3.679978847503662109e-02 -3.425610363483428955e-01 -1.111436262726783752e-01 -1.041754409670829773e-01 2.049790136516094208e-02 1.790285408496856689e-01 -3.124594688415527344e-02 1.849784851074218750e-01 1.771809719502925873e-02 2.056425809860229492e-02 1.615871861577033997e-02 2.833435833454132080e-01 1.537432242184877396e-02 -1.044009551405906677e-01 5.451282020658254623e-03 3.606413602828979492e-01 2.835535407066345215e-01 -3.524153260514140129e-03 3.312759101390838623e-01 2.942435443401336670e-01 2.600266039371490479e-01 1.742503046989440918e-01 -9.692013263702392578e-03 2.351240515708923340e-01 -3.182318061590194702e-02 1.821864247322082520e-01 1.612636893987655640e-01 4.510707408189773560e-02 -1.433895528316497803e-01 2.233819663524627686e-01 -6.104560568928718567e-02
7.003813516348600388e-04 -4.408994689583778381e-02 -3.312165737152099609e-01 -1.574664711952209473e-01 -1.718817949295043945e-01 4.608290791511535645e-01 -1.904689967632293701e-01 -2.264970541000366211e-01 1.759328991174697876e-01 3.720410913228988647e-02 -6.353630125522613525e-02 6.135593727231025696e-02 3.973663151264190674e-01 1.105715036392211914e-01 -5.501431971788406372e-02 -1.439403593540191650e-01 1.299829185009002686e-01 1.868873685598373413e-01 3.514123708009719849e-02 -3.750991076231002808e-02 2.953537404537200928e-01 1.469242572784423828e-01 1.157456934452056885e-01 2.628373205661773682e-01 -2.132922410964965820e-02 -7.413330674171447754e-02 -5.164756625890731812e-02 4.994734376668930054e-02 9.196193516254425049e-02 -1.491710841655731201e-01 4.472612962126731873e-02 1.023329943418502808e-01
-2.742275781929492950e-02 -7.903367280960083008e-02 -3.011638484895229340e-02 -2.658945322036743164e-01 -5.742705613374710083e-02 5.839196965098381042e-02 -1.012845188379287720e-01 -1.473421603441238403e-01 2.887158393859863281e-01 1.288892235606908798e-02 -2.343868613243103027e-01 1.732532531023025513e-01 2.999903857707977295e-01 -1.625407300889492035e-02 -1.721743121743202209e-02 9.955342859029769897e-03 7.782922685146331787e-02 1.182484999299049377e-02 2.405481413006782532e-02 -6.877199560403823853e-02 1.050792932510375977e-01 -2.272634655237197876e-01 6.709046661853790283e-03 1.900641471147537231e-01 1.566724777221679688e-01 6.881662458181381226e-02 -5.713151693344116211e-01 -1.554667651653289795e-01 1.695335097610950470e-02 1.185518279671669006e-01 3.446552753448486328e-01 1.552118919789791107e-02
-1.409984380006790161e-01 -3.058804571628570557e-01 -2.308651804924011230e-01 -1.744727790355682373e-01 1.698392629623413086e-01 2.234548795968294144e-03 -1.960222609341144562e-02 -1.173832789063453674e-01 1.347838044166564941e-01 7.014512270689010620e-02 -4.665281251072883606e-02 -1.707540452480316162e-01 3.107651472091674805e-01 -6.579978764057159424e-02 1.939741373062133789e-01 1.142252981662750244e-01 1.659945584833621979e-02 -9.935206919908523560e-02 -3.879761993885040283e-01 3.414717316627502441e-01 7.669591158628463745e-02 -2.120266109704971313e-01 1.111167222261428833e-01 2.381769567728042603e-01 -1.652083843946456909e-01 1.227961182594299316e-01 1.884892396628856659e-02 -1.209797784686088562e-01 1.328221261501312256e-01 1.365684568881988525e-01 1.947202831506729126e-01 1.582559496164321899e-01
-5.069033056497573853e-02 1.368674337863922119e-01 -1.013458967208862305e-01 -1.474251039326190948e-02 9.164017438888549805e-02 3.204791843891143799e-01 -1.561247259378433228e-01 -6.586092710494995117e-02 2.964498400688171387e-01 -9.267321228981018066e-02 -2.962775826454162598e-01 7.428839057683944702e-02 -4.089617729187011719e-02 -1.026462912559509277e-01 1.230018958449363708e-01 1.603879332542419434e-01 2.262842506170272827e-01 -4.948444664478302002e-02 1.657785177230834961e-01 1.224605292081832886e-01 -3.853227477520704269e-03 -4.453435540199279785e-02 3.471032977104187012e-01 1.737655550241470337e-01 2.668052017688751221e-01 1.087227314710617065e-01 -2.035716027021408081e-01 -2.102760225534439087e-01 -5.725050717592239380e-02 7.620745897293090820e-02 3.641880154609680176e-01 -1.623968183994293213e-01
-1.542153209447860718e-01 -1.954296380281448364e-01 -1.049429848790168762e-01 -2.196673899888992310e-01 5.118267983198165894e-02 4.333815872669219971e-01 -1.681755781173706055e-01 1.340536475181579590e-01 2.377125471830368042e-01 5.615801736712455750e-02 4.061282798647880554e-02 1.140274703502655029e-01 1.677166968584060669e-01 -3.103969991207122803e-01 -2.150068879127502441e-01 1.428264230489730835e-01 1.094502806663513184e-01 -2.234790101647377014e-02 6.613221764564514160e-02 8.322694897651672363e-02 4.692435637116432190e-02 -1.601919829845428467e-01 -1.023341789841651917e-01 1.815311163663864136e-01 3.900514245033264160e-01 1.381914317607879639e-01 -1.282335668802261353e-01 -7.972355186939239502e-02 -2.477842122316360474e-01 -6.998579204082489014e-02 1.253357231616973877e-01 7.444025576114654541e-02
-5.901295319199562073e-02 -1.373319178819656372e-01 -2.099180072546005249e-01 -4.775502905249595642e-02 1.467076130211353302e-02 1.630991101264953613e-01 -1.754008233547210693e-02 -2.128603495657444000e-02 -5.554967373609542847e-02 -1.741812936961650848e-02 1.668638586997985840e-01 9.523304179310798645e-03 4.095357656478881836e-01 -4.162089899182319641e-02 3.294821977615356445e-01 2.340433150529861450e-01 2.690539360046386719e-01 3.931099176406860352e-02 3.605309873819351196e-02 1.721493750810623169e-01 3.503750860691070557e-01 2.669911384582519531e-01 3.658584952354431152e-01 1.456404626369476318e-01 1.384054720401763916e-01 7.185345888137817383e-02 -1.042938306927680969e-01 1.214774101972579956e-01 1.818352378904819489e-02 -6.127872318029403687e-02 1.205552145838737488e-01 1.306539922952651978e-01
1.934769302606582642e-01 -9.795983880758285522e-02 -1.435698717832565308e-01 -3.010311909019947052e-02 -2.900580763816833496e-01 -1.101545989513397217e-02 9.251689165830612183e-02 -5.191902071237564087e-02 4.159462451934814453e-02 -1.344814002513885498e-01 -2.328343130648136139e-02 -9.110123664140701294e-02 3.101543486118316650e-01 -9.974153339862823486e-02 6.748658418655395508e-02 2.493246197700500488e-01 1.197554916143417358e-01 2.179151773452758789e-01 -2.506689727306365967e-01 1.091932728886604309e-01 1.770869083702564240e-02 5.869498476386070251e-02 1.705650389194488525e-01 -2.378580123186111450e-01 1.575635075569152832e-01 5.109515786170959473e-02 -1.478087455034255981e-01 -3.405062556266784668e-01 -9.177205152809619904e-03 -8.621668815612792969e-02 4.629965126514434814e-01 1.459366679191589355e-01
2.691668272018432617e-01 1.129391863942146301e-01 -5.954882502555847168e-02 1.446378976106643677e-01 -2.784204296767711639e-02 1.909655481576919556e-01 6.140974909067153931e-02 -1.464245021343231201e-01 3.141875565052032471e-01 1.721174642443656921e-02 5.885759741067886353e-02 4.967917688190937042e-03 2.621609345078468323e-02 1.423279047012329102e-01 -6.657506455667316914e-04 8.696598932147026062e-03 3.633392453193664551e-01 1.385972499847412109e-01 -3.021601438522338867e-01 9.884588420391082764e-03 1.031913533806800842e-01 2.318623065948486328e-01 1.972265392541885376e-01 1.339823305606842041e-01 4.369216784834861755e-02 2.105096280574798584e-01 1.200681850314140320e-01 -9.345444291830062866e-02 -6.841982901096343994e-02 7.139433175325393677e-02 5.105641484260559082e-01 2.540185488760471344e-02
1.652705818414688110e-01 -1.179255638271570206e-02 2.331721410155296326e-02 1.657895930111408234e-02 1.609450876712799072e-01 2.885319888591766357e-01 1.441094726324081421e-01 -1.921284347772598267e-01 2.174727767705917358e-01 -8.990785479545593262e-02 -1.341655850410461426e-01 -9.475539624691009521e-02 3.928641378879547119e-01 5.991799756884574890e-03 -4.952014423906803131e-03 3.404221236705780029e-01 1.666557639837265015e-01 2.451865971088409424e-01 -2.497655451297760010e-01 1.233826279640197754e-01 -1.196297630667686462e-02 -1.218156367540359497e-01 -7.294558733701705933e-02 1.931487321853637695e-01 1.979848593473434448e-01 8.864593505859375000e-02 2.701513469219207764e-01 -2.476831823587417603e-01 7.164003327488899231e-03 1.819100379943847656e-01 9.703547507524490356e-02 -7.208933681249618530e-02
3.608145713806152344e-01 -1.311014443635940552e-01 -3.693868517875671387e-01 -9.581468999385833740e-02 -2.964230999350547791e-02 3.126075565814971924e-01 -2.738309204578399658e-01 -1.458733081817626953e-01 1.518779098987579346e-01 -5.331402271986007690e-02 -2.898990511894226074e-01 -2.230141162872314453e-01 1.023678705096244812e-01 -7.873192429542541504e-02 -1.314336508512496948e-01 -1.758806966245174408e-02 -1.660995930433273315e-01 1.580368131399154663e-01 -1.784361898899078369e-01 1.823797263205051422e-02 1.357372403144836426e-01 -1.394496858119964600e-01 2.315749675035476685e-01 1.139534041285514832e-01 2.097579985857009888e-01 -3.733166679739952087e-02 6.607244908809661865e-02 -1.982564628124237061e-01 -9.357947856187820435e-02 -4.563355073332786560e-02 1.552669256925582886e-01 -7.039164751768112183e-02
8.366879820823669434e-02 -1.508603245019912720e-01 -1.781057268381118774e-01 9.147820621728897095e-02 2.687017917633056641e-01 -2.620601356029510498e-01 -2.849033102393150330e-02 -1.753263026475906372e-01 3.989724069833755493e-02 -1.533240079879760742e-01 -6.755192577838897705e-02 1.773211508989334106e-01 1.737433373928070068e-01 -1.770016923546791077e-02 -3.473735749721527100e-01 2.076791971921920776e-01 -7.261665910482406616e-02 2.378781735897064209e-01 -1.702716946601867676e-01 -3.712849691510200500e-02 2.749909758567810059e-01 6.412816047668457031e-02 2.478285282850265503e-01 1.539589315652847290e-01 5.581604689359664917e-02 2.052742391824722290e-01 -1.718164980411529541e-01 -1.379504501819610596e-01 1.136559024453163147e-01 2.453595995903015137e-01 2.005256265401840210e-01 1.951920390129089355e-01
1.032100021839141846e-01 1.845353692770004272e-01 -9.659017622470855713e-02 1.209812909364700317e-01 -1.344217807054519653e-01 4.675359651446342468e-02 -2.120470553636550903e-01 1.691598445177078247e-01 1.867547631263732910e-02 1.069703549146652222e-01 8.393587917089462280e-02 -1.515744328498840332e-01 2.837004065513610840e-01 -1.188950687646865845e-01 -1.986321248114109039e-02 2.596670575439929962e-02 2.555466890335083008e-01 3.538245558738708496e-01 -1.546072512865066528e-01 -6.189801543951034546e-02 9.578246623277664185e-02 9.240660071372985840e-02 8.541750162839889526e-02 4.902373254299163818e-01 6.667891889810562134e-02 1.245105713605880737e-01 -2.493848204612731934e-01 -2.242005318403244019e-01 1.769908815622329712e-01 2.090495973825454712e-01 7.051513344049453735e-02 6.333817541599273682e-02
-1.166471838951110840e-01 -7.670214772224426270e-02 -2.389588356018066406e-01 -1.807235032320022583e-01 -2.467023432254791260e-01 1.959886401891708374e-01 6.435075402259826660e-02 1.410390883684158325e-01 1.461876183748245239e-02 -6.260238587856292725e-02 3.898739069700241089e-02 -1.534970104694366455e-01 -3.029243461787700653e-02 -2.425885293632745743e-03 -1.614058911800384521e-01 2.367870509624481201e-01 1.161734983325004578e-01 1.795574128627777100e-01 -2.738738656044006348e-01 2.528935968875885010e-01 6.022062152624130249e-02 1.672789268195629120e-02 8.999041467905044556e-02 1.946826577186584473e-01 3.682309985160827637e-01 1.041249260306358337e-01 2.172366827726364136e-01 -7.155731320381164551e-02 2.949343621730804443e-01 -5.138610140420496464e-04 3.382380604743957520e-01 1.429639011621475220e-01
2.417385131120681763e-01 -1.820821613073348999e-01 -2.346220761537551880e-01 1.930797845125198364e-01 3.588929772377014160e-02 -7.162472233176231384e-03 -2.449188828468322754e-01 8.617188036441802979e-02 2.657305002212524414e-01 3.853701800107955933e-02 2.565672807395458221e-02 1.263109445571899414e-01 2.886036932468414307e-01 -1.436181068420410156e-01 1.461856514215469360e-01 1.523316800594329834e-01 -9.493969380855560303e-03 2.543507516384124756e-01 -1.251921206712722778e-01 1.579018235206604004e-01 2.710432708263397217e-01 3.613028302788734436e-02 1.779170520603656769e-02 -2.786523997783660889e-01 2.824060320854187012e-01 -1.154062226414680481e-01 7.007502019405364990e-02 -1.878392696380615234e-01 -6.231697276234626770e-02 -4.617473855614662170e-02 3.339389860630035400e-01 -3.473263233900070190e-02
1.108785420656204224e-01 1.127012744545936584e-01 -7.247760891914367676e-02 1.788721382617950439e-01 1.281838957220315933e-02 2.896606177091598511e-02 -1.510905753821134567e-02 -5.532056465744972229e-02 2.399356514215469360e-01 1.863024830818176270e-01 -9.846732020378112793e-02 -8.970812708139419556e-02 1.595649868249893188e-01 -2.271925956010818481e-01 2.630187571048736572e-02 1.232805848121643066e-01 6.357648875564336777e-03 1.288418173789978027e-01 6.398104131221771240e-02 2.084959745407104492e-01 4.560478031635284424e-02 1.414291746914386749e-02 2.310552746057510376e-01 6.305665373802185059e-01 -2.004597187042236328e-01 2.078954726457595825e-01 -1.289637386798858643e-01 1.377562731504440308e-01 9.002982825040817261e-02 4.825874418020248413e-02 2.682137191295623779e-01 1.077237352728843689e-01
-2.989196591079235077e-02 8.873075991868972778e-02 -1.670633554458618164e-01 -3.081414103507995605e-01 9.452811628580093384e-02 3.175917267799377441e-01 -1.385261565446853638e-01 9.836396574974060059e-02 2.183697074651718140e-01 5.677110701799392700e-02 -1.535345762968063354e-01 1.038322970271110535e-01 -5.558167397975921631e-02 -2.826682031154632568e-01 -1.661559641361236572e-01 5.119561403989791870e-02 2.180072963237762451e-01 1.074839532375335693e-01 2.554323077201843262e-01 -1.285612732172012329e-01 -9.636486321687698364e-02 -4.686483368277549744e-02 1.995243877172470093e-01 3.396758139133453369e-01 2.810417413711547852e-01 2.822675183415412903e-02 -2.327568084001541138e-01 -1.315580494701862335e-02 2.189428955316543579e-01 3.589968755841255188e-02 1.996401399374008179e-01 -2.209898270666599274e-02
3.197954297065734863e-01 7.430161535739898682e-02 7.594770193099975586e-02 9.147287160158157349e-02 3.251121640205383301e-01 2.625727653503417969e-01 -3.282783031463623047e-01 -1.473286002874374390e-01 1.639725714921951294e-01 1.750197410583496094e-01 -9.839443489909172058e-03 9.103772789239883423e-02 3.929392099380493164e-01 1.519148983061313629e-02 7.576670497655868530e-02 -1.590968668460845947e-02 3.111537992954254150e-01 1.291991323232650757e-01 -1.053917780518531799e-01 6.254778802394866943e-02 9.260212630033493042e-02 -7.299692928791046143e-02 -1.085813120007514954e-01 2.437845468521118164e-01 1.280374377965927124e-01 1.513417959213256836e-01 -5.944427102804183960e-02 -2.524979412555694580e-01 -9.606914967298507690e-02 -9.433303028345108032e-02 7.019778341054916382e-02 -6.430491805076599121e-02
1.021202430129051208e-01 -3.915617614984512329e-02 -2.657169401645660400e-01 6.649534404277801514e-02 2.968416363000869751e-02 1.009231135249137878e-01 -1.477133631706237793e-01 4.405057430267333984e-02 2.063407897949218750e-01 1.625609844923019409e-01 6.816633790731430054e-02 3.496821522712707520e-01 2.257095277309417725e-01 -1.641116142272949219e-01 -3.112925887107849121e-01 -2.567036077380180359e-02 1.435532569885253906e-01 3.183647394180297852e-01 -1.907398253679275513e-01 -8.433124423027038574e-02 8.319785119965672493e-04 3.914809599518775940e-02 -2.581025958061218262e-01 8.755108714103698730e-02 2.727684974670410156e-01 -1.642222404479980469e-01 -8.721600472927093506e-02 -1.051636412739753723e-01 -2.250976413488388062e-01 -1.141427978873252869e-01 2.542751729488372803e-01 1.309768259525299072e-01
2.069527469575405121e-02 -1.858064085245132446e-01 -1.845232769846916199e-02 9.397909045219421387e-03 6.214595958590507507e-02 3.257233500480651855e-01 9.673410654067993164e-02 7.432446628808975220e-02 -1.274728626012802124e-01 1.658534705638885498e-01 7.433143327943980694e-04 -8.733851462602615356e-02 3.233635425567626953e-01 -1.615590304136276245e-01 -8.304182440042495728e-02 4.369667172431945801e-02 1.006596535444259644e-02 6.593386828899383545e-02 -1.065258234739303589e-01 -6.116176396608352661e-02 4.418415427207946777e-01 2.976571023464202881e-02 2.324198186397552490e-01 1.212431341409683228e-01 6.628876086324453354e-03 2.931742966175079346e-01 -1.805670112371444702e-01 -2.146414220333099365e-01 -5.195105820894241333e-02 -8.403335511684417725e-02 2.957780361175537109e-01 -3.203779757022857666e-01
1.130137071013450623e-01 2.677527964115142822e-01 -8.129563182592391968e-03 -3.125881850719451904e-01 1.359115689992904663e-01 2.278715223073959351e-01 -1.349037736654281616e-01 -2.009201608598232269e-02 1.356567591428756714e-01 8.141941577196121216e-02 -1.042654179036617279e-02 3.562632203102111816e-01 1.506955027580261230e-01 6.853080540895462036e-02 -6.244004145264625549e-02 -1.179805099964141846e-01 -1.839547604322433472e-02 9.888010472059249878e-02 1.492772810161113739e-02 9.013657458126544952e-03 -1.413783282041549683e-01 2.594722807407379150e-01 3.624703586101531982e-01 2.906278371810913086e-01 1.105060875415802002e-01 3.285910785198211670e-01 -8.472588658332824707e-02 9.191486053168773651e-03 5.286754667758941650e-02 -5.698996782302856445e-02 2.800355851650238037e-01 7.732237130403518677e-02
1.748022064566612244e-02 -6.656902842223644257e-03 -1.588985621929168701e-01 1.237106025218963623e-01 3.423464596271514893e-01 9.735325723886489868e-02 1.720105856657028198e-02 1.603381149470806122e-02 1.508158743381500244e-01 -5.160939320921897888e-02 1.841324940323829651e-02 -1.245336048305034637e-02 1.567671000957489014e-01 5.611422238871455193e-04 -9.988314704969525337e-04 -4.483975097537040710e-02 1.199347600340843201e-01 5.678091049194335938e-01 -1.147430762648582458e-01 -5.513980984687805176e-02 3.773395717144012451e-01 -1.588845252990722656e-01 2.979545593261718750e-01 1.767374426126480103e-01 2.499035298824310303e-01 -3.337658941745758057e-02 5.830613896250724792e-02 -1.323828101158142090e-01 -3.599356487393379211e-02 -9.948919713497161865e-02 2.062191367149353027e-01 2.288279309868812561e-02
-3.824407979846000671e-02 -2.922960184514522552e-02 -1.591664850711822510e-01 2.673509530723094940e-02 1.501573920249938965e-01 -6.231839582324028015e-02 -1.357466354966163635e-02 1.588204689323902130e-02 8.479434996843338013e-02 -1.474805921316146851e-01 1.290203630924224854e-01 -1.215548291802406311e-01 2.751815915107727051e-01 2.863701619207859039e-02 1.583948433399200439e-01 2.077293843030929565e-01 2.702885866165161133e-01 2.887707054615020752e-01 -1.453777849674224854e-01 4.614046309143304825e-03 4.464624524116516113e-01 -1.008242461830377579e-02 2.919916808605194092e-02 1.065039560198783875e-01 3.423563241958618164e-01 9.163402020931243896e-02 -4.380607232451438904e-02 2.541407570242881775e-02 1.104155629873275757e-01 -2.352081984281539917e-01 3.722472190856933594e-01 -1.270454227924346924e-01
7.910414785146713257e-02 -1.376407891511917114e-01 -4.145120978355407715e-01 -3.296728804707527161e-02 1.186395809054374695e-01 2.671476304531097412e-01 -3.500087261199951172e-01 -1.725407540798187256e-01 -1.274418383836746216e-01 6.937821209430694580e-02 -3.023343086242675781e-01 4.567306023091077805e-03 2.607722878456115723e-01 3.504462540149688721e-03 4.426901414990425110e-02 -2.473329380154609680e-02 9.231781959533691406e-02 3.048865795135498047e-01 1.851362138986587524e-01 3.652744740247726440e-02 -1.224847510457038879e-01 2.626658678054809570e-01 3.389193490147590637e-02 5.394608713686466217e-03 7.496891170740127563e-02 8.282294869422912598e-02 -2.983989119529724121e-01 -1.970452964305877686e-01 9.597457945346832275e-02 -1.582874730229377747e-02 8.490391075611114502e-02 4.268905520439147949e-02
3.295684978365898132e-02 -1.292622238397598267e-01 -3.493890762329101562e-01 1.272830814123153687e-01 3.258877694606781006e-01 2.898525446653366089e-03 7.773271948099136353e-02 3.047174811363220215e-01 3.515272587537765503e-02 -1.969878226518630981e-01 9.406569600105285645e-02 1.275248229503631592e-01 3.629447221755981445e-01 5.373196303844451904e-02 -1.359146982431411743e-01 1.123283617198467255e-02 2.717780172824859619e-01 1.302538663148880005e-01 -2.501569986343383789e-01 2.942977249622344971e-01 8.693738281726837158e-02 1.221111640334129333e-01 2.075987756252288818e-01 1.226727887988090515e-01 2.049683034420013428e-01 1.405345797538757324e-01 -1.285618245601654053e-01 -1.022744402289390564e-01 -4.917552694678306580e-02 6.527925282716751099e-02 1.269104890525341034e-02 -6.507115066051483154e-02
-2.472009509801864624e-03 -8.485845476388931274e-02 -1.915070563554763794e-01 1.635221689939498901e-01 -2.526057511568069458e-02 2.581578791141510010e-01 -2.003660798072814941e-01 -3.890190273523330688e-02 1.797173321247100830e-01 1.616488695144653320e-01 4.304938018321990967e-02 -2.932722121477127075e-02 6.189559027552604675e-02 -7.651297748088836670e-02 -7.306113094091415405e-02 2.635360360145568848e-01 6.795811653137207031e-02 2.100289911031723022e-01 1.341246515512466431e-01 4.375899732112884521e-01 1.573653817176818848e-01 -1.841934770345687866e-01 1.908624023199081421e-01 2.691349685192108154e-01 -1.477344930171966553e-01 1.875454783439636230e-01 1.408534497022628784e-01 -6.203934550285339355e-02 -3.284074068069458008e-01 -7.257034629583358765e-02 2.180292457342147827e-01 8.785527944564819336e-02
-6.264968961477279663e-02 1.662799566984176636e-01 -1.144885420799255371e-01 -3.047069907188415527e-01 2.301947921514511108e-01 8.594390004873275757e-02 -1.046377979218959808e-02 -3.403330221772193909e-02 2.401041835546493530e-01 1.103084459900856018e-01 -1.303406357765197754e-01 1.714871674776077271e-01 -1.214230153709650040e-02 -2.009160518646240234e-01 2.206372469663619995e-02 2.362302392721176147e-01 2.058303207159042358e-01 5.952169746160507202e-02 1.555780321359634399e-01 1.025372818112373352e-01 -1.363548487424850464e-01 -1.409777700901031494e-01 2.061448544263839722e-01 1.769731342792510986e-01 2.816749811172485352e-01 1.406056135892868042e-01 -2.844940125942230225e-01 -1.375087350606918335e-01 -1.919597125379368663e-04 1.632978618144989014e-01 4.013348519802093506e-01 -9.058367460966110229e-02
2.070126086473464966e-01 -1.614802628755569458e-01 -7.113333791494369507e-02 -9.411129355430603027e-02 1.251142770051956177e-01 3.159813582897186279e-01 -2.259184122085571289e-01 2.723824046552181244e-02 2.203906625509262085e-01 1.469018310308456421e-01 6.403303705155849457e-03 2.555955648422241211e-01 1.383872479200363159e-01 -8.389912545680999756e-02 3.724670037627220154e-02 1.560875773429870605e-01 -3.103415714576840401e-03 1.694782227277755737e-01 -5.841072648763656616e-03 3.411019742488861084e-01 8.269189298152923584e-02 3.675916194915771484e-01 3.006028532981872559e-01 6.888005416840314865e-03 -9.540626779198646545e-03 2.610411942005157471e-01 9.726741164922714233e-02 -1.401876360177993774e-01 8.053573966026306152e-02 -1.652807295322418213e-01 2.112019248306751251e-02 2.309242486953735352e-01
-3.072772361338138580e-02 -6.069984287023544312e-02 -1.428986638784408569e-01 -1.507699489593505859e-01 9.687536209821701050e-02 7.932189106941223145e-02 1.347619891166687012e-01 -8.261965960264205933e-02 4.645636305212974548e-02 -2.127489596605300903e-01 -6.249208748340606689e-02 -3.789260610938072205e-02 3.000579476356506348e-01 1.367339640855789185e-01 -3.382044136524200439e-01 7.564188539981842041e-02 2.001173347234725952e-01 2.426719814538955688e-01 -4.781221598386764526e-02 8.877750486135482788e-02 1.190415099263191223e-01 9.358309209346771240e-02 3.042135238647460938e-01 1.960617154836654663e-01 3.499763607978820801e-01 2.153412699699401855e-01 1.326922178268432617e-01 1.749105453491210938e-01 -8.368724584579467773e-02 2.405546009540557861e-01 2.743834853172302246e-01 9.863245487213134766e-02
-1.325999051332473755e-01 -1.796855777502059937e-01 -4.878640919923782349e-02 -2.066958881914615631e-02 9.708742797374725342e-02 -4.726581275463104248e-02 1.647683531045913696e-01 -1.103973612189292908e-01 -2.531732022762298584e-01 -1.843588799238204956e-01 -4.747003689408302307e-02 1.421755403280258179e-01 8.623496443033218384e-02 -1.800983585417270660e-02 -2.107609063386917114e-01 -9.424157440662384033e-03 2.227887809276580811e-01 2.680592834949493408e-01 -5.954264663159847260e-03 2.507164180278778076e-01 -5.888081341981887817e-02 9.804738312959671021e-02 2.911978662014007568e-01 2.632605433464050293e-01 7.995271682739257812e-02 1.361001133918762207e-01 -9.782948344945907593e-02 -3.418496996164321899e-02 2.689618617296218872e-02 1.065130457282066345e-01 5.688549280166625977e-01 2.486542239785194397e-02
9.875944256782531738e-02 6.742501864209771156e-04 -1.379911303520202637e-01 2.569072544574737549e-01 -1.991031318902969360e-02 3.589591979980468750e-01 4.683339595794677734e-02 3.443888723850250244e-01 -9.447311609983444214e-02 5.654003471136093140e-03 -1.814618520438671112e-02 -9.350094944238662720e-02 4.626514017581939697e-01 -1.362104564905166626e-01 -1.518443673849105835e-01 1.236667707562446594e-01 7.821242511272430420e-02 1.833967715501785278e-01 -7.728105876594781876e-03 1.818645745515823364e-02 2.201371788978576660e-01 6.750207394361495972e-02 9.377544373273849487e-02 2.146852612495422363e-01 8.441290259361267090e-02 2.028104513883590698e-01 -2.300892323255538940e-01 -2.043082863092422485e-01 1.383768320083618164e-01 3.923077136278152466e-02 1.579967737197875977e-01 -1.718900352716445923e-01
-1.180516183376312256e-01 -2.449480444192886353e-02 -8.518831431865692139e-02 -6.923882663249969482e-02 3.095985949039459229e-02 2.824580669403076172e-01 -2.124339789152145386e-01 1.641061156988143921e-01 2.412239909172058105e-01 -5.896192509680986404e-03 -2.729690670967102051e-01 1.543824523687362671e-01 2.179559618234634399e-01 -1.145156919956207275e-01 7.576000690460205078e-02 3.308172523975372314e-01 1.021894514560699463e-01 2.512370645999908447e-01 -4.438318312168121338e-01 3.380645513534545898e-01 -3.268002765253186226e-03 -4.059103503823280334e-02 -5.865589529275894165e-02 -3.083607181906700134e-02 -1.532525271177291870e-01 5.497535690665245056e-02 -2.178630232810974121e-02 7.292571663856506348e-02 -1.227967441082000732e-01 3.618138283491134644e-02 2.171569317579269409e-01 3.887162730097770691e-02
1.424677576869726181e-02 -1.902516582049429417e-03 -2.898459434509277344e-01 9.389013051986694336e-02 -1.522090733051300049e-01 2.838538885116577148e-01 -2.746845781803131104e-01 1.185204833745956421e-01 2.936407923698425293e-01 7.553467154502868652e-02 1.201445385813713074e-01 -4.952377057634294033e-04 3.678475273773074150e-03 -1.358657479286193848e-01 -1.022912859916687012e-01 3.100700080394744873e-01 6.988286226987838745e-02 8.536092936992645264e-02 -8.550764760002493858e-04 3.287920355796813965e-01 1.506267040967941284e-01 -8.861809968948364258e-02 1.670873314142227173e-01 4.363214969635009766e-01 -1.015222892165184021e-01 1.311237514019012451e-01 9.707659482955932617e-02 -1.189174354076385498e-01 -1.656049191951751709e-01 -1.244332417845726013e-01 1.167879626154899597e-01 7.455355674028396606e-02
1.139291301369667053e-01 9.157831221818923950e-02 -2.577956914901733398e-01 9.807679802179336548e-02 3.429129347205162048e-02 2.617232203483581543e-01 2.335952371358871460e-01 9.748061001300811768e-02 1.797119677066802979e-01 9.377446025609970093e-02 -1.337874382734298706e-01 3.306497037410736084e-01 1.674743890762329102e-01 -5.251855030655860901e-02 1.389313191175460815e-01 7.366012781858444214e-02 7.892893627285957336e-03 2.184748463332653046e-02 -3.171182274818420410e-01 2.810201942920684814e-01 -7.282666116952896118e-02 -6.531292945146560669e-02 -8.433593437075614929e-03 -7.343015819787979126e-02 1.631509698927402496e-02 1.180140003561973572e-01 1.615368574857711792e-01 -1.104786843061447144e-01 2.659116685390472412e-01 -1.043644919991493225e-01 4.622788727283477783e-01 4.533667489886283875e-02
-4.708029329776763916e-02 -1.108864671550691128e-03 -1.796905249357223511e-01 5.031610280275344849e-02 -2.211247570812702179e-02 2.029006630182266235e-01 1.094147041440010071e-01 -5.247458815574645996e-02 -2.505455911159515381e-01 -1.542834639549255371e-01 5.153737962245941162e-02 -2.663834691047668457e-01 1.845867037773132324e-01 1.785690314136445522e-03 4.403978958725929260e-02 1.874971985816955566e-01 6.100295111536979675e-02 3.138199448585510254e-01 1.003470346331596375e-01 3.715039230883121490e-03 1.296811699867248535e-01 3.727816790342330933e-02 8.372542262077331543e-02 1.148313805460929871e-01 2.720126807689666748e-01 2.697327136993408203e-01 -2.577200829982757568e-01 -1.890360265970230103e-01 -2.490656971931457520e-01 -6.361667811870574951e-02 3.925482630729675293e-01 -2.354771941900253296e-01
7.483679056167602539e-02 8.362904936075210571e-02 -1.186548452824354172e-02 -2.052583396434783936e-01 3.433824703097343445e-02 1.605716049671173096e-01 -1.453420370817184448e-01 -2.145910561084747314e-01 1.595114320516586304e-01 1.707021296024322510e-01 -2.019965201616287231e-01 1.760725378990173340e-01 1.506479531526565552e-01 -3.119852840900421143e-01 9.350304305553436279e-02 1.647260934114456177e-01 2.820282280445098877e-01 6.889808177947998047e-02 2.744430899620056152e-01 -1.550235301256179810e-01 1.726471483707427979e-01 5.640844255685806274e-02 -1.540050953626632690e-01 1.303535401821136475e-01 -6.380631774663925171e-02 2.612624466419219971e-01 -2.432994693517684937e-01 -1.803636401891708374e-01 -7.567732781171798706e-02 4.857674241065979004e-02 3.731242716312408447e-01 -1.840226119384169579e-03
1.539805382490158081e-01 -4.284866154193878174e-02 -5.359130725264549255e-02 -3.663533926010131836e-02 3.605543971061706543e-01 2.069653421640396118e-01 -2.666199505329132080e-01 1.617879122495651245e-01 6.568741053342819214e-02 3.539630770683288574e-01 2.467292547225952148e-02 -1.753247529268264771e-01 -2.374224178493022919e-02 -3.364856168627738953e-02 -9.004402905702590942e-02 2.084772847592830658e-02 1.903938502073287964e-01 2.503343820571899414e-01 -3.797837346792221069e-02 2.287662625312805176e-01 5.260388180613517761e-02 1.348476111888885498e-01 -1.976053267717361450e-01 1.332023143768310547e-01 5.168962478637695312e-02 2.339005917310714722e-01 -1.238765567541122437e-01 -2.535746395587921143e-01 -1.230929046869277954e-02 4.956316202878952026e-02 3.928458392620086670e-01 6.749405711889266968e-02
-1.109280586242675781e-01 4.715586081147193909e-02 -3.441321551799774170e-01 1.028319299221038818e-01 7.449062168598175049e-02 2.139012217521667480e-01 -4.662206023931503296e-02 1.210820600390434265e-01 3.203202188014984131e-01 2.911398410797119141e-01 1.394122093915939331e-02 1.744706779718399048e-01 2.998304963111877441e-01 -1.694729477167129517e-01 -8.477824181318283081e-02 3.062379062175750732e-01 1.830596290528774261e-02 -4.933008924126625061e-03 -5.550859030336141586e-03 6.499731540679931641e-02 1.245109513401985168e-01 1.421256512403488159e-01 -7.082275301218032837e-02 1.787898093461990356e-01 6.622776389122009277e-02 3.066228330135345459e-01 -1.225778758525848389e-01 2.694979012012481689e-01 -1.366405338048934937e-01 -2.435252629220485687e-02 2.256418168544769287e-01 -1.311768144369125366e-01
1.098828911781311035e-01 -3.019484579563140869e-01 -2.848696410655975342e-01 1.456907019019126892e-02 4.856261610984802246e-02 1.973944716155529022e-02 -2.702263295650482178e-01 -2.090966105461120605e-01 1.359039694070816040e-01 -2.703659981489181519e-02 -1.065930649638175964e-01 2.723487019538879395e-01 1.455561965703964233e-01 4.561695456504821777e-02 -1.271548718214035034e-01 -8.692731708288192749e-02 8.953167498111724854e-02 1.189810875803232193e-02 5.979346856474876404e-02 -5.281508341431617737e-02 2.596640288829803467e-01 -2.680587172508239746e-01 1.531509608030319214e-01 4.226374626159667969e-01 -1.368858478963375092e-02 -1.347440183162689209e-01 -3.434617221355438232e-01 -6.065492331981658936e-02 -6.738538295030593872e-02 -4.740408807992935181e-02 1.683892756700515747e-01 1.147060468792915344e-01
-9.797046333551406860e-02 6.650561001151800156e-03 -6.599080562591552734e-02 2.028078399598598480e-02 -2.204794436693191528e-01 1.383863240480422974e-01 -1.827060580253601074e-01 1.868828944861888885e-02 1.882076114416122437e-01 1.221062242984771729e-01 -6.682145595550537109e-02 3.780140578746795654e-01 1.070289537310600281e-01 -1.433925479650497437e-01 -1.877572685480117798e-01 2.752962112426757812e-01 4.597990810871124268e-01 3.166115283966064453e-02 5.351485684514045715e-02 -2.514034975320100784e-03 6.701988726854324341e-02 -4.534733667969703674e-02 -1.042388826608657837e-01 3.088216185569763184e-01 2.236490994691848755e-01 1.945802122354507446e-01 -1.250366270542144775e-01 -1.489651110023260117e-02 -2.420594394207000732e-01 9.645775705575942993e-02 2.079561799764633179e-01 1.995499990880489349e-02
1.889598518610000610e-01 -1.292355060577392578e-01 -3.151876628398895264e-01 -2.160326689481735229e-01 4.433853924274444580e-02 2.708213217556476593e-02 3.980064019560813904e-02 -1.749646291136741638e-02 2.996175363659858704e-02 8.433023095130920410e-02 -1.645870804786682129e-01 2.872608006000518799e-01 7.186499983072280884e-02 1.483705546706914902e-02 -1.222709715366363525e-01 6.941806524991989136e-02 2.118617529049515724e-03 1.021672710776329041e-01 -1.180146709084510803e-01 -5.923872068524360657e-02 -1.190212741494178772e-01 2.877125516533851624e-02 -6.522252690047025681e-03 4.311557710170745850e-01 9.063252806663513184e-02 4.208086524158716202e-03 2.051327824592590332e-01 1.688136607408523560e-01 3.765137866139411926e-02 2.325259447097778320e-01 5.378035306930541992e-01 -4.335247725248336792e-02
1.056445315480232239e-01 1.660885065793991089e-01 -7.997877895832061768e-02 6.958796828985214233e-02 -5.810370296239852905e-02 3.002734184265136719e-01 -1.161242201924324036e-01 1.158052240498363972e-03 1.190920919179916382e-01 9.977079927921295166e-02 3.643681108951568604e-02 -6.013433635234832764e-02 1.200061663985252380e-01 -3.069520294666290283e-01 3.771704137325286865e-01 1.530988216400146484e-01 3.267788887023925781e-01 9.491620957851409912e-02 -3.503826558589935303e-01 1.852458566427230835e-01 -5.588162317872047424e-02 3.799033537507057190e-02 6.556601822376251221e-02 7.854505628347396851e-02 9.490567445755004883e-02 1.340247839689254761e-01 8.928734809160232544e-02 -2.688870429992675781e-01 -5.383592844009399414e-02 -5.570357292890548706e-02 3.430516421794891357e-01 1.440488547086715698e-01
1.643970459699630737e-01 -2.812765352427959442e-02 -1.812594980001449585e-01 1.967592835426330566e-01 2.235816270112991333e-01 8.000630885362625122e-02 1.594391614198684692e-01 -1.582943648099899292e-01 -3.846918419003486633e-02 1.097922101616859436e-01 -1.801011897623538971e-02 -1.067533120512962341e-01 1.242730095982551575e-01 -3.930666148662567139e-01 8.863668888807296753e-03 1.365503370761871338e-01 -4.850720614194869995e-02 5.257101655006408691e-01 -9.039385616779327393e-02 4.522885382175445557e-02 1.547261178493499756e-01 -5.236084014177322388e-02 2.047691792249679565e-01 1.366538256406784058e-01 -4.686701111495494843e-03 1.323364526033401489e-01 -3.219652473926544189e-01 -5.581660941243171692e-02 4.663654789328575134e-02 1.557541340589523315e-01 2.280246913433074951e-01 -2.919058501720428467e-02
1.753555610775947571e-02 -1.896165758371353149e-01 -1.952373236417770386e-01 6.984996795654296875e-02 2.187923491001129150e-01 1.384806036949157715e-01 4.611693695187568665e-02 -1.995385624468326569e-02 -1.111420094966888428e-01 1.882071495056152344e-01 -4.096070677042007446e-02 -1.318700313568115234e-01 4.204409122467041016e-01 1.002834178507328033e-03 -1.066886112093925476e-01 8.668879419565200806e-02 2.096020877361297607e-01 8.487533777952194214e-02 1.146022528409957886e-01 -1.797792129218578339e-02 3.236123919486999512e-01 -2.765547037124633789e-01 2.057153582572937012e-01 2.209969013929367065e-01 -1.292441934347152710e-01 4.417846202850341797e-01 -6.035065650939941406e-02 -1.736212223768234253e-01 -1.114497054368257523e-02 1.018341747112572193e-03 -2.037440799176692963e-02 -7.412390410900115967e-02
2.699790596961975098e-01 -8.498352020978927612e-02 7.423080503940582275e-02 -1.580685675144195557e-01 8.874214254319667816e-03 4.933644831180572510e-02 2.042474597692489624e-02 1.283284276723861694e-01 4.089730978012084961e-02 -6.067366153001785278e-02 -2.106105536222457886e-01 2.259730994701385498e-01 3.281830251216888428e-01 -5.638816580176353455e-02 -5.043097957968711853e-02 2.164911329746246338e-01 3.570118546485900879e-02 -1.138051673769950867e-01 -3.182707726955413818e-01 -4.749910533428192139e-02 -6.355507671833038330e-02 1.558722257614135742e-01 2.322475910186767578e-01 1.296048164367675781e-01 1.605801582336425781e-01 8.751481771469116211e-03 -8.344838768243789673e-02 -5.564342141151428223e-01 -1.433050353080034256e-02 -9.015988558530807495e-03 1.123124063014984131e-01 -1.916475296020507812e-01
7.002034783363342285e-02 -1.026946902275085449e-01 -2.590830326080322266e-01 4.964400082826614380e-02 -2.886261641979217529e-01 4.132676720619201660e-01 -1.564417928457260132e-01 1.819759756326675415e-01 2.265864312648773193e-01 2.109637558460235596e-01 -1.935050189495086670e-01 2.308813482522964478e-02 1.198323071002960205e-01 -5.326463282108306885e-02 2.734906785190105438e-02 1.602806150913238525e-01 1.326859742403030396e-01 3.253114819526672363e-01 -1.730020344257354736e-01 2.659636139869689941e-01 -1.647792607545852661e-01 9.359074756503105164e-03 4.595129564404487610e-02 8.227611333131790161e-02 -1.620137393474578857e-01 4.627674445509910583e-02 2.460969612002372742e-02 -2.676760964095592499e-02 -7.977359741926193237e-02 -7.889214903116226196e-02 2.729694545269012451e-01 2.208764106035232544e-01
5.178753286600112915e-02 -9.905597567558288574e-02 -2.225692570209503174e-01 -3.599034845829010010e-01 -2.178720682859420776e-01 1.560086477547883987e-02 1.037739664316177368e-01 1.750361174345016479e-01 7.955990731716156006e-02 -1.047246996313333511e-02 2.371678501367568970e-02 -2.698860466480255127e-01 -4.855313524603843689e-02 -9.537636488676071167e-02 -2.112721204757690430e-01 1.604653708636760712e-02 3.893267363309860229e-02 2.000490427017211914e-01 -4.016039147973060608e-02 2.463503032922744751e-01 -9.038366377353668213e-03 9.908697009086608887e-02 2.058617919683456421e-01 2.754595279693603516e-01 2.287428230047225952e-01 2.125865966081619263e-01 -1.075714081525802612e-01 -2.558658123016357422e-01 1.953414827585220337e-01 -1.264741718769073486e-01 2.576979994773864746e-01 2.366881668567657471e-01
-1.120264977216720581e-01 6.201469898223876953e-02 -1.064093410968780518e-01 -2.534073889255523682e-01 2.373717427253723145e-01 -2.449105978012084961e-01 -9.305049665272235870e-03 4.438230767846107483e-02 -6.424773484468460083e-02 -1.088447570800781250e-01 -3.493872582912445068e-01 2.886448241770267487e-02 8.362160623073577881e-02 -6.210535764694213867e-02 -1.253353357315063477e-01 1.555923372507095337e-01 1.401271969079971313e-01 2.087790518999099731e-01 -1.920631378889083862e-01 -3.939112648367881775e-02 7.734061032533645630e-02 1.310136020183563232e-01 1.489578038454055786e-01 3.733382821083068848e-01 3.382443264126777649e-02 1.956797987222671509e-01 1.167793869972229004e-01 -2.023452222347259521e-01 -2.830395996570587158e-01 2.429573684930801392e-01 2.784076631069183350e-01 -5.467530712485313416e-02
-1.789431436918675900e-03 1.219601780176162720e-01 -1.990280002355575562e-01 -1.410714089870452881e-01 8.280365914106369019e-02 1.738312840461730957e-01 -9.237077832221984863e-02 -3.442979156970977783e-01 7.030523568391799927e-02 -5.152433295734226704e-04 -7.144701201468706131e-03 1.829350590705871582e-01 4.708191454410552979e-01 -1.922546923160552979e-01 -3.334495052695274353e-02 2.242011576890945435e-02 1.821772158145904541e-01 2.191388905048370361e-01 -9.341470897197723389e-02 1.886972784996032715e-01 1.206087321043014526e-01 2.951989769935607910e-01 3.368188738822937012e-01 6.866001337766647339e-02 1.322275400161743164e-01 1.423828452825546265e-01 -1.333175599575042725e-01 5.360280722379684448e-02 -1.333358287811279297e-01 -1.841622404754161835e-02 -1.749504059553146362e-01 1.011592447757720947e-01
3.389042615890502930e-02 8.257303386926651001e-02 -1.635372489690780640e-01 1.556898932904005051e-02 1.217263117432594299e-01 -6.056785956025123596e-02 -2.490700185298919678e-01 8.315091580152511597e-02 1.662383675575256348e-01 5.302088707685470581e-02 2.854159660637378693e-02 1.726420596241950989e-02 3.295223712921142578e-01 2.197548896074295044e-01 -4.963990673422813416e-02 1.920615732669830322e-01 1.248704418540000916e-01 4.425626620650291443e-02 -2.924419939517974854e-02 -7.132099568843841553e-02 -1.850938238203525543e-02 2.921716868877410889e-01 2.327163368463516235e-01 2.010515630245208740e-01 3.524851799011230469e-01 4.683017134666442871e-01 -8.614341914653778076e-02 -6.638667732477188110e-02 -9.296608157455921173e-03 -1.492266356945037842e-01 2.186287045478820801e-01 -1.432133913040161133e-01
-7.202691584825515747e-02 -1.597163677215576172e-01 -1.576921194791793823e-01 -4.498387575149536133e-01 1.011013835668563843e-01 2.309507727622985840e-01 -1.010681614279747009e-01 1.311497539281845093e-01 2.453769892454147339e-01 2.393922023475170135e-02 -2.124572098255157471e-01 2.102074176073074341e-01 1.721083223819732666e-01 -1.477620601654052734e-01 -1.114177610725164413e-02 -7.859472185373306274e-02 5.166796036064624786e-03 -1.215770542621612549e-01 8.625070005655288696e-02 -2.228227071464061737e-02 1.042314097285270691e-01 -2.112245559692382812e-01 1.427190303802490234e-01 1.065736263990402222e-01 1.422604024410247803e-01 7.809168193489313126e-03 -3.499152064323425293e-01 -3.190817534923553467e-01 -4.241767525672912598e-02 9.508894383907318115e-02 2.790051102638244629e-01 -7.357772439718246460e-03
2.248769253492355347e-01 -8.405573666095733643e-03 -1.744984649121761322e-02 -1.585759669542312622e-01 5.095616355538368225e-02 3.593534529209136963e-01 1.074479445815086365e-01 4.178981110453605652e-02 2.109311074018478394e-01 2.579282820224761963e-01 -3.907053172588348389e-02 2.816513180732727051e-01 2.386610060930252075e-01 -2.800408005714416504e-01 8.834424614906311035e-02 1.255138814449310303e-01 -4.053294658660888672e-02 1.440706104040145874e-01 4.276888445019721985e-03 4.059935733675956726e-02 1.937210261821746826e-01 1.980572342872619629e-01 2.334157079458236694e-01 7.144305855035781860e-02 -7.842592149972915649e-02 3.692568242549896240e-01 1.416028756648302078e-02 -1.064921319484710693e-01 1.083234548568725586e-01 -1.247984915971755981e-01 -5.147871747612953186e-02 2.892476916313171387e-01
7.414734363555908203e-02 -1.794457435607910156e-01 -2.156679779291152954e-01 -1.235273256897926331e-01 -5.743440240621566772e-02 -1.043722033500671387e-02 -2.603737413883209229e-01 2.711215913295745850e-01 1.638033837080001831e-01 -2.415914237499237061e-01 1.014778241515159607e-01 5.700685828924179077e-02 3.181807100772857666e-01 8.234582841396331787e-02 1.739146709442138672e-01 1.299122422933578491e-01 8.145174384117126465e-02 1.496120989322662354e-01 -1.335053443908691406e-01 -2.971282415091991425e-02 -1.509580463171005249e-01 -4.681266844272613525e-02 8.385804481804370880e-03 1.046603545546531677e-01 3.450689613819122314e-01 3.422254621982574463e-01 -1.065263748168945312e-01 1.047501340508460999e-01 1.510463282465934753e-02 1.176391728222370148e-02 3.630577027797698975e-01 1.658747047185897827e-01
4.807185009121894836e-02 -1.108395531773567200e-01 4.628659412264823914e-02 1.147102285176515579e-02 1.482844352722167969e-01 3.184197843074798584e-01 -1.196864172816276550e-01 1.359785646200180054e-01 5.479136854410171509e-02 -1.826445572078227997e-02 -2.279779464006423950e-01 7.311566919088363647e-02 4.219064414501190186e-01 -3.535659983754158020e-02 3.130745142698287964e-02 -6.288455799221992493e-03 8.529363200068473816e-03 1.844200044870376587e-01 8.039660751819610596e-02 1.534430384635925293e-01 2.726929485797882080e-01 4.244653880596160889e-01 3.656465113162994385e-01 -1.283668428659439087e-01 1.628680080175399780e-01 1.618366390466690063e-01 -1.688899695873260498e-01 -5.989957600831985474e-02 -9.044739603996276855e-02 -6.896314024925231934e-02 1.239993721246719360e-01 -6.375049799680709839e-02
-1.413089875131845474e-02 -4.518390446901321411e-02 -2.301040589809417725e-01 -1.156259179115295410e-01 -1.229044888168573380e-02 3.727835714817047119e-01 -6.922252476215362549e-02 6.875099241733551025e-02 2.344635128974914551e-02 2.392261475324630737e-02 -1.479656547307968140e-01 2.382596135139465332e-01 3.891402482986450195e-02 -3.049506843090057373e-01 4.107910767197608948e-02 1.866296529769897461e-01 6.869723647832870483e-02 -2.148727923631668091e-01 4.022948816418647766e-02 2.335856854915618896e-02 -1.851306706666946411e-01 1.126958131790161133e-01 -8.504893630743026733e-03 4.860033690929412842e-01 9.939330071210861206e-02 3.195182681083679199e-01 1.517266929149627686e-01 -1.463031470775604248e-01 -4.173622280359268188e-02 8.815298229455947876e-02 1.628629714250564575e-01 2.079924941062927246e-01
-6.263905763626098633e-02 -9.087982773780822754e-02 -2.909530103206634521e-01 1.910261996090412140e-02 -1.379052847623825073e-01 2.545619308948516846e-01 -5.169016867876052856e-02 -1.002877652645111084e-01 -1.718350946903228760e-01 -1.473443061113357544e-01 2.035170346498489380e-01 2.976058423519134521e-02 3.008700907230377197e-01 -4.665104299783706665e-02 -5.250496044754981995e-02 6.658448372036218643e-03 5.558053031563758850e-02 2.164525836706161499e-01 -1.380089223384857178e-01 4.835868626832962036e-02 4.231476783752441406e-01 1.309326291084289551e-01 1.947477012872695923e-01 4.274481236934661865e-01 3.191995620727539062e-02 9.245156496763229370e-02 5.387280252762138844e-04 9.726105630397796631e-02 -1.375388950109481812e-01 -1.583043038845062256e-01 1.343580633401870728e-01 -2.190651595592498779e-01
1.746838688850402832e-01 1.148334145545959473e-01 -1.195899024605751038e-01 3.920144587755203247e-02 2.372804842889308929e-02 2.054360359907150269e-01 -1.235541179776191711e-01 -1.496307253837585449e-01 2.438170090317726135e-02 1.004775464534759521e-01 2.018544822931289673e-02 -1.419696211814880371e-01 1.044142022728919983e-01 -4.729467928409576416e-01 -6.017588451504707336e-02 4.047443345189094543e-02 8.650062233209609985e-02 2.565940320491790771e-01 -4.989991486072540283e-01 6.194794923067092896e-02 -3.395458683371543884e-02 -7.149074971675872803e-02 1.966984272003173828e-01 -6.694883923046290874e-04 -4.928632080554962158e-02 1.674928814172744751e-01 -1.265515685081481934e-01 -1.695781648159027100e-01 3.430112451314926147e-02 -1.426480244845151901e-02 3.697733283042907715e-01 6.680311262607574463e-02
-1.175377219915390015e-01 -3.216030895709991455e-01 -9.336273372173309326e-02 -5.511428415775299072e-02 5.769608169794082642e-02 9.720154106616973877e-02 -2.704020142555236816e-01 1.978175528347492218e-02 8.245499432086944580e-02 3.321983814239501953e-01 -7.597262412309646606e-02 5.386147275567054749e-02 2.598004639148712158e-01 6.105796620249748230e-02 2.994330227375030518e-01 1.393574327230453491e-01 3.858137503266334534e-02 8.195758610963821411e-02 1.314831078052520752e-01 -6.039776373654603958e-03 -2.142871916294097900e-02 2.296096384525299072e-01 2.738181054592132568e-01 1.880142837762832642e-01 2.902623116970062256e-01 -2.628247439861297607e-01 -1.576546281576156616e-01 -1.859744340181350708e-01 -5.440322682261466980e-02 5.487858504056930542e-02 2.566135227680206299e-01 -7.040281593799591064e-02
9.941153973340988159e-02 1.384836137294769287e-01 -1.013170406222343445e-01 -5.160087347030639648e-01 5.136464163661003113e-02 1.501828283071517944e-01 -1.372887492179870605e-01 2.458484657108783722e-02 1.153842657804489136e-01 2.253078967332839966e-01 1.984339207410812378e-02 3.375238180160522461e-01 3.556531965732574463e-01 -3.612854925449937582e-04 -6.963031738996505737e-02 1.348387598991394043e-01 -5.386243015527725220e-02 1.331127807497978210e-02 2.043425440788269043e-01 6.868769973516464233e-02 6.196859851479530334e-02 2.786331474781036377e-01 2.584949731826782227e-01 1.346182264387607574e-02 1.564525961875915527e-01 2.663355469703674316e-01 -6.960391998291015625e-03 6.857792846858501434e-03 -5.374778807163238525e-02 -8.884583413600921631e-02 1.316473335027694702e-01 1.416653860360383987e-02
-2.878964319825172424e-02 -5.227533355355262756e-02 -2.817635238170623779e-01 -9.758549183607101440e-02 -2.653083801269531250e-01 2.204283922910690308e-01 -7.162445783615112305e-02 3.399149179458618164e-01 1.059207096695899963e-01 1.976105123758316040e-01 -3.370269015431404114e-02 6.292644888162612915e-02 2.092609107494354248e-01 -2.199228107929229736e-01 -7.385497540235519409e-02 1.258669495582580566e-01 1.409780830144882202e-01 2.840146422386169434e-01 -3.307763114571571350e-02 3.337491154670715332e-01 -7.851498574018478394e-02 1.262625604867935181e-01 1.452393233776092529e-01 -1.228986978530883789e-01 -1.653051227331161499e-01 1.110744699835777283e-01 -2.999791316688060760e-02 -6.658235937356948853e-02 9.622601419687271118e-02 1.124994531273841858e-01 2.992457449436187744e-01 2.669653892517089844e-01
-2.791761979460716248e-02 -4.535510670393705368e-03 -2.049664556980133057e-01 4.019512981176376343e-02 7.749749813228845596e-03 2.152221649885177612e-01 -2.972836792469024658e-01 1.262017339468002319e-01 5.925262719392776489e-02 3.283478915691375732e-01 -8.089289069175720215e-02 -4.949129372835159302e-02 8.090553432703018188e-02 8.588275313377380371e-02 1.536784041672945023e-02 3.545123338699340820e-02 6.300131231546401978e-02 3.542541265487670898e-01 4.734533652663230896e-02 3.783161640167236328e-01 2.091545164585113525e-01 -1.311339288949966431e-01 -1.154382303357124329e-01 3.218675851821899414e-01 1.019864156842231750e-01 -4.959660582244396210e-03 -8.815147913992404938e-03 -1.902496814727783203e-01 -1.660422235727310181e-01 -1.983936876058578491e-02 2.475510686635971069e-01 2.837554216384887695e-01
-4.735204577445983887e-02 1.412258204072713852e-02 -2.230486869812011719e-01 -7.302644103765487671e-02 5.857704207301139832e-02 1.281612515449523926e-01 5.315899848937988281e-02 -2.105272114276885986e-01 2.798075787723064423e-02 2.516237795352935791e-01 4.950041323900222778e-02 1.811112612485885620e-01 2.938570380210876465e-01 -2.677469551563262939e-01 -2.114003449678421021e-01 -7.060354202985763550e-02 4.973373562097549438e-02 4.398019984364509583e-02 -1.671460270881652832e-01 8.277253806591033936e-02 8.747342973947525024e-02 -2.149979472160339355e-01 7.300338149070739746e-02 2.566853761672973633e-01 6.108965724706649780e-02 -1.425407677888870239e-01 -1.892638579010963440e-02 -5.417108535766601562e-01 -2.043062262237071991e-02 2.430557161569595337e-01 6.356652081012725830e-02 1.507448703050613403e-01
2.570877373218536377e-01 -6.110890582203865051e-02 -1.313187181949615479e-01 -2.598217725753784180e-01 1.082898601889610291e-01 -8.991704136133193970e-02 1.091702654957771301e-02 1.935401260852813721e-01 1.518352180719375610e-01 -1.678051054477691650e-01 -6.433715578168630600e-03 1.551817953586578369e-01 2.106374055147171021e-01 -4.745442792773246765e-02 -2.714133858680725098e-01 1.054482981562614441e-01 2.372053265571594238e-01 2.675095796585083008e-01 -3.261001706123352051e-01 -9.790243208408355713e-02 5.310893803834915161e-02 -1.021671146154403687e-01 3.151476681232452393e-01 1.084855012595653534e-02 7.416459918022155762e-02 1.617451198399066925e-02 -1.187148243188858032e-01 -3.513813912868499756e-01 1.791239827871322632e-01 -1.644284427165985107e-01 1.330143809318542480e-01 -6.858379393815994263e-02
-5.450451001524925232e-02 -1.893975436687469482e-01 -3.831801414489746094e-01 -1.052775513380765915e-02 6.450999062508344650e-03 3.715993165969848633e-01 -1.614850312471389771e-01 -1.853739619255065918e-01 3.383250236511230469e-01 1.232789605855941772e-01 -4.631108418107032776e-02 4.710326343774795532e-02 5.091699212789535522e-02 -2.194566875696182251e-01 -1.254342030733823776e-02 9.824997186660766602e-02 1.219947710633277893e-01 3.228584304451942444e-02 2.011705487966537476e-01 1.062191724777221680e-01 -8.140306174755096436e-02 -1.308140754699707031e-01 -7.814652472734451294e-02 7.732698321342468262e-02 3.926932513713836670e-01 2.235187888145446777e-01 -5.736321583390235901e-02 -9.284817497245967388e-04 -2.185853272676467896e-01 -5.045203492045402527e-02 2.378831803798675537e-01 5.644930899143218994e-02
-1.313244551420211792e-01 9.436797350645065308e-02 -1.081914901733398438e-01 -4.417513310909271240e-02 4.118986427783966064e-02 2.108721435070037842e-01 -9.158580750226974487e-02 2.592854201793670654e-02 1.003570482134819031e-02 1.630654186010360718e-01 -2.805951237678527832e-01 1.176007166504859924e-01 2.456550449132919312e-01 -4.024602770805358887e-01 -1.040195524692535400e-01 2.101117670536041260e-01 -3.309968486428260803e-02 -1.861744374036788940e-01 5.946210026741027832e-02 2.816266007721424103e-02 8.633713424205780029e-02 -1.664470583200454712e-01 2.418866306543350220e-01 3.677587807178497314e-01 -9.159924462437629700e-03 1.529977172613143921e-01 -1.273035407066345215e-01 3.388603776693344116e-02 1.597216874361038208e-01 2.286183685064315796e-01 1.806998699903488159e-01 -2.968993484973907471e-01
2.846359312534332275e-01 1.731551885604858398e-01 -4.030337631702423096e-01 -5.656168609857559204e-02 1.000138148665428162e-01 -7.259538769721984863e-02 -1.040691211819648743e-01 8.050685375928878784e-02 -8.770643919706344604e-02 6.989815086126327515e-02 3.411398828029632568e-02 3.096078336238861084e-01 1.540700644254684448e-01 -1.572975367307662964e-01 -1.396907120943069458e-01 1.754316128790378571e-02 -1.528194546699523926e-01 1.662159115076065063e-01 -1.613723784685134888e-01 1.171656176447868347e-01 2.999722063541412354e-01 9.186292439699172974e-02 -1.254660785198211670e-01 2.676792442798614502e-01 7.488689571619033813e-02 2.054845727980136871e-02 1.709355456114280969e-05 -2.208865992724895477e-02 -2.589237093925476074e-01 8.192889392375946045e-02 3.942641615867614746e-01 -2.442763745784759521e-02
2.237247526645660400e-01 -3.124687373638153076e-01 -1.317102462053298950e-01 5.641966685652732849e-02 2.302756607532501221e-01 2.671021781861782074e-02 2.286611497402191162e-02 -1.018831357359886169e-01 1.000323966145515442e-01 -2.074681520462036133e-01 -9.704218059778213501e-02 -3.289296478033065796e-02 6.279346346855163574e-02 -1.446562111377716064e-01 -7.021342962980270386e-02 1.478847209364175797e-02 9.020261466503143311e-02 4.953565001487731934e-01 -1.703056842088699341e-01 -4.083395004272460938e-02 1.367132961750030518e-01 -1.016512587666511536e-01 3.713413178920745850e-01 2.434148788452148438e-01 3.994813933968544006e-02 1.100723370909690857e-01 -2.041908651590347290e-01 -1.609015762805938721e-01 1.557975560426712036e-01 -1.486817002296447754e-01 1.626883745193481445e-01 9.525866061449050903e-02
-1.007971018552780151e-01 -7.721181958913803101e-02 6.113375350832939148e-02 1.241905428469181061e-02 -1.528625190258026123e-01 2.142004817724227905e-01 -2.963792681694030762e-01 3.665252774953842163e-02 1.119343563914299011e-01 -3.321615979075431824e-02 -1.473000943660736084e-01 4.553410410881042480e-01 8.539776504039764404e-02 -1.897048950195312500e-01 -5.633648112416267395e-02 2.046477645635604858e-01 3.782819509506225586e-01 -7.874861359596252441e-02 9.044267237186431885e-02 6.345479190349578857e-02 1.216741055250167847e-01 -3.458887338638305664e-02 -1.035865843296051025e-01 2.543535828590393066e-01 1.482755839824676514e-01 2.512934803962707520e-01 3.509630262851715088e-02 -1.585699021816253662e-01 -1.760955452919006348e-01 1.595287211239337921e-02 2.629827857017517090e-01 -1.602715849876403809e-01
1.637663096189498901e-01 -1.023649331182241440e-02 3.345550596714019775e-02 -2.144942730665206909e-01 -3.218082711100578308e-02 -5.263913795351982117e-02 -2.543466389179229736e-01 -2.045620232820510864e-01 -3.708424046635627747e-03 7.377288490533828735e-02 1.150548225268721581e-03 -1.750984340906143188e-01 3.879793584346771240e-01 5.432780832052230835e-02 1.327562332153320312e-01 1.850905716419219971e-01 1.032016519457101822e-02 2.447107136249542236e-01 2.230662554502487183e-01 4.624743387103080750e-02 2.378570288419723511e-02 3.109672367572784424e-01 2.465240210294723511e-01 3.480134010314941406e-01 2.939051687717437744e-01 1.416731923818588257e-01 -5.266261100769042969e-02 -1.421985030174255371e-01 -1.371822506189346313e-01 -1.008180901408195496e-01 1.513298153877258301e-01 4.189382120966911316e-02
2.115079015493392944e-01 -6.117729470133781433e-03 -8.844581246376037598e-02 -1.347896009683609009e-01 2.574110329151153564e-01 -4.993055388331413269e-02 -4.122521281242370605e-01 2.780754677951335907e-02 2.081892341375350952e-01 4.915997385978698730e-02 -6.571993231773376465e-02 -9.155825525522232056e-02 2.627146542072296143e-01 -6.912318617105484009e-02 1.109779532998800278e-02 2.120198458433151245e-01 -4.261640831828117371e-02 4.521421715617179871e-02 -2.108294665813446045e-01 -1.252870168536901474e-02 -4.159683361649513245e-02 1.732143014669418335e-01 4.768635928630828857e-01 1.567895561456680298e-01 1.071425750851631165e-01 3.619075939059257507e-02 2.460403740406036377e-01 5.512906610965728760e-02 7.073180377483367920e-02 1.352312881499528885e-02 3.102940320968627930e-01 4.907990619540214539e-02
1.612111628055572510e-01 1.754856854677200317e-02 -4.212371110916137695e-01 1.434302181005477905e-01 3.853058815002441406e-02 8.663357794284820557e-02 -3.547876179218292236e-01 -1.185970567166805267e-02 -5.257129669189453125e-02 3.329648450016975403e-02 -6.133557483553886414e-02 1.223639324307441711e-01 9.386844187974929810e-02 -3.507405519485473633e-01 -6.506957113742828369e-02 1.723143607378005981e-01 1.122321113944053650e-01 1.609144657850265503e-01 1.423346251249313354e-01 1.251616179943084717e-01 1.089901998639106750e-01 -2.468965016305446625e-02 5.355798453092575073e-02 3.346740901470184326e-01 1.996935307979583740e-01 3.859742283821105957e-01 -9.906722605228424072e-02 9.420666843652725220e-02 -3.342573717236518860e-02 -2.944270335137844086e-02 1.703036427497863770e-01 1.096044182777404785e-01
-3.791416436433792114e-02 -1.158898174762725830e-01 -1.524897217750549316e-01 -1.772890090942382812e-01 2.949548661708831787e-01 2.158556282520294189e-01 -1.611263751983642578e-01 -8.329597115516662598e-02 7.715600728988647461e-02 2.178621888160705566e-01 -7.627989351749420166e-02 -2.881100215017795563e-02 3.279202580451965332e-01 -2.576307579874992371e-02 -1.330257058143615723e-01 -2.334419637918472290e-02 -7.838016003370285034e-02 6.217755004763603210e-02 -2.631518542766571045e-01 5.470714718103408813e-02 1.525141000747680664e-01 -3.086350113153457642e-02 -6.242792308330535889e-02 2.457867115736007690e-01 2.510940134525299072e-01 -1.038747504353523254e-01 -4.029548764228820801e-01 -2.043123543262481689e-01 2.667612954974174500e-02 3.213794529438018799e-01 6.727099418640136719e-02 1.421438902616500854e-01
1.979835480451583862e-01 -8.778372406959533691e-02 -3.922488540410995483e-02 8.336745202541351318e-02 4.464801251888275146e-01 1.089422255754470825e-01 -8.481047302484512329e-02 3.405470028519630432e-02 7.787970453500747681e-02 4.141562804579734802e-02 -4.117397964000701904e-02 -6.131391972303390503e-02 2.381010949611663818e-01 -1.471017003059387207e-01 -2.211515307426452637e-01 -2.436935901641845703e-01 2.080974280834197998e-01 -6.249716877937316895e-02 -1.964441984891891479e-01 8.410990983247756958e-02 1.950342804193496704e-01 -1.514430940151214600e-01 7.678632438182830811e-02 3.928818404674530029e-01 6.686881184577941895e-02 1.935076862573623657e-01 -6.632982287555932999e-03 -1.506319940090179443e-01 6.091914325952529907e-02 -1.966727226972579956e-01 3.224022984504699707e-01 9.771696291863918304e-03
-2.564289271831512451e-01 6.483581662178039551e-02 -1.962731778621673584e-01 7.078859955072402954e-02 -1.146774925291538239e-02 -3.725839033722877502e-02 -4.778075218200683594e-02 1.593032926321029663e-01 -1.936982385814189911e-02 1.880668103694915771e-01 -1.516093462705612183e-01 2.056713551282882690e-01 4.882905781269073486e-01 -2.899246215820312500e-01 -1.107541918754577637e-01 1.229903995990753174e-01 1.339984983205795288e-01 6.655644625425338745e-02 1.190898120403289795e-01 -8.658938109874725342e-02 8.850559592247009277e-02 1.507715205661952496e-03 -4.790085181593894958e-02 3.604451715946197510e-01 -1.881187260150909424e-01 1.049918234348297119e-01 -2.331431657075881958e-01 -9.443946182727813721e-02 1.700730323791503906e-01 1.786500960588455200e-01 1.831228435039520264e-01 -1.350606083869934082e-01
4.032032489776611328e-01 -6.143281236290931702e-03 -1.857204586267471313e-01 -9.349717199802398682e-02 -1.806577593088150024e-01 -3.319689258933067322e-02 6.483921408653259277e-02 -2.346807345747947693e-02 1.105676293373107910e-01 -1.622166335582733154e-01 -1.947711259126663208e-01 6.050027534365653992e-02 1.855742037296295166e-01 1.134202927350997925e-01 -8.134733140468597412e-02 3.138522058725357056e-02 1.194870918989181519e-01 3.705407679080963135e-01 -3.048498928546905518e-01 3.344531655311584473e-01 9.046117961406707764e-02 -1.710790395736694336e-01 1.311680674552917480e-01 1.557007580995559692e-01 2.141207158565521240e-01 1.973365843296051025e-01 7.090725004673004150e-02 -1.150563582777976990e-01 1.845369488000869751e-01 -1.075874716043472290e-01 1.451173275709152222e-01 1.249370202422142029e-01
1.575009971857070923e-01 1.071477308869361877e-01 -3.173031210899353027e-01 2.717619203031063080e-02 -1.366922855377197266e-01 3.048325777053833008e-01 -1.768221408128738403e-01 -3.416586667299270630e-02 2.303950488567352295e-01 1.397909373044967651e-01 -1.494026482105255127e-01 7.565402891486883163e-03 1.025946959853172302e-01 -3.790677189826965332e-01 -1.082159131765365601e-01 -1.257780194282531738e-02 2.262248992919921875e-01 8.092430979013442993e-02 2.965073585510253906e-01 1.165714487433433533e-02 -8.202844858169555664e-02 4.987943172454833984e-02 -1.109272316098213196e-01 3.342501819133758545e-01 4.319282621145248413e-02 2.331337481737136841e-01 -1.250164210796356201e-01 -2.832683175802230835e-02 -6.011779606342315674e-02 1.950837820768356323e-01 2.518324851989746094e-01 -1.999309845268726349e-02
1.554298847913742065e-01 -2.819256782531738281e-01 -3.674440383911132812e-01 -1.690882295370101929e-01 3.206791281700134277e-01 2.402306944131851196e-01 -1.222484782338142395e-01 1.622210294008255005e-01 3.242497891187667847e-02 -1.162892132997512817e-01 5.054231733083724976e-02 1.846461296081542969e-01 1.114497259259223938e-01 9.439194202423095703e-02 -6.134729459881782532e-02 2.954680323600769043e-01 1.501804888248443604e-01 6.036635860800743103e-02 -7.802531123161315918e-02 -8.650517091155052185e-03 2.671541869640350342e-01 2.548303604125976562e-01 -1.603429205715656281e-02 1.434925645589828491e-01 7.527233660221099854e-02 9.132334589958190918e-02 1.649943292140960693e-01 -1.303979307413101196e-01 1.526120454072952271e-01 2.709014117717742920e-01 1.420193910598754883e-01 -5.225070193409919739e-02
1.798493266105651855e-01 -3.021886348724365234e-01 -8.303122967481613159e-02 -6.158964335918426514e-02 7.988479733467102051e-02 -1.961491852998733521e-01 -2.474094778299331665e-01 3.339810371398925781e-01 3.134967386722564697e-02 -1.918878853321075439e-01 -5.537649244070053101e-02 1.184647157788276672e-01 3.121327161788940430e-01 -4.839353263378143311e-03 1.731085479259490967e-01 -9.560422599315643311e-02 1.233989819884300232e-01 2.827583551406860352e-01 -1.062190830707550049e-01 2.278581820428371429e-02 -4.708421230316162109e-02 1.724223494529724121e-01 2.540802359580993652e-01 9.476709365844726562e-02 9.681207686662673950e-02 2.704979777336120605e-01 -1.067530438303947449e-01 -6.524150818586349487e-02 -6.894138641655445099e-03 9.578029066324234009e-02 3.696640431880950928e-01 6.647026631981134415e-03
1.679980307817459106e-01 1.001919731497764587e-01 -1.132205948233604431e-01 2.147489190101623535e-01 1.201574802398681641e-01 -1.415769848972558975e-02 1.670077592134475708e-01 -3.038696348667144775e-01 3.877259045839309692e-02 2.226949930191040039e-01 -1.251671649515628815e-02 -1.676792055368423462e-01 2.275486588478088379e-01 -4.268418550491333008e-01 2.999625913798809052e-02 7.439909130334854126e-02 9.830350428819656372e-02 3.348369002342224121e-01 -1.542678773403167725e-01 1.202844753861427307e-01 1.384112536907196045e-01 3.778157010674476624e-02 1.254984587430953979e-01 2.384200692176818848e-01 -2.218827791512012482e-02 7.902748882770538330e-02 -2.418268173933029175e-01 -1.607154309749603271e-01 1.814828068017959595e-02 1.229108199477195740e-01 2.971220910549163818e-01 1.297327876091003418e-02
9.267805516719818115e-02 -5.220664665102958679e-02 -7.260214537382125854e-02 3.752017021179199219e-02 -7.102638483047485352e-02 -6.649620085954666138e-02 4.434978216886520386e-02 7.509601116180419922e-02 6.619222462177276611e-02 7.431027013808488846e-03 -1.716709695756435394e-02 -2.565060369670391083e-02 2.979094982147216797e-01 2.052403539419174194e-01 -2.769709378480911255e-02 1.571436524391174316e-01 8.699890971183776855e-02 1.366586387157440186e-01 -1.439231783151626587e-01 3.222367763519287109e-01 4.925517141819000244e-01 -3.787655010819435120e-02 2.155923992395401001e-01 -2.373582683503627777e-02 2.088691741228103638e-01 2.667298018932342529e-01 -1.486665457487106323e-01 -1.243201363831758499e-02 8.315045386552810669e-02 -2.000617049634456635e-02 4.201201498508453369e-01 -2.012130767107009888e-01
6.760384142398834229e-02 7.719994522631168365e-03 -4.763581790030002594e-03 1.833292841911315918e-01 -2.138812560588121414e-03 -1.032178178429603577e-01 1.091162860393524170e-01 1.221276354044675827e-02 1.656470149755477905e-01 1.831654459238052368e-01 -7.523809373378753662e-02 -3.303780406713485718e-02 4.764424860477447510e-01 1.148100197315216064e-01 -1.613570004701614380e-02 1.796261519193649292e-01 3.924429416656494141e-02 1.936328411102294922e-01 -1.883125156164169312e-01 2.117482274770736694e-01 4.392241239547729492e-01 8.952836692333221436e-02 1.197489947080612183e-01 4.861510172486305237e-02 2.667879164218902588e-01 1.079692244529724121e-01 1.819081790745258331e-02 -2.049415558576583862e-02 1.314969807863235474e-01 -3.568222001194953918e-02 3.983691930770874023e-01 2.761152200400829315e-02
1.787220686674118042e-01 -7.096444070339202881e-02 -1.125678643584251404e-01 7.379593700170516968e-02 1.990452259778976440e-01 2.853983342647552490e-01 3.472721204161643982e-02 -2.175473719835281372e-01 7.061431556940078735e-02 2.867538034915924072e-01 2.323454022407531738e-01 1.273327469825744629e-01 2.472045570611953735e-01 -7.384787499904632568e-02 -3.403704613447189331e-02 9.832843393087387085e-02 -1.745647788047790527e-01 1.922549456357955933e-01 -3.200655430555343628e-02 1.776085197925567627e-01 1.835991144180297852e-01 1.661844700574874878e-01 1.226694211363792419e-01 -1.538784336298704147e-02 1.716351062059402466e-01 5.575887486338615417e-02 -3.459283709526062012e-01 -2.061323523521423340e-01 -1.967329978942871094e-01 -2.640947401523590088e-01 2.081259191036224365e-01 1.318817883729934692e-01
2.214771881699562073e-02 -2.397608757019042969e-01 -1.622357070446014404e-01 -1.809078752994537354e-01 2.188849300146102905e-01 1.543161720037460327e-01 -1.418188214302062988e-01 9.714640676975250244e-02 3.296505287289619446e-02 -1.291120499372482300e-01 -9.916248172521591187e-02 -1.459511220455169678e-01 4.771474599838256836e-01 -2.605120837688446045e-02 -7.792402058839797974e-02 -3.255281597375869751e-02 6.545321643352508545e-02 1.166905164718627930e-01 -5.420736223459243774e-02 3.393568098545074463e-02 2.861457169055938721e-01 2.718811035156250000e-01 4.539736211299896240e-01 -3.858220577239990234e-02 4.300741851329803467e-02 1.153404489159584045e-01 -1.689932644367218018e-01 -1.620601713657379150e-01 -2.570705860853195190e-02 -1.296902298927307129e-01 1.503153890371322632e-01 -4.369895160198211670e-02
-1.305337995290756226e-02 4.947783425450325012e-02 2.149114161729812622e-01 -1.672153025865554810e-01 5.793296545743942261e-02 1.676091700792312622e-01 8.262634277343750000e-02 -2.447515428066253662e-01 1.296318471431732178e-01 4.980329573154449463e-01 -1.466958820819854736e-01 -4.580375738441944122e-03 3.535031974315643311e-01 -1.827157139778137207e-01 -1.804744899272918701e-01 1.853914856910705566e-01 1.674352586269378662e-01 1.478997319936752319e-01 2.529514394700527191e-02 -1.361166089773178101e-01 1.574144512414932251e-01 9.168443828821182251e-02 2.069233804941177368e-01 1.700327843427658081e-01 1.413533985614776611e-01 1.716538220643997192e-01 -1.522604934871196747e-02 5.733331665396690369e-02 -6.955564767122268677e-02 -1.097712293267250061e-01 5.982759967446327209e-02 2.568259537220001221e-01
1.961799710988998413e-01 -1.337544769048690796e-01 -2.776354849338531494e-01 -1.034155488014221191e-01 2.444200068712234497e-01 1.812924891710281372e-01 -9.348355978727340698e-02 1.703653484582901001e-01 -3.329076571390032768e-03 3.305087611079216003e-02 -2.420791797339916229e-02 2.537855803966522217e-01 7.793948799371719360e-02 7.708849012851715088e-02 -1.665660366415977478e-02 2.691568732261657715e-01 -7.358926534652709961e-02 9.361790120601654053e-02 -3.292060792446136475e-01 1.307818889617919922e-01 2.470888495445251465e-01 1.698817163705825806e-01 1.334253698587417603e-01 1.429004520177841187e-01 1.209119334816932678e-01 4.155560955405235291e-02 3.267287015914916992e-01 -9.312719851732254028e-02 2.598181366920471191e-01 2.353354543447494507e-01 2.248641997575759888e-01 4.024666920304298401e-02
-5.047183856368064880e-02 -2.452010214328765869e-01 -1.425739973783493042e-01 -3.392513096332550049e-01 1.065808907151222229e-01 2.200862914323806763e-01 -1.239640265703201294e-01 8.581291884183883667e-02 6.614147871732711792e-02 -2.435552515089511871e-02 -3.218385577201843262e-01 1.640264242887496948e-01 2.541657984256744385e-01 -1.112845540046691895e-01 -2.137392386794090271e-02 6.794132757931947708e-03 -5.029511451721191406e-02 -7.659129798412322998e-02 1.288741976022720337e-01 5.180234834551811218e-02 1.894155442714691162e-01 -5.797005072236061096e-02 7.326380908489227295e-02 4.956935718655586243e-02 2.766352891921997070e-01 8.572468161582946777e-02 -4.710981249809265137e-01 -1.933566033840179443e-01 1.020621228963136673e-02 8.025705069303512573e-02 2.779867947101593018e-01 -6.835536658763885498e-02
2.571552991867065430e-01 -7.378373295068740845e-02 -1.322153508663177490e-01 -6.077003851532936096e-02 -1.967330425977706909e-01 2.699606120586395264e-01 5.321678519248962402e-02 -3.795175850391387939e-01 1.479184627532958984e-01 -1.198788285255432129e-01 -1.049937903881072998e-01 1.742780953645706177e-01 2.829131484031677246e-01 9.892988204956054688e-02 1.032440736889839172e-01 5.589266866445541382e-02 1.604179888963699341e-01 1.162388473749160767e-01 -3.765970170497894287e-01 1.465617418289184570e-01 -1.575915813446044922e-01 1.099472418427467346e-01 3.844007104635238647e-02 5.365106277167797089e-03 1.420862972736358643e-01 1.488334089517593384e-01 1.147954352200031281e-02 -1.680632084608078003e-01 -1.224909946322441101e-01 -2.198465615510940552e-01 2.859858870506286621e-01 1.035613119602203369e-01
1.667652428150177002e-01 -2.781602926552295685e-02 -8.814939111471176147e-02 -6.569401919841766357e-02 4.398056268692016602e-01 5.316626653075218201e-02 -4.818098992109298706e-02 -1.285662949085235596e-01 5.438472330570220947e-02 1.691548973321914673e-01 -4.890444688498973846e-03 -9.687477350234985352e-02 2.081565856933593750e-01 -7.819204777479171753e-02 -2.101879417896270752e-01 -2.160039693117141724e-01 1.632657349109649658e-01 -4.528068937361240387e-03 -1.168770939111709595e-01 1.014012545347213745e-01 1.574600934982299805e-01 -1.479469891637563705e-02 -2.000527530908584595e-01 3.581659197807312012e-01 6.234753131866455078e-02 1.680926978588104248e-01 -5.874282121658325195e-02 -1.456964761018753052e-01 1.563373394310474396e-02 -1.958314925432205200e-01 4.719801247119903564e-01 2.912346273660659790e-02
-1.021068096160888672e-01 -6.821299344301223755e-02 -3.036816716194152832e-01 -2.998434007167816162e-01 9.795104712247848511e-02 3.333245962858200073e-02 4.604063555598258972e-02 -7.533434033393859863e-02 2.828311920166015625e-02 1.981054991483688354e-01 2.080800086259841919e-01 4.560258984565734863e-01 3.807238116860389709e-02 -2.137256264686584473e-01 1.657263338565826416e-01 2.220428287982940674e-01 -6.609665695577859879e-03 2.603524625301361084e-01 5.059247836470603943e-02 6.943584978580474854e-02 -1.597459018230438232e-01 -4.586217552423477173e-02 1.720446199178695679e-01 1.208107024431228638e-01 -2.190295234322547913e-02 1.504909545183181763e-01 -1.792564839124679565e-01 -3.111173212528228760e-01 1.364319175481796265e-01 -1.428078860044479370e-02 2.258496284484863281e-01 1.374308764934539795e-02
2.297365963459014893e-01 -7.119844853878021240e-02 -1.239282637834548950e-02 -2.403311580419540405e-01 -5.449443310499191284e-02 9.705682843923568726e-02 -2.070921361446380615e-01 -1.364023238420486450e-01 8.496186137199401855e-02 -7.962437719106674194e-02 -1.059380769729614258e-01 2.071625292301177979e-01 3.767120540142059326e-01 2.536822259426116943e-01 5.857815966010093689e-03 9.068626910448074341e-02 -7.042592018842697144e-02 1.799552589654922485e-01 1.655742675065994263e-01 2.168354839086532593e-01 -1.269127875566482544e-01 2.499141991138458252e-01 4.327928125858306885e-01 7.951375097036361694e-02 1.204797998070716858e-01 1.738752238452434540e-02 6.740956008434295654e-02 -1.576006263494491577e-01 -1.278502196073532104e-01 5.787829309701919556e-02 2.006710916757583618e-01 1.999943405389785767e-01
-1.710003316402435303e-01 -1.609531193971633911e-01 -1.960931271314620972e-01 1.957739144563674927e-01 -7.702938467264175415e-02 3.803594112396240234e-01 9.380912524648010731e-04 2.282686717808246613e-02 1.758023202419281006e-01 3.876407146453857422e-01 1.515060216188430786e-01 1.772044575773179531e-03 3.050817847251892090e-01 -5.394472554326057434e-02 -2.882682532072067261e-02 7.426937669515609741e-02 -8.526075631380081177e-02 -1.359676849097013474e-02 4.693279415369033813e-02 1.742989569902420044e-01 -3.799861669540405273e-02 2.501513063907623291e-01 1.872973293066024780e-01 9.373294562101364136e-02 7.426739484071731567e-02 -1.168420817703008652e-02 -2.064145542681217194e-02 -2.241195142269134521e-01 8.718331158161163330e-02 -3.275719881057739258e-01 2.916248440742492676e-01 7.939490675926208496e-02
-7.541356235742568970e-02 -6.035580113530158997e-02 -1.244484353810548782e-02 1.237836629152297974e-01 9.332779794931411743e-02 2.845489978790283203e-01 -5.408404394984245300e-02 -2.417212724685668945e-01 3.103320598602294922e-01 1.559526473283767700e-01 1.887463629245758057e-01 3.506271839141845703e-01 3.597164899110794067e-02 -2.017889916896820068e-01 -5.585591867566108704e-02 2.887971103191375732e-01 1.539195477962493896e-01 -1.737125217914581299e-01 5.550960451364517212e-02 8.275197446346282959e-02 -1.638997197151184082e-01 1.027983874082565308e-01 1.567572355270385742e-01 2.069138288497924805e-01 3.319066464900970459e-01 4.958407580852508545e-02 -1.234218403697013855e-01 -1.588121950626373291e-01 1.295288354158401489e-01 -5.170664191246032715e-02 2.259700745344161987e-01 -1.556603759527206421e-01
-1.529498994350433350e-01 -8.831467479467391968e-02 -2.576209008693695068e-01 4.884781688451766968e-02 -2.301345206797122955e-02 9.465375542640686035e-02 -1.342715024948120117e-01 -4.109106957912445068e-01 2.561572790145874023e-01 2.492283731698989868e-01 1.062814961187541485e-03 2.362047731876373291e-01 -7.593669742345809937e-02 -1.772398054599761963e-01 4.481909796595573425e-02 2.215105742216110229e-01 6.841642409563064575e-02 4.244800284504890442e-02 2.075560092926025391e-01 1.872319132089614868e-01 -5.858761724084615707e-04 -3.918496426194906235e-03 1.279868334531784058e-01 4.095465242862701416e-01 1.761245876550674438e-01 2.438743710517883301e-01 -1.099616736173629761e-01 -4.248715937137603760e-02 -1.825558990240097046e-01 6.153641268610954285e-02 1.180245950818061829e-01 8.791204541921615601e-02
1.272527426481246948e-01 1.949365437030792236e-01 -4.333246052265167236e-01 -1.755724102258682251e-01 -8.799122273921966553e-02 -7.036560773849487305e-02 2.617978453636169434e-01 -1.326007395982742310e-01 2.694011628627777100e-01 -6.190263852477073669e-02 -1.548281610012054443e-01 -1.190705746412277222e-01 1.977729052305221558e-01 -2.433812767267227173e-01 -1.191540062427520752e-01 -3.719221055507659912e-02 1.346846967935562134e-01 1.324419528245925903e-01 1.213822290301322937e-01 2.557946741580963135e-01 1.877946108579635620e-01 1.156886741518974304e-01 2.036106288433074951e-01 6.962645798921585083e-02 2.360560745000839233e-01 2.154452502727508545e-01 6.606931239366531372e-02 -1.633145809173583984e-01 1.561715155839920044e-01 -1.102772578597068787e-01 1.359583288431167603e-01 -2.992082387208938599e-02
9.769375622272491455e-02 -1.253435164690017700e-01 -1.395959854125976562e-01 1.253938972949981689e-01 -1.288448572158813477e-01 1.599603891372680664e-02 6.387136131525039673e-02 9.470444172620773315e-02 -6.491389870643615723e-02 1.431348174810409546e-01 1.053439918905496597e-02 1.756162196397781372e-01 3.990384638309478760e-01 -1.220145970582962036e-01 9.090228937566280365e-03 2.485824376344680786e-01 3.745965659618377686e-01 1.681718230247497559e-01 -2.510156333446502686e-01 -3.051960654556751251e-02 1.911122947931289673e-01 1.563036590814590454e-01 3.149986267089843750e-01 3.427727818489074707e-01 -8.641172200441360474e-02 7.613320648670196533e-02 -2.106826603412628174e-01 1.468569487333297729e-01 -3.569089993834495544e-02 1.461282223463058472e-01 4.000962525606155396e-02 6.571366637945175171e-02
4.064007699489593506e-01 -3.262934461236000061e-02 -1.115607544779777527e-01 -1.495411805808544159e-02 -5.301061272621154785e-02 2.691456079483032227e-01 7.591195404529571533e-02 2.545446157455444336e-01 -1.414139866828918457e-01 -9.357424825429916382e-02 -7.913176715373992920e-02 -1.377527266740798950e-01 4.088003337383270264e-01 -1.240601316094398499e-01 -1.748698055744171143e-01 1.654462665319442749e-01 1.594980955123901367e-01 1.014616787433624268e-01 -3.287601098418235779e-02 1.750787794589996338e-01 6.650304794311523438e-02 3.645772039890289307e-01 8.485485613346099854e-02 1.149246171116828918e-01 2.553534805774688721e-01 8.968628942966461182e-02 -1.585493236780166626e-01 -1.841745227575302124e-01 6.327042728662490845e-02 9.159494191408157349e-02 1.044108048081398010e-01 5.553639028221368790e-03
2.845287919044494629e-01 -1.565742492675781250e-01 8.433586917817592621e-03 -2.727216780185699463e-01 9.309168905019760132e-02 3.307827115058898926e-01 -1.929288730025291443e-02 -2.769289612770080566e-01 1.410357505083084106e-01 1.966853737831115723e-01 -1.227465122938156128e-01 1.927086897194385529e-02 3.155866861343383789e-01 -5.333846434950828552e-02 1.985906064510345459e-01 -6.303603202104568481e-02 2.224127501249313354e-01 1.037886291742324829e-01 -2.686633961275219917e-03 1.070942878723144531e-01 -1.080136746168136597e-03 1.075756773352622986e-01 2.997292280197143555e-01 -5.934798344969749451e-02 -1.889373660087585449e-01 1.950542926788330078e-01 -1.014688536524772644e-01 -1.177699565887451172e-01 4.617693275213241577e-02 -2.726738154888153076e-01 2.176146805286407471e-01 8.167247474193572998e-02
2.417599856853485107e-01 6.607168167829513550e-02 -2.001816481351852417e-01 2.840296132490038872e-03 -2.336834073066711426e-01 -1.245789155364036560e-01 1.117731258273124695e-01 -6.641280651092529297e-02 -3.451348841190338135e-02 -2.381885498762130737e-01 -8.258791640400886536e-03 2.554509416222572327e-02 2.666729986667633057e-01 -1.853475570678710938e-01 8.911187760531902313e-03 2.524213790893554688e-01 -4.393196105957031250e-02 2.011774629354476929e-01 -1.683010458946228027e-01 3.615205287933349609e-01 -6.330551952123641968e-02 4.973598942160606384e-02 1.707969009876251221e-01 -7.768855988979339600e-02 1.721405386924743652e-01 1.419630795717239380e-01 -2.057793438434600830e-01 -3.038455545902252197e-01 4.222591593861579895e-02 -2.331585809588432312e-02 3.897393345832824707e-01 1.935301534831523895e-02
1.708024740219116211e-01 -1.331027597188949585e-01 -2.917702794075012207e-01 -2.340686917304992676e-01 -1.931143552064895630e-01 1.022480204701423645e-01 -9.540654718875885010e-02 -2.734601497650146484e-01 1.566513031721115112e-01 1.340414434671401978e-01 1.557116024196147919e-02 2.776073813438415527e-01 1.636092513799667358e-01 2.090568840503692627e-01 -1.298605501651763916e-01 4.641781747341156006e-02 -7.252282649278640747e-02 1.075482293963432312e-01 1.652221381664276123e-01 1.479974836111068726e-01 3.102810382843017578e-01 -1.634558439254760742e-01 -1.813955754041671753e-01 3.117075264453887939e-01 5.626046657562255859e-02 7.587963342666625977e-02 -2.283330261707305908e-01 1.921634748578071594e-02 -1.362825036048889160e-01 -2.149280905723571777e-02 2.617553472518920898e-01 6.473336368799209595e-02
-1.882052272558212280e-01 -1.010171473026275635e-01 -1.387129724025726318e-01 7.238017767667770386e-02 -3.133203387260437012e-01 -1.662219166755676270e-01 -1.128624454140663147e-01 -2.889060676097869873e-01 8.359195291996002197e-02 5.848930403590202332e-02 -1.723323762416839600e-01 -8.468965440988540649e-02 2.001733481884002686e-01 -2.801813781261444092e-01 -2.093640118837356567e-01 8.474212139844894409e-03 -1.049181669950485229e-01 3.012321591377258301e-01 6.233464553952217102e-02 9.717176854610443115e-02 2.861104905605316162e-01 1.166566982865333557e-01 1.430320888757705688e-01 1.657061837613582611e-02 1.937167495489120483e-01 2.093465067446231842e-02 -1.490254551172256470e-01 -2.152658998966217041e-01 -2.883901447057723999e-02 8.190626651048660278e-02 3.908905684947967529e-01 2.999528311192989349e-03
-8.079364150762557983e-02 8.975522965192794800e-02 1.365790218114852905e-01 1.780669838190078735e-01 8.525045961141586304e-02 1.181589718908071518e-02 2.302289940416812897e-02 -1.889743059873580933e-01 -1.245022565126419067e-01 -7.161461561918258667e-02 -3.372627869248390198e-02 1.463638395071029663e-01 3.390586972236633301e-01 -1.718674898147583008e-01 -8.449790626764297485e-02 -1.152196377515792847e-01 1.302488148212432861e-01 3.390694260597229004e-01 1.043063774704933167e-01 1.497855186462402344e-01 5.884422920644283295e-03 -7.487995177507400513e-02 2.810272276401519775e-01 3.827545642852783203e-01 1.937870383262634277e-01 1.632190309464931488e-02 3.924234211444854736e-02 5.991679245198611170e-06 2.603534162044525146e-01 -1.105314195156097412e-01 3.900219500064849854e-01 -1.243251413106918335e-01
1.566224731504917145e-02 -2.427693223580718040e-03 -2.998689413070678711e-01 8.884353190660476685e-02 1.821123361587524414e-01 3.343855440616607666e-01 -9.070152044296264648e-02 -2.619737088680267334e-01 -8.313607424497604370e-02 1.652948930859565735e-02 5.047946050763130188e-02 1.912621706724166870e-01 2.609217762947082520e-01 -1.201956570148468018e-01 1.243589222431182861e-01 -1.896893605589866638e-02 2.754245698451995850e-02 4.414199292659759521e-01 -9.096293151378631592e-02 -1.403733436018228531e-02 9.038501232862472534e-02 5.696682259440422058e-02 -1.423601210117340088e-01 2.119166553020477295e-01 -1.026070788502693176e-01 -5.561518296599388123e-02 -7.386543601751327515e-02 -3.596225678920745850e-01 4.593643173575401306e-02 2.748741507530212402e-01 1.633536666631698608e-01 -4.477579519152641296e-02
-2.977822907269001007e-02 -1.411706507205963135e-01 -4.383456110954284668e-01 -2.465844154357910156e-01 2.207947522401809692e-01 1.344892662018537521e-02 -2.127381414175033569e-01 -6.440691649913787842e-02 1.220050454139709473e-01 -1.429637521505355835e-01 -4.207466263324022293e-03 3.661200404167175293e-01 2.138264924287796021e-01 -2.219944149255752563e-01 -2.424410171806812286e-02 7.943774759769439697e-02 1.640684455633163452e-01 1.067062690854072571e-01 1.479711104184389114e-02 -5.945174023509025574e-03 9.804333001375198364e-02 -1.016010642051696777e-01 1.499480307102203369e-01 1.159205734729766846e-01 4.227378964424133301e-02 -5.090279504656791687e-03 -2.981375157833099365e-01 -1.991773843765258789e-01 -4.594651982188224792e-02 3.358218967914581299e-01 3.196454420685768127e-02 -1.261480450630187988e-01
3.186655640602111816e-01 5.944372620433568954e-03 -1.901652365922927856e-01 1.244067102670669556e-01 -1.365512311458587646e-01 1.190602183341979980e-01 -2.520642578601837158e-01 2.656770944595336914e-01 1.411330103874206543e-01 3.330342844128608704e-02 5.461814999580383301e-02 2.552480809390544891e-02 3.608595728874206543e-01 -1.399462819099426270e-01 6.307349354028701782e-02 3.365229964256286621e-01 -9.890600293874740601e-02 -2.402059175074100494e-02 -1.164265200495719910e-01 1.252455711364746094e-01 2.723836600780487061e-01 4.680251702666282654e-02 1.702139526605606079e-01 -7.770614326000213623e-02 -2.047151513397693634e-02 -1.246516555547714233e-01 -7.678715884685516357e-02 -6.509581208229064941e-02 -1.525884419679641724e-01 -2.084895521402359009e-01 3.713347315788269043e-01 8.009582012891769409e-02
-1.799707263708114624e-01 1.194901019334793091e-01 -1.358266174793243408e-01 -8.466530591249465942e-02 1.219693869352340698e-01 -5.112300068140029907e-02 -3.698170483112335205e-01 1.476371884346008301e-01 3.313359916210174561e-01 4.838456586003303528e-02 4.112394899129867554e-02 -5.695321410894393921e-02 2.793860435485839844e-01 1.524913776665925980e-02 3.433944657444953918e-02 2.014937847852706909e-01 -1.562390327453613281e-01 6.300044804811477661e-02 -2.790576517581939697e-01 -1.056430116295814514e-01 1.189221665263175964e-01 1.384190022945404053e-01 2.013156116008758545e-01 1.593036949634552002e-01 2.084898352622985840e-01 1.038675829768180847e-01 4.379263520240783691e-02 2.365366162848658860e-05 3.007595539093017578e-01 -1.834966093301773071e-01 3.426334559917449951e-01 -1.469650957733392715e-02
7.128679752349853516e-02 -1.529366523027420044e-01 1.973180845379829407e-02 -6.308073550462722778e-02 1.427297294139862061e-02 -2.741660224273800850e-03 1.130205094814300537e-01 -7.582784444093704224e-02 3.532684743404388428e-01 9.984268248081207275e-02 1.762657612562179565e-01 -1.251795142889022827e-01 9.925178438425064087e-02 -5.205923914909362793e-01 -1.644142158329486847e-02 5.802455917000770569e-02 2.689831256866455078e-01 9.216082841157913208e-02 -2.219984233379364014e-01 1.609527021646499634e-01 3.671857342123985291e-02 -2.267703041434288025e-02 3.446618914604187012e-01 9.592714905738830566e-02 3.628427628427743912e-03 -1.613602936267852783e-01 1.581843011081218719e-02 -3.743094205856323242e-02 -7.691379636526107788e-02 1.293609291315078735e-01 3.769284486770629883e-01 6.400403380393981934e-02
-3.201557695865631104e-02 -1.532740145921707153e-01 2.970515191555023193e-02 -1.949367299675941467e-02 -3.500522673130035400e-02 2.210444957017898560e-02 -1.698286086320877075e-02 1.195474714040756226e-01 4.506666660308837891e-01 3.618920147418975830e-01 2.970435470342636108e-02 8.899250626564025879e-02 2.603360116481781006e-01 -1.382062286138534546e-01 3.165971115231513977e-02 2.677372694015502930e-01 -3.213905170559883118e-02 4.640903696417808533e-02 6.666669994592666626e-02 2.425540238618850708e-01 1.749294847249984741e-01 2.013126313686370850e-01 2.625801563262939453e-01 2.346375286579132080e-01 2.978178439661860466e-03 2.677331566810607910e-01 1.612119376659393311e-02 2.423325479030609131e-01 5.118861421942710876e-02 -2.415218576788902283e-02 2.448101639747619629e-01 -9.575610049068927765e-03
8.235295861959457397e-02 -2.277616709470748901e-01 -9.469670057296752930e-02 -1.109704375267028809e-01 -1.285387128591537476e-01 -5.149953812360763550e-02 -1.505309790372848511e-01 1.029390022158622742e-01 1.692221909761428833e-01 -1.298744529485702515e-01 -1.560562551021575928e-01 1.605756133794784546e-01 1.169670373201370239e-01 9.463144466280937195e-03 2.422345727682113647e-01 1.507038474082946777e-01 -4.576161876320838928e-02 -6.020973250269889832e-02 4.219884052872657776e-03 3.310372680425643921e-02 8.287128806114196777e-02 3.504572510719299316e-01 3.544912338256835938e-01 2.922449409961700439e-01 2.553420364856719971e-01 1.166455820202827454e-01 2.882854640483856201e-01 -2.074553668498992920e-01 -1.490688472986221313e-01 2.315012812614440918e-01 2.152618765830993652e-01 -4.617936536669731140e-02
1.269441097974777222e-01 2.118167728185653687e-01 -1.745658218860626221e-01 1.146366894245147705e-01 -7.054565846920013428e-02 1.623251885175704956e-01 5.353754386305809021e-02 1.040720120072364807e-01 -1.233973205089569092e-01 1.147670447826385498e-01 -9.124340862035751343e-02 -7.504571694880723953e-04 3.939746618270874023e-01 -9.324259310960769653e-02 -2.262809276580810547e-01 2.760201394557952881e-01 3.515393733978271484e-01 1.913132369518280029e-01 -1.018665730953216553e-01 4.097940623760223389e-01 1.246126368641853333e-01 6.721565872430801392e-02 1.495210379362106323e-01 1.674685776233673096e-01 4.831409826874732971e-02 2.243101000785827637e-01 3.822153434157371521e-02 1.684719882905483246e-02 4.036277905106544495e-02 2.158216238021850586e-01 3.137341141700744629e-02 -9.915840625762939453e-02
-1.376719959080219269e-02 8.549048751592636108e-02 -9.088440984487533569e-02 1.020677015185356140e-02 1.294402778148651123e-01 2.949746251106262207e-01 -7.163449376821517944e-02 -9.616456925868988037e-02 2.837334275245666504e-01 1.155257150530815125e-01 -3.623458445072174072e-01 2.192190289497375488e-01 -7.853448390960693359e-02 -8.409865200519561768e-02 5.680936854332685471e-03 1.295691579580307007e-01 1.565389633178710938e-01 1.392257749103009701e-03 1.920184493064880371e-01 2.656317502260208130e-02 -1.038827598094940186e-01 -1.203402727842330933e-01 3.798357546329498291e-01 1.841324269771575928e-01 2.763561308383941650e-01 1.019464433193206787e-01 -1.910949200391769409e-01 -8.315704017877578735e-02 1.322921514511108398e-01 -1.808524131774902344e-02 3.851154148578643799e-01 -2.922095172107219696e-02
-2.399407625198364258e-01 -1.049638986587524414e-01 -9.010440111160278320e-02 -2.707656919956207275e-01 -1.541146486997604370e-01 -3.032364696264266968e-02 -1.934217363595962524e-01 3.035897910594940186e-01 1.602390259504318237e-01 1.795320808887481689e-01 -5.916774645447731018e-02 4.355375096201896667e-02 2.265680730342864990e-01 -2.191693782806396484e-01 -1.721520721912384033e-01 1.400119066238403320e-01 1.425540074706077576e-02 1.347794830799102783e-01 -5.681738257408142090e-02 2.551389634609222412e-01 -6.923923641443252563e-02 2.163195610046386719e-01 6.575769186019897461e-02 5.106832087039947510e-02 -5.783212836831808090e-03 2.113580405712127686e-01 5.956008657813072205e-02 -1.479975134134292603e-01 9.039059281349182129e-02 1.909811943769454956e-01 2.886634767055511475e-01 3.747989535331726074e-01
1.139939278364181519e-01 5.429000407457351685e-02 6.604533642530441284e-02 5.685077980160713196e-02 -1.003556475043296814e-01 -1.087640449404716492e-01 -1.699056476354598999e-01 4.915719106793403625e-02 -1.076491363346576691e-02 1.184566542506217957e-01 -5.043082684278488159e-02 2.615104243159294128e-02 3.253428041934967041e-01 -1.624500304460525513e-01 8.465085178613662720e-02 1.433076616376638412e-02 3.500424027442932129e-01 2.929897010326385498e-01 -1.529342234134674072e-01 -6.917824596166610718e-02 -2.764776349067687988e-02 1.815190911293029785e-01 3.115774393081665039e-01 4.021906554698944092e-01 8.164425194263458252e-02 -4.644665401428937912e-03 -3.842222392559051514e-01 -2.687918841838836670e-01 4.522908851504325867e-02 -9.843061678111553192e-03 1.779160648584365845e-02 9.040910005569458008e-02
8.161146193742752075e-02 -1.800582557916641235e-01 -1.594438999891281128e-01 -9.615931659936904907e-02 1.247256025671958923e-01 -2.775759249925613403e-02 2.088377177715301514e-01 -5.229060351848602295e-02 -5.658872798085212708e-02 -2.692244946956634521e-02 -2.046974608674645424e-03 -3.268500044941902161e-02 6.159530952572822571e-02 -1.522398591041564941e-01 -3.670981824398040771e-01 -1.045084791257977486e-03 1.634904891252517700e-01 2.002078145742416382e-01 3.898925706744194031e-02 4.816450923681259155e-02 2.694640494883060455e-02 -1.056594625115394592e-01 3.760029673576354980e-01 1.299330145120620728e-01 1.669026911258697510e-01 2.286788821220397949e-01 2.453364431858062744e-01 -1.554786264896392822e-01 1.014465168118476868e-01 1.627935916185379028e-01 4.205110669136047363e-01 2.791098952293395996e-01
1.059874519705772400e-01 -6.947559863328933716e-02 -2.906356155872344971e-01 7.557937502861022949e-02 -1.170051023364067078e-01 2.342740148305892944e-01 -2.656070590019226074e-01 5.072725191712379456e-02 -6.615276634693145752e-02 5.276664346456527710e-02 -6.639483571052551270e-02 4.153998941183090210e-02 1.078911349177360535e-01 -3.778516054153442383e-01 -1.077708452939987183e-01 3.275762796401977539e-01 6.884737312793731689e-02 -6.312975287437438965e-02 1.847950220108032227e-01 1.086035370826721191e-01 1.429520696401596069e-01 -1.597293317317962646e-01 -1.990835182368755341e-02 3.787376880645751953e-01 1.984207481145858765e-01 2.443201988935470581e-01 -2.684111297130584717e-01 -2.024285309016704559e-02 5.512033402919769287e-02 -5.574873089790344238e-02 1.669279336929321289e-01 1.243021637201309204e-01
1.537521332502365112e-01 -1.902814954519271851e-01 -1.098442077636718750e-01 -7.406333833932876587e-02 -1.506725847721099854e-01 7.392562925815582275e-02 6.447414308786392212e-02 -4.950375854969024658e-02 4.628743976354598999e-02 -1.165621876716613770e-01 4.458407685160636902e-02 -2.441194653511047363e-01 4.006252065300941467e-02 -5.632857978343963623e-02 -2.789450585842132568e-01 1.914604157209396362e-01 1.842393167316913605e-02 8.624522015452384949e-03 -2.656376063823699951e-01 2.503286302089691162e-01 1.141493022441864014e-01 2.229447215795516968e-01 2.425727806985378265e-02 3.314965665340423584e-01 2.844610214233398438e-01 2.094832360744476318e-01 7.827731966972351074e-02 -2.260945290327072144e-01 2.880795300006866455e-01 -7.952717132866382599e-03 3.108527362346649170e-01 1.506202518939971924e-01
2.881638407707214355e-01 -2.654671669006347656e-01 -3.025960922241210938e-01 -1.086622253060340881e-01 3.807692974805831909e-02 -9.064298868179321289e-02 2.146241664886474609e-01 -9.231697767972946167e-02 2.982125580310821533e-01 -2.541322633624076843e-02 -2.297684103250503540e-01 9.541084617376327515e-02 2.358282059431076050e-01 4.779756814241409302e-02 -2.222070544958114624e-01 9.583927690982818604e-02 1.487418264150619507e-01 1.206947490572929382e-01 1.266321167349815369e-02 1.111762821674346924e-01 1.790950745344161987e-01 1.843618229031562805e-03 3.832288086414337158e-01 1.723983585834503174e-01 1.813931167125701904e-01 1.745357960462570190e-01 -1.154341474175453186e-01 -1.308531463146209717e-01 6.237882655113935471e-03 -2.084293365478515625e-01 -1.194630563259124756e-01 -3.857601061463356018e-02
1.366421878337860107e-01 -1.564736813306808472e-01 -2.999650239944458008e-01 -1.068592891097068787e-01 6.730419583618640900e-03 -5.974191427230834961e-02 -2.052607238292694092e-01 4.608497396111488342e-02 2.391328066587448120e-01 1.089536920189857483e-01 1.270372271537780762e-01 4.274604097008705139e-02 3.145759105682373047e-01 1.137809231877326965e-01 2.040188573300838470e-02 2.532496862113475800e-02 5.345420539379119873e-02 3.008075952529907227e-01 -1.896311044692993164e-01 -1.549074649810791016e-01 -2.072238326072692871e-01 1.674692891538143158e-02 -1.220419034361839294e-01 6.009547784924507141e-02 1.768389791250228882e-01 3.666635751724243164e-01 6.395614147186279297e-02 -5.234927404671907425e-03 -3.594020381569862366e-02 1.874669343233108521e-01 3.538869023323059082e-01 2.471112906932830811e-01
[truncated: 3,260,357 more chars]
