# Supplementary material for: The Language of Innovation
Source: PLoS One. 2020 Apr 30;15(4):e0230107. doi: 10.1371/journal.pone.0230107 (PMC7194493; doi:10.1371/journal.pone.0230107)
Supplement: S6 File — (GZ) [file pone.0230107.s006.tar.gz › 1984-1988/V2Run_10_VS_4500_embeddings1984-1988ED32.txt]

2.446138262748718262e-01 -5.295873805880546570e-02 2.123086713254451752e-02 -2.710875570774078369e-01 -1.800484508275985718e-01 1.919405758380889893e-01 -3.731553554534912109e-01 -3.612207621335983276e-02 9.431634098291397095e-02 2.318959832191467285e-01 -5.217897146940231323e-02 -3.109191358089447021e-01 2.338812500238418579e-01 -9.678559005260467529e-02 1.702139899134635925e-02 5.643728002905845642e-02 1.909691467881202698e-02 6.098529789596796036e-03 1.918013691902160645e-01 9.290314465761184692e-02 3.269598484039306641e-01 -7.040241360664367676e-02 1.014867238700389862e-02 -1.290592481382191181e-03 -2.235101908445358276e-01 2.815705537796020508e-02 3.910033702850341797e-01 3.826628252863883972e-02 5.763081461191177368e-02 -9.855151921510696411e-02 2.172950357198715210e-01 -2.952353283762931824e-02
2.020936906337738037e-01 -4.390653967857360840e-02 -8.820315450429916382e-02 8.412083983421325684e-02 -2.324404120445251465e-01 9.670671075582504272e-02 -6.105834990739822388e-02 -1.385946422815322876e-01 2.677005827426910400e-01 8.192390203475952148e-02 -2.991936728358268738e-02 -5.991429556161165237e-03 2.870583534240722656e-01 -2.718939185142517090e-01 1.828486025333404541e-01 -3.083740919828414917e-02 -7.276160269975662231e-02 8.028286695480346680e-02 2.909749448299407959e-01 1.092431396245956421e-01 1.402190178632736206e-01 -6.220997124910354614e-02 -2.382116019725799561e-01 -3.478073701262474060e-02 -8.093478530645370483e-02 6.899906694889068604e-02 4.395087361335754395e-01 1.233614832162857056e-01 1.116708517074584961e-01 -2.202139496803283691e-01 1.711519807577133179e-01 2.936944961547851562e-01
2.191082239151000977e-01 -2.181974053382873535e-01 2.288278043270111084e-01 -1.918795146048069000e-02 2.168662613257765770e-03 -4.989862442016601562e-02 -1.081749722361564636e-01 4.217860102653503418e-02 1.757744401693344116e-01 4.202808439731597900e-01 3.428466990590095520e-02 -1.239842735230922699e-02 2.378253936767578125e-01 -9.479471296072006226e-02 1.117173656821250916e-01 -2.288112938404083252e-01 -1.780113577842712402e-01 2.617958188056945801e-01 5.014756694436073303e-02 -1.160509586334228516e-01 4.894237965345382690e-02 -7.366600632667541504e-02 2.759771943092346191e-01 -2.729719579219818115e-01 5.168538913130760193e-02 6.314460933208465576e-02 1.582295447587966919e-01 1.364621371030807495e-01 1.218150705099105835e-01 -1.108349263668060303e-01 2.855864465236663818e-01 2.504495084285736084e-01
-2.797999978065490723e-02 1.738544553518295288e-01 -8.607409149408340454e-02 1.016309410333633423e-01 -9.822535514831542969e-02 -1.226875856518745422e-01 -1.335495114326477051e-01 1.923615336418151855e-01 1.522219479084014893e-01 2.204502671957015991e-01 -8.853910863399505615e-02 -3.315701484680175781e-01 2.633379697799682617e-01 -4.961939901113510132e-02 3.389255106449127197e-01 1.298305243253707886e-01 6.879441440105438232e-02 1.544059962034225464e-01 2.737707495689392090e-01 2.869416475296020508e-01 2.475090324878692627e-03 -1.114207506179809570e-01 5.583676695823669434e-02 3.642033785581588745e-02 6.266714632511138916e-02 2.048607766628265381e-01 3.219802975654602051e-01 6.541033834218978882e-02 7.259023934602737427e-02 -2.198337465524673462e-01 -4.573930427432060242e-02 2.576319277286529541e-01
1.158447284251451492e-02 -3.094940260052680969e-02 1.269305944442749023e-01 -4.008828401565551758e-01 -1.453647166490554810e-01 2.268509715795516968e-01 -8.297141641378402710e-03 1.188289970159530640e-01 9.995187073945999146e-02 3.515789210796356201e-01 -2.212337218225002289e-02 -3.791432082653045654e-02 3.707165122032165527e-01 -1.635860651731491089e-02 1.591730266809463501e-01 1.292438060045242310e-01 -1.396035403013229370e-01 -1.748046576976776123e-01 -4.864833131432533264e-02 1.842419505119323730e-01 -3.922745212912559509e-02 1.160218194127082825e-02 5.682799592614173889e-02 4.080959130078554153e-03 4.248828813433647156e-02 2.825610339641571045e-01 4.098790884017944336e-01 -8.860881440341472626e-03 9.878060221672058105e-02 -7.497093826532363892e-02 3.124010190367698669e-02 2.503757476806640625e-01
-8.104502409696578979e-02 -1.318108141422271729e-01 5.257555469870567322e-02 -1.639848798513412476e-01 -7.700052857398986816e-02 -1.320151686668395996e-01 1.526467055082321167e-01 1.384968906641006470e-01 1.768132150173187256e-01 2.116161137819290161e-01 -6.558474898338317871e-02 -9.778559952974319458e-02 2.630509734153747559e-01 2.180461287498474121e-01 1.337224096059799194e-01 -1.660771295428276062e-02 -1.919185072183609009e-01 -1.086290627717971802e-01 1.620447784662246704e-01 2.447971329092979431e-02 3.446216508746147156e-02 -4.054556414484977722e-02 3.034712933003902435e-02 9.894915670156478882e-02 1.673776842653751373e-02 4.356663227081298828e-01 4.337163567543029785e-01 1.209079101681709290e-02 3.346340656280517578e-01 -2.405100762844085693e-01 1.348605006933212280e-01 1.922878623008728027e-02
2.737666107714176178e-02 -3.714840114116668701e-02 2.511778660118579865e-02 -9.929744899272918701e-02 -1.101827323436737061e-01 2.280607372522354126e-01 -1.135868057608604431e-01 -9.640282392501831055e-02 2.879934012889862061e-01 2.853583097457885742e-01 1.356314271688461304e-01 -5.852010846138000488e-02 2.431084215641021729e-01 5.545062199234962463e-02 5.052043870091438293e-02 -8.080226927995681763e-02 -1.184941008687019348e-01 5.530576780438423157e-02 4.315846040844917297e-02 1.067753508687019348e-01 8.385793119668960571e-02 5.446292832493782043e-02 2.421256750822067261e-01 8.478119969367980957e-02 2.032467573881149292e-01 2.734081745147705078e-01 4.644870758056640625e-01 3.322155475616455078e-01 -7.840017229318618774e-02 -2.807878144085407257e-02 2.709329426288604736e-01 1.220400929450988770e-01
-5.184149742126464844e-02 -7.171992957592010498e-02 -6.932530552148818970e-02 -4.210691899061203003e-02 -1.649891138076782227e-01 -1.358641833066940308e-01 -5.904135107994079590e-02 1.527532935142517090e-01 2.196397185325622559e-01 4.472295641899108887e-01 -1.406603157520294189e-01 -3.243419826030731201e-01 8.779836818575859070e-03 -2.460288852453231812e-01 2.833213210105895996e-01 1.214924082159996033e-02 -8.838518708944320679e-02 -1.092172116041183472e-01 9.002171456813812256e-02 2.256522886455059052e-02 2.075029164552688599e-02 1.295925863087177277e-02 -1.458187550306320190e-01 -1.058348268270492554e-01 -1.580169647932052612e-01 6.610859185457229614e-02 1.077758371829986572e-01 2.690134942531585693e-01 2.025506347417831421e-01 -3.789611160755157471e-01 1.058907136321067810e-01 1.680303812026977539e-01
-2.822467871010303497e-02 1.648076251149177551e-02 -1.337344013154506683e-02 1.824225783348083496e-01 -1.087913662195205688e-01 -2.061494998633861542e-02 -4.167326167225837708e-02 -9.498650580644607544e-02 -8.592777699232101440e-02 3.017980158329010010e-01 5.600868538022041321e-02 -3.506892621517181396e-01 1.628371328115463257e-01 -6.657503545284271240e-02 3.991168439388275146e-01 -5.102478712797164917e-02 3.181632235646247864e-02 -7.579179015010595322e-03 -2.938264794647693634e-02 2.195028662681579590e-01 -2.377564162015914917e-01 -1.416588574647903442e-01 -9.321088343858718872e-02 3.060480579733848572e-02 -2.335155755281448364e-02 2.346952408552169800e-01 2.602454721927642822e-01 -1.179691925644874573e-01 6.189240887761116028e-02 -4.458803534507751465e-01 2.536519989371299744e-02 2.193949073553085327e-01
-9.608281403779983521e-02 5.635454133152961731e-02 4.554085060954093933e-02 -7.652051746845245361e-02 -1.628551185131072998e-01 1.618605852127075195e-01 -3.774393498897552490e-01 -1.251742392778396606e-01 -1.011026129126548767e-01 1.066711544990539551e-01 -3.844351740553975105e-03 -2.810097038745880127e-01 -3.333091735839843750e-02 9.719144552946090698e-02 3.054824769496917725e-01 -1.730618029832839966e-01 -4.399513304233551025e-01 1.324211712926626205e-02 1.213235557079315186e-01 2.478675544261932373e-01 -1.639938652515411377e-01 1.940031796693801880e-01 9.596589952707290649e-02 -9.377953410148620605e-02 -6.715362519025802612e-02 1.700850874185562134e-01 1.151633262634277344e-01 -2.626504898071289062e-01 -6.491246074438095093e-02 -1.536190360784530640e-01 1.937394887208938599e-01 3.074334934353828430e-02
2.830815911293029785e-01 3.746573254466056824e-02 -9.159512072801589966e-02 -1.757674850523471832e-02 5.575441569089889526e-02 -8.443083614110946655e-02 -7.108824700117111206e-02 1.374960392713546753e-01 3.027668595314025879e-01 1.142776831984519958e-01 -2.684410214424133301e-01 -1.657838821411132812e-01 8.237809687852859497e-02 2.173336222767829895e-02 9.106019139289855957e-02 6.260000914335250854e-02 -3.369455635547637939e-01 -1.956734955310821533e-01 5.454686284065246582e-02 1.228958368301391602e-01 8.367878198623657227e-02 -7.728426903486251831e-02 -9.362381696701049805e-02 -2.698941230773925781e-01 -2.924519404768943787e-02 -1.227583065629005432e-01 4.370117187500000000e-01 9.833636879920959473e-02 1.153690367937088013e-01 -3.285580873489379883e-01 1.178842708468437195e-01 1.887108683586120605e-01
3.611064329743385315e-02 3.322096168994903564e-01 -9.989678859710693359e-02 -3.387225046753883362e-02 5.037873238325119019e-02 -5.889423657208681107e-03 -4.979515075683593750e-02 -7.078294642269611359e-03 3.684836924076080322e-01 2.317894101142883301e-01 -2.111472748219966888e-02 -1.924466788768768311e-01 1.569786816835403442e-01 -1.402743905782699585e-01 -4.632409662008285522e-02 -1.394437104463577271e-01 -3.452932536602020264e-01 2.829461358487606049e-02 1.793929636478424072e-01 2.095806300640106201e-01 1.636487692594528198e-01 -2.404743246734142303e-02 -1.814756356179714203e-02 5.089635495096445084e-03 -7.829658687114715576e-02 2.204593271017074585e-01 1.026793122291564941e-01 -6.696839630603790283e-02 3.027056716382503510e-02 -4.673090279102325439e-01 -1.450087726116180420e-01 -2.127806991338729858e-01
-9.032030589878559113e-03 1.187908947467803955e-01 7.688517868518829346e-02 2.696245349943637848e-02 -1.965423822402954102e-01 2.448023669421672821e-02 1.596407294273376465e-01 6.784249097108840942e-02 3.884661570191383362e-02 3.025143146514892578e-01 -2.744495309889316559e-02 -4.230062365531921387e-01 1.515986621379852295e-01 -9.576585143804550171e-02 5.613079294562339783e-02 6.058173626661300659e-02 -2.660957872867584229e-01 1.122488304972648621e-01 1.611365675926208496e-01 4.274415671825408936e-01 -9.531302750110626221e-02 -1.011710688471794128e-01 1.663171499967575073e-01 1.484694033861160278e-01 2.283252924680709839e-01 -1.715770177543163300e-02 4.061282873153686523e-01 -9.344513528048992157e-03 9.803225845098495483e-02 -3.213113546371459961e-02 8.451908826828002930e-02 -4.270962998270988464e-02
7.256096601486206055e-02 -3.248325362801551819e-02 -3.322239816188812256e-01 -1.507406681776046753e-01 2.057390660047531128e-02 3.639139700680971146e-03 1.745752058923244476e-02 -6.773092597723007202e-02 7.644273340702056885e-02 3.196927011013031006e-01 -2.983544766902923584e-02 -1.086894646286964417e-01 2.225960940122604370e-01 -2.764827013015747070e-01 1.637744754552841187e-01 -3.230878338217735291e-02 -2.324558347463607788e-01 2.355359494686126709e-01 1.865992136299610138e-02 7.559406012296676636e-02 1.101803127676248550e-02 9.418902546167373657e-02 2.574029862880706787e-01 -1.222419664263725281e-01 1.253822818398475647e-03 4.299340844154357910e-01 3.825453519821166992e-01 6.841905415058135986e-02 -8.451525866985321045e-02 -1.646958477795124054e-02 -1.426594052463769913e-02 1.771857589483261108e-01
-6.801503151655197144e-02 7.968265563249588013e-02 1.128268018364906311e-01 4.575738310813903809e-02 -2.935623228549957275e-01 1.513079106807708740e-01 -3.331733942031860352e-01 -4.397538304328918457e-02 -6.453440338373184204e-02 -2.343218401074409485e-02 -5.779663845896720886e-02 -9.028209745883941650e-02 2.435660809278488159e-01 8.627697825431823730e-02 4.248313605785369873e-01 1.649690233170986176e-02 -1.376255005598068237e-01 -5.544974002987146378e-03 2.533178925514221191e-01 2.936631739139556885e-01 -4.436820000410079956e-02 -2.693468630313873291e-01 1.393294334411621094e-01 -4.155510663986206055e-02 2.138045728206634521e-01 1.483878940343856812e-01 3.029411733150482178e-01 -1.092074811458587646e-01 -9.053774923086166382e-02 -3.507211059331893921e-02 1.174046546220779419e-01 -1.696628034114837646e-01
2.123299688100814819e-01 -1.280158609151840210e-01 -8.963813632726669312e-02 5.134055763483047485e-02 9.672928601503372192e-03 -1.055162400007247925e-01 -5.545123293995857239e-02 6.040663272142410278e-02 1.197036728262901306e-01 3.292808830738067627e-01 -1.560953408479690552e-01 -2.394791841506958008e-01 1.398156434297561646e-01 -1.980462074279785156e-01 -1.037293672561645508e-01 6.860885769128799438e-02 -1.041996181011199951e-01 -2.398285865783691406e-01 2.038519233465194702e-01 2.994169890880584717e-01 -1.377067416906356812e-01 -1.732905358076095581e-01 -9.219878166913986206e-02 -1.783495992422103882e-01 1.575802639126777649e-02 3.353708386421203613e-01 2.648659944534301758e-01 2.553477585315704346e-01 9.296056628227233887e-02 -2.789274454116821289e-01 3.216350823640823364e-02 8.221285045146942139e-02
-3.805388510227203369e-02 2.109238952398300171e-01 9.121201187372207642e-02 -1.265341602265834808e-02 -2.764659374952316284e-02 1.884378492832183838e-01 -2.098151743412017822e-01 1.344674825668334961e-01 2.058078944683074951e-01 3.304153978824615479e-01 -2.378147691488265991e-01 -2.958104312419891357e-01 6.769151240587234497e-02 -2.237520068883895874e-01 -1.401321440935134888e-01 -1.055862233042716980e-01 -3.008492290973663330e-01 8.274061977863311768e-02 9.865117073059082031e-02 5.142661556601524353e-02 2.821322679519653320e-01 3.803268074989318848e-02 -3.867841139435768127e-02 1.526714265346527100e-01 1.220837980508804321e-01 2.332286089658737183e-01 2.877300679683685303e-01 -1.415020674467086792e-01 1.293299198150634766e-01 -2.412149906158447266e-01 4.846866056323051453e-02 3.505019098520278931e-02
2.343021035194396973e-01 1.395896729081869125e-02 2.024430632591247559e-01 -3.432219848036766052e-02 -1.914622187614440918e-01 -1.133245155215263367e-01 3.761989995837211609e-02 -1.623124033212661743e-01 4.733816161751747131e-02 4.565101861953735352e-01 -3.304608464241027832e-01 -1.294421851634979248e-01 7.028309255838394165e-02 9.227662347257137299e-03 -1.673445478081703186e-02 2.751814424991607666e-01 -1.656982451677322388e-01 5.293084681034088135e-02 1.421271264553070068e-01 -5.460467934608459473e-02 5.078965425491333008e-02 1.188188344240188599e-01 1.126150116324424744e-01 1.026781573891639709e-01 -1.147352159023284912e-01 1.026682779192924500e-01 4.643485844135284424e-01 -9.020856022834777832e-02 2.226633764803409576e-02 -1.041407957673072815e-01 2.290499359369277954e-01 5.678856745362281799e-02
2.355346977710723877e-01 -2.674413323402404785e-01 -3.856647759675979614e-02 -3.261161595582962036e-02 -2.102771252393722534e-01 5.542121827602386475e-02 -3.426095545291900635e-01 -2.131926268339157104e-01 2.557966113090515137e-01 1.052827462553977966e-01 2.384315617382526398e-02 -1.728585958480834961e-01 1.963741779327392578e-01 2.755167484283447266e-01 6.212976202368736267e-02 -9.767260402441024780e-02 -2.383264750242233276e-01 1.334397047758102417e-01 8.097524940967559814e-02 1.502949297428131104e-01 1.448768973350524902e-01 -8.373428136110305786e-02 -3.928209468722343445e-02 -9.511016309261322021e-02 -2.387764006853103638e-01 -6.812343001365661621e-02 2.497039586305618286e-01 -2.749560177326202393e-01 -2.393629848957061768e-01 1.547037363052368164e-01 1.106676924973726273e-02 4.680556431412696838e-02
2.836357057094573975e-01 -1.122407764196395874e-01 -2.558824606239795685e-02 -1.286945939064025879e-01 -1.248713135719299316e-01 -2.584896683692932129e-01 -3.346147760748863220e-02 8.074899017810821533e-02 1.972255855798721313e-01 2.177797704935073853e-01 -5.006749927997589111e-02 -3.353608548641204834e-01 2.016557455062866211e-01 1.805056333541870117e-01 2.662015259265899658e-01 2.089837789535522461e-01 -1.072415113449096680e-01 8.676804602146148682e-02 -1.635011099278926849e-02 1.479594111442565918e-01 -2.377078682184219360e-01 -2.020417712628841400e-02 -2.051869332790374756e-01 4.594801738858222961e-02 1.093619093298912048e-01 1.252075135707855225e-01 2.690223157405853271e-01 -1.157167032361030579e-01 -3.066197969019412994e-02 -2.146895378828048706e-01 2.784186303615570068e-01 1.741770356893539429e-01
-1.803944706916809082e-01 -2.065047919750213623e-01 -1.308480054140090942e-01 -1.242190897464752197e-01 -8.899460732936859131e-02 5.162099003791809082e-02 -1.049187481403350830e-01 4.464218392968177795e-02 1.311030983924865723e-01 2.903665006160736084e-01 -3.365512192249298096e-02 -2.581801414489746094e-01 1.518444120883941650e-01 -2.542575001716613770e-01 1.348498761653900146e-01 2.047678083181381226e-01 3.656474128365516663e-02 2.604833617806434631e-02 2.575432695448398590e-02 2.532529830932617188e-01 -1.763741225004196167e-01 1.203478574752807617e-01 1.968495696783065796e-01 -1.333475112915039062e-02 9.638961404561996460e-02 1.751154065132141113e-01 4.107338488101959229e-01 5.667044222354888916e-02 2.920568585395812988e-01 -1.100886911153793335e-01 2.985878586769104004e-01 -4.232574626803398132e-02
6.309545785188674927e-02 -1.500829607248306274e-01 -3.319685906171798706e-02 -1.984097063541412354e-01 -2.169812619686126709e-01 9.937989711761474609e-02 7.976809144020080566e-02 8.280344307422637939e-02 1.784415394067764282e-01 2.805047333240509033e-01 3.334847092628479004e-01 -2.392113655805587769e-01 2.544247210025787354e-01 1.161275133490562439e-01 6.056224927306175232e-02 1.784521043300628662e-01 -3.756611943244934082e-01 -2.766265906393527985e-02 5.414589866995811462e-02 8.074919134378433228e-02 -2.509542703628540039e-01 -3.261071443557739258e-02 7.649528235197067261e-02 7.813033461570739746e-02 4.101989418268203735e-02 3.650197982788085938e-01 1.720125824213027954e-01 -4.723296687006950378e-02 -1.563293337821960449e-01 -1.455173492431640625e-01 -8.602416142821311951e-03 1.743405163288116455e-01
-7.497845590114593506e-02 3.129636123776435852e-02 -2.796132266521453857e-01 1.313559245318174362e-02 9.937319159507751465e-02 -2.132731080055236816e-01 -1.058681830763816833e-01 7.013855129480361938e-02 -3.925772383809089661e-02 3.427436649799346924e-01 1.742756664752960205e-01 8.743705600500106812e-02 -1.319788247346878052e-01 6.206652522087097168e-02 -6.567581091076135635e-03 -3.577332571148872375e-02 -2.704806327819824219e-01 -8.047722280025482178e-02 1.745864748954772949e-01 2.489591091871261597e-01 -1.298247426748275757e-01 -4.595783054828643799e-01 6.757339835166931152e-02 1.633947640657424927e-01 -9.786047786474227905e-02 8.026412129402160645e-02 3.509545326232910156e-01 -1.334236711263656616e-01 1.891054064035415649e-01 2.838698960840702057e-02 4.892930388450622559e-02 -1.911822855472564697e-01
1.191123127937316895e-01 -1.119775027036666870e-01 -1.227239668369293213e-01 5.925851408392190933e-03 -2.108356654644012451e-01 -3.222472667694091797e-01 -2.114519327878952026e-01 -1.908219903707504272e-01 2.623732686042785645e-01 3.018456399440765381e-01 2.761892378330230713e-01 -3.187631964683532715e-01 2.273314744234085083e-01 1.367219239473342896e-01 9.863805025815963745e-02 8.332148194313049316e-02 -2.229210287332534790e-01 1.172692701220512390e-01 5.939992517232894897e-02 -2.999008633196353912e-02 3.073067590594291687e-02 -2.660525590181350708e-02 1.356389969587326050e-01 2.195974588394165039e-01 5.801483616232872009e-02 -1.674076169729232788e-01 3.382405042648315430e-01 -6.919734925031661987e-02 3.060185350477695465e-03 1.881856843829154968e-02 -4.171813279390335083e-02 1.226178631186485291e-01
3.120091184973716736e-02 2.814439684152603149e-02 -1.080215647816658020e-01 -3.056588172912597656e-01 -1.742714494466781616e-01 -1.458061188459396362e-01 -5.561844259500503540e-02 -3.957106173038482666e-02 3.935386240482330322e-02 4.411593079566955566e-01 8.448250591754913330e-02 -4.420413449406623840e-02 8.840805292129516602e-02 1.324947476387023926e-01 -4.843126237392425537e-02 1.627447754144668579e-01 1.267838925123214722e-01 -2.646197937428951263e-02 1.743951439857482910e-01 2.011010944843292236e-01 -5.775458738207817078e-02 -6.448602676391601562e-02 -2.102530151605606079e-01 -1.646064966917037964e-01 1.436149477958679199e-01 6.689867377281188965e-02 4.477882087230682373e-01 2.432173192501068115e-01 1.034955680370330811e-01 -1.664551496505737305e-01 9.991959482431411743e-02 2.789043188095092773e-01
2.114139050245285034e-01 -2.589597599580883980e-03 -6.617015600204467773e-02 1.820697635412216187e-01 -1.275201588869094849e-01 -1.737467050552368164e-01 -2.331636995077133179e-01 -5.574394017457962036e-02 1.903055757284164429e-01 1.634821891784667969e-01 -1.806062161922454834e-01 -3.293224871158599854e-01 1.432516425848007202e-01 -5.953716486692428589e-02 5.561785772442817688e-02 -4.927627369761466980e-02 -3.876914381980895996e-01 3.506962209939956665e-02 1.200471594929695129e-01 -7.555251568555831909e-02 -2.277725040912628174e-01 -1.784246563911437988e-01 1.094786822795867920e-01 1.192473992705345154e-01 1.860254406929016113e-01 2.910104095935821533e-01 1.952873915433883667e-01 -1.541575323790311813e-02 1.750895529985427856e-01 -5.910288169980049133e-02 3.264264464378356934e-01 1.730679161846637726e-02
-4.057721048593521118e-02 1.007520332932472229e-01 1.920580677688121796e-02 -1.710032969713211060e-01 -3.591837882995605469e-01 -9.657318890094757080e-02 -1.152674481272697449e-01 2.292756438255310059e-01 1.817703545093536377e-01 2.296856790781021118e-01 7.348318397998809814e-02 -2.044278532266616821e-01 2.720791697502136230e-01 7.981065660715103149e-02 4.251161124557256699e-03 -1.096454099752008915e-03 -2.125721722841262817e-01 -4.824268817901611328e-02 1.309182047843933105e-01 2.133340537548065186e-01 -4.256347194314002991e-02 2.016884982585906982e-01 3.305032104253768921e-02 -5.706401541829109192e-02 -3.246622383594512939e-01 2.256354838609695435e-01 2.295954078435897827e-01 6.020160764455795288e-02 -1.475276499986648560e-01 -2.886357903480529785e-01 7.286370545625686646e-02 2.468856871128082275e-01
-3.355664387345314026e-02 -1.711842045187950134e-02 8.687344938516616821e-02 -3.491310775279998779e-01 6.912088394165039062e-02 1.563920080661773682e-02 -1.137968078255653381e-01 -2.612831071019172668e-03 2.110976874828338623e-01 4.090155065059661865e-01 6.174513325095176697e-02 -2.999664247035980225e-01 3.056507408618927002e-01 -1.713269799947738647e-01 2.371395677328109741e-01 -1.136986091732978821e-01 -2.169130593538284302e-01 1.230445578694343567e-01 -5.392789095640182495e-02 6.646205484867095947e-02 1.724005639553070068e-01 -6.098612770438194275e-02 1.719867140054702759e-01 1.719995588064193726e-02 9.859045594930648804e-02 3.936920315027236938e-02 8.527088910341262817e-02 8.401937037706375122e-02 -3.371282666921615601e-02 -3.887317329645156860e-02 3.969338238239288330e-01 1.869200170040130615e-01
4.235347732901573181e-03 -1.300342977046966553e-01 8.395490050315856934e-02 -2.771905958652496338e-01 -2.956387698650360107e-01 -1.162424311041831970e-02 -2.308402210474014282e-01 3.281708061695098877e-01 7.970087975263595581e-02 2.076104581356048584e-01 2.119518071413040161e-01 -2.268921285867691040e-01 1.943892985582351685e-01 -4.948973283171653748e-02 2.970356680452823639e-02 1.340183466672897339e-01 -1.874630004167556763e-01 1.346434187144041061e-02 1.363922953605651855e-01 1.713703870773315430e-01 -2.633642852306365967e-01 9.755990654230117798e-02 -1.772531308233737946e-02 1.827816814184188843e-01 -1.377681344747543335e-01 1.734296232461929321e-01 1.638499647378921509e-01 -1.783763319253921509e-01 3.599975630640983582e-02 -1.250990033149719238e-01 2.330952584743499756e-01 2.661454379558563232e-01
9.530398063361644745e-03 1.000330001115798950e-01 -6.854199618101119995e-02 4.244367405772209167e-02 -6.103438511490821838e-02 4.607130587100982666e-02 -1.859458386898040771e-01 9.948789328336715698e-02 2.375320792198181152e-01 2.839823663234710693e-01 1.180329397320747375e-01 -3.290318548679351807e-01 4.726523160934448242e-01 -2.847244590520858765e-02 -4.175658151507377625e-02 1.267486214637756348e-01 -2.763296291232109070e-02 3.153539896011352539e-01 9.364452213048934937e-02 -8.697123080492019653e-02 -4.367541521787643433e-03 -1.776381582021713257e-01 1.786669641733169556e-01 -9.406743943691253662e-02 6.053667515516281128e-02 2.003988325595855713e-01 2.865245640277862549e-01 1.683366447687149048e-01 7.394235581159591675e-02 1.343429088592529297e-01 2.198342531919479370e-01 1.296540200710296631e-01
-5.081663653254508972e-02 -2.150072455406188965e-01 -8.087953925132751465e-02 -3.578009307384490967e-01 -3.798417150974273682e-01 1.269008517265319824e-01 -1.270653307437896729e-01 2.089938819408416748e-01 1.671229451894760132e-01 2.338859736919403076e-01 2.037057131528854370e-01 -2.585094273090362549e-01 1.750372052192687988e-01 5.740627646446228027e-02 1.282482296228408813e-01 2.297695912420749664e-02 -1.604449190199375153e-02 -8.621688932180404663e-02 9.556687623262405396e-02 1.640339195728302002e-01 -1.089249700307846069e-01 1.585698872804641724e-01 4.588015004992485046e-02 -2.893573604524135590e-02 -6.687331944704055786e-02 1.221717745065689087e-01 3.374705016613006592e-01 1.396230012178421021e-01 -8.484225720167160034e-02 -1.929579824209213257e-01 1.615705490112304688e-01 2.180753946304321289e-01
-4.536321386694908142e-02 -5.527523905038833618e-02 1.144129969179630280e-02 -2.594816982746124268e-01 -2.258707731962203979e-01 1.315096467733383179e-01 -4.930836334824562073e-02 9.669818729162216187e-02 2.927258908748626709e-01 2.125213891267776489e-01 2.349888235330581665e-01 3.511948883533477783e-02 1.642101854085922241e-01 -7.334186136722564697e-02 2.439180016517639160e-01 1.870947480201721191e-01 -2.722621560096740723e-01 2.231244891881942749e-01 7.414038479328155518e-02 1.605872809886932373e-01 -2.827254831790924072e-01 3.712192922830581665e-02 3.579899296164512634e-02 1.311784982681274414e-01 -1.700084209442138672e-01 1.120261996984481812e-01 1.939406394958496094e-01 2.355412393808364868e-02 -1.307920962572097778e-01 -3.391513824462890625e-01 2.430782886222004890e-03 2.577315270900726318e-01
3.584390878677368164e-01 1.707893908023834229e-01 -1.701625138521194458e-01 2.311454527080059052e-02 -1.383135095238685608e-02 -7.104002684354782104e-02 -3.252132534980773926e-01 5.894558876752853394e-02 1.851606369018554688e-01 1.942112296819686890e-01 4.819603264331817627e-01 -3.252193927764892578e-01 1.751764267683029175e-01 -2.004100382328033447e-02 9.461230784654617310e-02 3.942077234387397766e-02 -4.627400636672973633e-02 3.631272912025451660e-02 3.117864429950714111e-01 8.407339453697204590e-02 -1.170403733849525452e-01 -1.151913311332464218e-02 -5.162188410758972168e-02 1.111850887537002563e-01 -7.877094298601150513e-02 -6.741724908351898193e-02 1.360535025596618652e-01 1.787156015634536743e-01 -6.139443139545619488e-04 -3.620569407939910889e-02 -2.532575465738773346e-02 2.167655974626541138e-01
-9.334461390972137451e-02 2.139732539653778076e-01 -2.281793057918548584e-01 -3.285555243492126465e-01 -2.904976606369018555e-01 -2.644140422344207764e-01 -4.134890139102935791e-01 -1.263123452663421631e-01 4.799122922122478485e-03 9.756794571876525879e-02 -1.273677945137023926e-01 -1.701944321393966675e-01 1.585640758275985718e-01 -2.132193744182586670e-01 3.538851067423820496e-02 1.141532137989997864e-01 -3.221163153648376465e-01 3.991447389125823975e-03 1.368102580308914185e-01 1.384527385234832764e-01 -8.651566505432128906e-02 -1.305733025074005127e-01 9.988226741552352905e-02 -1.794708371162414551e-01 -1.013184115290641785e-01 3.723429888486862183e-02 2.356494069099426270e-01 2.683516219258308411e-02 1.696565374732017517e-02 -1.578442752361297607e-01 -2.842610143125057220e-02 -4.839007928967475891e-02
-1.172099355608224869e-02 -1.988018751144409180e-01 4.988697543740272522e-02 6.323039531707763672e-02 -2.823384404182434082e-01 1.569119691848754883e-01 -2.051861286163330078e-01 1.117347627878189087e-01 5.151727795600891113e-02 3.933425247669219971e-01 1.680777370929718018e-01 -1.163908559828996658e-02 3.165616095066070557e-01 4.335862025618553162e-02 7.523315493017435074e-03 1.113957166671752930e-02 -2.217528820037841797e-01 -7.994117587804794312e-02 1.378548592329025269e-01 2.958215773105621338e-01 -1.509260237216949463e-01 1.127209365367889404e-01 3.229631483554840088e-01 -3.956326097249984741e-02 2.960843034088611603e-02 2.596387565135955811e-01 1.291003674268722534e-01 5.414501950144767761e-02 2.020937502384185791e-01 -1.628459990024566650e-01 6.659595761448144913e-03 2.194864153861999512e-01
4.695816338062286377e-02 -1.552782803773880005e-01 5.129012838006019592e-02 -2.667078673839569092e-01 -1.149843260645866394e-01 1.193609759211540222e-01 -4.298302903771400452e-02 2.388933598995208740e-01 2.125030308961868286e-01 1.912711560726165771e-01 -5.352373421192169189e-02 -8.686990290880203247e-02 1.424457281827926636e-01 2.151679247617721558e-01 9.906493127346038818e-02 1.051175408065319061e-02 -3.012739717960357666e-01 2.108025103807449341e-01 2.019901722669601440e-01 2.593034803867340088e-01 -2.223369628190994263e-01 1.981417685747146606e-01 1.320849359035491943e-01 7.706493139266967773e-02 -1.522517204284667969e-01 2.892606258392333984e-01 2.667378783226013184e-01 -7.865294069051742554e-02 -1.156933531165122986e-01 -1.100297272205352783e-01 1.940989494323730469e-01 2.054098546504974365e-01
2.350271195173263550e-01 -8.121059834957122803e-02 -2.949457168579101562e-01 -3.233976662158966064e-01 7.580488175153732300e-02 -3.927466645836830139e-02 -2.138999253511428833e-01 6.057870015501976013e-02 -1.416862104088068008e-02 1.263787150382995605e-01 -1.891223937273025513e-01 -3.169632554054260254e-01 -1.350010335445404053e-01 2.402718365192413330e-02 -1.258031278848648071e-01 1.132052764296531677e-01 -2.498550564050674438e-01 1.612910628318786621e-01 2.794504761695861816e-01 -7.269013673067092896e-02 -5.327372252941131592e-02 -3.984444960951805115e-02 8.836426585912704468e-02 2.115410864353179932e-01 1.858209073543548584e-01 7.010122388601303101e-02 2.436627000570297241e-01 1.875955238938331604e-02 2.758170366287231445e-01 -2.716023623943328857e-01 5.307706445455551147e-02 9.693861007690429688e-02
8.085227012634277344e-02 -1.307191550731658936e-01 8.153730630874633789e-02 -2.063147872686386108e-01 -6.170480325818061829e-02 3.500011190772056580e-02 -1.704602837562561035e-01 5.536158010363578796e-02 1.972196102142333984e-01 2.286412864923477173e-01 2.115674018859863281e-01 -2.991265356540679932e-01 2.356185764074325562e-01 3.540917113423347473e-02 1.096794977784156799e-01 -2.171426564455032349e-01 3.264508023858070374e-02 1.149781942367553711e-01 2.984481453895568848e-01 1.673203557729721069e-01 -1.055967509746551514e-01 1.680400967597961426e-01 2.972882241010665894e-03 1.234063953161239624e-01 3.080403991043567657e-02 3.851440846920013428e-01 1.654630154371261597e-01 -9.879033267498016357e-02 1.514132767915725708e-01 -3.019995689392089844e-01 -1.993367075920104980e-01 -1.496008336544036865e-01
-2.100812792778015137e-01 -6.296250224113464355e-02 -1.300049722194671631e-01 8.360168337821960449e-02 1.522200834006071091e-02 -5.051761493086814880e-02 -1.611579656600952148e-01 -1.897096931934356689e-01 -1.644802093505859375e-01 2.439680099487304688e-01 -2.851685285568237305e-01 1.481340378522872925e-01 2.084677368402481079e-01 -1.124993711709976196e-01 2.749539017677307129e-01 1.316441595554351807e-01 -3.779808580875396729e-01 8.192326128482818604e-02 1.593278050422668457e-01 1.465848386287689209e-01 2.527209371328353882e-02 -4.097929596900939941e-02 -6.415970623493194580e-02 -3.127332404255867004e-02 5.995426699519157410e-02 1.037773117423057556e-01 3.454395234584808350e-01 2.763634920120239258e-01 -3.028222620487213135e-01 -8.665990829467773438e-02 -3.272330760955810547e-02 -1.008190661668777466e-01
-1.613195687532424927e-01 -5.435141921043395996e-02 -1.411221325397491455e-01 8.879303932189941406e-02 -1.598345786333084106e-01 1.119832769036293030e-01 -3.102005645632743835e-02 1.366855353116989136e-01 -7.666409015655517578e-02 2.337346076965332031e-01 -2.824859023094177246e-01 -3.035346865653991699e-01 4.351661354303359985e-02 2.619278430938720703e-01 2.579464614391326904e-01 4.622077569365501404e-02 -1.261148601770401001e-01 2.008899487555027008e-02 8.467370271682739258e-02 6.919053941965103149e-02 3.381305634975433350e-01 -3.452489972114562988e-01 -3.792370110750198364e-02 -1.203506365418434143e-01 -2.200040370225906372e-01 2.124510705471038818e-02 1.868158429861068726e-01 1.496012657880783081e-01 -1.609017401933670044e-01 -1.062716096639633179e-01 2.566449642181396484e-01 -1.642431318759918213e-01
4.185170307755470276e-02 2.570530027151107788e-02 -2.041644603013992310e-01 8.183498680591583252e-02 -3.628696873784065247e-02 -2.130479961633682251e-01 -3.095296770334243774e-02 -2.216873317956924438e-01 1.042278781533241272e-01 2.364278733730316162e-01 -2.381680242251604795e-04 -3.837534189224243164e-01 1.877286732196807861e-01 -1.906840205192565918e-01 5.153260380029678345e-02 5.424654111266136169e-02 1.739856600761413574e-02 2.945865988731384277e-01 2.268598228693008423e-02 3.114418089389801025e-01 -3.346405178308486938e-02 -1.828291639685630798e-02 6.287429481744766235e-02 6.936633586883544922e-02 -2.913903295993804932e-01 1.354344189167022705e-01 3.627719283103942871e-01 -4.360856488347053528e-02 1.906278878450393677e-01 -1.863249689340591431e-01 1.400139778852462769e-01 1.973308920860290527e-01
-1.467910967767238617e-02 1.014675572514533997e-01 -6.767974048852920532e-02 -8.320643752813339233e-02 -2.601501047611236572e-01 -5.635443329811096191e-02 1.119325030595064163e-02 -5.447275191545486450e-02 2.650122046470642090e-01 2.299228310585021973e-01 2.584079504013061523e-01 -8.004338294267654419e-02 4.248098433017730713e-01 1.895525157451629639e-01 4.628022015094757080e-02 1.659174561500549316e-01 8.586694300174713135e-02 -4.205099120736122131e-02 1.971660703420639038e-01 1.250234544277191162e-01 1.323759108781814575e-01 1.645889482460916042e-03 2.906069755554199219e-01 1.393440663814544678e-01 -1.532610356807708740e-01 2.141600400209426880e-01 3.294615447521209717e-01 -1.206061169505119324e-01 3.948504477739334106e-02 -2.398690730333328247e-01 1.355574131011962891e-01 -8.208959549665451050e-02
1.456615477800369263e-01 -1.231623813509941101e-01 -1.867323927581310272e-02 -1.471304893493652344e-01 -1.405806839466094971e-01 8.820763975381851196e-02 -2.748621404170989990e-01 -8.375674486160278320e-02 -7.799892872571945190e-02 9.759458899497985840e-02 -1.114718616008758545e-01 6.252282299101352692e-03 -4.174080491065979004e-02 -4.117087647318840027e-02 4.078788459300994873e-01 -9.560059010982513428e-02 -1.106630340218544006e-01 1.194680407643318176e-01 1.003563255071640015e-01 3.893494233489036560e-02 3.844032585620880127e-01 -4.099767506122589111e-01 1.875337213277816772e-01 1.389936059713363647e-01 -1.155731156468391418e-01 1.662864536046981812e-01 3.111920356750488281e-01 -8.788770437240600586e-02 -1.280628442764282227e-01 -2.646661177277565002e-02 2.172090411186218262e-01 7.873881608247756958e-02
-2.492788434028625488e-01 -6.594782322645187378e-02 -2.312549762427806854e-02 -2.256749123334884644e-01 1.685421317815780640e-01 -2.743082046508789062e-01 -2.712262570858001709e-01 -1.894765496253967285e-01 1.843437403440475464e-01 1.266173869371414185e-01 -1.229875385761260986e-01 -1.401932984590530396e-01 2.036332339048385620e-02 -2.699837684631347656e-01 6.225918233394622803e-02 9.852390736341476440e-02 -2.417280375957489014e-01 2.150731980800628662e-01 2.995206713676452637e-01 1.031968668103218079e-01 -6.220124196261167526e-03 -3.602485954761505127e-01 2.058570098597556353e-04 -1.075939834117889404e-01 -1.530551016330718994e-01 1.272663623094558716e-01 2.255797088146209717e-01 -1.597487367689609528e-02 8.734727650880813599e-02 -7.924292236566543579e-02 2.014592438936233521e-01 7.444960623979568481e-02
7.281181751750409603e-04 6.198699027299880981e-02 -2.655878067016601562e-01 -2.045343667268753052e-01 -1.729796081781387329e-01 1.291451901197433472e-01 3.212464228272438049e-02 2.030764073133468628e-01 3.068120218813419342e-02 1.347573548555374146e-01 6.184913218021392822e-02 -1.258533298969268799e-01 5.597354173660278320e-01 2.962465211749076843e-02 1.603659093379974365e-01 2.509380877017974854e-01 -1.412138044834136963e-01 1.187473349273204803e-02 1.086672767996788025e-01 1.359560638666152954e-01 -8.234382607042789459e-03 3.030846714973449707e-01 -1.440232694149017334e-01 8.394648134708404541e-02 -1.165404822677373886e-02 -2.449341118335723877e-03 2.553894519805908203e-01 2.103692293167114258e-02 3.397455066442489624e-02 -2.077001929283142090e-01 2.629367709159851074e-01 6.284426897764205933e-02
-2.124032825231552124e-01 -4.366138949990272522e-02 -1.258683949708938599e-01 -5.536024272441864014e-02 -1.634977012872695923e-01 1.048814691603183746e-02 -7.924921065568923950e-02 1.216710731387138367e-01 -6.207068637013435364e-02 1.000709682703018188e-01 2.443651705980300903e-01 -1.302491277456283569e-01 3.720158636569976807e-01 1.654689311981201172e-01 1.407324075698852539e-01 3.247791528701782227e-02 -3.008077740669250488e-01 3.319666907191276550e-02 7.600881159305572510e-02 4.004697501659393311e-01 -1.165483444929122925e-01 -1.898174174129962921e-02 2.319779396057128906e-01 -1.174993161112070084e-02 1.448557078838348389e-01 2.198481410741806030e-01 3.650539219379425049e-01 -4.914442542940378189e-03 9.135623276233673096e-02 -1.408446431159973145e-01 -7.139013707637786865e-02 2.178118675947189331e-01
1.916868388652801514e-01 -2.584283351898193359e-01 -1.856860369443893433e-01 -1.538109630346298218e-01 -4.467514157295227051e-02 -2.348148971796035767e-01 -2.182463109493255615e-01 2.399769984185695648e-02 3.359838426113128662e-01 2.090518623590469360e-01 4.326122254133224487e-02 -2.592642009258270264e-01 7.925187796354293823e-02 -3.688004985451698303e-02 3.835829794406890869e-01 1.735998243093490601e-01 -8.746020495891571045e-02 1.391582340002059937e-01 -1.146150100976228714e-02 1.408564299345016479e-01 2.287073731422424316e-01 -1.806395500898361206e-01 8.063378930091857910e-02 2.163393348455429077e-01 2.301934361457824707e-02 -4.131200164556503296e-02 2.674312591552734375e-01 -1.048646271228790283e-01 3.851785324513912201e-03 1.142917498946189880e-01 2.513745240867137909e-02 -1.967515498399734497e-01
-1.261191666126251221e-01 -1.025577336549758911e-01 -1.511625349521636963e-01 -9.208321571350097656e-02 -2.838198095560073853e-02 1.599404215812683105e-02 -4.113204181194305420e-01 -1.529820561408996582e-01 2.051834948360919952e-02 -2.930261194705963135e-02 2.776687443256378174e-01 -8.907217532396316528e-02 4.165921360254287720e-02 -1.465380843728780746e-02 2.494420856237411499e-01 -3.475937843322753906e-01 -2.048565298318862915e-01 -1.594206541776657104e-01 2.292154133319854736e-01 3.810391575098037720e-02 2.375064641237258911e-01 -4.905889555811882019e-02 1.229221075773239136e-01 -3.420498371124267578e-01 9.814273566007614136e-03 -6.550095044076442719e-03 3.806494772434234619e-01 1.058396622538566589e-01 8.096623420715332031e-02 -4.382450133562088013e-02 -8.869310840964317322e-03 -1.427252124994993210e-02
-1.236815825104713440e-01 1.444608867168426514e-01 -1.066251937299966812e-02 8.162853121757507324e-02 -1.289842743426561356e-02 -1.448199748992919922e-01 7.021108642220497131e-03 -1.848353296518325806e-01 6.387551128864288330e-02 4.229863584041595459e-01 1.802240163087844849e-01 -2.172418981790542603e-01 3.992277085781097412e-01 1.905707567930221558e-01 5.200519808568060398e-04 -4.456853866577148438e-02 -1.042022407054901123e-01 2.527029514312744141e-01 2.642909288406372070e-01 -1.288492511957883835e-02 -4.564134404063224792e-02 -1.540033221244812012e-01 -1.948601566255092621e-02 6.999333202838897705e-02 2.519693076610565186e-01 5.260235443711280823e-02 3.785189390182495117e-01 -1.507382988929748535e-01 9.840594977140426636e-02 -1.406443566083908081e-01 5.095627158880233765e-02 3.490954637527465820e-02
1.121008396148681641e-01 3.174351528286933899e-03 2.205752730369567871e-01 -1.826190799474716187e-01 -8.234633505344390869e-02 -1.917541623115539551e-01 -2.079497724771499634e-01 1.876490861177444458e-01 2.734258770942687988e-01 1.435992866754531860e-01 8.068878948688507080e-02 5.701148882508277893e-02 9.675145149230957031e-02 1.814072281122207642e-01 1.462108492851257324e-01 -1.025752257555723190e-02 1.014684885740280151e-01 8.663615584373474121e-02 2.001558393239974976e-01 2.925302684307098389e-01 -1.084696203470230103e-01 -8.000407367944717407e-02 1.642993241548538208e-01 -1.828839331865310669e-01 -6.355407088994979858e-02 1.671929806470870972e-01 3.875330090522766113e-01 4.713699221611022949e-02 2.706628441810607910e-01 -3.454284965991973877e-01 1.040584817528724670e-01 -6.833451986312866211e-02
2.204895764589309692e-02 1.963769942522048950e-01 3.472391888499259949e-02 -4.747073166072368622e-03 5.130369961261749268e-02 3.911506757140159607e-02 -2.546602487564086914e-01 -1.122912168502807617e-01 1.044511646032333374e-01 2.856951951980590820e-01 -1.206430941820144653e-01 -2.121171504259109497e-01 2.711611986160278320e-01 -4.361217375844717026e-03 -1.157178133726119995e-01 -2.997889220714569092e-01 -1.431179791688919067e-01 -3.147836402058601379e-02 6.945110112428665161e-02 -8.071958087384700775e-03 -3.118747770786285400e-01 -3.045041561126708984e-01 3.343776762485504150e-01 -1.302106231451034546e-01 5.871463939547538757e-02 1.348701585084199905e-02 3.736775517463684082e-01 -3.464381396770477295e-02 -3.837580978870391846e-02 -1.932963728904724121e-01 -7.704629749059677124e-02 1.218852400779724121e-01
8.734945952892303467e-02 -6.680751591920852661e-02 4.313420969992876053e-03 1.509881466627120972e-01 1.605352908372879028e-01 8.475150167942047119e-02 3.827892243862152100e-02 -1.318362653255462646e-01 2.171702682971954346e-01 2.877885699272155762e-01 1.800987720489501953e-01 -2.549054622650146484e-01 3.433815538883209229e-01 1.573939472436904907e-01 2.181648313999176025e-01 2.451484352350234985e-01 -3.613646924495697021e-01 1.229638978838920593e-01 -3.929901868104934692e-02 -1.351449489593505859e-01 -4.684716835618019104e-02 7.292735576629638672e-02 -1.439819186925888062e-01 1.511908322572708130e-01 3.389402851462364197e-02 2.409396469593048096e-01 3.831999897956848145e-01 -3.516625612974166870e-02 4.609176889061927795e-02 -8.086296916007995605e-02 -5.183206871151924133e-02 -1.644581183791160583e-02
6.380288302898406982e-02 5.887230485677719116e-02 2.235552072525024414e-01 -1.410758942365646362e-01 -1.793881654739379883e-01 4.553547874093055725e-02 -2.681845426559448242e-01 2.039204165339469910e-02 -1.630053371191024780e-01 3.443547785282135010e-01 1.574343144893646240e-01 -1.736945360898971558e-01 -3.157984092831611633e-02 8.514878898859024048e-02 1.820977330207824707e-01 -2.173182815313339233e-01 -2.935586869716644287e-01 -1.403752341866493225e-02 3.096199333667755127e-01 6.005956977605819702e-02 7.534947991371154785e-02 -1.112594306468963623e-01 2.025698125362396240e-01 -7.518098503351211548e-02 -7.650211453437805176e-02 -1.313012093305587769e-01 3.388566672801971436e-01 -2.917884588241577148e-01 -1.096809133887290955e-01 -3.163745626807212830e-02 -1.791818737983703613e-01 9.202477335929870605e-02
1.311811525374650955e-02 -1.153588965535163879e-01 1.923958770930767059e-03 -2.417980693280696869e-02 -6.689629703760147095e-02 4.224637523293495178e-02 -1.100670024752616882e-01 -3.956375271081924438e-02 1.953225433826446533e-01 2.341765165328979492e-01 2.275647073984146118e-01 -3.228321075439453125e-01 5.793493390083312988e-01 5.420128628611564636e-02 1.347442865371704102e-01 1.053609922528266907e-01 -1.251443177461624146e-01 -1.851715296506881714e-01 1.517414301633834839e-01 1.115296408534049988e-01 -7.090047933161258698e-03 2.427166700363159180e-02 1.126165688037872314e-01 1.466169506311416626e-01 6.350711733102798462e-02 2.704343497753143311e-01 2.322200089693069458e-01 -1.601747423410415649e-01 5.757933109998703003e-02 -7.564308494329452515e-02 6.685167551040649414e-02 2.422130852937698364e-01
2.583053410053253174e-01 -2.057157270610332489e-02 -1.054381113499403000e-02 -2.761730551719665527e-01 9.719675034284591675e-02 1.693666279315948486e-01 7.184267975389957428e-03 9.380534291267395020e-02 -2.947433292865753174e-01 1.662096977233886719e-01 1.823563128709793091e-01 5.441596359014511108e-02 2.899833023548126221e-01 3.683075308799743652e-02 2.638036608695983887e-01 1.104882918298244476e-03 -1.056666597723960876e-01 2.273707389831542969e-01 5.993343144655227661e-02 -9.365999698638916016e-02 -1.629840582609176636e-01 -2.055519223213195801e-01 2.287481576204299927e-01 3.402909636497497559e-02 -4.542476683855056763e-02 5.706044659018516541e-02 2.610770761966705322e-01 -1.301808841526508331e-02 9.085550159215927124e-02 -4.206627309322357178e-01 1.068578362464904785e-01 -1.895463913679122925e-01
-1.681295484304428101e-01 4.581394791603088379e-02 2.393149733543395996e-01 -1.043342128396034241e-01 -3.012964501976966858e-02 -1.419494748115539551e-01 -1.457895934581756592e-01 -7.074681669473648071e-02 1.105408295989036560e-01 3.255885541439056396e-01 -3.536765575408935547e-01 -1.144130527973175049e-01 1.309952586889266968e-01 -1.641549319028854370e-01 1.631732136011123657e-01 -1.244810447096824646e-01 -4.232295453548431396e-01 -1.770149730145931244e-02 6.254000216722488403e-02 4.947559442371129990e-03 -1.009582281112670898e-01 -1.478619314730167389e-02 -1.760715395212173462e-01 -5.485023558139801025e-02 -2.220806479454040527e-01 9.629631787538528442e-02 2.660228908061981201e-01 1.095642596483230591e-01 -9.505193680524826050e-02 -2.078011184930801392e-01 1.698698550462722778e-01 -2.475808262825012207e-01
-2.713474929332733154e-01 5.284823477268218994e-02 -2.570913136005401611e-01 -3.002578318119049072e-01 5.595152080059051514e-02 1.176094636321067810e-01 -3.255013227462768555e-01 -4.913936927914619446e-02 -1.522984951734542847e-01 4.164348822087049484e-03 -2.261237502098083496e-01 -1.778951585292816162e-01 1.134134456515312195e-01 1.345336288213729858e-01 1.561805456876754761e-01 -2.460929192602634430e-02 -3.656547367572784424e-01 -2.055160887539386749e-02 2.176512405276298523e-02 1.058734208345413208e-01 6.419218331575393677e-02 -1.602716594934463501e-01 3.077309727668762207e-01 -3.965419717133045197e-03 -1.235538646578788757e-01 -9.121106564998626709e-02 2.484325766563415527e-01 -2.689411342144012451e-01 5.963518843054771423e-02 -2.080878168344497681e-01 -5.786745250225067139e-02 -4.334792494773864746e-02
-1.388896554708480835e-01 7.399532198905944824e-02 1.210405007004737854e-01 -3.373717665672302246e-01 7.815846055746078491e-02 4.269154369831085205e-02 -3.999017179012298584e-01 1.962760090827941895e-02 2.099980413913726807e-01 3.300662338733673096e-01 9.183496236801147461e-02 1.376478374004364014e-01 1.705121695995330811e-01 -1.236884817481040955e-01 5.691708624362945557e-02 -1.223184913396835327e-01 -7.867895811796188354e-02 1.251380890607833862e-01 5.418579280376434326e-02 1.220234930515289307e-01 -6.727027148008346558e-02 2.488115578889846802e-01 -1.296382397413253784e-01 -2.083561010658740997e-02 2.082119882106781006e-01 1.624084264039993286e-01 3.136569857597351074e-01 1.545649114996194839e-02 1.895021647214889526e-01 -2.971831560134887695e-01 1.166061013936996460e-01 -7.749327272176742554e-02
-2.055042982101440430e-02 1.153140887618064880e-01 -2.482279092073440552e-01 -2.660739719867706299e-01 1.372578889131546021e-01 -2.433219701051712036e-01 -3.446052670478820801e-01 -9.604881703853607178e-02 -1.118438784033060074e-02 2.789716124534606934e-01 1.317418515682220459e-01 -3.067072033882141113e-01 -1.230020821094512939e-01 -1.844186037778854370e-01 1.991599947214126587e-01 6.821774691343307495e-02 1.306152641773223877e-01 -8.862263709306716919e-02 2.205392122268676758e-01 -7.218123227357864380e-02 -9.914764016866683960e-02 6.202562525868415833e-02 -3.126353770494461060e-02 -1.449522934854030609e-02 -8.050736039876937866e-02 6.258590519428253174e-02 3.532705008983612061e-01 -6.530218571424484253e-02 1.551923453807830811e-01 -1.038291379809379578e-01 -4.790039267390966415e-03 3.115010261535644531e-01
-7.122974842786788940e-02 6.105540320277214050e-02 -9.898161143064498901e-02 -1.373583916574716568e-02 -7.697967439889907837e-02 -3.046738505363464355e-01 -2.160032242536544800e-01 -5.596676096320152283e-02 -1.325430162250995636e-02 3.076832592487335205e-01 -3.193133473396301270e-01 -1.451309621334075928e-01 5.840463191270828247e-02 -9.417926520109176636e-02 4.874647408723831177e-02 1.768956482410430908e-01 -3.198372423648834229e-01 1.813366450369358063e-02 4.227825701236724854e-01 -7.510931789875030518e-02 -1.662217080593109131e-01 -2.723270952701568604e-01 4.156901314854621887e-02 -2.045045047998428345e-01 -2.856909669935703278e-02 -2.089647389948368073e-02 2.466486841440200806e-01 9.365505538880825043e-03 -8.957225084304809570e-02 -1.732902526855468750e-01 1.758337020874023438e-01 7.316882163286209106e-02
5.622958391904830933e-02 -2.297050505876541138e-01 2.124428376555442810e-02 -6.148422509431838989e-02 3.020331962034106255e-03 1.268445104360580444e-01 -4.673692211508750916e-02 3.315383791923522949e-01 5.335577577352523804e-02 3.427759706974029541e-01 -1.103233769536018372e-01 -3.428390622138977051e-01 1.210474371910095215e-01 1.394460648298263550e-01 7.023110240697860718e-02 4.540062323212623596e-02 8.132008835673332214e-03 1.833250671625137329e-01 -1.662827655673027039e-02 2.280523031949996948e-01 9.868290275335311890e-02 -6.954734772443771362e-02 1.595737598836421967e-02 2.545348107814788818e-01 3.306736797094345093e-02 2.472379952669143677e-01 3.455020487308502197e-01 5.470614507794380188e-02 8.824119716882705688e-02 -3.486936986446380615e-01 -6.840383633971214294e-03 2.022786587476730347e-01
1.855706237256526947e-02 -5.254095047712326050e-02 -2.666036486625671387e-01 -1.595551520586013794e-01 2.771220728754997253e-02 9.074578434228897095e-02 -1.812807470560073853e-01 -1.170967426151037216e-02 4.247170686721801758e-02 1.065143495798110962e-01 -7.253646850585937500e-02 -1.460810005664825439e-01 -1.148828584700822830e-02 5.197405070066452026e-02 -2.383457571268081665e-01 2.169357389211654663e-01 -2.866276204586029053e-01 2.533736824989318848e-01 4.874919354915618896e-01 7.161756604909896851e-02 -7.473440468311309814e-02 -3.533788025379180908e-01 1.022923663258552551e-01 -9.426830708980560303e-02 4.406932368874549866e-02 8.932707458734512329e-02 1.283591538667678833e-01 1.845154762268066406e-01 7.674241811037063599e-02 -3.120278716087341309e-01 7.821106910705566406e-02 5.611890554428100586e-02
-1.635470688343048096e-01 -3.200053870677947998e-01 9.453366510570049286e-03 -6.811556220054626465e-02 -1.315489113330841064e-01 -1.457914561033248901e-01 -2.248618155717849731e-01 -5.961146950721740723e-02 1.138513162732124329e-01 1.879203021526336670e-01 7.446878403425216675e-02 8.256634324789047241e-02 1.109058409929275513e-01 -3.390303626656532288e-02 1.726151704788208008e-01 8.104652911424636841e-02 -2.586147785186767578e-01 -7.482662796974182129e-02 -7.146778702735900879e-02 1.390419900417327881e-01 3.083175420761108398e-01 1.130977869033813477e-01 -7.828532159328460693e-02 2.604319015517830849e-03 -6.823290139436721802e-02 1.645773351192474365e-01 3.827032446861267090e-01 -3.935145437717437744e-01 -9.264275431632995605e-02 -2.668223679065704346e-01 1.396837830543518066e-01 1.404906064271926880e-01
-2.470302581787109375e-01 -1.591339558362960815e-01 -1.240881904959678650e-01 -2.499136328697204590e-01 1.915346235036849976e-01 -2.032254785299301147e-01 -1.466195583343505859e-01 -2.540464997291564941e-01 2.174304574728012085e-01 2.777733802795410156e-01 -3.322804719209671021e-02 -5.519227311015129089e-02 7.996094226837158203e-02 -2.347182929515838623e-01 8.158998191356658936e-02 8.431120216846466064e-02 -4.515099525451660156e-02 4.682691022753715515e-02 3.845572173595428467e-01 1.307025738060474396e-02 2.252203039824962616e-02 -3.198288083076477051e-01 -1.561972349882125854e-01 -1.043339027091860771e-03 -3.064231947064399719e-02 -4.956398159265518188e-03 2.389619946479797363e-01 2.414924055337905884e-01 4.086189717054367065e-02 -1.747553050518035889e-01 1.708741784095764160e-01 -1.032658144831657410e-01
7.021759450435638428e-02 -8.194737881422042847e-02 -2.562282606959342957e-02 -2.410406023263931274e-01 -3.160646855831146240e-01 -3.869887813925743103e-02 -4.613478854298591614e-02 -3.898042440414428711e-02 -1.128799915313720703e-01 2.492524683475494385e-01 1.414347290992736816e-01 -6.272192578762769699e-03 4.598785936832427979e-01 1.858376562595367432e-01 1.825875975191593170e-02 9.947476536035537720e-02 -1.341159194707870483e-01 2.516207396984100342e-01 -1.127146780490875244e-01 -6.566961109638214111e-02 -4.769963398575782776e-02 -1.787459999322891235e-01 -5.352033302187919617e-03 -7.697561383247375488e-02 -3.952576816082000732e-01 -2.114032208919525146e-02 1.912172436714172363e-01 1.292881369590759277e-01 -7.582680135965347290e-02 -3.237059712409973145e-01 -1.140405386686325073e-01 3.739761188626289368e-02
-7.377890497446060181e-02 1.863768789917230606e-03 -2.314804494380950928e-01 -2.288905978202819824e-01 -2.101330459117889404e-01 -3.074272572994232178e-01 -3.893960118293762207e-01 -8.495751023292541504e-02 1.219253838062286377e-01 2.057356983423233032e-01 -2.455275356769561768e-01 -1.264553070068359375e-01 1.041887998580932617e-01 -1.804740130901336670e-01 4.516781494021415710e-02 -1.020052954554557800e-01 -1.577882021665573120e-01 -2.879266394302248955e-03 2.700260877609252930e-01 1.943664550781250000e-01 -4.859443753957748413e-02 -2.695451676845550537e-01 5.315223708748817444e-02 -1.479777097702026367e-01 -1.526314169168472290e-01 5.990247055888175964e-02 7.939108461141586304e-02 1.607459038496017456e-02 4.604931548237800598e-02 -3.232707679271697998e-01 1.422708630561828613e-01 -7.796090841293334961e-02
-1.504285726696252823e-02 3.274853825569152832e-01 -4.804606735706329346e-02 1.084928661584854126e-01 -2.086845189332962036e-01 1.778069436550140381e-01 -3.120890557765960693e-01 1.598840951919555664e-01 -4.542466253042221069e-02 -4.863021895289421082e-03 -1.043427065014839172e-01 -2.172782272100448608e-01 1.888473629951477051e-01 1.510092020034790039e-01 2.850287258625030518e-01 -1.176605522632598877e-01 -2.568612992763519287e-01 -1.269613355398178101e-01 6.331600248813629150e-02 3.291782736778259277e-01 -2.820912748575210571e-02 -9.122144430875778198e-02 6.514150649309158325e-02 5.228647962212562561e-02 -9.110639244318008423e-02 2.529439926147460938e-01 3.447460532188415527e-01 -2.307940647006034851e-02 -1.392135024070739746e-01 -1.636650115251541138e-01 7.097644358873367310e-02 -1.147071272134780884e-01
2.945950329303741455e-01 1.788159906864166260e-01 -1.334920525550842285e-01 -2.429766058921813965e-01 1.572329699993133545e-01 -1.239344105124473572e-01 -1.877169609069824219e-01 1.136239320039749146e-01 -1.317599713802337646e-01 4.185495376586914062e-01 -1.028876751661300659e-01 3.173538669943809509e-02 1.122925952076911926e-01 -1.418178528547286987e-01 -1.213271394371986389e-01 6.109263747930526733e-02 -6.101632118225097656e-02 -7.147268205881118774e-02 7.107665296643972397e-03 1.145517304539680481e-01 5.088269338011741638e-02 -1.681165397167205811e-01 -8.421846479177474976e-02 -1.486611664295196533e-01 -2.922543287277221680e-01 1.231675222516059875e-01 2.156871259212493896e-01 -5.867997184395790100e-02 4.152344465255737305e-01 -1.359005272388458252e-01 4.782081022858619690e-02 -1.872626841068267822e-01
-1.296110153198242188e-01 -1.409836560487747192e-01 -5.612345784902572632e-02 -3.084433078765869141e-01 -2.853814363479614258e-01 -1.841822862625122070e-01 -3.391524851322174072e-01 -1.079502180218696594e-01 -1.785042583942413330e-01 9.563269466161727905e-02 -6.028041243553161621e-02 -5.717875435948371887e-02 2.012612819671630859e-01 -2.571863830089569092e-01 -8.184471726417541504e-02 8.973758667707443237e-02 -2.539018988609313965e-01 -4.488371312618255615e-02 1.469108611345291138e-01 1.104966923594474792e-01 -1.378664374351501465e-01 -2.380320280790328979e-01 1.718524396419525146e-01 -1.264272183179855347e-01 -4.832462593913078308e-02 1.554945856332778931e-01 1.474277973175048828e-01 6.878050416707992554e-02 -9.120270609855651855e-02 -3.858735859394073486e-01 1.481459140777587891e-01 -8.924019522964954376e-03
-2.415703795850276947e-02 -9.097574651241302490e-02 -1.930569112300872803e-02 -1.961692720651626587e-01 -1.126802787184715271e-01 -1.488564610481262207e-01 6.030040234327316284e-02 3.095481395721435547e-01 1.960812062025070190e-01 2.839721441268920898e-01 1.636262238025665283e-01 -1.474797725677490234e-01 1.258294731378555298e-01 3.288296237587928772e-02 1.050849631428718567e-01 -1.145843490958213806e-01 -4.448584839701652527e-02 1.341141611337661743e-01 2.047099918127059937e-01 2.707378864288330078e-01 -1.310014128684997559e-01 3.219225257635116577e-02 -1.933767832815647125e-02 -1.227601468563079834e-01 -3.212837129831314087e-02 3.139111697673797607e-01 2.133369147777557373e-01 -1.206692829728126526e-01 -7.381725311279296875e-02 -3.945624828338623047e-01 2.490151226520538330e-01 2.401649802923202515e-01
-1.651247143745422363e-01 4.429875314235687256e-02 -5.691784247756004333e-02 9.781026840209960938e-02 -2.594765275716781616e-02 -5.473860353231430054e-02 7.598609477281570435e-02 -2.727380394935607910e-01 -4.200099036097526550e-02 3.089544177055358887e-01 -4.628890007734298706e-02 -2.630489468574523926e-01 2.597654759883880615e-01 -3.529364988207817078e-02 -1.878549307584762573e-01 -1.572152040898799896e-02 -1.576218754053115845e-01 1.686494350433349609e-01 1.050051301717758179e-01 2.638019062578678131e-02 -3.564327582716941833e-02 -1.230105981230735779e-01 2.619404494762420654e-01 1.775736361742019653e-02 -6.452714651823043823e-02 1.225285008549690247e-01 4.746376276016235352e-01 3.760314732789993286e-02 2.852298021316528320e-01 -2.560694515705108643e-01 2.286655157804489136e-01 -7.677111029624938965e-02
-1.592888385057449341e-01 -6.107222288846969604e-02 3.506414219737052917e-02 -1.566554903984069824e-01 -1.705482006072998047e-01 -1.279550939798355103e-01 -6.501685082912445068e-02 -9.675388783216476440e-02 2.539263069629669189e-01 3.217030763626098633e-01 -1.359962113201618195e-02 -1.629648730158805847e-02 2.078231573104858398e-01 3.555306792259216309e-02 2.464531511068344116e-01 -1.656671017408370972e-01 -6.069942377507686615e-03 -9.533249586820602417e-02 1.445155292749404907e-01 2.356702983379364014e-01 4.042986780405044556e-03 -9.752405434846878052e-02 1.936503797769546509e-01 1.353780776262283325e-01 1.611550301313400269e-01 3.825537264347076416e-01 4.352353811264038086e-01 -2.834866195917129517e-02 2.459257692098617554e-01 -8.507931977510452271e-02 5.191261693835258484e-02 -3.388062864542007446e-02
4.786664843559265137e-01 -1.842716038227081299e-01 -9.187216311693191528e-02 -2.234310656785964966e-01 7.115094363689422607e-02 -2.722484171390533447e-01 -8.526731282472610474e-02 -2.912804484367370605e-01 -2.460889965295791626e-01 2.902874946594238281e-01 -3.041400387883186340e-02 -2.623829990625381470e-02 1.043839156627655029e-01 6.455674022436141968e-02 8.976546674966812134e-02 -1.592706143856048584e-02 -2.120364308357238770e-01 -1.168583407998085022e-01 2.650216817855834961e-01 -4.725638031959533691e-02 1.894361972808837891e-01 -1.772233992815017700e-01 -5.103768035769462585e-02 2.226629294455051422e-02 1.811461523175239563e-02 8.633212000131607056e-02 2.128872871398925781e-01 -6.125745177268981934e-02 1.177665740251541138e-01 -1.226439327001571655e-01 1.861867606639862061e-01 -1.246517077088356018e-01
-1.757474616169929504e-02 -1.887708604335784912e-01 -5.741738155484199524e-02 8.802319318056106567e-02 1.442506164312362671e-01 -1.346105802804231644e-02 -1.871853321790695190e-01 -2.066545188426971436e-01 8.730543404817581177e-02 3.677853941917419434e-01 -4.546956121921539307e-01 -1.087098717689514160e-01 1.249162256717681885e-01 -8.746090531349182129e-02 3.179695308208465576e-01 1.754024811089038849e-02 -1.762517541646957397e-01 8.293408155441284180e-02 1.725982278585433960e-01 -4.181828349828720093e-02 -1.432373076677322388e-01 -1.360835582017898560e-01 -8.733446151018142700e-02 2.640430927276611328e-01 8.021904155611991882e-03 1.008793041110038757e-01 3.383624255657196045e-01 2.678720839321613312e-02 -2.117466181516647339e-02 -1.718779802322387695e-01 -2.420709840953350067e-02 1.620817780494689941e-01
1.067152991890907288e-02 -9.934666752815246582e-02 -1.248579937964677811e-03 -1.706955283880233765e-01 -6.640524952672421932e-04 9.047494083642959595e-02 -3.091392852365970612e-02 2.329727262258529663e-02 4.891691803932189941e-01 3.190244138240814209e-01 2.747047133743762970e-02 -2.685620486736297607e-01 -2.463305369019508362e-02 4.153314232826232910e-02 5.102458596229553223e-02 -2.996962070465087891e-01 -1.268945634365081787e-01 -1.209196448326110840e-01 1.503245532512664795e-01 1.437833812087774277e-02 -2.677993774414062500e-01 -1.916559934616088867e-01 -1.676658354699611664e-02 -1.323471814393997192e-01 -1.239898055791854858e-01 2.568373382091522217e-01 3.810293674468994141e-01 -9.255182743072509766e-02 -9.687696397304534912e-02 -8.147443085908889771e-02 -2.579898387193679810e-02 1.046259924769401550e-01
9.312325716018676758e-02 1.812048256397247314e-01 -2.044611610472202301e-02 7.757880538702011108e-02 1.777496072463691235e-03 -5.773337930440902710e-02 -1.273130029439926147e-01 6.665492802858352661e-02 3.042095005512237549e-01 2.830725908279418945e-01 2.370914220809936523e-01 -2.172728776931762695e-01 8.023581653833389282e-02 -5.977684259414672852e-02 1.340390294790267944e-01 1.618230044841766357e-01 -3.310792446136474609e-01 -1.047421693801879883e-01 2.629220858216285706e-02 1.170057728886604309e-01 8.323437720537185669e-02 3.582226857542991638e-02 -4.322838783264160156e-01 -1.440235972404479980e-01 1.705702394247055054e-02 1.314869970083236694e-01 2.568684220314025879e-01 3.047836124897003174e-01 -1.291833352297544479e-02 -1.585134118795394897e-01 1.187300384044647217e-01 1.765705198049545288e-01
-1.176867112517356873e-01 8.105992525815963745e-02 -1.162255480885505676e-01 -1.474710553884506226e-01 -1.217591241002082825e-01 1.877788081765174866e-02 -8.109197765588760376e-02 2.093672305345535278e-01 8.335848897695541382e-02 4.294016957283020020e-01 1.592385768890380859e-01 -1.711657941341400146e-01 3.705194890499114990e-01 -4.060121998190879822e-02 1.545201539993286133e-01 -1.074179634451866150e-01 -2.311825752258300781e-01 -6.265953183174133301e-02 -5.844156071543693542e-02 3.344637528061866760e-02 -6.885710638016462326e-03 2.320168167352676392e-02 4.000826776027679443e-01 -8.727920800447463989e-02 1.315825134515762329e-01 2.433496266603469849e-01 2.046549171209335327e-01 1.394568979740142822e-01 -1.172778010368347168e-01 -1.954025775194168091e-01 1.081623286008834839e-01 1.634681671857833862e-01
9.500862658023834229e-02 -3.435334935784339905e-02 -1.081525254994630814e-02 -2.391264587640762329e-01 6.961892545223236084e-02 -1.931865960359573364e-01 -6.622960418462753296e-02 2.225592732429504395e-02 -3.944293260574340820e-01 4.322198927402496338e-01 1.008709073066711426e-01 -5.960685759782791138e-02 2.401381582021713257e-01 1.169584095478057861e-01 1.302486211061477661e-01 6.293172389268875122e-02 -1.845368444919586182e-01 1.658460646867752075e-01 -2.696022950112819672e-02 -1.705403923988342285e-01 1.764020174741744995e-01 -4.648499190807342529e-02 -1.034022495150566101e-01 2.116527110338211060e-01 -1.490551084280014038e-01 2.700670361518859863e-01 1.421176493167877197e-01 1.524010449647903442e-01 -1.329874545335769653e-01 -2.613424062728881836e-01 5.140487477183341980e-02 1.723834127187728882e-01
-3.049674816429615021e-02 3.501283377408981323e-02 -5.529672279953956604e-02 -2.856664359569549561e-01 -2.033801674842834473e-01 -2.593551278114318848e-01 -4.151356220245361328e-01 4.174634814262390137e-02 3.614413365721702576e-02 2.857823371887207031e-01 -2.325777113437652588e-01 -2.566307187080383301e-01 1.782864630222320557e-01 -1.571448445320129395e-01 -7.428999245166778564e-02 1.637358218431472778e-02 -2.198944836854934692e-01 6.421664357185363770e-02 7.939781248569488525e-02 1.150997281074523926e-01 3.047963604331016541e-02 -3.062278628349304199e-01 1.746222525835037231e-01 -2.347864210605621338e-01 -1.225215792655944824e-01 -2.061188220977783203e-02 1.812115013599395752e-01 9.955847635865211487e-03 -6.831806898117065430e-02 -2.253605872392654419e-01 2.813707478344440460e-02 -9.112609922885894775e-02
-3.834864124655723572e-02 -4.226185008883476257e-02 -1.410561800003051758e-01 -1.235353648662567139e-01 2.295376658439636230e-01 -1.947788149118423462e-01 -5.325036868453025818e-02 1.527922004461288452e-01 -2.734829671680927277e-02 4.228559136390686035e-01 1.542831510305404663e-01 -1.016125977039337158e-01 1.000747010111808777e-01 1.440902650356292725e-01 -1.092979833483695984e-01 1.809094101190567017e-01 1.416381727904081345e-02 2.471108362078666687e-02 1.869795620441436768e-01 3.144419491291046143e-01 -1.919977813959121704e-01 2.657772041857242584e-03 -1.286809891462326050e-01 -2.096283733844757080e-01 7.775204628705978394e-02 2.844255268573760986e-01 3.502674996852874756e-01 1.341231167316436768e-01 7.851978391408920288e-02 -1.695205271244049072e-01 -4.199318215250968933e-02 2.435949444770812988e-01
-1.237930357456207275e-01 1.284939497709274292e-01 -2.074581980705261230e-01 -2.619137167930603027e-01 2.474442720413208008e-01 1.407989673316478729e-02 -3.317239508032798767e-02 -6.872878968715667725e-02 -6.473426520824432373e-02 1.000296846032142639e-01 -1.642952710390090942e-01 -2.735072970390319824e-01 -6.284561753273010254e-02 9.423765540122985840e-02 5.597741901874542236e-02 2.939538955688476562e-01 -4.154038131237030029e-01 2.127696722745895386e-01 3.020181953907012939e-01 1.082274243235588074e-01 -6.400966644287109375e-02 -2.593342661857604980e-01 -5.139909312129020691e-02 -1.739115081727504730e-02 1.347268670797348022e-01 1.470430493354797363e-01 4.878441616892814636e-02 -5.496202781796455383e-02 1.636085212230682373e-01 -2.263769656419754028e-01 1.324147880077362061e-01 1.874318420886993408e-01
1.087068468332290649e-01 -1.531495302915573120e-01 9.921307116746902466e-02 -1.869688928127288818e-01 1.665965914726257324e-01 7.852280139923095703e-02 -3.754565492272377014e-02 2.516153156757354736e-01 2.887666821479797363e-01 2.509606778621673584e-01 3.669736906886100769e-02 -1.141377072781324387e-02 -5.171934515237808228e-02 1.529001444578170776e-01 1.410945057868957520e-01 1.640163958072662354e-01 -4.006959125399589539e-02 -1.055370345711708069e-01 3.022930920124053955e-01 9.374409168958663940e-02 1.196032539010047913e-01 -4.703458026051521301e-02 2.993081808090209961e-01 -6.619422882795333862e-02 9.377215057611465454e-02 1.942540109157562256e-01 3.386636674404144287e-01 -1.364789456129074097e-01 4.550262913107872009e-02 -4.105410873889923096e-01 1.181804835796356201e-01 1.129377558827400208e-01
-8.949758112430572510e-02 2.233422994613647461e-01 9.459836781024932861e-02 1.458616405725479126e-01 -1.932461261749267578e-01 6.078821793198585510e-02 -2.857750058174133301e-01 -2.278250008821487427e-01 1.319997310638427734e-01 2.057078480720520020e-01 -4.885510727763175964e-02 -4.126075804233551025e-01 7.680092006921768188e-02 -4.521083459258079529e-02 1.017914786934852600e-01 -1.094950214028358459e-01 -3.194646239280700684e-01 1.838038861751556396e-01 -2.401660569012165070e-02 -1.131713241338729858e-01 -2.313665747642517090e-01 -2.790044248104095459e-01 -3.299465030431747437e-02 -1.887823939323425293e-01 1.511888056993484497e-01 2.260975241661071777e-01 2.023557424545288086e-01 7.906059734523296356e-03 -2.353878319263458252e-02 -7.963639497756958008e-02 1.019899547100067139e-01 1.580968201160430908e-01
-3.120078444480895996e-01 -2.117223888635635376e-01 -1.147601157426834106e-01 2.398930117487907410e-02 1.852019280195236206e-01 -1.602883785963058472e-01 -5.669376254081726074e-01 -8.959447592496871948e-02 -1.001861616969108582e-01 2.328275889158248901e-01 8.958811312913894653e-02 -2.130098640918731689e-01 1.025807261466979980e-01 -8.980409801006317139e-02 5.500134825706481934e-02 -4.322290420532226562e-02 -1.326742302626371384e-02 -4.786752909421920776e-02 2.729225158691406250e-01 -3.442415222525596619e-02 1.161131449043750763e-02 -1.832787692546844482e-01 -1.459036469459533691e-01 -9.994931519031524658e-02 -1.681622713804244995e-01 1.161492690443992615e-01 2.529354393482208252e-01 3.946242108941078186e-02 1.089551821351051331e-01 -3.077543713152408600e-02 -8.536907285451889038e-02 2.072767615318298340e-01
2.028023265302181244e-02 2.722493000328540802e-02 2.373226583003997803e-01 -4.195007681846618652e-01 -2.111564874649047852e-01 3.624194487929344177e-02 -1.639550626277923584e-01 1.368816494941711426e-01 2.192678898572921753e-01 2.100040316581726074e-01 1.715541630983352661e-01 -7.055251300334930420e-02 1.588986366987228394e-01 1.657208204269409180e-01 1.552300900220870972e-01 4.236750304698944092e-02 -1.681324839591979980e-01 1.713272333145141602e-01 1.910235285758972168e-01 6.174305081367492676e-02 -5.952434614300727844e-02 8.350864052772521973e-02 2.832361459732055664e-01 -4.168423265218734741e-02 -1.364309638738632202e-01 1.858746856451034546e-01 4.083014652132987976e-02 6.832638382911682129e-02 9.730373322963714600e-02 -3.101996779441833496e-01 2.880793511867523193e-01 1.767853647470474243e-01
1.644111126661300659e-01 -2.336856126785278320e-01 -1.476053893566131592e-01 -2.408254742622375488e-01 -2.481466531753540039e-01 4.038026183843612671e-02 -1.497212518006563187e-02 1.870243437588214874e-02 1.933029741048812866e-01 4.520393013954162598e-01 -2.617250941693782806e-02 -2.768282592296600342e-01 -4.294506460428237915e-02 1.445492357015609741e-01 -1.513643562793731689e-01 2.239358425140380859e-01 -7.553823292255401611e-02 1.366439647972583771e-02 1.574728339910507202e-01 3.875255882740020752e-01 -5.085533112287521362e-02 8.774011395871639252e-03 -1.368679553270339966e-01 -1.976255625486373901e-01 6.645182520151138306e-02 6.953034549951553345e-02 1.993150264024734497e-01 1.290222406387329102e-01 1.244347020983695984e-01 -1.791207641363143921e-01 7.033587992191314697e-02 -2.270465716719627380e-02
2.603962719440460205e-01 2.327701598405838013e-01 -2.263434417545795441e-02 -7.017716020345687866e-02 2.334567308425903320e-01 1.765918433666229248e-01 -9.019669145345687866e-02 8.856395632028579712e-02 1.383050531148910522e-01 3.951274752616882324e-01 1.626365929841995239e-01 -2.948944270610809326e-01 1.222652420401573181e-01 -1.529452949762344360e-01 3.857506215572357178e-01 7.357352226972579956e-02 -1.855549365282058716e-01 1.467677801847457886e-01 1.297062933444976807e-01 -8.240339159965515137e-02 -1.275510340929031372e-01 -6.020751316100358963e-03 1.153309121727943420e-01 -5.734857171773910522e-02 -2.903176099061965942e-02 3.836238756775856018e-02 2.822842597961425781e-01 4.184736311435699463e-02 -1.561839971691370010e-02 2.542831599712371826e-01 7.554276287555694580e-02 1.511360853910446167e-01
-1.312131881713867188e-01 5.141323059797286987e-02 -2.706909738481044769e-02 -2.298434972763061523e-01 2.244403362274169922e-01 -8.985933847725391388e-03 -2.469499856233596802e-01 -1.676760464906692505e-01 4.525465890765190125e-02 1.915340721607208252e-01 -1.757646352052688599e-01 -6.409856956452131271e-03 -1.538085937500000000e-01 -1.117271184921264648e-02 -3.178239241242408752e-02 2.385655045509338379e-01 -2.744136154651641846e-01 -1.004905700683593750e-01 2.713986933231353760e-01 1.232500523328781128e-01 1.248334795236587524e-01 -3.879408240318298340e-01 9.539885818958282471e-02 -3.040366768836975098e-01 -1.314010769128799438e-01 1.719297021627426147e-01 2.167642712593078613e-01 3.145028650760650635e-02 9.753024578094482422e-02 -1.791346818208694458e-01 2.313825786113739014e-01 6.197807937860488892e-02
1.537686400115489960e-02 7.059729099273681641e-02 2.009380161762237549e-01 -9.866067767143249512e-02 -9.913318604230880737e-02 3.981857374310493469e-02 -1.799482405185699463e-01 -4.835902154445648193e-02 7.743356376886367798e-02 5.648543834686279297e-01 -1.567910984158515930e-02 -1.319465041160583496e-01 3.616960048675537109e-01 -6.002437323331832886e-03 3.064469993114471436e-01 1.422732770442962646e-01 -6.485730409622192383e-02 1.411574892699718475e-03 -2.463427335023880005e-01 1.191251352429389954e-02 1.716048419475555420e-01 5.377032794058322906e-04 -8.956900238990783691e-02 1.483926177024841309e-01 1.392799764871597290e-01 6.937908381223678589e-02 2.020924836397171021e-01 -9.400848299264907837e-02 1.164659187197685242e-01 -3.130739629268646240e-01 -2.441478334367275238e-02 1.481246668845415115e-02
-1.537998393177986145e-02 -5.698885023593902588e-02 -2.064901888370513916e-01 -9.501373022794723511e-02 -1.593952476978302002e-01 1.498758494853973389e-01 4.262693598866462708e-02 -1.078544766642153263e-03 1.744053810834884644e-01 1.158894598484039307e-01 -5.336888134479522705e-02 -2.961552739143371582e-01 8.193192631006240845e-02 1.872058399021625519e-02 1.911080628633499146e-01 -4.724562168121337891e-02 -1.354402303695678711e-01 1.094671990722417831e-02 1.014179959893226624e-01 3.348595201969146729e-01 -1.687406599521636963e-01 -1.501083970069885254e-01 3.320867568254470825e-02 2.282887548208236694e-01 -2.037044167518615723e-01 3.763511776924133301e-01 2.216412127017974854e-01 -1.109711676836013794e-01 -1.011200174689292908e-01 -3.667328357696533203e-01 4.754766076803207397e-02 2.797883749008178711e-01
1.243034303188323975e-01 -2.165920138359069824e-01 1.747163385152816772e-01 -5.995368584990501404e-02 -1.068333238363265991e-01 -6.586657464504241943e-02 -4.895316660404205322e-01 -1.211753934621810913e-01 -1.405611187219619751e-01 2.839436233043670654e-01 1.469255834817886353e-01 -1.546602398157119751e-01 5.051114410161972046e-02 7.957606017589569092e-02 1.907771676778793335e-01 -4.554517194628715515e-02 -3.663480281829833984e-01 -6.632999330759048462e-02 1.454777568578720093e-01 2.570382058620452881e-01 3.126691654324531555e-02 8.557069115340709686e-03 2.602600157260894775e-01 -1.208821758627891541e-01 -1.564520448446273804e-01 1.687189936637878418e-02 1.507853865623474121e-01 -2.580845355987548828e-01 -1.812684908509254456e-02 5.187584832310676575e-02 3.177751228213310242e-02 -1.132288724184036255e-01
1.991298347711563110e-01 -1.224417835474014282e-01 1.792415678501129150e-01 -2.365372516214847565e-02 -1.308731362223625183e-02 -4.778902977705001831e-02 -2.489694803953170776e-01 -1.515152603387832642e-01 -7.217318564653396606e-02 2.276013344526290894e-01 2.030349075794219971e-01 -2.462262660264968872e-01 -1.659839227795600891e-02 3.722070902585983276e-02 2.341485321521759033e-01 -1.043633073568344116e-01 -8.100848644971847534e-02 -8.279004693031311035e-02 2.949484586715698242e-01 2.941382527351379395e-01 2.865384332835674286e-02 -7.224211841821670532e-02 2.761093378067016602e-01 1.220156624913215637e-01 -2.440142929553985596e-01 1.179779469966888428e-01 3.607018291950225830e-01 -2.915527522563934326e-01 -1.090896204113960266e-01 -5.131425336003303528e-02 -1.084097325801849365e-01 -8.996269665658473969e-03
-2.103082388639450073e-01 -1.596259623765945435e-01 -7.267989963293075562e-02 -2.467021793127059937e-01 1.099983900785446167e-01 -1.531332544982433319e-02 -3.940814733505249023e-01 -3.740134835243225098e-02 -2.870506048202514648e-02 4.342062398791313171e-03 -4.729789495468139648e-02 -2.635625004768371582e-01 1.119975522160530090e-01 1.610301621258258820e-02 4.159690737724304199e-01 1.312106847763061523e-01 -2.099398523569107056e-01 2.190606594085693359e-01 2.682168483734130859e-01 1.174083445221185684e-02 -1.023945063352584839e-01 6.503814458847045898e-02 2.650660276412963867e-01 -2.420714199542999268e-01 -8.462040126323699951e-02 -2.757037431001663208e-02 1.428924500942230225e-01 -2.277853935956954956e-01 -1.289404630661010742e-01 -3.965142369270324707e-02 2.452011406421661377e-02 -1.130488738417625427e-01
5.584117770195007324e-02 -2.865132503211498260e-02 4.654583334922790527e-02 -4.762811362743377686e-01 8.675075322389602661e-02 -1.036682352423667908e-01 -4.038509447127580643e-03 1.567862927913665771e-01 2.323718369007110596e-01 3.178253024816513062e-02 3.011205196380615234e-01 -1.433910131454467773e-01 1.662895232439041138e-01 1.517024487257003784e-01 2.023520022630691528e-01 1.408489048480987549e-01 -1.872350275516510010e-01 1.371147930622100830e-01 1.974178105592727661e-01 2.001377791166305542e-01 -2.022355608642101288e-02 -9.646540880203247070e-02 3.180470764636993408e-01 1.959981024265289307e-02 -1.749123483896255493e-01 1.768089085817337036e-01 3.456289470195770264e-01 9.002725034952163696e-02 7.858920097351074219e-02 -4.944239929318428040e-02 -6.484257429838180542e-02 1.016464363783597946e-02
2.383721023797988892e-01 -2.461626976728439331e-01 -1.107546016573905945e-01 -2.030314356088638306e-01 1.197792291641235352e-01 -1.546053141355514526e-01 -6.868951767683029175e-02 -1.167729049921035767e-01 1.220963746309280396e-01 1.619224995374679565e-01 7.135397940874099731e-02 -1.569478511810302734e-01 -1.219270750880241394e-01 -1.679290458559989929e-02 -5.635187774896621704e-02 8.019057661294937134e-02 -3.852560818195343018e-01 9.319154173135757446e-02 4.738386571407318115e-01 -6.425578147172927856e-02 -7.398366183042526245e-02 -1.992787122726440430e-01 -3.957071900367736816e-02 -1.987478733062744141e-01 -8.748085796833038330e-02 1.717846542596817017e-01 2.653790712356567383e-01 3.953576087951660156e-02 2.088004499673843384e-01 -1.035959422588348389e-01 8.578140288591384888e-02 1.844842582941055298e-01
1.422953456640243530e-01 -2.647296190261840820e-01 1.237382814288139343e-01 -7.146260142326354980e-02 2.436780780553817749e-01 3.022002987563610077e-02 -4.031773656606674194e-02 4.599861800670623779e-02 -3.311300277709960938e-01 1.473750770092010498e-01 1.052093505859375000e-01 -1.667914837598800659e-01 1.607352048158645630e-01 -6.532545387744903564e-02 -7.549818605184555054e-02 2.020547538995742798e-01 -6.830760836601257324e-02 1.571504771709442139e-01 3.797773122787475586e-01 1.847184896469116211e-01 -3.064039396122097969e-03 -1.631427109241485596e-01 -1.749971061944961548e-01 -1.447554230690002441e-01 -1.445455998182296753e-01 -1.080335211008787155e-02 2.497246414422988892e-01 -1.758724153041839600e-01 2.536934614181518555e-01 -8.428823947906494141e-02 2.940429449081420898e-01 -1.420827507972717285e-01
1.462496519088745117e-01 2.605573832988739014e-01 -8.519767969846725464e-02 -2.117023766040802002e-01 -3.789744153618812561e-02 -1.390715874731540680e-02 -1.857920885086059570e-01 1.371496170759201050e-01 3.375031650066375732e-01 4.428848922252655029e-01 7.061460614204406738e-02 -1.939397752285003662e-01 2.034666538238525391e-01 -7.363443076610565186e-02 3.431941866874694824e-01 -4.150133952498435974e-02 -2.479157447814941406e-01 4.044984281063079834e-02 2.087887823581695557e-01 -1.656747460365295410e-01 -8.593337982892990112e-02 6.084612011909484863e-02 3.758910670876502991e-02 -3.496224433183670044e-02 7.666435837745666504e-02 3.327558562159538269e-02 8.706490695476531982e-02 1.313145011663436890e-01 8.417382836341857910e-02 1.725734770298004150e-01 1.831117570400238037e-01 1.861175447702407837e-01
7.807842642068862915e-02 -1.145995557308197021e-01 1.752363890409469604e-01 -2.866436839103698730e-01 2.081742584705352783e-01 -1.208497676998376846e-02 -3.714891150593757629e-02 1.157616972923278809e-01 -1.234955564141273499e-01 2.212429642677307129e-01 4.589090496301651001e-02 -2.460980862379074097e-01 4.705524444580078125e-02 5.798945948481559753e-02 -1.920974701642990112e-01 3.178704380989074707e-01 -2.253272682428359985e-01 8.692455291748046875e-02 2.552821338176727295e-01 4.081412032246589661e-02 -1.445877552032470703e-01 -4.412214756011962891e-01 7.748492062091827393e-02 2.535808086395263672e-02 -2.417949959635734558e-02 1.416711229830980301e-02 2.853127121925354004e-01 2.818518131971359253e-02 2.520214915275573730e-01 3.872856870293617249e-02 2.077887356281280518e-01 -2.606013417243957520e-02
-1.820117235183715820e-02 -2.522072196006774902e-02 -7.457295060157775879e-02 2.499271929264068604e-02 9.538244456052780151e-02 7.358506321907043457e-02 -1.846395581960678101e-01 -6.445603817701339722e-02 1.395069062709808350e-01 3.618701100349426270e-01 -1.284284144639968872e-01 -9.674952924251556396e-02 -3.478036820888519287e-02 -4.173668622970581055e-01 1.910838931798934937e-01 3.044038116931915283e-01 -6.707762926816940308e-02 -1.122468113899230957e-01 2.137733846902847290e-01 1.499496102333068848e-01 1.861106753349304199e-01 2.045773155987262726e-02 1.169423460960388184e-01 7.417025417089462280e-02 -1.122084213420748711e-03 -3.400321677327156067e-02 1.829010397195816040e-01 1.250738203525543213e-01 -1.642334759235382080e-01 -4.298310875892639160e-01 2.380423098802566528e-01 3.289078176021575928e-02
1.169431358575820923e-01 1.006462946534156799e-01 5.747535079717636108e-02 -2.097241878509521484e-01 -1.890204399824142456e-01 9.077756106853485107e-02 -2.915005981922149658e-01 1.110480129718780518e-01 1.011378616094589233e-01 3.393638730049133301e-01 -6.049510091543197632e-02 8.128167688846588135e-02 3.297249972820281982e-01 -5.435584113001823425e-02 5.605653394013643265e-03 -2.535974383354187012e-01 -1.054108738899230957e-01 1.163727939128875732e-01 2.200820744037628174e-01 2.399354428052902222e-02 7.822825573384761810e-03 9.198928624391555786e-02 -2.034698724746704102e-01 5.552163720130920410e-02 2.080046832561492920e-01 8.357717841863632202e-02 3.194946944713592529e-01 -1.451664716005325317e-01 2.911159098148345947e-01 -2.802216410636901855e-01 -1.115977838635444641e-01 1.243112329393625259e-02
-7.374398410320281982e-02 -2.365176081657409668e-01 -2.671880125999450684e-01 -1.536785513162612915e-01 1.149478033185005188e-01 -2.396101690828800201e-02 -9.072741121053695679e-02 -3.971211984753608704e-02 -8.705376647412776947e-03 4.603344500064849854e-01 -2.492734640836715698e-01 -3.073587417602539062e-01 5.370689556002616882e-02 -6.967712938785552979e-02 -1.080258283764123917e-02 8.838165551424026489e-03 -6.980625540018081665e-02 2.587637901306152344e-01 1.161846816539764404e-01 2.464342713356018066e-01 2.258579730987548828e-01 -4.625298082828521729e-02 -1.001651361584663391e-01 -4.398246854543685913e-02 -1.121043786406517029e-01 2.855989933013916016e-01 1.805807650089263916e-01 2.748671472072601318e-01 6.259584426879882812e-02 1.514311581850051880e-01 4.999565333127975464e-02 2.590426243841648102e-02
4.083032160997390747e-02 -7.940743118524551392e-02 -1.652588099241256714e-01 -2.560335099697113037e-01 6.639336794614791870e-02 3.104002587497234344e-02 -1.680579036474227905e-01 3.443231880664825439e-01 1.260356009006500244e-01 3.183318376541137695e-01 1.138024553656578064e-01 -3.932237252593040466e-02 1.472708433866500854e-01 1.007750909775495529e-02 4.821813479065895081e-02 -1.129563152790069580e-01 -3.350110948085784912e-01 9.209412336349487305e-02 -8.307782560586929321e-02 4.358533024787902832e-02 -1.018510907888412476e-01 -7.617370039224624634e-02 2.011795789003372192e-01 -2.595953047275543213e-01 2.291647344827651978e-01 2.217068225145339966e-01 3.985280096530914307e-01 6.937169283628463745e-02 2.040152624249458313e-02 -4.041308164596557617e-02 6.462509185075759888e-02 2.308916747570037842e-01
-8.122859150171279907e-02 -1.051550805568695068e-01 -5.611946433782577515e-02 -9.540943056344985962e-02 -4.138661921024322510e-02 -1.378120481967926025e-01 2.482684329152107239e-03 1.676396429538726807e-01 -1.078013107180595398e-01 1.964545994997024536e-01 6.420776993036270142e-02 9.998770058155059814e-02 -4.823078215122222900e-02 4.547044634819030762e-01 2.471307814121246338e-01 5.306830629706382751e-02 -1.016700342297554016e-01 7.168240845203399658e-02 2.937137484550476074e-01 1.723552197217941284e-01 1.508760899305343628e-01 -3.248685002326965332e-01 -1.994936615228652954e-01 2.560457959771156311e-02 -1.026399582624435425e-01 4.985637962818145752e-02 2.788404524326324463e-01 1.168226301670074463e-01 8.565697818994522095e-02 -1.692475378513336182e-01 3.742882013320922852e-01 -5.718844756484031677e-02
-5.994670465588569641e-02 -1.366463303565979004e-01 3.868484124541282654e-02 1.282282173633575439e-01 -3.414636254310607910e-01 -2.380120381712913513e-02 -3.867902457714080811e-01 -2.084410935640335083e-01 1.529536843299865723e-01 6.386267393827438354e-02 -1.599669456481933594e-02 -2.424566000699996948e-01 2.550221979618072510e-01 -5.157432332634925842e-02 -5.293453112244606018e-03 -2.186111640185117722e-03 -3.746013343334197998e-01 -3.396771149709820747e-03 2.488763928413391113e-01 -4.875842481851577759e-02 -1.533603668212890625e-01 -3.069005310535430908e-01 1.279458552598953247e-01 -1.405165493488311768e-01 -2.159153483808040619e-02 -1.363153848797082901e-02 2.380608916282653809e-01 1.245431229472160339e-01 1.469102352857589722e-01 -1.254481971263885498e-01 -9.550545364618301392e-02 -1.325873434543609619e-01
-1.792671233415603638e-01 -7.151676714420318604e-02 1.506562978029251099e-01 -1.247418113052845001e-02 -6.562099605798721313e-02 1.099428310990333557e-01 2.714066207408905029e-02 -2.241853624582290649e-01 3.052045032382011414e-02 4.364002645015716553e-01 1.105466857552528381e-01 -2.975321114063262939e-01 3.986214995384216309e-01 -2.604737319052219391e-02 6.722369790077209473e-02 7.145525515079498291e-02 -5.135587975382804871e-02 4.683003574609756470e-02 1.487017124891281128e-01 -4.480324313044548035e-02 5.304000154137611389e-02 -7.288485020399093628e-02 2.163393050432205200e-01 1.308981776237487793e-01 1.917490512132644653e-01 1.075850427150726318e-01 4.099186062812805176e-01 -8.128352463245391846e-02 2.733954787254333496e-01 -6.796587258577346802e-02 5.270475149154663086e-02 7.102220505475997925e-02
8.025632798671722412e-02 -1.237659249454736710e-03 5.986540019512176514e-02 -1.908104419708251953e-01 -3.877606615424156189e-02 -5.739536136388778687e-02 -4.998815357685089111e-01 -1.821377873420715332e-01 2.514261007308959961e-02 2.173126041889190674e-01 9.975001960992813110e-02 -3.408429324626922607e-01 -5.918538942933082581e-02 2.172761708498001099e-01 2.455688267946243286e-01 -1.190452352166175842e-01 -2.357905358076095581e-01 -1.810932159423828125e-01 2.742057740688323975e-01 2.345910519361495972e-01 1.443286612629890442e-02 1.715652830898761749e-02 1.386415213346481323e-01 -3.213599324226379395e-02 -1.037358120083808899e-01 -7.319683581590652466e-02 1.946026645600795746e-02 -2.375589460134506226e-01 -1.268626898527145386e-01 -1.076216027140617371e-01 9.082728624343872070e-02 -1.353303492069244385e-01
1.922469288110733032e-01 -1.925093121826648712e-02 1.262040138244628906e-01 -3.262790143489837646e-01 1.616662144660949707e-01 1.399218142032623291e-01 -3.727709054946899414e-01 -1.093406528234481812e-01 -2.240744084119796753e-01 2.350805550813674927e-01 2.170353084802627563e-01 7.656804472208023071e-02 4.050817489624023438e-01 -1.004076376557350159e-01 7.262922823429107666e-02 -8.112592250108718872e-02 -1.330658942461013794e-01 7.434932887554168701e-02 -1.121262274682521820e-02 -4.556014761328697205e-02 -2.087618410587310791e-02 -2.934173345565795898e-01 3.970853239297866821e-02 -4.601809196174144745e-03 -5.748268589377403259e-02 8.506561070680618286e-02 1.001030132174491882e-01 -6.933987140655517578e-02 5.536005645990371704e-02 -1.282763630151748657e-01 2.662073671817779541e-01 -2.643306255340576172e-01
1.270658671855926514e-01 -1.717304587364196777e-01 -4.247707724571228027e-01 1.379884034395217896e-01 -1.926715672016143799e-01 4.482733830809593201e-02 -2.251818925142288208e-01 -2.914505302906036377e-01 3.298080265522003174e-01 2.639720141887664795e-01 -1.513736322522163391e-03 -1.106695756316184998e-01 1.800441890954971313e-01 7.578460127115249634e-02 2.548308372497558594e-01 3.314203768968582153e-02 -1.117678210139274597e-01 -4.571549594402313232e-03 -7.128716260194778442e-02 3.206387162208557129e-02 4.146589338779449463e-02 -2.411117851734161377e-01 1.166528463363647461e-01 8.663887530565261841e-02 -4.318312183022499084e-02 2.040131092071533203e-01 5.221948400139808655e-02 7.007919251918792725e-02 2.449331432580947876e-01 -2.705043554306030273e-01 9.104033932089805603e-03 3.529378026723861694e-02
3.601374477148056030e-02 -2.952552959322929382e-02 4.963066056370735168e-02 -1.995530128479003906e-01 4.994741454720497131e-02 -6.344813853502273560e-02 -2.348165810108184814e-01 1.218364313244819641e-01 3.558788895606994629e-01 3.869137167930603027e-02 1.852941960096359253e-01 -1.228894069790840149e-01 9.227657318115234375e-02 2.353747636079788208e-01 9.610845148563385010e-02 2.201434224843978882e-01 8.062691241502761841e-02 1.337960809469223022e-01 1.725672483444213867e-01 2.498486340045928955e-01 -2.963715195655822754e-01 -1.291671544313430786e-01 1.992109268903732300e-01 1.332082897424697876e-01 -1.802256107330322266e-01 1.662799865007400513e-01 3.362908959388732910e-01 -1.881239563226699829e-02 9.493567794561386108e-02 -2.179507464170455933e-01 1.213269010186195374e-01 -2.376503497362136841e-01
-2.841721773147583008e-01 -2.054422944784164429e-01 -1.002789810299873352e-01 4.276130814105272293e-03 -9.510600566864013672e-02 1.590130329132080078e-01 -2.628711611032485962e-02 9.617956727743148804e-02 7.701481878757476807e-02 1.803276985883712769e-01 6.760590523481369019e-02 -2.169604152441024780e-01 3.633297383785247803e-01 -8.915571868419647217e-02 2.096091955900192261e-01 2.174830138683319092e-01 -1.224573329091072083e-02 1.800988763570785522e-01 1.047614030539989471e-02 2.361016422510147095e-01 -1.500563919544219971e-01 -4.214699566364288330e-02 2.442031502723693848e-01 -1.493733674287796021e-01 7.558222860097885132e-02 2.083614766597747803e-01 4.087099730968475342e-01 4.073432087898254395e-02 1.745159626007080078e-01 -1.868796348571777344e-01 1.509587466716766357e-01 -2.703894302248954773e-02
-1.633280366659164429e-01 2.700482122600078583e-02 9.449458867311477661e-02 -2.146192640066146851e-01 1.284241080284118652e-01 2.315583638846874237e-02 -3.317882865667343140e-02 2.184042632579803467e-01 2.788091301918029785e-01 1.865711659193038940e-01 1.010456457734107971e-01 -3.462373316287994385e-01 1.656138896942138672e-01 -6.802143063396215439e-03 9.075048565864562988e-02 -1.055367887020111084e-01 -2.116381376981735229e-01 1.498460769653320312e-02 1.387131512165069580e-01 2.187956571578979492e-01 -1.753274947404861450e-01 -1.019734516739845276e-01 -1.145910993218421936e-01 7.809814065694808960e-02 -4.989614337682723999e-02 1.805465295910835266e-02 5.132362842559814453e-01 -6.814232468605041504e-02 -9.605580568313598633e-02 -1.847198158502578735e-01 -1.968823671340942383e-01 1.918696463108062744e-01
1.740684956312179565e-01 -1.187575310468673706e-01 -8.734232932329177856e-02 -1.506129503250122070e-01 9.905827045440673828e-02 3.031233325600624084e-02 -1.331342458724975586e-01 -1.725842058658599854e-01 -2.707067411392927170e-03 3.433423638343811035e-01 -2.109415829181671143e-01 2.952344156801700592e-02 3.866680562496185303e-01 2.406659871339797974e-01 7.112693041563034058e-02 -4.340225458145141602e-02 -1.641948819160461426e-01 -1.937371343374252319e-01 2.346359938383102417e-01 6.493836641311645508e-02 -1.717259883880615234e-01 -2.138318568468093872e-01 9.339843876659870148e-03 1.172425672411918640e-01 -1.397888958454132080e-01 5.025313422083854675e-02 2.298178374767303467e-01 2.006438076496124268e-01 -2.316783964633941650e-01 -1.901879608631134033e-01 -2.675966322422027588e-01 -1.157669816166162491e-03
-1.874222308397293091e-01 -9.062937647104263306e-02 5.570147559046745300e-02 -2.581025063991546631e-01 2.448558360338211060e-01 -2.522344589233398438e-01 -2.368973940610885620e-01 -2.259406298398971558e-01 7.183598726987838745e-02 3.430492281913757324e-01 -1.564165353775024414e-01 -1.910016089677810669e-01 -2.377708628773689270e-02 -1.799527108669281006e-01 -5.345029756426811218e-03 9.792324900627136230e-02 -2.200758606195449829e-01 -1.322073489427566528e-01 1.922157555818557739e-01 9.539508819580078125e-02 -6.346031278371810913e-02 -3.512757420539855957e-01 -1.912347390316426754e-03 -5.271550640463829041e-02 -3.751970455050468445e-02 1.230933517217636108e-01 3.282856643199920654e-01 6.860297918319702148e-02 1.000438332557678223e-01 -1.266170889139175415e-01 1.467320024967193604e-01 1.051874458789825439e-01
-1.450806017965078354e-02 6.056804209947586060e-02 -6.536980718374252319e-02 -3.613348305225372314e-01 2.184824552386999130e-03 -1.167622208595275879e-01 6.127726286649703979e-02 5.117404740303754807e-03 -3.584145009517669678e-01 1.924123167991638184e-01 1.433203462511301041e-02 -2.267715483903884888e-01 2.038768380880355835e-01 6.361413747072219849e-02 2.368887662887573242e-01 3.142506480216979980e-01 2.204813063144683838e-02 1.344309151172637939e-01 4.005461186170578003e-02 1.773912273347377777e-02 1.735809296369552612e-01 -4.054080322384834290e-02 -1.308398693799972534e-01 -5.132824182510375977e-02 -1.044576391577720642e-01 1.790578961372375488e-01 2.693201005458831787e-01 1.952549219131469727e-01 2.921425402164459229e-01 -9.043470770120620728e-02 3.265114426612854004e-01 2.232519909739494324e-02
-1.067603081464767456e-01 4.017264395952224731e-02 -1.092388629913330078e-01 -1.543518900871276855e-01 -4.730617627501487732e-02 4.461474344134330750e-02 -1.886028051376342773e-01 1.362624112516641617e-02 -1.599683016538619995e-01 1.412061452865600586e-01 -1.133144795894622803e-01 1.651583937928080559e-03 -1.970187015831470490e-02 -3.923282399773597717e-02 -4.893162101507186890e-02 1.574833691120147705e-01 -4.332346022129058838e-01 2.126047760248184204e-01 4.462413489818572998e-01 -1.019431799650192261e-01 -1.712199896574020386e-01 -1.250067353248596191e-01 -4.882068559527397156e-02 4.981347173452377319e-02 1.601955145597457886e-01 -2.459421008825302124e-02 1.442331224679946899e-01 7.395877689123153687e-02 3.428423702716827393e-01 -3.609288036823272705e-01 -1.977935992181301117e-02 1.754549145698547363e-01
1.476337611675262451e-01 -7.819171296432614326e-04 -1.981691643595695496e-02 -4.462907314300537109e-01 -3.125015180557966232e-03 1.663593761622905731e-02 -2.201628535985946655e-01 4.596129432320594788e-02 2.037302106618881226e-01 1.522198468446731567e-01 2.037429958581924438e-01 -6.583546288311481476e-03 1.877332329750061035e-01 7.899633795022964478e-02 2.562290728092193604e-01 1.844574809074401855e-01 2.163544856011867523e-02 1.860594302415847778e-01 2.785638868808746338e-01 1.054444462060928345e-01 -4.205114021897315979e-02 1.344598531723022461e-01 1.831340640783309937e-01 1.624165773391723633e-01 -1.394715160131454468e-01 3.466418981552124023e-01 2.480596303939819336e-01 -2.459591440856456757e-02 -7.367995381355285645e-02 -9.796290844678878784e-02 1.273289471864700317e-01 2.093188464641571045e-01
9.250879287719726562e-02 6.860253959894180298e-02 -1.527604311704635620e-01 7.152515649795532227e-02 -3.624233901500701904e-01 1.145639643073081970e-01 -2.594893574714660645e-01 1.589162945747375488e-01 -1.056578829884529114e-01 2.825866080820560455e-02 -1.356229484081268311e-01 -6.399939209222793579e-02 2.393603324890136719e-01 1.273444890975952148e-01 3.901318013668060303e-01 -7.673010975122451782e-02 -1.049011647701263428e-01 1.081563979387283325e-01 1.244893670082092285e-01 3.328616917133331299e-02 -2.528929412364959717e-01 -5.593304336071014404e-02 3.839901834726333618e-02 -2.205108851194381714e-01 -1.700206547975540161e-01 9.450741857290267944e-02 4.069331288337707520e-01 1.192328855395317078e-01 -1.373831033706665039e-01 -7.168724387884140015e-02 -8.391951769590377808e-02 -2.235432118177413940e-01
2.508494555950164795e-01 7.512142509222030640e-02 -1.934590190649032593e-01 1.718274503946304321e-02 -5.692866165190935135e-03 2.095814049243927002e-01 -1.027794852852821350e-01 2.224497944116592407e-01 5.168855190277099609e-02 2.498916387557983398e-01 1.919786632061004639e-01 -1.229197457432746887e-01 1.268555074930191040e-01 -6.240356713533401489e-02 7.441198825836181641e-02 2.183313518762588501e-01 -4.161969721317291260e-01 1.332671344280242920e-01 2.032348513603210449e-02 3.295463323593139648e-02 -8.021690696477890015e-02 1.302561312913894653e-01 -1.779925227165222168e-01 2.445911318063735962e-01 1.115494668483734131e-01 -4.866242781281471252e-02 3.117259740829467773e-01 -1.475666761398315430e-01 3.549160808324813843e-02 -2.218672633171081543e-01 2.966871857643127441e-01 1.406256258487701416e-01
6.588421016931533813e-02 8.223759382963180542e-02 -1.358858495950698853e-01 -4.346883296966552734e-02 1.656833477318286896e-02 -4.972518607974052429e-02 -2.420132756233215332e-01 8.204142004251480103e-02 1.866695880889892578e-01 5.266059041023254395e-01 1.365284025669097900e-01 -2.307770997285842896e-01 1.870254725217819214e-01 9.924145787954330444e-02 2.134715020656585693e-01 -5.801566317677497864e-02 -1.164900958538055420e-01 3.168986644595861435e-03 1.608130484819412231e-01 -2.159338742494583130e-01 -2.221578508615493774e-01 8.488677442073822021e-02 2.751282230019569397e-02 -8.996058255434036255e-02 7.350514642894268036e-03 9.606597572565078735e-02 2.392391264438629150e-01 1.047659218311309814e-01 -1.086997315287590027e-01 3.222067952156066895e-01 2.240081727504730225e-01 1.669975817203521729e-01
1.688606590032577515e-01 2.245860546827316284e-02 -2.644593268632888794e-02 -7.824233174324035645e-02 -1.349671632051467896e-01 1.129391863942146301e-01 -5.477962642908096313e-02 -3.430738812312483788e-03 2.236325144767761230e-01 3.506276607513427734e-01 2.787526249885559082e-01 -2.964760959148406982e-01 2.424997985363006592e-01 2.276686877012252808e-01 6.579720973968505859e-02 5.739923194050788879e-02 -1.551479101181030273e-01 -1.419848948717117310e-01 7.134559750556945801e-02 -3.942368552088737488e-02 5.615981668233871460e-02 1.338412910699844360e-01 1.765269339084625244e-01 -3.629189729690551758e-02 -1.430595666170120239e-01 2.380062490701675415e-01 4.437540173530578613e-01 -2.828895486891269684e-02 1.154577508568763733e-01 -9.161799401044845581e-02 -1.121946424245834351e-01 2.445341348648071289e-01
-2.106537073850631714e-01 -5.162002146244049072e-02 6.078033708035945892e-03 -2.754876911640167236e-01 1.656201034784317017e-01 -2.701527625322341919e-02 4.633264616131782532e-03 1.678510308265686035e-01 1.329565942287445068e-01 4.445925652980804443e-01 1.153405308723449707e-01 -7.423258572816848755e-02 3.921329230070114136e-02 -8.237671107053756714e-02 1.938464492559432983e-01 -5.971052870154380798e-02 1.926660479512065649e-04 1.385137438774108887e-01 2.441802024841308594e-01 -1.038040407001972198e-02 -1.057212334126234055e-02 5.504342727363109589e-03 -2.337253093719482422e-01 -1.667335033416748047e-01 1.206253841519355774e-01 2.785177528858184814e-01 2.486457973718643188e-01 -1.605945527553558350e-01 2.506733238697052002e-01 -3.495959341526031494e-01 -9.039954841136932373e-02 5.102460831403732300e-02
-3.169384226202964783e-02 -5.072493106126785278e-03 -2.236356213688850403e-02 -1.882559210062026978e-01 6.299212574958801270e-02 1.286442130804061890e-01 -1.663979142904281616e-01 1.860428154468536377e-01 3.348274528980255127e-01 2.878462672233581543e-01 2.540355175733566284e-02 -8.012496680021286011e-02 1.309396326541900635e-01 7.243168354034423828e-02 1.853028684854507446e-01 -6.289713829755783081e-02 -2.733056545257568359e-01 5.413315072655677795e-02 2.152679115533828735e-01 2.536448836326599121e-01 -1.680925339460372925e-01 1.158057004213333130e-01 4.748795554041862488e-02 5.810308456420898438e-02 2.873650565743446350e-02 3.102577328681945801e-01 2.616161108016967773e-01 -2.461177855730056763e-01 2.805185317993164062e-01 -1.205631643533706665e-01 -2.450827807188034058e-01 -5.003005266189575195e-02
-4.601936414837837219e-02 9.794898331165313721e-02 -3.757008537650108337e-02 -1.056926995515823364e-01 2.356055676937103271e-01 1.608291827142238617e-02 -2.021777778863906860e-01 9.290535748004913330e-02 2.500668466091156006e-01 3.384792804718017578e-01 1.656306385993957520e-01 -2.290859371423721313e-01 3.794860839843750000e-01 -7.925999164581298828e-02 3.539174497127532959e-01 -8.338869363069534302e-02 -2.307277023792266846e-01 -9.976903907954692841e-03 2.090769410133361816e-01 -2.056048251688480377e-02 -1.587541550397872925e-01 5.391613394021987915e-02 1.524559706449508667e-01 -7.308275252580642700e-02 -4.486346989870071411e-02 1.387491822242736816e-02 1.151981055736541748e-01 2.687857747077941895e-01 -2.617870271205902100e-02 2.171545773744583130e-01 1.982735693454742432e-01 4.325760528445243835e-02
6.917329155839979649e-04 1.989575326442718506e-01 -7.786843180656433105e-02 -3.780756592750549316e-01 -3.670375794172286987e-02 4.804065823554992676e-02 -2.209204584360122681e-01 1.226612553000450134e-01 1.476159244775772095e-01 4.107061326503753662e-01 1.551710069179534912e-02 -1.162177994847297668e-01 1.039289832115173340e-01 1.609623432159423828e-01 6.959418207406997681e-02 -3.337378203868865967e-01 -1.158788576722145081e-01 1.076024621725082397e-01 8.860328048467636108e-02 3.786781802773475647e-02 -4.919369146227836609e-02 2.377349287271499634e-01 -2.122815139591693878e-02 4.156101495027542114e-02 2.231673300266265869e-01 1.143591701984405518e-01 2.630425393581390381e-01 -7.023345679044723511e-02 1.782322525978088379e-01 -3.434113264083862305e-01 -6.764214485883712769e-02 8.138407021760940552e-03
-8.569526672363281250e-02 2.513249032199382782e-02 3.277654573321342468e-02 -3.827015459537506104e-01 -1.083806529641151428e-01 1.131169795989990234e-01 -7.030048221349716187e-02 1.424548178911209106e-01 1.259793788194656372e-01 2.608013153076171875e-01 2.265921980142593384e-01 -1.350080668926239014e-01 1.889535933732986450e-01 2.638049125671386719e-01 2.031982541084289551e-01 2.039260566234588623e-01 5.920682474970817566e-02 2.859711647033691406e-01 2.059632241725921631e-01 3.077079355716705322e-01 1.063436716794967651e-01 2.111006379127502441e-01 6.543180905282497406e-03 1.123131960630416870e-01 -3.647479414939880371e-02 2.420468081254512072e-04 2.205990254878997803e-01 -1.174249779433012009e-02 2.480916082859039307e-01 -1.788590550422668457e-01 1.070307493209838867e-01 8.386913686990737915e-02
3.063337178900837898e-03 -9.366457350552082062e-03 -7.506189495325088501e-02 -1.593643575906753540e-01 -9.815679490566253662e-02 1.357541829347610474e-01 -3.148325085639953613e-01 -2.127534449100494385e-01 7.912627607583999634e-02 2.940479218959808350e-01 -2.962419092655181885e-01 -1.377157121896743774e-01 5.949182808399200439e-02 -1.112501919269561768e-01 2.147438973188400269e-01 1.790788173675537109e-01 3.482445701956748962e-02 -1.136625781655311584e-01 9.719931334257125854e-02 3.226125836372375488e-01 1.080565676093101501e-01 -4.955088719725608826e-02 -2.276933789253234863e-01 2.469299137592315674e-01 5.768800899386405945e-02 2.574403285980224609e-01 2.739722728729248047e-01 9.462235867977142334e-02 -1.493328511714935303e-01 -7.692310959100723267e-02 -2.743448689579963684e-02 2.562763988971710205e-01
1.737814247608184814e-01 -1.103512197732925415e-01 -8.583606034517288208e-02 -4.161974415183067322e-02 7.630534470081329346e-02 -3.992503136396408081e-02 -1.386522203683853149e-01 -1.750902980566024780e-01 5.744090676307678223e-02 4.474120736122131348e-01 1.002031043171882629e-01 -1.146930605173110962e-01 5.054455995559692383e-01 1.809483952820301056e-02 1.972922533750534058e-01 2.247929275035858154e-01 -3.001824319362640381e-01 6.066060438752174377e-02 -2.334898412227630615e-01 1.374345719814300537e-01 -1.183774173259735107e-01 7.975663244724273682e-02 -1.723558753728866577e-01 1.221955418586730957e-01 -8.552979677915573120e-03 1.828923225402832031e-01 1.631201952695846558e-01 -9.557586908340454102e-02 -2.819690667092800140e-02 -1.101221367716789246e-01 -5.416886880993843079e-02 -4.432190209627151489e-02
5.381299555301666260e-02 1.017694920301437378e-01 -1.011311933398246765e-01 2.494079247117042542e-02 5.784000083804130554e-02 3.158511966466903687e-02 3.752997517585754395e-02 -2.305101305246353149e-01 -5.548826605081558228e-02 2.693119049072265625e-01 -4.770461022853851318e-01 -2.176743447780609131e-01 2.029029130935668945e-01 -5.084601789712905884e-02 3.612726926803588867e-01 -4.163054004311561584e-02 -1.323121339082717896e-01 9.886284172534942627e-02 7.532317191362380981e-02 -8.002218790352344513e-03 2.776813879609107971e-02 -1.949696689844131470e-01 5.677865073084831238e-02 2.408747225999832153e-01 -1.442898809909820557e-01 3.024291479960083961e-03 2.774675190448760986e-01 1.639295369386672974e-01 -7.380295544862747192e-02 -3.132277429103851318e-01 1.440583169460296631e-01 9.162150323390960693e-02
-2.483278512954711914e-02 -7.333011180162429810e-02 2.279919981956481934e-01 -3.637827336788177490e-01 7.113201171159744263e-02 5.217463895678520203e-02 -8.411578088998794556e-02 2.373994141817092896e-01 2.763777077198028564e-01 2.626516669988632202e-02 1.678863912820816040e-01 -1.970960050821304321e-01 -3.366937115788459778e-02 1.912713199853897095e-01 4.038218855857849121e-01 1.336117088794708252e-01 -1.310885399580001831e-01 1.272643334232270718e-03 1.823537647724151611e-01 3.207583427429199219e-01 3.090824931859970093e-02 -1.007595360279083252e-01 1.766264438629150391e-01 -5.845326557755470276e-02 8.553609251976013184e-02 2.181397974491119385e-01 2.597077488899230957e-01 3.010130114853382111e-02 -5.924206972122192383e-02 -1.582692712545394897e-01 1.473692953586578369e-01 5.607187002897262573e-02
3.489362895488739014e-01 7.112124562263488770e-02 -1.679421216249465942e-01 -2.432052195072174072e-01 1.748703718185424805e-01 1.399586349725723267e-01 -1.923905760049819946e-01 -8.281017839908599854e-02 -9.691815823316574097e-02 2.524787783622741699e-01 2.289034128189086914e-01 6.627291440963745117e-02 1.600167006254196167e-01 1.844493448734283447e-01 1.308766156435012817e-01 -9.368560463190078735e-02 1.244370546191930771e-02 1.778293401002883911e-01 -5.063725635409355164e-02 1.331873238086700439e-01 5.323141813278198242e-03 -1.539314240217208862e-01 1.341362148523330688e-01 2.263009175658226013e-02 -1.636537015438079834e-01 6.927075982093811035e-02 2.872866094112396240e-01 -1.915625296533107758e-02 -6.424035131931304932e-02 -3.535349071025848389e-01 2.052315622568130493e-01 -3.103351891040802002e-01
-1.622977256774902344e-01 -3.397201001644134521e-02 8.591190725564956665e-02 -2.477725148200988770e-01 1.175372302532196045e-01 1.963223963975906372e-01 -1.281069815158843994e-01 4.411880299448966980e-02 2.962312698364257812e-01 3.368512094020843506e-01 7.677227258682250977e-03 -1.968483626842498779e-01 1.785543709993362427e-01 7.411344442516565323e-03 -7.371853291988372803e-02 -1.310593634843826294e-01 -2.070284336805343628e-01 -8.242838829755783081e-02 3.472940027713775635e-01 1.280618365854024887e-02 8.083523064851760864e-02 -5.122943595051765442e-02 -3.140833675861358643e-01 -1.388587504625320435e-01 8.090360462665557861e-02 2.787833213806152344e-01 1.884629875421524048e-01 -1.572972163558006287e-03 2.344395369291305542e-01 -1.079196259379386902e-01 -2.101006358861923218e-01 1.018924117088317871e-01
3.789664432406425476e-02 4.981410130858421326e-02 -1.544874459505081177e-01 -3.125862479209899902e-01 -3.477617204189300537e-01 -1.912467628717422485e-01 -4.457137584686279297e-01 1.102991122752428055e-02 -2.838272787630558014e-02 2.671588957309722900e-01 -1.479559689760208130e-01 -1.668052673339843750e-01 -1.152038667351007462e-02 -1.104844957590103149e-01 -2.847646363079547882e-02 -3.963638097047805786e-03 -2.559937536716461182e-01 6.128846481442451477e-02 7.648573815822601318e-02 3.250544145703315735e-02 -2.987396717071533203e-01 -3.250630497932434082e-01 1.545862853527069092e-01 -9.383277036249637604e-03 -1.221364066004753113e-01 1.151484996080398560e-01 1.054934859275817871e-01 6.470932811498641968e-02 2.320882491767406464e-02 -1.988187432289123535e-01 4.162091389298439026e-02 -5.258059501647949219e-02
-1.454999297857284546e-01 6.606666743755340576e-02 3.237897530198097229e-02 -2.531127631664276123e-01 -3.704119324684143066e-01 -1.853047013282775879e-01 -4.374524652957916260e-01 -1.445309370756149292e-01 2.100147157907485962e-01 2.803436219692230225e-01 -1.590014696121215820e-01 -8.461587876081466675e-02 1.992420852184295654e-01 -1.601713597774505615e-01 -1.617957651615142822e-02 -2.301128953695297241e-02 -2.402372509241104126e-01 -9.331552684307098389e-02 1.722402125597000122e-01 6.179821863770484924e-02 6.189656630158424377e-02 -3.345428109169006348e-01 1.406298279762268066e-01 -8.539719134569168091e-02 -5.896652117371559143e-02 3.089541941881179810e-02 7.182484120130538940e-02 2.561856247484683990e-02 -7.214081287384033203e-02 -1.358334124088287354e-01 1.182629838585853577e-01 -1.168568655848503113e-01
5.744272843003273010e-02 -1.889646351337432861e-01 -2.994661927223205566e-01 1.106385737657546997e-01 -2.138035893440246582e-01 1.958411186933517456e-02 -9.051962941884994507e-02 -1.631346642971038818e-01 7.443728297948837280e-02 3.267587423324584961e-01 2.211815565824508667e-01 -2.216438502073287964e-01 1.204058155417442322e-01 2.557647414505481720e-02 2.669858038425445557e-01 1.706881681457161903e-03 -4.004300236701965332e-01 -1.025975048542022705e-01 1.406719256192445755e-02 2.087296247482299805e-01 3.036678433418273926e-01 -1.548059731721878052e-01 -6.892587244510650635e-02 7.631339249201118946e-04 4.110000655055046082e-02 -1.225992813706398010e-01 2.845468521118164062e-01 -7.175776362419128418e-02 -6.337107717990875244e-02 1.311901956796646118e-01 -3.046567551791667938e-02 1.442791968584060669e-01
9.469505399465560913e-02 -2.070302218198776245e-01 -5.731501057744026184e-02 -1.574867218732833862e-01 -5.970343574881553650e-02 -9.123251587152481079e-02 -9.597478806972503662e-02 -4.393174126744270325e-02 1.824499517679214478e-01 6.088036298751831055e-01 -8.541230857372283936e-02 -2.034151703119277954e-01 -1.273334622383117676e-01 1.170842275023460388e-01 -2.601626887917518616e-02 1.869897246360778809e-01 -4.634096473455429077e-02 -9.856856614351272583e-02 -4.354444798082113266e-03 1.838728487491607666e-01 -1.195046454668045044e-01 -7.204082608222961426e-02 -1.841681301593780518e-01 -1.314611434936523438e-01 1.881556808948516846e-01 1.610057502985000610e-01 2.516866028308868408e-01 1.511620283126831055e-01 -4.195826873183250427e-02 -2.145218104124069214e-01 2.481285631656646729e-01 -7.520557194948196411e-02
5.304854735732078552e-02 -2.980704605579376221e-02 9.059273451566696167e-02 3.418216854333877563e-02 5.454983562231063843e-02 2.177875638008117676e-01 -1.453422848135232925e-02 -2.091425806283950806e-01 1.846899650990962982e-02 3.348638415336608887e-01 -1.261543929576873779e-01 -3.270018398761749268e-01 2.075719982385635376e-01 1.361245363950729370e-01 2.512907981872558594e-01 6.585300713777542114e-02 2.921842038631439209e-02 2.626158297061920166e-01 1.674429774284362793e-01 6.517755985260009766e-02 -8.238105475902557373e-02 1.405725441873073578e-02 8.224598318338394165e-02 9.581920504570007324e-02 -3.917440026998519897e-02 8.363214135169982910e-02 4.839086830615997314e-01 1.743674427270889282e-01 9.807647019624710083e-02 -1.135451346635818481e-01 -1.031889691948890686e-01 3.112029433250427246e-01
2.177952080965042114e-01 1.726342737674713135e-01 1.234363019466400146e-01 -1.251080632209777832e-01 -2.503346502780914307e-01 -3.189457058906555176e-01 -1.644349098205566406e-01 -5.632667243480682373e-02 -3.393017128109931946e-02 9.743565320968627930e-02 -6.577926129102706909e-02 -2.049028426408767700e-01 1.946806311607360840e-01 -2.015663832426071167e-01 1.539317518472671509e-01 -8.441860973834991455e-02 -3.593728244304656982e-01 -1.234622001647949219e-01 2.249174565076828003e-01 2.082384377717971802e-01 -6.507042050361633301e-02 -2.585542798042297363e-01 -1.069646477699279785e-01 -2.457868009805679321e-01 7.873342931270599365e-02 5.312638357281684875e-02 2.725930213928222656e-01 -5.652999132871627808e-02 -4.972375184297561646e-02 -2.205426245927810669e-01 -3.673569858074188232e-02 1.034213006496429443e-01
4.337023198604583740e-02 1.036593224853277206e-02 1.424410343170166016e-01 -1.536607444286346436e-01 -1.039825901389122009e-01 1.892132461071014404e-01 -2.670013010501861572e-01 3.279459476470947266e-02 1.364870816469192505e-01 2.367383688688278198e-01 -1.040584892034530640e-01 -2.437148988246917725e-01 1.835048943758010864e-01 1.468070894479751587e-01 1.024160012602806091e-01 3.836844861507415771e-02 -1.288744155317544937e-02 2.380307912826538086e-01 -2.108403854072093964e-02 3.694846630096435547e-01 -1.790537238121032715e-01 1.585466042160987854e-02 -3.366564214229583740e-02 1.732505559921264648e-01 -1.621467061340808868e-03 3.910974860191345215e-01 2.130207866430282593e-01 1.833981573581695557e-01 4.885361716151237488e-02 -2.603034079074859619e-01 -9.908154606819152832e-02 2.320809513330459595e-01
-2.384237945079803467e-02 3.564692288637161255e-02 -6.209278106689453125e-02 -1.767401024699211121e-02 -5.258768796920776367e-03 3.461529314517974854e-02 -1.295983642339706421e-01 3.028009831905364990e-01 2.003460824489593506e-01 9.312584251165390015e-02 -1.392939239740371704e-01 -1.727320700883865356e-01 2.523802816867828369e-01 2.694672942161560059e-01 1.990312784910202026e-01 -2.597580663859844208e-02 -4.532637819647789001e-02 2.135933190584182739e-02 3.541143983602523804e-02 5.004296302795410156e-01 9.444915689527988434e-03 -3.337883055210113525e-01 -7.591559737920761108e-02 -4.454107210040092468e-02 1.297273337841033936e-01 2.715322189033031464e-03 7.529914379119873047e-02 1.338938027620315552e-01 5.433222278952598572e-02 -3.425769507884979248e-01 2.518452405929565430e-01 1.096346899867057800e-01
8.230646699666976929e-02 -2.728818655014038086e-01 -1.425703018903732300e-01 -8.318541198968887329e-02 3.849885240197181702e-02 -1.482933759689331055e-01 -1.387433409690856934e-01 1.052476279437541962e-02 -2.766792476177215576e-01 1.285036057233810425e-01 1.501820981502532959e-01 6.709471344947814941e-02 -7.322926074266433716e-02 1.427669376134872437e-01 2.760115861892700195e-01 8.009105920791625977e-02 -2.746493816375732422e-01 2.909455001354217529e-01 1.603292077779769897e-01 1.283968389034271240e-01 -8.065152913331985474e-03 1.200536489486694336e-01 4.376212880015373230e-02 4.813270643353462219e-02 -2.414563149213790894e-01 4.969861507415771484e-01 1.953352093696594238e-01 2.201011329889297485e-01 1.593588665127754211e-02 -3.277010284364223480e-03 8.407608419656753540e-02 2.452314831316471100e-03
-5.887485574930906296e-03 8.428829163312911987e-02 6.143683940172195435e-02 -1.227838248014450073e-01 4.646858200430870056e-02 8.143384009599685669e-02 -9.641788899898529053e-02 -7.507942616939544678e-02 8.056835085153579712e-02 4.090853631496429443e-01 -1.320345848798751831e-01 -2.571884691715240479e-01 3.826228678226470947e-01 1.688716262578964233e-01 9.626736491918563843e-02 6.226157024502754211e-02 -4.375892132520675659e-02 1.604807525873184204e-01 1.900764256715774536e-01 9.911252185702323914e-03 2.677488327026367188e-01 -8.329335600137710571e-02 2.024265527725219727e-01 4.294501245021820068e-02 2.370880097150802612e-01 4.611913859844207764e-02 3.568658828735351562e-01 4.316751437727361917e-04 2.543132305145263672e-01 -2.014737017452716827e-02 -1.421353518962860107e-01 2.201924473047256470e-01
3.514432609081268311e-01 9.391287714242935181e-02 -1.933128237724304199e-01 -5.087534710764884949e-02 9.089060127735137939e-02 8.093985170125961304e-02 -5.311120674014091492e-02 1.455817073583602905e-01 1.690373718738555908e-01 2.408584952354431152e-01 3.617998957633972168e-01 -2.006949633359909058e-01 9.748388826847076416e-02 9.074057638645172119e-02 2.276224344968795776e-01 2.417646199464797974e-01 -3.070644438266754150e-01 -5.063516646623611450e-02 1.994463801383972168e-01 -1.503941044211387634e-02 -8.596571534872055054e-02 -1.273910999298095703e-01 -2.691442370414733887e-01 -2.269973009824752808e-01 1.287324577569961548e-01 -1.458590030670166016e-01 1.798918247222900391e-01 7.035159319639205933e-02 1.151796430349349976e-01 -1.511679291725158691e-01 7.862859219312667847e-02 3.491688147187232971e-02
2.389802485704421997e-01 -1.742259114980697632e-01 -8.303342759609222412e-02 -3.522151708602905273e-01 -1.412819921970367432e-01 -7.151720672845840454e-02 -6.235706433653831482e-02 6.896156072616577148e-02 -2.311579510569572449e-02 2.681324183940887451e-01 1.945403665304183960e-01 -4.946737363934516907e-02 1.043531224131584167e-01 -1.070536971092224121e-01 -7.832481712102890015e-02 3.344146013259887695e-01 5.193180870264768600e-03 2.331761717796325684e-01 -8.326751738786697388e-02 1.640484631061553955e-01 2.882499992847442627e-02 -1.472310870885848999e-01 -8.410996757447719574e-03 -1.366522908210754395e-01 4.666513949632644653e-02 7.278212159872055054e-02 3.865327537059783936e-01 -1.437976025044918060e-02 2.223669290542602539e-01 -3.079197108745574951e-01 2.344816178083419800e-01 9.484483301639556885e-02
7.547846436500549316e-02 -7.941314578056335449e-02 -1.340024024248123169e-01 3.198484331369400024e-02 7.718349993228912354e-02 -3.537101903930306435e-03 -3.092216551303863525e-01 -6.761644780635833740e-02 2.156250178813934326e-01 4.231013357639312744e-01 2.243202328681945801e-01 -2.252837270498275757e-01 4.121789634227752686e-01 -2.193457633256912231e-02 8.388452976942062378e-02 2.005565464496612549e-01 -3.666132092475891113e-01 -4.851802065968513489e-02 -2.418967932462692261e-01 -5.270071700215339661e-02 -6.192031130194664001e-02 1.527399104088544846e-02 -1.536345332860946655e-01 1.614996939897537231e-01 -3.141282871365547180e-02 7.270182669162750244e-02 8.171959966421127319e-02 -8.171618729829788208e-02 1.208717077970504761e-01 -1.560150831937789917e-01 -1.006904616951942444e-02 -9.033233672380447388e-02
-1.536014229059219360e-01 -1.633239686489105225e-01 -1.043774336576461792e-01 -1.017750948667526245e-01 1.150029525160789490e-01 -1.618015468120574951e-01 -7.480765134096145630e-02 3.822809457778930664e-02 2.888354063034057617e-01 4.564251303672790527e-01 -1.572586148977279663e-01 -3.811602247878909111e-03 1.046359464526176453e-01 -1.727815121412277222e-01 -4.088885150849819183e-03 1.614581197500228882e-01 7.568044960498809814e-02 -1.651109158992767334e-01 3.088928759098052979e-01 2.974154651165008545e-01 6.823792308568954468e-02 -2.449984699487686157e-01 -5.667255073785781860e-02 -9.943040460348129272e-02 -5.801529809832572937e-02 1.939304769039154053e-01 2.589774727821350098e-01 8.765786886215209961e-02 9.143462777137756348e-02 -2.712901830673217773e-01 6.650378555059432983e-02 4.342495650053024292e-02
-9.004283696413040161e-02 1.872492581605911255e-01 -6.796504557132720947e-02 -3.268154338002204895e-02 -1.500100344419479370e-01 -6.730180978775024414e-02 -3.035586178302764893e-01 -3.388810157775878906e-01 -2.191856056451797485e-01 3.217958509922027588e-01 -2.494733035564422607e-01 -3.135576248168945312e-01 -4.456232767552137375e-03 -2.116843163967132568e-01 1.645944118499755859e-01 -7.892284542322158813e-02 -1.465724855661392212e-01 -4.225797019898891449e-03 1.181676685810089111e-01 1.421968340873718262e-01 4.237711429595947266e-02 -4.160895049571990967e-01 -1.753775775432586670e-01 -9.595699608325958252e-02 -2.855880185961723328e-02 2.927815541625022888e-03 1.268886774778366089e-01 -1.391510069370269775e-01 3.968406841158866882e-02 -1.191113814711570740e-01 3.494503349065780640e-02 -5.453025922179222107e-02
1.305548399686813354e-01 -2.345776408910751343e-01 -2.199744582176208496e-01 1.959852501749992371e-02 1.010257154703140259e-01 1.394261270761489868e-01 -2.730855047702789307e-01 1.471090912818908691e-01 9.166363626718521118e-02 2.058108001947402954e-01 -4.165829718112945557e-02 2.637610137462615967e-01 2.898104488849639893e-01 1.291827708482742310e-01 9.963723272085189819e-02 -1.387448888272047043e-02 -1.577928811311721802e-01 -6.063686311244964600e-02 3.060431778430938721e-01 -9.275663644075393677e-02 -6.590672582387924194e-02 -1.191928908228874207e-01 -6.557162851095199585e-04 -3.229159861803054810e-02 -7.224625349044799805e-02 -2.303752899169921875e-01 2.782565951347351074e-01 2.613251209259033203e-01 8.491504192352294922e-02 -3.774816095829010010e-01 -9.909545630216598511e-02 -8.038132637739181519e-02
-2.460094541311264038e-02 2.304323762655258179e-01 3.342204168438911438e-02 3.494923561811447144e-02 -1.101838797330856323e-01 1.222810614854097366e-02 -2.671160399913787842e-01 -3.744560480117797852e-02 -2.036121338605880737e-01 -9.597768634557723999e-02 1.795902550220489502e-01 -2.366825491189956665e-01 1.073521003127098083e-01 -6.969400495290756226e-02 5.616570264101028442e-02 -2.508796006441116333e-02 -3.778877258300781250e-01 5.072652921080589294e-02 4.151170700788497925e-02 2.661963403224945068e-01 8.430100232362747192e-02 4.882372915744781494e-02 6.013972312211990356e-02 -1.730978041887283325e-01 -1.597158461809158325e-01 -3.302063792943954468e-02 5.071905851364135742e-01 -1.290996819734573364e-01 -6.044520437717437744e-02 -1.805543005466461182e-01 2.804563939571380615e-01 -1.528518944978713989e-01
5.129608139395713806e-02 -1.885006874799728394e-01 1.358228623867034912e-01 -1.200913712382316589e-01 -2.496520429849624634e-01 1.759081706404685974e-02 -3.027521371841430664e-01 5.288074165582656860e-02 -1.870468109846115112e-01 1.711599081754684448e-01 5.052196234464645386e-02 -1.146074682474136353e-01 -9.262443520128726959e-03 1.565496623516082764e-01 1.183382496237754822e-01 -3.556892275810241699e-01 -1.797987371683120728e-01 4.933497682213783264e-02 2.950848937034606934e-01 1.894647181034088135e-01 -1.109173893928527832e-02 -3.402794152498245239e-02 1.915145814418792725e-01 1.507935076951980591e-01 -3.192344903945922852e-01 -1.425109952688217163e-01 3.762983977794647217e-01 -1.827163994312286377e-01 2.360917814075946808e-02 2.614571712911128998e-03 3.073714487254619598e-02 9.822362661361694336e-02
-1.094116568565368652e-01 -1.663737893104553223e-01 -1.850517988204956055e-01 -2.577171921730041504e-01 2.450203299522399902e-01 -4.763098899275064468e-03 2.245940640568733215e-02 1.481751352548599243e-01 -3.804893791675567627e-02 3.054351210594177246e-01 4.254322871565818787e-02 -3.479609191417694092e-01 2.428791522979736328e-01 7.522676885128021240e-02 -1.275212317705154419e-01 1.233490481972694397e-01 -2.011723071336746216e-01 9.252156317234039307e-02 -1.488573849201202393e-01 2.809951901435852051e-01 -2.618388459086418152e-02 1.068072691559791565e-01 4.468109831213951111e-02 -1.927327811717987061e-01 1.748635992407798767e-02 2.106899768114089966e-01 3.064998686313629150e-01 3.008805401623249054e-02 -4.306125454604625702e-03 -2.739890217781066895e-01 2.098005861043930054e-01 -5.819094181060791016e-02
3.249554336071014404e-02 1.160818189382553101e-01 -2.954816222190856934e-01 -6.826893240213394165e-02 1.734308525919914246e-02 -2.286354452371597290e-02 -6.689888890832662582e-03 -5.823962856084108353e-03 -1.587720662355422974e-01 2.662094235420227051e-01 5.667292699217796326e-02 -1.569968014955520630e-01 -8.368322998285293579e-02 2.002291977405548096e-01 3.893312215805053711e-01 1.756773591041564941e-01 5.737826228141784668e-02 -3.091778233647346497e-02 1.342945992946624756e-01 1.045918539166450500e-01 2.004925459623336792e-01 -1.479676067829132080e-01 -9.090527147054672241e-02 7.599990814924240112e-03 -1.643248349428176880e-01 3.319572210311889648e-01 3.654106557369232178e-01 1.170879676938056946e-01 2.281319499015808105e-01 5.061318725347518921e-02 2.874006032943725586e-01 -1.176914945244789124e-01
-6.992615014314651489e-02 1.337198168039321899e-01 -8.003952354192733765e-02 -1.630846410989761353e-01 -1.109590083360671997e-01 5.922900512814521790e-03 8.802451193332672119e-02 -5.709333717823028564e-02 6.261956691741943359e-02 3.468368947505950928e-01 1.054654866456985474e-01 -2.349191308021545410e-01 -4.902441427111625671e-02 -1.445746123790740967e-01 3.019405305385589600e-01 1.087092608213424683e-01 -1.019998490810394287e-01 1.526601612567901611e-01 1.677588443271815777e-03 1.414516121149063110e-01 -8.798462152481079102e-02 -2.152213603258132935e-01 1.950522065162658691e-01 9.736818261444568634e-03 8.217724412679672241e-02 -1.724794059991836548e-01 3.847314119338989258e-01 1.689696907997131348e-01 2.805774509906768799e-01 -2.349441498517990112e-01 4.563910886645317078e-02 3.302344381809234619e-01
-2.319794893264770508e-02 2.375141680240631104e-01 -8.807162940502166748e-02 -1.356992870569229126e-04 -3.479724377393722534e-02 5.190327297896146774e-03 -1.429066956043243408e-01 5.361404269933700562e-02 -3.699002787470817566e-02 2.971154153347015381e-01 1.815872080624103546e-02 4.797148331999778748e-02 -9.451350569725036621e-02 2.530505359172821045e-01 3.890142142772674561e-01 1.424328833818435669e-01 1.125060543417930603e-01 1.169596612453460693e-01 2.811192274093627930e-01 1.210331022739410400e-01 2.077126502990722656e-01 -1.051571071147918701e-01 -1.531192660331726074e-01 -1.089945435523986816e-02 -6.075251474976539612e-02 2.072473987936973572e-03 4.336196482181549072e-01 1.377419829368591309e-01 8.618301898241043091e-02 1.763088554143905640e-01 3.501219749450683594e-01 6.573936343193054199e-02
3.174126520752906799e-02 -1.997265219688415527e-02 -2.594400346279144287e-01 -6.523198634386062622e-02 -3.971243277192115784e-02 -1.016471832990646362e-01 -1.892940700054168701e-01 -1.664153859019279480e-02 -9.560887515544891357e-02 2.077748924493789673e-01 -1.736465394496917725e-01 -8.722576498985290527e-02 1.322710886597633362e-02 -1.836803704500198364e-01 -1.919445246458053589e-01 2.079767733812332153e-01 -4.556867182254791260e-01 2.524075806140899658e-01 3.228649497032165527e-01 6.665166467428207397e-02 8.550356328487396240e-02 -1.669959127902984619e-01 1.218577399849891663e-01 -8.075352758169174194e-02 -2.223701626062393188e-01 -7.281197607517242432e-02 3.068521022796630859e-01 8.213612437248229980e-02 7.926916331052780151e-02 -1.383623778820037842e-01 -4.104717448353767395e-02 2.356844693422317505e-01
9.533146396279335022e-03 -1.407866775989532471e-01 6.663522124290466309e-02 -1.854769885540008545e-01 -1.530109345912933350e-01 -2.641173601150512695e-01 -4.188687205314636230e-01 1.131684035062789917e-01 -6.647367030382156372e-02 2.375383526086807251e-01 -2.511282265186309814e-01 -9.505500644445419312e-02 2.023917883634567261e-01 -2.313201576471328735e-01 -1.733941882848739624e-01 -1.367551740258932114e-02 -2.948981821537017822e-01 -4.035529494285583496e-02 3.006186783313751221e-01 8.228468894958496094e-02 -1.449154615402221680e-01 -8.068756014108657837e-02 6.990423798561096191e-02 -1.810369342565536499e-01 -9.470155090093612671e-02 1.173741593956947327e-01 2.653661966323852539e-01 -8.289027959108352661e-02 -1.195744331926107407e-02 -2.193574905395507812e-01 -2.200617641210556030e-02 -4.961676523089408875e-02
7.781549543142318726e-02 1.022330820560455322e-01 1.845489889383316040e-01 -1.165175065398216248e-01 -2.497815042734146118e-01 3.398349136114120483e-02 -1.749925464391708374e-01 -1.485098246484994888e-02 -1.910624802112579346e-01 1.282169818878173828e-01 -2.486302703619003296e-01 -4.249530434608459473e-01 2.019593715667724609e-01 1.575934290885925293e-01 2.462462037801742554e-01 -3.881468251347541809e-02 -6.712300330400466919e-02 -2.146752364933490753e-02 1.718451827764511108e-01 1.315898150205612183e-01 6.785499304533004761e-02 -1.199442222714424133e-01 2.836957573890686035e-01 -1.154266148805618286e-01 3.689318895339965820e-02 2.933147251605987549e-01 2.593729496002197266e-01 -1.300823092460632324e-01 1.285883635282516479e-01 -1.368587464094161987e-01 6.050335988402366638e-02 -2.079168856143951416e-01
1.324533205479383469e-02 -1.934203356504440308e-01 4.467464983463287354e-02 2.213055640459060669e-01 -1.842192746698856354e-02 3.942951560020446777e-03 -2.566190958023071289e-01 1.341128200292587280e-01 4.565792530775070190e-02 3.675825297832489014e-01 -3.395492956042289734e-02 -6.312421709299087524e-02 2.415294200181961060e-01 4.095834195613861084e-01 8.610715717077255249e-02 2.254386246204376221e-01 7.003106921911239624e-02 5.267623811960220337e-02 3.124439716339111328e-02 1.326574832201004028e-01 -3.652853146195411682e-02 -5.609689652919769287e-02 -2.009446546435356140e-02 1.134691461920738220e-01 -5.514753982424736023e-02 3.654300868511199951e-01 3.014009296894073486e-01 -1.808298677206039429e-01 2.405200749635696411e-01 -1.961864233016967773e-01 -1.920964219607412815e-03 9.841511957347393036e-03
2.291487008333206177e-01 -8.096069842576980591e-02 1.819523572921752930e-01 -2.700149454176425934e-02 2.760507762432098389e-01 -1.574143022298812866e-01 6.728052161633968353e-03 -6.385671440511941910e-03 -1.375057995319366455e-01 1.723262369632720947e-01 2.821474522352218628e-02 -6.471323221921920776e-02 2.405049502849578857e-01 1.157401651144027710e-01 -3.866901993751525879e-02 9.234753996133804321e-02 -2.193231135606765747e-01 1.280452460050582886e-01 2.982771098613739014e-01 2.415994107723236084e-01 1.277907490730285645e-01 -1.830105632543563843e-01 1.709965616464614868e-01 -1.276145279407501221e-01 9.611605107784271240e-02 -8.164615184068679810e-02 3.505088686943054199e-01 8.825865387916564941e-02 1.183697953820228577e-01 -3.831692039966583252e-02 4.465047419071197510e-01 5.097516626119613647e-02
-1.082924976944923401e-01 -2.375071048736572266e-01 -1.254177987575531006e-01 -3.024404346942901611e-01 2.914460375905036926e-02 -5.516215786337852478e-02 -3.696728944778442383e-01 -6.525892764329910278e-02 7.838352769613265991e-02 3.332237601280212402e-01 1.417568176984786987e-01 -2.011493295431137085e-01 5.614026263356208801e-02 -5.716041103005409241e-02 5.228116735816001892e-02 1.303367465734481812e-01 5.585221946239471436e-02 1.063289269804954529e-01 1.455889940261840820e-01 -1.804925203323364258e-01 1.306239515542984009e-01 -2.021663337945938110e-01 -2.429633885622024536e-01 -1.417558193206787109e-01 -1.127478182315826416e-01 -6.778454035520553589e-02 2.296632826328277588e-01 -3.258529305458068848e-02 2.424510568380355835e-01 -3.900004178285598755e-02 1.719334572553634644e-01 3.312686383724212646e-01
-8.387338370084762573e-02 -3.005801141262054443e-01 1.026227790862321854e-02 -4.734566900879144669e-03 -1.326254904270172119e-01 -2.646258845925331116e-02 -4.032681584358215332e-01 -2.845450341701507568e-01 1.772375553846359253e-01 4.544883668422698975e-01 -1.327578071504831314e-02 1.578002721071243286e-01 2.483079582452774048e-01 -3.606603667140007019e-02 1.313957422971725464e-01 5.454816296696662903e-02 -2.706083469092845917e-03 7.601224631071090698e-02 -7.489744573831558228e-02 1.066546887159347534e-01 -8.138255029916763306e-02 -7.162773609161376953e-02 3.941647708415985107e-02 1.258539557456970215e-01 6.332083791494369507e-02 2.316004186868667603e-01 2.641518115997314453e-01 -1.539480984210968018e-01 -2.291241437196731567e-01 -1.389952749013900757e-01 -9.314697235822677612e-02 1.040446013212203979e-01
1.138443220406770706e-02 -4.135882481932640076e-02 -1.944371014833450317e-01 -6.370288133621215820e-02 -7.591520994901657104e-02 1.312159746885299683e-01 -1.390542984008789062e-01 1.992598921060562134e-01 1.514985561370849609e-01 3.975801169872283936e-01 -1.042234376072883606e-01 -1.570853292942047119e-01 2.380218654870986938e-01 1.679998636245727539e-01 -1.579603403806686401e-01 2.039208710193634033e-01 -1.029217988252639771e-01 -1.699126958847045898e-01 2.207635939121246338e-01 2.813396789133548737e-02 1.112047806382179260e-01 -1.359063088893890381e-01 -2.246359139680862427e-01 2.180812507867813110e-01 -1.389759480953216553e-01 -2.979257702827453613e-01 1.443324238061904907e-01 1.187991276383399963e-01 1.474704891443252563e-01 -3.149389028549194336e-01 1.565042734146118164e-01 2.291831653565168381e-03
-5.111733078956604004e-02 -7.614102959632873535e-02 1.297284811735153198e-01 -1.195689737796783447e-01 -2.726181745529174805e-01 -4.967657104134559631e-02 -1.590036749839782715e-01 -7.823168486356735229e-02 4.326372593641281128e-02 4.447934404015541077e-02 -2.976734042167663574e-01 -1.476032286882400513e-01 4.801942408084869385e-02 8.573885262012481689e-02 -2.066851966083049774e-02 -6.312520802021026611e-02 -4.232451617717742920e-01 5.864645540714263916e-02 3.436560034751892090e-01 2.125625908374786377e-01 -2.438337355852127075e-01 -3.198013007640838623e-01 -1.235798448324203491e-01 -2.697967588901519775e-01 6.995131075382232666e-02 1.279751211404800415e-01 2.424410134553909302e-01 -3.943989798426628113e-02 2.539182081818580627e-02 6.073088850826025009e-03 1.418691128492355347e-01 -1.609244495630264282e-01
1.012975871562957764e-01 -1.321725696325302124e-01 6.782565265893936157e-02 8.080199360847473145e-02 1.635310356505215168e-03 -4.560335353016853333e-02 -4.524075686931610107e-01 -7.662463188171386719e-02 -8.407928049564361572e-02 3.975076973438262939e-01 1.622133851051330566e-01 -2.661674618721008301e-01 -8.104327134788036346e-03 1.529213041067123413e-01 2.231907546520233154e-01 -1.944759935140609741e-01 -9.096572548151016235e-02 -8.889985829591751099e-02 1.804347783327102661e-01 1.398548632860183716e-01 -9.887333959341049194e-02 -5.431894212961196899e-02 2.028349041938781738e-01 -3.719065338373184204e-02 -1.587328314781188965e-01 -8.689505979418754578e-03 2.169523686170578003e-01 -3.764213621616363525e-01 2.573013678193092346e-02 8.091790974140167236e-02 2.032188512384891510e-02 -1.731664687395095825e-01
-1.311656925827264786e-02 1.044859886169433594e-01 -5.696030333638191223e-02 -2.502834051847457886e-02 2.297189682722091675e-01 -2.573562413454055786e-02 -1.739069372415542603e-01 1.327326744794845581e-01 -1.216680184006690979e-02 3.457848727703094482e-01 -1.406344026327133179e-02 1.045074313879013062e-01 -2.710249722003936768e-01 -3.215863183140754700e-02 4.888880252838134766e-02 -5.341900140047073364e-02 -3.924190402030944824e-01 -1.111872401088476181e-02 2.372278571128845215e-01 3.155342638492584229e-01 -9.796077758073806763e-02 -3.262887895107269287e-01 -7.133448030799627304e-03 -1.304586678743362427e-01 -1.707421094179153442e-01 -3.626536205410957336e-02 4.044354856014251709e-01 6.374153494834899902e-02 -4.464641585946083069e-02 8.331988006830215454e-02 1.439864486455917358e-01 -4.821632802486419678e-02
-1.891668699681758881e-02 6.906465161591768265e-03 1.566159874200820923e-01 -2.251281887292861938e-01 -7.639297097921371460e-02 8.325537666678428650e-03 -9.139607660472393036e-03 -4.009471088647842407e-02 8.950788527727127075e-02 2.390973716974258423e-01 1.478944718837738037e-01 -2.936473488807678223e-01 1.024673283100128174e-01 -1.704116724431514740e-02 2.456607073545455933e-01 3.621953427791595459e-01 1.171798110008239746e-01 3.210099637508392334e-01 1.270718574523925781e-01 -9.701567701995372772e-03 1.652873158454895020e-01 1.061283648014068604e-01 1.481831818819046021e-01 1.316605359315872192e-01 4.653614014387130737e-02 1.948342174291610718e-01 3.233357071876525879e-01 1.518194973468780518e-01 6.541062146425247192e-02 -3.514638841152191162e-01 1.827010512351989746e-01 -3.714198619127273560e-02
1.887805610895156860e-01 -1.011996623128652573e-02 -1.591760665178298950e-01 -1.419677883386611938e-01 1.324973404407501221e-01 1.106944903731346130e-01 -1.589234471321105957e-01 7.520550396293401718e-03 -1.933965645730495453e-02 5.159881114959716797e-01 -8.121740072965621948e-02 -1.743332594633102417e-01 8.708146959543228149e-02 -1.410840600728988647e-01 1.495412737131118774e-01 -2.230156809091567993e-01 1.076359860599040985e-02 1.066200062632560730e-02 3.373485207557678223e-01 -1.118132099509239197e-01 7.355357706546783447e-02 -1.747689247131347656e-01 -1.844137609004974365e-01 -7.360274437814950943e-03 1.889042854309082031e-01 1.643446832895278931e-01 -5.824249237775802612e-03 2.403357252478599548e-02 1.730970144271850586e-01 -2.454566806554794312e-01 4.548194259405136108e-02 -3.291118741035461426e-01
6.202013790607452393e-02 7.188781350851058960e-02 -1.064814701676368713e-01 -1.387262791395187378e-01 1.567272245883941650e-01 -2.394824624061584473e-01 -2.522364854812622070e-01 4.523297771811485291e-02 -1.317694187164306641e-01 5.910254120826721191e-01 -2.374075800180435181e-01 8.906070142984390259e-02 2.550293505191802979e-01 2.530199289321899414e-01 1.568008065223693848e-01 2.035512961447238922e-02 -1.242987588047981262e-01 7.214570045471191406e-02 1.874685585498809814e-01 2.043245136737823486e-01 3.600459173321723938e-02 2.490779384970664978e-02 -2.556056715548038483e-02 -1.682163923978805542e-01 1.993157714605331421e-01 1.838020682334899902e-01 -1.134177017956972122e-02 -2.245282381772994995e-02 9.148494899272918701e-02 -5.208984762430191040e-02 1.130303367972373962e-01 -3.705862164497375488e-02
-2.007905244827270508e-01 -7.696605473756790161e-02 -7.878495007753372192e-02 -3.083964437246322632e-02 -1.859175041317939758e-02 3.635101765394210815e-02 -1.666095703840255737e-01 1.404736489057540894e-01 8.727293461561203003e-02 3.289941549301147461e-01 1.140745058655738831e-01 -2.415533810853958130e-01 -9.995443373918533325e-02 1.887655854225158691e-01 -1.916176229715347290e-01 2.422717213630676270e-01 2.441308833658695221e-02 3.424507007002830505e-02 1.693108081817626953e-01 2.904888391494750977e-01 2.313206046819686890e-01 -7.265314459800720215e-02 2.510286495089530945e-02 -1.975331306457519531e-01 -1.095502004027366638e-01 2.240933626890182495e-01 1.896576434373855591e-01 -1.427741795778274536e-01 2.167115807533264160e-01 -3.653073906898498535e-01 -2.131112664937973022e-02 -2.376860380172729492e-01
1.731916517019271851e-02 2.214052341878414154e-02 3.922557085752487183e-02 -2.335912175476551056e-02 -9.496028721332550049e-02 1.099499762058258057e-01 -9.420961886644363403e-02 -7.178400177508592606e-03 1.535937339067459106e-01 1.892957091331481934e-01 4.535039886832237244e-02 -3.516577482223510742e-01 2.144768238067626953e-01 -5.021954327821731567e-02 2.500359714031219482e-01 1.178135052323341370e-01 -6.184938549995422363e-02 1.814585775136947632e-01 -1.652456447482109070e-02 3.375818431377410889e-01 -7.600565254688262939e-02 6.227899342775344849e-02 -1.266679614782333374e-01 9.947375208139419556e-02 -2.285987287759780884e-01 4.101825952529907227e-01 7.245998829603195190e-02 1.632851660251617432e-01 -8.774735778570175171e-02 -4.015783071517944336e-01 1.295092403888702393e-01 1.796903610229492188e-01
-4.393856599926948547e-02 1.339409966021776199e-02 -1.326925456523895264e-01 -1.152665838599205017e-01 3.421694040298461914e-01 -1.001557707786560059e-01 6.100236251950263977e-02 2.727179042994976044e-02 -1.344747561961412430e-02 1.661556065082550049e-01 6.884454190731048584e-02 4.406627267599105835e-02 1.302554309368133545e-01 1.817592680454254150e-01 -1.494686584919691086e-02 -5.854755640029907227e-02 -2.101961225271224976e-01 1.253576204180717468e-02 3.369261026382446289e-01 1.662984937429428101e-01 3.045874461531639099e-02 -3.013511598110198975e-01 -7.346694916486740112e-02 1.702941209077835083e-01 -1.502997279167175293e-01 -2.415043860673904419e-02 5.104719996452331543e-01 -1.321185845881700516e-02 -1.602706164121627808e-01 -4.438611492514610291e-02 3.412209749221801758e-01 8.732895553112030029e-02
1.254220455884933472e-01 -1.680563949048519135e-02 -1.761718988418579102e-01 -2.684213519096374512e-01 -5.882155150175094604e-03 1.721137315034866333e-01 -2.889437377452850342e-01 1.597078889608383179e-02 -6.631477177143096924e-02 1.982380747795104980e-01 2.003283053636550903e-01 -1.146124396473169327e-02 1.624237149953842163e-01 4.252514243125915527e-02 1.742230504751205444e-01 1.823329776525497437e-01 -1.221244335174560547e-01 3.835702836513519287e-01 -1.170824915170669556e-01 1.007793750613927841e-02 -1.083892211318016052e-01 -1.874030083417892456e-01 6.582991778850555420e-02 -4.232969135046005249e-03 -1.731961816549301147e-01 5.063710361719131470e-02 4.103742539882659912e-03 1.855423301458358765e-02 -5.994400009512901306e-02 -3.556721806526184082e-01 2.821413278579711914e-01 -3.493704497814178467e-01
1.348072439432144165e-01 9.276654571294784546e-02 -2.631938783451914787e-03 1.450847983360290527e-01 5.890541151165962219e-02 -1.244598999619483948e-01 -3.765730559825897217e-02 1.541472822427749634e-01 -2.915100157260894775e-01 4.074952006340026855e-01 -7.953419536352157593e-02 -1.167017221450805664e-01 1.591628640890121460e-01 3.203020691871643066e-01 1.846458166837692261e-01 -1.041326150298118591e-01 -1.801949888467788696e-01 9.219638258218765259e-02 2.250234782695770264e-01 1.916439831256866455e-02 -5.727019906044006348e-02 -3.480743467807769775e-01 -2.800098955631256104e-01 -1.942896544933319092e-01 1.474935412406921387e-01 2.218624353408813477e-01 8.307287842035293579e-02 1.271137297153472900e-01 1.314284205436706543e-01 6.086363270878791809e-02 1.199745535850524902e-01 4.706544429063796997e-02
2.659251540899276733e-02 3.068263642489910126e-02 -1.571079045534133911e-01 -2.320553213357925415e-01 1.831662505865097046e-01 -1.068184897303581238e-01 -4.560737684369087219e-02 -2.074722945690155029e-01 -1.292166113853454590e-01 4.483654201030731201e-01 1.394878029823303223e-01 -1.305953115224838257e-01 6.719375494867563248e-03 9.351838380098342896e-02 -3.740983083844184875e-02 1.805212795734405518e-01 -1.472691595554351807e-01 -1.002050936222076416e-02 1.765623837709426880e-01 2.502997815608978271e-01 -7.231081277132034302e-02 -7.949012517929077148e-02 -1.527349054813385010e-01 -2.368669658899307251e-01 -1.093822941184043884e-01 -1.451756432652473450e-02 2.681801915168762207e-01 -3.473857790231704712e-02 3.222004175186157227e-01 -8.603088557720184326e-02 3.586888909339904785e-01 -3.076105006039142609e-02
-3.049103915691375732e-02 -1.241297349333763123e-01 -9.032233804464340210e-02 -2.576259970664978027e-01 5.907583981752395630e-02 2.176755219697952271e-01 1.101186126470565796e-01 -1.233246293850243092e-03 -9.072790294885635376e-02 2.943985462188720703e-01 2.015476971864700317e-01 4.522744938731193542e-02 2.687705457210540771e-01 1.200252398848533630e-01 -2.392476648092269897e-01 4.958888515830039978e-02 -2.027004957199096680e-01 -5.973624065518379211e-02 2.966962158679962158e-01 -1.028247773647308350e-01 1.511337757110595703e-01 -2.701666057109832764e-01 1.443257927894592285e-01 -2.340954393148422241e-01 -9.491316974163055420e-02 6.273475289344787598e-02 2.476541250944137573e-01 -1.998316347599029541e-01 6.569621711969375610e-02 -2.870440781116485596e-01 2.103066593408584595e-01 4.851150512695312500e-02
7.916545122861862183e-02 -2.907400131225585938e-01 4.545322433114051819e-02 -2.219363003969192505e-01 -3.137345984578132629e-02 -1.509374938905239105e-02 -3.242094814777374268e-01 1.147783249616622925e-01 -8.226890116930007935e-02 2.182277888059616089e-01 -1.773715913295745850e-01 -2.805498540401458740e-01 -1.469041258096694946e-01 1.838494539260864258e-01 1.495038438588380814e-02 -2.593267560005187988e-01 -6.538479030132293701e-02 -4.181060194969177246e-02 7.015118747949600220e-02 1.630988866090774536e-01 8.297900110483169556e-02 1.103247180581092834e-01 -1.448758244514465332e-01 -9.505815058946609497e-02 4.456852748990058899e-02 2.365205436944961548e-01 3.736704885959625244e-01 1.672421693801879883e-01 1.661399602890014648e-01 5.933018028736114502e-02 2.626152038574218750e-01 1.967813670635223389e-01
6.669416278600692749e-02 -1.040838062763214111e-01 4.941427707672119141e-02 3.457576036453247070e-01 -1.296928711235523224e-02 7.485393434762954712e-02 -2.196325659751892090e-01 -1.507880091667175293e-01 3.489211574196815491e-02 2.369158118963241577e-01 1.690452396869659424e-01 -7.710731029510498047e-02 1.299668550491333008e-01 2.760914266109466553e-01 1.923969238996505737e-01 1.930506974458694458e-01 -1.830348670482635498e-01 -8.825896307826042175e-03 1.288049221038818359e-01 3.901503980159759521e-01 6.053096801042556763e-02 -2.725994773209095001e-02 -3.814997375011444092e-01 -7.078358530998229980e-02 1.015517767518758774e-02 5.939820781350135803e-02 3.260571360588073730e-01 -2.080826461315155029e-01 8.197881281375885010e-02 -4.434333182871341705e-03 -8.996815979480743408e-02 -3.585663065314292908e-02
3.576050326228141785e-02 4.384500533342361450e-02 1.131444051861763000e-01 8.950425684452056885e-02 1.924402266740798950e-01 -1.381612867116928101e-01 -7.117874920368194580e-02 -1.523248404264450073e-01 4.685455560684204102e-02 1.309736371040344238e-01 -1.689066886901855469e-01 -2.875930964946746826e-01 -4.979566857218742371e-02 -1.523967236280441284e-01 1.238370612263679504e-01 6.233846768736839294e-02 -4.442962706089019775e-01 3.697202354669570923e-02 1.319475620985031128e-01 -6.188313290476799011e-02 -5.636746436357498169e-02 -2.149337530136108398e-01 -1.796434372663497925e-01 -9.337114542722702026e-02 -2.977547943592071533e-01 4.990575090050697327e-02 2.712695896625518799e-01 1.216732859611511230e-01 1.565650403499603271e-01 -3.884143829345703125e-01 1.671745777130126953e-01 -1.511458307504653931e-01
1.649298667907714844e-01 -1.004908010363578796e-01 2.625284157693386078e-02 -2.056521326303482056e-01 7.880067080259323120e-02 2.271989136934280396e-01 -2.259852439165115356e-01 -1.246938183903694153e-01 -2.333687245845794678e-01 4.007786810398101807e-01 2.127183973789215088e-01 9.084281325340270996e-02 1.296336650848388672e-01 -2.691096067428588867e-02 9.904293343424797058e-03 4.875113815069198608e-02 -8.266764343716204166e-04 1.162040419876575470e-02 4.426308348774909973e-02 -9.997659176588058472e-02 2.521251328289508820e-03 -1.916121505200862885e-02 3.609234839677810669e-02 4.062731862068176270e-01 -7.508775591850280762e-02 2.032057940959930420e-01 2.319185882806777954e-01 -3.472894430160522461e-02 3.187071382999420166e-01 -1.622269749641418457e-01 3.062340319156646729e-01 -6.528859585523605347e-02
1.722231507301330566e-01 -8.149304986000061035e-02 -6.990116089582443237e-02 -2.441399991512298584e-01 -1.335808783769607544e-01 -1.163411587476730347e-01 -1.789444983005523682e-01 7.334933429956436157e-02 9.324683994054794312e-02 2.167315334081649780e-01 4.230934381484985352e-02 -1.304325312376022339e-01 3.062020838260650635e-01 -5.154409632086753845e-02 1.341839283704757690e-01 1.119953393936157227e-02 -4.200069978833198547e-02 1.370155066251754761e-01 -4.816877469420433044e-02 4.311641156673431396e-01 1.896174848079681396e-01 -2.177126407623291016e-01 -5.038534104824066162e-02 1.591130197048187256e-01 1.119880974292755127e-01 5.003658309578895569e-02 1.094354465603828430e-01 9.184670448303222656e-02 1.521153375506401062e-03 -3.210170567035675049e-01 3.708530962467193604e-01 2.130663692951202393e-01
-1.662593334913253784e-01 2.236994951963424683e-01 4.392839223146438599e-02 -2.913161814212799072e-01 2.033666670322418213e-01 1.531232241541147232e-02 -2.064751684665679932e-01 2.563629150390625000e-01 -2.497237771749496460e-01 3.950018286705017090e-01 1.279470026493072510e-01 -1.419726014137268066e-01 1.091016307473182678e-01 -4.359357059001922607e-02 -1.043964363634586334e-02 1.602500230073928833e-01 -3.410840928554534912e-01 -3.078828752040863037e-02 -4.928142763674259186e-03 -8.095058612525463104e-03 1.870313733816146851e-01 -1.848783493041992188e-01 -1.969154775142669678e-01 7.875750772655010223e-03 1.450461596250534058e-01 1.318690031766891479e-01 5.684147402644157410e-02 -1.073627844452857971e-01 1.522454470396041870e-01 -2.729988396167755127e-01 8.916398882865905762e-02 -8.276587724685668945e-02
-4.273635894060134888e-02 5.043733492493629456e-02 -3.612738847732543945e-02 -3.441029489040374756e-01 -5.425299331545829773e-02 1.581959724426269531e-01 -3.230500221252441406e-01 3.909215331077575684e-02 -1.285429596900939941e-01 1.960014253854751587e-01 1.539643555879592896e-01 -1.777915358543395996e-01 2.993578910827636719e-01 2.141549736261367798e-01 -2.841090410947799683e-02 1.055859699845314026e-01 -2.235740125179290771e-01 1.822164803743362427e-01 8.680818974971771240e-02 3.864796087145805359e-02 -4.174057394266128540e-02 -3.119458556175231934e-01 -6.395877152681350708e-02 -1.962234638631343842e-02 1.112935170531272888e-01 1.363964229822158813e-01 1.038539037108421326e-01 2.293483167886734009e-01 1.678206771612167358e-01 8.310083299875259399e-03 -2.362034916877746582e-01 -3.319995999336242676e-01
2.614464797079563141e-02 2.079306244850158691e-01 -3.241244703531265259e-02 -2.069102823734283447e-01 -4.700810089707374573e-02 -1.068662852048873901e-01 5.465588346123695374e-02 1.649124026298522949e-01 -6.373974680900573730e-02 5.492840409278869629e-01 6.218595802783966064e-02 -1.155677959322929382e-01 -2.388757914304733276e-01 1.537150740623474121e-01 -3.835260868072509766e-02 2.969113290309906006e-01 -2.499882429838180542e-01 -6.604074686765670776e-02 -2.169555425643920898e-02 3.117207586765289307e-01 1.980471424758434296e-02 -1.911567300558090210e-01 3.546476736664772034e-02 -1.708530932664871216e-01 2.970441058278083801e-02 -2.250767312943935394e-02 1.547991037368774414e-01 2.992734499275684357e-02 7.150503993034362793e-02 -2.825175821781158447e-01 1.493556201457977295e-01 9.863184392452239990e-02
2.165080420672893524e-02 -5.053200200200080872e-02 -9.291587024927139282e-02 -1.858520954847335815e-01 -2.026758342981338501e-01 2.058750391006469727e-01 -1.324705332517623901e-01 -2.082874625921249390e-01 1.231707707047462463e-01 2.939559221267700195e-01 6.228410825133323669e-02 -5.462893843650817871e-02 -7.086404412984848022e-02 1.612352132797241211e-01 1.327003687620162964e-01 8.600105345249176025e-02 -9.339329786598682404e-03 3.213237822055816650e-01 1.240968406200408936e-01 2.423113435506820679e-01 -1.932743042707443237e-01 -3.106281533837318420e-02 9.936732053756713867e-02 -2.462898790836334229e-01 -8.113504946231842041e-02 -1.272096484899520874e-01 2.744302749633789062e-01 7.082667201757431030e-02 4.169948995113372803e-01 3.637160733342170715e-02 2.816329896450042725e-01 3.191487863659858704e-02
-2.620261907577514648e-01 1.111214160919189453e-01 -2.193809896707534790e-01 1.143676042556762695e-01 -1.835111714899539948e-02 -6.828638166189193726e-02 -1.308804303407669067e-01 -3.319161534309387207e-01 9.587446600198745728e-02 4.169443845748901367e-01 -9.387054294347763062e-02 -1.068294495344161987e-01 -9.170810133218765259e-02 -1.167478114366531372e-01 2.089546471834182739e-01 -5.430419370532035828e-02 -3.099061548709869385e-01 -9.963617473840713501e-02 1.059435829520225525e-01 7.723899930715560913e-02 -3.065813705325126648e-02 -2.093866318464279175e-01 -4.700781032443046570e-02 7.611337583512067795e-03 -3.387777879834175110e-02 4.640969261527061462e-02 3.551629781723022461e-01 2.899590730667114258e-01 -1.797499358654022217e-01 -1.342123895883560181e-01 1.061685159802436829e-01 -9.086022526025772095e-02
-7.389527279883623123e-03 4.330367222428321838e-02 -3.189991712570190430e-01 8.596999198198318481e-02 4.702311009168624878e-02 2.228131294250488281e-01 -6.106087192893028259e-02 -6.423035264015197754e-02 -5.485666170716285706e-02 1.334624141454696655e-01 -2.473803162574768066e-01 -1.500597447156906128e-01 1.794894188642501831e-01 -1.406459361314773560e-01 3.209597170352935791e-01 1.989357471466064453e-01 1.154799573123455048e-02 1.244474109262228012e-02 2.489983588457107544e-01 -1.855129562318325043e-02 -1.127428859472274780e-01 -8.117073029279708862e-02 1.402914375066757202e-01 2.898803651332855225e-01 -9.092498570680618286e-02 3.041470944881439209e-01 3.459639251232147217e-01 8.440697938203811646e-02 -3.402939811348915100e-02 -3.401103913784027100e-01 -3.540090052410960197e-03 2.216607565060257912e-03
2.169063128530979156e-02 -2.718068659305572510e-01 7.103832811117172241e-02 -1.863125413656234741e-01 2.575187683105468750e-01 -4.501675441861152649e-02 3.516348078846931458e-02 5.421097576618194580e-02 -2.064612656831741333e-01 1.440529674291610718e-01 3.425682336091995239e-02 3.178906068205833435e-02 3.019132316112518311e-01 1.192109808325767517e-01 -1.094476953148841858e-01 1.600065529346466064e-01 -1.235854476690292358e-01 -2.745799534022808075e-02 4.213600456714630127e-01 1.953524053096771240e-01 4.117148742079734802e-02 -1.190610975027084351e-01 8.308374136686325073e-02 -2.732861042022705078e-02 -1.238809302449226379e-01 -1.247424110770225525e-01 3.040835261344909668e-01 -4.630750790238380432e-02 1.003316566348075867e-01 -1.610559225082397461e-01 4.321293234825134277e-01 3.680402413010597229e-02
1.402273923158645630e-01 -9.064134210348129272e-02 -1.913910508155822754e-01 3.272211849689483643e-01 -9.379854053258895874e-02 -9.439150989055633545e-02 5.109024234116077423e-03 3.724792972207069397e-02 2.780046463012695312e-01 3.140063285827636719e-01 -2.715037576854228973e-02 1.332445889711380005e-01 1.555732339620590210e-01 6.887096911668777466e-02 2.356932265684008598e-03 -4.032440111041069031e-02 -2.292859256267547607e-01 7.622414082288742065e-02 3.031551241874694824e-01 3.132630288600921631e-01 -1.154875233769416809e-01 -1.859048157930374146e-01 2.867838740348815918e-01 -6.635169032961130142e-03 1.246364135295152664e-02 1.989467144012451172e-01 2.958576381206512451e-01 1.242335662245750427e-01 1.511777043342590332e-01 -1.408814787864685059e-01 -5.272568762302398682e-02 -1.324761062860488892e-01
2.488432228565216064e-01 -4.436935484409332275e-02 -6.133641302585601807e-02 -1.606835275888442993e-01 -8.801508694887161255e-02 -1.929144263267517090e-01 -2.999312579631805420e-01 -8.157168328762054443e-02 9.439229965209960938e-02 2.713707685470581055e-01 -1.752711534500122070e-01 2.833043783903121948e-02 5.310302600264549255e-02 -1.143803894519805908e-01 2.120733112096786499e-01 -1.934210658073425293e-01 -1.735517084598541260e-01 -3.895663842558860779e-02 1.953734308481216431e-01 6.759051978588104248e-02 -1.010848060250282288e-01 -4.068848118185997009e-02 -1.207917369902133942e-02 2.019152343273162842e-01 -1.261598616838455200e-01 3.025233931839466095e-02 1.901915073394775391e-01 -1.036601439118385315e-01 -1.932336837053298950e-01 -5.251156091690063477e-01 -1.819127649068832397e-01 -1.244719848036766052e-01
-1.689192205667495728e-01 1.918626017868518829e-02 -9.876905381679534912e-02 7.323710620403289795e-02 -2.367235720157623291e-02 4.657648038119077682e-03 -4.006458446383476257e-02 1.165330875664949417e-03 3.492571115493774414e-01 3.305433988571166992e-01 2.502774894237518311e-01 -1.387513428926467896e-01 1.094719544053077698e-01 -2.410465385764837265e-03 1.227794140577316284e-01 1.156890913844108582e-01 -7.066375762224197388e-02 1.753787249326705933e-01 8.139148354530334473e-02 -4.958096146583557129e-02 1.420533061027526855e-01 -2.333236485719680786e-01 6.347801536321640015e-02 -2.269189059734344482e-01 2.929750084877014160e-01 3.690811097621917725e-01 2.172675579786300659e-01 -6.234283000230789185e-02 4.114076122641563416e-02 -2.074567973613739014e-01 3.162254691123962402e-01 -8.579427003860473633e-02
3.355652792379260063e-03 -2.896470725536346436e-01 -8.064056932926177979e-02 -3.220759332180023193e-01 2.590854763984680176e-01 4.435585439205169678e-02 -7.594434916973114014e-02 8.868841826915740967e-02 -5.113962292671203613e-02 4.186150431632995605e-01 -8.540654182434082031e-02 -1.593426764011383057e-01 1.253312826156616211e-01 3.229884663596749306e-03 1.753969639539718628e-01 2.033856958150863647e-01 -6.516932044178247452e-03 1.786958873271942139e-01 2.490228787064552307e-02 3.785556852817535400e-01 2.621323801577091217e-02 1.303739249706268311e-01 1.141944341361522675e-02 -1.376371979713439941e-01 5.867905169725418091e-02 9.763351827859878540e-02 2.110294550657272339e-01 -1.631229557096958160e-02 2.266092225909233093e-03 -2.989261448383331299e-01 2.083885371685028076e-01 1.467114239931106567e-01
9.069760143756866455e-02 -6.182830780744552612e-02 -1.211520805954933167e-01 -2.089986354112625122e-01 -1.346524208784103394e-01 6.054781749844551086e-02 -6.076520308852195740e-02 1.743659526109695435e-01 1.323281228542327881e-01 2.330669164657592773e-01 -4.809472709894180298e-02 -2.134923338890075684e-01 2.426614761352539062e-01 7.215270400047302246e-02 6.694939732551574707e-02 8.379095047712326050e-02 8.871956169605255127e-02 1.854455173015594482e-01 -4.386781528592109680e-02 2.814881205558776855e-01 5.992871522903442383e-02 -3.248789310455322266e-01 7.162970304489135742e-02 1.566119343042373657e-01 6.346846371889114380e-02 1.667579263448715210e-01 1.506017744541168213e-01 1.547020077705383301e-01 -1.591578009538352489e-03 -4.466034770011901855e-01 3.274676203727722168e-01 1.761355847120285034e-01
1.071704924106597900e-01 8.171948045492172241e-02 9.187643229961395264e-02 -1.851097047328948975e-01 1.990114599466323853e-01 5.314475297927856445e-02 -2.272566407918930054e-01 2.399034649133682251e-01 -2.836172701790928841e-03 3.269397914409637451e-01 4.053631797432899475e-02 4.346318542957305908e-02 3.703477084636688232e-01 -1.666948348283767700e-01 2.013249248266220093e-01 -1.212140768766403198e-01 -2.647503614425659180e-01 -1.098521240055561066e-02 9.306709468364715576e-02 -9.160979837179183960e-02 -8.358851820230484009e-02 7.473391946405172348e-03 2.505954504013061523e-01 4.987192898988723755e-02 -1.980841532349586487e-02 2.647224664688110352e-01 2.809869647026062012e-01 2.207958102226257324e-01 -1.665004938840866089e-01 3.591204807162284851e-02 1.202704757452011108e-01 2.359110563993453979e-01
1.980146914720535278e-01 1.322197467088699341e-01 3.948852419853210449e-02 -3.006542921066284180e-01 -1.603200882673263550e-01 1.005360707640647888e-01 -3.223319947719573975e-01 1.278133541345596313e-01 -2.863131463527679443e-02 1.298145204782485962e-01 5.663634464144706726e-02 -1.791417598724365234e-01 1.199081838130950928e-01 1.524773985147476196e-01 1.719153821468353271e-01 -1.027925033122301102e-02 1.499467343091964722e-02 1.976811438798904419e-01 -2.641800977289676666e-02 -5.489918217062950134e-02 1.492386460304260254e-01 -4.486489892005920410e-01 -2.133848965167999268e-01 3.922131378203630447e-03 -1.807388663291931152e-01 -2.364828810095787048e-02 2.330727577209472656e-01 2.174626886844635010e-01 6.897304952144622803e-02 -2.274400740861892700e-01 -8.109077811241149902e-02 -2.550113499164581299e-01
-5.110119283199310303e-02 -5.252640228718519211e-03 -1.442111581563949585e-01 -1.769816279411315918e-01 -1.224097236990928650e-01 1.901345141232013702e-02 -7.713685929775238037e-02 2.016891837120056152e-01 1.561581343412399292e-01 4.051767885684967041e-01 2.280815243721008301e-01 -1.368297934532165527e-01 1.688094139099121094e-01 -1.180213391780853271e-01 7.346428930759429932e-02 -9.439164400100708008e-02 -2.931722104549407959e-01 2.420156449079513550e-02 4.324442893266677856e-02 -4.425697028636932373e-02 -6.651703268289566040e-02 -7.135187834501266479e-02 3.942901492118835449e-01 5.857911333441734314e-02 1.764933913946151733e-01 2.621421813964843750e-01 3.765295445919036865e-01 7.879664003849029541e-02 6.803289800882339478e-02 -7.092659175395965576e-02 2.315757237374782562e-02 2.245313376188278198e-01
7.825755327939987183e-02 2.585442662239074707e-01 -1.852307766675949097e-01 1.229127198457717896e-01 1.733087897300720215e-01 -6.329657137393951416e-02 -2.191352546215057373e-01 3.819929659366607666e-01 2.286958545446395874e-01 3.497844338417053223e-01 2.926965355873107910e-01 -2.262666225433349609e-01 1.466231793165206909e-01 1.081243306398391724e-01 1.651458293199539185e-01 1.113717406988143921e-01 9.364829212427139282e-02 5.554966628551483154e-03 1.670191287994384766e-01 -8.953186124563217163e-02 -1.742194741964340210e-01 -6.403944641351699829e-02 -1.481242924928665161e-01 -3.040030039846897125e-02 -1.544563025236129761e-01 1.717664599418640137e-01 1.071232408285140991e-01 -8.853738009929656982e-02 -3.393150866031646729e-02 -7.215704023838043213e-02 2.228028029203414917e-01 1.858549565076828003e-01
1.839692890644073486e-02 -1.572609394788742065e-01 9.929036349058151245e-02 -1.983645111322402954e-01 1.626137942075729370e-01 -1.727115176618099213e-02 -5.320702493190765381e-02 1.072929501533508301e-01 -2.372516840696334839e-01 3.691316246986389160e-01 -3.809519857168197632e-02 -2.267511337995529175e-01 -2.732545733451843262e-01 2.766605913639068604e-01 3.168323338031768799e-01 -5.416847392916679382e-02 -1.836110800504684448e-01 3.063337206840515137e-01 2.283084392547607422e-01 2.113626152276992798e-01 1.160645335912704468e-01 -3.235391527414321899e-02 -1.152579337358474731e-01 7.807658612728118896e-02 -2.106117755174636841e-01 2.214730083942413330e-01 1.092380136251449585e-01 1.161717772483825684e-01 -2.185186371207237244e-02 -1.057787146419286728e-02 8.330459892749786377e-02 9.137543849647045135e-03
1.688838005065917969e-01 -2.376083657145500183e-02 -5.845804139971733093e-02 -2.372945696115493774e-01 1.576499938964843750e-01 1.858346909284591675e-02 -1.823637038469314575e-01 -4.639180004596710205e-02 1.955244131386280060e-02 2.666140198707580566e-01 -1.634501516819000244e-01 -3.759055957198143005e-02 -4.063469544053077698e-02 -7.553933560848236084e-02 -5.906863138079643250e-02 2.446044087409973145e-01 -3.357053995132446289e-01 8.850046247243881226e-02 5.987000465393066406e-01 1.184919178485870361e-01 5.906687304377555847e-02 -2.854642570018768311e-01 2.938769198954105377e-02 -2.164856344461441040e-01 -1.257882080972194672e-02 6.532886996865272522e-03 9.301383048295974731e-02 5.958740413188934326e-02 1.201271563768386841e-01 -1.428360491991043091e-01 -2.003186009824275970e-02 8.336657285690307617e-02
-6.701172143220901489e-02 6.883803009986877441e-02 -2.362128347158432007e-01 -1.668100953102111816e-01 -1.441348902881145477e-02 1.714513748884201050e-01 -2.034945338964462280e-01 -1.306537985801696777e-01 1.588724702596664429e-01 2.420480549335479736e-01 -1.396158188581466675e-01 -9.867127239704132080e-02 -8.828233182430267334e-02 -9.339297562837600708e-02 2.676622569561004639e-01 2.725692689418792725e-01 -8.227289468050003052e-02 1.781567372381687164e-02 6.185324117541313171e-02 3.455868959426879883e-01 1.384525676257908344e-04 -1.087376847863197327e-01 9.168032556772232056e-03 3.060732185840606689e-01 -2.687187399715185165e-03 -8.296818286180496216e-02 3.742404580116271973e-01 1.417037397623062134e-01 -2.309489250183105469e-01 -2.389994114637374878e-01 1.433109492063522339e-01 -9.798701107501983643e-02
-4.748577624559402466e-02 -3.470065295696258545e-01 2.176015451550483704e-02 -1.883029043674468994e-01 -1.541887596249580383e-02 -1.888980418443679810e-01 -4.666865468025207520e-01 2.305566519498825073e-01 -8.478670567274093628e-02 1.966044157743453979e-01 -1.382395904511213303e-02 -3.175930380821228027e-01 -9.857295081019401550e-03 1.675768941640853882e-02 -3.016811981797218323e-02 -1.822299659252166748e-01 -1.164433509111404419e-01 1.394778937101364136e-01 5.853699892759323120e-02 1.514655202627182007e-01 9.515935182571411133e-02 6.645745784044265747e-02 -1.667248904705047607e-01 -9.697810560464859009e-02 -1.935681849718093872e-01 1.459789872169494629e-01 1.485191583633422852e-01 1.755413115024566650e-01 2.619787752628326416e-01 -2.009272761642932892e-02 1.656461805105209351e-01 1.869521737098693848e-01
2.025367692112922668e-02 3.292050212621688843e-03 -1.398112773895263672e-01 -3.326735496520996094e-01 3.816598560661077499e-03 2.741939388215541840e-02 1.868503540754318237e-02 1.032281480729579926e-02 -9.412269294261932373e-02 1.325796395540237427e-01 -2.872121930122375488e-01 -1.283533871173858643e-01 -1.126812249422073364e-01 9.855810552835464478e-03 -9.591789543628692627e-02 1.506751030683517456e-01 -4.623331427574157715e-01 2.329998910427093506e-01 3.548942804336547852e-01 -1.026159748435020447e-01 1.930687925778329372e-03 -1.910465061664581299e-01 -1.402638480067253113e-02 -3.514881432056427002e-02 9.952880442142486572e-02 4.609686508774757385e-02 4.088075459003448486e-01 -1.116180047392845154e-01 1.774360239505767822e-01 -1.199229434132575989e-01 1.189005970954895020e-01 6.298817694187164307e-02
1.302003767341375351e-02 1.355017814785242081e-02 -1.432825326919555664e-01 -3.725199997425079346e-01 -2.439764887094497681e-01 -2.891879677772521973e-01 -3.819013833999633789e-01 5.040961876511573792e-02 6.829430907964706421e-02 1.696782857179641724e-01 -4.447239264845848083e-02 -1.376923918724060059e-01 1.993691176176071167e-01 -2.175518274307250977e-01 1.912010461091995239e-02 4.421443864703178406e-02 -2.844436764717102051e-01 -9.196091443300247192e-02 1.591065824031829834e-01 6.685337424278259277e-02 -7.717455178499221802e-02 -1.968515068292617798e-01 1.951124966144561768e-01 -8.777447789907455444e-02 -1.662907600402832031e-01 -6.476677954196929932e-02 1.375112682580947876e-01 5.830081552267074585e-02 3.342187777161598206e-02 -2.140733748674392700e-01 2.580391764640808105e-01 -1.664316952228546143e-01
-7.131857424974441528e-02 -2.882980108261108398e-01 6.458514183759689331e-02 -5.517530441284179688e-02 -9.778831154108047485e-02 -1.786213219165802002e-01 -1.074832156300544739e-01 -1.186415031552314758e-01 9.864030033349990845e-02 3.760647475719451904e-01 -1.078091263771057129e-01 -6.681106984615325928e-02 1.841272860765457153e-01 2.304200977087020874e-01 1.239348798990249634e-01 -7.444481551647186279e-02 -9.607393294572830200e-02 -2.779868617653846741e-02 2.764507830142974854e-01 3.226880431175231934e-01 5.273204296827316284e-03 -1.591573208570480347e-01 -1.780292242765426636e-01 -8.567441254854202271e-02 1.613388955593109131e-01 5.558295547962188721e-02 -5.176859721541404724e-02 1.704384982585906982e-01 -7.868658006191253662e-02 -4.442437291145324707e-01 1.859676092863082886e-01 9.176328778266906738e-02
2.267791330814361572e-01 -8.149950206279754639e-02 -9.863981604576110840e-02 -1.535275671631097794e-02 -1.064434424042701721e-01 -2.117936015129089355e-01 -2.263372391462326050e-01 -1.349645256996154785e-01 7.660142332315444946e-02 1.552931666374206543e-01 -1.862652152776718140e-01 -5.370120704174041748e-02 2.468778006732463837e-02 -4.175642505288124084e-02 2.110307216644287109e-01 -5.405743792653083801e-02 -5.628946051001548767e-02 -3.035165369510650635e-02 1.837624758481979370e-01 3.999182581901550293e-01 -1.693197488784790039e-01 2.564860507845878601e-02 -3.412443026900291443e-02 -1.662277430295944214e-01 -6.295051425695419312e-02 1.501980423927307129e-01 1.436985582113265991e-01 3.813316524028778076e-01 -4.387923702597618103e-02 -4.397039413452148438e-01 2.119023650884628296e-01 -1.709902286529541016e-02
2.218799740076065063e-01 -2.902435660362243652e-01 -6.684163957834243774e-02 1.394381970167160034e-01 -2.041494660079479218e-02 1.747405976057052612e-01 -3.280132412910461426e-01 1.049272119998931885e-01 -1.598767042160034180e-01 3.949006274342536926e-02 -2.556329593062400818e-03 -1.704444885253906250e-01 1.575827598571777344e-01 -2.759322226047515869e-01 2.960808761417865753e-02 2.335720211267471313e-01 -4.665813222527503967e-02 -7.930633425712585449e-02 1.192007958889007568e-02 1.056746616959571838e-01 -2.147150933742523193e-01 -3.878398835659027100e-01 -3.699256107211112976e-02 -7.801263034343719482e-02 -1.237013004720211029e-02 -3.602228534873574972e-04 3.448550999164581299e-01 5.824899300932884216e-02 -2.776816189289093018e-01 -2.237500697374343872e-01 7.301566004753112793e-02 -4.191047698259353638e-02
3.105718642473220825e-02 1.229768395423889160e-01 -8.832075446844100952e-02 5.014939606189727783e-02 -2.275541573762893677e-01 -2.699382305145263672e-01 -2.989799082279205322e-01 -1.132104024291038513e-01 6.728596240282058716e-02 3.141184747219085693e-01 -2.532280981540679932e-01 -3.080142140388488770e-01 -3.334730118513107300e-02 -4.619111493229866028e-02 -1.112073808908462524e-01 3.715916350483894348e-02 -1.676740497350692749e-01 -3.618289530277252197e-02 1.213476210832595825e-01 1.635377407073974609e-01 1.106193885207176208e-01 -1.024258360266685486e-01 -1.063791066408157349e-01 -1.554821431636810303e-01 -4.017418250441551208e-04 1.094732284545898438e-01 3.293979167938232422e-01 1.673940718173980713e-01 -1.465790271759033203e-01 -4.016292393207550049e-01 2.617937326431274414e-02 -8.035698533058166504e-02
9.430326521396636963e-03 1.904463320970535278e-01 1.313478946685791016e-01 -1.970918327569961548e-01 -1.623981818556785583e-02 7.659158110618591309e-02 -2.881169319152832031e-01 1.701627522706985474e-01 1.007396727800369263e-01 3.550083041191101074e-01 3.446875214576721191e-01 -1.577218770980834961e-01 3.335977196693420410e-01 1.086885705590248108e-01 1.576694995164871216e-01 -1.522229015827178955e-01 9.314307011663913727e-03 -3.173326374962925911e-03 5.986622720956802368e-02 -4.059517383575439453e-02 -1.279655992984771729e-01 1.447563022375106812e-01 1.287212520837783813e-01 -2.491583079099655151e-01 -1.762708276510238647e-01 -5.385227128863334656e-02 3.457672894001007080e-01 1.323574781417846680e-01 -4.588722437620162964e-02 4.666551947593688965e-03 1.099346280097961426e-01 1.785623282194137573e-01
6.143925338983535767e-02 -1.578156352043151855e-01 -1.781196594238281250e-01 3.021000921726226807e-01 -2.689107134938240051e-02 -1.171165704727172852e-01 -2.515618801116943359e-01 -5.540626496076583862e-02 2.105187028646469116e-01 1.792500913143157959e-01 3.369658812880516052e-02 3.811189904808998108e-02 3.909716308116912842e-01 8.780018240213394165e-02 3.608620166778564453e-01 2.187185585498809814e-01 -2.637690603733062744e-01 -5.799708515405654907e-02 3.309374675154685974e-02 1.463329195976257324e-01 1.391772180795669556e-01 2.756876684725284576e-02 1.407559663057327271e-01 5.482331663370132446e-02 4.128680378198623657e-02 3.060826063156127930e-01 1.679306179285049438e-01 -9.477704018354415894e-02 1.548317843116819859e-03 -9.601625055074691772e-02 1.871917247772216797e-01 1.861205548048019409e-01
9.266573190689086914e-02 -2.758987545967102051e-01 -2.802992165088653564e-01 -1.233775448054075241e-02 7.666749507188796997e-02 -6.942436099052429199e-02 1.013464480638504028e-01 -7.821758836507797241e-02 3.711599856615066528e-02 3.045415282249450684e-01 1.335895713418722153e-02 -2.984832525253295898e-01 2.385250031948089600e-01 4.895591735839843750e-02 1.586747318506240845e-01 1.597429662942886353e-01 -1.830047369003295898e-01 -1.342538148164749146e-01 3.514838814735412598e-01 2.172970958054065704e-02 2.899667248129844666e-02 -1.275265812873840332e-01 -2.839199900627136230e-01 -1.162275373935699463e-01 -1.684616692364215851e-02 -1.173364114947617054e-03 3.487364053726196289e-01 3.012254536151885986e-01 -8.766879327595233917e-03 -7.877568900585174561e-02 -5.622650682926177979e-02 -8.527588099241256714e-02
-8.692272007465362549e-02 2.441434711217880249e-01 -2.781103365123271942e-02 -2.003114670515060425e-02 7.899892330169677734e-02 -1.068413555622100830e-01 -1.121680885553359985e-01 8.439554274082183838e-02 2.765094302594661713e-02 3.719234764575958252e-01 8.552597463130950928e-02 1.220768913626670837e-01 -2.410154789686203003e-01 1.317712198942899704e-02 5.815888196229934692e-02 -5.243240669369697571e-02 -2.913706898689270020e-01 -1.667241901159286499e-01 2.636948525905609131e-01 4.930669441819190979e-02 -4.703145474195480347e-02 -3.344704508781433105e-01 -1.630474440753459930e-02 -6.731732934713363647e-02 -2.756440546363592148e-03 1.140071600675582886e-01 4.611809253692626953e-01 1.486614346504211426e-01 -1.012154072523117065e-01 -6.962466984987258911e-02 3.051668107509613037e-01 -9.512441605329513550e-02
5.437202751636505127e-02 1.614069193601608276e-01 -8.718302100896835327e-02 1.884095370769500732e-01 -1.567855291068553925e-02 -1.182702835649251938e-02 -3.274368047714233398e-01 1.068161949515342712e-01 1.240117400884628296e-01 3.774911761283874512e-01 2.811051011085510254e-01 1.628661304712295532e-01 -1.446404010057449341e-01 -1.044537220150232315e-02 1.619536429643630981e-02 7.440423220396041870e-02 -3.092391788959503174e-01 -3.315371572971343994e-01 2.445523887872695923e-01 1.408538520336151123e-01 -9.058208018541336060e-02 -2.738963961601257324e-01 -1.433674595318734646e-03 1.360512673854827881e-01 3.919333219528198242e-02 -2.646335773169994354e-02 1.849189847707748413e-01 -1.487651653587818146e-02 -3.730377880856394768e-03 -1.381761580705642700e-01 2.715374231338500977e-01 -4.701532423496246338e-02
1.545819938182830811e-01 -2.227384783327579498e-02 -2.695517800748348236e-02 -1.375223249197006226e-01 -1.517005264759063721e-01 3.875582665205001831e-02 -4.565091133117675781e-01 1.610402762889862061e-02 -9.228885918855667114e-02 2.217873483896255493e-01 1.130233779549598694e-01 -2.075923830270767212e-01 4.588508233428001404e-02 -3.435057029128074646e-02 6.237145513296127319e-02 -2.420867532491683960e-01 -2.627795934677124023e-01 -1.041020154953002930e-01 9.217548370361328125e-02 2.410848289728164673e-01 1.436558961868286133e-01 -4.250713810324668884e-02 2.292895764112472534e-01 -8.419799059629440308e-02 -1.802311837673187256e-01 6.175513938069343567e-02 3.250610232353210449e-01 -3.948804140090942383e-01 8.391942828893661499e-02 9.395857155323028564e-02 7.686054334044456482e-03 -3.161610290408134460e-02
-3.038354590535163879e-02 -3.924174979329109192e-02 4.487954825162887573e-02 1.081751957535743713e-01 -7.172431796789169312e-02 -2.097019404172897339e-01 1.259078085422515869e-02 -1.171353384852409363e-01 2.057582736015319824e-01 3.431445360183715820e-01 3.823445364832878113e-02 -3.263167738914489746e-01 3.059937357902526855e-01 2.535204589366912842e-01 1.834307014942169189e-01 3.184401988983154297e-02 6.279523950070142746e-03 2.728022336959838867e-01 -1.777049154043197632e-02 9.727767109870910645e-02 1.560941189527511597e-01 -6.606080383062362671e-02 5.890032276511192322e-02 1.270880699157714844e-01 -1.090950667858123779e-01 4.284576699137687683e-02 5.259950160980224609e-01 7.263060659170150757e-02 5.789864808320999146e-02 -1.343128979206085205e-01 6.063186004757881165e-02 -8.298432826995849609e-02
2.424879930913448334e-02 4.886938259005546570e-02 2.109308168292045593e-02 -3.444074392318725586e-01 -2.904309034347534180e-01 -2.630315721035003662e-01 -1.740036904811859131e-01 -1.034026443958282471e-01 -1.042515113949775696e-01 2.212171107530593872e-01 -1.360341012477874756e-01 -1.932776719331741333e-01 8.185046166181564331e-02 -1.492581814527511597e-01 -5.014232173562049866e-02 1.557918847538530827e-03 -2.300770729780197144e-01 1.106400638818740845e-01 2.011369019746780396e-01 -3.379505593329668045e-03 -1.560597270727157593e-01 -2.464663535356521606e-01 1.714270710945129395e-01 -1.206222027540206909e-01 -2.322702556848526001e-01 2.856366522610187531e-02 2.418810725212097168e-01 8.831670880317687988e-02 -1.666820049285888672e-01 -3.345637321472167969e-01 1.642942577600479126e-01 -1.176209896802902222e-01
6.838302314281463623e-02 5.141497403383255005e-02 1.296552717685699463e-01 -1.437380462884902954e-01 -1.580917686223983765e-01 6.676318496465682983e-02 -3.998855650424957275e-01 -2.925777621567249298e-02 5.540563259273767471e-03 -1.465678587555885315e-02 1.159809753298759460e-01 -1.280649155378341675e-01 -7.563198357820510864e-02 4.038359969854354858e-02 2.159966528415679932e-01 -2.937846258282661438e-02 -2.518595755100250244e-01 2.654148824512958527e-02 1.551783382892608643e-01 1.349985897541046143e-01 -6.710102409124374390e-02 1.602846756577491760e-02 2.394818067550659180e-01 -8.958300203084945679e-02 -1.777762472629547119e-01 -1.853549927473068237e-01 3.263569176197052002e-01 -3.899228274822235107e-01 1.785394735634326935e-02 -3.210766315460205078e-01 2.737581133842468262e-01 2.423438057303428650e-02
-2.246918976306915283e-01 -2.227658778429031372e-01 -1.002798881381750107e-02 2.622929774224758148e-02 1.318228710442781448e-02 -2.453912049531936646e-01 -2.671108841896057129e-01 -1.553486883640289307e-01 9.937908500432968140e-02 3.169901371002197266e-01 7.440560311079025269e-02 8.546100929379463196e-03 1.820336580276489258e-01 1.437765359878540039e-01 2.908653020858764648e-01 6.857082247734069824e-02 -1.544857919216156006e-01 -1.460771858692169189e-01 9.241291135549545288e-02 1.277466565370559692e-01 1.250833719968795776e-01 1.161369904875755310e-01 -5.020684003829956055e-02 1.967719346284866333e-01 -2.744289487600326538e-02 2.853748500347137451e-01 1.910881847143173218e-01 -2.254011929035186768e-01 -3.736120760440826416e-01 -1.255224794149398804e-01 1.272539198398590088e-01 5.160028487443923950e-02
1.625461280345916748e-01 -1.128828674554824829e-01 -2.552185952663421631e-01 1.334611326456069946e-02 -3.323917090892791748e-02 -5.717633292078971863e-02 -2.405549883842468262e-01 2.062396854162216187e-01 1.475750803947448730e-01 2.319613993167877197e-01 7.213871926069259644e-02 -2.941236793994903564e-01 9.325318038463592529e-02 -2.701880633831024170e-01 1.878153979778289795e-01 2.247165292501449585e-01 2.026920765638351440e-01 1.673996150493621826e-01 -9.620224125683307648e-03 3.408468067646026611e-01 -7.804835587739944458e-02 -2.702211439609527588e-01 -2.314249053597450256e-02 -1.766133904457092285e-01 -2.088084369897842407e-01 5.515076965093612671e-02 1.639748364686965942e-01 -3.930746018886566162e-02 -2.251324802637100220e-01 -1.307120472192764282e-01 1.255898326635360718e-01 -3.384802117943763733e-02
1.103074848651885986e-01 2.314220741391181946e-02 -2.084466218948364258e-01 6.091049686074256897e-02 1.428255578503012657e-03 -1.187198236584663391e-02 -5.184873938560485840e-02 3.172103166580200195e-01 -8.392447489313781261e-04 2.231320589780807495e-01 -1.290827095508575439e-01 -2.105419933795928955e-01 -2.897288836538791656e-02 2.321403473615646362e-01 2.032284289598464966e-01 2.155933156609535217e-02 -2.598554193973541260e-01 8.976736664772033691e-02 1.258158087730407715e-01 -1.190636679530143738e-02 2.061085999011993408e-01 -3.130905628204345703e-01 -4.249397292733192444e-02 4.009756259620189667e-03 -3.165123462677001953e-01 -1.404641866683959961e-01 2.933232784271240234e-01 1.670523583889007568e-01 3.297678232192993164e-01 1.635676622390747070e-01 1.365496367216110229e-01 -8.674053102731704712e-02
-2.086740583181381226e-01 -1.668791323900222778e-01 8.246122300624847412e-02 9.223558008670806885e-02 -1.983194202184677124e-01 1.421860009431838989e-01 1.389301323797553778e-04 -2.386894971132278442e-01 2.789423763751983643e-01 2.641139924526214600e-01 2.205905616283416748e-01 -2.051747962832450867e-02 9.080695360898971558e-02 1.835908740758895874e-01 1.050336807966232300e-01 1.416177004575729370e-01 -1.824015825986862183e-01 3.288926184177398682e-02 3.556561172008514404e-01 6.932077556848526001e-02 1.858789771795272827e-01 -7.782245427370071411e-02 -5.678520351648330688e-02 1.858870387077331543e-01 1.267983913421630859e-01 1.174869388341903687e-01 2.834078371524810791e-01 -1.361758410930633545e-01 2.541384994983673096e-01 -1.326507180929183960e-01 2.334229052066802979e-01 -1.328364461660385132e-01
-3.445155173540115356e-02 -2.932997047901153564e-01 -2.967954576015472412e-01 -1.188949719071388245e-01 6.196619570255279541e-02 -3.409099206328392029e-02 -3.158503770828247070e-01 -2.836727723479270935e-02 5.891314521431922913e-02 3.889728188514709473e-01 -1.696024239063262939e-01 -2.799477875232696533e-01 5.846089124679565430e-02 1.924742609262466431e-01 -9.225980937480926514e-02 -1.185980066657066345e-01 2.103587538003921509e-01 1.893556565046310425e-01 2.753865122795104980e-01 1.803535521030426025e-01 6.254520267248153687e-02 8.847699314355850220e-02 -7.010812312364578247e-02 1.418928653001785278e-01 -1.071096286177635193e-01 3.262727707624435425e-02 2.169619798660278320e-01 2.409737855195999146e-01 1.289944350719451904e-01 -7.580480724573135376e-02 1.433112844824790955e-02 1.204962879419326782e-01
4.737414419651031494e-02 1.568506658077239990e-01 -2.410685271024703979e-02 8.852197229862213135e-02 -4.037096798419952393e-01 1.749775111675262451e-01 -3.302833139896392822e-01 3.946705907583236694e-02 -4.806042835116386414e-02 1.116564199328422546e-01 -1.898672729730606079e-01 -9.398408234119415283e-02 1.924063712358474731e-01 1.350648999214172363e-01 3.280791640281677246e-01 -5.547945201396942139e-02 -2.162339091300964355e-01 -5.671971291303634644e-02 2.260686755180358887e-01 3.120551444590091705e-02 -2.219920605421066284e-01 -8.372072875499725342e-02 1.464744806289672852e-01 -4.772428050637245178e-02 -5.419776309281587601e-03 2.070295810699462891e-01 3.033472895622253418e-01 -6.735403090715408325e-02 -1.615202426910400391e-01 -1.612325012683868408e-01 1.026110202074050903e-01 -2.252098619937896729e-01
1.548080146312713623e-01 -2.863881289958953857e-01 3.844860941171646118e-02 -8.842410147190093994e-02 -1.390126943588256836e-01 -2.449634820222854614e-01 -2.263312339782714844e-01 -9.146933257579803467e-02 -5.774571374058723450e-02 3.699713051319122314e-01 -1.247200742363929749e-01 -2.242538034915924072e-01 5.035052821040153503e-02 -6.608398258686065674e-02 1.116989403963088989e-01 -1.154053285717964172e-01 -7.553157210350036621e-02 -1.237023063004016876e-02 -3.229689598083496094e-02 3.498050868511199951e-01 -5.596609786152839661e-02 -2.753916196525096893e-02 2.132788747549057007e-01 -6.873079389333724976e-02 4.610387608408927917e-02 -1.281038969755172729e-01 3.595828711986541748e-01 3.035575449466705322e-01 -9.866212308406829834e-02 -2.144079357385635376e-01 -1.395370904356241226e-02 1.667021214962005615e-01
-2.563044726848602295e-01 2.430195361375808716e-02 -1.868946999311447144e-01 -1.829778254032135010e-01 2.126987129449844360e-01 -3.357873857021331787e-02 -5.493912696838378906e-01 1.199815515428781509e-02 1.616088449954986572e-01 1.809445470571517944e-01 1.902524679899215698e-01 -1.479541510343551636e-01 -1.261969059705734253e-01 3.296384215354919434e-02 9.151373058557510376e-02 7.615353912115097046e-02 -9.007839858531951904e-02 -5.768913775682449341e-02 1.406260579824447632e-01 -6.680598109960556030e-02 -9.189615398645401001e-02 -1.467983871698379517e-01 -8.962749689817428589e-02 -2.803793847560882568e-01 -1.059970185160636902e-01 4.432101547718048096e-02 1.806475669145584106e-01 8.884080499410629272e-02 -8.602779358625411987e-02 -1.642929613590240479e-01 2.477506995201110840e-01 2.588670253753662109e-01
1.985153108835220337e-01 7.991464436054229736e-02 8.074218034744262695e-02 -3.048108220100402832e-01 -1.674413979053497314e-01 -9.157090447843074799e-03 -1.271793097257614136e-01 1.512900888919830322e-01 -8.697902411222457886e-02 2.264513522386550903e-01 3.172699213027954102e-01 1.682177931070327759e-01 2.423000186681747437e-01 2.633389830589294434e-01 1.298925429582595825e-01 6.197717413306236267e-02 -1.854278445243835449e-01 3.462026715278625488e-01 -3.048839606344699860e-02 3.510525450110435486e-02 -1.942351087927818298e-02 -3.030607700347900391e-01 1.140236482024192810e-02 9.108594618737697601e-03 -8.889657258987426758e-02 6.391751114279031754e-03 1.763295531272888184e-01 1.222139224410057068e-01 1.800778694450855255e-02 -2.549673318862915039e-01 2.140257507562637329e-01 -1.925367265939712524e-01
1.181931421160697937e-02 -1.939940154552459717e-01 7.576286792755126953e-02 2.128131687641143799e-01 -1.534403264522552490e-01 3.004710888490080833e-03 -2.174140214920043945e-01 -1.930950134992599487e-01 2.075857110321521759e-02 2.424938380718231201e-01 2.565772533416748047e-01 -3.490301966667175293e-01 1.994865089654922485e-01 2.332925796508789062e-02 2.396668791770935059e-01 -1.159038096666336060e-01 -2.198097109794616699e-01 -1.376275867223739624e-01 6.649640947580337524e-02 2.670049369335174561e-01 4.034215956926345825e-02 -1.176007539033889771e-01 1.009272485971450806e-01 -1.017343997955322266e-01 -2.538049221038818359e-01 -1.069414913654327393e-01 3.312982320785522461e-01 -2.691487669944763184e-01 -7.800120860338211060e-02 -5.120946094393730164e-03 2.454585582017898560e-02 -3.546338155865669250e-02
-2.049268335103988647e-01 -3.406586050987243652e-01 -1.407786160707473755e-01 2.723489422351121902e-03 -2.054002135992050171e-01 4.957429692149162292e-02 -2.402027845382690430e-01 -2.049271315336227417e-01 5.077537894248962402e-02 2.767276763916015625e-01 7.876760512590408325e-02 1.226959750056266785e-02 4.766387492418289185e-02 1.708360761404037476e-01 9.766466915607452393e-02 1.239066645503044128e-01 -9.773696213960647583e-02 -2.498964220285415649e-01 4.035096764564514160e-01 8.276630938053131104e-02 1.221669688820838928e-01 2.128051519393920898e-01 -3.810006752610206604e-02 -1.711455136537551880e-01 1.560028921812772751e-02 8.432296663522720337e-02 1.510761529207229614e-01 -1.926274597644805908e-01 4.698276519775390625e-03 -2.627481520175933838e-01 2.414455115795135498e-01 -9.311428666114807129e-02
9.996593743562698364e-02 -2.270243763923645020e-01 -9.175983071327209473e-02 5.360345542430877686e-02 1.489658206701278687e-01 -1.257837116718292236e-01 -1.230139359831809998e-01 2.967644631862640381e-01 -6.296052783727645874e-02 2.129830420017242432e-01 3.291320987045764923e-03 -2.914179563522338867e-01 -8.201028406620025635e-02 2.266402095556259155e-01 -4.871375486254692078e-02 -2.378412932157516479e-01 -1.294357776641845703e-01 1.927698403596878052e-01 2.785035073757171631e-01 6.560753285884857178e-02 -3.487189114093780518e-02 4.409651085734367371e-02 -1.721130907535552979e-01 -1.395700424909591675e-01 -7.921565324068069458e-02 2.314163744449615479e-01 3.979829847812652588e-01 1.732940971851348877e-01 1.542173624038696289e-01 1.010209843516349792e-01 1.791359782218933105e-01 -1.796999722719192505e-01
1.093628779053688049e-01 3.347443649545311928e-03 -2.217977195978164673e-01 -3.110474646091461182e-01 2.003977894783020020e-01 -2.855744771659374237e-02 -8.720930665731430054e-02 4.843623843044042587e-03 -3.430606424808502197e-02 2.012782990932464600e-01 -1.734998226165771484e-01 -6.204986199736595154e-02 1.253766566514968872e-02 -2.869050949811935425e-02 -3.696954250335693359e-02 1.377438604831695557e-01 -4.332729578018188477e-01 9.624295681715011597e-02 5.448068976402282715e-01 -9.822478145360946655e-02 -1.063446998596191406e-01 -1.386764347553253174e-01 5.800872296094894409e-02 8.178564161062240601e-02 1.360318362712860107e-01 8.396692574024200439e-02 3.159200549125671387e-01 9.308490902185440063e-03 3.973095118999481201e-02 -6.415664404630661011e-02 -9.809815138578414917e-02 1.081999167799949646e-01
2.491006255149841309e-02 -4.148273169994354248e-02 7.185854017734527588e-02 9.199670702219009399e-02 1.715978682041168213e-01 -1.513135135173797607e-01 -1.483490169048309326e-01 -2.258018404245376587e-01 1.242380216717720032e-01 7.339934259653091431e-02 -1.329807788133621216e-01 -2.439337670803070068e-01 -6.815241649746894836e-03 -4.746238514780998230e-02 3.090574443340301514e-01 2.204433456063270569e-02 -4.115238189697265625e-01 1.425767391920089722e-01 1.077850833535194397e-01 -2.297050058841705322e-01 -1.301892995834350586e-01 -3.329371809959411621e-01 -9.158340282738208771e-03 9.582820348441600800e-03 1.347297988831996918e-02 -4.349244758486747742e-02 2.964571714401245117e-01 -1.711894944310188293e-02 9.724153578281402588e-02 -2.915377020835876465e-01 2.996861338615417480e-01 -7.639119774103164673e-02
1.862025819718837738e-02 -2.115381807088851929e-01 -7.754879444837570190e-02 -1.376037895679473877e-01 1.967667192220687866e-01 1.717547625303268433e-01 1.399532146751880646e-02 1.622484810650348663e-02 -3.489597141742706299e-02 6.894893944263458252e-02 4.136489331722259521e-02 -4.255508631467819214e-02 5.973089020699262619e-03 2.866430580615997314e-01 -1.163576766848564148e-01 -5.057831853628158569e-02 -2.683893144130706787e-01 7.529313862323760986e-02 2.007722854614257812e-01 4.268245771527290344e-02 2.249426674097776413e-03 -2.894698381423950195e-01 -5.797851458191871643e-02 -2.619933784008026123e-01 4.888847470283508301e-02 4.696541428565979004e-01 2.838945686817169189e-01 -2.697187066078186035e-01 5.075763165950775146e-02 -1.301166862249374390e-01 2.835922837257385254e-01 -4.019560292363166809e-02
-3.101070411503314972e-02 1.677803136408329010e-02 -1.765166372060775757e-01 -4.472760483622550964e-02 -1.647111177444458008e-01 -5.009790882468223572e-02 -1.497528105974197388e-01 -3.410881757736206055e-01 2.885394394397735596e-01 2.194259166717529297e-01 1.160402968525886536e-01 1.115183085203170776e-01 3.386198580265045166e-01 2.867185771465301514e-01 1.628506332635879517e-01 1.304824352264404297e-01 -1.832525581121444702e-01 -5.982990190386772156e-02 1.745774298906326294e-01 1.912969946861267090e-01 1.748006492853164673e-01 6.456300616264343262e-02 1.230662688612937927e-01 -2.128196358680725098e-01 6.140214856714010239e-03 3.028686046600341797e-01 1.852115690708160400e-01 -1.148545816540718079e-01 -4.812179878354072571e-02 -2.277815481647849083e-03 1.399214118719100952e-01 1.972692757844924927e-01
7.458649575710296631e-02 -3.163281083106994629e-01 -2.355165630578994751e-01 -3.212599754333496094e-01 1.625657528638839722e-01 9.265331178903579712e-02 -2.013515979051589966e-01 5.503302440047264099e-02 1.700446456670761108e-01 3.507350385189056396e-01 -1.304690539836883545e-01 2.300555258989334106e-02 2.415288388729095459e-01 1.115110069513320923e-01 -8.625914901494979858e-02 7.557948678731918335e-02 3.522299975156784058e-02 7.403395604342222214e-03 1.707771271467208862e-01 1.453654561191797256e-02 2.649314105510711670e-01 -2.318546175956726074e-01 3.723020479083061218e-02 1.656059622764587402e-01 2.505341470241546631e-01 1.537060439586639404e-01 1.869260370731353760e-01 -1.350209116935729980e-01 -1.931701451539993286e-01 -1.298743337392807007e-01 -8.507715165615081787e-02 1.389075666666030884e-01
2.290423810482025146e-01 -2.129145264625549316e-01 -8.023161441087722778e-02 -1.431580036878585815e-01 2.473448961973190308e-01 1.318242996931076050e-01 -1.315926760435104370e-01 -8.016490191221237183e-02 -1.110111474990844727e-01 1.234526410698890686e-01 -1.710499227046966553e-01 -9.690631181001663208e-02 1.765272617340087891e-01 -7.267176359891891479e-02 1.451868712902069092e-01 -1.153135523200035095e-01 -2.773716747760772705e-01 -1.264755427837371826e-01 4.648075997829437256e-01 2.734879851341247559e-01 -1.870597712695598602e-02 3.096265532076358795e-02 3.188567981123924255e-02 2.101453095674514771e-01 -2.031785063445568085e-02 -1.541399024426937103e-02 1.587184667587280273e-01 2.728712558746337891e-01 -1.238953620195388794e-01 -2.493217736482620239e-01 3.617993742227554321e-02 -1.629808992147445679e-01
3.825224190950393677e-02 -4.823803156614303589e-02 -1.075884550809860229e-01 -2.247823029756546021e-01 2.635218668729066849e-03 -1.701107770204544067e-01 -2.007771134376525879e-01 -3.749376907944679260e-02 5.457788705825805664e-02 2.184647321701049805e-01 -1.953359395265579224e-01 -3.994684219360351562e-01 1.254573911428451538e-01 -2.593961358070373535e-01 1.434140354394912720e-01 2.071636170148849487e-01 -6.621953845024108887e-02 -1.541569828987121582e-01 5.607076361775398254e-02 1.714901477098464966e-01 -7.321224361658096313e-02 -2.237044870853424072e-01 -1.548082008957862854e-02 1.422526314854621887e-02 7.735384255647659302e-02 1.108256652951240540e-01 3.146178126335144043e-01 4.303634166717529297e-02 -2.721542716026306152e-01 -3.324951231479644775e-01 1.312766373157501221e-01 -1.760504841804504395e-01
1.533015966415405273e-01 -7.362207770347595215e-02 -2.704696170985698700e-02 -1.459058672189712524e-01 2.896839678287506104e-01 2.208066880702972412e-01 -2.060338109731674194e-02 -6.009855493903160095e-02 -1.035334467887878418e-01 4.620243310928344727e-01 1.849287152290344238e-01 3.933304920792579651e-03 1.707868576049804688e-01 4.338096454739570618e-02 6.282653659582138062e-02 1.564095020294189453e-01 -5.029888823628425598e-02 1.241020187735557556e-01 -1.053861342370510101e-02 6.455279886722564697e-02 1.447242200374603271e-01 2.004117667675018311e-01 1.151799689978361130e-02 -1.644336581230163574e-01 -1.876186132431030273e-01 2.271272093057632446e-01 1.749385595321655273e-01 2.404687255620956421e-01 1.501585692167282104e-01 -3.141478896141052246e-01 2.408837825059890747e-01 -1.718153208494186401e-01
5.474274605512619019e-02 9.435724467039108276e-02 -7.412625104188919067e-02 -1.030880734324455261e-01 -1.356394886970520020e-01 1.360727101564407349e-01 -4.695516228675842285e-01 -1.436156481504440308e-01 -3.919473662972450256e-02 6.952224671840667725e-02 1.487746387720108032e-01 -3.548627495765686035e-01 6.307572871446609497e-02 1.378859579563140869e-01 1.975976228713989258e-01 1.145597249269485474e-01 -1.837123483419418335e-01 -1.318973749876022339e-01 1.598840057849884033e-01 2.904888093471527100e-01 -2.131947129964828491e-01 8.764767646789550781e-02 1.208865419030189514e-01 -2.552727758884429932e-01 -6.334777921438217163e-02 -9.138210117816925049e-02 2.065961807966232300e-01 -2.351552248001098633e-01 -1.181739121675491333e-01 -2.092757970094680786e-01 4.735454171895980835e-02 -3.996128682047128677e-03
-2.927656173706054688e-01 -1.214695572853088379e-01 -1.270371973514556885e-01 2.695192582905292511e-02 -3.446464538574218750e-01 -1.206960827112197876e-01 -2.326586246490478516e-01 -1.994509249925613403e-01 1.710747741162776947e-02 3.171748220920562744e-01 1.374770104885101318e-01 7.315295934677124023e-02 1.662302613258361816e-01 1.820795834064483643e-01 1.541772037744522095e-01 2.694150209426879883e-01 -6.125553697347640991e-02 1.201903373003005981e-01 3.935817480087280273e-01 -5.833115801215171814e-02 3.991810232400894165e-02 2.034531682729721069e-01 3.925236314535140991e-02 -2.835652604699134827e-02 1.219479888677597046e-01 1.931418180465698242e-01 2.148061841726303101e-01 -7.980109751224517822e-02 1.692363917827606201e-01 -5.001807212829589844e-02 4.872932285070419312e-02 1.143850162625312805e-01
1.801512092351913452e-01 -9.893196076154708862e-02 1.871409863233566284e-01 -3.612443804740905762e-01 1.173357386142015457e-02 1.273407042026519775e-01 7.128609716892242432e-02 -1.396259069442749023e-01 2.793316245079040527e-01 1.500652730464935303e-02 1.092052534222602844e-01 -2.381908148527145386e-01 6.241593137383460999e-02 1.047700941562652588e-01 2.193031013011932373e-01 1.049524992704391479e-01 -1.677021235227584839e-01 1.445799972862005234e-02 1.337867379188537598e-01 2.732894718647003174e-01 8.030331134796142578e-02 1.228036545217037201e-02 1.692561656236648560e-01 -3.982885926961898804e-02 -1.965390518307685852e-02 1.999753862619400024e-01 3.017225265502929688e-01 -1.313773095607757568e-01 -5.435931682586669922e-02 -3.698111772537231445e-01 2.900071442127227783e-01 -1.304512470960617065e-02
-3.665863350033760071e-02 9.144950658082962036e-02 -1.166966333985328674e-01 -3.517002463340759277e-01 -3.302631676197052002e-01 -1.411755383014678955e-01 -3.425919413566589355e-01 8.500647544860839844e-02 1.452984958887100220e-01 1.711355149745941162e-01 -1.734708100557327271e-01 -2.748383581638336182e-02 2.520500123500823975e-01 -1.125321090221405029e-01 -8.214937150478363037e-02 4.827032983303070068e-02 -2.748758792877197266e-01 4.118888825178146362e-02 1.293512582778930664e-01 1.358539015054702759e-01 -6.018870696425437927e-02 -3.075789809226989746e-01 2.292316704988479614e-01 -1.930576413869857788e-01 -1.568339616060256958e-01 4.338954761624336243e-02 1.130866035819053650e-01 -8.103820495307445526e-03 1.225848421454429626e-01 -2.245496511459350586e-01 1.235646903514862061e-01 -1.110212877392768860e-01
-6.103231012821197510e-02 2.269641160964965820e-01 -1.523162238299846649e-02 -5.327791720628738403e-02 1.450442075729370117e-01 -6.842387467622756958e-02 -1.006457507610321045e-01 1.503022164106369019e-01 1.245396733283996582e-01 4.535945951938629150e-01 6.516817957162857056e-02 7.221897598356008530e-03 -2.211548537015914917e-01 9.424072504043579102e-02 7.759448140859603882e-02 7.245436310768127441e-02 -2.499617040157318115e-01 -5.268389731645584106e-02 2.917602956295013428e-01 3.032450973987579346e-01 -2.897077985107898712e-02 -1.750324815511703491e-01 1.790066249668598175e-02 1.743586957454681396e-01 -3.291494846343994141e-01 3.096837736666202545e-02 3.283727765083312988e-01 -4.627337306737899780e-02 -3.551466017961502075e-02 6.693989783525466919e-02 2.334299385547637939e-01 -6.780870258808135986e-02
-4.728373885154724121e-02 -2.793602049350738525e-01 -1.223502084612846375e-01 -5.591189116239547729e-02 1.332582626491785049e-02 -1.633941233158111572e-01 -1.843642294406890869e-01 4.119406342506408691e-01 6.225812062621116638e-02 2.670684158802032471e-01 1.985700568184256554e-03 -3.187554478645324707e-01 2.592457830905914307e-01 -1.023526117205619812e-01 -1.366671621799468994e-01 3.820549547672271729e-01 1.154107898473739624e-01 1.401291508227586746e-02 1.951830685138702393e-01 1.814814358949661255e-01 -7.826190441846847534e-02 -1.251418590545654297e-01 -1.148470193147659302e-01 -1.053730174899101257e-01 -9.435407072305679321e-02 -8.271814323961734772e-03 1.964680850505828857e-01 3.412236645817756653e-02 -1.134429648518562317e-01 -9.118240326642990112e-02 2.140738219022750854e-01 -7.452561706304550171e-02
2.939481139183044434e-01 1.885769516229629517e-01 2.025199532508850098e-01 1.574276536703109741e-01 -7.562103867530822754e-02 2.383118271827697754e-01 -2.454035431146621704e-01 9.643133729696273804e-03 -1.985373049974441528e-01 4.037161767482757568e-01 3.339410126209259033e-01 1.257391571998596191e-01 6.349207460880279541e-02 7.888468354940414429e-02 5.325562879443168640e-02 -7.135587185621261597e-02 -2.346228063106536865e-01 -4.439624608494341373e-04 1.164223030209541321e-01 -2.592145651578903198e-02 1.416489034891128540e-01 -3.326965868473052979e-02 1.447045654058456421e-01 9.350238740444183350e-02 2.607350982725620270e-02 1.019506677985191345e-01 1.188581958413124084e-01 4.995504394173622131e-02 1.936826109886169434e-01 -3.372839093208312988e-01 1.972642391920089722e-01 5.903705209493637085e-02
-4.790743440389633179e-02 -5.851301178336143494e-02 -2.823003567755222321e-02 -1.165357083082199097e-01 7.388933002948760986e-02 1.310291439294815063e-01 -1.621466279029846191e-01 5.928383767604827881e-02 -2.729354500770568848e-01 3.765079081058502197e-01 7.548835873603820801e-02 -1.674631536006927490e-01 -1.640136837959289551e-01 3.503127396106719971e-01 -6.162339076399803162e-02 -1.314683165401220322e-02 -4.356591403484344482e-01 4.100644960999488831e-02 1.213101968169212341e-01 8.293610066175460815e-02 1.029557809233665466e-01 -1.632725149393081665e-01 -1.656518578529357910e-01 2.291472852230072021e-01 -1.002546101808547974e-01 2.575655281543731689e-01 1.101186573505401611e-01 -2.638708986341953278e-02 -1.168243139982223511e-01 2.064337432384490967e-01 2.435129880905151367e-02 2.180231809616088867e-01
2.429364919662475586e-01 -4.584675771184265614e-04 -9.206268191337585449e-02 -2.428532689809799194e-01 -3.670830726623535156e-01 -1.661999821662902832e-01 -1.757303476333618164e-01 -1.888257563114166260e-01 -7.002418395131826401e-03 2.413716763257980347e-01 -2.632935643196105957e-01 -1.354429125785827637e-01 1.788052618503570557e-01 -1.444849222898483276e-01 4.406204819679260254e-02 -1.149439439177513123e-01 -2.032828032970428467e-01 -1.347313672304153442e-01 2.116934508085250854e-01 1.457129269838333130e-01 -1.004915013909339905e-01 -2.009169459342956543e-01 -1.248908415436744690e-01 -3.738670349121093750e-01 -8.617319911718368530e-02 4.929673671722412109e-02 2.382871508598327637e-01 5.076500028371810913e-02 1.272671520709991455e-01 -1.122585833072662354e-01 2.136376500129699707e-02 -2.843886055052280426e-02
2.698012590408325195e-01 -4.619598912540823221e-04 8.522078394889831543e-02 -6.988022476434707642e-02 -8.352613449096679688e-02 -1.367803514003753662e-01 -1.458816230297088623e-01 9.489133954048156738e-02 -1.088122054934501648e-01 1.910686939954757690e-01 1.660931855440139771e-02 -8.930094540119171143e-02 1.203372254967689514e-01 2.713851630687713623e-01 9.966178238391876221e-02 8.808090537786483765e-02 -2.199739068746566772e-01 3.529524207115173340e-01 7.652387022972106934e-02 2.640427350997924805e-01 4.064520001411437988e-01 1.347547620534896851e-01 -3.727636486291885376e-02 -8.539069443941116333e-03 -2.781097292900085449e-01 1.685615330934524536e-01 2.446531951427459717e-01 2.322479337453842163e-01 -1.323730945587158203e-01 -8.921666443347930908e-02 8.732222765684127808e-02 1.031878143548965454e-01
2.962660491466522217e-01 3.256154060363769531e-02 -2.034174054861068726e-01 -2.553530335426330566e-01 2.400357648730278015e-02 -6.420020759105682373e-02 -1.662678867578506470e-01 1.026584282517433167e-01 -4.560435935854911804e-02 4.522055685520172119e-01 -1.566424518823623657e-01 1.133904457092285156e-01 4.138156771659851074e-01 2.830814942717552185e-02 1.192590072751045227e-01 -5.584185943007469177e-02 2.291358262300491333e-02 2.609584033489227295e-01 1.912383884191513062e-01 9.275031089782714844e-02 1.197354719042778015e-01 2.515607140958309174e-02 -2.420549094676971436e-02 -1.153551563620567322e-01 1.468660235404968262e-01 2.068168669939041138e-01 1.673152893781661987e-01 -1.180383712053298950e-01 1.486151814460754395e-01 -1.961300894618034363e-02 2.263903617858886719e-01 -7.546932995319366455e-02
3.849444538354873657e-02 6.084281206130981445e-02 8.595723658800125122e-03 -1.875327229499816895e-01 -8.755785226821899414e-02 -1.172216832637786865e-01 2.004149556159973145e-02 1.098579913377761841e-01 -2.433522641658782959e-01 1.877830773591995239e-01 -5.503419786691665649e-02 2.832866460084915161e-02 3.267159312963485718e-02 3.140990436077117920e-01 4.513553678989410400e-01 -7.187993079423904419e-02 -1.172810122370719910e-01 9.582446515560150146e-02 -1.812442839145660400e-01 2.401628047227859497e-01 9.576766192913055420e-02 -8.621639572083950043e-03 -4.857431165874004364e-03 1.086730062961578369e-01 -2.038105279207229614e-01 1.487813740968704224e-01 3.375702202320098877e-01 7.489465177059173584e-02 2.078789025545120239e-01 -1.626049727201461792e-01 3.493487238883972168e-01 9.637452661991119385e-02
-3.217171877622604370e-02 -8.207547664642333984e-02 -1.154587045311927795e-01 -3.532445132732391357e-01 -2.289247810840606689e-01 -2.191967219114303589e-01 -3.914881646633148193e-01 2.974183484911918640e-02 1.909451559185981750e-02 1.693367213010787964e-01 -2.156340777873992920e-01 -1.565341502428054810e-01 3.106746077537536621e-01 -1.913003027439117432e-01 -1.156332120299339294e-01 -6.070763245224952698e-02 -1.267118602991104126e-01 2.239445224404335022e-02 3.437006473541259766e-01 1.223064661026000977e-01 -1.510835140943527222e-01 -1.671867519617080688e-01 1.516522467136383057e-01 -2.697629928588867188e-01 -9.367032349109649658e-02 7.664885371923446655e-02 2.382605895400047302e-02 9.655878692865371704e-02 1.827036961913108826e-02 -1.371591389179229736e-01 6.160361319780349731e-02 -7.501269131898880005e-02
1.992127299308776855e-01 6.977979838848114014e-02 -6.208413094282150269e-02 -6.837373971939086914e-02 -1.982297003269195557e-01 1.724704205989837646e-01 -1.680657565593719482e-01 1.103444956243038177e-02 1.973907798528671265e-01 2.551657855510711670e-01 -5.597001314163208008e-02 -3.633609414100646973e-01 -4.512500017881393433e-02 -2.906963229179382324e-01 1.819290965795516968e-01 -1.932324767112731934e-01 -3.331301361322402954e-02 2.111090868711471558e-01 -8.143885433673858643e-02 -9.173228591680526733e-02 -1.968850642442703247e-01 -1.807767301797866821e-01 1.409457623958587646e-01 2.313476055860519409e-01 1.713740080595016479e-02 -1.615337878465652466e-01 4.001346826553344727e-01 7.511154562234878540e-02 -4.838077351450920105e-03 -2.493027225136756897e-02 2.188940346240997314e-01 -8.391320705413818359e-02
1.527597755193710327e-01 -6.798498332500457764e-02 -1.240144819021224976e-01 -3.687910363078117371e-02 -1.041590869426727295e-01 2.609820663928985596e-01 -2.321051359176635742e-01 -2.258373945951461792e-01 -2.003244757652282715e-01 3.251818716526031494e-01 -5.112182348966598511e-03 8.457688242197036743e-02 5.016336962580680847e-02 2.654896676540374756e-01 2.328390628099441528e-01 1.180308032780885696e-02 -2.403473854064941406e-01 1.197991520166397095e-01 2.239109724760055542e-01 -1.349993199110031128e-01 2.672415971755981445e-01 -2.213214039802551270e-01 8.162188529968261719e-02 1.397502329200506210e-02 -2.079312354326248169e-01 1.833806931972503662e-01 1.168328002095222473e-01 5.786003172397613525e-02 1.443798243999481201e-01 2.045896798372268677e-01 -1.871996074914932251e-01 1.780837625265121460e-01
-7.463014870882034302e-02 -2.059242725372314453e-01 1.093480139970779419e-01 -2.152400165796279907e-01 4.345195367932319641e-03 1.349527686834335327e-01 -4.278437495231628418e-01 -2.077921926975250244e-01 -2.175524085760116577e-01 1.313310414552688599e-01 -4.714578390121459961e-02 -2.977083921432495117e-01 1.924913227558135986e-01 -7.948582619428634644e-02 2.799939811229705811e-01 -1.919016428291797638e-02 -2.606499791145324707e-01 -1.990223526954650879e-01 2.072867304086685181e-01 -1.287914905697107315e-02 -6.484232842922210693e-02 1.206231769174337387e-02 2.547442615032196045e-01 -1.272599399089813232e-01 -1.525703519582748413e-01 -1.673709452152252197e-01 1.809926629066467285e-01 -1.736611276865005493e-01 -1.486356649547815323e-02 -1.220610886812210083e-01 4.971116408705711365e-02 -6.160717830061912537e-02
1.380740851163864136e-01 1.216549947857856750e-01 7.752954959869384766e-02 -2.856724560260772705e-01 2.027806192636489868e-01 -3.113339468836784363e-02 -1.524489670991897583e-01 2.031988948583602905e-01 1.358404457569122314e-01 3.156485557556152344e-01 1.604100316762924194e-01 -1.816156804561614990e-01 8.464515209197998047e-02 -9.797707200050354004e-02 1.527523696422576904e-01 -2.929440736770629883e-01 -1.473909169435501099e-01 -3.693845123052597046e-02 1.844947785139083862e-01 -3.875343501567840576e-02 6.678530573844909668e-02 1.201689913868904114e-01 -1.301926821470260620e-01 8.316551148891448975e-02 1.104586794972419739e-01 1.792430877685546875e-01 4.615358412265777588e-01 -1.747516691684722900e-01 1.552698165178298950e-01 -1.917760968208312988e-01 -1.187359020113945007e-01 -7.011611014604568481e-02
-9.532733261585235596e-02 -1.017602905631065369e-01 -7.609564810991287231e-02 -1.158667728304862976e-01 -3.057651221752166748e-01 5.048118904232978821e-02 -2.394892424345016479e-01 -1.390706375241279602e-02 -8.337777107954025269e-02 8.833068609237670898e-02 -1.113562136888504028e-01 -2.006990909576416016e-01 -1.063939332962036133e-01 -2.831976488232612610e-02 3.709661662578582764e-01 1.490762531757354736e-01 -2.123723626136779785e-01 -1.226692199707031250e-01 1.237777024507522583e-01 -2.690303698182106018e-02 1.770672202110290527e-02 -2.793828547000885010e-01 1.964556127786636353e-01 4.395766556262969971e-02 -3.606318831443786621e-01 -4.661642760038375854e-02 4.361870586872100830e-01 3.958442434668540955e-02 -1.374250203371047974e-01 1.734586507081985474e-01 4.821197129786014557e-03 1.469196006655693054e-02
-8.134454488754272461e-02 -9.280464053153991699e-02 -5.478128790855407715e-02 -4.106004256755113602e-03 -1.407496184110641479e-01 -3.761060833930969238e-01 -9.230634570121765137e-02 1.185937672853469849e-01 7.390940096229314804e-03 4.169311821460723877e-01 1.912079751491546631e-01 -1.366914995014667511e-02 -1.742113009095191956e-02 -2.357713133096694946e-01 -1.172357005998492241e-03 -4.204029589891433716e-02 -1.654859661357477307e-04 8.764208108186721802e-02 3.523728251457214355e-01 -1.178406998515129089e-01 4.333716630935668945e-02 -1.096711829304695129e-01 4.449949599802494049e-03 -1.084212306886911392e-02 -4.232281446456909180e-01 -1.272995471954345703e-01 2.914550006389617920e-01 -3.253186866641044617e-02 2.155699580907821655e-02 -7.789585739374160767e-02 2.790548503398895264e-01 -6.398674100637435913e-02
-1.610100828111171722e-02 -1.947999000549316406e-01 1.991496086120605469e-01 -2.950470149517059326e-02 5.224199593067169189e-02 -5.396170075982809067e-03 -3.326971828937530518e-01 -3.949522972106933594e-02 -2.767412923276424408e-03 3.398189246654510498e-01 1.057950854301452637e-01 -3.975045382976531982e-01 1.894799806177616119e-02 8.432226628065109253e-02 1.455550044775009155e-01 -1.116845309734344482e-01 -2.129051536321640015e-01 -2.367173284292221069e-01 1.945969611406326294e-01 2.111448347568511963e-01 1.626098752021789551e-01 9.673054516315460205e-02 2.517898082733154297e-01 -8.354260027408599854e-02 -1.742580682039260864e-01 -1.111139729619026184e-02 1.838528364896774292e-01 -2.001532316207885742e-01 -3.843015804886817932e-02 7.319097220897674561e-02 1.829764395952224731e-01 -2.139728814363479614e-01
7.406732439994812012e-02 2.051227726042270660e-02 -1.092034801840782166e-01 1.010916903614997864e-01 8.053901791572570801e-02 -4.946075379848480225e-02 -3.755900263786315918e-01 1.426749527454376221e-01 -1.124070025980472565e-02 3.949774503707885742e-01 -1.611833423376083374e-01 1.321737887337803841e-03 2.577841579914093018e-01 1.759532243013381958e-01 2.591093182563781738e-01 3.946418687701225281e-02 -1.180618777871131897e-01 -9.489282220602035522e-02 2.553337216377258301e-01 -5.881787464022636414e-02 -2.104558609426021576e-02 -5.664679035544395447e-02 3.820930048823356628e-02 1.740040481090545654e-01 -2.408585883677005768e-02 -2.428766340017318726e-01 2.205660641193389893e-01 3.093580007553100586e-01 -1.675974577665328979e-02 -2.551688253879547119e-01 -2.383741438388824463e-01 -1.569435372948646545e-02
7.793189585208892822e-02 1.966142468154430389e-02 1.234147623181343079e-01 -7.933778315782546997e-02 -1.387268602848052979e-01 -2.193293869495391846e-01 -2.188347429037094116e-01 5.218181014060974121e-02 2.151492536067962646e-01 1.215464025735855103e-01 -1.540519995614886284e-03 -2.942532896995544434e-01 1.150427162647247314e-01 1.424985378980636597e-01 1.562170833349227905e-01 -2.116294763982295990e-02 6.513627618551254272e-02 7.482055574655532837e-02 9.685245156288146973e-02 2.526375055313110352e-01 3.007376566529273987e-02 -1.312712132930755615e-01 -1.148672476410865784e-01 -1.097405981272459030e-02 -9.146815538406372070e-02 3.236421942710876465e-01 3.067473173141479492e-01 1.113371625542640686e-01 2.363948523998260498e-01 -4.628284871578216553e-01 -4.746297001838684082e-02 2.038757950067520142e-01
2.664458155632019043e-01 1.344138830900192261e-01 -2.938000559806823730e-01 -6.808308511972427368e-02 9.926326572895050049e-02 -3.230208531022071838e-02 -1.244046092033386230e-01 2.224156558513641357e-01 5.842727795243263245e-02 2.412015348672866821e-01 -5.376597866415977478e-02 -8.238480240106582642e-02 3.765743374824523926e-01 6.961342692375183105e-02 4.380863159894943237e-02 1.582505106925964355e-01 -2.319425195455551147e-01 1.638565957546234131e-01 -5.948773026466369629e-02 -8.079376816749572754e-02 -4.010603576898574829e-02 9.405242651700973511e-02 -1.584001779556274414e-01 2.373429685831069946e-01 -6.052302941679954529e-02 2.618311047554016113e-01 3.813936412334442139e-01 -1.455932669341564178e-02 1.509321033954620361e-01 -1.863241344690322876e-01 5.441044270992279053e-02 1.957514137029647827e-01
1.163848489522933960e-01 -3.589220643043518066e-01 -3.234149813652038574e-01 -2.772997319698333740e-01 8.123931288719177246e-02 -3.603097051382064819e-02 -1.374880038201808929e-02 1.386212557554244995e-01 -4.315374046564102173e-02 2.212379276752471924e-01 -2.259839698672294617e-02 -7.019623368978500366e-02 1.137067601084709167e-01 9.539936482906341553e-02 2.345919460058212280e-01 8.004423230886459351e-03 -1.806275099515914917e-01 2.648114562034606934e-01 5.967263132333755493e-02 1.508751958608627319e-01 1.352684944868087769e-01 2.577909827232360840e-02 -7.035313546657562256e-02 1.525415778160095215e-01 -1.215373724699020386e-01 3.048955202102661133e-01 3.118983805179595947e-01 2.582132816314697266e-01 7.559461891651153564e-02 6.509258598089218140e-02 8.598284423351287842e-02 2.239907085895538330e-01
1.144622862339019775e-01 -1.359954327344894409e-01 3.168592974543571472e-02 -2.050092667341232300e-01 4.301794469356536865e-01 6.093074381351470947e-02 -1.092364788055419922e-01 7.088183611631393433e-02 -8.076414465904235840e-02 2.008991688489913940e-01 2.764073014259338379e-01 -1.470415443181991577e-01 1.847522556781768799e-01 2.345338910818099976e-01 1.088540554046630859e-01 -1.442983001470565796e-01 4.516580328345298767e-02 3.561102971434593201e-02 1.213576272130012512e-01 1.967953294515609741e-01 -8.915936946868896484e-02 -2.329102456569671631e-01 1.283466666936874390e-01 4.991842433810234070e-02 -2.475803643465042114e-01 8.311574906110763550e-02 2.083316743373870850e-01 -1.391411870718002319e-01 1.756268292665481567e-01 -1.917555034160614014e-01 2.988413572311401367e-01 1.646743118762969971e-01
1.547118723392486572e-01 3.650704771280288696e-02 -1.298085600137710571e-01 1.978378742933273315e-01 1.338284276425838470e-02 4.269093275070190430e-02 -2.029116004705429077e-01 -2.558382228016853333e-03 3.768997192382812500e-01 9.343464672565460205e-02 -4.394578933715820312e-02 -3.533551096916198730e-01 2.957513630390167236e-01 -4.071763902902603149e-02 1.740025877952575684e-01 7.539075613021850586e-02 -3.143636882305145264e-01 -1.469194442033767700e-01 2.484478428959846497e-02 4.225632641464471817e-03 -9.773405641317367554e-02 -9.734776616096496582e-02 1.073756366968154907e-01 -6.529533863067626953e-02 -1.227623298764228821e-01 2.857454419136047363e-01 3.393403887748718262e-01 7.324113696813583374e-02 1.876245886087417603e-01 -8.976406604051589966e-02 1.848539151251316071e-02 2.370488196611404419e-01
2.026191055774688721e-01 6.609057635068893433e-02 -3.905673921108245850e-01 3.217464685440063477e-02 -2.952368371188640594e-02 -3.969838097691535950e-02 -5.397683754563331604e-02 -1.017545387148857117e-01 2.063039317727088928e-02 2.610425353050231934e-01 2.596005797386169434e-01 -2.447804659605026245e-01 1.875936537981033325e-01 1.138018369674682617e-01 6.438735127449035645e-02 -1.094172820448875427e-01 -2.926923632621765137e-01 -5.467659235000610352e-02 1.768742501735687256e-01 -2.428749809041619301e-03 -3.405674099922180176e-01 1.256563216447830200e-01 -2.104018181562423706e-01 1.181599404662847519e-02 -8.068554848432540894e-02 3.301452100276947021e-02 1.350298374891281128e-01 1.891423389315605164e-02 2.367742955684661865e-01 -2.472026199102401733e-01 2.895822227001190186e-01 -4.233818128705024719e-02
-1.118956208229064941e-01 -1.102555617690086365e-01 -7.480763643980026245e-02 9.875523298978805542e-02 -8.054874092340469360e-02 -1.356169879436492920e-01 -1.673032045364379883e-01 -3.467926084995269775e-01 1.647980362176895142e-01 1.901636868715286255e-01 -1.385981440544128418e-01 -2.124784886837005615e-01 -2.358215302228927612e-02 -1.694274544715881348e-01 -1.473322603851556778e-02 -2.837528707459568977e-03 -4.304852187633514404e-01 -2.878088038414716721e-03 3.089152276515960693e-01 -5.299159511923789978e-02 -2.616610936820507050e-02 -3.226093649864196777e-01 9.135196357965469360e-02 -8.099688589572906494e-02 -1.815018057823181152e-01 9.957163780927658081e-02 2.641403973102569580e-01 -9.170003235340118408e-02 -5.132070928812026978e-02 -3.059354722499847412e-01 9.580331295728683472e-02 -2.973803493659943342e-04
2.557360231876373291e-01 -1.598448865115642548e-02 -1.666250526905059814e-01 -2.617287635803222656e-01 3.264487534761428833e-02 9.966561943292617798e-02 -9.350530803203582764e-02 5.704427137970924377e-02 -3.821157664060592651e-02 2.812259793281555176e-01 3.034493327140808105e-01 -4.942249879240989685e-02 1.508857905864715576e-01 1.904151141643524170e-01 4.464704170823097229e-02 -8.237048238515853882e-02 -1.871273480355739594e-02 1.085381433367729187e-01 -9.042824804782867432e-02 -1.274007260799407959e-01 -8.106148988008499146e-02 -1.643301844596862793e-01 1.132935434579849243e-01 -1.033753529191017151e-01 -1.986193098127841949e-02 1.623902022838592529e-01 3.129961192607879639e-01 -2.840417064726352692e-02 1.423315797001123428e-02 -4.342529773712158203e-01 2.485265433788299561e-01 -3.201379179954528809e-01
-1.336978226900100708e-01 -1.515683978796005249e-01 -1.017727404832839966e-01 5.533159896731376648e-02 2.217214554548263550e-03 2.352830469608306885e-01 8.793579041957855225e-02 -1.427966952323913574e-01 8.320749551057815552e-02 4.066726267337799072e-01 -1.200095042586326599e-01 -2.653553485870361328e-01 2.562003433704376221e-01 1.701737195253372192e-01 3.927617520093917847e-02 1.248448714613914490e-01 -2.161060124635696411e-01 -1.974033378064632416e-02 2.636494040489196777e-01 -1.271035671234130859e-01 1.155611723661422729e-01 1.523132715374231339e-02 -2.074252367019653320e-01 1.206744015216827393e-01 8.472230285406112671e-02 -9.087503701448440552e-02 4.033299386501312256e-01 2.255702912807464600e-01 1.345569789409637451e-01 -1.966842263936996460e-01 2.523765340447425842e-02 5.518428236246109009e-02
-1.495226919651031494e-01 -9.743935614824295044e-02 -7.805593311786651611e-02 -1.047482192516326904e-01 2.457086294889450073e-01 5.112053081393241882e-02 -5.136195421218872070e-01 -1.635589078068733215e-02 -3.615166246891021729e-02 1.327892839908599854e-01 9.469175338745117188e-02 -2.742279469966888428e-01 -9.514150023460388184e-02 -6.251344829797744751e-02 2.085197418928146362e-01 1.771755069494247437e-01 -1.274974197149276733e-01 4.998049139976501465e-02 1.702541112899780273e-01 -4.208545014262199402e-02 -1.073786988854408264e-02 -2.253473550081253052e-01 -2.440200746059417725e-01 -2.253557741641998291e-01 -8.914868347346782684e-03 9.982167184352874756e-02 3.353909850120544434e-01 4.030678421258926392e-02 7.972320541739463806e-03 8.445299416780471802e-02 -6.973624974489212036e-02 2.934831380844116211e-01
-1.715525425970554352e-02 -1.471754163503646851e-01 -3.292167186737060547e-01 -1.651419848203659058e-01 -1.030831784009933472e-01 -1.343334168195724487e-01 -6.413926184177398682e-02 2.083357572555541992e-01 -2.957423031330108643e-01 2.893482744693756104e-01 6.852062046527862549e-02 -4.464827850461006165e-02 2.440917864441871643e-02 1.480698734521865845e-01 3.757116496562957764e-01 1.254298985004425049e-01 -1.707132160663604736e-01 -1.936691068112850189e-02 1.968022882938385010e-01 6.831017881631851196e-02 -1.824954524636268616e-02 -3.328563570976257324e-01 7.474292069673538208e-03 -7.573188841342926025e-02 2.098334878683090210e-01 -6.503812968730926514e-02 -6.185217946767807007e-02 7.815127260982990265e-03 2.901577651500701904e-01 -1.995130479335784912e-01 5.801500380039215088e-02 -1.989241689443588257e-01
2.769120633602142334e-01 3.029752708971500397e-02 4.944192618131637573e-02 -2.781888544559478760e-01 -7.208178937435150146e-02 6.320772320032119751e-02 -1.911557316780090332e-01 -4.475427418947219849e-02 2.268006503582000732e-01 1.659219861030578613e-01 4.557724669575691223e-02 -5.868003517389297485e-02 -4.120366647839546204e-02 2.097490429878234863e-01 1.079087555408477783e-01 -3.560698032379150391e-02 -5.298753827810287476e-02 3.280268013477325439e-01 1.665040105581283569e-01 2.223568111658096313e-01 -1.077395975589752197e-01 1.024703830480575562e-01 1.766593754291534424e-01 1.783535182476043701e-01 -1.509330570697784424e-01 3.491696417331695557e-01 2.009154111146926880e-01 1.883672550320625305e-02 1.166422441601753235e-01 -3.790270388126373291e-01 7.416111975908279419e-02 1.756394505500793457e-01
-2.973966300487518311e-01 9.686458110809326172e-02 -1.718238294124603271e-01 1.359319537878036499e-01 -2.293573170900344849e-01 6.165762618184089661e-02 -1.169987842440605164e-01 1.012360900640487671e-01 3.309736251831054688e-01 4.051411747932434082e-01 1.019846498966217041e-01 2.364552207291126251e-02 1.558994203805923462e-01 2.150768786668777466e-01 3.907972201704978943e-02 8.628987520933151245e-02 -1.833757311105728149e-01 1.579173207283020020e-01 1.652123332023620605e-01 -1.051804944872856140e-01 1.907825097441673279e-02 -3.036177456378936768e-01 2.253176085650920868e-02 -7.023324072360992432e-02 1.944772452116012573e-01 1.782470792531967163e-01 2.848124802112579346e-01 -1.179450303316116333e-01 2.045947462320327759e-01 -8.580524474382400513e-02 2.724719792604446411e-02 -1.231064554303884506e-02
-1.771884225308895111e-02 1.193604320287704468e-01 -1.083267703652381897e-01 -5.120557919144630432e-02 -2.341427281498908997e-02 -3.877274096012115479e-01 -1.203269213438034058e-01 1.293377280235290527e-01 -1.315056979656219482e-01 4.403194785118103027e-01 1.830122917890548706e-01 1.294045746326446533e-01 -5.306169018149375916e-02 -1.444365829229354858e-01 2.585767023265361786e-02 -7.897495478391647339e-02 -2.108320444822311401e-01 -3.325177729129791260e-02 6.198268011212348938e-02 1.724830418825149536e-01 1.621175408363342285e-01 -2.609850764274597168e-01 1.009862050414085388e-01 1.059994250535964966e-01 -1.295905113220214844e-01 -4.421630129218101501e-02 3.506102263927459717e-01 5.646340921521186829e-02 1.882888972759246826e-01 -6.071724370121955872e-02 2.997882664203643799e-01 1.677604019641876221e-01
-2.157438918948173523e-02 8.930552750825881958e-02 6.038053333759307861e-02 -2.050916999578475952e-01 3.213338181376457214e-02 6.415008008480072021e-02 -3.243476450443267822e-01 4.178759828209877014e-02 9.636813402175903320e-02 4.778079390525817871e-01 2.019661245867609978e-03 -3.029181621968746185e-02 3.128197491168975830e-01 1.810963749885559082e-01 1.849199533462524414e-01 1.868483424186706543e-01 -1.730113327503204346e-01 3.715268969535827637e-01 -2.201194912195205688e-01 7.074797153472900391e-02 -6.186100654304027557e-03 -2.931179478764533997e-02 -3.500135242938995361e-02 1.008344143629074097e-01 2.283126562833786011e-01 8.078888803720474243e-02 9.701170027256011963e-02 -1.895809471607208252e-01 4.752939566969871521e-02 -2.078318446874618530e-01 2.276301570236682892e-02 -1.086121052503585815e-01
1.977899521589279175e-01 3.751264512538909912e-02 1.508085727691650391e-01 -1.515163332223892212e-01 6.132291629910469055e-02 2.146577239036560059e-01 -2.599552869796752930e-01 5.033330246806144714e-02 -1.586784273386001587e-01 3.055416345596313477e-01 3.883006870746612549e-01 -2.012076089158654213e-03 1.367848962545394897e-01 -5.670696124434471130e-02 9.816651046276092529e-02 3.033561706542968750e-01 5.332733690738677979e-02 4.468359053134918213e-02 2.452632188796997070e-01 6.430000066757202148e-03 3.802352026104927063e-02 -6.076087057590484619e-02 -1.167142912745475769e-01 2.273319363594055176e-01 1.836154460906982422e-01 -2.861832082271575928e-02 3.781413733959197998e-01 -4.535219073295593262e-02 7.965873181819915771e-02 -4.066599532961845398e-02 2.653061151504516602e-01 8.646493405103683472e-02
6.745554506778717041e-02 -2.720028534531593323e-02 2.932265959680080414e-02 -1.185291167348623276e-02 -1.672113388776779175e-01 4.599849879741668701e-02 -4.190544188022613525e-01 1.811757236719131470e-01 1.515301316976547241e-01 2.400952279567718506e-01 1.985468566417694092e-01 1.019690781831741333e-01 2.424809485673904419e-01 -4.051915183663368225e-02 -1.613310277462005615e-01 3.183202445507049561e-01 -1.126530990004539490e-01 2.313511073589324951e-01 -1.212525647133588791e-03 4.569829441606998444e-03 -4.144734516739845276e-02 1.220087409019470215e-01 -1.321373730897903442e-01 1.595490425825119019e-01 -1.520736664533615112e-01 1.479764133691787720e-01 2.919285297393798828e-01 -1.761948466300964355e-01 1.569546908140182495e-01 -8.009431511163711548e-02 3.232381641864776611e-01 -1.200132295489311218e-01
1.271260716021060944e-02 -5.478334054350852966e-02 -1.366706192493438721e-01 -1.267646551132202148e-01 -1.606725156307220459e-01 -1.800776720046997070e-01 -3.928123712539672852e-01 -8.470489829778671265e-02 3.093744441866874695e-02 5.235777795314788818e-02 -2.027278542518615723e-01 -2.635284066200256348e-01 7.245133817195892334e-02 -1.198589727282524109e-01 3.387140482664108276e-02 -2.910835109651088715e-02 -4.076072573661804199e-01 -1.678461791016161442e-03 3.022798895835876465e-01 1.165455859154462814e-02 1.270430982112884521e-01 -2.748484313488006592e-01 2.482936084270477295e-01 -1.453789174556732178e-01 -1.548200547695159912e-01 1.159083545207977295e-01 8.871469646692276001e-02 -8.623811416327953339e-03 7.690262794494628906e-02 -3.491169810295104980e-01 -7.368843536823987961e-03 -3.454478457570075989e-02
-4.737618565559387207e-02 -9.376274049282073975e-02 -2.414353489875793457e-01 -3.507098928093910217e-02 -2.043965645134449005e-02 -4.644149914383888245e-02 -2.285156995058059692e-01 -1.303023993968963623e-01 1.460626488551497459e-03 1.777545958757400513e-01 -2.166690528392791748e-01 -1.755287200212478638e-01 2.496236413717269897e-01 -1.764446869492530823e-02 2.889843098819255829e-02 1.931896060705184937e-01 -1.004072651267051697e-01 7.389705628156661987e-02 4.491263329982757568e-01 5.961584392935037613e-03 -9.434802085161209106e-02 -2.160002291202545166e-01 2.463768869638442993e-01 -2.030315548181533813e-01 -1.501703411340713501e-01 3.830299675464630127e-01 -4.571898654103279114e-02 -8.611022680997848511e-02 -1.934293955564498901e-01 1.399309840053319931e-02 1.252992898225784302e-01 -2.016991078853607178e-01
4.644491076469421387e-01 9.045765548944473267e-02 -1.047834306955337524e-01 1.551366746425628662e-01 9.492835402488708496e-02 2.216441333293914795e-01 -2.822383940219879150e-01 1.723001003265380859e-01 1.495366096496582031e-01 3.013613224029541016e-01 3.420045971870422363e-02 -2.553322613239288330e-01 1.771013736724853516e-01 -3.730213642120361328e-02 4.926596954464912415e-02 2.104414850473403931e-01 -1.744061559438705444e-01 -1.811364740133285522e-01 1.864222139120101929e-01 4.943408537656068802e-03 -1.810514330863952637e-01 4.109469056129455566e-02 -2.184941768646240234e-01 -1.448159385472536087e-02 1.566509529948234558e-02 3.792222216725349426e-02 2.302173972129821777e-01 3.239786624908447266e-02 5.473263561725616455e-02 -1.979315839707851410e-02 1.792761087417602539e-01 2.070675939321517944e-01
2.623482048511505127e-01 -4.307323321700096130e-02 -1.120261922478675842e-01 -2.821225523948669434e-01 -1.181178167462348938e-02 -1.116254478693008423e-01 -8.648318052291870117e-02 6.892433762550354004e-02 -3.314834460616111755e-02 3.407792747020721436e-01 5.980727821588516235e-02 -3.369145467877388000e-02 1.839342713356018066e-01 2.843770682811737061e-01 1.910328567028045654e-01 -1.242206692695617676e-01 -2.051616907119750977e-01 1.682306267321109772e-02 3.038123846054077148e-01 7.268483284860849380e-03 -2.303452417254447937e-02 -3.443979024887084961e-01 2.339394986629486084e-01 1.283932328224182129e-01 -1.626592688262462616e-02 6.654895842075347900e-02 -1.519317328929901123e-01 3.087321519851684570e-01 1.936661005020141602e-01 -1.654631495475769043e-01 3.684657439589500427e-02 -9.675320237874984741e-02
1.429619640111923218e-01 1.274483501911163330e-01 -1.426469534635543823e-01 -2.068676054477691650e-01 1.773903369903564453e-01 2.610947191715240479e-01 -2.311908006668090820e-01 8.119316399097442627e-02 -2.060732692480087280e-01 2.801696360111236572e-01 7.875330001115798950e-02 -2.321336120367050171e-01 1.268879473209381104e-01 -2.394741326570510864e-01 6.265535205602645874e-02 8.553934842348098755e-02 -4.553309977054595947e-01 1.723695993423461914e-01 2.269926369190216064e-01 1.236700788140296936e-01 -1.580509692430496216e-01 6.879984587430953979e-02 -8.438827842473983765e-02 1.201898306608200073e-01 1.380204260349273682e-01 -8.729852735996246338e-02 3.170694410800933838e-02 1.734353043138980865e-02 -1.087432280182838440e-01 -1.273412555456161499e-01 -8.006388694047927856e-02 2.391460388898849487e-01
6.499346345663070679e-02 -3.974781185388565063e-02 -7.999688386917114258e-02 -1.164734363555908203e-01 -1.173186972737312317e-01 -3.414102271199226379e-02 1.225147619843482971e-01 2.247078530490398407e-02 2.289796620607376099e-01 5.385429859161376953e-01 2.460170164704322815e-02 -2.194350063800811768e-01 -5.301363021135330200e-02 1.061146110296249390e-01 -8.466992527246475220e-02 1.091052219271659851e-01 -2.108648568391799927e-01 1.211024355143308640e-03 2.148219197988510132e-01 1.989268660545349121e-01 -9.911353886127471924e-02 2.611008100211620331e-02 -8.460601419210433960e-02 -3.488214910030364990e-01 1.173417270183563232e-01 8.938286453485488892e-02 2.446607053279876709e-01 1.633498221635818481e-01 -1.501531451940536499e-01 -3.107705712318420410e-01 1.223602294921875000e-01 8.661891520023345947e-02
2.663486078381538391e-02 2.195682004094123840e-02 2.717081606388092041e-01 -2.777822613716125488e-01 -2.220326960086822510e-01 7.862468808889389038e-02 -1.877597868442535400e-01 -3.706589806824922562e-03 2.409318536520004272e-01 2.113719433546066284e-01 1.164210364222526550e-01 -6.338201463222503662e-02 -2.324192319065332413e-03 3.360256850719451904e-01 1.337873786687850952e-01 -3.402771893888711929e-03 2.077225595712661743e-03 1.548016071319580078e-01 2.313944697380065918e-01 1.875305920839309692e-01 -1.267092078924179077e-01 -1.416619420051574707e-01 1.256627030670642853e-02 3.090384006500244141e-01 8.485876955091953278e-03 3.637425005435943604e-01 2.080655992031097412e-01 5.542684346437454224e-02 -4.184705391526222229e-02 -2.469780445098876953e-01 1.268542855978012085e-01 6.241475045680999756e-02
-9.914697147905826569e-03 -1.090481579303741455e-01 1.093157473951578140e-02 -3.041891753673553467e-01 -1.868521422147750854e-01 -1.098106428980827332e-01 -1.719068586826324463e-01 -1.738499104976654053e-01 9.878211468458175659e-02 4.375407695770263672e-01 -2.112195342779159546e-01 -1.124374568462371826e-01 -3.951102122664451599e-02 -1.874123364686965942e-01 -1.724551618099212646e-02 4.429754614830017090e-01 -1.966632902622222900e-01 1.963277906179428101e-02 5.770017206668853760e-02 3.701905310153961182e-01 -8.165844529867172241e-02 3.970667347311973572e-02 -7.999964803457260132e-02 -4.356235265731811523e-02 -1.093802899122238159e-01 3.709159046411514282e-02 1.790498197078704834e-01 7.881638407707214355e-02 1.469692289829254150e-01 -1.359395384788513184e-01 -2.007443457841873169e-02 -9.422935545444488525e-02
1.869688481092453003e-01 1.970283687114715576e-01 -2.084612101316452026e-02 9.347666054964065552e-03 3.989652097225189209e-01 7.958605140447616577e-02 -3.175062537193298340e-01 1.586140692234039307e-01 -1.958348602056503296e-01 2.160689681768417358e-01 -7.956757396459579468e-02 -2.913297899067401886e-02 1.426959633827209473e-01 2.071897536516189575e-01 7.392052561044692993e-03 4.469497501850128174e-02 -1.765571385622024536e-01 2.645415067672729492e-01 1.237968131899833679e-01 -3.864447120577096939e-03 -2.013293206691741943e-01 -2.014786750078201294e-01 -2.061756402254104614e-01 -1.855388730764389038e-01 5.152294039726257324e-02 1.365630328655242920e-01 1.134702637791633606e-01 2.895173092838376760e-04 -1.402070820331573486e-01 -3.440161645412445068e-01 5.981271341443061829e-02 -1.623208224773406982e-01
-1.663685888051986694e-01 -1.886907666921615601e-01 6.355194747447967529e-02 -7.088299840688705444e-02 6.948598474264144897e-02 1.636667549610137939e-01 -4.576298221945762634e-02 -1.407671719789505005e-01 -1.453571915626525879e-01 3.979758024215698242e-01 6.810232996940612793e-02 -1.654087156057357788e-01 2.176725268363952637e-01 6.208467110991477966e-02 3.198565170168876648e-02 3.078055381774902344e-01 9.584779851138591766e-03 3.051559627056121826e-01 1.780260726809501648e-02 1.134138107299804688e-01 -6.549374759197235107e-02 -1.032442152500152588e-01 7.069600373506546021e-02 -1.063823178410530090e-01 -3.878819942474365234e-02 1.949290372431278229e-02 6.219312548637390137e-02 5.891631916165351868e-02 4.089545607566833496e-01 -2.627895474433898926e-01 3.638494908809661865e-01 -6.850278936326503754e-03
2.979083955287933350e-01 -2.535655200481414795e-01 1.329244226217269897e-01 3.872879222035408020e-02 -2.286353111267089844e-01 -1.827467116527259350e-03 -2.036996334791183472e-01 8.519574068486690521e-03 -5.451929941773414612e-02 2.065891474485397339e-01 -1.609832793474197388e-01 -3.088611066341400146e-01 7.849362492561340332e-02 1.346783638000488281e-01 2.973523139953613281e-01 -3.059681272134184837e-03 -3.217056691646575928e-01 -1.523125171661376953e-01 -2.203493416309356689e-01 9.991098195314407349e-02 1.183358728885650635e-01 -2.498825192451477051e-01 3.952506929636001587e-02 -4.427306354045867920e-02 -1.356372088193893433e-01 -5.185052007436752319e-02 3.230394721031188965e-01 -1.156699210405349731e-01 -1.390722021460533142e-02 8.754308521747589111e-02 1.299310922622680664e-01 1.596789658069610596e-01
1.787341535091400146e-01 -1.511094272136688232e-01 -1.518901586532592773e-01 -2.347409576177597046e-01 -8.626250177621841431e-02 1.386485695838928223e-01 -2.582475244998931885e-01 -2.495211362838745117e-01 -1.986410319805145264e-01 2.105200290679931641e-01 4.908141866326332092e-02 -1.136150583624839783e-01 2.403278350830078125e-01 2.059606313705444336e-01 -4.499702900648117065e-02 7.990753650665283203e-02 -1.580797284841537476e-01 -9.953394532203674316e-02 8.959550410509109497e-02 2.636668644845485687e-02 2.415621280670166016e-02 -1.300779432058334351e-01 -1.816540360450744629e-01 -8.492655307054519653e-02 -1.494183689355850220e-01 -7.900867611169815063e-03 2.451807856559753418e-01 1.773426830768585205e-01 3.313789069652557373e-01 -1.263415813446044922e-01 -3.095676004886627197e-01 -2.585640251636505127e-01
2.750024199485778809e-01 -3.373838961124420166e-02 -9.484134614467620850e-02 2.193840406835079193e-02 -1.256681829690933228e-01 2.366250753402709961e-01 -8.083136379718780518e-02 1.499158591032028198e-01 9.618509560823440552e-02 4.025710821151733398e-01 9.853277355432510376e-02 -1.201466023921966553e-01 2.382149398326873779e-01 -9.339160285890102386e-03 8.530504256486892700e-02 3.212595880031585693e-01 -1.920684278011322021e-01 -7.598916441202163696e-02 5.427661538124084473e-02 -1.028874218463897705e-01 8.167136460542678833e-02 1.819978803396224976e-01 -2.378658801317214966e-01 4.651832580566406250e-02 -5.795835983008146286e-03 7.439243048429489136e-02 3.249753415584564209e-01 -4.874092340469360352e-02 2.104222625494003296e-01 -2.588980197906494141e-01 2.474618554115295410e-01 9.674791246652603149e-02
-5.215005949139595032e-02 2.528965473175048828e-01 8.232725411653518677e-02 -1.564537286758422852e-01 1.046440973877906799e-01 -4.564163461327552795e-02 -1.172876805067062378e-01 -1.444806903600692749e-02 1.931691765785217285e-01 4.022790193557739258e-01 2.917365729808807373e-01 -2.673476934432983398e-01 2.702076137065887451e-01 5.100851878523826599e-02 3.504826426506042480e-01 -1.229904368519783020e-01 -2.668783366680145264e-01 1.315482109785079956e-01 1.328858137130737305e-01 -1.214017346501350403e-01 -6.191205605864524841e-02 -8.770116418600082397e-02 1.587564684450626373e-02 -4.109321162104606628e-02 -1.068635582923889160e-01 1.174181234091520309e-03 8.751031756401062012e-02 1.994272172451019287e-01 -1.225222498178482056e-01 1.008260399103164673e-01 1.284720599651336670e-01 2.661550939083099365e-01
1.444717198610305786e-01 -1.453544050455093384e-01 -1.918362379074096680e-01 2.798950374126434326e-01 -3.200522065162658691e-01 -1.179886888712644577e-02 -9.136467427015304565e-02 -1.270218491554260254e-01 -6.289806216955184937e-02 1.283947229385375977e-01 -2.072654962539672852e-01 -2.784910202026367188e-01 4.539440199732780457e-02 -1.046095136553049088e-02 2.672891914844512939e-01 -9.935206919908523560e-02 -2.311496436595916748e-01 8.208385854959487915e-02 2.746885120868682861e-01 -1.216234937310218811e-01 1.229628100991249084e-01 -1.917590051889419556e-01 9.885831922292709351e-02 1.483977288007736206e-01 -1.789717525243759155e-01 1.212297081947326660e-01 3.830265104770660400e-01 3.594718500971794128e-02 2.780474908649921417e-02 -2.436341941356658936e-01 4.041079804301261902e-02 2.771121449768543243e-02
8.281175978481769562e-03 1.347032189369201660e-01 3.221506997942924500e-02 -3.928859159350395203e-02 2.372645437717437744e-01 1.543414741754531860e-01 -1.810935735702514648e-01 1.524582803249359131e-01 -8.544738590717315674e-02 4.573192894458770752e-01 7.215061783790588379e-02 -8.362678438425064087e-02 2.940962016582489014e-01 1.923426799476146698e-02 1.172806918621063232e-01 -2.486657164990901947e-02 -4.303070902824401855e-01 9.817661345005035400e-02 6.488108634948730469e-02 7.031973451375961304e-02 -1.292278170585632324e-01 3.451281413435935974e-02 2.161458134651184082e-01 -2.187529206275939941e-01 9.644971042871475220e-02 1.693276613950729370e-01 9.970097988843917847e-02 1.737518459558486938e-01 3.431576117873191833e-02 4.766386747360229492e-02 -4.753755778074264526e-02 3.360657989978790283e-01
-1.385139524936676025e-01 -2.035846710205078125e-01 -2.282024621963500977e-01 -1.478426009416580200e-01 2.398770004510879517e-01 1.506665945053100586e-01 -3.714661300182342529e-01 -9.110486507415771484e-02 -8.431730419397354126e-02 2.272979468107223511e-01 1.205939203500747681e-01 -2.032846510410308838e-01 3.658416122198104858e-02 1.682529225945472717e-02 2.333375513553619385e-01 2.456081062555313110e-01 -1.812276840209960938e-01 -4.042157530784606934e-02 1.480316091328859329e-02 -3.476223945617675781e-01 1.383913755416870117e-01 -1.828053146600723267e-01 -6.873397529125213623e-02 -5.165853351354598999e-02 5.831979587674140930e-02 1.055888682603836060e-01 2.905407249927520752e-01 4.976397752761840820e-02 -7.062754034996032715e-02 1.187496632337570190e-01 1.433295607566833496e-01 2.264903932809829712e-01
-4.859949648380279541e-02 3.435838595032691956e-02 1.333153247833251953e-01 3.203588724136352539e-02 -3.120209276676177979e-01 2.001446485519409180e-02 -1.818216145038604736e-01 -1.447302997112274170e-01 1.148848086595535278e-01 1.522820591926574707e-01 -9.372322261333465576e-02 -3.462821841239929199e-01 2.337394654750823975e-01 -8.727567642927169800e-02 1.136087477207183838e-01 1.752612292766571045e-01 -4.479798376560211182e-01 1.707065850496292114e-02 2.742702960968017578e-01 4.628447815775871277e-02 -1.225792914628982544e-01 -3.486561477184295654e-01 2.308106422424316406e-01 -1.973940618336200714e-02 2.791398577392101288e-02 -3.902321308851242065e-02 1.948236525058746338e-01 -1.145291626453399658e-01 6.653582304716110229e-02 4.943011701107025146e-02 -3.859515115618705750e-02 -1.568676084280014038e-01
-2.679210342466831207e-02 -4.191658273339271545e-02 -1.668320894241333008e-01 -3.881842195987701416e-01 -1.601861715316772461e-01 8.759561926126480103e-02 -1.735957115888595581e-01 -2.489878796041011810e-02 -1.871535778045654297e-01 2.605962455272674561e-01 8.399264514446258545e-02 2.426109015941619873e-01 3.234681785106658936e-01 2.599110007286071777e-01 -3.314931318163871765e-02 9.467118233442306519e-02 -2.005886435508728027e-01 2.427841275930404663e-01 3.482562676072120667e-02 -8.313774317502975464e-02 1.273423880338668823e-01 -9.420414268970489502e-02 -8.043941110372543335e-02 4.517917707562446594e-02 -1.280176043510437012e-01 -7.214996218681335449e-02 3.721015453338623047e-01 2.391621768474578857e-01 -1.784730888903141022e-02 -1.418192088603973389e-01 5.328199639916419983e-02 -1.496310085058212280e-01
9.507861733436584473e-02 -9.462277404963970184e-03 -1.322984881699085236e-02 -5.620567128062248230e-02 1.961728371679782867e-02 -1.111503988504409790e-01 -9.503503888845443726e-02 -8.951511234045028687e-02 2.018315345048904419e-01 3.790334165096282959e-01 -2.845734357833862305e-01 1.825187951326370239e-01 3.575875461101531982e-01 -1.299145519733428955e-01 -5.613041669130325317e-02 -8.205056190490722656e-03 -3.012166023254394531e-01 5.983112379908561707e-02 3.182136714458465576e-01 1.525736600160598755e-01 9.650562889873981476e-03 2.382279559969902039e-02 -5.964531376957893372e-02 2.665869295597076416e-01 -6.015431508421897888e-02 8.613125979900360107e-02 6.078812852501869202e-02 1.734157651662826538e-01 -1.262292116880416870e-01 -3.851233124732971191e-01 7.650289684534072876e-02 4.518993571400642395e-02
1.914727389812469482e-01 -8.900386840105056763e-02 -4.515082389116287231e-02 -3.307060897350311279e-01 -2.877473533153533936e-01 5.931994412094354630e-03 -4.451455920934677124e-02 7.538618892431259155e-02 -5.648849904537200928e-02 3.165728449821472168e-01 4.679858684539794922e-02 -1.108923461288213730e-02 3.803682923316955566e-01 2.612742185592651367e-01 1.504726111888885498e-01 9.936019033193588257e-02 -5.463442578911781311e-02 3.100851774215698242e-01 -1.314091384410858154e-01 7.647645473480224609e-02 -5.147067829966545105e-02 -1.116290166974067688e-01 -1.114129200577735901e-01 5.192848667502403259e-02 -2.128871828317642212e-01 -8.434667438268661499e-02 3.734065890312194824e-01 -7.444135844707489014e-02 5.770628154277801514e-02 -1.638248264789581299e-01 1.237920019775629044e-02 -1.487493813037872314e-01
-1.232290118932723999e-01 9.097612649202346802e-02 6.058154255151748657e-02 1.379296779632568359e-01 -1.387711465358734131e-01 8.940191566944122314e-02 -1.645933687686920166e-01 -1.340191811323165894e-01 -2.582252025604248047e-02 3.541565537452697754e-01 -2.093862742185592651e-01 -1.881030648946762085e-01 1.929408162832260132e-01 7.247130572795867920e-02 2.608550488948822021e-01 1.731125414371490479e-01 -1.455313432961702347e-02 1.225318461656570435e-01 1.681761294603347778e-01 -9.173998259939253330e-04 1.564747840166091919e-01 1.097237989306449890e-01 1.724122092127799988e-03 1.187625601887702942e-01 2.269902378320693970e-01 -3.850765898823738098e-02 4.424941837787628174e-01 3.924673050642013550e-02 2.143106460571289062e-01 -2.114450782537460327e-01 1.300790160894393921e-01 2.892781496047973633e-01
2.221180126070976257e-02 3.145314380526542664e-02 -1.390100270509719849e-01 -3.124281764030456543e-01 1.407511085271835327e-01 -1.066803410649299622e-01 -2.408125698566436768e-01 9.155574440956115723e-02 1.194615382701158524e-02 2.894156873226165771e-01 1.362085249274969101e-02 2.202379256486892700e-01 -2.918114662170410156e-01 -1.659425646066665649e-01 6.835895776748657227e-02 5.093549843877553940e-03 -2.371580004692077637e-01 -5.804264172911643982e-02 1.617752015590667725e-01 1.835564523935317993e-01 -1.129456907510757446e-01 -1.993130445480346680e-01 -5.208734422922134399e-03 -1.088936626911163330e-02 -1.525854170322418213e-01 3.576410412788391113e-01 3.357473909854888916e-01 4.780737683176994324e-02 -6.301659345626831055e-02 5.442453175783157349e-02 2.904409766197204590e-01 -6.661856919527053833e-02
9.242121130228042603e-02 1.059422343969345093e-01 -1.120646968483924866e-01 -1.583247482776641846e-01 -1.610464453697204590e-01 3.150280117988586426e-01 -4.248729050159454346e-01 -6.987921893596649170e-02 -5.741256102919578552e-02 1.240132823586463928e-01 -3.472546115517616272e-02 -1.980240195989608765e-01 7.546479254961013794e-02 1.844315379858016968e-01 1.915547847747802734e-01 1.010704338550567627e-01 -2.738088965415954590e-01 1.938188448548316956e-02 1.099138185381889343e-01 2.774015367031097412e-01 -1.981418281793594360e-01 -3.149995952844619751e-02 2.414872646331787109e-01 -2.493103891611099243e-01 -9.176331758499145508e-02 -1.173468232154846191e-01 1.925953477621078491e-01 -2.137070000171661377e-01 -1.250810772180557251e-01 -1.110759153962135315e-01 1.653859615325927734e-01 -3.039017319679260254e-02
5.264022201299667358e-02 -2.185968011617660522e-01 -9.909411519765853882e-02 2.654778957366943359e-02 3.267890959978103638e-02 3.064754903316497803e-01 -4.332630932331085205e-01 1.780320331454277039e-02 1.015574559569358826e-01 3.976419866085052490e-01 -9.925574809312820435e-02 -9.619956463575363159e-02 2.121077179908752441e-01 8.415598422288894653e-02 7.943117991089820862e-03 5.305455066263675690e-03 -2.491937577724456787e-01 -1.482562907040119171e-02 1.483439505100250244e-01 1.496470570564270020e-01 -1.038487106561660767e-01 -1.557283103466033936e-01 -1.660638898611068726e-01 2.633297145366668701e-01 9.046287089586257935e-02 -2.420505732297897339e-01 1.736104488372802734e-01 2.455065995454788208e-01 -5.341898649930953979e-02 1.803307048976421356e-02 -1.306607574224472046e-01 -8.864402770996093750e-03
1.150755807757377625e-01 3.689686954021453857e-02 -1.297639459371566772e-01 -3.180646598339080811e-01 3.952492773532867432e-02 2.459700107574462891e-01 -1.380860209465026855e-01 -6.960101425647735596e-02 -2.282975167036056519e-01 2.633223235607147217e-01 3.642836809158325195e-01 8.498782664537429810e-02 2.152736932039260864e-01 1.029563769698143005e-01 1.824458874762058258e-02 2.853760123252868652e-02 -1.126306802034378052e-01 4.792584851384162903e-02 -8.032546937465667725e-02 7.465877383947372437e-02 -8.105210959911346436e-02 -2.648339271545410156e-01 7.094866782426834106e-02 -1.590786129236221313e-01 -3.186617046594619751e-02 5.693826824426651001e-02 1.485300064086914062e-01 4.020595178008079529e-02 -4.263851791620254517e-02 -4.453004002571105957e-01 3.070012927055358887e-01 -7.478386163711547852e-02
7.238754630088806152e-02 -9.669936448335647583e-02 1.240234896540641785e-01 1.018179580569267273e-02 1.117068082094192505e-01 2.437468022108078003e-01 -9.461794793605804443e-02 -1.412069946527481079e-01 2.554604411125183105e-01 2.768005430698394775e-01 -2.309754937887191772e-01 -3.025031462311744690e-02 1.668892949819564819e-01 -1.109370216727256775e-01 1.070737652480602264e-02 -2.451062649488449097e-01 -2.248463332653045654e-01 1.906279027462005615e-01 2.251652032136917114e-01 8.734880387783050537e-02 1.269789934158325195e-01 -4.246233403682708740e-02 5.975062400102615356e-02 1.490194350481033325e-01 -5.378546565771102905e-02 2.256513386964797974e-01 3.297234177589416504e-01 -2.480145245790481567e-01 9.775558114051818848e-02 -3.523502051830291748e-01 -1.608915477991104126e-01 9.270549751818180084e-03
-2.338577806949615479e-01 7.132966816425323486e-02 -3.368490934371948242e-01 1.128383725881576538e-02 4.610379040241241455e-02 2.803810834884643555e-01 -2.308437526226043701e-01 -6.803899258375167847e-02 6.384709477424621582e-02 2.481079101562500000e-01 -1.983458250761032104e-01 -7.899505645036697388e-02 -8.982342481613159180e-02 -9.831529110670089722e-02 3.361400961875915527e-01 1.539325714111328125e-01 -1.585452854633331299e-01 5.245321244001388550e-02 1.271091699600219727e-01 3.948246836662292480e-01 -3.903492540121078491e-02 -1.312576048076152802e-02 -5.113180354237556458e-02 1.461000293493270874e-01 -3.386012837290763855e-02 1.277552843093872070e-01 3.397345840930938721e-01 9.926281124353408813e-02 -8.668018877506256104e-02 -1.678667068481445312e-01 4.373056814074516296e-02 -1.280763894319534302e-01
8.856432978063821793e-04 5.799551308155059814e-02 1.187407299876213074e-01 -8.892486989498138428e-02 -6.157784536480903625e-02 1.367042660713195801e-01 -4.631960690021514893e-01 1.057063713669776917e-01 5.252563580870628357e-02 1.748864799737930298e-01 -1.824243180453777313e-02 -1.673129796981811523e-01 -6.426770985126495361e-02 1.566415280103683472e-01 2.624351084232330322e-01 -8.973686397075653076e-02 -1.946724802255630493e-01 1.663035899400711060e-02 5.241647362709045410e-02 2.010897397994995117e-01 -6.950721144676208496e-02 4.835215583443641663e-02 2.789423167705535889e-01 -2.251121848821640015e-01 -1.047002747654914856e-01 -8.550618588924407959e-02 3.594529032707214355e-01 -3.403905928134918213e-01 -4.488749802112579346e-02 -1.908737123012542725e-01 9.981150925159454346e-02 -1.743397563695907593e-01
5.121553316712379456e-02 -1.539225727319717407e-01 -2.143819779157638550e-01 -2.084649801254272461e-01 -6.274101883172988892e-02 9.613548219203948975e-02 -1.164602860808372498e-02 1.942750811576843262e-01 -1.230077445507049561e-01 3.714391589164733887e-01 -6.690526008605957031e-02 1.826381776481866837e-04 2.008927762508392334e-01 1.789609193801879883e-01 2.959827780723571777e-01 2.056481316685676575e-02 -4.056957364082336426e-01 6.621032953262329102e-02 3.128776848316192627e-01 1.363377720117568970e-01 7.932529784739017487e-03 -1.646275818347930908e-01 -6.623433530330657959e-02 -9.379281103610992432e-02 -6.211186572909355164e-02 3.354083746671676636e-02 -2.437221258878707886e-01 1.667098999023437500e-01 2.893551290035247803e-01 -5.920510739088058472e-02 -5.634578317403793335e-02 -8.269383013248443604e-02
-1.454022824764251709e-01 -7.229103147983551025e-02 -1.499527543783187866e-01 -3.039270639419555664e-01 1.895817741751670837e-02 -3.084355592727661133e-02 -3.940946459770202637e-01 -6.213401257991790771e-02 -8.457819372415542603e-02 1.418417394161224365e-01 -1.672605425119400024e-01 -1.736888736486434937e-01 1.000437438488006592e-01 8.089207112789154053e-02 4.236110448837280273e-01 -2.195635139942169189e-01 -2.232758551836013794e-01 -5.265504587441682816e-03 9.498943388462066650e-02 -2.165601402521133423e-02 -1.689197719097137451e-01 -2.155932039022445679e-01 1.171848401427268982e-01 -1.240946799516677856e-01 5.651080515235662460e-03 -4.928039386868476868e-03 1.103191748261451721e-01 -3.995068371295928955e-01 5.201259627938270569e-03 -7.676706463098526001e-02 1.642147302627563477e-01 -2.080399729311466217e-02
2.062036693096160889e-01 1.027092039585113525e-01 4.824320320039987564e-03 -3.175041675567626953e-01 1.238595172762870789e-01 1.999431252479553223e-01 -1.319926083087921143e-01 -5.574892461299896240e-02 -2.764793485403060913e-02 2.964299917221069336e-01 9.757332503795623779e-02 -3.387629613280296326e-02 2.551559507846832275e-01 1.319601535797119141e-01 2.740035392343997955e-02 -7.721022516489028931e-02 -2.683420479297637939e-01 1.084856241941452026e-01 1.462936252355575562e-01 1.300072520971298218e-01 2.061738222837448120e-01 -1.985355317592620850e-01 -1.445652395486831665e-01 -3.091386891901493073e-02 -7.491704821586608887e-02 -1.609985530376434326e-01 3.126730322837829590e-01 1.071496084332466125e-01 1.953958570957183838e-01 -1.077451407909393311e-01 -2.870785295963287354e-01 -2.878827452659606934e-01
2.175928652286529541e-01 2.396694421768188477e-01 -3.384727239608764648e-01 5.124107748270034790e-02 6.951520591974258423e-02 1.705370247364044189e-01 -1.283391565084457397e-01 1.695488393306732178e-01 1.769903749227523804e-01 1.686328649520874023e-01 2.541786730289459229e-01 -3.051289618015289307e-01 1.976613402366638184e-01 -1.094225049018859863e-02 8.968225866556167603e-02 -8.409652858972549438e-03 -2.767608761787414551e-01 -1.816479302942752838e-02 3.019253313541412354e-01 -4.387767985463142395e-02 -1.689459383487701416e-01 1.596101969480514526e-01 -2.514707744121551514e-01 -3.264062106609344482e-02 -1.535390689969062805e-02 -5.291562527418136597e-02 2.380433976650238037e-01 2.627317979931831360e-02 2.118163555860519409e-02 -1.276758462190628052e-01 2.556942999362945557e-01 -5.710627138614654541e-02
2.301110178232192993e-01 -2.253860048949718475e-02 -2.423720657825469971e-01 1.218318752944469452e-02 -1.037291735410690308e-01 -1.640180125832557678e-02 -2.383040785789489746e-01 1.300632357597351074e-01 -1.086523383855819702e-01 2.911185622215270996e-01 -1.536021977663040161e-01 -9.696848690509796143e-02 1.836721450090408325e-01 -1.707456260919570923e-01 2.452471479773521423e-02 1.067467927932739258e-01 -4.054981470108032227e-02 5.237296223640441895e-02 6.057309731841087341e-02 7.422771304845809937e-02 2.716415226459503174e-01 -3.692130325362086296e-03 -8.426518738269805908e-02 4.673547297716140747e-02 2.202262729406356812e-01 2.922484874725341797e-01 4.426610171794891357e-01 6.751512736082077026e-02 1.374843567609786987e-01 -2.517980039119720459e-01 -2.856026291847229004e-01 -5.944885313510894775e-02
4.552087187767028809e-02 -1.707827448844909668e-01 -1.181952282786369324e-01 -2.201006412506103516e-01 5.724261701107025146e-02 -1.106924191117286682e-01 -3.821590542793273926e-01 5.809533968567848206e-02 -6.553851813077926636e-02 1.697978824377059937e-01 1.440104562789201736e-02 -1.927243024110794067e-01 -1.446576602756977081e-02 2.182098627090454102e-01 -6.815250962972640991e-02 -4.080167412757873535e-01 -1.628570556640625000e-01 2.237912565469741821e-01 8.437246829271316528e-02 1.839299201965332031e-01 8.655794709920883179e-02 1.509712636470794678e-01 7.654164917767047882e-03 -1.074360087513923645e-01 -2.289332598447799683e-01 8.900045603513717651e-02 3.011011481285095215e-01 2.772049605846405029e-01 2.272955179214477539e-01 -7.322143763303756714e-02 5.357223004102706909e-02 6.929975003004074097e-02
1.817370802164077759e-01 2.417258620262145996e-01 -3.923922181129455566e-01 -6.486177444458007812e-03 -4.503506794571876526e-02 1.475977711379528046e-03 -4.992476105690002441e-02 -3.658861294388771057e-02 3.630862385034561157e-02 2.990468442440032959e-01 1.614816188812255859e-01 -1.988698989152908325e-01 3.102387785911560059e-01 1.369623094797134399e-01 1.376155763864517212e-01 -3.450399637222290039e-02 -3.003273308277130127e-01 -4.328570514917373657e-02 1.411583721637725830e-01 -8.693284541368484497e-02 -8.458532392978668213e-02 7.484496384859085083e-02 -4.219194129109382629e-02 -7.964817434549331665e-02 9.963694959878921509e-02 2.352277981117367744e-03 1.534462273120880127e-01 -6.219332665205001831e-02 3.847196400165557861e-01 -2.758772969245910645e-01 2.341634780168533325e-01 -2.065216563642024994e-02
1.231261640787124634e-01 8.029885590076446533e-02 2.708478085696697235e-02 -9.154503047466278076e-02 -1.139637157320976257e-01 1.518609523773193359e-01 -3.234662711620330811e-01 5.717359483242034912e-02 -2.504884898662567139e-01 -7.183258887380361557e-03 -2.542147934436798096e-01 -2.571139037609100342e-01 1.334370225667953491e-01 2.797250449657440186e-01 3.259855508804321289e-01 -1.091072335839271545e-01 -1.803569346666336060e-01 -1.326582580804824829e-01 1.663778126239776611e-01 1.336422413587570190e-01 -8.241953700780868530e-02 -1.036445200443267822e-01 2.222398519515991211e-01 -6.330337375402450562e-02 1.155287548899650574e-01 1.660879999399185181e-01 4.262390136718750000e-01 -1.170968450605869293e-02 -9.605328738689422607e-02 -9.704603254795074463e-02 8.639341592788696289e-02 4.603645578026771545e-02
3.951313793659210205e-01 1.319856643676757812e-01 -1.044507995247840881e-01 -2.494774460792541504e-01 -5.051693320274353027e-02 2.769743204116821289e-01 -7.363115996122360229e-02 9.726514667272567749e-02 -2.413050234317779541e-01 3.116988837718963623e-01 1.664914637804031372e-01 -1.200917810201644897e-01 2.053234726190567017e-01 -7.346628699451684952e-03 2.849701978266239166e-02 1.639516502618789673e-01 -1.255438178777694702e-01 4.358788952231407166e-02 1.195080056786537170e-01 -1.118361577391624451e-01 2.135487347841262817e-01 -1.061185821890830994e-01 1.278806477785110474e-02 2.713471651077270508e-01 -2.480510435998439789e-02 1.573853194713592529e-01 1.168875582516193390e-02 -1.092469096183776855e-01 -3.613037243485450745e-02 -3.409114181995391846e-01 2.482569366693496704e-01 1.174955395981669426e-03
9.867551922798156738e-02 -9.181821346282958984e-02 1.171676889061927795e-01 -3.490256369113922119e-01 -5.193549022078514099e-02 -1.193128526210784912e-01 -2.590667605400085449e-01 3.013104759156703949e-02 2.712498903274536133e-01 2.668524980545043945e-01 5.527592450380325317e-02 2.269949018955230713e-02 -5.074669048190116882e-02 5.613283440470695496e-02 2.075111567974090576e-01 1.751145124435424805e-01 -1.996868290007114410e-02 1.951902508735656738e-01 2.025396376848220825e-01 3.872722983360290527e-01 8.660008013248443604e-02 6.786635518074035645e-02 2.665592133998870850e-01 9.766345471143722534e-02 -4.075154289603233337e-02 2.338046133518218994e-01 1.074693799018859863e-01 7.048790156841278076e-02 1.772000789642333984e-01 -3.204576373100280762e-01 -2.446949295699596405e-02 6.153761595487594604e-02
-1.643056124448776245e-01 -2.239881604909896851e-01 -1.805378124117851257e-02 -1.820720918476581573e-02 8.231321722269058228e-02 1.650114655494689941e-01 6.802272796630859375e-02 -2.597237937152385712e-02 9.332822263240814209e-02 3.724710941314697266e-01 7.066456228494644165e-02 -3.036089800298213959e-02 3.363240137696266174e-02 -2.168851941823959351e-01 8.870494365692138672e-02 1.207302659749984741e-01 2.933196537196636200e-02 2.324690520763397217e-01 2.175664305686950684e-01 3.005530536174774170e-01 -3.933718055486679077e-02 -1.317035406827926636e-01 2.617789804935455322e-01 -2.373992353677749634e-01 -7.464461773633956909e-02 6.587454583495855331e-03 4.209418296813964844e-01 7.635508477687835693e-02 2.590578198432922363e-01 -1.014121547341346741e-01 2.377178370952606201e-01 -1.753431046381592751e-03
-3.844835236668586731e-02 -2.931372225284576416e-01 -1.729077696800231934e-01 1.912419646978378296e-01 -1.864443868398666382e-01 7.342586666345596313e-02 -2.869022190570831299e-01 1.050634309649467468e-01 -1.454306840896606445e-01 2.432204633951187134e-01 1.578798592090606689e-01 9.993863850831985474e-02 -6.407035887241363525e-02 -4.791391640901565552e-02 2.799814939498901367e-01 -1.939686387777328491e-01 -2.741631269454956055e-01 2.550565302371978760e-01 2.513388693332672119e-01 1.258650720119476318e-01 7.380888611078262329e-02 -2.562891542911529541e-01 3.551473915576934814e-01 1.036346182227134705e-01 -3.099250793457031250e-02 3.461102768778800964e-02 1.787995845079421997e-01 -8.552931994199752808e-02 4.536723718047142029e-02 6.163509190082550049e-02 -6.069135852158069611e-03 -2.029888145625591278e-02
1.177878230810165405e-01 1.205902248620986938e-01 9.374286234378814697e-02 -9.855464845895767212e-02 1.407899558544158936e-01 -3.295514732599258423e-02 -2.127632498741149902e-01 5.209197849035263062e-02 2.188120037317276001e-01 5.391743183135986328e-01 1.102469637989997864e-01 -1.277219057083129883e-01 4.113562703132629395e-01 4.658995568752288818e-02 2.686950564384460449e-01 -4.536193609237670898e-02 -2.308084070682525635e-01 6.935951113700866699e-02 -3.291419520974159241e-02 -6.377773731946945190e-02 -9.973756968975067139e-02 -8.460103720426559448e-02 1.345798838883638382e-02 4.668848589062690735e-02 -7.285921275615692139e-02 6.063618883490562439e-02 1.717565208673477173e-01 1.180800274014472961e-01 -7.445472478866577148e-02 1.981493383646011353e-01 8.878891915082931519e-02 2.892767786979675293e-01
4.425121098756790161e-02 -8.804215490818023682e-02 1.086230650544166565e-01 -5.684848129749298096e-02 -8.453494310379028320e-02 -3.833899274468421936e-02 -1.766214072704315186e-01 -9.417053312063217163e-03 2.390901297330856323e-01 1.723239719867706299e-01 3.104343116283416748e-01 -3.039242029190063477e-01 4.972196221351623535e-01 2.238840013742446899e-01 -1.024250593036413193e-02 1.252071708440780640e-01 -2.404514551162719727e-01 -2.334100604057312012e-01 9.125769138336181641e-02 5.836605280637741089e-02 5.155253782868385315e-02 7.919221185147762299e-03 8.850814402103424072e-02 1.475751698017120361e-01 -1.850541867315769196e-02 1.645416915416717529e-01 3.278366029262542725e-01 -8.555866032838821411e-02 -3.183758258819580078e-02 -8.673471212387084961e-02 2.184451185166835785e-02 1.975757628679275513e-01
9.349953383207321167e-02 -1.095554381608963013e-01 -2.499843090772628784e-01 1.034414246678352356e-01 1.409705169498920441e-02 3.119969740509986877e-02 4.720409214496612549e-02 -1.779365092515945435e-01 3.622457385063171387e-01 1.810214221477508545e-01 5.717580765485763550e-02 -4.763015732169151306e-02 3.554457128047943115e-01 1.225745081901550293e-01 1.950486898422241211e-01 -4.303645715117454529e-02 -3.370837494730949402e-02 -6.288040429353713989e-02 4.539244771003723145e-01 1.113841086626052856e-01 -2.631596475839614868e-02 -2.334822565317153931e-01 2.696149051189422607e-01 7.323972880840301514e-02 7.375741750001907349e-02 -9.408550709486007690e-02 2.392367273569107056e-01 1.094151362776756287e-01 1.514412760734558105e-01 -2.154403030872344971e-01 7.117308676242828369e-02 -7.410287857055664062e-02
1.284019201993942261e-01 9.879961609840393066e-02 -8.394993841648101807e-02 1.324379593133926392e-01 -3.968844413757324219e-01 1.413677334785461426e-01 -3.294779956340789795e-01 9.168601036071777344e-02 -1.234898790717124939e-01 4.414026439189910889e-02 -1.926338076591491699e-01 -1.932672783732414246e-02 1.566642075777053833e-01 1.381595730781555176e-01 3.210104107856750488e-01 -6.407941132783889771e-02 -2.332646250724792480e-01 -2.206490561366081238e-02 1.237030029296875000e-01 3.532243892550468445e-02 -1.808634698390960693e-01 -8.619343489408493042e-02 1.374472379684448242e-01 -1.263100206851959229e-01 -3.554915264248847961e-02 2.152408957481384277e-01 4.340412914752960205e-01 -6.391210108995437622e-02 -4.040835797786712646e-02 -1.758017838001251221e-01 6.264780461788177490e-02 -1.620680242776870728e-01
-2.320058494806289673e-01 -1.169073134660720825e-01 5.241035670042037964e-02 -2.122480869293212891e-01 -1.641886979341506958e-01 8.265236765146255493e-02 -1.054660081863403320e-01 2.707067131996154785e-02 -5.932207219302654266e-03 1.381582468748092651e-01 -5.653431639075279236e-03 -2.440684288740158081e-01 1.860103756189346313e-01 -1.131485700607299805e-01 1.831094920635223389e-01 -1.854026168584823608e-01 -2.934810817241668701e-01 -1.139050051569938660e-01 2.779394686222076416e-01 4.314680024981498718e-02 -1.095073446631431580e-01 -2.434467151761054993e-02 -2.573568820953369141e-01 -6.353128701448440552e-02 -1.523946076631546021e-01 6.454374641180038452e-02 1.978655457496643066e-01 -2.928698621690273285e-02 1.674658618867397308e-02 -3.132741451263427734e-01 -9.273908287286758423e-02 -4.577596485614776611e-01
1.019072085618972778e-01 6.962703075259923935e-03 4.236942622810602188e-03 -2.042032480239868164e-01 1.101345121860504150e-01 1.311657726764678955e-01 -1.814272254705429077e-01 -2.898615226149559021e-02 -3.083079755306243896e-01 2.791130542755126953e-01 2.607652842998504639e-01 -5.774422734975814819e-02 9.468307346105575562e-02 -6.570417433977127075e-02 5.029723420739173889e-02 -8.766047656536102295e-02 -1.885030120611190796e-01 3.830115795135498047e-01 -1.347580105066299438e-01 1.163214296102523804e-01 -1.582884490489959717e-01 -1.333832144737243652e-01 -2.171899750828742981e-02 -9.737563319504261017e-03 -1.088856533169746399e-02 1.652574352920055389e-02 2.148265689611434937e-01 -1.209332793951034546e-01 6.740064173936843872e-02 -3.412435054779052734e-01 3.524340391159057617e-01 -2.308058142662048340e-01
-2.598174382001161575e-03 -3.238015621900558472e-02 9.159548580646514893e-02 3.554721176624298096e-02 5.976952612400054932e-02 2.868835814297199249e-02 -2.270256578922271729e-01 -7.314171642065048218e-02 1.505135744810104370e-01 3.100746870040893555e-01 5.658608395606279373e-03 1.518413722515106201e-01 2.457853555679321289e-01 1.454339176416397095e-01 -9.709101170301437378e-02 3.544694483280181885e-01 1.647702753543853760e-01 -5.449681077152490616e-03 8.667056262493133545e-02 1.876909881830215454e-01 -2.780423127114772797e-02 -1.602435559034347534e-01 -7.093218713998794556e-02 5.778291961178183556e-04 -2.095964252948760986e-01 1.996998190879821777e-01 3.636002540588378906e-01 3.294308483600616455e-01 1.953046172857284546e-01 -1.810599714517593384e-01 2.581558823585510254e-01 -7.724870741367340088e-02
-1.657971888780593872e-01 -1.556564122438430786e-01 1.281649619340896606e-01 9.362084791064262390e-03 -3.056638538837432861e-01 -8.593073487281799316e-02 -4.383491873741149902e-01 -3.353885933756828308e-02 1.855447739362716675e-01 5.185911804437637329e-02 -1.764012314379215240e-02 -3.700468540191650391e-01 1.687769442796707153e-01 -9.319598227739334106e-02 7.449105381965637207e-02 1.047800928354263306e-01 -2.691999971866607666e-01 -1.632135733962059021e-02 2.179030925035476685e-01 1.725388877093791962e-02 -1.771390438079833984e-02 -4.153349101543426514e-01 1.710449755191802979e-01 -1.106454879045486450e-01 -1.107548475265502930e-01 3.784612938761711121e-02 1.656558960676193237e-01 6.800249218940734863e-02 -1.033465284854173660e-02 -9.425875544548034668e-02 1.884661614894866943e-02 -1.402718424797058105e-01
-2.823306806385517120e-02 1.539229787886142731e-02 6.836980581283569336e-02 -2.380103617906570435e-01 2.250943100079894066e-03 1.105992794036865234e-01 -4.676160588860511780e-02 3.308839499950408936e-01 2.864721119403839111e-01 4.433124661445617676e-01 2.950239740312099457e-02 -2.852007746696472168e-01 1.496364772319793701e-01 1.677209585905075073e-01 5.764986202120780945e-02 -1.647768169641494751e-01 -1.275881677865982056e-01 -8.874318748712539673e-02 1.875280737876892090e-01 1.386474519968032837e-01 -9.986763447523117065e-02 1.196111664175987244e-01 -5.184920970350503922e-03 3.296061977744102478e-02 -1.142619699239730835e-01 1.103537753224372864e-01 4.128652513027191162e-01 -5.999941751360893250e-02 -5.565485730767250061e-02 -1.501196473836898804e-01 -1.026265546679496765e-01 1.803925782442092896e-01
7.988651841878890991e-02 -2.024910151958465576e-01 -3.239285945892333984e-02 -1.877132058143615723e-01 -1.184080541133880615e-01 -4.988592490553855896e-02 -1.106028184294700623e-01 -4.405768122524023056e-03 3.481799066066741943e-01 2.715432643890380859e-01 4.908522218465805054e-02 -1.298877298831939697e-01 1.732567995786666870e-01 4.205333441495895386e-02 2.164043337106704712e-01 1.507927924394607544e-01 -1.296899467706680298e-01 2.590703368186950684e-01 -1.727436333894729614e-01 3.772156238555908203e-01 -4.463187232613563538e-02 -2.970994710922241211e-01 -3.473845496773719788e-02 1.624988168478012085e-01 4.863684531301259995e-03 2.467651814222335815e-01 1.315737813711166382e-01 -1.027385815978050232e-01 -2.757524326443672180e-02 -2.651956081390380859e-01 1.656797975301742554e-01 1.034587249159812927e-01
1.095170602202415466e-01 1.067475005984306335e-01 8.245280385017395020e-02 -2.089694142341613770e-01 -2.753049880266189575e-02 1.469676345586776733e-01 -3.701935410499572754e-01 -1.625605672597885132e-01 -1.409985125064849854e-01 8.672642707824707031e-02 1.063724607229232788e-01 -2.783482074737548828e-01 8.719707280397415161e-02 1.223629117012023926e-01 3.278821408748626709e-01 -3.644027980044484138e-03 -2.829504311084747314e-01 -9.667127579450607300e-02 1.682237833738327026e-01 2.815849781036376953e-01 -2.241253554821014404e-01 9.492683410644531250e-02 2.315389961004257202e-01 -1.689964830875396729e-01 -1.262092143297195435e-01 -9.466689079999923706e-02 1.886858344078063965e-01 -1.899564266204833984e-01 -5.588418990373611450e-02 -1.172804012894630432e-01 1.593403220176696777e-01 -1.295163631439208984e-01
1.596236824989318848e-01 -1.368271112442016602e-01 -1.552943587303161621e-01 -1.117014065384864807e-01 -5.519383028149604797e-02 3.873433768749237061e-01 -2.533302307128906250e-01 -2.121746689081192017e-01 -7.404091954231262207e-02 2.185598462820053101e-01 -5.204254295676946640e-03 -6.686433334834873676e-04 8.171346783638000488e-02 1.025655120611190796e-01 1.818154305219650269e-01 -9.985820949077606201e-02 -2.753283679485321045e-01 4.625264182686805725e-02 1.935290247201919556e-01 6.954825669527053833e-02 4.358262717723846436e-01 -2.967374622821807861e-01 3.985720872879028320e-02 -1.240713372826576233e-01 -1.176228895783424377e-01 -6.872615963220596313e-02 1.055088341236114502e-01 1.582509130239486694e-01 -2.405454777181148529e-02 1.524609178304672241e-01 1.133481785655021667e-01 1.918489784002304077e-01
9.863044321537017822e-02 -7.311660796403884888e-02 9.083589911460876465e-02 3.836821764707565308e-02 -8.617347478866577148e-02 -2.138702571392059326e-01 -1.051862761378288269e-01 -2.111812829971313477e-01 1.165522783994674683e-01 1.632870733737945557e-01 -1.078279018402099609e-01 -7.463371008634567261e-02 2.462090253829956055e-01 3.653191328048706055e-01 2.687227725982666016e-02 1.842669099569320679e-01 6.959985196590423584e-02 7.211110787466168404e-04 1.944376826286315918e-01 1.342816948890686035e-01 -7.393124699592590332e-02 -1.263411343097686768e-01 -2.044885009527206421e-01 -1.584038734436035156e-01 -2.112731039524078369e-01 1.184185296297073364e-01 2.839177548885345459e-01 1.781997978687286377e-01 4.538341239094734192e-02 -4.923160672187805176e-01 1.229433715343475342e-01 2.421183884143829346e-02
-1.057754084467887878e-01 2.057345807552337646e-01 -1.386805623769760132e-01 -1.821787208318710327e-01 -5.525702610611915588e-02 3.917261585593223572e-02 -6.381090730428695679e-02 -8.088897168636322021e-02 -1.308159977197647095e-01 1.010410040616989136e-01 -2.462296783924102783e-01 -2.074556052684783936e-01 3.091951608657836914e-01 -8.390731178224086761e-03 4.091014564037322998e-01 9.968728758394718170e-03 -3.617590069770812988e-01 -1.305145490914583206e-02 2.308380007743835449e-01 1.789699345827102661e-01 9.700471162796020508e-02 -1.983819752931594849e-01 -1.682729646563529968e-02 -1.187715604901313782e-01 -2.014169394969940186e-01 7.368092983961105347e-02 1.513610631227493286e-01 -3.329727947711944580e-01 -5.439022183418273926e-02 1.095340922474861145e-01 -4.001137614250183105e-02 9.428284317255020142e-02
6.390980631113052368e-02 9.448942542076110840e-02 -1.781314462423324585e-01 7.820399105548858643e-02 1.605587601661682129e-01 1.069022193551063538e-01 -1.228812038898468018e-01 -1.173753142356872559e-01 1.795326620340347290e-01 5.487326383590698242e-01 1.881423592567443848e-01 -9.100922197103500366e-02 2.777622044086456299e-01 2.575241401791572571e-02 2.311316430568695068e-01 2.123827487230300903e-01 -3.393151164054870605e-01 -1.820047944784164429e-01 -2.274964749813079834e-01 -2.590113505721092224e-02 6.926641799509525299e-03 -5.497575551271438599e-02 -1.385656595230102539e-01 -4.877423867583274841e-02 -1.242618188261985779e-01 7.082611788064241409e-03 1.452927738428115845e-01 -2.062753587961196899e-01 3.038863465189933777e-02 -1.470226645469665527e-01 1.668957434594631195e-02 -4.888290166854858398e-02
1.848956644535064697e-01 -1.384029984474182129e-01 2.936114072799682617e-01 -2.914908826351165771e-01 1.913091912865638733e-02 1.962427794933319092e-01 -1.703412681818008423e-01 5.871379375457763672e-02 1.301549524068832397e-01 1.128838490694761276e-02 2.617127634584903717e-02 -1.051368713378906250e-01 1.527033150196075439e-01 2.183161526918411255e-01 2.182450145483016968e-01 1.495919078588485718e-01 -8.436108008027076721e-03 2.215952277183532715e-01 3.091614842414855957e-01 1.661799103021621704e-01 3.641019284259527922e-04 7.057017087936401367e-02 2.167166918516159058e-01 1.401514708995819092e-01 -1.815067678689956665e-01 3.616105914115905762e-01 2.150719761848449707e-01 3.409641096368432045e-03 7.240840792655944824e-02 -2.399606853723526001e-01 1.324610561132431030e-01 6.497630383819341660e-03
3.410381823778152466e-02 -2.398180514574050903e-01 -7.274749130010604858e-02 -2.925396263599395752e-01 -1.381283849477767944e-01 1.166391298174858093e-01 -1.760490685701370239e-01 3.485182225704193115e-01 1.969742178916931152e-01 -1.079919002950191498e-02 2.936319410800933838e-01 -1.452116370201110840e-01 2.433102279901504517e-01 1.737446188926696777e-01 -7.034476846456527710e-03 1.963066309690475464e-01 -2.060049772262573242e-01 -1.269180923700332642e-01 1.174378693103790283e-01 1.285997480154037476e-01 1.195538341999053955e-01 -6.764461286365985870e-03 2.400023937225341797e-01 -7.939151674509048462e-02 -9.119971655309200287e-03 6.276302784681320190e-02 3.161800205707550049e-01 -1.056752353906631470e-01 9.917247295379638672e-02 -2.818363308906555176e-01 -2.754197642207145691e-02 -1.371567845344543457e-01
-1.143604665994644165e-01 1.287294179201126099e-01 -2.215435057878494263e-01 3.540088608860969543e-02 7.607734948396682739e-02 1.004535853862762451e-01 -2.853493094444274902e-01 -1.779685169458389282e-01 1.726846769452095032e-02 2.611237466335296631e-01 -2.747517526149749756e-01 -1.140725761651992798e-01 2.023418396711349487e-01 -2.123216092586517334e-01 1.805486381053924561e-01 2.614410519599914551e-01 -9.808493405580520630e-02 -5.393598601222038269e-02 2.854617834091186523e-01 2.439448237419128418e-02 -8.901213109493255615e-02 -3.683884143829345703e-01 5.218764021992683411e-02 -2.567512989044189453e-01 -1.955550462007522583e-01 1.940675228834152222e-01 9.258580207824707031e-02 -2.151200771331787109e-01 -4.027747735381126404e-02 -1.432213280349969864e-02 3.390923887491226196e-02 -8.038625121116638184e-02
2.851790487766265869e-01 2.097443118691444397e-02 -1.568189561367034912e-01 -6.437807809561491013e-03 3.630080446600914001e-02 1.064958423376083374e-01 -2.652998268604278564e-01 1.569108814001083374e-01 2.067830115556716919e-01 4.814178943634033203e-01 2.407088279724121094e-01 1.396865770220756531e-02 8.678139187395572662e-03 -1.481224000453948975e-01 7.998275011777877808e-02 1.711137890815734863e-01 -1.092964857816696167e-01 -2.391169071197509766e-01 2.428573518991470337e-01 -2.384330779314041138e-01 -1.400738805532455444e-01 -1.369860172271728516e-01 3.149177879095077515e-02 1.668670326471328735e-01 -6.925454735755920410e-02 1.288337409496307373e-01 4.645116627216339111e-03 -3.247907757759094238e-02 -1.662868820130825043e-02 -9.375230222940444946e-02 3.164334893226623535e-01 1.083625778555870056e-01
1.060121878981590271e-01 2.110414765775203705e-02 -9.569673985242843628e-02 -1.796915829181671143e-01 -2.362472862005233765e-01 -9.082309156656265259e-02 -8.098661899566650391e-02 -7.223309576511383057e-02 -3.389366269111633301e-01 3.349148929119110107e-01 3.146814107894897461e-01 -2.389559596776962280e-01 5.055097863078117371e-02 1.612057238817214966e-01 -1.264449656009674072e-01 1.559851765632629395e-01 -2.197018414735794067e-01 -7.809243351221084595e-02 1.353416144847869873e-01 7.324126362800598145e-02 -1.185291446745395660e-03 -2.373270243406295776e-01 -6.936903297901153564e-02 -8.476454764604568481e-03 -6.861232221126556396e-02 -3.547133132815361023e-02 1.958360075950622559e-01 3.253596723079681396e-01 1.371360719203948975e-01 -7.128515839576721191e-02 8.951824903488159180e-02 -3.125091493129730225e-01
-2.243604324758052826e-02 -3.085805177688598633e-01 -2.078795433044433594e-02 1.156573817133903503e-01 8.380459994077682495e-02 4.900790378451347351e-02 -3.738551139831542969e-01 -1.048670057207345963e-02 1.992250978946685791e-02 3.892948031425476074e-01 2.172180265188217163e-01 -1.560745537281036377e-01 1.378894448280334473e-01 1.002734825015068054e-01 2.080508172512054443e-01 2.845930159091949463e-01 -2.390408664941787720e-01 2.947089076042175293e-01 -8.622068166732788086e-02 1.037638187408447266e-01 1.857428252696990967e-01 -2.363886386156082153e-01 -1.125799715518951416e-01 1.773943603038787842e-01 9.530664235353469849e-02 2.818618668243288994e-03 5.865295976400375366e-02 1.118694022297859192e-01 9.286958724260330200e-02 6.777909398078918457e-02 -9.883029758930206299e-02 1.399154663085937500e-01
-1.098159253597259521e-01 -9.100241214036941528e-02 -1.670355498790740967e-01 -1.436616033315658569e-01 -6.461403518915176392e-02 -1.964963823556900024e-01 -2.774651348590850830e-01 1.549978852272033691e-01 8.643868565559387207e-02 4.489862918853759766e-02 -2.781395912170410156e-01 -1.768399626016616821e-01 -1.961777210235595703e-01 -1.821927353739738464e-02 1.028129458427429199e-01 1.496854126453399658e-01 -4.456060826778411865e-01 1.070987358689308167e-01 3.341184854507446289e-01 5.914579704403877258e-02 2.202010713517665863e-02 -3.128908872604370117e-01 8.152867853641510010e-02 -2.289633750915527344e-01 -1.501560062170028687e-01 -6.269178702495992184e-04 1.668619662523269653e-01 -3.025479242205619812e-02 4.614525288343429565e-02 -7.197050750255584717e-02 2.103405892848968506e-01 -1.091977730393409729e-01
1.022906079888343811e-01 2.084062248468399048e-01 -4.556672647595405579e-02 1.481745392084121704e-01 -3.153198659420013428e-01 5.774882808327674866e-02 -2.319947034120559692e-01 -7.258300483226776123e-02 -2.937026023864746094e-01 2.425152957439422607e-01 -5.712917074561119080e-02 -2.805744111537933350e-01 1.175842508673667908e-01 1.182452514767646790e-01 3.622750639915466309e-01 -9.470159560441970825e-02 -1.253103464841842651e-01 -1.446971297264099121e-01 1.006808429956436157e-01 1.080901101231575012e-01 -3.161276131868362427e-02 -9.468543529510498047e-02 1.972829848527908325e-01 -2.797269821166992188e-01 -7.663161493837833405e-03 2.293942123651504517e-01 1.633484512567520142e-01 -9.763745218515396118e-02 -6.160857528448104858e-02 -2.659395635128021240e-01 -4.309301823377609253e-02 -1.194766908884048462e-01
7.037870585918426514e-02 -1.907864362001419067e-01 6.887967884540557861e-02 1.309135854244232178e-01 -8.836261183023452759e-02 -1.351151019334793091e-01 -3.198472261428833008e-01 2.040647715330123901e-02 -7.605784572660923004e-03 2.255337089300155640e-01 9.901793301105499268e-02 -1.692457795143127441e-01 -7.288852334022521973e-02 8.562369644641876221e-02 1.543272882699966431e-01 -8.234884589910507202e-02 -2.679277658462524414e-01 -5.424845498055219650e-03 4.182338714599609375e-01 2.272166758775711060e-01 5.539643391966819763e-02 8.268497139215469360e-02 1.409112066030502319e-01 -1.249770373106002808e-01 -3.566388487815856934e-01 -7.491073012351989746e-02 2.713906168937683105e-01 -3.401999473571777344e-01 -4.225203592795878649e-04 -6.964784115552902222e-02 -4.935821890830993652e-02 -4.632400348782539368e-02
8.027177304029464722e-02 -2.299499660730361938e-01 1.731694936752319336e-01 -1.968438625335693359e-01 3.510577976703643799e-02 1.059076339006423950e-01 -1.606562733650207520e-01 1.584963500499725342e-01 1.763626188039779663e-01 2.092818319797515869e-01 2.530450746417045593e-02 -9.001797437667846680e-02 1.815865039825439453e-01 2.671777456998825073e-02 1.962320357561111450e-01 2.083779275417327881e-01 -1.719670146703720093e-01 2.895670235157012939e-01 6.677108258008956909e-02 4.840700328350067139e-01 5.154157057404518127e-02 -2.090540677309036255e-01 -8.177001774311065674e-02 6.635625660419464111e-02 1.581409424543380737e-01 8.494785428047180176e-02 5.112279322929680347e-04 8.975951001048088074e-03 -1.166114732623100281e-01 -2.744827270507812500e-01 1.908889561891555786e-01 2.048544734716415405e-01
8.868576586246490479e-02 5.576280876994132996e-02 3.020674362778663635e-02 -5.552902817726135254e-02 -2.050524353981018066e-01 1.077380105853080750e-01 -3.571842312812805176e-01 -1.734106838703155518e-01 -1.328792870044708252e-01 2.694266848266124725e-02 -7.456891983747482300e-02 -3.103048503398895264e-01 2.176338434219360352e-01 2.658185362815856934e-02 2.242598384618759155e-01 1.948531903326511383e-02 -2.034724205732345581e-01 1.860494725406169891e-02 1.599675416946411133e-01 2.349212914705276489e-01 7.687673717737197876e-02 7.088852673768997192e-02 1.371585726737976074e-01 -2.057719528675079346e-01 8.421525359153747559e-02 1.354054659605026245e-01 3.148120343685150146e-01 -9.915585815906524658e-02 -1.619146764278411865e-01 -1.575842946767807007e-01 3.929542303085327148e-01 -1.424985677003860474e-01
1.784883588552474976e-01 -9.619639813899993896e-02 2.565058171749114990e-01 -4.252319633960723877e-01 1.278681214898824692e-02 -8.837452530860900879e-02 -4.918472096323966980e-02 1.142450980842113495e-02 1.776372343301773071e-01 1.947066932916641235e-01 2.305808663368225098e-01 -8.934875577688217163e-02 1.151482239365577698e-01 1.074570938944816589e-01 2.139475047588348389e-01 1.354306191205978394e-01 -5.296400748193264008e-03 7.197438180446624756e-02 2.512910664081573486e-01 7.438817620277404785e-02 -1.106943935155868530e-01 3.937342762947082520e-02 1.886985749006271362e-01 1.752231717109680176e-01 -1.044073775410652161e-01 2.273915708065032959e-01 3.303733170032501221e-01 -3.571538627147674561e-02 -3.515489865094423294e-03 -2.980428934097290039e-01 2.077666074037551880e-01 1.522111892700195312e-01
-7.186444103717803955e-02 -7.122287899255752563e-02 3.636560589075088501e-02 1.332642436027526855e-01 -2.040368765592575073e-01 -1.246780157089233398e-01 -2.909819185733795166e-01 1.972084864974021912e-02 1.230350956320762634e-01 -4.029102250933647156e-02 -1.744108274579048157e-02 -2.747473418712615967e-01 2.451211065053939819e-01 1.018678918480873108e-01 1.067342683672904968e-01 4.757955297827720642e-02 -3.811653554439544678e-01 -3.578596562147140503e-02 1.804504394531250000e-01 1.136160343885421753e-01 -2.001809626817703247e-01 -2.823152542114257812e-01 2.819921076297760010e-01 -1.033742260187864304e-02 -6.704700738191604614e-02 9.056956321001052856e-02 2.534802444279193878e-02 2.168205678462982178e-01 1.327179372310638428e-01 -1.343052238225936890e-01 2.140651643276214600e-01 -3.442531824111938477e-01
2.637378573417663574e-01 -1.708641052246093750e-01 1.267259269952774048e-01 -7.901434600353240967e-02 9.793511033058166504e-02 -1.692016571760177612e-01 -3.616047203540802002e-01 2.156953215599060059e-01 -1.137453541159629822e-01 9.654692560434341431e-02 2.072564512491226196e-01 1.692752987146377563e-01 3.307291865348815918e-01 -1.853089034557342529e-01 1.426730770617723465e-02 1.586332619190216064e-01 -3.168600797653198242e-01 7.769843935966491699e-02 -2.173727843910455704e-03 5.679883807897567749e-02 2.280223667621612549e-01 -1.497217118740081787e-01 -1.003354489803314209e-01 -9.797784499824047089e-03 -5.591646581888198853e-02 1.508355587720870972e-01 1.018828153610229492e-01 -5.885285511612892151e-02 1.794997006654739380e-01 -3.580786585807800293e-01 7.315281778573989868e-02 2.698884159326553345e-02
-2.094264626502990723e-01 -6.154305487871170044e-02 -2.501279860734939575e-02 -8.334894478321075439e-02 2.668542787432670593e-02 -2.663298510015010834e-02 -2.419179677963256836e-01 1.211934164166450500e-01 1.488987356424331665e-01 1.196176409721374512e-01 -4.556286707520484924e-02 -1.973974257707595825e-01 2.897364497184753418e-01 7.906246930360794067e-02 1.399448961019515991e-01 -7.806729525327682495e-02 -2.006456628441810608e-02 2.792223095893859863e-01 7.393506169319152832e-02 4.321301579475402832e-01 -1.435993164777755737e-01 -1.767086088657379150e-01 -1.211986243724822998e-01 8.719671517610549927e-02 1.304605603218078613e-01 1.079899594187736511e-01 1.743308901786804199e-01 1.217506080865859985e-01 9.546713531017303467e-02 -3.356096744537353516e-01 3.099038898944854736e-01 2.008842825889587402e-01
2.000151574611663818e-01 -1.471725702285766602e-01 5.383314564824104309e-03 -1.056258231401443481e-01 -1.821686774492263794e-01 1.030090674757957458e-01 -2.345599979162216187e-01 1.800840795040130615e-01 1.760622411966323853e-01 3.509714454412460327e-02 1.667305082082748413e-01 -6.745315343141555786e-02 2.502557933330535889e-01 1.648268103599548340e-01 1.841482520103454590e-01 -1.413613464683294296e-02 -1.751762628555297852e-01 4.298495594412088394e-03 9.429319202899932861e-02 2.812345623970031738e-01 -3.307001888751983643e-01 5.442472919821739197e-02 2.762123942375183105e-02 2.196462266147136688e-02 -4.065462946891784668e-02 3.537770807743072510e-01 3.013312220573425293e-01 -3.789483755826950073e-02 -5.620783194899559021e-02 -2.814538180828094482e-01 -9.676748886704444885e-03 2.713708579540252686e-01
-1.187654957175254822e-01 -9.801585972309112549e-02 -1.569070369005203247e-01 -2.945117354393005371e-01 -3.268873691558837891e-01 8.866511285305023193e-02 -1.867445558309555054e-01 -2.860966883599758148e-02 -2.688989639282226562e-01 2.998490929603576660e-01 3.137998282909393311e-01 -1.166388392448425293e-01 1.372731663286685944e-02 1.640308946371078491e-01 -1.324774231761693954e-03 1.262747198343276978e-01 -1.325761526823043823e-01 3.492023050785064697e-02 2.341749072074890137e-01 4.894646629691123962e-02 1.440677046775817871e-01 -2.490457594394683838e-01 -6.255618482828140259e-02 -7.043392211198806763e-02 3.023021854460239410e-02 -1.938817948102951050e-01 1.580735892057418823e-01 2.136660814285278320e-01 2.852009236812591553e-01 -1.280714944005012512e-02 -1.650562882423400879e-02 -1.964321881532669067e-01
6.989978253841400146e-02 -1.061582863330841064e-01 -1.671062707901000977e-01 -2.968915700912475586e-01 -2.422273606061935425e-01 -2.552610822021961212e-02 1.813037879765033722e-02 2.428157031536102295e-01 1.071750596165657043e-01 3.267532289028167725e-01 1.934167444705963135e-01 -7.143318653106689453e-02 2.080885469913482666e-01 1.021275222301483154e-01 1.150323748588562012e-01 2.610347867012023926e-01 -3.884338140487670898e-01 2.872598171234130859e-01 -1.039043441414833069e-01 2.385679632425308228e-01 -9.346556663513183594e-02 1.143049448728561401e-01 -8.623950928449630737e-02 5.671110004186630249e-02 -1.155608296394348145e-01 1.225490793585777283e-01 8.743482828140258789e-02 -5.608484894037246704e-02 1.501188576221466064e-01 2.365548163652420044e-03 1.948583126068115234e-01 1.416107714176177979e-01
5.691058188676834106e-02 3.536055237054824829e-02 -1.687655225396156311e-02 -2.142159193754196167e-01 1.906821429729461670e-01 -1.141449362039566040e-01 -1.052610278129577637e-01 1.534028798341751099e-01 -1.470847278833389282e-01 4.649781584739685059e-01 7.026475667953491211e-02 1.005293726921081543e-01 1.770545989274978638e-01 -2.398765534162521362e-01 -1.460073143243789673e-01 1.877339184284210205e-02 -2.805350720882415771e-01 8.397603780031204224e-02 2.816994190216064453e-01 -2.927124872803688049e-02 2.792401425540447235e-02 -1.640392839908599854e-01 -1.454902887344360352e-01 -1.353994756937026978e-01 -1.807751320302486420e-02 2.129233181476593018e-01 1.706098765134811401e-01 3.617362119257450104e-03 3.387067019939422607e-01 -2.361499071121215820e-01 7.344947755336761475e-02 -1.344422399997711182e-01
-1.073271036148071289e-02 -1.423778682947158813e-01 8.757961331866681576e-04 -1.349175125360488892e-01 -2.115385681390762329e-01 1.773595064878463745e-02 -1.467133164405822754e-01 3.510818481445312500e-01 1.770173907279968262e-01 3.068007528781890869e-01 5.546658858656883240e-02 -1.219886615872383118e-01 2.739489376544952393e-01 1.666478812694549561e-02 -5.505660921335220337e-02 3.383103311061859131e-01 2.086139917373657227e-01 2.707752585411071777e-01 1.427675932645797729e-01 1.718272864818572998e-01 1.299205329269170761e-02 -3.161205649375915527e-01 -3.120979294180870056e-02 -2.940691262483596802e-02 -1.632098294794559479e-02 -1.378931701183319092e-01 2.458775192499160767e-01 1.090726032853126526e-01 -3.220902010798454285e-02 -1.460784226655960083e-01 1.991181671619415283e-01 1.139695122838020325e-01
1.256515234708786011e-01 1.200445815920829773e-01 -2.786479704082012177e-02 2.219561040401458740e-01 1.347412727773189545e-02 8.505263924598693848e-02 -4.382265210151672363e-01 -5.301284790039062500e-02 2.284666597843170166e-01 -2.747573517262935638e-02 -1.021548360586166382e-02 -1.316375434398651123e-01 2.451736479997634888e-01 -5.318954586982727051e-03 -3.061215393245220184e-03 -1.928993128240108490e-02 -1.922019720077514648e-01 2.692567706108093262e-01 -4.320351779460906982e-02 1.329812407493591309e-01 -1.207156926393508911e-01 -2.779001593589782715e-01 2.147822231054306030e-01 -4.555052611976861954e-03 4.333032667636871338e-02 1.599769741296768188e-01 3.170871734619140625e-01 -1.257219016551971436e-01 -6.033587455749511719e-02 -6.222177669405937195e-02 3.882591128349304199e-01 -1.325339674949645996e-01
3.755728006362915039e-01 -8.070662617683410645e-02 -1.296159029006958008e-01 -2.477302700281143188e-01 2.467792779207229614e-01 1.597058027982711792e-01 -3.121857643127441406e-01 -1.444771140813827515e-01 -1.390244811773300171e-01 2.854794859886169434e-01 3.204579949378967285e-01 -1.695031970739364624e-01 2.113541215658187866e-01 5.704638734459877014e-02 1.438002586364746094e-01 -1.369929909706115723e-01 2.653058245778083801e-02 2.221443951129913330e-01 1.221984401345252991e-01 -1.992367208003997803e-02 -2.849453315138816833e-02 -1.735445857048034668e-01 3.380782529711723328e-02 -1.170042753219604492e-01 1.164891272783279419e-01 3.395162522792816162e-02 1.193704828619956970e-01 -1.795548200607299805e-02 2.346398830413818359e-01 -1.389407813549041748e-01 2.781809121370315552e-02 -1.852771937847137451e-01
-9.207272902131080627e-03 4.205309227108955383e-02 -1.932277381420135498e-01 -9.373466670513153076e-02 3.948215767741203308e-02 8.135951310396194458e-02 -9.159495681524276733e-02 -6.398385763168334961e-02 5.738003179430961609e-02 1.943647414445877075e-01 1.592006534337997437e-01 -1.582493633031845093e-01 3.530081510543823242e-01 1.136433035135269165e-01 4.646221175789833069e-02 -2.485182508826255798e-02 -4.751022756099700928e-01 -4.801810905337333679e-02 3.815254569053649902e-01 -1.002082303166389465e-01 -1.073449775576591492e-01 9.132494777441024780e-02 9.222761541604995728e-02 -2.021206021308898926e-01 -1.284229159355163574e-01 6.131170783191919327e-03 5.065925791859626770e-02 3.242084383964538574e-01 7.934894412755966187e-02 2.438690140843391418e-02 1.192543655633926392e-01 3.184727430343627930e-01
9.043667465448379517e-03 -3.462847173213958740e-01 -2.443399513140320778e-03 -1.532331258058547974e-01 -9.307486563920974731e-02 -2.456488758325576782e-01 -2.303595095872879028e-01 -2.953143045306205750e-02 5.590528994798660278e-02 3.813965320587158203e-01 4.994512721896171570e-02 -1.588281244039535522e-01 2.139496654272079468e-01 1.314333826303482056e-01 3.490149080753326416e-01 5.688051506876945496e-02 -6.556686013936996460e-02 2.153545767068862915e-01 -1.411542147397994995e-01 2.382701039314270020e-01 7.505169603973627090e-03 3.499570535495877266e-03 -6.169521808624267578e-02 -3.601837903261184692e-02 5.880317464470863342e-02 1.760696023702621460e-01 3.363159894943237305e-01 1.683504581451416016e-01 -1.817445605993270874e-01 9.686549752950668335e-02 -1.053273081779479980e-01 8.489257842302322388e-02
5.487894266843795776e-02 -1.486520469188690186e-01 1.719323545694351196e-01 -5.836922675371170044e-02 1.288218945264816284e-01 1.322054117918014526e-01 -1.755389273166656494e-01 -1.231128871440887451e-01 -8.657293021678924561e-02 2.920087873935699463e-01 9.421571157872676849e-03 -2.084976620972156525e-02 1.634399741888046265e-01 2.827209793031215668e-02 6.447549909353256226e-02 2.014381885528564453e-01 -2.161493338644504547e-02 7.691030204296112061e-02 5.018797144293785095e-02 1.062293276190757751e-01 1.242964118719100952e-01 -1.322883665561676025e-01 5.265990644693374634e-02 6.172775104641914368e-02 3.196543455123901367e-01 1.976521164178848267e-01 3.910526335239410400e-01 -7.429354358464479446e-03 4.648516774177551270e-01 3.894273191690444946e-02 3.517860770225524902e-01 -3.235209733247756958e-02
-1.076059192419052124e-01 9.753546863794326782e-02 -8.986498229205608368e-03 -2.719775736331939697e-01 3.146315515041351318e-01 -7.531902939081192017e-02 -2.221148163080215454e-01 -1.945003569126129150e-01 3.881097584962844849e-02 2.538403868675231934e-01 -1.346192806959152222e-01 -5.263712257146835327e-02 -1.599711030721664429e-01 9.702859446406364441e-03 3.959877043962478638e-02 1.079790443181991577e-01 -1.686674058437347412e-01 1.824635826051235199e-02 3.615911602973937988e-01 9.635441750288009644e-02 7.205577939748764038e-02 -3.807733058929443359e-01 -9.124422073364257812e-02 -1.585332304239273071e-01 -1.577484756708145142e-01 1.347279995679855347e-01 3.553977310657501221e-01 1.285379976034164429e-01 5.471755936741828918e-02 -7.233670353889465332e-02 1.431383192539215088e-01 1.422800868749618530e-01
-8.105397969484329224e-02 8.493234217166900635e-02 1.814602524973452091e-03 3.640564158558845520e-02 -2.720265835523605347e-02 9.948332607746124268e-02 -3.097338080406188965e-01 -1.307055801153182983e-01 8.055716753005981445e-02 2.547043561935424805e-01 -4.139229282736778259e-02 8.384128101170063019e-03 1.607151143252849579e-02 9.427668899297714233e-02 5.086850747466087341e-02 -2.035153508186340332e-01 -3.434045910835266113e-01 -8.321653306484222412e-02 1.980850249528884888e-01 4.834268093109130859e-01 5.464474111795425415e-02 -4.170171618461608887e-01 1.060883998870849609e-01 4.678213968873023987e-02 -4.430316016077995300e-02 -2.513638697564601898e-02 3.330644965171813965e-02 2.740571200847625732e-01 -1.057821810245513916e-01 -3.128915280103683472e-02 1.211239323019981384e-01 -2.028735876083374023e-01
-2.978371977806091309e-01 -2.734892964363098145e-01 2.171392738819122314e-01 -9.059736877679824829e-02 5.067389458417892456e-02 1.525527611374855042e-02 -2.515996098518371582e-01 -3.924754261970520020e-02 1.304754316806793213e-01 1.753994226455688477e-01 -1.126675382256507874e-01 -7.688012719154357910e-02 3.439161926507949829e-02 2.100379206240177155e-03 2.908222973346710205e-01 2.740851640701293945e-01 -2.704673409461975098e-01 -1.248873770236968994e-01 1.925731450319290161e-01 -1.811713874340057373e-01 1.431307662278413773e-02 -2.665594220161437988e-01 1.957246065139770508e-01 -9.865924715995788574e-02 -1.617588251829147339e-01 2.801625803112983704e-02 4.109169915318489075e-02 -1.017253100872039795e-01 -1.798232942819595337e-01 -1.619429588317871094e-01 3.076846301555633545e-01 1.266428530216217041e-01
-7.049612700939178467e-02 -9.602712839841842651e-02 2.420163601636886597e-01 -2.353161126375198364e-01 1.595118790864944458e-01 1.841961741447448730e-01 -2.364070862531661987e-01 2.322865836322307587e-02 2.111479490995407104e-01 5.273894220590591431e-02 1.965377032756805420e-01 1.524438709020614624e-01 5.105180293321609497e-02 1.899263560771942139e-01 1.911966353654861450e-01 2.491256296634674072e-01 -6.045440584421157837e-02 1.467592716217041016e-01 1.615822464227676392e-01 2.521783113479614258e-01 -3.732268139719963074e-02 -4.865180701017379761e-02 2.252951115369796753e-01 -1.391333192586898804e-01 -2.274695336818695068e-01 6.150114908814430237e-02 3.187612593173980713e-01 1.541964411735534668e-01 3.553816303610801697e-02 -3.715822100639343262e-01 -1.245880778878927231e-02 1.900203153491020203e-02
-1.312597990036010742e-01 2.453027963638305664e-01 4.520736262202262878e-02 2.603797987103462219e-02 2.292738258838653564e-01 -1.254587173461914062e-01 -8.740391582250595093e-02 9.076263755559921265e-02 -1.339724659919738770e-01 4.246703684329986572e-01 -6.531365960836410522e-02 4.296711459755897522e-02 2.386759370565414429e-01 -7.638080976903438568e-03 -6.484684348106384277e-02 7.911702990531921387e-02 -7.919088751077651978e-02 2.068147808313369751e-01 1.697499603033065796e-01 2.012427747249603271e-01 8.270816877484321594e-03 -1.374268829822540283e-01 8.372358232736587524e-02 5.684143304824829102e-02 -1.617533713579177856e-01 -7.686268538236618042e-02 4.960337579250335693e-01 -1.791041903197765350e-02 -4.288444295525550842e-02 6.527605652809143066e-02 3.308001160621643066e-01 1.492439657449722290e-01
1.084919050335884094e-01 -1.536459773778915405e-01 -1.777359247207641602e-01 1.222569309175014496e-02 2.663659155368804932e-01 5.456667020916938782e-02 -1.528664827346801758e-01 2.892068587243556976e-02 1.284975856542587280e-01 3.350238502025604248e-01 -8.665252476930618286e-02 1.286206543445587158e-01 1.843680292367935181e-01 1.861907094717025757e-01 2.167630195617675781e-01 1.256743818521499634e-01 -2.385230958461761475e-01 5.709460005164146423e-02 2.686102092266082764e-01 6.975279748439788818e-02 -2.006709873676300049e-01 -2.549917399883270264e-01 4.263318702578544617e-02 1.429001567885279655e-03 -2.140376120805740356e-01 -1.132308319211006165e-01 7.030320167541503906e-02 5.073529481887817383e-02 -1.100576519966125488e-01 -3.655056953430175781e-01 -2.750566005706787109e-01 -1.368007063865661621e-01
-2.523033693432807922e-02 -1.377959996461868286e-01 3.841295838356018066e-02 -9.346831589937210083e-02 -2.610594034194946289e-01 -7.730624824762344360e-02 -2.315650880336761475e-01 -7.492870092391967773e-02 1.463191490620374680e-02 2.720890939235687256e-01 3.114138841629028320e-01 -1.898215413093566895e-01 -8.524362929165363312e-03 2.938355505466461182e-01 3.654860854148864746e-01 9.289910644292831421e-02 -2.160723507404327393e-01 1.619981676340103149e-01 -1.372023373842239380e-01 5.337839201092720032e-02 1.250721663236618042e-01 -2.609809935092926025e-01 -1.618874073028564453e-01 2.228248417377471924e-01 2.576071918010711670e-01 1.257376819849014282e-01 2.008613198995590210e-01 -3.421855717897415161e-02 -6.411879509687423706e-02 -1.319354176521301270e-01 -3.810414299368858337e-02 -6.660775747150182724e-03
-2.081629820168018341e-02 -1.265123784542083740e-01 -2.138214558362960815e-01 -5.868770554661750793e-02 -2.635248005390167236e-01 9.474128484725952148e-02 -2.015524953603744507e-01 3.544264286756515503e-02 1.471026539802551270e-01 2.298230379819869995e-01 2.808811366558074951e-01 -1.658617705106735229e-01 3.172855675220489502e-01 8.873044699430465698e-02 3.532586991786956787e-02 9.379055351018905640e-02 -2.671046555042266846e-01 -1.122378706932067871e-01 -2.705506980419158936e-02 1.360757201910018921e-01 -9.946072101593017578e-02 3.431396186351776123e-02 2.686958909034729004e-01 -4.023743420839309692e-02 1.482961326837539673e-02 3.507141768932342529e-01 3.248101174831390381e-01 -9.992024302482604980e-02 7.099006325006484985e-02 -1.079666838049888611e-01 1.199097111821174622e-01 2.383036464452743530e-01
-2.431878447532653809e-01 -5.223191902041435242e-02 -9.758163988590240479e-02 -2.206802070140838623e-01 -2.684449963271617889e-02 2.169221173971891403e-03 -3.848048672080039978e-02 7.804075628519058228e-02 -2.295143753290176392e-01 1.171777695417404175e-01 1.281345784664154053e-01 2.358838729560375214e-02 3.284682333469390869e-01 1.546582132577896118e-01 4.279695153236389160e-01 4.995056241750717163e-02 -1.351810991764068604e-01 7.037962321192026138e-03 1.224735826253890991e-01 1.551632434129714966e-01 1.145314574241638184e-01 -2.294357866048812866e-01 -9.689211100339889526e-02 2.046066373586654663e-01 -1.844149082899093628e-01 2.518652975559234619e-01 -8.126965165138244629e-02 2.015010863542556763e-01 2.082195580005645752e-01 -1.880377680063247681e-01 2.693892419338226318e-01 2.053590118885040283e-02
1.833872199058532715e-01 2.236628904938697815e-02 -1.899453252553939819e-01 -4.543270170688629150e-02 5.661265179514884949e-02 -1.809265613555908203e-01 -2.771473824977874756e-01 2.199900597333908081e-01 -4.000451415777206421e-02 4.142208397388458252e-01 -3.515348732471466064e-01 4.861269518733024597e-02 2.098660171031951904e-01 9.118688851594924927e-02 1.937417834997177124e-01 -1.411352865397930145e-02 -8.213793486356735229e-02 2.170064002275466919e-01 2.665075659751892090e-01 1.062227785587310791e-01 1.809222251176834106e-01 9.938651323318481445e-02 1.640912331640720367e-02 -4.923848807811737061e-02 1.011358201503753662e-01 1.299707144498825073e-01 -1.328743435442447662e-02 -1.593971699476242065e-01 1.017073169350624084e-01 -2.912774682044982910e-01 2.190172821283340454e-01 7.350426167249679565e-03
-5.647148936986923218e-02 -9.401431889273226261e-04 6.939759105443954468e-02 -2.156513333320617676e-01 2.015114724636077881e-01 -9.528692811727523804e-02 -1.533456444740295410e-01 -1.514698565006256104e-01 -2.636519446969032288e-02 1.743614822626113892e-01 -8.425977826118469238e-02 -1.853992491960525513e-01 -2.244193106889724731e-02 -6.832362711429595947e-02 -6.366594135761260986e-02 2.272291630506515503e-01 -4.822346568107604980e-01 2.008379846811294556e-01 4.219619333744049072e-01 5.612245202064514160e-02 -1.341034919023513794e-01 -1.538770049810409546e-01 -7.817207835614681244e-03 -1.214234828948974609e-01 -9.534011036157608032e-02 1.475933641195297241e-01 1.738664507865905762e-01 2.346614301204681396e-01 -1.258364878594875336e-02 -1.520231068134307861e-01 1.762282550334930420e-01 1.867264062166213989e-01
9.700822085142135620e-02 -1.901278793811798096e-01 -1.517554465681314468e-02 -1.573283523321151733e-01 -1.733741723001003265e-02 1.841507107019424438e-01 -1.080579161643981934e-01 2.815571129322052002e-01 1.028186753392219543e-01 1.825333088636398315e-01 3.672860562801361084e-01 -1.035130023956298828e-01 1.321589052677154541e-01 2.689625322818756104e-02 1.288850009441375732e-01 1.382253021001815796e-01 -1.406855583190917969e-01 -2.152910679578781128e-01 9.844477288424968719e-03 3.088381290435791016e-01 6.716467440128326416e-02 8.052001148462295532e-02 1.405918896198272705e-01 1.400744765996932983e-01 -2.543917894363403320e-01 2.568977475166320801e-01 3.702332973480224609e-01 -9.059669077396392822e-02 7.468337565660476685e-02 -1.423877477645874023e-01 2.229426987469196320e-02 -2.157341688871383667e-01
-1.523383408784866333e-01 -7.168520241975784302e-02 -8.527379482984542847e-02 -1.371975988149642944e-01 -8.341807872056961060e-02 7.270414382219314575e-02 -2.070261538028717041e-01 3.823688328266143799e-01 -7.805310934782028198e-02 4.046632647514343262e-01 1.394861787557601929e-01 -1.106604710221290588e-01 1.932834088802337646e-01 -1.084702312946319580e-01 5.887100100517272949e-02 1.051954925060272217e-02 -2.147567868232727051e-01 -2.684175036847591400e-02 7.847789674997329712e-02 8.963269740343093872e-02 -4.450704902410507202e-02 9.413851797580718994e-02 2.609170377254486084e-01 -1.127885356545448303e-01 1.386362910270690918e-01 2.434137612581253052e-01 3.223422169685363770e-01 2.945928648114204407e-02 -5.478619784116744995e-02 -8.374410122632980347e-02 5.642716959118843079e-02 3.753462731838226318e-01
-7.672134786844253540e-02 -8.722930401563644409e-02 1.180319697596132755e-03 -1.479586362838745117e-01 -1.588829793035984039e-02 2.942141890525817871e-01 -1.984847933053970337e-01 -7.536729425191879272e-02 -4.866519942879676819e-02 2.204140275716781616e-02 -4.777556657791137695e-02 9.956761449575424194e-02 2.071553617715835571e-01 1.576463133096694946e-01 3.912627324461936951e-02 9.306875616312026978e-02 -5.561597347259521484e-01 2.154549658298492432e-01 3.201751112937927246e-01 6.697508692741394043e-02 1.034126430749893188e-01 -3.970489650964736938e-02 -3.247846961021423340e-01 1.380962580442428589e-01 1.727345734834671021e-01 -2.328147441148757935e-01 1.869709491729736328e-01 -1.320739742368459702e-02 1.992487162351608276e-02 -1.208470538258552551e-01 7.684604078531265259e-02 8.639256469905376434e-03
-1.355985999107360840e-01 -1.359188854694366455e-01 -2.469346821308135986e-01 -7.197737693786621094e-02 4.500338435173034668e-02 -2.033320814371109009e-01 -4.205844402313232422e-01 -4.060691222548484802e-02 -3.025303781032562256e-01 -8.430490642786026001e-02 6.233077961951494217e-03 -1.560964435338973999e-01 3.344448655843734741e-02 -1.709200739860534668e-01 3.350524306297302246e-01 -6.794372946023941040e-02 -9.419400990009307861e-02 -4.852128773927688599e-02 2.508647739887237549e-01 2.476380020380020142e-01 5.959088355302810669e-02 -7.108896970748901367e-02 -2.986611612141132355e-02 -1.064722612500190735e-01 -1.232921108603477478e-01 9.065660089254379272e-02 3.862909674644470215e-01 1.103733899071812630e-03 4.830285161733627319e-02 2.895381860435009003e-02 1.083256155252456665e-01 2.469043880701065063e-01
3.540057837963104248e-01 -1.500597298145294189e-01 1.833888143301010132e-01 -2.793176472187042236e-01 8.302331715822219849e-02 1.992225199937820435e-01 -3.356904983520507812e-01 1.781588047742843628e-01 -1.420883387327194214e-01 4.029403626918792725e-01 -3.354099346324801445e-03 -3.440438956022262573e-02 5.026521533727645874e-02 -1.781398504972457886e-01 5.294376984238624573e-02 1.140173226594924927e-01 -2.347561120986938477e-01 4.621612653136253357e-02 -1.535754650831222534e-01 -6.670185178518295288e-02 1.627145856618881226e-01 -1.136523708701133728e-01 -1.466415822505950928e-01 9.421945363283157349e-02 -2.640346763655543327e-03 -3.992971405386924744e-02 2.249426990747451782e-01 -9.523677080869674683e-02 2.000129222869873047e-01 -8.796489238739013672e-02 2.090774923563003540e-01 -8.894256502389907837e-02
-2.873500064015388489e-02 -1.040401682257652283e-01 -1.556732058525085449e-01 -1.002904698252677917e-01 9.705973416566848755e-02 2.434558421373367310e-01 -2.771228849887847900e-01 7.034261524677276611e-02 1.803007274866104126e-01 3.722109794616699219e-01 1.044789329171180725e-02 1.178218796849250793e-01 7.990478724241256714e-02 1.714894324541091919e-01 2.397684752941131592e-01 -7.720163464546203613e-02 -8.272697031497955322e-02 -3.686014935374259949e-02 2.052257657051086426e-01 -1.093205660581588745e-01 -4.450845718383789062e-01 -2.165143340826034546e-01 -1.614656895399093628e-01 1.751753389835357666e-01 1.876443810760974884e-02 -7.856021076440811157e-02 1.662758737802505493e-01 1.244514286518096924e-01 -2.071716934442520142e-01 -2.368227541446685791e-01 9.754175320267677307e-03 -8.106193691492080688e-02
-8.543884381651878357e-03 -9.663430042564868927e-03 2.335833311080932617e-01 -1.477315276861190796e-01 -6.029200181365013123e-02 -9.564995765686035156e-02 -1.039894670248031616e-01 8.482127636671066284e-02 6.316006183624267578e-02 3.587830066680908203e-02 -2.636910974979400635e-01 -1.812463551759719849e-01 7.237091660499572754e-02 -3.355349227786064148e-02 1.018805205821990967e-01 1.655296534299850464e-01 -4.026970863342285156e-01 -1.954539678990840912e-02 2.930339276790618896e-01 -6.501393765211105347e-02 -2.628669738769531250e-01 -1.420654505491256714e-01 -2.374269217252731323e-01 -2.908715605735778809e-02 -1.325494647026062012e-01 7.768624275922775269e-02 3.733396530151367188e-01 -9.816109389066696167e-02 5.288942530751228333e-02 -2.414450645446777344e-01 4.809042438864707947e-02 -3.250883519649505615e-01
3.308364748954772949e-02 1.593918055295944214e-01 -1.069709286093711853e-01 -1.140843555331230164e-01 2.367988526821136475e-01 8.591934293508529663e-02 -2.181512713432312012e-01 2.149073332548141479e-01 3.505791127681732178e-01 3.148801624774932861e-01 -6.238738074898719788e-02 5.685225874185562134e-02 3.162077069282531738e-01 3.203980252146720886e-02 1.649089306592941284e-01 2.130902409553527832e-01 -4.098750948905944824e-01 2.419244945049285889e-01 1.822527050971984863e-01 -7.833514362573623657e-02 -5.617685243487358093e-02 2.794332243502140045e-02 6.892020255327224731e-02 -4.955864511430263519e-03 -1.062210202217102051e-01 1.289676576852798462e-01 6.771899014711380005e-02 2.207110375165939331e-01 7.548557221889495850e-02 4.786684736609458923e-02 -6.330932676792144775e-02 1.456501632928848267e-01
2.598558664321899414e-01 -6.718243658542633057e-02 -7.880808413028717041e-02 -1.151428595185279846e-01 -7.759208232164382935e-02 1.011690124869346619e-01 -4.884325712919235229e-02 -3.151173889636993408e-02 1.433394253253936768e-01 5.229498147964477539e-01 -1.520111709833145142e-01 -8.684463798999786377e-02 9.209602139890193939e-03 -5.723905190825462341e-02 7.186648249626159668e-02 2.767689824104309082e-01 -2.807602584362030029e-01 -1.162070780992507935e-01 1.753981560468673706e-01 1.316642910242080688e-01 -7.291137427091598511e-02 7.310569286346435547e-02 -2.844644188880920410e-01 -2.360527813434600830e-01 1.775624752044677734e-01 3.363498300313949585e-02 2.390742003917694092e-01 1.702807694673538208e-01 -9.262029826641082764e-02 -2.121179103851318359e-01 6.135511398315429688e-02 1.232017874717712402e-01
1.026837155222892761e-01 -8.064069598913192749e-02 1.134906485676765442e-01 -4.036706387996673584e-01 -1.570579856634140015e-01 4.376703500747680664e-02 -1.627701967954635620e-01 9.292916208505630493e-02 1.709892153739929199e-01 2.389404624700546265e-01 5.891348118893802166e-04 -1.519294679164886475e-01 1.428643018007278442e-01 2.949561476707458496e-01 1.472547799348831177e-01 2.643716037273406982e-01 7.947321236133575439e-02 1.433747559785842896e-01 1.931276917457580566e-01 1.007051765918731689e-01 -1.484494358301162720e-01 8.156785368919372559e-02 2.419090867042541504e-01 2.257137149572372437e-01 -2.839218974113464355e-01 2.719480991363525391e-01 1.935199052095413208e-01 7.227155845612287521e-03 5.067862197756767273e-02 -1.664968132972717285e-01 -3.747377172112464905e-02 2.791359834372997284e-02
2.959701791405677795e-02 -3.211265802383422852e-01 -6.737755984067916870e-02 -1.913630068302154541e-01 2.758442759513854980e-01 1.606726199388504028e-01 -6.770551949739456177e-02 9.414950013160705566e-02 -6.875388324260711670e-02 4.822103083133697510e-01 -1.987821012735366821e-01 -2.369653880596160889e-01 2.144654244184494019e-01 -5.456548556685447693e-02 1.601679623126983643e-01 1.501929163932800293e-01 -2.942981757223606110e-02 -5.023068562150001526e-02 1.964129740372300148e-03 2.906672358512878418e-01 -4.224681481719017029e-02 9.492439217865467072e-03 -7.892782986164093018e-02 -2.330546081066131592e-01 1.264448612928390503e-01 7.909122109413146973e-02 1.927342563867568970e-01 3.587978705763816833e-02 -1.792078465223312378e-01 -2.469896674156188965e-01 3.043386898934841156e-02 -6.603324413299560547e-02
2.192679792642593384e-01 -1.629316955804824829e-01 2.474271953105926514e-01 -2.435120493173599243e-01 1.508516073226928711e-01 1.058997437357902527e-01 -1.481498479843139648e-01 5.862561985850334167e-03 9.331122040748596191e-03 3.027202188968658447e-01 4.381816461682319641e-02 1.341098248958587646e-01 2.873300015926361084e-01 5.421274155378341675e-02 -1.797828674316406250e-01 2.500861585140228271e-01 -1.751707643270492554e-01 5.332361161708831787e-02 9.155014902353286743e-02 3.516659513115882874e-02 -5.183772370219230652e-02 -2.670926153659820557e-01 -8.604547381401062012e-02 -1.066880226135253906e-01 1.775197833776473999e-01 -3.814373165369033813e-02 3.069439828395843506e-01 -1.941728144884109497e-01 2.160038501024246216e-01 -2.807554602622985840e-01 1.748380810022354126e-01 -3.824608633294701576e-03
2.121281251311302185e-02 -9.262301027774810791e-02 7.445286028087139130e-03 7.892768085002899170e-02 -2.711324095726013184e-01 -1.613455563783645630e-01 -3.872845172882080078e-01 -3.888897970318794250e-02 7.919235527515411377e-02 1.852489709854125977e-01 4.779453203082084656e-02 -6.227981299161911011e-02 4.194141551852226257e-02 4.138392508029937744e-01 7.263720780611038208e-02 3.219437301158905029e-01 -1.198621541261672974e-01 1.198352966457605362e-02 1.307070851325988770e-01 6.158010289072990417e-02 1.208936423063278198e-01 2.557324990630149841e-02 -6.481885910034179688e-02 -1.207863017916679382e-01 1.156442910432815552e-01 3.393255472183227539e-01 2.598848342895507812e-01 -2.908383011817932129e-01 5.969605222344398499e-02 -1.915073245763778687e-01 7.303524762392044067e-02 9.632790833711624146e-02
3.697377815842628479e-02 -1.954551488161087036e-01 -6.844773888587951660e-02 -6.950622051954269409e-02 -3.017212077975273132e-02 1.160929650068283081e-01 -3.686094284057617188e-01 -1.320327222347259521e-01 -1.939932107925415039e-01 2.434965521097183228e-01 -5.040807649493217468e-02 -1.949763000011444092e-01 -1.062496900558471680e-01 1.198986247181892395e-01 2.734344601631164551e-01 -7.851464301347732544e-02 -1.615899354219436646e-01 -7.640200853347778320e-02 3.527674376964569092e-01 1.663307994604110718e-01 9.700448065996170044e-02 1.162993013858795166e-01 2.119371742010116577e-01 -1.584477573633193970e-01 -2.023023962974548340e-01 6.055095791816711426e-02 2.014916539192199707e-01 -4.118865430355072021e-01 4.348231479525566101e-03 -6.371952593326568604e-02 -3.185023739933967590e-02 -4.680701717734336853e-02
1.074590720236301422e-03 -2.989269979298114777e-02 -2.658276557922363281e-01 -4.955102503299713135e-02 1.133772656321525574e-01 1.924015432596206665e-01 -3.614234030246734619e-01 1.590926051139831543e-01 -2.028070390224456787e-01 1.958611309528350830e-01 -2.064170688390731812e-02 -2.661871314048767090e-01 1.747742146253585815e-01 -1.983076566830277443e-03 -1.634794473648071289e-02 -1.931492537260055542e-01 -1.530419886112213135e-01 4.558732360601425171e-02 -2.334687672555446625e-02 1.050067245960235596e-01 3.881885409355163574e-01 5.550688877701759338e-02 -3.615511953830718994e-02 -3.686875700950622559e-01 -1.097526401281356812e-01 9.534983336925506592e-02 1.594059914350509644e-01 2.301919311285018921e-01 1.570453494787216187e-01 9.452367201447486877e-03 1.538522988557815552e-01 1.588653922080993652e-01
1.333313137292861938e-01 9.522567689418792725e-02 7.181718945503234863e-02 -1.601202785968780518e-01 -1.709913164377212524e-01 1.800505071878433228e-01 -2.886300683021545410e-01 -2.856464087963104248e-01 -1.811965852975845337e-01 1.397188305854797363e-01 -5.766566470265388489e-02 -2.613981664180755615e-01 4.421780817210674286e-03 -9.569284319877624512e-02 1.471698433160781860e-01 7.047601789236068726e-02 -2.083246856927871704e-01 1.567743867635726929e-01 1.017784997820854187e-01 1.307999938726425171e-01 -1.824985742568969727e-01 4.811521247029304504e-02 1.264718919992446899e-01 -2.021862268447875977e-01 -4.907574132084846497e-02 9.176852554082870483e-02 4.082658290863037109e-01 -1.985298842191696167e-01 -2.420438528060913086e-01 -1.433738470077514648e-01 2.632336020469665527e-01 -5.189112946391105652e-02
-8.637963235378265381e-02 -8.460303395986557007e-02 1.681813150644302368e-01 4.777637124061584473e-02 -2.429944723844528198e-01 2.272701263427734375e-02 -2.680186331272125244e-01 -1.635126769542694092e-01 9.222463704645633698e-03 1.537710726261138916e-01 -1.046887487173080444e-01 -2.692218124866485596e-01 2.441808283329010010e-01 -3.431823104619979858e-02 5.038945749402046204e-02 9.982790052890777588e-02 -4.949656724929809570e-01 8.470749109983444214e-02 1.480250954627990723e-01 -4.362474195659160614e-03 -1.412398964166641235e-01 -3.598982095718383789e-01 2.194485366344451904e-01 -4.303063079714775085e-02 -1.031809225678443909e-01 4.414390772581100464e-02 1.126866191625595093e-01 -7.036665081977844238e-02 2.457633614540100098e-01 4.030029103159904480e-02 -1.036915779113769531e-01 -1.989994943141937256e-01
2.508015930652618408e-02 -1.120647415518760681e-01 4.537423327565193176e-02 -2.237036377191543579e-01 1.549030095338821411e-01 -8.923655003309249878e-02 -8.896182477474212646e-02 1.029121577739715576e-01 8.809312433004379272e-02 2.131416797637939453e-01 2.609559595584869385e-01 -1.874081343412399292e-01 8.308011293411254883e-02 2.501370310783386230e-01 -3.325225040316581726e-02 1.645970940589904785e-01 6.636250019073486328e-02 -1.105171144008636475e-01 1.866627335548400879e-01 1.916481554508209229e-01 -2.624917076900601387e-03 -1.339747309684753418e-01 6.405968964099884033e-02 -2.020746916532516479e-01 6.483202427625656128e-02 1.793839931488037109e-01 3.284042775630950928e-01 -1.746786385774612427e-01 4.166154265403747559e-01 -2.880388200283050537e-01 1.374515146017074585e-01 -1.700389981269836426e-01
3.382250666618347168e-01 1.105384062975645065e-02 1.222715452313423157e-01 3.945699706673622131e-02 1.612900197505950928e-02 2.649986147880554199e-01 -2.214030474424362183e-01 2.487341463565826416e-01 8.948795497417449951e-02 4.468175768852233887e-01 2.973711788654327393e-01 2.901609428226947784e-02 6.846785545349121094e-02 3.577619045972824097e-02 1.211760491132736206e-01 2.389496564865112305e-01 -1.219740370288491249e-03 -1.235498934984207153e-01 1.932682245969772339e-01 -9.063260257244110107e-02 5.274427309632301331e-02 1.507802959531545639e-02 1.049272045493125916e-01 7.203774154186248779e-02 2.056700289249420166e-01 6.506548076868057251e-02 2.605966031551361084e-01 5.924224480986595154e-02 1.802152395248413086e-01 -1.959026306867599487e-01 1.980352401733398438e-01 -6.970856338739395142e-02
3.354876339435577393e-01 -8.741546422243118286e-02 -2.555632293224334717e-01 -2.166831791400909424e-01 1.962857991456985474e-01 -9.818640351295471191e-02 -2.372505143284797668e-02 1.284348219633102417e-02 1.640863865613937378e-01 1.974040418863296509e-01 3.434352278709411621e-01 -2.535573542118072510e-01 2.199856787919998169e-01 -3.967878222465515137e-02 1.050209626555442810e-01 2.528181076049804688e-01 -2.267186939716339111e-01 3.848594799637794495e-02 2.948065400123596191e-01 -2.494934573769569397e-02 -1.083892807364463806e-01 4.431077465415000916e-02 -2.518781423568725586e-01 1.214399351738393307e-03 -9.566874057054519653e-02 -7.279786467552185059e-02 2.243159115314483643e-01 4.310752451419830322e-02 1.171497404575347900e-01 -1.127643361687660217e-01 1.796764731407165527e-01 -5.173466727137565613e-02
1.607683673501014709e-02 1.585182361304759979e-02 -4.523298442363739014e-01 2.715708687901496887e-02 1.637131161987781525e-02 2.244770228862762451e-01 -1.610425412654876709e-01 -1.120341420173645020e-01 3.993725031614303589e-02 2.459316402673721313e-01 2.122926265001296997e-01 -8.733536303043365479e-02 3.114615380764007568e-01 2.712745368480682373e-01 1.241757124662399292e-01 -1.154433637857437134e-01 -3.029034733772277832e-01 4.604299366474151611e-02 1.966918259859085083e-01 7.734214514493942261e-02 6.363862752914428711e-02 -2.557556144893169403e-02 -1.714151799678802490e-01 5.074309557676315308e-02 3.799273073673248291e-02 -8.769775182008743286e-02 2.818603254854679108e-02 7.034184038639068604e-02 3.077727556228637695e-01 -1.372642368078231812e-01 2.711710929870605469e-01 1.170909330248832703e-01
1.863303333520889282e-01 7.868792861700057983e-02 -9.711220115423202515e-02 1.241527870297431946e-01 -1.150987446308135986e-01 -1.345466673374176025e-01 -1.538257449865341187e-01 5.297929793596267700e-02 1.185515597462654114e-01 5.600586533546447754e-01 9.425206482410430908e-02 -1.966093927621841431e-01 1.869851946830749512e-01 6.238446757197380066e-02 2.547246217727661133e-01 8.718084543943405151e-02 -2.832544147968292236e-01 -6.743973493576049805e-02 1.532086823135614395e-02 1.900409460067749023e-01 1.998220235109329224e-01 -1.675684563815593719e-02 -1.894510537385940552e-01 1.436374038457870483e-01 -9.997443854808807373e-02 -1.424599140882492065e-01 1.588447690010070801e-01 -2.905995547771453857e-01 -1.247751060873270035e-02 -8.284578472375869751e-02 -1.288990974426269531e-01 -9.141983091831207275e-02
2.305328249931335449e-01 -5.652324110269546509e-02 -1.786471158266067505e-01 -3.655527234077453613e-01 -1.487850844860076904e-01 -1.124189421534538269e-02 -3.381778299808502197e-01 2.023132592439651489e-01 -1.128297969698905945e-01 3.224506080150604248e-01 1.484483927488327026e-01 -5.892346426844596863e-02 -1.650831699371337891e-01 1.604203730821609497e-01 2.004024982452392578e-01 -5.031326785683631897e-02 -1.326240450143814087e-01 2.093435525894165039e-01 -7.019291631877422333e-03 1.270909514278173447e-02 1.307473629713058472e-01 -3.134143054485321045e-01 -1.469841748476028442e-01 -2.220714837312698364e-01 -8.087894320487976074e-02 -1.277884095907211304e-01 1.192414313554763794e-01 4.119751602411270142e-02 1.148247793316841125e-01 -1.120632290840148926e-01 -1.980585306882858276e-01 1.050664708018302917e-01
-4.500421583652496338e-01 -3.319517523050308228e-02 -3.111072480678558350e-01 -1.541867554187774658e-01 -3.859186545014381409e-02 8.427217602729797363e-02 -3.516800701618194580e-02 2.769762650132179260e-02 -1.996430456638336182e-01 2.024025619029998779e-01 1.058583632111549377e-01 -2.033329196274280548e-02 -1.364234648644924164e-02 -2.380657754838466644e-02 -2.967487834393978119e-02 -7.085279375314712524e-02 -9.910632669925689697e-02 5.281090736389160156e-02 3.327232301235198975e-01 1.801570951938629150e-01 1.061120852828025818e-01 -1.679459959268569946e-01 -1.598445028066635132e-01 -1.619376614689826965e-02 -1.900591850280761719e-01 1.244892328977584839e-01 3.362753987312316895e-01 1.838640272617340088e-01 1.822683960199356079e-01 -9.708184003829956055e-02 3.005838096141815186e-01 1.164117678999900818e-01
1.823550909757614136e-01 1.831468753516674042e-02 -1.739943325519561768e-01 -3.069584667682647705e-01 2.741275429725646973e-01 1.863696128129959106e-01 -1.680047065019607544e-01 -8.737207204103469849e-02 8.291164785623550415e-02 4.058705270290374756e-01 3.075540363788604736e-01 3.628805652260780334e-02 2.784707248210906982e-01 -1.146948561072349548e-01 1.382876187562942505e-01 1.914634741842746735e-02 -1.092022657394409180e-01 1.325824856758117676e-01 1.772878319025039673e-01 1.849208325147628784e-01 -4.261158406734466553e-02 -2.182345390319824219e-01 1.480162050575017929e-02 -7.928963750600814819e-02 2.893265783786773682e-01 -5.469828844070434570e-02 1.508076786994934082e-01 4.015559703111648560e-02 7.906410098075866699e-02 -3.825102746486663818e-02 -6.378745287656784058e-02 -2.110777944326400757e-01
2.778066396713256836e-01 -3.823696821928024292e-02 1.718187630176544189e-01 1.319398134946823120e-01 -9.105854481458663940e-02 1.290897130966186523e-01 -1.485637128353118896e-01 -1.265390664339065552e-01 1.231458261609077454e-01 4.997017681598663330e-01 6.220089644193649292e-02 -2.306805551052093506e-01 2.210974489571526647e-04 -1.190655082464218140e-01 -1.648777276277542114e-01 3.924592733383178711e-01 -1.922412067651748657e-01 2.246308885514736176e-02 2.809153795242309570e-01 2.546462118625640869e-01 1.213562935590744019e-01 3.417533263564109802e-02 -1.362011581659317017e-01 2.326796017587184906e-02 1.165646035224199295e-02 1.772532239556312561e-02 9.247276000678539276e-03 7.679053395986557007e-02 7.816585898399353027e-02 -1.728224605321884155e-01 1.272525638341903687e-01 1.387365311384201050e-01
-1.970822513103485107e-01 -1.027816012501716614e-01 -2.712182402610778809e-01 -1.648067384958267212e-01 1.009182557463645935e-01 -1.741221398115158081e-01 -4.516706168651580811e-01 -3.455671016126871109e-03 -1.863482594490051270e-02 1.001327037811279297e-01 1.800544857978820801e-01 -2.744166851043701172e-01 -3.856988623738288879e-02 -2.120562829077243805e-02 -1.597373038530349731e-01 1.466483622789382935e-01 -2.405622899532318115e-01 -5.588211584836244583e-03 1.681949645280838013e-01 -1.101314947009086609e-01 2.508989349007606506e-02 -1.727991402149200439e-01 -2.529897987842559814e-01 -2.384698987007141113e-01 -1.057744771242141724e-01 2.057211995124816895e-01 1.664495021104812622e-01 4.245765134692192078e-02 -4.301394522190093994e-02 -2.289516925811767578e-01 7.471634447574615479e-02 2.138824462890625000e-01
3.636177629232406616e-02 -4.181506857275962830e-02 2.640815973281860352e-01 -3.775922209024429321e-02 -1.459268033504486084e-01 5.688382685184478760e-02 -3.602953255176544189e-01 -1.056733578443527222e-01 -1.320723146200180054e-01 1.790780224837362766e-03 -1.802407205104827881e-02 -3.413948714733123779e-01 9.472309798002243042e-02 -1.572702825069427490e-01 3.842720389366149902e-01 8.388029783964157104e-02 -2.098421305418014526e-01 5.367970839142799377e-02 1.462929397821426392e-01 9.564427286386489868e-02 8.554033190011978149e-02 -4.885123297572135925e-02 8.177621662616729736e-02 -3.888914734125137329e-02 2.524160593748092651e-02 1.671871691942214966e-01 1.968287229537963867e-01 -2.636781930923461914e-01 -1.808781921863555908e-01 -3.521570265293121338e-01 9.416486322879791260e-02 -1.992554813623428345e-01
1.733267158269882202e-01 -1.085483282804489136e-01 -1.853725910186767578e-01 2.512843012809753418e-01 7.287056744098663330e-02 5.011889152228832245e-03 5.233359988778829575e-03 -6.420261412858963013e-02 -9.651625156402587891e-02 1.955437958240509033e-01 -4.911691695451736450e-02 -3.426955640316009521e-01 9.925201535224914551e-03 1.241019517183303833e-01 3.281224668025970459e-01 6.511230766773223877e-02 -2.543500065803527832e-01 1.117683202028274536e-02 3.845557868480682373e-01 -2.156789600849151611e-01 -2.275769039988517761e-02 -2.264839559793472290e-01 -5.882108211517333984e-02 1.489987969398498535e-01 -1.316616311669349670e-02 7.881031185388565063e-02 1.888422369956970215e-01 -2.057991772890090942e-01 2.639570236206054688e-01 -9.709797054529190063e-02 1.146481335163116455e-01 2.074530571699142456e-01
8.923057466745376587e-02 -5.016996338963508606e-02 1.536911576986312866e-01 2.268499583005905151e-01 -5.763302370905876160e-02 1.387045681476593018e-01 -4.669100418686866760e-02 -2.380792945623397827e-01 -6.477492302656173706e-02 4.026750028133392334e-01 -1.139298081398010254e-01 -3.147028982639312744e-01 1.229988262057304382e-01 1.011866051703691483e-02 2.781438082456588745e-02 2.636792361736297607e-01 -1.959890425205230713e-01 -4.636203870177268982e-02 4.712942242622375488e-01 9.516487270593643188e-02 1.172257736325263977e-01 3.056855686008930206e-02 1.068059653043746948e-01 -6.526571512222290039e-02 -1.788121461868286133e-01 2.876376174390316010e-02 2.195357233285903931e-01 2.352160960435867310e-01 4.577700421214103699e-02 2.403614856302738190e-02 -1.647661775350570679e-01 -3.000664338469505310e-02
-1.080257371068000793e-01 1.925743222236633301e-01 4.959623143076896667e-02 -7.017005980014801025e-02 1.461084932088851929e-01 -2.219071611762046814e-02 -2.891764044761657715e-01 1.048461571335792542e-01 5.733834579586982727e-02 4.332970976829528809e-01 3.613762184977531433e-02 2.883439064025878906e-01 -1.464123576879501343e-01 1.999216824769973755e-01 1.108096837997436523e-01 -9.791325032711029053e-02 -1.039590016007423401e-01 5.500604957342147827e-02 1.261073499917984009e-01 2.326774597167968750e-01 9.207656979560852051e-02 -1.619943082332611084e-01 -7.931611686944961548e-02 4.530401434749364853e-03 -3.171700537204742432e-01 1.130354329943656921e-01 3.607141077518463135e-01 -1.042510345578193665e-01 6.122845411300659180e-02 3.458004817366600037e-02 2.200532406568527222e-01 1.897924393415451050e-01
-1.411919146776199341e-01 1.378528214991092682e-02 -6.394887715578079224e-02 -1.369174271821975708e-01 -2.674598991870880127e-01 1.646762490272521973e-01 -1.854063943028450012e-02 5.038699880242347717e-02 2.051402777433395386e-01 7.637881487607955933e-02 -2.984509989619255066e-02 -4.033791124820709229e-01 9.474835544824600220e-02 1.542096678167581558e-02 3.143174946308135986e-01 -8.773590624332427979e-02 -2.303189784288406372e-01 1.159941330552101135e-01 1.695725917816162109e-01 2.670741677284240723e-01 -7.052146643400192261e-02 8.222694508731365204e-03 -1.129068955779075623e-01 6.903642416000366211e-02 -1.815205514430999756e-01 1.556312590837478638e-01 2.208924293518066406e-01 -6.694311276078224182e-03 -3.828705102205276489e-02 -3.066619336605072021e-01 1.119655221700668335e-01 3.536679744720458984e-01
2.256305217742919922e-01 -1.589177399873733521e-01 5.325067322701215744e-03 -1.470548808574676514e-01 -6.046443060040473938e-02 -1.591724529862403870e-02 -5.511040240526199341e-02 -6.817957758903503418e-02 -2.069322913885116577e-01 3.435158431529998779e-01 1.853393316268920898e-01 -1.409930735826492310e-01 -1.139019206166267395e-01 -2.096792683005332947e-02 1.491896510124206543e-01 3.342530429363250732e-01 -4.262150228023529053e-01 4.227505996823310852e-02 1.263397336006164551e-01 5.469008465297520161e-04 2.244465351104736328e-01 -3.315703868865966797e-01 -2.010769098997116089e-01 2.709414064884185791e-01 4.359736107289791107e-03 6.658527255058288574e-02 1.840074956417083740e-01 -5.728813819587230682e-03 1.062381491065025330e-01 -1.612663082778453827e-02 6.686251610517501831e-02 -1.455078367143869400e-02
2.243447005748748779e-01 -1.305970400571823120e-01 -1.749991923570632935e-01 -7.019463926553726196e-02 -6.853830814361572266e-02 -1.824107319116592407e-01 6.819211691617965698e-02 4.279092699289321899e-02 -2.265240401029586792e-01 5.139306783676147461e-01 2.859859168529510498e-01 8.013820275664329529e-03 -1.234597489237785339e-01 -1.610547117888927460e-02 1.637491770088672638e-02 2.828181087970733643e-01 -2.162460237741470337e-01 -3.702026233077049255e-02 2.690302431583404541e-01 3.324853479862213135e-01 -6.726856529712677002e-02 -5.621027573943138123e-02 -6.671215593814849854e-02 -1.102636083960533142e-01 -9.537559002637863159e-02 8.990389853715896606e-02 7.895041257143020630e-02 -4.812446609139442444e-02 1.938448101282119751e-01 -1.242086142301559448e-01 1.594503670930862427e-01 7.572145201265811920e-03
2.120834775269031525e-02 3.152653574943542480e-02 -7.153525203466415405e-02 2.394838631153106689e-01 -2.504086494445800781e-01 -2.133373320102691650e-01 -2.325252443552017212e-01 -9.336076676845550537e-02 3.288870751857757568e-01 2.447184324264526367e-01 7.532657682895660400e-02 1.748284325003623962e-02 2.089138180017471313e-01 1.858998835086822510e-02 3.528218865394592285e-01 1.417381316423416138e-01 5.590597167611122131e-03 -4.153829813003540039e-02 8.830611594021320343e-03 1.734270304441452026e-01 1.573538929224014282e-01 -1.763038337230682373e-01 2.532257735729217529e-01 2.592329494655132294e-02 -1.228225603699684143e-01 1.900009214878082275e-01 2.308419048786163330e-01 -4.149663262069225311e-03 -4.372686147689819336e-02 -1.045341417193412781e-01 2.803344130516052246e-01 2.324219793081283569e-01
2.239440679550170898e-01 -2.180499136447906494e-01 7.451184093952178955e-02 3.292103111743927002e-02 2.192631810903549194e-01 -9.791462123394012451e-02 -5.987433344125747681e-02 -5.617227777838706970e-02 -1.709058433771133423e-01 2.392257899045944214e-01 -8.801253885030746460e-02 -1.781664937734603882e-01 2.497665286064147949e-01 1.210946068167686462e-01 -1.044699549674987793e-02 8.860954642295837402e-02 -8.248381316661834717e-02 1.371797770261764526e-01 -7.798109948635101318e-02 5.751290917396545410e-02 2.710277736186981201e-01 -3.153266310691833496e-01 -4.040656983852386475e-02 2.182710450142621994e-03 -3.093582578003406525e-02 2.588841505348682404e-02 3.041266798973083496e-01 -6.912655080668628216e-04 3.467151224613189697e-01 -1.146286502480506897e-01 4.271682202816009521e-01 -2.913440391421318054e-02
-1.761120371520519257e-02 -1.112415716052055359e-01 -3.258817270398139954e-02 -1.561718434095382690e-01 1.367066353559494019e-01 -1.732888817787170410e-01 -2.316053062677383423e-01 -3.934770449995994568e-02 5.485022440552711487e-02 9.641676396131515503e-02 -1.208451539278030396e-01 -1.659259945154190063e-01 8.036158233880996704e-02 -2.042821347713470459e-01 -8.773005008697509766e-02 1.765565276145935059e-01 -5.243166685104370117e-01 1.596643924713134766e-01 3.963876366615295410e-01 8.929035067558288574e-02 -1.529850903898477554e-02 -3.193266317248344421e-02 2.111110985279083252e-01 -1.569800972938537598e-01 -9.283242374658584595e-02 2.600466012954711914e-01 1.028649732470512390e-01 7.883296906948089600e-02 -1.110703423619270325e-01 -2.426722496747970581e-01 6.444130837917327881e-02 1.099114865064620972e-01
8.672662079334259033e-02 9.292942285537719727e-02 -9.167294949293136597e-02 -4.480017349123954773e-02 -2.177626490592956543e-01 2.063843905925750732e-01 -3.143118917942047119e-01 -1.075738072395324707e-01 -4.823113605380058289e-02 1.983551774173974991e-03 -1.383040379732847214e-02 -3.786357045173645020e-01 3.521229699254035950e-02 8.016972988843917847e-02 2.160909473896026611e-01 -1.876860707998275757e-01 -2.134152054786682129e-01 1.411398500204086304e-02 2.653475403785705566e-01 1.066754981875419617e-01 -5.752765759825706482e-02 -7.588993012905120850e-02 2.446199804544448853e-01 -1.062464639544487000e-01 1.204247400164604187e-01 1.033900752663612366e-01 4.408209025859832764e-01 -1.194222196936607361e-01 -1.087003573775291443e-01 -1.227945238351821899e-01 1.878617256879806519e-01 -1.840775758028030396e-01
1.206864863634109497e-01 -6.576330214738845825e-02 6.372236460447311401e-02 -1.058376058936119080e-01 3.505243733525276184e-02 -3.836827352643013000e-02 -2.757197991013526917e-02 2.216196507215499878e-01 3.790293037891387939e-01 4.517450928688049316e-01 9.505726397037506104e-02 -1.793756186962127686e-01 2.409734725952148438e-01 1.381833553314208984e-01 -6.667687743902206421e-02 -1.664004772901535034e-01 -1.250115483999252319e-01 8.590353280305862427e-02 2.354767471551895142e-01 -2.833660691976547241e-03 6.036132946610450745e-02 1.059355661273002625e-01 5.702864378690719604e-02 1.179482489824295044e-01 -3.935768734663724899e-03 7.824510335922241211e-02 4.842695295810699463e-01 -1.196343675255775452e-01 -6.842628121376037598e-02 -1.520182937383651733e-01 -4.875524714589118958e-02 1.392655819654464722e-01
3.807777911424636841e-02 5.331868771463632584e-03 -9.781330823898315430e-02 -1.822222918272018433e-01 -8.868988603353500366e-03 -1.312491577118635178e-02 -2.695699334144592285e-01 -4.975851625204086304e-02 -6.950096786022186279e-02 3.566837310791015625e-01 1.536936014890670776e-01 -8.046554028987884521e-02 2.467282861471176147e-01 6.892315298318862915e-02 7.608421891927719116e-02 2.186173200607299805e-01 -6.534963101148605347e-02 1.554228067398071289e-01 -9.721466898918151855e-02 7.095021754503250122e-02 8.889697492122650146e-02 -3.808764815330505371e-01 -3.421511650085449219e-01 -2.004476338624954224e-01 -9.124408662319183350e-02 -1.194074004888534546e-01 2.487731575965881348e-01 1.949086599051952362e-02 3.082047402858734131e-01 -9.495401382446289062e-02 -7.217855006456375122e-02 -2.275991141796112061e-01
7.442863285541534424e-02 -1.521781235933303833e-01 1.384431123733520508e-01 -1.788727790117263794e-01 9.136817604303359985e-02 -4.893447086215019226e-02 -2.667724490165710449e-01 -1.995308697223663330e-02 -2.761805057525634766e-01 1.085865497589111328e-01 2.557661831378936768e-01 -1.006585061550140381e-01 3.222894072532653809e-01 2.594552934169769287e-01 2.133062481880187988e-01 9.066645056009292603e-02 -1.322785317897796631e-01 4.432246834039688110e-02 1.320700645446777344e-01 1.502585709095001221e-01 -3.824044391512870789e-02 -3.864567279815673828e-01 -3.529800176620483398e-01 -9.359026700258255005e-02 -7.852719724178314209e-02 4.713221266865730286e-02 4.728831723332405090e-02 2.008934319019317627e-01 1.170552670955657959e-01 -4.515179619193077087e-02 -1.157426089048385620e-01 -1.598205566406250000e-01
-9.038279205560684204e-02 1.292001456022262573e-01 -1.453330367803573608e-01 -5.941829178482294083e-03 2.211245447397232056e-01 -2.113218456506729126e-01 -1.028201505541801453e-01 2.454483136534690857e-02 -1.276437789201736450e-01 1.725311279296875000e-01 6.024711951613426208e-02 -1.107737142592668533e-02 1.973523758351802826e-02 2.169165313243865967e-01 2.105168066918849945e-02 4.596018418669700623e-02 -1.705040186643600464e-01 6.064392253756523132e-02 1.378806382417678833e-01 3.012057840824127197e-01 8.545879274606704712e-02 -1.280951648950576782e-01 -4.128563217818737030e-03 1.184992641210556030e-01 -1.035396382212638855e-01 3.804561495780944824e-02 5.170235633850097656e-01 -1.673029735684394836e-02 7.432304322719573975e-02 -1.282151974737644196e-02 5.295836329460144043e-01 5.726609379053115845e-02
-4.747363924980163574e-02 1.340146660804748535e-01 -3.081739544868469238e-01 -8.772098273038864136e-02 1.235844120383262634e-01 1.563492044806480408e-02 -1.595748215913772583e-01 -1.474394276738166809e-02 1.818589121103286743e-02 4.478270560503005981e-02 5.993681028485298157e-02 4.268405586481094360e-02 3.475932180881500244e-01 1.297580748796463013e-01 1.234009563922882080e-01 -4.393343627452850342e-02 -3.397038280963897705e-01 3.492983756586909294e-03 3.717499673366546631e-01 -1.110874786972999573e-01 -8.968867361545562744e-02 1.272647827863693237e-01 1.761902421712875366e-01 -8.928119391202926636e-02 -2.603987753391265869e-01 4.506525769829750061e-02 1.369130313396453857e-01 2.937285304069519043e-01 -3.719551488757133484e-02 -1.394980102777481079e-01 1.669968068599700928e-01 3.472166061401367188e-01
-5.869941785931587219e-02 -5.765787512063980103e-02 2.980782650411128998e-03 -1.722609251737594604e-01 6.662710756063461304e-02 -1.453722715377807617e-01 -3.524154126644134521e-01 -1.247610431164503098e-02 9.299260377883911133e-02 1.484247148036956787e-01 -2.180279046297073364e-01 -9.277735650539398193e-02 8.624657988548278809e-02 -1.971040517091751099e-01 -1.745130568742752075e-01 2.067121267318725586e-01 -3.576800525188446045e-01 1.664535403251647949e-01 3.683287501335144043e-01 2.185609377920627594e-02 8.119077980518341064e-02 -1.549187768250703812e-02 8.338892459869384766e-02 -2.194840013980865479e-01 -1.202683895826339722e-01 4.051517546176910400e-01 9.443745762109756470e-02 1.996728032827377319e-01 -5.758173018693923950e-02 -1.120175123214721680e-01 -3.343087434768676758e-02 9.592927992343902588e-02
2.156007140874862671e-01 1.154242455959320068e-01 5.424960702657699585e-02 -1.218825429677963257e-01 1.471815705299377441e-01 2.279192656278610229e-01 -1.320545077323913574e-01 1.737902164459228516e-01 -2.838813513517379761e-02 1.668393015861511230e-01 1.455951929092407227e-01 -4.090675711631774902e-02 4.234863519668579102e-01 -1.559388935565948486e-01 2.379134744405746460e-01 1.779701374471187592e-02 -3.639829456806182861e-01 -1.992507278919219971e-01 2.991133630275726318e-01 -1.006137654185295105e-01 -2.737730443477630615e-01 1.790579967200756073e-02 -1.542046517133712769e-01 6.242644786834716797e-02 -2.867632545530796051e-02 -2.900342643260955811e-02 5.474816635251045227e-02 1.445469558238983154e-01 -3.930041566491127014e-02 -1.976400911808013916e-01 1.714969426393508911e-01 1.369584500789642334e-01
-7.379616796970367432e-02 2.517873607575893402e-02 -2.016533724963665009e-02 1.769279874861240387e-02 -4.404643550515174866e-02 -1.084700450301170349e-01 -1.651536524295806885e-01 -4.252611473202705383e-02 -1.157165244221687317e-01 3.235786557197570801e-01 2.346518039703369141e-01 4.549263715744018555e-01 9.752701967954635620e-02 -2.022040784358978271e-01 2.031170427799224854e-01 4.538875445723533630e-02 -9.320166707038879395e-02 -4.122488573193550110e-02 1.905817538499832153e-01 3.863747119903564453e-01 1.387766599655151367e-01 -2.163722217082977295e-01 -4.015747085213661194e-02 -1.070452928543090820e-01 -9.261766821146011353e-02 1.734041273593902588e-01 2.873892188072204590e-01 1.292185857892036438e-02 1.544980257749557495e-01 1.058731377124786377e-01 1.819441467523574829e-01 -1.088739857077598572e-01
-1.746209412813186646e-01 2.480543218553066254e-02 -3.688629344105720520e-02 -2.495317161083221436e-01 1.919503509998321533e-02 9.662413597106933594e-02 -3.745214641094207764e-01 -2.442640513181686401e-01 -2.743379957973957062e-02 7.686753757297992706e-03 -1.100789010524749756e-01 -1.561854779720306396e-01 3.254317045211791992e-01 9.497462213039398193e-02 3.208208382129669189e-01 -1.584396362304687500e-01 -2.094371020793914795e-01 3.770659118890762329e-02 1.348532438278198242e-01 1.610906124114990234e-01 -7.382284104824066162e-02 -3.437742590904235840e-01 1.394574940204620361e-01 -1.334270536899566650e-01 -7.836237549781799316e-03 7.373616844415664673e-02 5.115974694490432739e-02 -3.093717694282531738e-01 1.426982283592224121e-01 2.522500045597553253e-02 1.712369918823242188e-01 -1.044078171253204346e-01
1.335795670747756958e-01 3.797281906008720398e-02 -5.503644421696662903e-02 7.830408215522766113e-02 9.852413088083267212e-02 -1.844528131186962128e-02 -2.865445315837860107e-01 -2.532169520854949951e-01 8.644568175077438354e-02 1.686745323240756989e-02 -7.399841398000717163e-02 -3.374759256839752197e-01 1.464220881462097168e-01 1.199916377663612366e-01 2.537877857685089111e-01 1.656189262866973877e-01 -2.999973595142364502e-01 1.510808169841766357e-01 4.315361380577087402e-02 -3.729962110519409180e-01 -6.454893946647644043e-02 -2.786790430545806885e-01 2.623776160180568695e-02 -7.006261497735977173e-03 7.285436242818832397e-02 -6.534805055707693100e-03 2.617808878421783447e-01 1.802783459424972534e-01 1.571258753538131714e-01 -1.396751105785369873e-01 2.671297192573547363e-01 4.655614122748374939e-02
-1.654803454875946045e-01 -8.781428635120391846e-02 8.188122510910034180e-02 -1.154201254248619080e-01 7.249397039413452148e-02 -1.991795003414154053e-01 -2.898775637149810791e-01 -2.132125645875930786e-01 1.678966581821441650e-01 3.275374472141265869e-01 -1.982199549674987793e-01 -3.171724081039428711e-01 2.638830244541168213e-02 -1.228997856378555298e-01 3.798317164182662964e-02 2.109868079423904419e-01 -2.923714518547058105e-01 -1.884965002536773682e-01 -2.151956781744956970e-03 5.771746858954429626e-02 -1.736644804477691650e-01 -2.438163608312606812e-01 4.425983875989913940e-03 -1.292288601398468018e-01 -2.073994129896163940e-01 -3.945616632699966431e-02 8.900335431098937988e-02 7.310969382524490356e-02 1.098708137869834900e-01 -1.000417768955230713e-01 3.325611054897308350e-01 1.102526113390922546e-01
1.562581360340118408e-01 -4.003123641014099121e-01 -5.825609713792800903e-02 -5.755855515599250793e-02 -1.582131236791610718e-01 -1.445213258266448975e-01 -2.191690057516098022e-01 5.556659772992134094e-03 7.324353791773319244e-03 2.726258933544158936e-01 -1.032586246728897095e-01 -6.866221129894256592e-02 -8.271041512489318848e-02 1.479232162237167358e-01 3.287979960441589355e-01 1.536303013563156128e-01 -8.494623005390167236e-02 -2.016170620918273926e-01 3.370814323425292969e-01 -7.837948203086853027e-02 3.080735504627227783e-01 -1.515726745128631592e-01 1.670263260602951050e-01 -1.751829534769058228e-01 -1.257530599832534790e-02 7.655364274978637695e-02 3.714550659060478210e-02 -2.514246106147766113e-01 -9.664783626794815063e-02 -1.439601331949234009e-01 1.220103949308395386e-01 6.918965280055999756e-02
-2.282833904027938843e-01 7.838041335344314575e-02 -1.328343003988265991e-01 -1.208670139312744141e-01 7.320415228605270386e-02 3.507749876007437706e-03 -1.924422085285186768e-01 -5.104465410113334656e-02 3.565662354230880737e-02 9.528859704732894897e-02 -1.659988760948181152e-01 -1.414214223623275757e-01 2.486652731895446777e-01 -2.158499807119369507e-01 1.443939656019210815e-01 2.892625629901885986e-01 -2.208989858627319336e-01 -2.652371823787689209e-01 3.130255639553070068e-01 -5.404005199670791626e-02 5.302725359797477722e-03 -3.679509758949279785e-01 1.566207557916641235e-01 -1.023435816168785095e-01 -1.450164467096328735e-01 2.067621946334838867e-01 1.839040368795394897e-01 -1.764920502901077271e-01 -2.694391831755638123e-02 -7.015970349311828613e-02 1.449874192476272583e-01 -2.184742987155914307e-01
4.880886524915695190e-02 -2.835533320903778076e-01 -1.037990376353263855e-01 -4.577544983476400375e-03 2.208602130413055420e-01 1.964368820190429688e-01 -3.200916647911071777e-01 -2.568600475788116455e-01 -9.102281183004379272e-02 2.139592170715332031e-01 -7.743116468191146851e-02 -1.520775854587554932e-01 2.715046405792236328e-01 -1.164758801460266113e-01 1.439836025238037109e-01 -8.442403376102447510e-02 -2.820721566677093506e-01 -1.681744586676359177e-03 5.126478523015975952e-02 3.009743094444274902e-01 -6.799444556236267090e-02 -9.483219683170318604e-02 -2.313594669103622437e-01 1.010941937565803528e-01 -1.299088355153799057e-02 -1.711691543459892273e-02 2.246137261390686035e-01 1.599825918674468994e-01 -2.004587203264236450e-01 -2.171614617109298706e-01 -1.100816056132316589e-01 -1.617947518825531006e-01
2.003412246704101562e-01 -4.156652837991714478e-02 -2.440470308065414429e-01 1.119764298200607300e-01 -2.534669451415538788e-02 -4.958838596940040588e-02 -3.055944144725799561e-01 5.762697383761405945e-02 2.953342497348785400e-01 6.859147548675537109e-02 4.350879192352294922e-01 -1.454075723886489868e-01 2.597964107990264893e-01 3.835123404860496521e-02 6.302784383296966553e-02 -1.892963075079023838e-03 -9.686058759689331055e-02 7.289306074380874634e-02 4.958768188953399658e-01 2.598023042082786560e-02 8.946253918111324310e-03 -7.999812811613082886e-02 -1.049581468105316162e-01 -6.693059206008911133e-02 -4.924026504158973694e-02 -1.856319904327392578e-01 2.243246138095855713e-01 1.107619255781173706e-01 -2.072413638234138489e-02 7.248615473508834839e-02 1.487216502428054810e-01 1.998584903776645660e-02
-2.064513787627220154e-02 -1.704967319965362549e-01 -7.048089802265167236e-02 5.441098660230636597e-02 6.389490328729152679e-03 1.425092946738004684e-02 -3.669716715812683105e-01 1.692416667938232422e-01 -1.133007034659385681e-01 2.332696467638015747e-01 3.351220488548278809e-01 1.262731617316603661e-03 8.893661201000213623e-03 6.747666746377944946e-02 1.432401239871978760e-01 1.603256613016128540e-01 -7.742567360401153564e-02 -2.141676284372806549e-02 3.352538645267486572e-01 7.353188097476959229e-02 1.499069631099700928e-01 -5.305035114288330078e-01 -2.061979323625564575e-01 1.729054003953933716e-01 1.450896612368524075e-03 -2.866252698004245758e-02 5.004382506012916565e-02 2.243025042116641998e-02 -5.713334679603576660e-02 -4.953025653958320618e-02 4.347274452447891235e-02 2.378938049077987671e-01
-2.086959332227706909e-01 -2.448329031467437744e-01 1.031668558716773987e-01 -6.345504522323608398e-02 1.782799065113067627e-01 1.027032583951950073e-01 -1.086380928754806519e-01 -3.007225319743156433e-02 -7.095132023096084595e-02 4.419315457344055176e-01 8.250949531793594360e-02 -5.842584371566772461e-02 -1.364107131958007812e-01 2.666997611522674561e-01 1.309087593108415604e-02 -1.546033471822738647e-01 -3.433762490749359131e-01 2.001269757747650146e-01 2.212582379579544067e-01 -5.484548211097717285e-02 2.216345220804214478e-01 -2.337660789489746094e-01 -2.804612368345260620e-02 3.397032991051673889e-02 -1.511814147233963013e-01 2.241739034652709961e-01 6.849711388349533081e-02 -5.090161785483360291e-02 -1.672871708869934082e-01 1.157264336943626404e-01 2.544934749603271484e-01 -1.606203801929950714e-02
1.937431693077087402e-01 6.297630816698074341e-02 -2.208550423383712769e-01 -2.647978663444519043e-01 -6.924197077751159668e-02 1.664184629917144775e-01 -3.607281744480133057e-01 1.835175454616546631e-01 1.176956743001937866e-01 1.897268295288085938e-01 -1.595694720745086670e-01 -2.221302688121795654e-02 1.974165439605712891e-01 2.718915939331054688e-01 3.457274287939071655e-02 -3.999288380146026611e-02 -1.149919927120208740e-01 1.132031381130218506e-01 -1.521020680665969849e-01 4.159740805625915527e-01 1.064576301723718643e-02 -2.823110818862915039e-01 -3.107589483261108398e-02 1.028811484575271606e-01 -4.736924916505813599e-02 6.954554468393325806e-02 2.621881105005741119e-02 5.727877095341682434e-02 2.309447526931762695e-01 4.916361346840858459e-02 1.901677548885345459e-01 1.878210902214050293e-01
-3.325297310948371887e-02 1.104349717497825623e-01 -2.279527485370635986e-01 -4.508260637521743774e-02 2.560375630855560303e-01 -4.845694825053215027e-02 -1.734056919813156128e-01 1.679860055446624756e-01 3.399190306663513184e-01 3.002495765686035156e-01 -4.023327026516199112e-03 6.920877099037170410e-02 3.395651578903198242e-01 -3.152921423316001892e-02 2.302089035511016846e-01 1.337657719850540161e-01 -3.656198978424072266e-01 1.747949272394180298e-01 2.821745872497558594e-01 -1.394065916538238525e-01 -1.340657323598861694e-01 2.448361180722713470e-02 1.697188019752502441e-01 -9.453530609607696533e-02 -3.998926281929016113e-02 2.076499350368976593e-02 1.657694727182388306e-01 1.241209283471107483e-01 -4.204150661826133728e-02 6.925753504037857056e-02 6.288830190896987915e-02 1.838077157735824585e-01
2.125518769025802612e-01 4.489998519420623779e-02 -5.482729896903038025e-02 -3.436031043529510498e-01 5.304795503616333008e-02 3.046465218067169189e-01 -1.747746020555496216e-01 -1.724310368299484253e-01 -1.313963532447814941e-01 4.003618359565734863e-01 2.912730276584625244e-01 -1.488458216190338135e-01 1.669826954603195190e-01 -1.626308709383010864e-01 1.183560043573379517e-01 -1.218140423297882080e-01 1.110820099711418152e-02 3.699434697628021240e-01 1.080514490604400635e-01 1.344578620046377182e-02 -4.640718549489974976e-02 -1.344229578971862793e-01 8.991833031177520752e-02 -8.072260022163391113e-02 1.181775629520416260e-01 1.363869756460189819e-01 5.531575530767440796e-02 -3.911520168185234070e-02 2.981182746589183807e-02 -1.636332720518112183e-01 1.091039925813674927e-01 -2.184456139802932739e-01
1.442876756191253662e-01 -7.161676883697509766e-02 -2.411166280508041382e-01 -1.928150071762502193e-03 -2.991293966770172119e-01 9.391419589519500732e-02 1.624106545932590961e-03 8.777701109647750854e-02 -2.614031732082366943e-01 1.585666239261627197e-01 1.163295190781354904e-02 -1.069746762514114380e-01 1.077773571014404297e-01 1.144249737262725830e-01 3.571324422955513000e-02 -5.370378494262695312e-03 -2.360966056585311890e-01 1.669312715530395508e-01 1.178482025861740112e-01 -7.290066033601760864e-02 1.369667947292327881e-01 -2.602738738059997559e-01 -1.526405513286590576e-01 -7.989761233329772949e-02 -1.872041374444961548e-01 7.511615753173828125e-02 4.685162007808685303e-01 1.622840017080307007e-01 1.167307645082473755e-01 8.213853463530540466e-03 1.965208165347576141e-02 -3.990384638309478760e-01
-3.954750671982765198e-02 8.905271999537944794e-03 1.919823586940765381e-01 1.927739381790161133e-01 1.322788745164871216e-01 1.251363474875688553e-02 -3.224719762802124023e-01 5.726959928870201111e-02 2.093493193387985229e-01 2.244262099266052246e-01 1.058114469051361084e-01 -1.463375519961118698e-02 2.790661752223968506e-01 4.253298044204711914e-01 -1.726815477013587952e-02 2.685627043247222900e-01 -1.410486996173858643e-01 1.281941384077072144e-01 -2.512441389262676239e-02 2.023699730634689331e-01 -1.432699710130691528e-01 -1.666135042905807495e-01 7.945553958415985107e-02 7.056111097335815430e-02 -2.129838019609451294e-01 2.996199131011962891e-01 1.405104100704193115e-01 -7.163436710834503174e-02 -2.094808779656887054e-02 -2.510010302066802979e-01 -3.088056808337569237e-03 4.065641015768051147e-02
5.516239255666732788e-02 2.884122543036937714e-02 -6.752835959196090698e-02 -5.939380824565887451e-02 -1.220418587327003479e-01 -1.821440011262893677e-01 9.734648466110229492e-02 7.263290695846080780e-03 8.133351057767868042e-02 4.584297537803649902e-01 -8.158774673938751221e-02 -1.688387840986251831e-01 1.972176432609558105e-01 9.662668220698833466e-03 1.799001991748809814e-01 6.889044772833585739e-03 1.328060775995254517e-01 1.500391364097595215e-01 1.755326092243194580e-01 1.871449649333953857e-01 -2.095082700252532959e-01 -2.806503772735595703e-01 -8.854791522026062012e-02 -2.936601638793945312e-02 -7.786464691162109375e-02 4.704061523079872131e-02 3.906947970390319824e-01 2.499297261238098145e-01 7.749649882316589355e-02 -2.389725744724273682e-01 6.513866037130355835e-02 2.810992598533630371e-01
1.140499413013458252e-01 -3.399333357810974121e-02 1.892953924834728241e-02 6.186418980360031128e-02 -9.037452936172485352e-02 1.002510935068130493e-01 -4.717403352260589600e-01 -6.159447506070137024e-02 2.940788166597485542e-03 7.304917275905609131e-02 1.842771321535110474e-01 -3.077061772346496582e-01 2.887720256694592535e-05 2.719245553016662598e-01 1.783930063247680664e-01 1.974421367049217224e-02 -3.826094567775726318e-01 -1.324652582406997681e-01 2.158782035112380981e-01 2.711091935634613037e-01 -5.995598062872886658e-02 -8.691900968551635742e-02 2.349507659673690796e-01 -5.670570582151412964e-02 -2.282557785511016846e-01 -4.820825997740030289e-03 1.511032283306121826e-01 -1.837346106767654419e-01 -1.112910956144332886e-01 1.448607295751571655e-01 3.342962637543678284e-02 -1.216699462383985519e-02
5.636127665638923645e-02 1.594340242445468903e-02 1.229939237236976624e-01 -2.369753867387771606e-01 -5.640098080039024353e-02 1.234015002846717834e-01 -2.013864219188690186e-01 4.024518728256225586e-01 2.213185280561447144e-01 3.512000739574432373e-01 2.055983543395996094e-01 -2.320436835289001465e-01 2.423227280378341675e-01 1.918177753686904907e-01 -1.220173668116331100e-03 -2.938703000545501709e-01 -2.239094674587249756e-02 -4.606167227029800415e-02 1.873850524425506592e-01 1.982755213975906372e-02 -1.149781793355941772e-01 -8.617987483739852905e-02 2.673200145363807678e-02 -3.349980339407920837e-02 -1.660370528697967529e-01 2.897936850786209106e-02 3.525730669498443604e-01 6.928883492946624756e-03 6.751274690032005310e-03 3.885673126205801964e-03 -1.030807569622993469e-01 1.731305271387100220e-01
1.082766726613044739e-01 -1.952931135892868042e-01 -1.502083688974380493e-01 -8.366034924983978271e-02 9.528137743473052979e-02 -1.450065672397613525e-01 -1.731605678796768188e-01 -1.079240888357162476e-01 -1.131317764520645142e-01 2.086103111505508423e-01 2.463092096149921417e-03 -3.889793157577514648e-02 1.931503713130950928e-01 4.908497910946607590e-03 2.890093922615051270e-01 3.954021725803613663e-03 -1.332589536905288696e-01 -1.316325552761554718e-02 -2.955863066017627716e-02 3.108645677566528320e-01 -8.254273980855941772e-02 -9.244222193956375122e-02 -9.739517420530319214e-02 -3.028532266616821289e-01 3.225142657756805420e-01 7.502593100070953369e-02 2.925739288330078125e-01 2.516853213310241699e-01 3.841114789247512817e-02 -3.815139532089233398e-01 1.786225736141204834e-01 2.445631287992000580e-02
-2.394609451293945312e-01 -1.007680445909500122e-01 9.985971450805664062e-02 -4.157539084553718567e-02 2.276938557624816895e-01 -1.208096966147422791e-01 -2.169427871704101562e-01 -1.857223175466060638e-02 2.130962312221527100e-01 2.863397002220153809e-01 2.076836377382278442e-01 1.118818880058825016e-03 2.465560585260391235e-01 3.880081474781036377e-01 9.880378842353820801e-02 8.636397868394851685e-02 -1.593928188085556030e-01 1.619419604539871216e-01 4.447843134403228760e-02 2.766094505786895752e-01 1.395495086908340454e-01 -7.467437535524368286e-02 6.427861005067825317e-02 7.518017292022705078e-02 -5.533092468976974487e-02 -4.831570759415626526e-02 3.614389896392822266e-01 -5.091482400894165039e-02 1.613722294569015503e-01 -1.643490046262741089e-01 6.650757789611816406e-02 2.163382172584533691e-01
-4.356842860579490662e-02 -1.511376798152923584e-01 6.358489394187927246e-02 -2.219329774379730225e-01 7.412349223159253597e-04 -7.585898041725158691e-03 -2.313418090343475342e-01 -4.202592244837433100e-04 1.573949754238128662e-01 2.289455570280551910e-02 -2.778820097446441650e-01 -1.888105273246765137e-01 2.007484138011932373e-01 -9.423321485519409180e-02 7.798074185848236084e-02 -1.624836027622222900e-01 -2.963968515396118164e-01 -8.031579852104187012e-02 1.256094723939895630e-01 3.322254121303558350e-02 -2.785390429198741913e-02 -2.688496708869934082e-01 -9.077769517898559570e-02 7.267141342163085938e-02 -1.703899502754211426e-01 1.110757514834403992e-01 4.115453958511352539e-01 -1.494311392307281494e-01 -8.140631765127182007e-02 -3.245754837989807129e-01 -4.357510432600975037e-02 -3.222607374191284180e-01
-4.381282627582550049e-02 7.044307887554168701e-02 8.341466076672077179e-03 7.567867636680603027e-02 1.060098335146903992e-01 -1.509380042552947998e-01 -2.925296127796173096e-01 -2.212055213749408722e-02 -1.846932247281074524e-02 2.512017190456390381e-01 2.521608956158161163e-02 -2.502709254622459412e-02 -7.360267639160156250e-02 2.574179172515869141e-01 -2.567182853817939758e-02 2.941420078277587891e-01 -8.954969048500061035e-02 -9.610127657651901245e-02 1.331398189067840576e-01 3.299278020858764648e-01 3.316173851490020752e-01 -2.631338238716125488e-01 -2.004720717668533325e-01 -2.802287340164184570e-01 -7.801806181669235229e-02 2.404183149337768555e-01 1.992823183536529541e-01 -8.993539214134216309e-02 1.639794111251831055e-01 -1.727820932865142822e-01 3.773788362741470337e-02 -1.790418475866317749e-01
9.383208304643630981e-02 -6.980860978364944458e-02 -2.279014587402343750e-01 1.868582516908645630e-01 -2.870626375079154968e-02 9.482820332050323486e-02 -3.266954123973846436e-01 1.016286090016365051e-01 -4.149140045046806335e-02 2.538605630397796631e-01 4.281722009181976318e-01 -2.550143301486968994e-01 2.803841829299926758e-01 -1.202052086591720581e-01 1.720608472824096680e-01 -9.004360996186733246e-03 -5.658422410488128662e-02 7.482232153415679932e-02 3.804728388786315918e-01 -5.653142184019088745e-02 8.236017823219299316e-02 -1.999906599521636963e-01 -6.916151940822601318e-02 2.822664380073547363e-01 3.792363777756690979e-02 -1.996910199522972107e-02 -2.291416935622692108e-02 1.000149697065353394e-01 -6.593661010265350342e-02 -2.999887801706790924e-02 2.438811399042606354e-02 1.706205159425735474e-01
-1.118269786238670349e-01 -4.246124997735023499e-02 -2.514353394508361816e-01 1.441663652658462524e-01 -4.831575602293014526e-02 3.825461491942405701e-02 -2.862586453557014465e-02 -1.310407519340515137e-01 4.152414575219154358e-02 1.745077073574066162e-01 6.291355192661285400e-02 6.963081657886505127e-02 3.188741803169250488e-01 2.472814545035362244e-02 2.999299168586730957e-01 1.828760951757431030e-01 -6.944060325622558594e-02 7.778306305408477783e-02 3.568110167980194092e-01 3.219061791896820068e-01 -1.462780237197875977e-01 -1.055410876870155334e-01 3.585002124309539795e-01 1.103772819042205811e-01 1.223203390836715698e-01 8.826960623264312744e-02 3.418089151382446289e-01 -4.871094226837158203e-02 2.304163724184036255e-01 -3.380821272730827332e-02 -6.366895977407693863e-03 4.398688673973083496e-02
-8.463816344738006592e-02 -8.424471132457256317e-03 1.246543973684310913e-01 -1.037456654012203217e-02 -2.346701771020889282e-01 2.740453481674194336e-01 -1.914973743259906769e-02 2.322697043418884277e-01 2.566826641559600830e-01 2.286821603775024414e-01 7.760342955589294434e-02 -2.435096055269241333e-01 2.706460058689117432e-01 1.602225750684738159e-01 1.511707603931427002e-01 -8.837634325027465820e-02 -1.306385546922683716e-01 -7.051504403352737427e-02 2.374536693096160889e-01 2.633085250854492188e-01 -1.109615340828895569e-01 -4.500336945056915283e-02 8.110722154378890991e-02 1.517622917890548706e-01 -8.694837987422943115e-02 2.190867215394973755e-01 1.922054290771484375e-01 7.206467539072036743e-02 -6.874518841505050659e-02 -3.526810109615325928e-01 2.536727115511894226e-02 2.457583695650100708e-01
-1.535247266292572021e-01 1.551301181316375732e-01 -1.075077727437019348e-01 -9.417463839054107666e-02 1.153386011719703674e-01 1.398524045944213867e-01 -3.264096081256866455e-01 2.566549777984619141e-01 1.832362115383148193e-01 3.907642662525177002e-01 -2.273992262780666351e-02 9.681857377290725708e-02 2.844777405261993408e-01 1.781890355050563812e-02 1.906143277883529663e-01 -3.771193698048591614e-02 -1.404270082712173462e-01 4.613673314452171326e-03 1.041196584701538086e-01 -3.616203367710113525e-02 -1.089311912655830383e-01 -5.279631912708282471e-02 2.641700804233551025e-01 -2.194439619779586792e-01 -5.387358739972114563e-02 1.297092288732528687e-01 1.665066778659820557e-01 3.085570335388183594e-01 3.704556077718734741e-02 2.488422952592372894e-02 1.190245337784290314e-02 3.197193145751953125e-01
1.990611664950847626e-02 -4.039493575692176819e-02 -3.125038370490074158e-02 -1.750007867813110352e-01 -6.478658318519592285e-02 -9.772653132677078247e-02 -2.118507623672485352e-01 4.952672868967056274e-02 1.517566144466400146e-01 3.961444646120071411e-02 -1.365108489990234375e-01 -8.841438591480255127e-02 -5.438873544335365295e-03 -8.922048658132553101e-02 4.438504204154014587e-02 3.201653361320495605e-01 -4.379357993602752686e-01 2.185508310794830322e-01 5.445353388786315918e-01 -8.605989813804626465e-02 5.314389243721961975e-02 -7.742179185152053833e-02 4.468831047415733337e-02 5.887609347701072693e-02 -7.361903786659240723e-02 -7.421232014894485474e-02 2.434057593345642090e-01 1.664430946111679077e-01 1.455980986356735229e-01 -1.692207157611846924e-01 3.919180110096931458e-02 1.864535808563232422e-01
3.172919852659106255e-03 -2.118880748748779297e-01 -9.853028506040573120e-02 2.326119691133499146e-02 -1.094782873988151550e-01 2.788903713226318359e-01 -3.209587335586547852e-01 1.104728057980537415e-01 -5.990935489535331726e-02 1.444221436977386475e-01 2.383698150515556335e-02 5.579118803143501282e-02 5.862403288483619690e-02 -2.150490731000900269e-01 2.134186178445816040e-01 -2.928202152252197266e-01 -1.580222696065902710e-01 2.535347938537597656e-01 2.996939718723297119e-01 1.658002883195877075e-01 3.420274257659912109e-01 -2.739907801151275635e-01 1.539365798234939575e-01 1.130664646625518799e-01 -2.145635783672332764e-01 1.190721988677978516e-01 6.214669719338417053e-02 1.589896157383918762e-02 6.515500694513320923e-02 -3.572225570678710938e-02 1.228261888027191162e-01 -1.035796478390693665e-01
1.208952069282531738e-01 -9.638051688671112061e-02 -3.307077288627624512e-01 -2.709059119224548340e-01 -3.614063933491706848e-02 3.870446234941482544e-02 -1.502204090356826782e-01 2.618750333786010742e-01 -1.750238686800003052e-01 2.119186222553253174e-01 1.158236414194107056e-01 8.300973474979400635e-02 2.268858551979064941e-01 1.718075722455978394e-01 3.180865049362182617e-01 7.104760408401489258e-02 -2.842084467411041260e-01 5.331855267286300659e-02 -1.075116693973541260e-01 9.003473818302154541e-02 1.566837280988693237e-01 -3.096700608730316162e-01 5.593761801719665527e-02 4.995169863104820251e-02 4.679514095187187195e-02 2.447069287300109863e-01 -9.696715325117111206e-02 1.100113019347190857e-01 1.208083853125572205e-01 -1.668080687522888184e-01 2.347329407930374146e-01 7.662106305360794067e-02
3.739897161722183228e-02 1.078801304101943970e-01 2.009759843349456787e-01 -9.464809298515319824e-02 -2.998610138893127441e-01 -1.254291236400604248e-01 -2.236660867929458618e-01 -9.889812767505645752e-02 1.327438950538635254e-01 9.638994187116622925e-02 -2.859544754028320312e-01 -3.583049476146697998e-01 2.510537803173065186e-01 -4.776795580983161926e-02 4.978087544441223145e-02 1.512430757284164429e-01 -4.009261727333068848e-01 5.384018272161483765e-02 2.694385647773742676e-01 1.073510572314262390e-01 -1.507389545440673828e-01 -1.946523487567901611e-01 -6.421961635351181030e-02 -1.943820416927337646e-01 -9.549443423748016357e-02 8.893049508333206177e-02 2.326042503118515015e-01 9.624216705560684204e-02 8.388955146074295044e-02 6.652351468801498413e-02 -4.368643462657928467e-02 -1.953789405524730682e-02
-2.671068012714385986e-01 1.347171491943299770e-03 2.282887883484363556e-02 -1.012141853570938110e-01 2.118675224483013153e-02 -1.550605744123458862e-01 -3.017211854457855225e-01 -1.833037436008453369e-01 -2.530238628387451172e-01 2.116754651069641113e-03 5.688725784420967102e-02 -2.848587930202484131e-01 6.002952158451080322e-02 -1.364809181541204453e-02 1.388918757438659668e-01 -4.664101451635360718e-02 -2.028015404939651489e-01 6.095288693904876709e-02 2.301850914955139160e-01 7.900936901569366455e-02 1.649935245513916016e-01 -2.136418968439102173e-01 4.271571058779954910e-03 3.244612365961074829e-03 -1.477891802787780762e-01 4.181383922696113586e-02 3.333010673522949219e-01 -2.126816213130950928e-01 -2.338627874851226807e-01 -9.208090603351593018e-02 3.077425658702850342e-01 -2.834442555904388428e-01
-2.546296119689941406e-01 5.136002972722053528e-02 -1.895383745431900024e-01 1.762840300798416138e-01 3.119324566796422005e-03 1.173321604728698730e-01 -2.996909320354461670e-01 -2.072550505399703979e-01 -5.250258743762969971e-02 3.015462756156921387e-01 1.761161163449287415e-02 1.094300299882888794e-01 -2.406794279813766479e-01 -1.032217219471931458e-01 1.423722505569458008e-01 5.972470715641975403e-02 -3.276087939739227295e-01 1.421860158443450928e-01 3.064864277839660645e-01 2.050904631614685059e-01 -1.059851124882698059e-01 -1.663443446159362793e-01 -8.103422820568084717e-02 8.959423005580902100e-02 1.595500111579895020e-01 4.277645424008369446e-02 2.575878202915191650e-01 2.193569093942642212e-01 -1.651978045701980591e-01 -1.632844358682632446e-01 3.793755918741226196e-02 -8.003434538841247559e-02
2.706169188022613525e-01 -2.676852643489837646e-01 4.355248436331748962e-02 -2.697870731353759766e-01 9.325574338436126709e-02 -5.331404879689216614e-02 -2.011854797601699829e-01 1.791446954011917114e-01 -3.455131649971008301e-01 4.149917960166931152e-01 1.516970247030258179e-01 -6.641743332147598267e-02 -1.313270907849073410e-02 1.263972818851470947e-01 2.697738409042358398e-01 1.480501294136047363e-01 -1.072706878185272217e-01 2.228242903947830200e-01 1.153336167335510254e-01 -5.920483916997909546e-02 1.177574694156646729e-01 -2.040275186300277710e-01 1.772635057568550110e-02 1.855150610208511353e-01 -9.169146418571472168e-02 1.600129157304763794e-01 5.929337441921234131e-02 3.910747170448303223e-02 -1.096093282103538513e-01 -1.908932328224182129e-01 -2.663025818765163422e-02 1.002336069941520691e-01
-1.819473057985305786e-01 1.396597474813461304e-01 -1.289780139923095703e-01 -4.728479683399200439e-02 5.779439210891723633e-02 5.808632448315620422e-02 -2.547345757484436035e-01 -1.010098233819007874e-01 -3.488546609878540039e-02 1.082120910286903381e-01 -1.936663091182708740e-01 -1.721112281084060669e-01 3.369872868061065674e-01 -9.905605763196945190e-02 1.825279146432876587e-01 2.645795345306396484e-01 -2.045422196388244629e-01 -1.055242568254470825e-01 3.176102042198181152e-01 -3.920438140630722046e-02 -1.340603977441787720e-01 -4.120591282844543457e-01 -4.460736736655235291e-02 -2.359647601842880249e-01 -1.011235266923904419e-01 1.272228211164474487e-01 1.873014718294143677e-01 -1.950929313898086548e-01 -1.507963836193084717e-01 4.911820963025093079e-02 1.278421562165021896e-02 -1.194770932197570801e-01
-6.960573047399520874e-02 -5.275556072592735291e-02 -4.908201470971107483e-02 -2.404821068048477173e-01 -1.149183288216590881e-01 -7.086703088134527206e-03 -1.752545088529586792e-01 -3.396359458565711975e-02 8.211958408355712891e-02 6.604317575693130493e-02 -1.864802092313766479e-02 -2.488211095333099365e-01 4.039115831255912781e-02 2.214246094226837158e-01 2.430593222379684448e-01 3.508724272251129150e-02 1.362726371735334396e-02 2.064483761787414551e-01 2.946738153696060181e-03 2.770706713199615479e-01 4.460472613573074341e-02 -1.142830178141593933e-01 -1.055855676531791687e-01 3.163157030940055847e-02 1.124798599630594254e-02 2.540106177330017090e-01 3.045372366905212402e-01 1.161199659109115601e-01 2.456591427326202393e-01 -5.328730940818786621e-01 -1.254921257495880127e-01 1.580040752887725830e-01
1.507925391197204590e-01 -2.760789096355438232e-01 -7.500942796468734741e-02 -2.297361008822917938e-02 2.839286439120769501e-02 -4.979920014739036560e-02 -1.199083477258682251e-01 -5.804178491234779358e-02 3.926396369934082031e-01 4.425638914108276367e-01 4.253705590963363647e-02 -2.073221206665039062e-01 1.279735937714576721e-02 9.921446442604064941e-02 2.904414832592010498e-01 1.682933121919631958e-01 -2.192556113004684448e-01 6.242487579584121704e-02 -1.407129019498825073e-01 2.207859456539154053e-01 -2.546051442623138428e-01 -1.279995590448379517e-01 -4.811739921569824219e-02 -1.066273599863052368e-01 -1.798383519053459167e-02 3.160968422889709473e-02 6.675096601247787476e-02 -1.366151217371225357e-02 8.793905377388000488e-02 -3.430230617523193359e-01 -1.988471671938896179e-02 9.581738710403442383e-02
-2.958595193922519684e-02 -8.478254079818725586e-03 -3.022992312908172607e-01 -2.290470153093338013e-01 -1.541225463151931763e-01 -2.759444713592529297e-01 -2.751294672489166260e-01 -1.003227531909942627e-01 9.297928214073181152e-02 3.088704049587249756e-01 -1.834962218999862671e-01 -1.673344895243644714e-02 1.249373033642768860e-01 -2.549754679203033447e-01 -1.680348068475723267e-02 -5.027829855680465698e-02 -2.727264463901519775e-01 -5.461016669869422913e-02 3.177219629287719727e-01 9.456951171159744263e-02 -3.319313004612922668e-02 -2.029826194047927856e-01 9.144982695579528809e-02 -2.156661003828048706e-01 -3.979120776057243347e-02 1.761556714773178101e-01 1.334256827831268311e-01 2.141680568456649780e-02 1.247179694473743439e-02 -2.570640742778778076e-01 8.163905888795852661e-02 -1.997686475515365601e-01
1.286700814962387085e-01 -2.409270554780960083e-01 -1.453675776720046997e-01 2.011728584766387939e-01 -1.614244133234024048e-01 -4.163465276360511780e-02 -1.198853850364685059e-01 -1.586167328059673309e-02 -4.153425246477127075e-02 3.404841125011444092e-01 5.893501639366149902e-02 -2.712983191013336182e-01 8.252973109483718872e-02 3.757433965802192688e-02 1.312559247016906738e-01 -2.518994510173797607e-01 -8.626367896795272827e-02 6.324471533298492432e-02 3.062728941440582275e-01 1.683684289455413818e-01 2.953380942344665527e-01 -1.637460142374038696e-01 9.140508621931076050e-02 -9.067391604185104370e-02 -2.457078546285629272e-01 -5.825386568903923035e-02 3.557212054729461670e-01 -2.069677859544754028e-01 -1.252867281436920166e-01 7.289202511310577393e-02 -9.885087609291076660e-02 9.807366132736206055e-02
5.023456737399101257e-02 -2.000232636928558350e-01 -1.111645326018333435e-01 1.020547449588775635e-01 7.536587119102478027e-02 -6.163120735436677933e-03 -2.847534120082855225e-01 -1.660626530647277832e-01 -2.634186744689941406e-01 2.558196187019348145e-01 -9.105113148689270020e-02 4.202505946159362793e-02 -8.334564417600631714e-02 7.924764603376388550e-02 1.481574922800064087e-01 1.763568818569183350e-01 -4.059016108512878418e-01 1.576123386621475220e-01 7.578685879707336426e-02 -2.705342769622802734e-01 1.669382601976394653e-01 5.760413128882646561e-03 9.479838609695434570e-02 2.726041674613952637e-01 -1.054101139307022095e-01 1.316600441932678223e-01 2.280296832323074341e-01 8.652159571647644043e-02 1.412611901760101318e-01 -8.842252194881439209e-02 3.063040375709533691e-01 1.410338580608367920e-01
-2.452922016382217407e-01 -4.381078295409679413e-03 -2.064564973115921021e-01 -2.315765619277954102e-01 1.064396090805530548e-02 -3.827805072069168091e-02 -2.136858850717544556e-01 3.830875083804130554e-02 -8.553069829940795898e-02 1.157729304395616055e-03 -2.358614802360534668e-01 -9.044009447097778320e-02 -1.107426807284355164e-01 -7.675461005419492722e-03 2.957499921321868896e-01 1.049654558300971985e-01 -7.525955140590667725e-02 3.335081785917282104e-02 1.272115707397460938e-01 -8.469374477863311768e-02 1.112189739942550659e-01 -2.766827046871185303e-01 9.696631133556365967e-02 -2.183277346193790436e-02 -3.648434281349182129e-01 -4.628941789269447327e-02 4.823184311389923096e-01 -1.521339267492294312e-01 9.857185930013656616e-02 6.631846725940704346e-02 2.674432992935180664e-01 -8.551850914955139160e-02
2.598144710063934326e-01 -1.372295711189508438e-02 -2.529415786266326904e-01 -1.670555323362350464e-01 1.632778793573379517e-01 1.383840590715408325e-01 -1.789156198501586914e-01 2.692435123026371002e-02 -2.225910276174545288e-01 3.972875177860260010e-01 2.072098702192306519e-01 -8.045563846826553345e-02 2.883349657058715820e-01 1.390567272901535034e-01 9.547314792871475220e-02 2.543394267559051514e-01 -1.559959053993225098e-01 -1.299007833003997803e-01 1.653028465807437897e-02 -1.131063923239707947e-01 1.721903830766677856e-01 -1.633352935314178467e-01 -1.345127969980239868e-01 1.665501445531845093e-01 6.860125064849853516e-02 7.760123908519744873e-02 8.966726809740066528e-02 -4.099032655358314514e-02 7.734644412994384766e-02 -3.659388124942779541e-01 5.466066673398017883e-02 -9.507449716329574585e-02
-1.201404705643653870e-01 -3.451768681406974792e-02 -1.243900582194328308e-01 -3.674508035182952881e-01 -2.317817658185958862e-01 -2.171956300735473633e-01 -1.934121251106262207e-01 -4.079861938953399658e-01 -2.043890953063964844e-02 1.521323472261428833e-01 -2.170377969741821289e-01 -2.843807935714721680e-01 6.879647076129913330e-02 -1.069661974906921387e-01 2.481338828802108765e-01 -4.513961821794509888e-02 -2.550614774227142334e-01 -3.095210762694478035e-03 1.990484893321990967e-01 -1.107463054358959198e-02 1.554457936435937881e-02 -2.930350899696350098e-01 9.138558059930801392e-02 -4.210196435451507568e-02 1.730684004724025726e-02 1.187469586730003357e-01 1.448589861392974854e-01 -1.139590367674827576e-01 -9.334541112184524536e-02 -1.786476820707321167e-01 5.077036097645759583e-02 -7.197536528110504150e-02
1.512811928987503052e-01 -4.454159364104270935e-02 -1.664640307426452637e-01 -5.794226750731468201e-02 -1.083680167794227600e-01 -1.865035146474838257e-01 -2.874103188514709473e-01 1.833295822143554688e-01 1.169925853610038757e-01 3.538033366203308105e-01 -3.419002294540405273e-01 2.586546540260314941e-01 1.685720831155776978e-01 7.588720321655273438e-02 8.366750925779342651e-02 1.537280827760696411e-01 -1.199539080262184143e-01 2.320357263088226318e-01 2.357417643070220947e-01 1.365645229816436768e-01 1.330762505531311035e-01 -1.143707614392042160e-02 2.285818196833133698e-02 3.890715539455413818e-02 2.213563174009323120e-01 8.902493119239807129e-02 9.874887764453887939e-02 2.248387224972248077e-02 3.253920376300811768e-02 -2.547327280044555664e-01 2.892516553401947021e-01 -1.213501319289207458e-01
3.664708882570266724e-02 -3.354145884513854980e-01 -7.113067805767059326e-02 -2.065634429454803467e-01 1.860360056161880493e-01 -7.402811944484710693e-02 -8.432762697339057922e-03 8.643337525427341461e-03 -1.104260459542274475e-01 4.058136045932769775e-01 2.325939945876598358e-02 -2.753174304962158203e-01 3.231972828507423401e-02 1.480770707130432129e-01 1.485221385955810547e-01 -5.354827269911766052e-02 -1.194538325071334839e-01 3.560149669647216797e-01 5.904949456453323364e-02 4.595356285572052002e-01 -5.525716021656990051e-02 -1.099610254168510437e-01 -1.324927657842636108e-01 -5.205368250608444214e-02 7.817627489566802979e-02 3.969461098313331604e-02 2.300217449665069580e-01 1.459919959306716919e-01 -9.837253391742706299e-02 -7.607844471931457520e-02 -4.884530603885650635e-02 7.891408354043960571e-02
-5.561145395040512085e-02 -4.024713113903999329e-02 -1.275973580777645111e-02 1.097693070769309998e-01 -3.863086178898811340e-02 9.066147357225418091e-02 -3.286875784397125244e-01 2.251679450273513794e-01 -1.893815994262695312e-01 1.678846180438995361e-01 3.690891563892364502e-01 -3.310269117355346680e-02 -5.073321238160133362e-02 -2.172008715569972992e-02 1.188875958323478699e-01 -2.703054063022136688e-02 4.697960801422595978e-03 -1.778089441359043121e-02 3.474585115909576416e-01 -1.329634990543127060e-02 1.485805958509445190e-01 -4.273095130920410156e-01 -2.217751145362854004e-01 4.148364812135696411e-02 -1.471705641597509384e-02 8.225935697555541992e-02 1.911210119724273682e-01 1.324396282434463501e-01 -2.838273905217647552e-02 -2.025258243083953857e-01 1.715044975280761719e-01 2.936657965183258057e-01
-3.302655741572380066e-02 1.189997792243957520e-01 4.706033039838075638e-03 -3.902181237936019897e-02 3.614410012960433960e-02 -1.554365903139114380e-01 -1.157893687486648560e-01 -1.160334423184394836e-01 -1.499553322792053223e-01 5.937577486038208008e-01 1.981007754802703857e-01 2.096070675179362297e-03 -7.296752929687500000e-02 2.012486010789871216e-01 -1.895693093538284302e-01 2.939260751008987427e-02 -2.411919832229614258e-01 -9.643474966287612915e-02 1.836137026548385620e-01 1.031139716506004333e-01 -9.427797049283981323e-02 -9.444700926542282104e-02 -1.780248284339904785e-01 -1.003086492419242859e-01 -9.330138564109802246e-02 -2.013546181842684746e-04 1.506371349096298218e-01 -1.036946102976799011e-01 1.205474287271499634e-01 -2.145704627037048340e-01 3.884564638137817383e-01 -9.462432563304901123e-02
1.287085860967636108e-01 -6.510787457227706909e-02 -9.304857999086380005e-02 -1.487219482660293579e-01 6.477691978216171265e-02 3.151413425803184509e-02 -1.045994237065315247e-01 -1.869325637817382812e-01 4.523020237684249878e-03 6.347241401672363281e-01 3.121406733989715576e-01 2.036426588892936707e-02 -2.112379297614097595e-02 1.057597324252128601e-01 -1.797708868980407715e-01 9.401812404394149780e-02 -1.617443859577178955e-01 -1.574726253747940063e-01 1.754448264837265015e-01 1.033305674791336060e-01 2.431757282465696335e-03 -1.163242980837821960e-01 -1.551881879568099976e-01 -1.154416948556900024e-01 -2.559823729097843170e-02 2.646133489906787872e-02 2.558023035526275635e-01 1.190972514450550079e-02 2.626711428165435791e-01 -6.950081139802932739e-02 2.271581739187240601e-01 8.995110541582107544e-02
-2.079466134309768677e-01 1.043013483285903931e-01 -1.108567267656326294e-01 1.301416009664535522e-01 -7.932264357805252075e-02 2.473199926316738129e-02 -6.796536594629287720e-02 -1.465877052396535873e-02 2.085532695055007935e-01 4.153106808662414551e-01 3.856114298105239868e-02 -1.280119121074676514e-01 3.332699239253997803e-01 2.499481290578842163e-01 -5.979372560977935791e-02 4.574530571699142456e-02 -1.849096566438674927e-01 2.865928113460540771e-01 1.542001813650131226e-01 -9.258556365966796875e-02 8.652140200138092041e-02 -2.226964533329010010e-01 -1.289983242750167847e-01 -2.159114368259906769e-02 2.994922734797000885e-02 2.886749207973480225e-01 1.785668134689331055e-01 -1.198707222938537598e-01 2.075900137424468994e-01 -1.718720346689224243e-01 2.508559823036193848e-01 -5.424460396170616150e-02
8.540349081158638000e-03 -3.881657123565673828e-01 1.154894381761550903e-01 -1.152072846889495850e-01 3.876253589987754822e-02 -9.967361390590667725e-02 -8.129869401454925537e-02 3.215022385120391846e-02 1.020399183034896851e-01 3.786140680313110352e-01 3.477784097194671631e-01 8.994153887033462524e-02 2.014257013797760010e-01 2.193099111318588257e-01 1.904153674840927124e-01 2.598952949047088623e-01 -7.088525593280792236e-02 2.840245068073272705e-01 7.361114025115966797e-02 1.850403994321823120e-01 1.635142862796783447e-01 -1.173905506730079651e-01 1.221055760979652405e-01 2.276231907308101654e-02 -1.511025726795196533e-01 -2.296814881265163422e-02 1.720248311758041382e-01 -6.780645996332168579e-02 7.852407544851303101e-02 -2.061657458543777466e-01 1.671394556760787964e-01 1.132989004254341125e-01
-1.546371728181838989e-01 -5.099526047706604004e-02 1.471974551677703857e-01 -3.897867351770401001e-02 -5.339476838707923889e-02 2.884926795959472656e-01 -4.316285997629165649e-02 2.815894186496734619e-01 1.576793193817138672e-01 3.280191123485565186e-01 2.717360854148864746e-01 -2.498954236507415771e-01 1.297082602977752686e-01 1.174708679318428040e-01 -6.789927184581756592e-02 6.551109999418258667e-02 -3.794393241405487061e-01 -4.543643817305564880e-02 -2.707227878272533417e-02 1.915535926818847656e-01 -3.706313297152519226e-02 -2.088592499494552612e-01 1.212844401597976685e-01 -2.741799652576446533e-01 -3.383243978023529053e-01 8.471632748842239380e-02 1.024353131651878357e-01 9.940641373395919800e-02 5.887544527649879456e-02 8.444081991910934448e-02 -4.193247482180595398e-02 -4.558291658759117126e-02
3.086270987987518311e-01 4.713884741067886353e-02 -2.371021509170532227e-01 -6.356693059206008911e-02 -6.579408654943108559e-04 -1.057770177721977234e-01 -2.896608114242553711e-01 -4.586214572191238403e-02 2.441805154085159302e-01 4.667622447013854980e-01 -2.023906409740447998e-01 9.302183240652084351e-02 2.937956750392913818e-01 6.312536448240280151e-02 -6.467460654675960541e-03 1.746189780533313751e-02 -8.932423591613769531e-02 2.464812248945236206e-01 3.232974708080291748e-01 1.800701618194580078e-01 8.560654520988464355e-02 4.412646964192390442e-02 -1.530041545629501343e-01 -5.050932988524436951e-02 -3.627076745033264160e-03 6.543958932161331177e-02 -5.391994491219520569e-02 1.072531566023826599e-02 -4.813216999173164368e-02 -2.337081283330917358e-01 1.449936628341674805e-01 3.356700390577316284e-02
1.687425561249256134e-02 -1.386233270168304443e-01 4.311049357056617737e-02 -3.462921828031539917e-02 -8.551891148090362549e-02 -2.057978883385658264e-02 -4.348470270633697510e-01 -1.310791522264480591e-01 4.756086040288209915e-03 3.501324951648712158e-01 9.972594678401947021e-02 -2.437291890382766724e-01 -1.048077866435050964e-01 1.294994354248046875e-01 1.438991725444793701e-01 1.069634035229682922e-02 -3.188609778881072998e-01 -1.090222522616386414e-01 1.368043273687362671e-01 2.661867737770080566e-01 -4.219378158450126648e-02 6.775891780853271484e-02 2.538287639617919922e-01 1.165415868163108826e-01 -2.257456481456756592e-01 -3.519187495112419128e-02 2.352136522531509399e-01 -2.995720207691192627e-01 1.216996368020772934e-02 9.686399996280670166e-02 -2.767216647043824196e-03 -1.690298020839691162e-01
1.770958751440048218e-01 2.908309549093246460e-02 -1.470935493707656860e-01 2.998319454491138458e-02 -3.499535098671913147e-02 2.754317820072174072e-01 -1.585136353969573975e-01 2.664247751235961914e-01 5.219241231679916382e-02 1.844076812267303467e-01 2.148977667093276978e-01 -7.966295629739761353e-02 2.392379492521286011e-01 6.868623662739992142e-03 3.893594816327095032e-02 2.270874679088592529e-01 -2.184515893459320068e-01 -7.981485873460769653e-02 -4.473154991865158081e-02 -7.849095016717910767e-02 -6.615698337554931641e-02 4.987874254584312439e-02 -3.306830525398254395e-01 1.748441904783248901e-01 -1.308888196945190430e-01 1.068293675780296326e-01 4.069555997848510742e-01 -1.094883959740400314e-02 4.405508190393447876e-02 -3.358120620250701904e-01 1.897179037332534790e-01 1.357022374868392944e-01
-1.539614703506231308e-02 -2.171846181154251099e-01 -6.094176322221755981e-02 2.529567480087280273e-01 -1.344973314553499222e-02 1.884035021066665649e-02 -3.251924514770507812e-01 -1.114080622792243958e-01 -1.192511320114135742e-01 2.474837750196456909e-01 -4.874847363680601120e-03 -4.086108505725860596e-02 -7.449460029602050781e-02 8.929973840713500977e-02 3.807903826236724854e-02 8.400208503007888794e-02 -4.366325139999389648e-01 3.469193587079644203e-03 7.374304533004760742e-02 -3.532171249389648438e-01 1.963729709386825562e-01 -1.445316374301910400e-01 6.074348348192870617e-04 2.235225737094879150e-01 4.708283022046089172e-02 1.155040692538022995e-02 2.698227763175964355e-01 1.126214191317558289e-01 1.165049374103546143e-01 -2.646184563636779785e-01 2.246063351631164551e-01 -1.218408122658729553e-01
-1.049541831016540527e-01 8.371301740407943726e-02 7.310172915458679199e-02 4.940887540578842163e-02 -4.361084401607513428e-01 2.474580556154251099e-01 -2.395358830690383911e-01 2.552196383476257324e-01 -1.470308899879455566e-01 2.385120466351509094e-02 -1.284215748310089111e-01 -1.668615639209747314e-01 1.005677580833435059e-01 1.636129617691040039e-01 3.795831501483917236e-01 5.529484152793884277e-02 -2.053914219141006470e-01 -1.578199714422225952e-01 1.333633363246917725e-01 3.735823929309844971e-02 -5.600424855947494507e-02 -1.040206849575042725e-01 1.075704302638769150e-02 -4.306680522859096527e-03 -8.480437099933624268e-02 1.084622070193290710e-01 2.894980907440185547e-01 1.135708168148994446e-01 -7.929440587759017944e-03 -3.041956126689910889e-01 1.974623054265975952e-01 -4.569176957011222839e-02
6.706871092319488525e-02 -9.254050254821777344e-02 -8.246822655200958252e-02 -1.757414340972900391e-01 -1.229396983981132507e-01 8.206696808338165283e-02 -2.387620061635971069e-01 1.463894359767436981e-02 1.790845841169357300e-01 1.630810350179672241e-01 9.559014439582824707e-02 -2.037555575370788574e-01 3.535860776901245117e-01 1.546504199504852295e-01 1.737103760242462158e-01 4.502468556165695190e-02 -1.176310703158378601e-01 2.282599955797195435e-01 -1.722217351198196411e-01 2.158418744802474976e-01 -2.130859997123479843e-03 1.239374838769435883e-02 1.418416351079940796e-01 2.955525815486907959e-01 4.439625516533851624e-02 3.129185140132904053e-01 2.186664789915084839e-01 -3.087704628705978394e-02 3.924223780632019043e-02 -4.099192619323730469e-01 -1.055201068520545959e-01 2.315555885434150696e-02
-2.375417351722717285e-01 8.472655713558197021e-02 3.619571402668952942e-02 -1.408995222300291061e-02 1.215687915682792664e-01 2.254270762205123901e-01 3.299269825220108032e-02 8.689334988594055176e-02 2.968403697013854980e-01 2.688388228416442871e-01 1.339703947305679321e-01 -1.378920972347259521e-01 2.570168972015380859e-01 -1.770013868808746338e-01 1.076647713780403137e-01 4.457827284932136536e-02 -1.391169726848602295e-01 9.450245648622512817e-02 2.370214164257049561e-01 2.886555343866348267e-02 -6.394860893487930298e-02 7.192086428403854370e-03 1.560890972614288330e-01 -1.607114225625991821e-01 1.244052499532699585e-01 1.986517906188964844e-01 4.351964592933654785e-01 8.606297895312309265e-03 3.281487822532653809e-01 1.054547354578971863e-02 2.455074340105056763e-01 -1.512254681438207626e-02
-2.175091654062271118e-01 7.424345822073519230e-04 -7.143211364746093750e-02 6.347325444221496582e-02 -2.365717589855194092e-01 1.515368521213531494e-01 -7.680139038711786270e-03 7.206087931990623474e-03 -2.123856097459793091e-01 6.884800642728805542e-02 -6.842408329248428345e-02 -3.943855762481689453e-01 1.438587158918380737e-01 -1.379867196083068848e-01 1.136991307139396667e-01 3.072541579604148865e-02 -2.485400438308715820e-01 2.446805313229560852e-02 2.008452713489532471e-01 1.327194273471832275e-01 -1.945090442895889282e-01 6.826757639646530151e-02 1.832499951124191284e-01 -1.914969682693481445e-01 9.404661506414413452e-02 2.320170253515243530e-01 3.989567160606384277e-01 -8.324565738439559937e-02 2.548123598098754883e-01 -1.014648005366325378e-01 1.079078838229179382e-01 -2.283173948526382446e-01
-1.402884274721145630e-01 5.189492180943489075e-02 1.197598725557327271e-01 -1.062045469880104065e-01 -2.815104722976684570e-01 -8.357932092621922493e-04 -1.335615813732147217e-01 9.328803420066833496e-02 -8.642936497926712036e-02 2.348643541336059570e-01 -3.566610515117645264e-01 -3.198714256286621094e-01 1.596003919839859009e-01 -1.744872480630874634e-01 -1.963107846677303314e-02 6.607273221015930176e-02 -3.483517765998840332e-01 2.647064160555601120e-03 4.021773040294647217e-01 1.385735124349594116e-01 -8.914867788553237915e-02 -7.895480841398239136e-02 1.155091226100921631e-01 -2.224477380514144897e-01 -1.121830195188522339e-01 1.748773753643035889e-01 1.722053289413452148e-01 -3.456935286521911621e-02 -9.437800198793411255e-02 -1.497301156632602215e-03 -1.294299215078353882e-01 1.199943795800209045e-01
1.757171601057052612e-01 -1.896165758371353149e-01 1.191686093807220459e-01 -9.466681629419326782e-02 4.264307767152786255e-02 4.944860935211181641e-02 -3.641631305217742920e-01 1.276525110006332397e-01 -1.707319468259811401e-01 1.553170531988143921e-01 1.252034902572631836e-01 2.007615119218826294e-01 2.801403999328613281e-01 -5.227995663881301880e-02 -1.460326556116342545e-02 -6.652227789163589478e-02 -3.009673655033111572e-01 -1.231669560074806213e-01 -4.488382954150438309e-03 -1.483237892389297485e-01 4.923439770936965942e-02 -1.441814601421356201e-01 -1.863236427307128906e-01 -1.061625406146049500e-01 2.914961427450180054e-02 -1.172446236014366150e-01 3.743669688701629639e-01 -1.397262215614318848e-01 1.956561803817749023e-01 -1.667093783617019653e-01 3.242491185665130615e-01 -1.388399600982666016e-01
-7.706863433122634888e-02 -2.070376090705394745e-02 1.002945080399513245e-01 -4.150146245956420898e-01 1.278523802757263184e-01 8.450835943222045898e-02 6.054151058197021484e-02 8.136714249849319458e-02 -2.750113010406494141e-01 4.169354587793350220e-02 4.896029084920883179e-02 -1.969959288835525513e-01 2.885345742106437683e-02 3.898409381508827209e-02 2.858634851872920990e-02 4.774197563529014587e-02 -1.359878033399581909e-01 1.342722922563552856e-01 2.302927821874618530e-01 5.894248932600021362e-02 -4.752027243375778198e-02 -3.172169029712677002e-01 -1.064735930413007736e-02 -1.179036423563957214e-01 -1.521582454442977905e-01 3.042488694190979004e-01 3.706085979938507080e-01 -1.998505741357803345e-02 2.721764743328094482e-01 2.751663699746131897e-02 2.958067655563354492e-01 1.667345017194747925e-01
6.175857409834861755e-02 7.310526072978973389e-02 -9.556084126234054565e-02 -6.010782346129417419e-02 3.577718734741210938e-01 7.704494148492813110e-02 -1.400437355041503906e-01 6.021676212549209595e-02 -1.089508235454559326e-01 2.861161828041076660e-01 2.064674496650695801e-01 -9.961834549903869629e-02 2.841010093688964844e-01 1.064318716526031494e-01 -1.135374139994382858e-02 9.253846108913421631e-02 -5.718999356031417847e-02 3.254187703132629395e-01 4.630903154611587524e-02 3.478509783744812012e-01 1.060821861028671265e-01 -1.396964192390441895e-01 -8.471926301717758179e-02 1.967435330152511597e-01 -2.760820090770721436e-02 -8.313080668449401855e-02 3.592221736907958984e-01 -2.328251861035823822e-02 -5.741114914417266846e-02 9.410628117620944977e-03 3.329597115516662598e-01 1.159035637974739075e-01
-1.247795373201370239e-01 -1.159633100032806396e-01 -1.186667382717132568e-01 -5.000007152557373047e-02 -2.155826091766357422e-01 7.408549636602401733e-02 -1.299435496330261230e-01 2.264503538608551025e-01 2.938392758369445801e-01 3.521521985530853271e-01 4.523935317993164062e-01 -5.070957168936729431e-02 2.196613401174545288e-01 2.034178972244262695e-01 1.946172118186950684e-01 7.839763164520263672e-02 -8.923453837633132935e-02 -7.154139876365661621e-02 8.168298006057739258e-02 4.124741256237030029e-02 -1.517137736082077026e-01 8.136102557182312012e-02 -2.196474000811576843e-02 2.214684709906578064e-02 -1.079631969332695007e-01 7.804927229881286621e-02 3.031351566314697266e-01 -2.042412459850311279e-01 -5.883671715855598450e-02 -5.964928492903709412e-02 2.028401792049407959e-01 1.773527562618255615e-01
2.145048081874847412e-01 1.975195854902267456e-01 1.868859827518463135e-01 -1.770588383078575134e-02 3.775959368795156479e-03 1.669977009296417236e-01 -3.879682719707489014e-01 1.644274741411209106e-01 -9.457271546125411987e-02 4.537869393825531006e-01 2.863400876522064209e-01 3.040581196546554565e-02 1.163406968116760254e-01 1.019719913601875305e-01 6.336477398872375488e-02 2.690261602401733398e-01 -7.417535036802291870e-02 -1.639403700828552246e-01 2.051310539245605469e-01 -5.883530527353286743e-02 1.424058619886636734e-02 -6.449674069881439209e-02 5.692477151751518250e-02 2.215526103973388672e-01 1.182688549160957336e-01 4.826996941119432449e-03 4.946120083332061768e-02 -4.389407485723495483e-02 1.061553582549095154e-01 -1.838529109954833984e-01 2.553767561912536621e-01 -1.135377064347267151e-01
-1.389484256505966187e-01 -2.918726503849029541e-01 6.022023037075996399e-02 -5.097575485706329346e-02 -1.509177386760711670e-01 -6.862198561429977417e-02 -1.706437617540359497e-01 -8.411686867475509644e-02 1.220821961760520935e-01 2.481853663921356201e-01 -1.083019226789474487e-01 1.131220608949661255e-01 1.033564470708370209e-02 1.139495447278022766e-01 1.090005561709403992e-01 1.256111413240432739e-01 -1.600629836320877075e-01 -1.293145865201950073e-01 6.138299107551574707e-01 4.928347840905189514e-02 1.178635060787200928e-01 6.672648340463638306e-02 4.955394566059112549e-02 4.038970451802015305e-03 -1.336382478475570679e-01 -7.115204632282257080e-02 2.572962045669555664e-01 -1.972499340772628784e-01 -1.907548159360885620e-01 -2.474960684776306152e-01 1.255318224430084229e-01 -4.086734727025032043e-03
8.337805420160293579e-02 -1.585889235138893127e-02 8.471810817718505859e-02 -5.153210833668708801e-02 -2.691103219985961914e-01 1.420740634202957153e-01 -2.985465526580810547e-01 7.933093234896659851e-03 -1.818600744009017944e-01 3.557133972644805908e-01 7.096917182207107544e-02 -4.899716377258300781e-02 -1.255075819790363312e-02 1.400937288999557495e-01 -1.205790638923645020e-01 6.551277637481689453e-02 -1.215975265949964523e-02 9.699139744043350220e-02 3.380714058876037598e-01 6.258204579353332520e-02 -2.642267942428588867e-01 -2.531050145626068115e-01 -5.537679791450500488e-02 6.496689468622207642e-02 -2.159613817930221558e-01 2.782711982727050781e-01 -1.017266362905502319e-01 -1.490076929330825806e-01 3.888156712055206299e-01 2.659551054239273071e-02 9.838461130857467651e-02 9.158980101346969604e-02
8.782162517309188843e-02 -2.313340902328491211e-01 -3.066768497228622437e-02 -5.016589537262916565e-02 8.865948766469955444e-02 1.129644457250833511e-02 -4.860495775938034058e-02 -3.202356398105621338e-02 -2.899560034275054932e-01 2.091042697429656982e-01 1.984474509954452515e-01 -4.695690795779228210e-02 -4.468629509210586548e-02 3.802769118919968605e-03 3.718079626560211182e-01 1.938615143299102783e-01 -1.963262408971786499e-01 -2.091017551720142365e-02 2.332133203744888306e-01 2.070910334587097168e-01 5.294661968946456909e-02 -1.032563224434852600e-01 -3.008609414100646973e-01 1.181911975145339966e-01 -1.937013715505599976e-01 7.062403112649917603e-02 3.252882361412048340e-01 3.154949247837066650e-01 2.472479641437530518e-01 -9.123735129833221436e-02 -4.189105331897735596e-02 -5.867228284478187561e-02
2.034851610660552979e-01 -1.858471333980560303e-01 -1.434773355722427368e-01 1.044175922870635986e-01 -2.408857196569442749e-01 2.389930337667465210e-01 -2.181066423654556274e-01 -5.559610947966575623e-02 7.778265327215194702e-02 -1.322417519986629486e-03 2.873016893863677979e-02 9.438107721507549286e-03 9.770847111940383911e-02 8.158124238252639771e-02 1.915414184331893921e-01 9.069302678108215332e-02 -2.870584428310394287e-01 -2.564390376210212708e-02 3.331071436405181885e-01 1.590725630521774292e-01 2.092458307743072510e-01 -3.207072019577026367e-01 -4.158257693052291870e-02 1.545883268117904663e-01 -1.136380955576896667e-01 -7.265522330999374390e-02 2.025012075901031494e-01 1.875173896551132202e-01 -9.753586351871490479e-02 1.937564313411712646e-01 2.964034378528594971e-01 1.944706887006759644e-01
1.426389217376708984e-01 -1.763454526662826538e-01 -8.525907248258590698e-02 -1.953816972672939301e-02 -3.595201671123504639e-01 1.529047191143035889e-01 -3.651020526885986328e-01 -3.860395774245262146e-02 -1.434684097766876221e-01 2.845361828804016113e-01 -1.990110427141189575e-01 -2.682778537273406982e-01 5.848936736583709717e-02 1.580835431814193726e-01 2.076391577720642090e-01 7.672017067670822144e-02 -2.117023915052413940e-01 -9.724581241607666016e-02 7.290021050721406937e-03 7.179442327469587326e-03 1.387192457914352417e-01 -2.307141870260238647e-01 2.914288640022277832e-01 1.501556783914566040e-01 -1.948381960391998291e-01 2.457127906382083893e-02 1.711868494749069214e-01 -3.304233774542808533e-02 -3.104363195598125458e-02 2.168020755052566528e-01 7.545526325702667236e-02 7.743158191442489624e-02
-1.058549508452415466e-01 3.113113343715667725e-02 -6.817734241485595703e-02 -4.230018239468336105e-03 2.737096548080444336e-01 1.938900500535964966e-01 -1.495650410652160645e-01 3.008441813290119171e-02 2.506691515445709229e-01 5.051599144935607910e-01 1.127987876534461975e-01 9.399238973855972290e-03 9.694463759660720825e-02 3.194997087121009827e-03 -1.119086891412734985e-02 4.891367852687835693e-01 -1.707889288663864136e-01 -1.500608306378126144e-02 2.645880281925201416e-01 -2.352572511881589890e-03 1.975138336420059204e-01 5.894219875335693359e-02 -2.796691143885254860e-03 -1.179132834076881409e-01 -4.747083410620689392e-02 2.001465260982513428e-01 1.160741075873374939e-01 1.325019001960754395e-01 -4.971155151724815369e-02 -6.344186514616012573e-02 1.335352361202239990e-01 1.194945052266120911e-01
1.090447083115577698e-01 1.966419443488121033e-02 -1.377603709697723389e-01 -1.365193724632263184e-01 -1.236716881394386292e-01 1.663745045661926270e-01 1.271302402019500732e-01 -1.505116522312164307e-01 2.045342922210693359e-01 4.693988859653472900e-01 -4.472322296351194382e-03 -6.463163346052169800e-02 -3.720938041806221008e-02 2.041897028684616089e-01 2.678982913494110107e-01 1.238338947296142578e-01 9.710501879453659058e-03 4.133492335677146912e-02 1.783428788185119629e-01 2.999645769596099854e-01 -2.568640708923339844e-01 -2.149447053670883179e-01 -9.016090631484985352e-02 -2.701283991336822510e-01 1.404363065958023071e-01 2.705475687980651855e-02 1.530120223760604858e-01 -4.901401326060295105e-02 -1.452685799449682236e-03 -2.585683763027191162e-01 3.229080233722925186e-03 2.043547481298446655e-01
3.365981206297874451e-02 1.709160953760147095e-01 -1.297848671674728394e-01 -5.695378780364990234e-02 -2.384723350405693054e-02 2.557016611099243164e-01 -5.711703374981880188e-02 -4.067739844322204590e-02 2.132620476186275482e-02 1.446604728698730469e-01 4.420436620712280273e-01 1.402146153850480914e-04 -4.931070283055305481e-02 -7.487863302230834961e-02 4.653995633125305176e-01 9.283707290887832642e-02 -3.588078916072845459e-02 2.729580998420715332e-01 3.100927174091339111e-01 -1.185479015111923218e-01 1.111771613359451294e-01 -1.582290679216384888e-01 -7.811599224805831909e-02 -1.977534890174865723e-01 -1.236087456345558167e-01 9.334135055541992188e-02 1.388609874993562698e-02 -2.200168967247009277e-01 3.770568594336509705e-02 -2.798325121402740479e-01 6.799171864986419678e-02 5.574382469058036804e-02
-1.302422136068344116e-01 -2.601668238639831543e-01 1.044280827045440674e-01 -6.333734840154647827e-02 2.127401381731033325e-01 -6.125282868742942810e-02 -1.663987934589385986e-01 -1.508623478002846241e-03 2.174061685800552368e-01 4.150637090206146240e-01 2.084779143333435059e-01 -2.642529606819152832e-01 -4.642216488718986511e-02 -1.772278696298599243e-01 -5.030623823404312134e-02 -8.172342926263809204e-02 -2.267741411924362183e-01 -4.043770581483840942e-02 1.916840113699436188e-02 6.514076143503189087e-02 -1.509711444377899170e-01 -1.670440286397933960e-01 1.237985342741012573e-01 -2.158929109573364258e-01 -2.261139601469039917e-01 1.097939983010292053e-01 3.220490217208862305e-01 7.907230406999588013e-02 9.956984221935272217e-02 -1.833916455507278442e-01 3.714777156710624695e-02 2.444198280572891235e-01
-1.529211103916168213e-01 -2.496470063924789429e-01 1.571289896965026855e-01 -1.640421599149703979e-01 -1.851176768541336060e-01 -1.516343001276254654e-02 -1.341362148523330688e-01 5.586747545748949051e-03 9.097639471292495728e-02 3.420548439025878906e-01 -1.508802175521850586e-01 1.285212934017181396e-01 2.568843960762023926e-01 1.162322238087654114e-01 6.920658051967620850e-02 -2.151574194431304932e-01 -1.809287667274475098e-01 8.169004321098327637e-02 9.579985588788986206e-02 3.390073776245117188e-01 -7.594233751296997070e-02 -8.607715368270874023e-02 -2.570772767066955566e-01 6.529497355222702026e-02 1.215535625815391541e-01 -4.784592892974615097e-03 1.484973430633544922e-01 2.674160059541463852e-03 2.205411344766616821e-01 -4.096588492393493652e-01 7.484916597604751587e-02 -9.522975981235504150e-02
1.737999320030212402e-01 -1.869566142559051514e-01 -9.652851521968841553e-02 -2.224390208721160889e-01 1.877898871898651123e-01 7.789122313261032104e-02 -7.331121712923049927e-02 -1.873509436845779419e-01 -7.238605991005897522e-03 1.705391556024551392e-01 4.303336888551712036e-02 -1.466841250658035278e-01 1.658606976270675659e-01 2.205464616417884827e-02 -1.495339274406433105e-01 9.970208257436752319e-02 -1.085908859968185425e-01 1.216613352298736572e-01 3.919270932674407959e-01 2.954763472080230713e-01 1.640724539756774902e-01 -2.278272062540054321e-01 4.608837142586708069e-02 4.182741418480873108e-02 -1.977516561746597290e-01 -1.071627736091613770e-01 1.060103550553321838e-01 7.559820264577865601e-02 1.021500676870346069e-01 -4.388397186994552612e-02 4.984599053859710693e-01 5.352762341499328613e-02
2.177887260913848877e-01 1.274207979440689087e-01 6.226236931979656219e-03 -1.506077051162719727e-01 -5.981159582734107971e-02 6.985238194465637207e-02 -3.420734107494354248e-01 -2.030390352010726929e-01 -2.020307630300521851e-01 -3.515572473406791687e-02 3.958819434046745300e-02 -3.068730533123016357e-01 1.302307099103927612e-01 -9.091205894947052002e-02 1.341335028409957886e-01 -3.534406423568725586e-02 -3.211012482643127441e-01 9.613756835460662842e-02 9.453263133764266968e-02 6.096360832452774048e-02 -9.058260172605514526e-02 1.950305402278900146e-01 2.161791622638702393e-01 -1.003313660621643066e-01 1.138775236904621124e-02 1.153054386377334595e-01 4.378550946712493896e-01 -1.669037789106369019e-01 -1.627053022384643555e-01 -2.275023758411407471e-01 1.497797220945358276e-01 -5.432747304439544678e-02
-2.147082984447479248e-01 6.172572448849678040e-02 -9.133087098598480225e-02 -1.567504405975341797e-01 7.291283458471298218e-02 2.722975313663482666e-01 -5.880645941942930222e-03 1.527371257543563843e-01 -1.653268560767173767e-02 3.243822157382965088e-01 -6.882116943597793579e-02 2.513163536787033081e-02 1.376489251852035522e-01 -1.628876663744449615e-02 1.633812338113784790e-01 -1.282323598861694336e-01 -4.557935297489166260e-01 1.081748530268669128e-01 9.264100342988967896e-02 4.695482924580574036e-02 -2.222423255443572998e-02 -1.882974356412887573e-01 3.416802585124969482e-01 -8.467554301023483276e-02 -7.002538186497986317e-04 2.415885627269744873e-01 1.970548033714294434e-01 1.481828093528747559e-01 1.858356990851461887e-03 -1.410137712955474854e-01 -1.152956783771514893e-01 3.141664862632751465e-01
-3.369324207305908203e-01 -2.528639137744903564e-01 -3.172599077224731445e-01 -2.731187939643859863e-01 -1.523648500442504883e-01 8.380608260631561279e-02 -4.859333485364913940e-02 2.086086571216583252e-02 -2.770094871520996094e-01 3.198747336864471436e-01 1.500586867332458496e-01 -8.271910995244979858e-02 9.629099816083908081e-02 8.823786675930023193e-02 2.464668601751327515e-01 -5.252879858016967773e-02 1.581487245857715607e-02 -8.615605533123016357e-02 -9.732029400765895844e-03 6.920153647661209106e-02 -4.709386266767978668e-03 -2.639179229736328125e-01 -9.878508746623992920e-02 -1.527074817568063736e-02 -8.057100325822830200e-02 1.941506266593933105e-01 3.190198540687561035e-01 1.141821816563606262e-01 1.460322737693786621e-01 8.246716111898422241e-02 1.870019435882568359e-01 1.046900376677513123e-01
2.160134911537170410e-01 -1.227913796901702881e-01 3.280231356620788574e-02 -2.667765915393829346e-01 2.279945649206638336e-02 1.647614091634750366e-01 -2.782924175262451172e-01 -8.927968889474868774e-02 -1.186746954917907715e-01 3.414649367332458496e-01 1.952927708625793457e-01 -1.252621226012706757e-02 1.377651840448379517e-01 1.837592422962188721e-01 2.323061227798461914e-01 1.416472531855106354e-02 -3.509652614593505859e-01 5.747629702091217041e-02 1.188577562570571899e-01 -1.516042500734329224e-01 1.570052951574325562e-01 -1.941137462854385376e-01 -8.140169084072113037e-02 -1.636735945940017700e-01 -2.703437581658363342e-02 3.267433121800422668e-02 -5.050270556239411235e-05 8.601903170347213745e-02 2.659059166908264160e-01 -9.098381549119949341e-02 -2.816456556320190430e-01 -2.240450680255889893e-01
-2.112160623073577881e-01 8.817348629236221313e-02 -1.658836603164672852e-01 -3.160051107406616211e-01 -2.839299738407135010e-01 -1.565659791231155396e-01 -5.176248550415039062e-01 1.630424149334430695e-02 2.386846393346786499e-02 1.984398365020751953e-01 -1.512475907802581787e-01 -1.128884255886077881e-01 8.784714341163635254e-02 -1.976948976516723633e-01 -3.932896256446838379e-02 9.133663028478622437e-03 -2.024621069431304932e-01 -6.533958017826080322e-02 2.379456162452697754e-01 6.284770369529724121e-02 -8.161665499210357666e-02 -2.757152616977691650e-01 1.148739606142044067e-01 -7.441665511578321457e-03 -1.639519333839416504e-01 -1.378494352102279663e-01 1.426294744014739990e-01 -2.627056837081909180e-02 -2.454011514782905579e-02 -1.919283717870712280e-01 6.033125147223472595e-02 -1.146897599101066589e-01
2.444376200437545776e-01 1.542783342301845551e-02 -1.894733756780624390e-01 -4.300821721553802490e-01 1.775573343038558960e-01 3.719703853130340576e-02 -2.105961591005325317e-01 -1.304606199264526367e-01 -1.460287719964981079e-01 3.916477262973785400e-01 1.964446008205413818e-01 -8.203106932342052460e-03 3.844771087169647217e-01 5.102117732167243958e-02 9.410317242145538330e-02 -5.105596408247947693e-02 -2.148520760238170624e-02 2.121501117944717407e-01 2.506189048290252686e-01 6.505438685417175293e-02 -1.133772172033786774e-02 9.596007876098155975e-03 7.819133996963500977e-02 6.146620213985443115e-02 1.530901938676834106e-01 -5.619432404637336731e-02 1.414404064416885376e-01 -1.927827447652816772e-01 1.859987974166870117e-01 2.106777159497141838e-03 1.746772229671478271e-02 -9.115035831928253174e-02
[truncated: 3,268,832 more chars]
