# Supplementary material for: The Language of Innovation
Source: PLoS One. 2020 Apr 30;15(4):e0230107. doi: 10.1371/journal.pone.0230107 (PMC7194493; doi:10.1371/journal.pone.0230107)
Supplement: S6 File — (GZ) [file pone.0230107.s006.tar.gz › 1984-1988/V2Run_25_VS_4500_embeddings1984-1988ED32.txt]

1.615417934954166412e-02 1.148829162120819092e-01 4.112323224544525146e-01 -1.428960859775543213e-01 -1.089240163564682007e-01 -4.195556417107582092e-02 -7.408136874437332153e-02 -1.489741653203964233e-01 -6.307603418827056885e-02 -1.497287154197692871e-01 1.047827824950218201e-01 3.860338330268859863e-01 1.565246433019638062e-01 -2.532705068588256836e-01 1.882108151912689209e-01 -1.283090859651565552e-01 -1.226271997438743711e-04 -3.091069459915161133e-01 3.651115298271179199e-01 -6.491353362798690796e-02 -2.564919590950012207e-01 8.640920370817184448e-02 -1.514992713928222656e-01 1.970609426498413086e-01 1.408044155687093735e-02 1.638605296611785889e-01 -1.081964299082756042e-01 -3.497264534235000610e-02 9.741756133735179901e-03 9.021297097206115723e-02 -7.606144249439239502e-02 8.166234940290451050e-02
-3.463868424296379089e-02 -8.474244177341461182e-02 1.122232824563980103e-01 1.774709075689315796e-01 7.823298871517181396e-02 2.427656948566436768e-02 1.230612695217132568e-01 1.927234604954719543e-02 2.514157295227050781e-01 1.440481990575790405e-01 2.206102758646011353e-02 4.047038555145263672e-01 -1.716877222061157227e-01 -5.408328771591186523e-02 2.759312093257904053e-01 4.321993887424468994e-02 -4.364942908287048340e-01 -1.817493438720703125e-01 1.030225679278373718e-01 -9.994870424270629883e-02 -1.095906198024749756e-01 7.156103849411010742e-02 8.481613546609878540e-02 1.775967925786972046e-01 -1.959859430789947510e-01 2.702017128467559814e-01 1.573536396026611328e-01 1.611410826444625854e-02 1.944032013416290283e-01 2.085517942905426025e-01 -5.486525222659111023e-02 2.142415642738342285e-01
2.111070901155471802e-01 -2.272800803184509277e-01 -2.386180609464645386e-01 -9.882855415344238281e-02 -1.413995623588562012e-01 2.653726041316986084e-01 -3.433389589190483093e-02 -2.061210200190544128e-02 1.267762929201126099e-01 3.626464307308197021e-01 4.889518022537231445e-02 2.684399187564849854e-01 3.608412295579910278e-02 -5.176220834255218506e-02 1.039147824048995972e-01 -1.718610525131225586e-01 -1.299099922180175781e-01 -1.266180574893951416e-01 3.460751771926879883e-01 -1.896581500768661499e-01 -2.058942764997482300e-01 6.412645336240530014e-03 1.428281813859939575e-01 -5.009314045310020447e-02 -2.248236238956451416e-01 2.078199833631515503e-01 -1.003505736589431763e-01 1.405824571847915649e-01 1.664848774671554565e-01 2.129723131656646729e-01 1.636830717325210571e-01 3.571676090359687805e-02
-1.662797927856445312e-01 -1.461185365915298462e-01 1.308844983577728271e-01 -1.041761860251426697e-01 5.405497550964355469e-02 -7.586514693684875965e-04 -2.403192967176437378e-01 -2.945617437362670898e-01 2.368541434407234192e-02 -4.379167780280113220e-02 1.091082692146301270e-01 3.876087069511413574e-01 9.895650297403335571e-02 -9.729181230068206787e-02 -6.714296340942382812e-02 -2.572427317500114441e-02 -2.582667768001556396e-01 -2.872156202793121338e-01 -4.489166196435689926e-03 4.157798737287521362e-02 -3.114328086376190186e-01 -2.822161652147769928e-02 -5.230878293514251709e-02 9.539448469877243042e-02 -1.152325347065925598e-01 2.729897499084472656e-01 1.015986129641532898e-01 2.685131728649139404e-01 2.493800669908523560e-01 2.366960644721984863e-01 -1.701558530330657959e-01 9.254160523414611816e-02
-2.857300825417041779e-02 -1.330320984125137329e-01 -3.167996928095817566e-02 -2.018095552921295166e-01 2.282587578520178795e-03 2.988917231559753418e-01 -9.855538606643676758e-02 2.016741931438446045e-01 1.549743562936782837e-01 -6.053452566266059875e-02 -3.267920017242431641e-02 4.136447012424468994e-01 6.517218891531229019e-03 -1.750699579715728760e-01 7.762717455625534058e-02 -3.254311084747314453e-01 4.561893641948699951e-02 -2.043248265981674194e-01 3.911612629890441895e-01 -1.173338107764720917e-02 -1.238342151045799255e-01 5.342618562281131744e-03 -2.015497237443923950e-01 6.142371520400047302e-02 -4.307342320680618286e-02 -4.923678003251552582e-03 1.196690872311592102e-01 1.821561753749847412e-01 1.874967068433761597e-01 2.171609401702880859e-01 -2.454358041286468506e-01 -9.427040815353393555e-02
-1.812851130962371826e-01 -1.554688364267349243e-01 1.693675220012664795e-01 -1.572431474924087524e-01 1.033164262771606445e-01 3.720603585243225098e-01 1.150876656174659729e-02 6.508407741785049438e-02 1.728083789348602295e-01 -1.034561395645141602e-01 1.609652489423751831e-01 3.902921676635742188e-01 -9.359757602214813232e-02 -2.160336971282958984e-01 -2.842169404029846191e-01 -2.879379549995064735e-03 4.520237818360328674e-02 -1.189483106136322021e-01 3.998693823814392090e-01 -9.742263704538345337e-02 -1.499925460666418076e-02 2.820903994143009186e-02 -4.867980256676673889e-02 2.120772600173950195e-01 6.220725178718566895e-02 2.847382128238677979e-01 3.936678916215896606e-02 5.756049975752830505e-02 1.842108219861984253e-01 1.177524626255035400e-01 -9.640836715698242188e-02 1.456950698047876358e-02
1.115473136305809021e-01 2.875344455242156982e-02 -3.998165950179100037e-02 -2.252120673656463623e-01 6.855022907257080078e-02 1.494558304548263550e-01 -8.563002943992614746e-02 -1.505948007106781006e-01 1.507879495620727539e-01 2.115420997142791748e-01 4.583171755075454712e-02 2.488885819911956787e-01 3.142269700765609741e-02 -2.676314413547515869e-01 -1.122028101235628128e-02 -4.831022024154663086e-02 -1.693535000085830688e-01 -9.734765440225601196e-02 4.550580680370330811e-01 -2.399702072143554688e-01 3.554162010550498962e-02 -2.012811452150344849e-01 -2.768163569271564484e-02 1.031308546662330627e-01 3.228951245546340942e-02 9.028006345033645630e-02 7.435048371553421021e-02 -2.637337148189544678e-02 3.818897604942321777e-01 3.384816348552703857e-01 -1.972322613000869751e-01 5.482419859617948532e-03
6.542935967445373535e-02 -2.170894443988800049e-01 1.294216215610504150e-01 9.871491789817810059e-02 3.273919969797134399e-02 5.517731234431266785e-02 -1.144719496369361877e-01 -3.781332448124885559e-02 1.124156732112169266e-02 -2.284712903201580048e-02 1.384987086057662964e-01 5.762161016464233398e-01 -5.187671631574630737e-02 4.805935546755790710e-02 3.531686216592788696e-02 -1.748318672180175781e-01 -1.732770353555679321e-01 -3.543378710746765137e-01 -2.087198942899703979e-01 3.642265126109123230e-02 -2.732587605714797974e-02 2.954588085412979126e-02 -1.894495822489261627e-02 8.823255449533462524e-02 1.348976194858551025e-01 1.915569454431533813e-01 -2.191329561173915863e-02 -1.522307097911834717e-01 -2.194371633231639862e-02 4.368464648723602295e-01 -1.769772171974182129e-01 5.796045064926147461e-02
-9.825325012207031250e-02 3.082196786999702454e-02 2.156497985124588013e-01 1.072715409100055695e-02 5.514663457870483398e-02 1.744551956653594971e-01 1.141538843512535095e-02 -1.763312816619873047e-01 5.681532621383666992e-02 -3.030963242053985596e-01 3.344409763813018799e-01 4.792419373989105225e-01 -2.168064862489700317e-01 -7.479267567396163940e-02 -7.758098095655441284e-02 -1.920962333679199219e-01 -1.899428665637969971e-01 -1.297835856676101685e-01 -5.817133188247680664e-02 1.001325175166130066e-01 -2.327163368463516235e-01 -2.749160490930080414e-02 2.649004105478525162e-03 -6.292554084211587906e-03 -9.580782800912857056e-02 2.553155124187469482e-01 2.108235955238342285e-01 1.464320421218872070e-01 2.615133225917816162e-01 1.170897185802459717e-01 -4.786364361643791199e-02 1.956951571628451347e-03
2.382273375988006592e-01 -2.760521471500396729e-01 2.933970987796783447e-01 2.573014050722122192e-02 -2.039410620927810669e-01 1.556660085916519165e-01 -6.998755782842636108e-02 -4.990513250231742859e-02 -1.829897612333297729e-01 1.877716481685638428e-01 3.354053795337677002e-01 2.209094166755676270e-01 -5.967625230550765991e-02 -1.269890666007995605e-01 2.246304452419281006e-01 -1.315860897302627563e-01 -1.141869742423295975e-02 1.661524735391139984e-02 3.630139827728271484e-01 -5.186548456549644470e-02 -2.901532649993896484e-01 2.318608015775680542e-01 1.733695566654205322e-01 -8.811829239130020142e-02 1.356188207864761353e-01 4.413816332817077637e-02 1.582930386066436768e-01 7.929290086030960083e-02 7.158756256103515625e-02 -1.349640637636184692e-01 -4.736722633242607117e-02 4.086297750473022461e-02
1.775679737329483032e-02 -8.996587991714477539e-02 1.448508054018020630e-01 -4.081043228507041931e-02 -9.398945607244968414e-03 2.010883539915084839e-01 -2.390870638191699982e-02 2.700562179088592529e-01 2.207612842321395874e-01 1.386313736438751221e-01 -2.098902501165866852e-02 4.066484272480010986e-01 -2.490422278642654419e-01 3.726527839899063110e-02 6.713002175092697144e-02 -4.501810669898986816e-02 -1.887373328208923340e-01 -3.125562667846679688e-01 1.186918988823890686e-01 3.840591385960578918e-02 -2.630625069141387939e-01 -7.793067395687103271e-02 7.518215477466583252e-02 2.313645184040069580e-01 1.444874703884124756e-02 1.641376614570617676e-01 3.701197355985641479e-02 2.421172894537448883e-02 -1.034959852695465088e-01 4.206167161464691162e-01 -3.056470677256584167e-02 -2.240810841321945190e-01
4.424035549163818359e-02 2.263176292181015015e-01 1.708367168903350830e-01 1.419267952442169189e-01 -1.525267809629440308e-01 2.690876424312591553e-01 -2.465850859880447388e-01 -1.522140651941299438e-01 1.083886250853538513e-01 1.125618591904640198e-01 -2.335834652185440063e-01 3.737478852272033691e-01 9.354750625789165497e-03 -1.312940418720245361e-01 1.898016780614852905e-01 -1.411515623331069946e-01 2.924055792391300201e-02 -3.681353032588958740e-01 8.670233190059661865e-02 -9.324847906827926636e-02 1.460943669080734253e-01 1.428619325160980225e-01 -1.852873712778091431e-01 1.395960748195648193e-01 8.038971573114395142e-02 1.640881299972534180e-01 2.754972316324710846e-02 2.099944949150085449e-01 -8.028678596019744873e-02 1.534285843372344971e-01 -7.184267789125442505e-02 2.536794245243072510e-01
1.095157414674758911e-01 -1.385597586631774902e-01 -4.379268735647201538e-02 -1.247388124465942383e-02 1.653200536966323853e-01 6.766082346439361572e-02 -8.406411856412887573e-02 -2.050127685070037842e-01 -1.901269406080245972e-01 2.224408090114593506e-02 2.006346136331558228e-01 3.619502782821655273e-01 2.277307026088237762e-02 -2.240856289863586426e-01 -1.259957998991012573e-01 -8.610675483942031860e-02 -1.175026148557662964e-01 -3.077991008758544922e-01 2.886523604393005371e-01 2.237986475229263306e-01 -9.118848294019699097e-02 -1.599048376083374023e-01 -2.437354028224945068e-01 3.153218626976013184e-01 3.606266155838966370e-02 6.197055801749229431e-02 2.767569124698638916e-01 -1.516732014715671539e-02 3.444889560341835022e-02 1.738594025373458862e-01 -3.865412669256329536e-03 2.360802441835403442e-01
7.047076523303985596e-02 -9.609732031822204590e-02 -2.251659929752349854e-01 -2.972193956375122070e-01 1.429888457059860229e-01 8.473475277423858643e-02 -2.911271154880523682e-01 -1.925941109657287598e-01 -3.699781373143196106e-02 2.439346909523010254e-01 1.694890111684799194e-02 4.811813831329345703e-01 -2.087094038724899292e-01 -1.820451915264129639e-01 4.355829209089279175e-02 -2.329470366239547729e-01 7.437166292220354080e-03 -5.625168606638908386e-02 3.688026592135429382e-02 -1.058946251869201660e-01 -5.795972049236297607e-02 -5.226473137736320496e-02 -4.524378164205700159e-05 2.493218332529067993e-02 1.250317692756652832e-01 2.841715514659881592e-01 -5.076185241341590881e-02 2.972890250384807587e-02 3.046247959136962891e-01 2.378285080194473267e-01 -2.598931780084967613e-03 3.295377828180789948e-03
-4.785466194152832031e-02 6.163258105516433716e-02 1.584196835756301880e-01 1.517508178949356079e-01 5.181062221527099609e-02 1.205341890454292297e-01 -2.635790109634399414e-01 6.807736307382583618e-02 -1.935576498508453369e-01 3.582748174667358398e-01 3.985746800899505615e-01 3.331898748874664307e-01 -2.326596826314926147e-01 -1.432432383298873901e-01 1.813201308250427246e-01 -1.873049288988113403e-01 -1.942977160215377808e-01 -2.467676550149917603e-01 2.520690560340881348e-01 -5.669235810637474060e-02 -9.788075089454650879e-02 -2.181505970656871796e-02 -1.504020690917968750e-01 -6.210228055715560913e-02 -5.956744030117988586e-02 -7.969750463962554932e-02 3.858422860503196716e-02 8.993321657180786133e-02 1.962144970893859863e-01 -8.737902343273162842e-02 -2.244082652032375336e-02 -9.002595394849777222e-02
1.122822612524032593e-01 -1.951405853033065796e-01 1.560698747634887695e-01 -4.197679087519645691e-02 -8.274853229522705078e-02 9.221549332141876221e-02 8.522754162549972534e-02 -6.792932748794555664e-02 1.350465118885040283e-01 2.482162714004516602e-01 1.390545512549579144e-03 4.009086489677429199e-01 -1.623876541852951050e-01 -1.183605343103408813e-01 -1.914306432008743286e-01 -1.917467713356018066e-01 -6.127536669373512268e-02 -5.651717782020568848e-01 -2.014590054750442505e-02 3.919130656868219376e-03 -7.385686784982681274e-02 -5.591297522187232971e-02 9.428005665540695190e-02 3.261221945285797119e-01 1.141121461987495422e-01 -2.045403793454170227e-02 1.394024342298507690e-01 1.202745363116264343e-01 6.934174895286560059e-02 1.971122920513153076e-01 -4.254114627838134766e-02 -3.691868111491203308e-02
-3.251479938626289368e-02 1.064395904541015625e-01 2.027181833982467651e-01 1.624108105897903442e-01 -1.336758676916360855e-02 2.435999214649200439e-01 -2.711269259452819824e-01 -5.088837351649999619e-03 1.729378253221511841e-01 1.470493525266647339e-01 -7.630363106727600098e-02 3.382070362567901611e-01 1.309801936149597168e-01 -1.956392526626586914e-01 -4.896287620067596436e-02 -3.056509494781494141e-01 -2.618038058280944824e-01 -8.291334658861160278e-02 2.583543956279754639e-01 -1.702223420143127441e-01 1.607472449541091919e-02 6.196384876966476440e-02 -1.432918459177017212e-01 1.889084875583648682e-01 1.625839769840240479e-01 2.630295157432556152e-01 1.236734017729759216e-01 -7.672136276960372925e-02 3.251408040523529053e-02 1.552913486957550049e-01 1.690540462732315063e-01 2.491826564073562622e-01
-1.792017072439193726e-01 2.185809314250946045e-01 1.785236001014709473e-01 -2.802408039569854736e-01 -5.297630280256271362e-02 1.615311056375503540e-01 9.790726006031036377e-02 -1.760199852287769318e-02 1.051918864250183105e-01 -5.489832907915115356e-02 -4.763657972216606140e-02 4.057008326053619385e-01 -9.060087054967880249e-02 -9.296070784330368042e-02 3.567099943757057190e-02 -8.160346746444702148e-02 -3.198835849761962891e-01 -2.776364982128143311e-01 3.998167216777801514e-01 7.266183197498321533e-02 -1.025782898068428040e-01 -1.412441581487655640e-01 -1.141043007373809814e-01 1.035820469260215759e-01 1.808060258626937866e-01 1.876085400581359863e-01 -9.152042865753173828e-02 -1.857571899890899658e-01 -5.187677219510078430e-03 9.643746912479400635e-02 1.013154983520507812e-01 1.899015158414840698e-01
7.101463153958320618e-03 2.865553274750709534e-02 3.451697826385498047e-01 -2.589173913002014160e-01 6.979843601584434509e-04 2.444782108068466187e-01 6.191448122262954712e-02 1.225644871592521667e-01 -2.095242887735366821e-01 1.131866201758384705e-01 8.847460895776748657e-02 1.255990713834762573e-01 -1.989851295948028564e-01 -2.144051790237426758e-01 4.337942600250244141e-01 -1.267386879771947861e-02 1.018150672316551208e-01 -1.174128130078315735e-01 2.715764939785003662e-01 1.661863476037979126e-01 -1.840368360280990601e-01 -2.467382997274398804e-01 7.280647009611129761e-02 2.378572709858417511e-02 5.890323594212532043e-02 -5.101978406310081482e-02 2.046025246381759644e-01 -1.531950682401657104e-01 2.185426205396652222e-01 1.375807672739028931e-01 2.575980499386787415e-02 1.233252137899398804e-01
-3.439728915691375732e-01 5.060482025146484375e-02 1.223489865660667419e-01 -1.420582383871078491e-01 -2.383964881300926208e-02 3.328210115432739258e-01 3.615084290504455566e-02 -3.382837027311325073e-02 2.634565532207489014e-01 1.543849110603332520e-01 2.957651913166046143e-01 1.618997901678085327e-01 -1.798855513334274292e-02 2.798373997211456299e-02 6.887900829315185547e-02 -2.624675035476684570e-01 -1.133656427264213562e-01 -2.263774424791336060e-01 3.673738613724708557e-02 -1.055647358298301697e-01 -3.290393352508544922e-01 -4.463083297014236450e-02 1.010110601782798767e-01 1.015014573931694031e-01 1.427218765020370483e-01 1.143706664443016052e-01 6.811206042766571045e-02 -1.358966082334518433e-01 2.635179162025451660e-01 2.631090879440307617e-01 -1.554488241672515869e-01 1.475241780281066895e-01
1.168310875073075294e-03 2.676275186240673065e-02 -7.736888527870178223e-02 -6.516394764184951782e-02 1.218238323926925659e-01 -5.778919905424118042e-02 -1.895328164100646973e-01 -1.821645945310592651e-01 1.924737691879272461e-01 3.416382893919944763e-02 1.015118807554244995e-01 5.073242783546447754e-01 -9.697660803794860840e-02 -1.014094874262809753e-01 -1.360501945018768311e-01 -3.629764914512634277e-02 4.831293132156133652e-03 -3.691263496875762939e-01 1.878297179937362671e-01 9.368981420993804932e-02 -1.979460269212722778e-01 -9.862671047449111938e-02 -3.809473663568496704e-02 1.050116568803787231e-01 1.668029129505157471e-01 1.212692186236381531e-01 6.691026687622070312e-02 3.685480915009975433e-03 4.990769922733306885e-01 1.895222067832946777e-02 -2.223339863121509552e-02 1.329516917467117310e-01
-1.604144833981990814e-02 -5.251793190836906433e-02 8.446222054772078991e-04 -2.687560915946960449e-01 -2.027826458215713501e-01 2.757696509361267090e-01 -1.306568384170532227e-01 -1.337400972843170166e-01 2.504066005349159241e-02 -1.237088907510042191e-02 1.713957637548446655e-01 3.236534893512725830e-01 -1.797341406345367432e-01 -1.277369558811187744e-01 2.612879872322082520e-01 -1.768839061260223389e-01 1.563080847263336182e-01 -1.101199835538864136e-01 1.818952113389968872e-01 -7.247032225131988525e-02 -7.407741248607635498e-02 -1.189668029546737671e-01 -6.131024286150932312e-02 2.791997194290161133e-01 1.654831692576408386e-02 1.190359238535165787e-02 3.895424306392669678e-01 2.042570859193801880e-01 2.736070752143859863e-01 1.563800424337387085e-01 -1.309779286384582520e-01 -5.421396717429161072e-02
2.197485715150833130e-01 1.519665122032165527e-01 1.021068245172500610e-01 -2.308532781898975372e-02 -4.351159334182739258e-01 5.301950871944427490e-02 -7.588041573762893677e-02 -1.205619871616363525e-01 2.498468942940235138e-02 -2.781705185770988464e-02 -8.635911345481872559e-02 1.195411533117294312e-01 -2.230611145496368408e-01 -5.448022857308387756e-02 -9.093591570854187012e-02 -1.505659818649291992e-01 2.317664027214050293e-01 -2.306221276521682739e-01 3.068373203277587891e-01 -2.595880441367626190e-02 1.366016566753387451e-01 1.016728952527046204e-01 4.572512209415435791e-01 1.790121495723724365e-01 6.894116848707199097e-02 1.912599503993988037e-01 -8.970556408166885376e-02 -2.592933177947998047e-02 1.795351654291152954e-01 1.148250773549079895e-01 -1.240567490458488464e-01 1.253443211317062378e-01
-2.264779955148696899e-01 9.592840075492858887e-02 -7.430180907249450684e-03 -6.089076399803161621e-02 -1.335564702749252319e-01 1.657250672578811646e-01 1.879142038524150848e-02 -6.901327520608901978e-02 -5.331690236926078796e-02 2.403950840234756470e-01 1.122923120856285095e-01 2.206191271543502808e-01 1.060465872287750244e-01 -2.971404492855072021e-01 1.215572357177734375e-01 1.315656304359436035e-01 -1.153920590877532959e-02 8.627738803625106812e-03 1.385990381240844727e-01 1.790703982114791870e-01 -2.555949985980987549e-01 -3.511794805526733398e-01 9.459240734577178955e-02 1.959046423435211182e-01 8.945716917514801025e-02 2.344317585229873657e-01 2.199105620384216309e-01 1.043342351913452148e-01 2.447635829448699951e-01 2.335778623819351196e-01 2.322063222527503967e-02 3.272699713706970215e-01
-5.716514959931373596e-02 -1.541384011507034302e-01 -1.350066065788269043e-01 -1.485630869865417480e-01 -2.294199317693710327e-01 -9.140142053365707397e-02 -7.065054029226303101e-02 5.729859694838523865e-02 6.449361890554428101e-02 6.453520059585571289e-02 2.707119584083557129e-01 1.554679423570632935e-01 -6.749701499938964844e-02 9.180518798530101776e-03 -1.854573190212249756e-01 -2.255930006504058838e-02 -1.209312677383422852e-01 -4.373492896556854248e-01 -2.156567201018333435e-02 -1.583443284034729004e-01 -2.401420325040817261e-01 2.023805975914001465e-01 5.411092564463615417e-02 2.023997604846954346e-01 4.617316275835037231e-02 4.783559143543243408e-01 2.196329385042190552e-01 3.559364005923271179e-02 1.628282070159912109e-01 1.677524596452713013e-01 -9.493298083543777466e-02 -2.414076821878552437e-03
-6.065287068486213684e-02 6.317755579948425293e-02 -5.098107084631919861e-02 1.941889375448226929e-01 1.156230121850967407e-01 1.213425025343894958e-01 -1.811500042676925659e-01 -3.597627859562635422e-03 8.313611149787902832e-02 2.254337072372436523e-01 3.127512335777282715e-01 4.721864759922027588e-01 2.905556559562683105e-02 -3.020965456962585449e-01 8.977859467267990112e-02 9.623268246650695801e-02 -1.891368329524993896e-01 -7.253602147102355957e-02 1.034599393606185913e-01 1.732346117496490479e-01 -9.045652300119400024e-02 -6.814521551132202148e-02 1.112473905086517334e-01 1.121490970253944397e-01 1.483800560235977173e-01 3.869202733039855957e-02 4.989623278379440308e-02 -9.226516634225845337e-02 5.110617727041244507e-02 4.726521074771881104e-01 1.054811850190162659e-01 1.094778105616569519e-01
-6.897539645433425903e-02 -1.101443544030189514e-01 1.685945540666580200e-01 3.942097723484039307e-02 -1.160753220319747925e-01 1.998407244682312012e-01 -2.643126249313354492e-01 -1.913954764604568481e-01 1.495303362607955933e-01 1.851743459701538086e-01 7.067418843507766724e-02 2.942899465560913086e-01 -4.065660014748573303e-02 2.711097151041030884e-02 8.129187673330307007e-02 -4.274784624576568604e-01 -7.242301851511001587e-02 -1.429015845060348511e-01 1.807515025138854980e-01 8.397433906793594360e-02 -6.981118768453598022e-02 -4.819750413298606873e-02 -2.314326316118240356e-01 7.627589255571365356e-02 -2.259248122572898865e-02 1.333076357841491699e-01 1.909244507551193237e-01 9.926984459161758423e-02 3.681574165821075439e-01 1.375293135643005371e-01 -3.190996348857879639e-01 -2.033770829439163208e-02
3.172282278537750244e-01 -1.102115660905838013e-01 -2.692531347274780273e-01 -1.059875637292861938e-01 2.060359157621860504e-02 2.692571282386779785e-01 -1.033769641071557999e-02 -1.860973238945007324e-01 1.361975967884063721e-01 5.409381911158561707e-02 7.875519245862960815e-02 3.883354067802429199e-01 1.066899150609970093e-01 -3.096133470535278320e-01 2.368266582489013672e-01 -1.024805456399917603e-01 1.014756187796592712e-01 -2.137459665536880493e-01 3.039731085300445557e-01 -1.013754829764366150e-01 4.804147779941558838e-02 -5.318408366292715073e-03 3.042832612991333008e-01 -8.476647548377513885e-03 -3.483547270298004150e-02 1.942096948623657227e-01 6.262162700295448303e-03 2.714242041110992432e-02 1.221652105450630188e-01 1.835359334945678711e-01 -1.076044049113988876e-02 3.769519925117492676e-02
3.410492499824613333e-04 -9.175866097211837769e-02 1.738796830177307129e-01 -1.839671432971954346e-01 -1.662234216928482056e-01 3.975923731923103333e-02 -1.957759261131286621e-01 -7.338871061801910400e-02 3.140808641910552979e-01 1.745168715715408325e-01 1.369904279708862305e-01 1.021137461066246033e-01 -3.533945605158805847e-02 -7.497161626815795898e-02 3.229016065597534180e-01 -3.327934443950653076e-01 -4.919029772281646729e-02 -1.775785535573959351e-01 1.600306928157806396e-01 -1.460845470428466797e-01 -2.307567298412322998e-01 1.387422084808349609e-01 -2.398863434791564941e-01 2.153869271278381348e-01 -1.703394055366516113e-01 6.861656438559293747e-03 1.585069149732589722e-01 -1.110000535845756531e-02 3.382940292358398438e-01 5.776295438408851624e-02 -2.112769931554794312e-01 1.809005625545978546e-02
-1.432566251605749130e-02 -3.103330731391906738e-01 -6.351599842309951782e-02 -1.919494122266769409e-01 1.419801414012908936e-01 1.214487031102180481e-01 -3.821060061454772949e-01 -2.260941714048385620e-01 1.625940650701522827e-01 1.840390861034393311e-01 8.488550782203674316e-02 8.741122484207153320e-02 4.630769044160842896e-02 -3.679314851760864258e-01 -6.660757213830947876e-02 -1.010242663323879242e-02 -1.381522566080093384e-01 -2.797627449035644531e-01 2.304701060056686401e-01 -8.357608318328857422e-02 -1.756570935249328613e-01 -1.703808605670928955e-01 8.048456907272338867e-02 1.048190444707870483e-01 -1.520729511976242065e-01 2.277977615594863892e-01 -1.243188753724098206e-01 1.593509614467620850e-01 1.619694530963897705e-01 1.398632526397705078e-01 3.701605275273323059e-02 1.246236711740493774e-01
4.809088259935379028e-02 -1.229052767157554626e-01 -1.052447110414505005e-01 -1.773399114608764648e-01 -1.755857318639755249e-01 1.399307698011398315e-01 -2.984268069267272949e-01 3.251400589942932129e-02 7.665589451789855957e-02 -7.612886279821395874e-02 1.258845180273056030e-01 2.657600939273834229e-01 -2.472470700740814209e-02 -3.263627877458930016e-03 1.332639902830123901e-01 -2.984979748725891113e-01 -1.053317189216613770e-01 -1.300523877143859863e-01 2.173798829317092896e-01 6.896473001688718796e-03 -3.034722246229648590e-02 -6.672942545264959335e-03 -9.289755485951900482e-03 1.404093950986862183e-01 7.102797180414199829e-02 1.042139306664466858e-01 3.773647844791412354e-01 -1.466921865940093994e-01 3.976696431636810303e-01 2.298696637153625488e-01 -3.073723316192626953e-01 1.119629591703414917e-01
9.409878402948379517e-02 1.066494509577751160e-01 8.707603067159652710e-02 -1.696098893880844116e-01 -1.188404858112335205e-01 8.240071684122085571e-02 -1.581028550863265991e-01 5.457841977477073669e-02 2.704061567783355713e-01 -9.219826757907867432e-02 2.315854728221893311e-01 3.303201496601104736e-01 1.249620169401168823e-01 1.087195724248886108e-01 3.432360887527465820e-01 -3.218267858028411865e-01 1.908998750150203705e-02 -1.251188814640045166e-01 -5.705816205590963364e-03 1.325881015509366989e-02 -1.055498942732810974e-01 2.718733996152877808e-02 -1.692577153444290161e-01 2.520060837268829346e-01 -6.146888062357902527e-02 1.972647011280059814e-01 9.573944658041000366e-02 7.562268525362014771e-02 2.032967507839202881e-01 2.243100106716156006e-01 -3.573098480701446533e-01 6.478312611579895020e-02
8.733708411455154419e-02 -3.181544132530689240e-03 5.706517491489648819e-03 8.525279909372329712e-02 -3.958882987499237061e-01 3.470985218882560730e-02 -1.272793561220169067e-01 -2.062279433012008667e-01 1.615170985460281372e-01 9.723583608865737915e-02 1.708263009786605835e-01 1.536491662263870239e-01 -4.969462752342224121e-02 -3.307627737522125244e-01 4.325838088989257812e-01 7.248616963624954224e-02 3.956702351570129395e-02 -1.983243972063064575e-01 -4.029328003525733948e-02 7.655831426382064819e-02 2.856852021068334579e-03 -2.313998937606811523e-01 1.656732857227325439e-01 3.126239776611328125e-01 -2.775742672383785248e-03 3.399084210395812988e-01 3.687941282987594604e-02 9.793377667665481567e-02 -3.612468764185905457e-02 1.391191184520721436e-01 -3.028338588774204254e-02 -2.488921768963336945e-02
-1.092793494462966919e-01 -2.195287682116031647e-02 1.975510567426681519e-01 -5.296448245644569397e-02 -1.856307238340377808e-01 3.960801661014556885e-02 -2.275318801403045654e-01 -2.019034475088119507e-01 -9.080935269594192505e-02 2.561047077178955078e-01 9.907431900501251221e-02 4.768087267875671387e-01 -8.891724795103073120e-02 -1.843274533748626709e-01 1.082649603486061096e-01 -5.299996212124824524e-02 -4.207716882228851318e-02 -1.769316792488098145e-01 1.391702443361282349e-01 2.359534054994583130e-02 -2.114764153957366943e-01 1.054748743772506714e-01 2.467589378356933594e-01 2.460024505853652954e-01 1.586021184921264648e-01 -9.262142330408096313e-02 -8.680874481797218323e-03 -1.415931284427642822e-01 -4.308732971549034119e-02 -6.275217980146408081e-02 -1.513730287551879883e-01 3.700667917728424072e-01
1.650744974613189697e-01 -4.520299285650253296e-02 1.752368733286857605e-02 -1.168648377060890198e-01 3.424301370978355408e-02 2.172769159078598022e-01 -2.310192137956619263e-01 2.769996412098407745e-02 1.031794250011444092e-01 1.556719094514846802e-01 9.054980427026748657e-02 3.257147669792175293e-01 6.683243811130523682e-02 -1.021859124302864075e-01 1.430050134658813477e-01 -4.171953722834587097e-02 1.356319934129714966e-01 -2.230962216854095459e-01 2.345106899738311768e-01 -8.477380126714706421e-02 -6.534084677696228027e-03 -1.310691535472869873e-01 -2.155996412038803101e-01 3.391482532024383545e-01 -1.091911569237709045e-01 2.663040719926357269e-02 4.073787014931440353e-03 2.785837352275848389e-01 4.410076439380645752e-01 -2.007352188229560852e-02 -2.407717257738113403e-01 1.255371570587158203e-01
-1.664902716875076294e-01 -1.143325790762901306e-01 1.345576345920562744e-01 -3.130485713481903076e-01 -2.097621113061904907e-01 1.968853026628494263e-01 -2.731367349624633789e-01 -6.015283986926078796e-02 2.183720171451568604e-01 6.754734367132186890e-02 3.424272537231445312e-01 2.592076361179351807e-01 -6.955581158399581909e-02 -3.537768498063087463e-02 7.377367001026868820e-04 -2.418127357959747314e-01 6.366999447345733643e-02 -1.508799791336059570e-01 1.217058673501014709e-01 8.225954137742519379e-03 -7.532479614019393921e-02 -6.043910980224609375e-02 -2.351331859827041626e-01 1.378903239965438843e-01 -1.014253348112106323e-01 8.636317402124404907e-02 6.176877021789550781e-02 1.565234363079071045e-02 2.175907343626022339e-01 1.437888741493225098e-01 -4.058212339878082275e-01 3.187053278088569641e-02
1.656483858823776245e-01 1.587903052568435669e-01 -5.346716195344924927e-02 -3.070671483874320984e-02 -2.894141972064971924e-01 4.995014667510986328e-01 -2.941733784973621368e-02 6.037974357604980469e-02 9.581857174634933472e-02 -9.971505962312221527e-03 2.636577785015106201e-01 1.073462069034576416e-01 1.409182995557785034e-01 -1.978331357240676880e-01 -1.012995839118957520e-01 -7.587102055549621582e-02 -1.659289300441741943e-01 -2.956449389457702637e-01 -1.222415920346975327e-02 3.656667191535234451e-03 -1.826541870832443237e-01 1.990051753818988800e-02 1.560085564851760864e-01 4.252388477325439453e-01 -1.337337046861648560e-01 -7.410674355924129486e-03 -2.019342780113220215e-02 -1.832855045795440674e-01 -2.351711690425872803e-02 6.901182234287261963e-02 -5.583338066935539246e-02 1.613617241382598877e-01
8.787026256322860718e-02 1.141226440668106079e-01 1.774885356426239014e-01 -2.620668113231658936e-01 -9.195911139249801636e-02 3.205992579460144043e-01 -3.247562944889068604e-01 -4.689498990774154663e-02 8.698082715272903442e-02 1.087861284613609314e-01 2.764758095145225525e-02 2.344204336404800415e-01 2.379942685365676880e-02 -2.726501226425170898e-01 -1.366468667984008789e-01 2.806819416582584381e-02 6.906320154666900635e-02 -1.424263715744018555e-01 -1.052590366452932358e-02 -7.830540090799331665e-02 -4.866542294621467590e-02 2.769216299057006836e-01 -2.538796663284301758e-01 4.217845201492309570e-02 -8.644225448369979858e-02 1.908334940671920776e-01 3.155584037303924561e-01 3.645439073443412781e-02 2.583127915859222412e-01 1.715681701898574829e-01 -1.857668012380599976e-01 1.965552121400833130e-01
2.261824160814285278e-01 2.850703597068786621e-01 2.298611700534820557e-01 -2.620947062969207764e-01 7.902088016271591187e-02 1.752750277519226074e-01 3.939063474535942078e-02 -1.859695911407470703e-01 -1.222936213016510010e-01 2.576146721839904785e-01 1.219065189361572266e-01 2.702618539333343506e-01 -2.807020843029022217e-01 2.801443263888359070e-02 -4.893965646624565125e-02 -4.233298823237419128e-02 -2.332508563995361328e-01 5.419941991567611694e-02 5.641687661409378052e-03 1.150004044175148010e-01 -1.585327982902526855e-01 1.463184598833322525e-04 2.689852118492126465e-01 2.408970892429351807e-01 4.644377902150154114e-02 1.398470997810363770e-01 4.203019663691520691e-02 1.919760555028915405e-01 1.971710920333862305e-01 1.043729782104492188e-01 -2.647929489612579346e-01 1.166903376579284668e-01
1.625098586082458496e-01 4.264387488365173340e-01 2.324446588754653931e-01 5.760396271944046021e-02 -1.704041212797164917e-01 -1.564583033323287964e-01 -7.650457322597503662e-02 6.145479530096054077e-02 -2.973875701427459717e-01 1.780574209988117218e-02 2.511786520481109619e-01 2.532679438591003418e-01 2.046823650598526001e-01 3.513440117239952087e-02 9.763380885124206543e-02 -2.449904941022396088e-02 -6.030673161149024963e-02 -2.880196273326873779e-01 2.122109234333038330e-01 -3.425842151045799255e-02 3.167550265789031982e-02 -1.215692982077598572e-01 -9.205585345625877380e-03 1.172641012817621231e-02 5.900760740041732788e-02 2.740428084507584572e-03 -1.991878002882003784e-01 1.732312887907028198e-01 2.985050082206726074e-01 2.808641195297241211e-01 -1.066769883036613464e-01 2.536993287503719330e-02
2.627593837678432465e-02 -1.132463291287422180e-02 1.167442947626113892e-01 -8.719877153635025024e-02 -1.588182300329208374e-01 6.915903650224208832e-03 -1.270563527941703796e-02 -4.586294889450073242e-01 9.541274607181549072e-02 -1.617669463157653809e-01 1.383178383111953735e-01 4.759098291397094727e-01 -1.926324963569641113e-01 2.837615087628364563e-02 -2.633569389581680298e-02 -3.321258723735809326e-02 4.976318776607513428e-02 -1.005565896630287170e-01 1.724624633789062500e-01 -4.250768572092056274e-02 -9.970676153898239136e-02 1.179245673120021820e-02 5.585664883255958557e-02 2.248073518276214600e-01 -3.335741162300109863e-02 1.188416630029678345e-01 4.184761643409729004e-02 1.176779717206954956e-01 2.539657950401306152e-01 3.759441077709197998e-01 1.269960552453994751e-01 2.467765808105468750e-01
8.240918815135955811e-02 1.097972914576530457e-01 1.807179152965545654e-01 -2.402546405792236328e-01 -6.136763468384742737e-02 2.938736081123352051e-01 -9.683965891599655151e-02 -3.871126472949981689e-02 1.342248618602752686e-01 -2.667136676609516144e-02 3.383369371294975281e-02 2.307533919811248779e-01 -6.467755883932113647e-02 -9.853855520486831665e-02 -5.860032048076391220e-03 1.363765001296997070e-01 4.872382804751396179e-02 -1.457963138818740845e-01 3.034363090991973877e-01 -3.048192150890827179e-02 -2.216687053442001343e-01 -2.423157989978790283e-01 -3.258332610130310059e-01 8.574214763939380646e-03 4.599685221910476685e-02 3.024538159370422363e-01 -3.478066995739936829e-02 5.869888886809349060e-02 3.185808360576629639e-01 2.818485796451568604e-01 -2.722826898097991943e-01 8.653577417135238647e-03
-5.021950230002403259e-02 4.298328980803489685e-02 1.853875070810317993e-01 -9.627817571163177490e-02 -1.275711506605148315e-01 1.132294386625289917e-01 -1.821616441011428833e-01 7.869708538055419922e-02 -2.044888585805892944e-01 4.380296170711517334e-01 -7.944900542497634888e-03 2.315980941057205200e-01 2.470879554748535156e-01 2.923574484884738922e-02 -4.572545737028121948e-02 -8.942887932062149048e-02 -1.874990910291671753e-01 -9.434437751770019531e-02 2.114264369010925293e-01 3.539177402853965759e-02 5.844977125525474548e-02 -3.014522418379783630e-02 3.021749258041381836e-01 -8.381526917219161987e-02 -1.721401065587997437e-01 1.002174019813537598e-01 -1.168670058250427246e-01 2.140522599220275879e-01 4.222741425037384033e-01 1.514403671026229858e-01 -1.278033405542373657e-01 1.213815286755561829e-01
1.761910021305084229e-01 3.870603814721107483e-02 8.223461359739303589e-02 6.845206022262573242e-02 -2.865293025970458984e-01 -1.050773188471794128e-01 -3.742061853408813477e-01 1.198112443089485168e-01 2.648902125656604767e-02 1.407327651977539062e-01 -5.810407921671867371e-02 3.932334184646606445e-01 6.789120286703109741e-02 -1.551542431116104126e-01 -2.037800103425979614e-01 1.342336386442184448e-01 -1.837115585803985596e-01 -2.794132232666015625e-01 1.294216811656951904e-01 -7.700882107019424438e-02 -3.635629415512084961e-01 -2.161062881350517273e-02 1.334440559148788452e-01 7.096891850233078003e-02 5.637785419821739197e-02 3.861148143187165260e-03 -3.716645017266273499e-02 -7.809996604919433594e-02 3.922935202717781067e-02 1.952627301216125488e-01 -2.035480737686157227e-01 2.449055612087249756e-01
3.974677249789237976e-02 -7.847543060779571533e-02 -5.651055276393890381e-02 1.017116010189056396e-02 -8.592031151056289673e-02 1.690789461135864258e-01 2.812391147017478943e-03 6.974863260984420776e-02 6.633671373128890991e-02 -1.540224701166152954e-01 2.337270677089691162e-01 -3.386348485946655273e-03 -1.423778533935546875e-01 -1.935923397541046143e-01 1.359893530607223511e-01 -2.598205506801605225e-01 -1.567217409610748291e-01 -2.001395076513290405e-02 1.378020644187927246e-01 -1.610533595085144043e-01 -3.805859386920928955e-02 6.449736654758453369e-02 -1.260761916637420654e-01 2.308466285467147827e-01 9.302041726186871529e-04 2.280880212783813477e-01 1.714240312576293945e-01 2.156690880656242371e-02 5.038443803787231445e-01 4.463194608688354492e-01 -2.022889554500579834e-01 -3.269198536872863770e-02
-8.850334584712982178e-02 -2.896122448146343231e-02 4.866702947765588760e-03 -6.102786958217620850e-02 6.639795005321502686e-02 2.145478576421737671e-01 -1.572466492652893066e-01 3.653804957866668701e-02 -1.292337626218795776e-01 1.236784234642982483e-01 2.481919378042221069e-01 2.312666773796081543e-01 9.264240413904190063e-02 -1.073015630245208740e-01 8.992127329111099243e-02 4.059948772192001343e-02 7.598794996738433838e-02 -1.833716183900833130e-01 3.678766489028930664e-01 -1.930550783872604370e-01 -2.321594804525375366e-01 -5.244392901659011841e-02 -2.472354024648666382e-01 2.463375329971313477e-01 -1.106061860918998718e-01 1.918467581272125244e-01 2.403660565614700317e-01 4.726549983024597168e-02 4.203369319438934326e-01 1.154553517699241638e-01 -1.876554340124130249e-01 -9.712135791778564453e-02
-1.610627174377441406e-01 9.836953133344650269e-02 1.890088766813278198e-01 -5.467898771166801453e-02 8.818421512842178345e-02 8.746501803398132324e-02 1.220894604921340942e-01 -3.783484920859336853e-02 -2.228932231664657593e-01 2.141073942184448242e-01 2.166006527841091156e-02 1.498658061027526855e-01 1.872878521680831909e-01 -2.089877724647521973e-01 2.522147297859191895e-01 -4.028705507516860962e-02 2.816579937934875488e-01 -2.891813218593597412e-01 1.009721755981445312e-01 7.022534310817718506e-02 -2.216909676790237427e-01 -1.195432767271995544e-01 1.273321211338043213e-01 2.807250916957855225e-01 1.413490623235702515e-01 6.617661565542221069e-02 6.764054298400878906e-02 3.582225739955902100e-02 1.360990703105926514e-01 3.617727160453796387e-01 -1.086265444755554199e-01 3.217186033725738525e-01
2.040132135152816772e-01 -1.727143079042434692e-01 4.615617096424102783e-01 1.375322490930557251e-01 -6.993430107831954956e-02 4.620488733053207397e-02 -1.487691402435302734e-01 1.753583997488021851e-01 4.028363153338432312e-02 1.137499734759330750e-01 3.785149157047271729e-01 7.071097195148468018e-02 -3.445156617090106010e-03 -4.416524618864059448e-02 2.208451777696609497e-01 -2.655360400676727295e-01 -3.994160145521163940e-02 -2.092394232749938965e-01 -4.660516977310180664e-03 -5.811205133795738220e-02 -2.625182569026947021e-01 -1.472522318363189697e-01 1.641552895307540894e-01 -1.507472060620784760e-02 -2.818027436733245850e-01 -8.163976669311523438e-02 9.742155671119689941e-02 -1.487541198730468750e-02 -1.520578414201736450e-01 2.127142995595932007e-01 -1.417437344789505005e-01 4.250786080956459045e-02
1.642410457134246826e-01 9.388364106416702271e-02 9.803304076194763184e-02 -2.887520194053649902e-01 -8.047813177108764648e-02 2.923367023468017578e-01 -1.139509603381156921e-01 -3.639538586139678955e-02 1.808236688375473022e-01 -7.190276682376861572e-02 9.065513312816619873e-02 2.716020047664642334e-01 -1.382519751787185669e-01 -3.602665662765502930e-01 -1.158247366547584534e-01 1.187986657023429871e-01 -1.544435769319534302e-01 -1.994726657867431641e-01 2.041269093751907349e-01 2.277771532535552979e-01 -4.065250605344772339e-02 -8.796746283769607544e-02 -2.258025109767913818e-01 1.527395546436309814e-01 -9.251066297292709351e-02 1.091862395405769348e-01 -1.409717947244644165e-01 1.160535961389541626e-01 1.695124506950378418e-01 3.159584403038024902e-01 1.964669525623321533e-01 8.248638361692428589e-02
8.462608605623245239e-02 4.393838811665773392e-03 2.360694110393524170e-01 -1.000199392437934875e-01 -1.121760010719299316e-01 1.882387697696685791e-01 -6.861912459135055542e-02 -4.607430845499038696e-02 -4.794151335954666138e-02 -5.665725097060203552e-03 3.738496601581573486e-01 2.221701741218566895e-01 1.221305206418037415e-01 -1.237960252910852432e-02 -3.027173876762390137e-01 -1.585972011089324951e-01 1.253577321767807007e-01 -7.905764877796173096e-02 2.095839679241180420e-01 -9.916180372238159180e-02 -2.572247684001922607e-01 8.636084944009780884e-02 -3.094044625759124756e-01 1.294970959424972534e-01 1.834912151098251343e-01 2.912675440311431885e-01 1.850262582302093506e-01 6.702139507979154587e-03 8.754424750804901123e-02 2.400068789720535278e-01 -2.612644135951995850e-01 2.766807936131954193e-02
2.751783132553100586e-01 -4.701727628707885742e-02 4.833582043647766113e-02 1.165280584245920181e-02 -1.070859953761100769e-01 2.060815095901489258e-01 -3.376051187515258789e-01 -1.265869140625000000e-01 -2.469220384955406189e-02 1.908470690250396729e-01 -3.560534864664077759e-02 4.155620932579040527e-01 -7.337521761655807495e-02 -3.752070367336273193e-01 1.868200488388538361e-02 -1.383220255374908447e-01 2.226644009351730347e-02 -5.197197571396827698e-02 1.661175340414047241e-01 1.565169841051101685e-01 -2.869508266448974609e-01 -1.572252959012985229e-01 -7.002361118793487549e-02 2.166450023651123047e-01 -1.104340776801109314e-01 -2.548235654830932617e-01 1.256983727216720581e-01 1.280136406421661377e-01 -1.118004042655229568e-02 1.093099266290664673e-01 1.347878128290176392e-01 -7.259011268615722656e-02
4.184816032648086548e-02 -8.532449603080749512e-02 2.000847458839416504e-01 3.255641832947731018e-02 9.954398497939109802e-03 3.993968665599822998e-01 -1.173470243811607361e-01 -2.736837565898895264e-01 1.461495012044906616e-01 7.928171195089817047e-03 -9.174314886331558228e-02 6.038691382855176926e-03 -4.542211443185806274e-02 -3.044224679470062256e-01 3.860592097043991089e-02 -4.940314218401908875e-02 -4.289016872644424438e-02 -9.555760771036148071e-02 1.943551450967788696e-01 1.449194699525833130e-01 -1.542306244373321533e-01 -1.444369107484817505e-01 1.057672277092933655e-01 3.614048063755035400e-01 5.241129174828529358e-02 1.572285741567611694e-01 7.795919477939605713e-02 -2.669038251042366028e-02 3.745013475418090820e-01 3.233205080032348633e-01 1.044544801115989685e-01 1.639810949563980103e-01
-1.416178047657012939e-01 9.254197776317596436e-02 3.114826381206512451e-01 -2.810629643499851227e-02 -1.154023706912994385e-01 1.578728407621383667e-01 -2.256860733032226562e-01 2.143987864255905151e-01 -1.606578826904296875e-01 2.220566384494304657e-02 3.008818626403808594e-01 1.928510516881942749e-01 5.462748557329177856e-02 6.979450583457946777e-02 2.488924413919448853e-01 -4.582680389285087585e-02 -2.081007957458496094e-01 1.104686316102743149e-02 3.060310184955596924e-01 2.030092775821685791e-01 -3.470745682716369629e-01 7.321738451719284058e-02 7.351495325565338135e-02 -9.284388273954391479e-02 -8.443567901849746704e-02 2.838614284992218018e-01 1.491106003522872925e-01 3.369289264082908630e-02 -5.090541392564773560e-02 4.725302383303642273e-02 -2.752540707588195801e-01 -5.187834799289703369e-02
1.762618310749530792e-02 -2.216433584690093994e-01 1.262630969285964966e-01 -1.762249171733856201e-01 -2.135195583105087280e-01 3.891578912734985352e-01 -2.262551337480545044e-01 -9.126242250204086304e-03 4.061197116971015930e-02 -3.388414904475212097e-02 -4.554574191570281982e-02 2.101682126522064209e-01 4.989356268197298050e-03 -1.251772195100784302e-01 1.443472057580947876e-01 -4.373311251401901245e-02 1.077106669545173645e-01 -1.130273118615150452e-01 2.201181501150131226e-01 -2.110526412725448608e-01 -2.959787547588348389e-01 -2.055053263902664185e-01 -8.569470793008804321e-02 2.736542522907257080e-01 -5.283252522349357605e-02 1.922496855258941650e-01 7.837933301925659180e-02 1.290117949247360229e-01 3.388908505439758301e-01 2.444519102573394775e-01 -3.360237181186676025e-02 7.861219346523284912e-03
-1.629742234945297241e-01 -2.096077352762222290e-01 3.778957203030586243e-02 5.355307832360267639e-02 9.900463744997978210e-03 1.755608431994915009e-02 5.649721249938011169e-02 1.281709372997283936e-01 -7.555823028087615967e-02 7.562044262886047363e-02 2.672525942325592041e-01 3.395530283451080322e-01 -8.545808494091033936e-02 -3.876657187938690186e-01 -4.654441773891448975e-02 -1.670734435319900513e-01 1.349300891160964966e-02 -3.007267042994499207e-02 7.558783888816833496e-02 2.501271963119506836e-01 4.678112640976905823e-02 1.788662821054458618e-01 -1.607305556535720825e-01 1.663724929094314575e-01 -8.898068219423294067e-03 3.842133283615112305e-01 -2.027164995670318604e-01 -2.508501708507537842e-02 3.499678671360015869e-01 -9.853599965572357178e-02 -1.799912154674530029e-01 -9.111196547746658325e-02
9.954410046339035034e-02 2.772676348686218262e-01 7.287850975990295410e-02 -1.945649832487106323e-02 -1.350319683551788330e-01 -7.123462855815887451e-02 -1.554420739412307739e-01 1.109841316938400269e-01 3.938393667340278625e-02 2.590897679328918457e-01 5.662804096937179565e-02 6.225252151489257812e-01 1.515023875981569290e-02 -1.200285404920578003e-01 -1.309600658714771271e-02 -1.161912083625793457e-01 -3.337815776467323303e-02 4.601146653294563293e-02 4.879457876086235046e-02 -2.429044246673583984e-02 -1.704784482717514038e-01 2.538616061210632324e-01 2.778113782405853271e-01 1.052809786051511765e-02 1.065908595919609070e-01 1.727057546377182007e-01 1.045988649129867554e-01 1.833630949258804321e-01 -1.177973449230194092e-01 1.136547625064849854e-01 -1.010759174823760986e-01 2.454434037208557129e-01
1.826383769512176514e-01 -1.254792064428329468e-01 2.832689583301544189e-01 7.166483998298645020e-02 2.153623104095458984e-01 -3.412563353776931763e-02 -3.292534351348876953e-01 1.024924516677856445e-01 -1.673798710107803345e-01 7.133934646844863892e-02 2.806637585163116455e-01 2.318180352449417114e-01 -1.779554970562458038e-02 -1.405465751886367798e-01 9.102631360292434692e-02 -1.011675968766212463e-01 -1.073761209845542908e-01 7.673449814319610596e-02 9.896889328956604004e-02 -1.783297955989837646e-01 -1.621803790330886841e-01 8.286808431148529053e-02 3.179000616073608398e-01 -6.360491365194320679e-02 -9.051916003227233887e-02 2.146956473588943481e-01 4.554934054613113403e-02 1.890743821859359741e-01 4.414355009794235229e-02 -8.339801430702209473e-02 -2.098366916179656982e-01 3.905360698699951172e-01
8.983163163065910339e-03 1.320354491472244263e-01 -9.642557054758071899e-02 -7.969382568262517452e-05 -2.713875770568847656e-01 2.250365018844604492e-01 -1.229242458939552307e-01 9.811994433403015137e-02 2.065503299236297607e-01 1.077547669410705566e-01 1.559334900230169296e-02 2.439338564872741699e-01 2.831245213747024536e-02 -2.826277613639831543e-01 -1.381111592054367065e-01 -6.089408695697784424e-02 -1.155451983213424683e-01 -3.357095643877983093e-02 1.637890338897705078e-01 3.726663440465927124e-02 2.223172970116138458e-02 3.239048719406127930e-01 -1.679734587669372559e-01 1.881686225533485413e-02 -7.899184525012969971e-02 4.747770726680755615e-01 1.781773865222930908e-01 3.141227364540100098e-01 1.813583374023437500e-01 1.582720577716827393e-01 -8.593285828828811646e-02 -5.102842673659324646e-02
-9.769952297210693359e-02 -1.594559401273727417e-01 1.213655993342399597e-01 3.089967072010040283e-01 -3.924634158611297607e-01 1.383079588413238525e-01 -2.707359492778778076e-01 -5.290139839053153992e-02 8.106868714094161987e-02 -7.352927327156066895e-02 1.187228411436080933e-01 2.996254265308380127e-01 1.266731619834899902e-01 -9.989557415246963501e-02 -8.217672258615493774e-02 6.496971100568771362e-02 -8.682883344590663910e-03 -3.769089579582214355e-01 1.226541623473167419e-01 -8.312284946441650391e-03 -9.087613224983215332e-02 4.483339842408895493e-03 2.546290159225463867e-01 1.202180013060569763e-01 -1.405793800950050354e-02 3.980467021465301514e-01 6.562676280736923218e-02 1.601659357547760010e-01 -1.088856086134910583e-01 5.481497850269079208e-03 8.597963303327560425e-02 5.028025712817907333e-03
-9.559286385774612427e-02 1.010304763913154602e-01 2.028343230485916138e-01 -2.636301517486572266e-02 -2.223822474479675293e-01 1.608232706785202026e-01 -2.217583656311035156e-01 1.417638510465621948e-01 -1.576254665851593018e-01 2.448942810297012329e-01 1.514588445425033569e-01 3.655016720294952393e-01 -2.619222998619079590e-01 -1.838694810867309570e-01 -2.313844263553619385e-01 2.202866412699222565e-02 -2.433359771966934204e-01 -1.313901692628860474e-01 1.374074369668960571e-01 -1.152086555957794189e-01 -1.559415012598037720e-01 5.036586150527000427e-02 1.203327476978302002e-01 2.013001441955566406e-01 1.421432197093963623e-01 -9.834048897027969360e-02 -1.294041424989700317e-01 -4.416471812874078751e-03 -3.201909363269805908e-02 3.174172937870025635e-01 -1.438245922327041626e-01 1.919631958007812500e-01
-1.530816704034805298e-01 1.325552444905042648e-02 -2.264373563230037689e-02 -2.394762933254241943e-01 -7.101555913686752319e-02 1.843164861202239990e-01 -2.686019428074359894e-02 -6.391422450542449951e-02 2.996151745319366455e-01 -1.468245536088943481e-01 3.045692145824432373e-01 2.505824863910675049e-01 4.355667158961296082e-02 -1.847903132438659668e-01 -1.035994105041027069e-02 -1.582564413547515869e-01 -1.043431237339973450e-01 -3.316097855567932129e-01 1.220270693302154541e-01 -1.004645600914955139e-01 -2.346774637699127197e-01 2.077518403530120850e-02 -9.979230910539627075e-02 4.870300646871328354e-03 -1.454462856054306030e-01 2.486993223428726196e-01 1.763801574707031250e-01 2.196070551872253418e-01 -1.492028869688510895e-02 7.256761193275451660e-02 -2.293342500925064087e-01 3.389378488063812256e-01
1.321527957916259766e-01 1.415678113698959351e-01 1.007928252220153809e-01 -3.617011755704879761e-02 -8.602863550186157227e-02 2.884548604488372803e-01 -1.371258050203323364e-01 2.291354537010192871e-01 -5.133615341037511826e-03 1.899587512016296387e-01 1.845308542251586914e-01 2.030685693025588989e-01 -3.383861621841788292e-03 -2.103332430124282837e-01 -2.612594068050384521e-01 -9.473158419132232666e-02 -2.076897621154785156e-01 -2.348586469888687134e-01 7.088702172040939331e-02 -2.809709683060646057e-02 -8.897914737462997437e-02 -8.335833996534347534e-02 2.078868001699447632e-01 2.566855847835540771e-01 6.757596135139465332e-02 -5.386797338724136353e-02 -3.315763920545578003e-02 -3.527434468269348145e-01 2.024630010128021240e-01 8.238038420677185059e-02 -3.576894700527191162e-01 1.394209116697311401e-01
-4.354389384388923645e-02 -3.851458728313446045e-01 2.479302138090133667e-01 -1.330099403858184814e-01 -2.247844785451889038e-01 1.871785670518875122e-01 9.779832512140274048e-02 6.234925240278244019e-02 -1.752529293298721313e-01 1.857374161481857300e-01 -1.889668256044387817e-01 2.108192443847656250e-01 -2.219659276306629181e-02 -1.146853715181350708e-01 1.309414356946945190e-01 9.177765995264053345e-02 -9.626241028308868408e-02 -2.224589139223098755e-01 1.160883232951164246e-01 4.535899683833122253e-02 -2.006135284900665283e-01 -8.691553026437759399e-02 -2.167045474052429199e-01 -1.748334467411041260e-01 5.394959077239036560e-02 2.917626798152923584e-01 1.453843116760253906e-01 1.065936461091041565e-01 3.480020761489868164e-01 -1.662477850914001465e-02 -1.213548332452774048e-01 1.753581762313842773e-01
2.820256650447845459e-01 1.291133016347885132e-01 7.459747791290283203e-02 8.074786514043807983e-02 -1.550878286361694336e-01 -6.499291211366653442e-02 -3.056015372276306152e-01 4.583130776882171631e-02 -7.275949418544769287e-02 1.637575626373291016e-01 -1.035855337977409363e-01 3.859697878360748291e-01 -8.426246047019958496e-02 -9.619351476430892944e-02 -7.406678795814514160e-02 1.413552016019821167e-01 -4.721927270293235779e-02 -3.422873318195343018e-01 -1.856663227081298828e-01 -6.797051429748535156e-02 -3.214119672775268555e-01 1.126044094562530518e-01 8.496692031621932983e-02 2.044378519058227539e-01 8.223185688257217407e-02 2.031908184289932251e-01 -1.861831173300743103e-02 -1.660092622041702271e-01 8.158635348081588745e-02 3.043617606163024902e-01 -7.808008044958114624e-02 1.716935783624649048e-01
5.058494582772254944e-02 -2.173996418714523315e-01 5.469451472163200378e-02 -1.509538590908050537e-01 6.461794674396514893e-02 1.382611412554979324e-02 -9.538756310939788818e-02 1.385236978530883789e-01 3.535703942179679871e-02 1.511308103799819946e-01 3.971619307994842529e-01 2.204595953226089478e-01 -1.497724503278732300e-01 -9.133677929639816284e-02 2.478272020816802979e-01 -7.685606181621551514e-02 -2.223185896873474121e-01 -5.232364684343338013e-02 -1.552542448043823242e-01 2.515884041786193848e-01 -1.848994493484497070e-01 2.219075560569763184e-01 -1.446305960416793823e-01 -1.945832073688507080e-01 3.642676770687103271e-02 2.192390710115432739e-01 -1.200084760785102844e-01 2.315733395516872406e-02 3.976285755634307861e-01 1.330904811620712280e-01 1.590116880834102631e-02 2.025712281465530396e-01
-3.048433177173137665e-02 1.590729691088199615e-02 1.726415902376174927e-01 -7.462866604328155518e-02 -2.848031520843505859e-01 2.125331759452819824e-01 -1.369144916534423828e-01 -7.402605563402175903e-02 -1.191975772380828857e-01 1.894644200801849365e-01 2.976105511188507080e-01 5.473542809486389160e-01 -1.258082985877990723e-01 -9.004469215869903564e-02 -2.165881097316741943e-01 5.780222266912460327e-02 -4.806590080261230469e-02 -1.861862391233444214e-01 1.928691379725933075e-02 -5.304156616330146790e-02 -7.073727995157241821e-02 1.442034244537353516e-01 2.658391296863555908e-01 2.293308526277542114e-01 -7.735039689578115940e-04 -2.740752825047820807e-04 -7.020869851112365723e-02 6.938428431749343872e-02 -2.641277201473712921e-02 -7.646966725587844849e-02 -1.742922365665435791e-01 2.541339099407196045e-01
5.399985611438751221e-02 5.174844339489936829e-02 1.661725938320159912e-01 2.869873642921447754e-01 -5.469884350895881653e-02 9.634138643741607666e-02 -2.033349126577377319e-01 -3.939822688698768616e-02 2.097448334097862244e-02 1.835639476776123047e-01 3.713528215885162354e-01 4.289277195930480957e-01 -7.196380943059921265e-02 -5.415588989853858948e-02 3.234814405441284180e-01 -2.453951239585876465e-01 -1.462018638849258423e-01 -9.089104086160659790e-02 3.841240704059600830e-01 1.414044350385665894e-01 4.922100529074668884e-02 8.232836425304412842e-02 3.950826078653335571e-02 1.014603767544031143e-02 1.626025885343551636e-01 -4.276489093899726868e-02 2.925091423094272614e-02 1.667701900005340576e-01 1.413241624832153320e-01 4.808605462312698364e-02 -8.672408014535903931e-02 -7.404460757970809937e-02
-2.337756007909774780e-02 -5.942587554454803467e-02 1.436746269464492798e-01 -1.352618336677551270e-01 -1.751413941383361816e-01 -1.021471917629241943e-01 -1.473103463649749756e-01 -1.418132781982421875e-01 6.713057309389114380e-02 1.193934492766857147e-02 1.141286105848848820e-03 2.304549515247344971e-01 -2.093568444252014160e-01 -2.730631828308105469e-01 -5.411500856280326843e-02 -2.488206923007965088e-01 1.234554871916770935e-01 -3.281362950801849365e-01 -6.085776537656784058e-02 -2.588005736470222473e-02 -2.005497068166732788e-01 2.751004993915557861e-01 4.229207336902618408e-02 2.676848471164703369e-01 9.556112438440322876e-02 2.704956755042076111e-02 -4.722576439380645752e-01 3.412860259413719177e-02 1.941678076982498169e-01 1.810634434223175049e-01 9.851438552141189575e-02 -4.682011529803276062e-02
4.595445469021797180e-02 -2.029312998056411743e-01 1.089345514774322510e-01 -2.310559302568435669e-01 -2.455352395772933960e-01 2.041046321392059326e-01 -1.775430738925933838e-01 7.832401245832443237e-02 -2.947552502155303955e-01 8.591813594102859497e-02 1.530690640211105347e-01 4.714783430099487305e-01 -8.732217550277709961e-02 -2.218417078256607056e-01 1.993474550545215607e-02 1.599064916372299194e-01 -5.356858298182487488e-02 -2.171117067337036133e-01 3.977498039603233337e-02 7.554362714290618896e-02 -2.059217095375061035e-01 1.704607754945755005e-01 1.552501469850540161e-01 1.525704115629196167e-01 -5.680091306567192078e-02 -1.346786618232727051e-01 6.261894945055246353e-03 -1.384681165218353271e-01 -1.323375403881072998e-01 -3.627510741353034973e-03 -2.492122203111648560e-01 1.808664947748184204e-01
7.580687105655670166e-02 -3.037472963333129883e-01 -4.884967114776372910e-03 -5.576377362012863159e-02 -1.657148897647857666e-01 2.837159633636474609e-01 -2.273356467485427856e-01 -1.511221677064895630e-01 1.732969880104064941e-01 -4.138045758008956909e-02 2.640650272369384766e-01 2.776511907577514648e-01 -5.476370826363563538e-02 9.709198027849197388e-02 -9.694821387529373169e-02 -3.440242409706115723e-01 1.008864268660545349e-01 -2.153325974941253662e-01 2.901929430663585663e-02 -1.255527883768081665e-01 -1.897257715463638306e-01 1.344233453273773193e-01 -2.406473457813262939e-02 1.198083013296127319e-01 -9.637208282947540283e-02 1.554756462574005127e-01 2.065998613834381104e-01 2.879948168992996216e-02 2.994508445262908936e-01 2.393004000186920166e-01 -1.646680980920791626e-01 6.681918352842330933e-02
2.840633988380432129e-01 7.667408883571624756e-02 6.193739548325538635e-02 -1.792618185281753540e-01 2.447691261768341064e-01 1.682617217302322388e-01 -5.258932337164878845e-02 -7.921808958053588867e-02 8.210135251283645630e-02 -2.117420881986618042e-01 3.733319416642189026e-02 2.575556039810180664e-01 -1.808158755302429199e-01 -2.124234884977340698e-01 -2.052632123231887817e-01 3.624378144741058350e-02 -2.217060923576354980e-01 -2.372716069221496582e-01 4.343833923339843750e-01 1.616047769784927368e-01 -1.922703981399536133e-01 -7.328792661428451538e-02 -8.162099868059158325e-03 1.905018836259841919e-01 2.972232922911643982e-02 1.498084217309951782e-01 1.489985082298517227e-02 5.315852537751197815e-02 1.678310334682464600e-01 2.340028584003448486e-01 1.251793801784515381e-01 1.253111809492111206e-01
5.686816945672035217e-02 2.324392460286617279e-02 2.711826264858245850e-01 2.619756199419498444e-02 1.006986424326896667e-01 2.360033392906188965e-01 -2.934336662292480469e-02 -6.829025223851203918e-03 2.126117795705795288e-01 1.047126576304435730e-01 2.329714149236679077e-01 5.074558258056640625e-01 5.640034377574920654e-02 -2.028024196624755859e-01 -2.245387732982635498e-01 8.731068670749664307e-02 1.225403994321823120e-01 -7.960501313209533691e-02 2.553009390830993652e-01 -1.324966400861740112e-01 -5.206838622689247131e-02 -1.361550539731979370e-01 -2.255204468965530396e-01 1.192094013094902039e-01 -1.091381385922431946e-01 2.768273949623107910e-01 5.644724890589714050e-02 1.500677913427352905e-01 2.365606725215911865e-01 1.255308985710144043e-01 -5.007519572973251343e-02 -7.786659151315689087e-02
1.905361935496330261e-02 2.133223116397857666e-01 1.714979857206344604e-01 -4.027970880270004272e-02 -5.784348025918006897e-02 -1.726827621459960938e-01 1.588782221078872681e-01 1.355248242616653442e-01 5.184825137257575989e-02 1.702992618083953857e-01 -4.925688728690147400e-02 2.353311628103256226e-01 4.513421561568975449e-03 -3.015645742416381836e-01 4.616050794720649719e-02 3.697184845805168152e-02 -1.312001794576644897e-01 -2.180569469928741455e-01 4.023566097021102905e-02 2.778622135519981384e-02 -1.888922750949859619e-01 2.488612979650497437e-01 1.258547008037567139e-01 2.761213183403015137e-01 2.038896381855010986e-01 2.962606549263000488e-01 -3.889598846435546875e-01 1.559551358222961426e-01 1.255243420600891113e-01 2.065210230648517609e-02 -2.903021574020385742e-01 1.031989231705665588e-02
1.277323812246322632e-01 2.673981487751007080e-01 6.056630983948707581e-02 -5.060690920799970627e-03 -1.343672126531600952e-01 2.642203271389007568e-01 1.060952991247177124e-01 -1.478999406099319458e-01 -1.110749766230583191e-01 -1.560373008251190186e-01 -7.030218094587326050e-02 5.929652452468872070e-01 1.524729281663894653e-02 -1.641122251749038696e-01 4.485852643847465515e-02 8.437674492597579956e-02 -2.535016536712646484e-01 -1.232574135065078735e-01 2.809277176856994629e-02 -9.151320159435272217e-02 -3.146825730800628662e-01 -5.061428062617778778e-03 1.856691390275955200e-01 1.722745895385742188e-01 -1.874386449344456196e-03 1.603931039571762085e-01 2.295310981571674347e-02 1.497968286275863647e-01 1.375883221626281738e-01 1.855876445770263672e-01 2.450066432356834412e-02 5.889021232724189758e-02
7.211211323738098145e-02 -2.313011437654495239e-01 1.827365905046463013e-02 -1.994431912899017334e-01 -3.275991976261138916e-01 6.529776006937026978e-02 -3.006356358528137207e-01 4.989865422248840332e-02 2.596060931682586670e-01 6.768759340047836304e-02 -9.271901100873947144e-02 5.246689915657043457e-01 -8.226627856492996216e-02 -2.765979468822479248e-01 -1.264231652021408081e-01 -1.516465991735458374e-01 -1.061667203903198242e-01 -1.204339638352394104e-01 -2.283830009400844574e-02 6.033859029412269592e-02 -3.507371246814727783e-02 -1.057085618376731873e-01 -2.184326760470867157e-03 -2.737610600888729095e-02 -2.369815111160278320e-02 2.143470942974090576e-01 2.925143241882324219e-01 1.835183501243591309e-01 2.377682551741600037e-02 -1.233304198831319809e-02 -8.822129666805267334e-02 3.576945140957832336e-02
8.252246677875518799e-02 -2.150893807411193848e-01 -5.219289660453796387e-02 1.265927404165267944e-01 -2.485850006341934204e-01 2.761084735393524170e-01 1.450839638710021973e-01 9.064946323633193970e-02 1.732345074415206909e-01 1.968814283609390259e-01 1.499737352132797241e-01 2.299118787050247192e-01 -2.169682681560516357e-01 -1.757148355245590210e-01 1.457021981477737427e-01 1.852675676345825195e-01 -2.695081532001495361e-01 -2.493871003389358521e-01 -9.993919730186462402e-02 8.622135967016220093e-02 -2.372642606496810913e-01 -1.280375868082046509e-01 -1.739311031997203827e-02 3.013882040977478027e-02 -7.124550640583038330e-02 1.947924047708511353e-01 1.540407836437225342e-01 2.929130569100379944e-02 1.573979109525680542e-01 3.272635042667388916e-01 -1.802617013454437256e-01 -1.585119962692260742e-01
1.855111569166183472e-01 -2.654533647000789642e-02 -1.305838078260421753e-01 -1.464925557374954224e-01 1.138094998896121979e-02 3.018507063388824463e-01 -3.534480631351470947e-01 -1.173272430896759033e-01 1.432020664215087891e-01 1.812915802001953125e-01 2.056544423103332520e-01 2.657519578933715820e-01 -3.185374662280082703e-02 -2.951051890850067139e-01 1.621141433715820312e-01 -2.897310853004455566e-01 -1.036338806152343750e-01 -1.077559590339660645e-01 2.019226998090744019e-01 -1.461986154317855835e-01 -1.240951716899871826e-01 -1.814243793487548828e-01 -2.486184835433959961e-01 1.430569496005773544e-02 -5.049338564276695251e-02 1.177562475204467773e-01 6.861200183629989624e-02 2.027079761028289795e-01 2.374548166990280151e-01 5.318585038185119629e-02 -9.395902603864669800e-02 -8.204555511474609375e-02
2.912515997886657715e-01 -9.619558602571487427e-02 -6.844080518931150436e-03 -2.337597757577896118e-01 -8.010486490093171597e-04 1.925621330738067627e-01 1.803933680057525635e-01 1.201572245918214321e-03 -9.000658988952636719e-02 1.175638586282730103e-01 2.861137092113494873e-01 1.095325052738189697e-01 -1.066985130310058594e-01 -3.415315449237823486e-01 3.528572991490364075e-02 1.465966701507568359e-01 -1.566635072231292725e-02 -3.123680055141448975e-01 2.990104630589485168e-02 2.116850018501281738e-01 8.226968348026275635e-03 1.540398895740509033e-01 -7.940139621496200562e-02 -2.657551765441894531e-01 3.953747451305389404e-02 2.119715809822082520e-01 -2.026019543409347534e-01 -5.786277819424867630e-03 3.745236098766326904e-01 1.957845985889434814e-01 -1.929137110710144043e-02 6.528034061193466187e-02
-1.385202258825302124e-01 9.377434849739074707e-02 1.843546777963638306e-01 -1.089328378438949585e-01 -1.410688757896423340e-01 5.801455676555633545e-02 -2.360699474811553955e-01 -7.133230566978454590e-02 -2.520871162414550781e-01 1.288565099239349365e-01 1.717505455017089844e-01 5.260151028633117676e-01 -1.560596078634262085e-01 -2.100039869546890259e-01 -1.133984029293060303e-01 4.014331847429275513e-02 3.527017310261726379e-02 -1.930305957794189453e-01 1.618037223815917969e-01 -9.805239737033843994e-02 -2.960079610347747803e-01 1.835872232913970947e-02 1.208230778574943542e-01 2.524965107440948486e-01 -1.162558607757091522e-02 -9.028787165880203247e-02 -1.551045626401901245e-01 -5.083079263567924500e-02 -1.317953616380691528e-01 1.758008636534214020e-02 -2.158870398998260498e-01 1.816274523735046387e-01
5.960824899375438690e-03 -4.332467541098594666e-02 -5.298109352588653564e-02 4.844354093074798584e-02 -1.834251731634140015e-01 -3.464590385556221008e-02 5.733984522521495819e-03 -2.503425069153308868e-02 1.646342873573303223e-01 3.381992504000663757e-02 8.293085545301437378e-02 1.910719275474548340e-01 -1.550483237951993942e-02 -1.363289207220077515e-01 -2.147193849086761475e-01 -1.484825462102890015e-01 1.647440902888774872e-02 -6.313480734825134277e-01 3.831086307764053345e-02 -2.388675659894943237e-01 -2.694593966007232666e-01 1.916419714689254761e-02 -2.094588428735733032e-02 5.627261847257614136e-02 1.760717034339904785e-01 3.003624677658081055e-01 9.443471580743789673e-02 1.270589977502822876e-01 2.477746605873107910e-01 6.009025126695632935e-02 -2.128138542175292969e-01 -9.091456234455108643e-02
8.095920085906982422e-02 2.102574855089187622e-01 5.553847551345825195e-02 -1.583692282438278198e-01 -1.861751526594161987e-01 2.386411130428314209e-01 -2.147093415260314941e-01 1.076642498373985291e-01 -1.531626097857952118e-02 -7.126346230506896973e-02 1.697696149349212646e-01 1.297419518232345581e-02 -2.784890495240688324e-02 -3.251237571239471436e-01 -2.886543869972229004e-01 -1.230572834610939026e-01 -3.826344013214111328e-01 -4.115226268768310547e-01 -4.172968491911888123e-02 -5.420314893126487732e-02 -2.348041385412216187e-01 -5.679567903280258179e-02 9.938385337591171265e-02 2.188099473714828491e-01 1.280726641416549683e-01 -7.914846763014793396e-03 -5.929722916334867477e-03 -1.227040216326713562e-01 2.564715780317783356e-02 6.173112988471984863e-02 -2.105954885482788086e-01 1.248695999383926392e-01
-3.998130932450294495e-02 -9.686863422393798828e-02 -8.594739250838756561e-03 -3.073440194129943848e-01 -3.563252985477447510e-01 3.465279936790466309e-01 -3.340786322951316833e-02 -1.722097843885421753e-01 -1.790548861026763916e-02 2.906505391001701355e-02 2.688634954392910004e-02 1.686927080154418945e-01 2.435641363263130188e-02 -7.424389570951461792e-02 -8.165077120065689087e-02 -7.229694724082946777e-02 9.979606419801712036e-02 -3.666580319404602051e-01 4.450593888759613037e-01 3.594236681237816811e-03 -2.311564534902572632e-01 1.022197157144546509e-01 -1.458811163902282715e-01 -5.073642730712890625e-02 4.725670814514160156e-02 1.732765138149261475e-01 1.324123889207839966e-01 -2.420150209218263626e-03 -6.813488900661468506e-02 7.189500331878662109e-02 -2.789154648780822754e-01 -2.626094222068786621e-02
1.418575495481491089e-01 -1.603552550077438354e-01 7.681025564670562744e-02 -9.343292564153671265e-02 -3.252196311950683594e-02 3.145396113395690918e-01 -2.720601856708526611e-01 -2.162026911973953247e-01 -2.187483571469783783e-02 1.675045937299728394e-01 2.459196597337722778e-01 3.426341712474822998e-01 -2.100544236600399017e-02 -2.190665155649185181e-01 8.203473873436450958e-03 7.856965810060501099e-02 -3.483503162860870361e-01 -1.988343298435211182e-01 1.138389706611633301e-01 1.684937030076980591e-01 -1.488677114248275757e-01 1.106609255075454712e-01 1.449144035577774048e-01 1.558948587626218796e-02 -2.261052653193473816e-02 -7.039073854684829712e-02 2.110291421413421631e-01 -1.921137869358062744e-01 -1.598151214420795441e-02 2.533938288688659668e-01 1.993915438652038574e-01 9.319995343685150146e-02
4.128959402441978455e-02 -1.310940533876419067e-01 2.973721921443939209e-01 2.602916359901428223e-01 -2.534030377864837646e-01 7.847960107028484344e-03 -3.135865926742553711e-01 2.973968163132667542e-02 -1.185998767614364624e-01 1.472765654325485229e-01 -7.569469511508941650e-02 9.798581898212432861e-02 1.035657227039337158e-01 -2.468839734792709351e-01 -3.832797519862651825e-03 -1.827793754637241364e-02 6.676607578992843628e-02 -6.183806061744689941e-01 8.497874438762664795e-02 -4.073076322674751282e-02 -1.537520736455917358e-01 -4.889294877648353577e-02 9.752028435468673706e-02 -1.017471924424171448e-01 -2.847759053111076355e-03 1.608049422502517700e-01 1.992941834032535553e-02 -1.562029421329498291e-01 -5.520879756659269333e-03 1.824660897254943848e-01 7.608048617839813232e-02 8.317019045352935791e-02
3.209514915943145752e-01 -2.529250383377075195e-01 1.574823856353759766e-01 -4.018877744674682617e-01 -2.230895459651947021e-01 1.242599859833717346e-01 -9.275586903095245361e-02 -9.355460107326507568e-02 7.722809165716171265e-02 9.847370535135269165e-02 1.776529848575592041e-01 2.802805304527282715e-01 4.414030909538269043e-02 5.840246565639972687e-03 7.286018878221511841e-02 -1.493063420057296753e-01 1.719200052320957184e-02 -1.610978245735168457e-01 2.066637277603149414e-01 1.575764715671539307e-01 -1.373825818300247192e-01 -1.721619255840778351e-02 -2.002536654472351074e-01 -1.536935418844223022e-01 -1.425771415233612061e-01 1.837619692087173462e-01 1.355996876955032349e-01 1.144124045968055725e-01 1.528041362762451172e-01 1.048811823129653931e-01 -3.349194228649139404e-01 -2.659043530002236366e-04
-3.205313906073570251e-02 -6.710549443960189819e-02 -5.525935068726539612e-02 -1.748874783515930176e-01 -3.039197027683258057e-01 2.075593024492263794e-01 1.962738037109375000e-01 2.395360730588436127e-02 1.263547539710998535e-01 2.283992767333984375e-01 1.257712580263614655e-02 3.855505287647247314e-01 3.785996511578559875e-02 7.107332348823547363e-02 -1.078317537903785706e-01 -1.227109283208847046e-01 -4.287255555391311646e-02 -3.458956182003021240e-01 -3.027566708624362946e-03 6.554983556270599365e-02 -3.061802983283996582e-01 1.177604123950004578e-01 1.174735929816961288e-02 1.375457495450973511e-01 2.764487639069557190e-02 3.307313323020935059e-01 9.432625025510787964e-02 -1.021276414394378662e-01 3.317203521728515625e-01 2.614211849868297577e-02 -1.772481054067611694e-01 1.100145876407623291e-01
-7.596130669116973877e-02 -2.344843298196792603e-01 -1.129125878214836121e-01 8.836718648672103882e-02 -1.138430908322334290e-01 3.343979120254516602e-01 -1.245049163699150085e-01 -1.550553739070892334e-01 9.609586000442504883e-02 9.272599965333938599e-02 1.460924595594406128e-01 2.920059561729431152e-01 -5.965806916356086731e-02 -4.898461103439331055e-01 6.529849767684936523e-02 -2.038867771625518799e-01 2.463990263640880585e-02 -1.538295298814773560e-01 1.533737927675247192e-01 -7.521695643663406372e-02 -1.631812565028667450e-02 -1.435921043157577515e-01 2.452396005392074585e-01 -4.639369249343872070e-02 1.516863554716110229e-01 2.665074169635772705e-01 -1.520000100135803223e-01 1.302284598350524902e-01 2.620423585176467896e-02 1.265453696250915527e-01 -9.762471169233322144e-02 -2.088473141193389893e-01
3.908223211765289307e-01 2.693808078765869141e-02 2.557144761085510254e-01 -1.758317463099956512e-02 -1.955508440732955933e-01 7.443869113922119141e-02 -1.682391464710235596e-01 2.398793548345565796e-01 -9.404236823320388794e-02 1.367077380418777466e-01 6.527268886566162109e-02 1.557268798351287842e-01 -3.311972320079803467e-01 -9.556084126234054565e-02 -2.249320745468139648e-01 1.894928887486457825e-02 -9.949194639921188354e-02 -3.713458478450775146e-01 1.444244384765625000e-01 -6.544299423694610596e-02 -2.170440554618835449e-01 -4.180270433425903320e-02 9.439891576766967773e-02 2.881507016718387604e-02 -4.157617222517728806e-03 -1.573539823293685913e-01 -7.381381839513778687e-02 -1.182812377810478210e-01 1.068093329668045044e-01 2.265605330467224121e-01 -2.308417260646820068e-01 1.833225786685943604e-01
-1.278276368975639343e-02 -1.396331042051315308e-01 1.018924042582511902e-01 1.027664914727210999e-02 1.623381525278091431e-01 4.016287922859191895e-01 -1.017057970166206360e-01 1.411616057157516479e-01 1.335896104574203491e-01 5.264875944703817368e-04 6.346340291202068329e-03 1.295507401227951050e-01 2.779393270611763000e-02 -3.077636957168579102e-01 4.411315545439720154e-02 -2.748644351959228516e-01 8.908267132937908173e-03 -6.800370663404464722e-02 -6.649902462959289551e-02 1.699334979057312012e-01 -2.949405014514923096e-01 4.244330152869224548e-02 -7.694321125745773315e-02 1.415849328041076660e-01 -1.038443371653556824e-01 4.241188764572143555e-01 6.401304900646209717e-02 1.878496706485748291e-01 1.260200738906860352e-01 1.132386401295661926e-01 2.864390052855014801e-02 3.632253110408782959e-01
3.543987870216369629e-02 -1.558198872953653336e-02 1.895216256380081177e-01 -1.201550140976905823e-01 1.358488015830516815e-02 2.881792187690734863e-01 -1.065125465393066406e-01 -2.783446311950683594e-01 2.062657475471496582e-01 -1.679036766290664673e-01 6.490595638751983643e-02 4.269137382507324219e-01 -1.781743019819259644e-01 -1.238675490021705627e-01 1.620198786258697510e-01 -1.645738631486892700e-01 -2.030182927846908569e-01 -3.311836421489715576e-01 -7.834643125534057617e-02 -5.751684308052062988e-02 8.556424826383590698e-02 3.947598114609718323e-02 -8.020146936178207397e-02 1.563936844468116760e-02 -1.271280646324157715e-01 6.070343032479286194e-02 1.275214701890945435e-01 1.473681330680847168e-01 3.638595044612884521e-01 8.462904393672943115e-02 -1.943447142839431763e-01 -8.608394116163253784e-02
-6.532839685678482056e-02 1.203098222613334656e-01 4.029430747032165527e-01 -5.105538666248321533e-02 -2.047853618860244751e-01 8.190549910068511963e-03 -2.759343199431896210e-02 1.598396599292755127e-01 -3.545243144035339355e-01 3.261670097708702087e-02 2.234731614589691162e-01 1.391210407018661499e-01 -6.959072500467300415e-02 -2.161961644887924194e-01 2.782543599605560303e-01 -1.230040192604064941e-01 -7.603289186954498291e-02 -4.966843873262405396e-02 2.158233225345611572e-01 8.376061916351318359e-02 -4.791110455989837646e-01 2.004220634698867798e-01 2.553026750683784485e-02 3.423497825860977173e-02 1.677777469158172607e-01 2.124411985278129578e-03 8.634567260742187500e-02 1.102227270603179932e-01 2.645538933575153351e-02 9.905157238245010376e-02 -1.172032579779624939e-01 4.897401481866836548e-02
-1.732447594404220581e-01 -3.120423294603824615e-02 3.653866350650787354e-01 -9.340137988328933716e-02 -2.196113765239715576e-01 1.553787142038345337e-01 -2.489360868930816650e-01 4.437774419784545898e-02 -3.145520985126495361e-01 -1.072310730814933777e-01 1.919204294681549072e-01 2.246640324592590332e-01 -1.684391647577285767e-01 -6.094964593648910522e-02 3.336605131626129150e-01 1.219433452934026718e-02 -8.099228888750076294e-02 1.043914444744586945e-02 2.281144708395004272e-01 6.956283748149871826e-02 -3.935415744781494141e-01 1.402891427278518677e-02 5.246428400278091431e-02 -1.118935942649841309e-01 -5.606368556618690491e-02 7.688031345605850220e-02 4.804768040776252747e-02 1.165268272161483765e-01 1.570836603641510010e-01 2.258311808109283447e-01 -3.491873666644096375e-02 -1.159054860472679138e-01
-4.832533653825521469e-03 -4.768032580614089966e-02 2.352029234170913696e-01 -5.187433212995529175e-02 -3.109635040163993835e-02 -6.985037028789520264e-02 -2.430492453277111053e-02 2.875052094459533691e-01 -2.661207914352416992e-01 1.184427812695503235e-01 2.410532385110855103e-01 1.876808851957321167e-01 -8.587950468063354492e-02 -2.814411520957946777e-01 1.414844095706939697e-01 -1.836499273777008057e-01 3.303918289020657539e-03 -9.075678884983062744e-03 3.775542676448822021e-01 -1.264251023530960083e-01 -1.904232800006866455e-01 -8.230447769165039062e-02 3.830776512622833252e-01 -4.159038513898849487e-02 -5.485023930668830872e-02 1.337717920541763306e-01 -6.406473694369196892e-04 5.725685879588127136e-02 -8.251809328794479370e-02 -1.131130754947662354e-01 8.498839102685451508e-03 3.716061413288116455e-01
8.498769998550415039e-02 -1.268237233161926270e-01 1.623795926570892334e-02 -3.776423335075378418e-01 -3.178124427795410156e-01 1.226559840142726898e-02 2.022395096719264984e-02 -2.458922863006591797e-01 2.925018034875392914e-02 1.443546116352081299e-01 1.268582493066787720e-01 2.656359672546386719e-01 1.005423888564109802e-01 -5.144708603620529175e-02 1.295591592788696289e-01 -1.076310276985168457e-01 6.605140864849090576e-02 3.584298864006996155e-02 3.965744674205780029e-01 -4.623787477612495422e-02 -1.252643167972564697e-01 1.996155977249145508e-01 -2.192483097314834595e-01 -2.412951784208416939e-03 -1.050466671586036682e-01 3.270474374294281006e-01 -2.783954516053199768e-02 1.738844662904739380e-01 1.916412562131881714e-01 1.996425725519657135e-02 -2.351251989603042603e-01 1.105841696262359619e-01
3.469745218753814697e-01 -2.444170564413070679e-01 7.471872121095657349e-02 -5.453269183635711670e-02 -2.855874598026275635e-01 1.495642811059951782e-01 -1.504938602447509766e-01 3.249966502189636230e-01 4.126738384366035461e-02 -5.537160858511924744e-02 8.945455402135848999e-02 1.683374345302581787e-01 7.223428040742874146e-02 -3.044807612895965576e-01 -5.301369354128837585e-02 1.455171704292297363e-01 -2.704218626022338867e-01 -3.189824521541595459e-01 -1.858239993453025818e-02 -5.350260809063911438e-02 -1.648862510919570923e-01 2.992872521281242371e-02 1.136068925261497498e-01 2.986516952514648438e-01 3.300137445330619812e-02 6.654720008373260498e-02 -5.532494187355041504e-02 -1.019470319151878357e-01 8.900559693574905396e-02 1.637675166130065918e-01 -1.886758208274841309e-01 1.360532343387603760e-01
1.480638384819030762e-01 9.760756976902484894e-03 -5.673540756106376648e-02 -8.887959271669387817e-02 -2.111731469631195068e-01 -3.357822597026824951e-01 -2.527063712477684021e-02 2.788117229938507080e-01 2.118901312351226807e-01 2.062749713659286499e-01 1.242965981364250183e-01 5.526308715343475342e-02 -1.411477774381637573e-01 -3.790894448757171631e-01 -1.224305182695388794e-01 -1.757084429264068604e-01 -9.952864050865173340e-02 -1.815655380487442017e-01 1.246980577707290649e-01 1.547249853610992432e-01 -4.112692773342132568e-01 1.374924629926681519e-01 8.146742731332778931e-02 1.375460922718048096e-01 -1.055517513304948807e-02 -2.962463162839412689e-02 -1.101336479187011719e-01 2.607598714530467987e-02 2.576040923595428467e-01 1.623355299234390259e-01 -4.472082108259201050e-02 1.059498414397239685e-01
1.553424745798110962e-01 -4.729880392551422119e-02 -1.129163727164268494e-01 2.622778154909610748e-02 -2.095932066440582275e-01 2.614006698131561279e-01 -1.489731818437576294e-01 -2.212723046541213989e-01 1.042540520429611206e-01 1.831345856189727783e-01 2.411201596260070801e-01 2.660838365554809570e-01 6.413728743791580200e-02 -3.095700740814208984e-01 1.012546271085739136e-01 -7.498357445001602173e-02 -1.113976468332111835e-03 -9.763993322849273682e-02 1.344525068998336792e-01 -1.649936288595199585e-01 -6.557187438011169434e-02 -2.762651741504669189e-01 1.731297373771667480e-01 8.541908860206604004e-02 9.445361047983169556e-02 3.673192560672760010e-01 -2.116529345512390137e-01 -5.105667933821678162e-02 -3.188413381576538086e-02 3.281769454479217529e-01 -1.027223318815231323e-01 -6.607189774513244629e-02
4.479236304759979248e-01 -4.408948868513107300e-02 -1.188541501760482788e-01 6.803526729345321655e-02 -2.107368111610412598e-01 -2.836314737796783447e-01 6.809806823730468750e-02 1.103145331144332886e-01 -9.981397539377212524e-02 -1.585767371580004692e-03 -2.545461524277925491e-03 1.743070930242538452e-01 -8.956304192543029785e-02 -3.113316595554351807e-01 -1.640038192272186279e-01 -9.719498455524444580e-02 -1.440075486898422241e-01 -3.097876906394958496e-01 1.875776797533035278e-01 1.030701771378517151e-01 -1.772614121437072754e-01 5.382775887846946716e-02 3.402795270085334778e-02 3.270411491394042969e-01 8.814103901386260986e-02 -1.816581189632415771e-02 -7.909750938415527344e-02 7.457289844751358032e-02 2.453133612871170044e-01 -6.724663078784942627e-02 -1.804654300212860107e-01 1.822663396596908569e-01
5.897083505988121033e-02 6.505399942398071289e-02 6.478994339704513550e-02 -5.503840744495391846e-02 -2.480049878358840942e-01 2.273097485303878784e-01 3.977756574749946594e-02 -5.691504478454589844e-02 -1.373150199651718140e-01 5.689029395580291748e-02 -2.653897702693939209e-01 4.344503581523895264e-01 -5.156261101365089417e-02 1.310489606112241745e-02 -3.781956154853105545e-03 -3.011363148689270020e-01 -3.879183530807495117e-01 -2.472439557313919067e-01 1.939320191740989685e-02 9.498600661754608154e-02 -9.970985352993011475e-02 -2.567738890647888184e-01 1.794715523719787598e-01 4.390783235430717468e-02 8.592998236417770386e-02 2.891594171524047852e-01 4.678849503397941589e-02 4.286831989884376526e-02 -2.354943379759788513e-02 4.625444486737251282e-02 -1.531305164098739624e-01 2.001966238021850586e-01
7.483676820993423462e-02 5.185153707861900330e-02 5.268317833542823792e-02 1.813812553882598877e-01 -1.713907271623611450e-01 3.590836822986602783e-01 4.138668533414602280e-03 -3.661072999238967896e-02 1.894428580999374390e-01 1.680301725864410400e-01 -2.575275860726833344e-02 3.217950761318206787e-01 1.432544291019439697e-01 -3.197629451751708984e-01 4.268529638648033142e-02 8.682916872203350067e-03 -9.725651890039443970e-02 -3.436050191521644592e-02 6.036257371306419373e-02 1.425805985927581787e-01 -2.465941570699214935e-02 4.209476709365844727e-01 -1.704446077346801758e-01 1.675382852554321289e-01 -1.090469807386398315e-01 2.809891700744628906e-01 2.006029784679412842e-01 8.400534093379974365e-02 2.275276780128479004e-01 1.880802661180496216e-01 2.212845534086227417e-02 -8.967849612236022949e-02
7.092329114675521851e-02 8.841802924871444702e-02 1.014208123087882996e-01 -2.703306972980499268e-01 1.233197227120399475e-01 9.209427051246166229e-03 -2.160802856087684631e-02 1.966430572792887688e-03 -1.462316215038299561e-01 1.299981325864791870e-01 1.012235730886459351e-01 3.201248943805694580e-01 -2.263273485004901886e-02 -1.114705204963684082e-01 -1.598044782876968384e-01 -1.245663538575172424e-01 1.953898817300796509e-01 -4.679203927516937256e-01 -2.447070553898811340e-02 -7.873469591140747070e-02 -1.526749134063720703e-01 -1.924703568220138550e-01 1.092995777726173401e-01 -6.895117461681365967e-02 -1.173123195767402649e-01 1.240319609642028809e-01 -1.513326615095138550e-01 -2.760687470436096191e-01 1.012178510427474976e-01 4.197729229927062988e-01 -2.496752142906188965e-02 1.634115576744079590e-01
9.653724730014801025e-02 -1.624657809734344482e-01 -3.908414840698242188e-01 3.980450332164764404e-02 -2.170544117689132690e-02 2.268589437007904053e-01 -2.226881831884384155e-01 -1.209086179733276367e-01 -4.905552789568901062e-02 2.544788122177124023e-01 8.427541702985763550e-02 2.579329311847686768e-01 1.825468540191650391e-01 -2.052617520093917847e-01 3.921827301383018494e-02 -2.718396782875061035e-01 -8.438997715711593628e-02 -2.582690119743347168e-01 2.464308589696884155e-01 -5.227439105510711670e-02 -1.846176832914352417e-01 3.569412231445312500e-02 -1.054642722010612488e-01 1.136269643902778625e-01 -8.218486607074737549e-02 6.589995324611663818e-02 -2.130211517214775085e-02 -7.982947863638401031e-03 2.340065985918045044e-01 2.095589935779571533e-01 -3.047397732734680176e-01 -4.773614183068275452e-02
1.879292540252208710e-02 9.079202264547348022e-02 -5.471352487802505493e-02 -1.294724047183990479e-01 -2.804045081138610840e-01 -2.552586793899536133e-01 3.027713298797607422e-02 4.322011396288871765e-02 -1.990605294704437256e-01 -1.811566650867462158e-01 3.721503019332885742e-01 1.326568424701690674e-01 6.187291815876960754e-02 -1.033927425742149353e-01 -1.098090112209320068e-01 8.736849576234817505e-02 -1.491192635148763657e-02 -3.284258246421813965e-01 2.160686850547790527e-01 -8.036236464977264404e-02 3.661200776696205139e-02 1.967089623212814331e-01 1.731926798820495605e-01 1.038378104567527771e-01 -3.669427707791328430e-02 2.843023240566253662e-01 -1.826609820127487183e-01 1.110436469316482544e-01 1.841566711664199829e-01 2.979811728000640869e-01 -2.551943659782409668e-01 6.774453818798065186e-02
-1.895915120840072632e-01 9.953275322914123535e-02 1.102982163429260254e-01 -1.488614976406097412e-01 -2.807265892624855042e-02 6.038113683462142944e-02 -3.612100183963775635e-01 1.874473243951797485e-01 -9.765324741601943970e-02 2.220093458890914917e-01 8.094599097967147827e-02 4.531849026679992676e-01 -7.884511351585388184e-02 -5.830143764615058899e-02 2.123281061649322510e-01 -9.810659289360046387e-02 -1.519501805305480957e-01 -2.657392323017120361e-01 1.646031141281127930e-01 8.922595530748367310e-02 -2.087836563587188721e-01 3.121093474328517914e-02 6.415610015392303467e-02 2.204669415950775146e-01 -2.197058945894241333e-01 -1.749361455440521240e-01 1.173642054200172424e-01 -8.069649338722229004e-03 3.270017728209495544e-02 -1.044286880642175674e-02 5.896729975938796997e-02 3.021366000175476074e-01
1.196543276309967041e-01 -3.484439104795455933e-02 1.254315674304962158e-01 -2.392134517431259155e-01 -5.886938888579607010e-03 9.105329960584640503e-02 -3.527616709470748901e-02 -1.028408780694007874e-01 1.630559414625167847e-01 -4.860607162117958069e-02 2.323482185602188110e-02 3.522848188877105713e-01 1.367736160755157471e-01 -3.378883898258209229e-01 1.268211845308542252e-02 3.319678083062171936e-02 -7.087100297212600708e-02 -3.029519319534301758e-01 3.297512829303741455e-01 6.128842756152153015e-02 -2.296141833066940308e-01 -2.290237545967102051e-01 -1.671385169029235840e-01 2.331566512584686279e-01 -4.113353788852691650e-02 1.929524689912796021e-01 -3.344801487401127815e-03 8.372902125120162964e-02 1.867845654487609863e-01 1.682626754045486450e-01 3.088120520114898682e-01 4.855056479573249817e-02
2.571686729788780212e-02 -1.161975711584091187e-01 3.429096639156341553e-01 -7.001752406358718872e-02 -9.245228022336959839e-02 1.231630221009254456e-01 -2.606214284896850586e-01 8.980421721935272217e-02 -3.697318136692047119e-01 9.307426959276199341e-02 2.583586573600769043e-01 1.158304139971733093e-02 -1.088805049657821655e-01 -6.108593195676803589e-02 2.547636926174163818e-01 -8.160539716482162476e-02 -7.422585040330886841e-02 -2.135197073221206665e-01 3.204755187034606934e-01 4.090582579374313354e-02 -3.600326478481292725e-01 1.646962165832519531e-01 1.020709499716758728e-01 -9.193322807550430298e-02 1.160546764731407166e-01 1.306087672710418701e-01 2.940915338695049286e-02 1.650258153676986694e-01 -1.145610585808753967e-01 1.809636354446411133e-01 5.679141357541084290e-02 1.594509780406951904e-01
-7.278862595558166504e-02 -4.494328424334526062e-02 1.657820679247379303e-02 -5.127412453293800354e-02 -2.319917082786560059e-01 -5.604216456413269043e-02 -2.382523752748966217e-02 1.326641738414764404e-01 -1.080364063382148743e-01 1.879376173019409180e-01 -7.884727790951728821e-03 2.401145994663238525e-01 6.723873317241668701e-02 -4.217341840267181396e-01 8.102850615978240967e-02 -1.316647380590438843e-01 2.424018457531929016e-02 -1.876227706670761108e-01 2.466696053743362427e-01 4.646559357643127441e-01 -1.812699884176254272e-01 1.793449223041534424e-01 -1.382986754179000854e-01 1.821797341108322144e-01 2.077471911907196045e-01 1.285123378038406372e-01 -2.635851502418518066e-01 -9.502715617418289185e-02 1.426297128200531006e-01 2.506804419681429863e-03 -1.015082299709320068e-01 -7.030483335256576538e-02
1.769716888666152954e-01 -3.812332404777407646e-03 2.645346224308013916e-01 1.483865529298782349e-01 2.522093653678894043e-01 2.098699510097503662e-01 -9.597791731357574463e-02 4.548725113272666931e-02 1.450683269649744034e-02 -1.537165641784667969e-01 1.594515293836593628e-01 2.870032787322998047e-01 8.908822387456893921e-02 -1.471252590417861938e-01 2.773276567459106445e-01 -7.333774864673614502e-02 -1.365455538034439087e-01 -2.033922523260116577e-01 -2.945112623274326324e-02 3.726993128657341003e-02 -5.581652000546455383e-02 -4.689903184771537781e-02 3.692213073372840881e-02 2.913491427898406982e-01 8.590178936719894409e-02 1.890813186764717102e-02 -6.216767802834510803e-02 3.649877905845642090e-01 3.146825730800628662e-01 3.376192152500152588e-01 3.036408685147762299e-02 4.053879529237747192e-02
3.265797495841979980e-01 -1.280636787414550781e-01 1.796334832906723022e-01 -2.275355756282806396e-01 -1.309487521648406982e-01 -5.114847421646118164e-02 -4.880028963088989258e-02 -4.045091867446899414e-01 -1.642989926040172577e-02 1.416034996509552002e-01 1.785800755023956299e-01 2.028700113296508789e-01 9.957882575690746307e-03 -1.393212676048278809e-01 -1.359389871358871460e-01 -1.159321963787078857e-01 1.719613522291183472e-01 -6.799831241369247437e-02 2.162627726793289185e-01 1.425032503902912140e-02 -1.070646420121192932e-01 1.991994678974151611e-01 -1.403027027845382690e-01 3.714194521307945251e-02 2.094032019376754761e-01 1.753773689270019531e-01 5.204955115914344788e-02 1.593114733695983887e-01 2.164870798587799072e-01 1.818544864654541016e-01 -3.199175596237182617e-01 1.548484414815902710e-01
2.545098960399627686e-02 -7.576609402894973755e-02 -1.095911040902137756e-01 -1.293963789939880371e-01 7.162147015333175659e-02 -9.553958661854267120e-03 -9.678337723016738892e-02 -1.372546255588531494e-01 1.889731287956237793e-01 -1.010647192597389221e-01 3.161211907863616943e-01 3.830162882804870605e-01 -1.256406493484973907e-02 -1.893498450517654419e-01 -2.544432692229747772e-02 -2.163633704185485840e-02 -7.324318587779998779e-02 -2.305704504251480103e-01 2.731162905693054199e-01 -8.871472626924514771e-02 -3.574965000152587891e-01 5.336819216609001160e-02 -1.671463698148727417e-01 3.794669732451438904e-02 2.416609087958931923e-03 8.848549425601959229e-02 1.554450839757919312e-01 2.376420348882675171e-01 4.537623226642608643e-01 -6.634439527988433838e-02 -1.100288424640893936e-02 4.278123006224632263e-02
-9.601951390504837036e-02 8.420033007860183716e-02 8.234158903360366821e-02 -1.307427287101745605e-01 -3.562796413898468018e-01 8.840319514274597168e-02 -2.207672595977783203e-01 -7.336936891078948975e-02 1.892316490411758423e-01 -3.897123783826828003e-02 -1.630088686943054199e-01 4.974018633365631104e-01 3.648939356207847595e-02 -1.783869564533233643e-01 3.455024585127830505e-02 -1.789690256118774414e-01 -8.807239681482315063e-02 -1.824723333120346069e-01 1.199300289154052734e-01 -5.409957468509674072e-02 -3.035067021846771240e-01 -9.092338383197784424e-02 -3.280188143253326416e-02 5.660647898912429810e-02 3.860359638929367065e-02 1.722996383905410767e-01 3.506422638893127441e-01 -1.736251562833786011e-01 8.016175776720046997e-02 4.872072022408246994e-03 -1.832778751850128174e-01 -7.694303244352340698e-02
3.092631697654724121e-02 3.217608630657196045e-01 2.557720243930816650e-01 -8.270983397960662842e-02 -3.452796489000320435e-02 1.970537155866622925e-01 -1.339838504791259766e-01 1.662701219320297241e-01 -2.063667625188827515e-01 2.586470916867256165e-02 7.218998670578002930e-02 3.374553024768829346e-01 -1.187612414360046387e-01 -1.847373694181442261e-01 -1.020335629582405090e-01 -8.431456238031387329e-02 -5.604213103652000427e-02 -1.290246285498142242e-02 -2.013755142688751221e-01 -1.531741917133331299e-01 -2.650125920772552490e-01 -7.457166910171508789e-02 -1.016509309411048889e-01 2.980406582355499268e-01 6.010941229760646820e-03 3.841585814952850342e-01 -1.329598426818847656e-01 2.707513570785522461e-01 1.532372087240219116e-01 -2.307836152613162994e-02 -5.698984488844871521e-02 -3.744011744856834412e-02
2.849179804325103760e-01 5.485463142395019531e-02 1.885492205619812012e-01 1.565958559513092041e-01 -2.154509574174880981e-01 -3.657377790659666061e-03 -1.464842706918716431e-01 4.504431411623954773e-02 3.578812116757035255e-03 1.299748569726943970e-02 -4.347003996372222900e-02 4.139820933341979980e-01 -1.481023579835891724e-01 -1.808866262435913086e-01 -3.224535882472991943e-01 1.791302412748336792e-01 -1.817865483462810516e-02 -3.146775066852569580e-01 1.492101252079010010e-01 -4.102008417248725891e-02 -2.960400283336639404e-01 -8.495132625102996826e-02 2.100985348224639893e-01 1.019532904028892517e-01 1.989785134792327881e-01 1.122355088591575623e-01 4.676145687699317932e-02 -1.561940908432006836e-01 1.624850779771804810e-01 1.279106438159942627e-01 -9.716063737869262695e-02 1.341036558151245117e-01
1.811165511608123779e-01 -1.365521848201751709e-01 1.224590539932250977e-01 -5.069338530302047729e-02 3.591589257121086121e-02 -1.672463715076446533e-01 1.275174319744110107e-01 -1.138864159584045410e-01 -1.001703813672065735e-01 -2.703222073614597321e-02 4.049803912639617920e-01 2.942959312349557877e-03 -1.321928948163986206e-01 -3.707959949970245361e-01 -2.767978012561798096e-01 -1.388890892267227173e-01 1.014583036303520203e-01 -3.899636864662170410e-01 1.766333170235157013e-02 5.956578254699707031e-02 -7.858699560165405273e-02 1.727224141359329224e-01 1.282004117965698242e-01 -4.118564352393150330e-02 1.298510581254959106e-01 3.150777220726013184e-01 1.047805547714233398e-01 -1.758145838975906372e-01 2.189157158136367798e-01 9.597006440162658691e-02 8.439806103706359863e-02 6.472425907850265503e-02
1.647417694330215454e-01 1.913112699985504150e-01 -5.026977881789207458e-02 -1.399251669645309448e-01 -1.711350120604038239e-02 3.424755334854125977e-01 -2.360635995864868164e-01 2.951759696006774902e-01 -5.522811412811279297e-02 -2.296037971973419189e-02 2.268415987491607666e-01 9.889629483222961426e-02 -8.417429774999618530e-02 -3.161598145961761475e-01 -1.192640438675880432e-01 -1.266036182641983032e-01 -3.309714198112487793e-01 -2.502593696117401123e-01 -4.026123136281967163e-02 -8.180016279220581055e-02 -7.092322222888469696e-03 -3.441701829433441162e-02 1.600652784109115601e-01 3.218868970870971680e-01 9.829932451248168945e-02 9.596286714076995850e-02 -1.243111211806535721e-03 1.312743686139583588e-02 3.623985126614570618e-02 -2.152881212532520294e-02 -2.301026582717895508e-01 2.586245834827423096e-01
1.669260114431381226e-01 -2.618053257465362549e-01 2.373275607824325562e-01 -3.647937774658203125e-01 -2.274808287620544434e-02 2.012851834297180176e-01 -6.067004054784774780e-02 -2.283681184053421021e-01 6.303559243679046631e-02 1.573961577378213406e-03 1.646687537431716919e-01 2.911678254604339600e-01 7.511835545301437378e-02 -4.127710685133934021e-02 1.570347249507904053e-01 -2.552875578403472900e-01 1.809208691120147705e-01 -1.417810767889022827e-01 1.910854429006576538e-01 4.921405925415456295e-04 -2.446087636053562164e-02 9.595718234777450562e-02 -8.315312862396240234e-02 4.183776304125785828e-02 -1.863022707402706146e-02 2.078924775123596191e-01 -4.381553456187248230e-02 -1.233459189534187317e-01 2.942706644535064697e-01 5.043047666549682617e-02 -3.827563226222991943e-01 -1.094345096498727798e-02
1.222485452890396118e-01 -8.946046233177185059e-02 1.815956234931945801e-01 2.450286746025085449e-01 -9.398184716701507568e-02 -9.319514967501163483e-03 -1.649936288595199585e-01 -1.033734679222106934e-01 -3.860261440277099609e-01 1.626021713018417358e-01 3.968160748481750488e-01 3.500711023807525635e-01 -1.185727044939994812e-01 -1.706182658672332764e-01 7.925113290548324585e-02 -1.706405580043792725e-01 -1.536341160535812378e-01 -7.914961874485015869e-02 8.346351981163024902e-02 1.923631429672241211e-01 1.864548921585083008e-01 1.328662186861038208e-01 -1.290379613637924194e-01 1.221671178936958313e-01 3.579731285572052002e-02 4.635848104953765869e-02 1.941357403993606567e-01 9.694311767816543579e-02 2.649644911289215088e-01 9.447419643402099609e-02 3.482174500823020935e-02 -1.203185990452766418e-01
5.166972801089286804e-02 1.112556783482432365e-03 8.981975167989730835e-02 2.844955213367938995e-02 -2.973758876323699951e-01 2.913142740726470947e-01 1.474575102329254150e-01 -1.780491471290588379e-01 1.504135578870773315e-01 -1.715774275362491608e-02 3.115080595016479492e-01 -2.820324338972568512e-02 -2.945184707641601562e-01 -2.545826137065887451e-01 1.433995068073272705e-01 -2.815716564655303955e-01 -1.267955452203750610e-01 -9.207490086555480957e-02 1.387425512075424194e-02 2.470395117998123169e-01 -1.006160229444503784e-01 -5.831542983651161194e-02 -9.270132333040237427e-02 1.792723834514617920e-01 -2.090256959199905396e-01 3.235772252082824707e-01 1.987377405166625977e-01 -4.561521112918853760e-02 1.415475606918334961e-01 1.472989767789840698e-01 7.377485185861587524e-02 -1.112671941518783569e-01
1.892112344503402710e-01 -3.400326967239379883e-01 -1.404146701097488403e-01 6.789620220661163330e-02 -1.973993629217147827e-01 2.254811525344848633e-01 -3.011920154094696045e-01 -1.122097149491310120e-01 1.497891247272491455e-01 -4.321919381618499756e-02 2.641889750957489014e-01 2.573379278182983398e-01 -8.731296285986900330e-03 -2.823047339916229248e-01 2.198082059621810913e-01 -8.776513487100601196e-02 3.919840976595878601e-02 -1.241425052285194397e-01 1.322020292282104492e-01 -5.686825141310691833e-02 -1.162486374378204346e-01 -2.276870459318161011e-01 2.460553497076034546e-01 4.688246548175811768e-02 1.242155656218528748e-01 1.636620759963989258e-01 -1.948990225791931152e-01 -1.378030627965927124e-01 1.535770297050476074e-01 1.975094377994537354e-01 -6.391960382461547852e-02 -5.825475603342056274e-02
-5.754720419645309448e-02 -1.354803144931793213e-01 1.273371726274490356e-01 -2.161378413438796997e-02 -1.870210617780685425e-01 2.571475505828857422e-01 -2.004720568656921387e-01 -2.427133172750473022e-01 9.279826283454895020e-02 1.526455432176589966e-01 -1.146210432052612305e-01 3.033222258090972900e-01 3.119231946766376495e-02 -1.746166497468948364e-01 1.643782854080200195e-01 -1.182229593396186829e-01 1.445917189121246338e-01 -6.615706533193588257e-02 3.075343668460845947e-01 1.524918973445892334e-01 -1.632352471351623535e-01 -2.993734478950500488e-01 -7.525073736906051636e-02 2.597306370735168457e-01 1.093670278787612915e-01 2.214084118604660034e-01 1.537709534168243408e-01 1.461446136236190796e-01 2.967087328433990479e-01 1.110016554594039917e-01 -9.949887543916702271e-02 -5.642736330628395081e-02
-7.830712199211120605e-02 1.000630185008049011e-01 -5.643463879823684692e-02 -5.041813105344772339e-02 -2.670062780380249023e-01 3.519782125949859619e-01 -2.004807144403457642e-01 1.341082900762557983e-01 2.865566611289978027e-01 -3.411737969145178795e-03 -2.999591082334518433e-02 3.154593706130981445e-01 -3.275756025686860085e-03 -2.521789968013763428e-01 -2.096507549285888672e-01 -4.988742247223854065e-02 5.582957714796066284e-02 -3.044721484184265137e-01 1.385597586631774902e-01 -1.010009273886680603e-01 -1.381104141473770142e-01 3.296404480934143066e-01 -1.212297677993774414e-01 -7.386642694473266602e-02 5.594703927636146545e-02 2.199078351259231567e-01 1.110139191150665283e-01 -8.950933814048767090e-02 1.127002835273742676e-01 2.609501779079437256e-01 -7.896800339221954346e-02 -1.462002843618392944e-02
7.944809645414352417e-02 9.872972220182418823e-02 1.073771715164184570e-01 1.111113280057907104e-02 -9.374932199716567993e-02 2.859990596771240234e-01 -3.010664880275726318e-01 4.525917395949363708e-02 2.803099155426025391e-01 -1.245762035250663757e-01 -2.944119647145271301e-02 3.699895441532135010e-01 1.090100184082984924e-01 -2.608597278594970703e-01 3.254442662000656128e-02 4.710521921515464783e-02 1.803274899721145630e-01 -9.087626636028289795e-02 2.347918748855590820e-01 -6.252231448888778687e-02 -8.287815004587173462e-02 2.596499323844909668e-01 -2.134643644094467163e-01 1.280514597892761230e-01 -1.217185035347938538e-01 2.437598556280136108e-01 1.832334846258163452e-01 2.927598543465137482e-02 1.939244866371154785e-01 2.148265391588211060e-01 -1.747215092182159424e-01 1.222200617194175720e-01
8.258219808340072632e-02 -2.026496231555938721e-01 2.781844325363636017e-02 2.564256079494953156e-02 -1.064703315496444702e-01 2.788294255733489990e-01 -2.114681601524353027e-01 -2.194104939699172974e-01 1.604992300271987915e-01 1.550144553184509277e-01 1.961378008127212524e-01 2.313747256994247437e-01 -4.446282982826232910e-02 -4.931403696537017822e-01 1.097123771905899048e-01 -4.584660008549690247e-02 4.573265090584754944e-02 -6.246978417038917542e-02 2.229760289192199707e-01 -2.546168267726898193e-01 1.818532869219779968e-02 -1.674030423164367676e-01 2.771933376789093018e-01 1.212853267788887024e-01 -5.554601922631263733e-02 1.751779168844223022e-01 -6.784912943840026855e-02 -1.681367903947830200e-01 6.383325904607772827e-02 1.508869975805282593e-01 -1.228264123201370239e-01 -1.364806592464447021e-01
1.032757833600044250e-01 1.409523636102676392e-01 6.268446147441864014e-02 -1.341973617672920227e-02 -1.311680525541305542e-01 2.546204328536987305e-01 -2.858696877956390381e-01 -8.467262238264083862e-02 3.550286591053009033e-01 1.454190909862518311e-01 -7.742331176996231079e-02 2.249560505151748657e-01 2.188321501016616821e-01 -3.005241751670837402e-01 -9.060163050889968872e-02 -2.120797932147979736e-01 -2.342073991894721985e-02 -1.641253530979156494e-01 4.953489825129508972e-02 -4.318810626864433289e-02 -7.183264195919036865e-02 3.155438601970672607e-01 -4.810389131307601929e-02 1.855182647705078125e-01 -4.745117202401161194e-02 2.990339100360870361e-01 1.448581367731094360e-01 1.566082239151000977e-01 2.951429486274719238e-01 1.536503154784440994e-02 -2.122528292238712311e-02 -3.173105046153068542e-02
1.777826547622680664e-01 4.840980470180511475e-02 4.636734351515769958e-02 -2.166033834218978882e-01 -1.735251843929290771e-01 4.197422415018081665e-02 3.249597176909446716e-02 -1.351446360349655151e-01 2.417928427457809448e-01 -7.425954937934875488e-02 2.916979789733886719e-01 2.236550450325012207e-01 1.080708429217338562e-01 -2.271421998739242554e-01 8.914104104042053223e-02 -5.278244987130165100e-02 1.613420248031616211e-01 -2.623708248138427734e-01 2.652748227119445801e-01 1.717907190322875977e-02 6.082363426685333252e-02 8.869651705026626587e-02 -2.952070236206054688e-01 -1.308171600103378296e-01 2.209674194455146790e-02 1.705314517021179199e-01 1.326076984405517578e-01 -3.221279382705688477e-02 1.661220788955688477e-01 3.818885982036590576e-01 -2.333156317472457886e-01 1.878079622983932495e-01
-3.803729265928268433e-02 -6.008599326014518738e-02 1.478257030248641968e-01 -1.369196921586990356e-01 5.349313840270042419e-02 2.668615877628326416e-01 5.643249303102493286e-02 -1.901741623878479004e-01 -2.541452944278717041e-01 -1.076719239354133606e-01 -1.827797591686248779e-01 1.823802292346954346e-01 -1.016591414809226990e-01 -1.534143090248107910e-01 -7.994720339775085449e-02 -1.187815964221954346e-01 -3.135802149772644043e-01 -4.748878180980682373e-01 7.133843749761581421e-02 -3.876029979437589645e-03 -9.789409488439559937e-02 3.940634801983833313e-02 2.001317292451858521e-01 4.808600991964340210e-02 -9.254549443721771240e-02 2.054619789123535156e-01 3.016653656959533691e-01 2.549688220024108887e-01 1.345559060573577881e-01 7.000023871660232544e-02 -1.768364012241363525e-01 1.295203436166048050e-02
5.700194835662841797e-02 3.858583420515060425e-02 -5.573610588908195496e-02 9.677147120237350464e-02 1.096669211983680725e-01 3.650369942188262939e-01 3.698450699448585510e-02 -1.486906558275222778e-01 -1.269242819398641586e-02 4.455793648958206177e-02 -1.449910700321197510e-01 1.138961017131805420e-01 -1.101516112685203552e-01 -3.830724358558654785e-01 2.377457916736602783e-01 -1.184454113245010376e-01 5.494293943047523499e-02 -7.166139781475067139e-02 2.320400997996330261e-02 2.049999535083770752e-01 -2.986111044883728027e-01 5.177912488579750061e-02 2.049849927425384521e-02 1.994877904653549194e-01 1.560363471508026123e-01 2.388017177581787109e-01 7.105658948421478271e-02 8.968049287796020508e-02 3.698339760303497314e-01 1.583186835050582886e-01 -1.729295700788497925e-01 2.819022536277770996e-01
2.957390807569026947e-02 2.662597596645355225e-01 7.334046065807342529e-02 3.432819247245788574e-02 9.562827646732330322e-02 1.127017885446548462e-01 -1.312230806797742844e-02 -6.443118304014205933e-02 -1.407905071973800659e-01 -2.369645535945892334e-01 -2.220457419753074646e-02 4.851301014423370361e-01 5.230769142508506775e-02 -4.313437268137931824e-02 1.335574984550476074e-01 -1.200698167085647583e-01 -2.772436141967773438e-01 -1.236123442649841309e-01 1.611519753932952881e-01 7.292059808969497681e-02 -1.591165065765380859e-01 2.518989890813827515e-02 3.094635307788848877e-01 2.805301249027252197e-01 -1.376807093620300293e-01 2.131217271089553833e-01 -1.091926991939544678e-01 2.299171090126037598e-01 5.809976160526275635e-02 2.974730730056762695e-01 3.503536805510520935e-02 2.702884003520011902e-02
9.409739822149276733e-02 -2.135742306709289551e-01 1.107113957405090332e-01 -2.575183808803558350e-01 -2.212535440921783447e-01 2.437178790569305420e-01 9.802935272455215454e-02 -3.194858133792877197e-01 -3.153692185878753662e-02 7.439857721328735352e-02 2.042976617813110352e-01 1.307325214147567749e-01 -2.360818325541913509e-04 -8.647158741950988770e-02 6.952444463968276978e-02 -6.752521544694900513e-02 -5.125346407294273376e-02 -1.522929668426513672e-01 3.744880855083465576e-01 5.589253827929496765e-02 -1.712425351142883301e-01 1.613634377717971802e-01 -2.269737571477890015e-01 1.576409786939620972e-01 -5.549560859799385071e-02 -4.024011269211769104e-02 1.315819919109344482e-01 -2.113948576152324677e-02 1.908823102712631226e-01 2.275520702823996544e-03 -4.464891254901885986e-01 7.435557246208190918e-02
3.799928352236747742e-02 1.665331237018108368e-02 -2.198750376701354980e-01 3.377536311745643616e-02 4.374021291732788086e-02 1.144854649901390076e-01 -1.005540490150451660e-01 1.497583985328674316e-01 -1.476511657238006592e-01 1.052411124110221863e-01 2.568617165088653564e-01 2.119785696268081665e-01 -1.241271644830703735e-01 -2.887249886989593506e-01 2.318956144154071808e-02 -2.501982152462005615e-01 -4.290968179702758789e-02 2.421078085899353027e-02 1.708652079105377197e-01 4.160939753055572510e-01 1.440561842173337936e-02 2.151448130607604980e-01 -5.275620147585868835e-02 2.287288606166839600e-01 1.616488546133041382e-01 2.971074581146240234e-01 -1.916238814592361450e-01 5.437822639942169189e-02 3.165008127689361572e-01 1.214709281921386719e-01 -1.380785852670669556e-01 -3.336440771818161011e-02
-8.049655705690383911e-02 -2.760686725378036499e-02 7.926266640424728394e-02 1.293099969625473022e-01 -1.361941397190093994e-01 1.580844521522521973e-01 -1.934264600276947021e-01 1.206074506044387817e-01 2.421150952577590942e-01 2.179827727377414703e-02 -2.273441404104232788e-01 4.092675447463989258e-01 5.433889105916023254e-02 -5.174254179000854492e-01 -9.646984934806823730e-02 1.300703547894954681e-02 -7.509287446737289429e-02 -3.334951400756835938e-01 7.438405603170394897e-02 -3.335385024547576904e-02 1.883841864764690399e-02 1.914563030004501343e-01 -2.177050858736038208e-01 5.999127775430679321e-02 -7.339268177747726440e-02 1.851474344730377197e-01 1.655608415603637695e-01 -6.490153074264526367e-02 6.316538900136947632e-02 6.814933568239212036e-02 -1.482736915349960327e-01 -4.900263622403144836e-02
6.230993568897247314e-02 -5.408323835581541061e-03 1.156557649374008179e-01 -1.535477042198181152e-01 -1.348501592874526978e-01 1.209948956966400146e-01 -2.423319667577743530e-01 -4.858361557126045227e-02 -6.252699345350265503e-02 1.577921509742736816e-01 3.270236551761627197e-01 5.599905848503112793e-01 -9.207880496978759766e-02 -1.733759343624114990e-01 -4.836270958185195923e-02 -8.367407135665416718e-03 2.528331801295280457e-02 -1.179340928792953491e-01 -5.729161947965621948e-02 1.340469419956207275e-01 -1.849660128355026245e-01 -2.262800931930541992e-02 1.742969155311584473e-01 1.411278545856475830e-01 2.191619575023651123e-02 -1.151324510574340820e-01 -1.375114619731903076e-01 -1.583425998687744141e-01 -6.781666725873947144e-02 -7.282324135303497314e-02 -3.356090784072875977e-01 2.717796862125396729e-01
-1.021332666277885437e-01 -3.661577776074409485e-02 2.295799553394317627e-01 -1.655532270669937134e-01 -1.628405004739761353e-01 1.542841196060180664e-01 -3.216150701045989990e-01 -1.796131953597068787e-02 -5.716466158628463745e-02 5.000814795494079590e-02 1.276120841503143311e-01 6.320205330848693848e-01 -5.805096402764320374e-02 -1.541240066289901733e-01 -3.011653199791908264e-02 4.736760258674621582e-02 9.291474521160125732e-02 -2.466201335191726685e-01 1.364276111125946045e-01 1.505125500261783600e-02 -2.079632878303527832e-01 1.287577450275421143e-01 2.350451052188873291e-01 1.599454730749130249e-01 4.365010559558868408e-02 -7.351499050855636597e-02 -8.314489573240280151e-02 -1.070689782500267029e-02 -5.669153854250907898e-02 -5.828554183244705200e-02 -1.268183141946792603e-01 1.904583871364593506e-01
-2.701976895332336426e-01 7.432874292135238647e-02 1.809280663728713989e-01 5.252753570675849915e-02 -1.925041824579238892e-01 2.741912603378295898e-01 1.534294635057449341e-01 1.581486165523529053e-01 -1.614609062671661377e-01 1.269174367189407349e-01 8.789805695414543152e-03 3.492398262023925781e-01 5.958175659179687500e-02 -1.667625904083251953e-01 3.922659754753112793e-01 -5.283628404140472412e-02 9.202770143747329712e-02 -2.582616508007049561e-01 1.734989881515502930e-01 8.996529132127761841e-02 -1.296945065259933472e-01 -3.112243711948394775e-01 1.089691966772079468e-01 4.364476073533296585e-03 -8.153645694255828857e-02 4.073724150657653809e-02 -9.158872067928314209e-02 9.428325295448303223e-02 2.671557962894439697e-01 1.294404864311218262e-01 -4.862153530120849609e-02 1.338717788457870483e-01
1.753549277782440186e-02 -7.259982824325561523e-02 6.948032230138778687e-02 -3.905957564711570740e-02 -2.237661331892013550e-01 1.933546662330627441e-01 1.229045465588569641e-01 -7.215128745883703232e-03 1.868645544163882732e-03 1.821705698966979980e-01 7.729820162057876587e-02 2.328757345676422119e-01 -1.006423607468605042e-01 1.024576351046562195e-01 -1.186361163854598999e-01 -1.580187678337097168e-01 -9.520158171653747559e-02 -4.961505532264709473e-01 4.704868793487548828e-02 -3.327518701553344727e-02 -3.015322089195251465e-01 5.651844665408134460e-02 9.008522331714630127e-02 1.334043890237808228e-01 3.190125823020935059e-01 4.122460484504699707e-01 6.190425530076026917e-02 -1.761657595634460449e-01 1.727685630321502686e-01 1.176159977912902832e-01 1.364617608487606049e-02 5.795120447874069214e-02
9.768983721733093262e-02 -6.272076070308685303e-02 1.565291732549667358e-01 -3.666014969348907471e-01 3.679406829178333282e-03 7.014648616313934326e-02 4.052339866757392883e-02 -1.594098657369613647e-01 2.202153652906417847e-01 -1.362117379903793335e-01 2.641943991184234619e-01 4.613871872425079346e-01 2.290749549865722656e-01 -2.381987422704696655e-01 7.563441246747970581e-02 -6.544646620750427246e-02 -3.357749283313751221e-01 -8.139440417289733887e-02 -5.368083715438842773e-03 6.485493481159210205e-02 -1.293311417102813721e-01 -1.092209964990615845e-01 -2.662820555269718170e-02 2.892362177371978760e-01 7.391278445720672607e-02 1.580523252487182617e-01 -3.591657802462577820e-02 4.028260335326194763e-02 1.272405833005905151e-01 1.033093556761741638e-01 -2.247391641139984131e-02 1.712961941957473755e-01
1.848569512367248535e-02 1.289854347705841064e-01 2.157369256019592285e-01 9.409641474485397339e-02 -1.686058342456817627e-01 -3.645658865571022034e-02 -9.413904696702957153e-02 -9.218631684780120850e-02 7.017597556114196777e-02 1.620130240917205811e-01 2.478874325752258301e-01 4.960518479347229004e-01 -2.933205664157867432e-01 -1.225542649626731873e-01 1.427481770515441895e-01 9.085701406002044678e-02 -1.184432581067085266e-01 -2.210205793380737305e-01 3.061632625758647919e-02 1.748297065496444702e-01 -3.123343884944915771e-01 2.466181069612503052e-01 5.557199940085411072e-02 3.003027141094207764e-01 9.893306344747543335e-02 -8.638658374547958374e-02 1.599283516407012939e-01 -4.767271131277084351e-02 -1.073325425386428833e-01 -9.407061338424682617e-02 -1.501914858818054199e-02 2.024254575371742249e-02
5.529487505555152893e-02 -1.060241647064685822e-02 1.879983693361282349e-01 -2.206784188747406006e-01 1.101192235946655273e-01 3.853787779808044434e-01 -2.010467201471328735e-01 -3.404182940721511841e-02 2.256310284137725830e-01 -1.069000437855720520e-01 2.687789201736450195e-01 2.409477531909942627e-01 2.691092155873775482e-02 -4.611907899379730225e-02 5.819306150078773499e-02 -1.239395290613174438e-01 -1.853685230016708374e-01 -2.725903987884521484e-01 2.291410975158214569e-02 5.714216455817222595e-02 -8.912187814712524414e-02 1.485627293586730957e-01 -1.865397542715072632e-01 2.063876017928123474e-02 6.773644126951694489e-04 1.454710513353347778e-01 7.848706096410751343e-02 3.463044762611389160e-01 1.173696964979171753e-01 1.376317590475082397e-01 -3.501397371292114258e-01 1.267797946929931641e-01
-4.581396467983722687e-03 -1.621223986148834229e-01 1.984498649835586548e-01 -8.483921736478805542e-02 1.583074033260345459e-01 1.297835707664489746e-01 3.659572079777717590e-02 -1.248397156596183777e-01 9.175888448953628540e-02 4.573579877614974976e-02 2.977423667907714844e-01 1.782336682081222534e-01 -7.466123998165130615e-02 6.884592771530151367e-02 -8.003758639097213745e-02 -2.856955528259277344e-01 -2.928514964878559113e-02 -2.459985166788101196e-01 1.868717819452285767e-01 -2.989332377910614014e-01 4.394310060888528824e-03 2.689886391162872314e-01 9.395766258239746094e-02 1.775770485401153564e-01 -1.835533827543258667e-01 2.064553946256637573e-01 -9.691578894853591919e-02 2.385499179363250732e-01 1.312413066625595093e-01 3.439222276210784912e-01 -1.059604361653327942e-01 2.264401763677597046e-01
2.710391879081726074e-01 4.994977638125419617e-02 1.893538832664489746e-01 -1.612972915172576904e-01 -1.317623853683471680e-01 1.463318169116973877e-01 7.003894448280334473e-02 2.542198300361633301e-01 -6.254553049802780151e-02 4.004857316613197327e-02 2.683411538600921631e-01 8.682965487241744995e-02 1.028796583414077759e-01 -2.529132962226867676e-01 -2.375572174787521362e-01 4.628000780940055847e-03 5.236151814460754395e-02 -8.038807660341262817e-02 -4.324743058532476425e-04 2.625882998108863831e-02 -8.768779784440994263e-02 7.065759599208831787e-02 1.646768450736999512e-01 -1.504197269678115845e-01 -2.051435858011245728e-01 3.704442679882049561e-01 2.641942799091339111e-01 -1.756521612405776978e-01 3.803448379039764404e-01 1.509476304054260254e-01 -8.052653819322586060e-02 -1.076123714447021484e-01
4.089135304093360901e-02 -1.098384559154510498e-01 1.256978958845138550e-01 -2.537595331668853760e-01 2.892164140939712524e-02 1.192157715559005737e-01 -1.144849210977554321e-01 -9.870771318674087524e-02 8.067508786916732788e-02 1.255211979150772095e-01 -1.268557757139205933e-01 2.779324054718017578e-01 3.616597056388854980e-01 -2.809586226940155029e-01 -3.585122525691986084e-02 -1.187857240438461304e-01 -6.664088368415832520e-02 -2.341308146715164185e-01 1.727552562952041626e-01 1.015358716249465942e-01 -3.349041342735290527e-01 -6.191123649477958679e-02 -1.063674613833427429e-01 2.986744940280914307e-01 -2.272553741931915283e-02 3.177592158317565918e-01 -9.412757307291030884e-02 1.210023760795593262e-01 1.131481155753135681e-01 1.828992366790771484e-01 1.993239372968673706e-01 -2.317288145422935486e-02
-6.484083831310272217e-02 -1.330576539039611816e-01 -5.693793296813964844e-02 1.069440916180610657e-01 -2.671227753162384033e-01 2.428241968154907227e-01 1.892770081758499146e-01 -3.485023276880383492e-03 -6.255944818258285522e-02 1.809353195130825043e-02 1.986420899629592896e-01 2.185188606381416321e-02 -8.351235836744308472e-02 -2.989192903041839600e-01 2.344658821821212769e-01 8.651454001665115356e-03 4.395343421492725611e-04 -2.197679728269577026e-01 3.917304798960685730e-02 -1.082042604684829712e-01 -4.296438395977020264e-01 -2.432817593216896057e-02 1.210025399923324585e-01 3.469549715518951416e-01 -1.159577257931232452e-02 2.964691519737243652e-01 -1.068864464759826660e-01 -1.196665018796920776e-01 5.328775942325592041e-02 1.899084299802780151e-01 -1.947189420461654663e-01 -1.713573783636093140e-01
6.229178607463836670e-02 -1.439865380525588989e-01 -3.920723125338554382e-02 -2.940647006034851074e-01 -1.538801789283752441e-01 7.830237969756126404e-03 2.534804344177246094e-01 3.320192396640777588e-01 1.355472803115844727e-01 -2.495063282549381256e-02 2.821916639804840088e-01 1.666107624769210815e-01 -8.645142614841461182e-02 -1.449855566024780273e-01 -6.719075143337249756e-02 -3.010941743850708008e-01 9.830370545387268066e-02 -1.959234029054641724e-01 1.650384366512298584e-01 2.919663302600383759e-02 -2.630198001861572266e-01 1.969752460718154907e-01 -8.570124953985214233e-02 2.545861899852752686e-01 1.671779304742813110e-01 1.262083649635314941e-01 -5.486718565225601196e-02 -4.454202577471733093e-02 2.248690426349639893e-01 1.889368295669555664e-01 -1.656544655561447144e-01 1.422664374113082886e-01
-7.792744785547256470e-02 2.069995738565921783e-02 -7.180047035217285156e-02 2.217531390488147736e-02 -2.329523861408233643e-02 3.816338181495666504e-01 -1.642439663410186768e-01 5.125911161303520203e-02 6.352733075618743896e-02 -4.249778389930725098e-02 -2.106270752847194672e-02 -1.969392783939838409e-02 -9.620066732168197632e-02 -4.196770787239074707e-01 2.950337231159210205e-01 -9.249456971883773804e-02 4.016986489295959473e-02 -1.110496744513511658e-01 4.508986696600914001e-02 1.697076559066772461e-01 -3.921163976192474365e-01 -5.284125916659832001e-03 -4.804597422480583191e-02 2.997840642929077148e-01 -3.930675610899925232e-02 1.928620338439941406e-01 -1.298668887466192245e-02 1.280349586158990860e-02 2.611349523067474365e-01 2.557248175144195557e-01 -8.070825785398483276e-02 2.334290891885757446e-01
1.309032589197158813e-01 -1.536853462457656860e-01 6.491678953170776367e-02 -1.408939342945814133e-02 -2.079210132360458374e-01 2.288165092468261719e-01 2.812956459820270538e-02 -2.828504890203475952e-03 -2.956331521272659302e-02 -9.905020892620086670e-02 -1.275680959224700928e-01 4.129599630832672119e-01 -5.058794841170310974e-02 8.084202185273170471e-03 -2.044639736413955688e-01 1.607836969196796417e-02 3.348242118954658508e-02 -4.639566838741302490e-01 1.159135773777961731e-01 -1.908320635557174683e-01 -2.563045322895050049e-01 1.676817387342453003e-01 9.586431831121444702e-02 1.188462078571319580e-01 5.260962992906570435e-02 1.254924088716506958e-01 7.784704118967056274e-02 1.700265407562255859e-01 1.193930804729461670e-01 2.752012908458709717e-01 -2.580274939537048340e-01 1.511777043342590332e-01
-7.770489901304244995e-02 2.065627872943878174e-01 3.688780963420867920e-01 1.205388233065605164e-01 -1.136939823627471924e-01 -5.367158725857734680e-02 -1.458698064088821411e-01 -1.701064854860305786e-01 -1.046472117304801941e-01 1.022479906678199768e-01 5.009702593088150024e-02 3.925817310810089111e-01 -2.485680431127548218e-01 -1.440006792545318604e-01 -9.273633360862731934e-02 1.688126102089881897e-02 -1.814084351062774658e-01 -2.517049014568328857e-01 6.441912055015563965e-02 -4.439549520611763000e-03 -2.766613662242889404e-01 1.965417414903640747e-01 2.767083942890167236e-01 6.865325570106506348e-02 -1.232978999614715576e-01 -7.260144501924514771e-02 -2.001459896564483643e-01 8.342365920543670654e-02 1.327035129070281982e-01 -1.660478413105010986e-01 -6.653979420661926270e-02 2.263687103986740112e-01
3.094204962253570557e-01 9.999042004346847534e-02 2.598772048950195312e-01 -7.562736514955759048e-03 1.463653147220611572e-01 -7.450936827808618546e-03 -1.063073575496673584e-01 3.295833244919776917e-02 -1.322435885667800903e-01 6.797771155834197998e-02 6.274268776178359985e-02 2.754266858100891113e-01 -2.118948996067047119e-01 -3.140067756175994873e-01 -7.337289396673440933e-03 9.245344996452331543e-02 1.284436415880918503e-02 8.357910066843032837e-02 -1.542232036590576172e-01 -8.822634816169738770e-02 -2.306546717882156372e-01 2.872991375625133514e-02 -1.172840520739555359e-01 1.331686377525329590e-01 -2.693104743957519531e-01 4.695244431495666504e-01 -1.194792389869689941e-01 -1.108025945723056793e-02 1.039572730660438538e-01 3.060569763183593750e-01 -8.909431286156177521e-03 -5.120990797877311707e-02
2.472127974033355713e-01 9.909376502037048340e-02 2.309118062257766724e-01 2.575868368148803711e-01 -1.082548592239618301e-02 9.248654544353485107e-02 -1.337220519781112671e-01 -1.010263934731483459e-01 -1.342698931694030762e-01 4.266020357608795166e-01 2.296208441257476807e-01 1.065062358975410461e-01 -6.491877883672714233e-02 -7.265806943178176880e-02 -5.948312208056449890e-02 -1.956675946712493896e-02 -7.370057702064514160e-02 1.381464004516601562e-01 3.552271127700805664e-01 3.019140362739562988e-01 -2.861180901527404785e-01 1.160397678613662720e-01 1.318902969360351562e-01 5.186858400702476501e-02 1.072516739368438721e-01 2.760268151760101318e-01 1.264566779136657715e-01 -5.996004492044448853e-02 6.072759628295898438e-02 1.792271062731742859e-02 -1.150924861431121826e-01 1.154560372233390808e-01
-9.131156653165817261e-02 8.425357192754745483e-02 4.558619856834411621e-01 -6.914649903774261475e-02 -1.560328304767608643e-01 -6.376919802278280258e-03 -3.082540929317474365e-01 1.213002204895019531e-01 -2.260622680187225342e-01 1.240555942058563232e-01 -1.723689772188663483e-02 1.150384172797203064e-02 -7.578927278518676758e-02 8.596479892730712891e-02 3.185287415981292725e-01 -1.773250848054885864e-01 -5.724798887968063354e-02 -1.154569908976554871e-01 3.566961884498596191e-01 5.651999264955520630e-02 -3.544626832008361816e-01 1.674764417111873627e-02 1.100001782178878784e-01 9.172404184937477112e-03 -1.034374609589576721e-01 2.403238266706466675e-01 1.136351153254508972e-01 3.834298253059387207e-02 1.821830123662948608e-01 4.100469127297401428e-02 -1.218645423650741577e-01 -8.476495742797851562e-02
-2.399732358753681183e-02 7.637307047843933105e-02 -3.728938698768615723e-01 -7.203807681798934937e-02 -1.951067298650741577e-01 2.269265204668045044e-01 -6.709081679582595825e-02 -1.088762953877449036e-01 1.739547103643417358e-01 1.080121770501136780e-01 2.208615839481353760e-01 3.296271860599517822e-01 -1.101225614547729492e-01 -1.590332537889480591e-01 -1.997415870428085327e-01 -1.982163041830062866e-01 1.108854413032531738e-01 -2.782574892044067383e-01 3.466481342911720276e-02 -5.803127307444810867e-03 -1.615448296070098877e-01 2.557340264320373535e-02 -6.967700272798538208e-02 1.485481113195419312e-01 4.760935902595520020e-02 2.634482681751251221e-01 6.320393830537796021e-02 4.034898802638053894e-02 1.564514189958572388e-01 -7.261279970407485962e-02 -2.457080781459808350e-01 3.397376239299774170e-01
9.358173608779907227e-02 1.450273692607879639e-01 -4.320116713643074036e-03 1.161159425973892212e-01 -1.655668616294860840e-01 -5.546856671571731567e-02 -5.681051313877105713e-02 -1.122228801250457764e-01 -2.491814196109771729e-01 -3.275109082460403442e-02 3.947262167930603027e-01 5.024758353829383850e-02 -4.563976451754570007e-02 -3.463869169354438782e-02 -1.280896067619323730e-01 -1.153729408979415894e-01 2.057400196790695190e-01 -4.050429761409759521e-01 1.986500769853591919e-01 -2.990332618355751038e-02 -1.891581527888774872e-02 -2.118034847080707550e-02 2.780724465847015381e-01 -4.266247153282165527e-02 9.543351829051971436e-02 3.092608153820037842e-01 3.500125557184219360e-02 2.475598361343145370e-03 3.924309015274047852e-01 1.468491107225418091e-01 -9.404937922954559326e-02 -1.970037221908569336e-01
-2.596153691411018372e-02 6.956172734498977661e-02 -1.011387929320335388e-01 -2.694614231586456299e-01 -2.020714106038212776e-03 -1.232265159487724304e-01 2.847534045577049255e-02 -1.659496277570724487e-01 1.127383112907409668e-01 -8.826999366283416748e-02 9.633310139179229736e-02 4.710344672203063965e-01 8.889533579349517822e-02 -1.391184180974960327e-01 -6.947872042655944824e-02 -1.770112067461013794e-01 -1.946974396705627441e-01 -3.407709598541259766e-01 2.162408530712127686e-01 1.682575494050979614e-01 -2.642767727375030518e-01 -1.759217381477355957e-01 -3.767743334174156189e-02 1.932131052017211914e-01 -1.415267139673233032e-01 2.827258110046386719e-01 9.111493825912475586e-02 4.989999160170555115e-02 -1.235302984714508057e-01 2.323548495769500732e-01 -6.315892189741134644e-02 2.001662179827690125e-02
5.915142223238945007e-02 1.136198118329048157e-01 -2.429766207933425903e-02 2.939285039901733398e-01 -1.153248921036720276e-01 -1.881110370159149170e-01 1.748410984873771667e-02 -9.375496953725814819e-02 -6.399392336606979370e-02 -1.350796520709991455e-01 3.224081993103027344e-01 2.257602065801620483e-01 6.411376595497131348e-02 6.836704909801483154e-03 9.169599413871765137e-02 4.816685244441032410e-02 2.160486429929733276e-01 -3.905623853206634521e-01 6.806553900241851807e-02 5.074555799365043640e-02 -7.736333180218935013e-03 -2.587225660681724548e-02 2.675016224384307861e-01 5.516930669546127319e-02 -3.278883919119834900e-02 2.924173474311828613e-01 -5.052160471677780151e-02 1.919534429907798767e-02 2.399445474147796631e-01 2.567526996135711670e-01 -3.894362449645996094e-01 -1.643396168947219849e-02
9.329775720834732056e-02 7.771917432546615601e-02 1.701503396034240723e-01 -1.381518691778182983e-01 -2.126905769109725952e-01 2.080659270286560059e-01 -1.061565428972244263e-01 1.477212756872177124e-01 -7.174388319253921509e-02 1.708324104547500610e-01 -4.777962341904640198e-03 8.640408515930175781e-02 9.661061316728591919e-02 -3.125906884670257568e-01 1.655321568250656128e-02 1.013378351926803589e-01 -1.886951774358749390e-01 -2.354867011308670044e-01 1.348802447319030762e-01 -3.222473897039890289e-03 -3.704520687460899353e-02 1.426559220999479294e-02 3.374372124671936035e-01 3.527308404445648193e-01 7.404992729425430298e-02 1.692964434623718262e-01 6.708233058452606201e-02 -3.342750966548919678e-01 -1.284191459417343140e-01 1.653060317039489746e-01 -2.184676527976989746e-01 2.552208900451660156e-01
-9.278574585914611816e-02 9.983848780393600464e-03 1.839016675949096680e-01 -4.841905552893877029e-03 -1.346297562122344971e-01 1.436146944761276245e-01 -1.049956455826759338e-01 1.418176144361495972e-01 1.512376498430967331e-02 3.213821649551391602e-01 1.606872677803039551e-01 4.876975119113922119e-01 -5.415801331400871277e-02 -3.230593502521514893e-01 -1.090799644589424133e-01 1.150132045149803162e-01 1.178952008485794067e-01 -1.750177592039108276e-01 2.132485806941986084e-01 -7.285010814666748047e-02 -9.648429602384567261e-02 1.880282610654830933e-01 7.191908359527587891e-02 3.064187169075012207e-01 4.195519909262657166e-02 -2.089795097708702087e-02 3.319814056158065796e-02 -1.824183166027069092e-01 -1.825485974550247192e-01 -2.053399197757244110e-02 -1.757473796606063843e-01 2.184043526649475098e-01
-1.201923713088035583e-01 5.263536423444747925e-02 3.080498874187469482e-01 3.938134759664535522e-02 8.841758221387863159e-02 -4.919922351837158203e-02 -2.298666536808013916e-01 -1.565485261380672455e-02 -1.325781941413879395e-01 9.549894928932189941e-02 2.264583855867385864e-01 4.422426819801330566e-01 4.213577136397361755e-02 -2.253111749887466431e-01 -2.718213945627212524e-03 -1.912516802549362183e-01 -2.027088403701782227e-01 -3.202250599861145020e-01 3.901825249195098877e-01 1.138251796364784241e-01 -8.266331255435943604e-02 -1.410180889070034027e-02 1.037811394780874252e-02 -3.866161778569221497e-02 9.831652790307998657e-02 5.952218174934387207e-02 6.356839835643768311e-02 2.289953231811523438e-01 8.341113477945327759e-02 -2.497403919696807861e-01 1.297950372099876404e-02 6.064929068088531494e-02
2.198512405157089233e-01 -1.964020729064941406e-01 2.426831871271133423e-01 -9.850031137466430664e-02 -1.044583395123481750e-01 3.484611213207244873e-01 -1.341964770108461380e-02 -9.467973560094833374e-02 2.142606973648071289e-01 1.169795691967010498e-01 2.163469642400741577e-01 7.103852927684783936e-02 -2.568128407001495361e-01 -1.679061502218246460e-01 -2.466132864356040955e-02 1.240474060177803040e-01 2.414939701557159424e-01 -7.333369553089141846e-02 1.875496506690979004e-01 -5.990507453680038452e-02 -3.535688221454620361e-01 1.626566797494888306e-01 1.632371544837951660e-02 6.731669604778289795e-02 1.225727349519729614e-01 7.705068588256835938e-02 2.044567912817001343e-01 1.113434731960296631e-01 2.507219910621643066e-01 2.177827656269073486e-01 8.145987987518310547e-02 1.749671995639801025e-01
3.012617528438568115e-01 6.657923012971878052e-02 -1.900920830667018890e-02 6.786568462848663330e-02 3.461428359150886536e-02 -1.416088491678237915e-01 1.328085316345095634e-03 1.812840849161148071e-01 1.909698694944381714e-01 -7.506509125232696533e-02 2.519640922546386719e-01 1.717690974473953247e-01 1.368704531341791153e-02 -2.917198538780212402e-01 -3.040873706340789795e-01 -3.142402470111846924e-01 1.541762612760066986e-02 -1.644282341003417969e-01 9.447723627090454102e-02 -1.270127482712268829e-02 -2.705317437648773193e-01 1.498644798994064331e-02 1.255600154399871826e-01 2.543536424636840820e-01 -9.200014919042587280e-02 1.865665614604949951e-01 -1.367160379886627197e-01 5.745793506503105164e-02 -4.701654985547065735e-02 2.663818299770355225e-01 -1.754012107849121094e-01 2.732982635498046875e-01
7.178724557161331177e-02 -1.692775040864944458e-01 -1.023827195167541504e-01 8.826816082000732422e-02 -4.516689777374267578e-01 1.776510328054428101e-01 -2.742807269096374512e-01 1.538466215133666992e-01 -6.919957697391510010e-02 2.282010577619075775e-02 1.825091689825057983e-01 1.351641863584518433e-01 5.320434644818305969e-02 -2.845376431941986084e-01 -3.026395849883556366e-02 1.565667837858200073e-01 8.791225403547286987e-02 -4.527796804904937744e-01 -6.675589364022016525e-03 -5.335654597729444504e-03 -2.438444644212722778e-01 1.838239282369613647e-01 8.425009250640869141e-02 -3.117909468710422516e-02 -1.467835605144500732e-01 1.892673373222351074e-01 1.999842748045921326e-02 -1.008105278015136719e-01 6.357894092798233032e-02 1.937065273523330688e-01 1.531886905431747437e-01 1.584185846149921417e-02
1.693160533905029297e-01 -2.064586430788040161e-01 1.160035133361816406e-01 -8.019062131643295288e-02 2.097266726195812225e-02 3.239566087722778320e-01 2.647594809532165527e-01 9.264146909117698669e-03 4.210763610899448395e-03 3.370442241430282593e-02 -1.127026230096817017e-01 3.617453873157501221e-01 -2.830203250050544739e-02 -3.173909783363342285e-01 2.358393669128417969e-01 -2.987953089177608490e-02 1.541348733007907867e-02 -8.881477266550064087e-02 9.659034758806228638e-02 6.664627231657505035e-03 -1.786880344152450562e-01 8.945762366056442261e-02 1.335356235504150391e-01 -8.938947319984436035e-02 2.207475304603576660e-01 2.316526621580123901e-01 2.053624689579010010e-01 3.070484399795532227e-01 1.943879425525665283e-01 -1.185952872037887573e-01 -3.567678853869438171e-02 2.350715249776840210e-01
1.155954971909523010e-01 -1.249127462506294250e-01 -4.776771739125251770e-02 -1.279793381690979004e-01 -1.654809564352035522e-01 1.799767911434173584e-01 1.482594609260559082e-01 2.862611413002014160e-01 -1.251893788576126099e-01 -1.687244623899459839e-01 7.561337202787399292e-02 1.855402737855911255e-01 -9.591411054134368896e-02 -1.052337288856506348e-01 2.478557229042053223e-01 -7.020778208971023560e-02 1.602322049438953400e-02 -1.635534316301345825e-01 -9.191090241074562073e-03 -7.235693186521530151e-02 -4.800794273614883423e-02 9.871341288089752197e-02 4.675943404436111450e-02 3.885830342769622803e-01 -2.506564557552337646e-01 4.423181116580963135e-01 -6.520875543355941772e-02 4.891039431095123291e-02 1.334617584943771362e-01 3.112915456295013428e-01 1.722581833600997925e-01 1.033894866704940796e-01
1.382104307413101196e-01 7.465148717164993286e-02 1.573999375104904175e-01 -7.599307596683502197e-02 2.552919648587703705e-02 -6.686115264892578125e-02 -1.487325429916381836e-01 2.536799609661102295e-01 -1.602457836270332336e-02 2.107497155666351318e-01 7.758074998855590820e-02 4.177733361721038818e-01 -9.241098165512084961e-02 -1.798265725374221802e-01 9.283515810966491699e-02 -1.038208510726690292e-02 -2.620450556278228760e-01 -2.517140507698059082e-01 3.177368640899658203e-01 -2.642796002328395844e-02 -2.534045279026031494e-01 3.308790028095245361e-01 1.200254186987876892e-01 1.410413384437561035e-01 1.145672649145126343e-01 -1.721065342426300049e-01 -1.211048886179924011e-01 9.904848039150238037e-02 -9.350862237624824047e-04 -1.239510104060173035e-01 -1.631508767604827881e-01 1.657308787107467651e-01
-1.277461349964141846e-01 8.514576405286788940e-02 3.458480536937713623e-01 -1.414390206336975098e-01 -3.852201253175735474e-02 -1.892974041402339935e-02 -1.160661056637763977e-01 1.370455175638198853e-01 -3.814671933650970459e-01 -2.134767360985279083e-03 2.580230832099914551e-01 8.858861774206161499e-02 -9.670386789366602898e-04 -6.644101440906524658e-02 3.618891537189483643e-01 -1.376524865627288818e-01 -6.430354714393615723e-02 -7.273773849010467529e-02 3.202815353870391846e-01 -4.636280238628387451e-02 -3.047447204589843750e-01 2.123608291149139404e-01 3.463056683540344238e-02 2.869742363691329956e-02 -5.559144541621208191e-02 2.125772088766098022e-01 1.633174601010978222e-03 2.003012895584106445e-01 3.276186063885688782e-02 2.642349600791931152e-01 -2.411649748682975769e-02 1.201024949550628662e-01
3.058686554431915283e-01 7.971277087926864624e-02 1.696968823671340942e-01 -7.920515537261962891e-02 -2.122531980276107788e-01 -2.261189185082912445e-02 -2.031097263097763062e-01 6.893607228994369507e-02 1.335775107145309448e-02 -4.269989207386970520e-02 -1.560233384370803833e-01 2.190252691507339478e-01 -2.403632849454879761e-01 -4.442128539085388184e-02 -3.955017402768135071e-02 -3.353622183203697205e-02 1.532076448202133179e-01 -4.204376935958862305e-01 2.252397835254669189e-01 -2.119687944650650024e-01 9.074579924345016479e-03 -5.938955396413803101e-02 3.721387386322021484e-01 2.045906037092208862e-01 -6.088515371084213257e-02 1.523233801126480103e-01 -3.627724200487136841e-02 1.571331918239593506e-02 2.445889711380004883e-01 3.532022237777709961e-02 -2.594114840030670166e-01 -1.227641478180885315e-03
1.654391288757324219e-01 -4.967696219682693481e-02 1.506563276052474976e-01 -2.645337879657745361e-01 -1.267870962619781494e-01 1.038112938404083252e-01 -1.281241769902408123e-03 -2.226259559392929077e-01 2.000372111797332764e-01 -1.383717656135559082e-01 1.967322230339050293e-01 2.864660918712615967e-01 1.644452288746833801e-02 -2.159840799868106842e-02 -1.685467958450317383e-01 -1.447128653526306152e-01 -2.612509131431579590e-01 1.098978370428085327e-01 1.991726011037826538e-01 2.148990780115127563e-01 -2.211738079786300659e-01 1.091426983475685120e-01 -7.892165333032608032e-02 -5.097123607993125916e-02 7.750267535448074341e-02 4.186016619205474854e-01 1.024998947978019714e-01 3.429494798183441162e-03 1.838210523128509521e-01 9.853037446737289429e-02 -8.786928653717041016e-02 3.037221431732177734e-01
7.302508503198623657e-02 1.966947913169860840e-01 2.850424870848655701e-02 7.574450224637985229e-02 -9.076359122991561890e-02 1.032315343618392944e-01 -7.237006723880767822e-02 -9.993319958448410034e-02 -1.026704628020524979e-02 8.517119102180004120e-03 -3.204630911350250244e-01 3.649217188358306885e-01 1.281534880399703979e-01 -3.266863524913787842e-01 1.311284955590963364e-02 -2.635635435581207275e-01 -7.821328192949295044e-02 -2.210596054792404175e-01 -3.589741513133049011e-02 1.311969608068466187e-01 -1.745263040065765381e-01 2.502335309982299805e-01 1.291053295135498047e-01 2.199340015649795532e-01 -2.190477587282657623e-02 2.400034517049789429e-01 -3.783641159534454346e-01 1.666479110717773438e-01 1.473198235034942627e-01 -3.663011267781257629e-02 -3.702497109770774841e-02 3.811993077397346497e-02
-9.443490207195281982e-02 7.600642740726470947e-03 9.578015655279159546e-02 5.985372234135866165e-03 -2.166964709758758545e-01 1.748329997062683105e-01 -4.769739508628845215e-02 -7.041899114847183228e-02 -1.127831935882568359e-01 3.302498459815979004e-01 -5.669744685292243958e-02 5.546116828918457031e-02 -4.195290431380271912e-02 -6.539856642484664917e-02 -2.514924108982086182e-01 -3.203357756137847900e-01 6.365863233804702759e-02 -1.452271193265914917e-01 1.096611171960830688e-01 -1.294795423746109009e-01 -2.904058396816253662e-01 3.891360163688659668e-01 -4.069433361291885376e-02 9.291828423738479614e-02 -1.146267801523208618e-01 2.739734053611755371e-01 -2.685073614120483398e-01 1.720347702503204346e-01 1.795884370803833008e-01 2.638003528118133545e-01 -2.873223088681697845e-02 -6.733218580484390259e-02
4.376323521137237549e-02 9.950602054595947266e-02 1.313802599906921387e-01 -5.851288791745901108e-03 -4.065304696559906006e-01 1.343279480934143066e-01 4.100895300507545471e-02 -1.165126040577888489e-01 -9.414436668157577515e-02 -1.325911581516265869e-01 1.374918818473815918e-01 2.528367638587951660e-01 -4.187764227390289307e-01 -1.008750870823860168e-01 -2.064487338066101074e-01 6.717343628406524658e-02 1.896635144948959351e-01 -1.912731230258941650e-01 2.010238617658615112e-01 -6.252887845039367676e-02 -8.771100640296936035e-02 1.455421596765518188e-01 -2.966778278350830078e-01 -2.417013980448246002e-02 2.128610014915466309e-01 1.241815686225891113e-01 4.261064901947975159e-02 4.900006577372550964e-02 2.718588411808013916e-01 1.907617151737213135e-01 -4.170155152678489685e-02 1.379274576902389526e-01
2.355118542909622192e-01 -1.140218228101730347e-01 1.552245318889617920e-01 -2.811119146645069122e-02 -1.657457090914249420e-03 2.589073777198791504e-01 -1.351804733276367188e-01 -3.235478103160858154e-01 3.017393946647644043e-01 -8.968469500541687012e-02 2.058376222848892212e-01 2.767420709133148193e-01 1.080254241824150085e-01 5.808343738317489624e-02 7.739821821451187134e-02 -1.671853363513946533e-01 -1.209441050887107849e-01 -2.054483741521835327e-01 -9.485800564289093018e-02 9.418186545372009277e-02 -1.482919454574584961e-01 5.690379813313484192e-02 1.364606618881225586e-01 1.162298843264579773e-01 -1.612219810485839844e-01 1.273811906576156616e-01 1.335196793079376221e-01 1.059788987040519714e-01 3.040718138217926025e-01 8.918179571628570557e-02 -3.167740106582641602e-01 2.133662253618240356e-01
3.848208487033843994e-01 1.418421417474746704e-01 7.646019756793975830e-02 8.264475315809249878e-02 -1.656375378370285034e-01 -1.286687403917312622e-01 -5.073618516325950623e-02 -1.216108128428459167e-01 2.106227427721023560e-01 -1.586780697107315063e-01 6.562237162142992020e-03 1.492141336202621460e-01 -1.477357279509305954e-02 -1.085891053080558777e-01 -1.401279419660568237e-01 -1.166267171502113342e-01 -3.775105252861976624e-02 -1.900510191917419434e-01 2.346705049276351929e-01 -1.446582227945327759e-01 -2.461952567100524902e-01 1.378210484981536865e-01 3.159114420413970947e-01 2.486123740673065186e-01 -3.425251841545104980e-01 2.685014605522155762e-01 2.496700733900070190e-02 -1.196251064538955688e-01 1.568016856908798218e-01 7.457695901393890381e-02 -1.475251168012619019e-01 9.822727739810943604e-02
8.091554045677185059e-02 -6.430865079164505005e-02 -1.823158562183380127e-02 -3.475020453333854675e-02 1.118424907326698303e-01 -3.549371287226676941e-02 -1.080474480986595154e-01 9.309477359056472778e-02 -5.587056651711463928e-02 1.071565374732017517e-01 3.263626992702484131e-01 3.550951480865478516e-01 -4.813611134886741638e-02 -3.944520950317382812e-01 1.738973706960678101e-01 -1.764104068279266357e-01 2.315599769353866577e-01 6.314463913440704346e-02 5.109271407127380371e-02 3.068333864212036133e-01 -9.259454905986785889e-02 1.809995770454406738e-01 -3.162912279367446899e-02 1.631814986467361450e-02 2.604363262653350830e-01 3.039391636848449707e-01 -1.592826247215270996e-01 4.457330703735351562e-02 1.865240782499313354e-01 6.699992716312408447e-02 -2.121208012104034424e-01 1.355841755867004395e-01
-1.544804871082305908e-01 2.671857774257659912e-01 -2.244052849709987640e-02 -7.144856452941894531e-02 -1.202137321233749390e-01 3.879819437861442566e-02 -1.908170878887176514e-01 7.337306160479784012e-03 -3.671297132968902588e-01 1.348177343606948853e-01 -7.741086930036544800e-02 -1.241013556718826294e-01 7.176157832145690918e-02 -1.994149088859558105e-01 -8.444417268037796021e-02 -1.356968730688095093e-01 -9.795301407575607300e-02 -2.987369894981384277e-01 7.673060148954391479e-02 5.050431564450263977e-02 -1.503458321094512939e-01 2.582547366619110107e-01 2.530409991741180420e-01 -1.376043912023305893e-02 -4.211497306823730469e-02 4.788934588432312012e-01 -8.348868787288665771e-02 -2.999370917677879333e-04 1.423610448837280273e-01 2.172616869211196899e-01 -1.862301677465438843e-01 2.956225164234638214e-02
2.973154783248901367e-01 -1.686986349523067474e-02 1.849036104977130890e-02 -1.992934495210647583e-01 -2.566732466220855713e-01 -5.277528241276741028e-02 -2.678717672824859619e-02 1.747443974018096924e-01 1.313652098178863525e-01 2.704189158976078033e-02 1.090531647205352783e-01 4.895082488656044006e-02 -1.904984116554260254e-01 -1.613994240760803223e-01 -1.536816805601119995e-01 -8.544879406690597534e-02 7.762458920478820801e-02 -5.620445609092712402e-01 1.342664510011672974e-01 9.246582537889480591e-02 -2.359077781438827515e-01 4.842192679643630981e-02 -2.873909100890159607e-02 1.862595826387405396e-01 -4.570101946592330933e-02 2.560889422893524170e-01 -2.869155406951904297e-01 -4.231436550617218018e-02 -7.891935110092163086e-02 1.820886135101318359e-01 -9.915655106306076050e-02 -5.285213515162467957e-02
1.586136817932128906e-01 1.277479529380798340e-01 -2.012556940317153931e-01 -1.097121983766555786e-01 -2.594151198863983154e-01 1.298205405473709106e-01 5.593499913811683655e-02 7.400425150990486145e-03 1.167521551251411438e-01 -1.025988161563873291e-01 2.089696377515792847e-01 1.647403836250305176e-01 -2.758380174636840820e-01 -2.472226917743682861e-01 -8.389981836080551147e-02 -3.226399123668670654e-01 -1.365399807691574097e-01 -1.060994192957878113e-01 1.935860812664031982e-01 1.826686263084411621e-01 -2.148247063159942627e-01 2.069624215364456177e-01 -3.693023929372429848e-03 -8.999648690223693848e-02 -6.800319254398345947e-02 -1.263049244880676270e-01 -1.418669670820236206e-01 -3.008477687835693359e-01 2.584131658077239990e-01 1.103765591979026794e-01 -9.888298064470291138e-02 2.398975342512130737e-01
8.864232152700424194e-02 4.610242694616317749e-02 -7.646360248327255249e-02 -6.204378977417945862e-02 -7.596147060394287109e-02 1.793877333402633667e-01 -1.474638283252716064e-02 2.001865953207015991e-01 -1.106479242444038391e-01 -5.214432254433631897e-02 1.669238507747650146e-01 2.818000614643096924e-01 1.511343717575073242e-01 -5.975920334458351135e-02 -8.366366475820541382e-02 -2.296124249696731567e-01 2.789987623691558838e-01 -1.669191867113113403e-01 1.033000648021697998e-01 -3.785544633865356445e-02 -3.078926801681518555e-01 -9.868055582046508789e-02 2.764060497283935547e-01 -1.044680774211883545e-01 -3.322230577468872070e-01 3.716112673282623291e-01 3.041669130325317383e-01 -5.561951547861099243e-02 -3.000147268176078796e-02 5.831932276487350464e-02 -1.767800599336624146e-01 6.649363785982131958e-02
-4.559398069977760315e-02 -3.772272542119026184e-02 3.057874441146850586e-01 5.093131586909294128e-02 -2.355918139219284058e-01 2.194435894489288330e-01 3.689383342862129211e-02 1.028471812605857849e-01 1.039093174040317535e-02 1.747445911169052124e-01 -8.390910178422927856e-02 -1.201441604644060135e-02 -3.405417799949645996e-01 -1.135611161589622498e-01 1.778445690870285034e-01 5.644611269235610962e-02 1.667214334011077881e-01 -1.889106780290603638e-01 1.697932779788970947e-01 1.778317242860794067e-01 -1.447244435548782349e-01 -4.451206699013710022e-02 3.809345141053199768e-02 -2.166231162846088409e-02 2.412361800670623779e-01 2.291845083236694336e-01 1.735220551490783691e-01 2.268787175416946411e-01 3.183066844940185547e-01 3.664176166057586670e-01 -7.744756340980529785e-02 2.499106898903846741e-02
2.902060449123382568e-01 1.794540733098983765e-01 2.421059086918830872e-02 -4.291661456227302551e-02 -2.349810749292373657e-01 1.959551498293876648e-02 -1.356688980013132095e-02 6.559355556964874268e-02 7.427441328763961792e-02 9.240744262933731079e-02 -6.529732048511505127e-02 4.289040565490722656e-01 -2.015106230974197388e-01 -3.380236625671386719e-01 7.106380164623260498e-02 -2.149816416203975677e-02 -1.663670688867568970e-01 -2.197047621011734009e-01 1.063609421253204346e-01 -6.788764894008636475e-02 -8.220056444406509399e-02 3.461413830518722534e-02 4.458928406238555908e-01 8.432727307081222534e-02 1.603144705295562744e-01 -8.193171024322509766e-02 -8.989671617746353149e-02 1.066523194313049316e-01 1.143724173307418823e-01 1.531483530998229980e-01 1.483757942914962769e-01 2.054958790540695190e-01
-3.720157546922564507e-03 -9.655130654573440552e-02 -1.100653130561113358e-02 -1.455958187580108643e-01 4.497842863202095032e-02 9.241189062595367432e-02 7.236513495445251465e-02 1.475232839584350586e-01 6.643892824649810791e-02 1.076276972889900208e-01 2.032978832721710205e-01 -1.288125216960906982e-01 -1.135613694787025452e-01 -4.183049201965332031e-01 -3.978817909955978394e-02 -4.334748536348342896e-02 8.929111808538436890e-02 -1.495331823825836182e-01 1.718597263097763062e-01 3.444060087203979492e-01 -1.742741316556930542e-01 2.623711228370666504e-01 1.220635324716567993e-01 2.556997835636138916e-01 -2.877349853515625000e-01 2.352700084447860718e-01 -6.992672383785247803e-02 -1.257563829421997070e-01 2.395961880683898926e-01 -9.473912417888641357e-03 -2.955943048000335693e-01 6.948352605104446411e-02
-4.445283114910125732e-02 -1.819036304950714111e-01 2.029348015785217285e-01 2.010923624038696289e-02 1.196250319480895996e-02 1.379249393939971924e-01 2.624025642871856689e-01 -1.136947050690650940e-01 2.550193667411804199e-01 1.102923080325126648e-01 3.073110282421112061e-01 1.579823791980743408e-01 -8.129237592220306396e-02 -1.116389930248260498e-01 6.391936540603637695e-02 -2.896632254123687744e-01 -8.775366470217704773e-03 -4.283342957496643066e-01 5.217771977186203003e-02 -9.861304610967636108e-02 -1.101458445191383362e-01 2.491144984960556030e-01 1.308661252260208130e-01 4.100552294403314590e-03 -1.384299397468566895e-01 8.686617016792297363e-02 7.881160080432891846e-02 2.714043259620666504e-01 1.550970077514648438e-01 2.710243463516235352e-01 -1.388038545846939087e-01 8.976154029369354248e-02
2.291326783597469330e-02 2.337615638971328735e-01 1.272588521242141724e-01 1.161130368709564209e-01 -2.057627029716968536e-02 1.739570796489715576e-01 -9.540835767984390259e-02 1.688840426504611969e-02 2.387602329254150391e-01 8.051145821809768677e-02 1.247991025447845459e-01 3.505084663629531860e-02 -1.818214803934097290e-01 -3.749035894870758057e-01 -9.334309399127960205e-02 -2.101813405752182007e-01 2.554948925971984863e-01 -3.652607798576354980e-01 -1.059775054454803467e-01 5.038669705390930176e-02 -1.514896750450134277e-01 5.073211342096328735e-02 -1.752340793609619141e-02 1.848982572555541992e-01 -9.192943572998046875e-03 1.510062813758850098e-01 -2.605189681053161621e-01 -2.697717025876045227e-02 4.025250077247619629e-01 -7.985570281744003296e-02 -1.758566051721572876e-01 -7.066643238067626953e-02
1.489825844764709473e-01 7.299883663654327393e-02 1.179792732000350952e-01 -1.838588155806064606e-02 -1.925030201673507690e-01 -1.042320486158132553e-02 -2.917857468128204346e-01 -1.988554894924163818e-01 -9.266046434640884399e-02 1.001941785216331482e-02 3.587979972362518311e-01 7.434639334678649902e-02 1.539308279752731323e-01 -1.963764876127243042e-01 2.129001468420028687e-01 -2.067130357027053833e-01 -1.389663666486740112e-01 -1.474652290344238281e-01 -2.450691908597946167e-01 1.004572138190269470e-01 -1.854603737592697144e-01 2.319353669881820679e-01 -1.671525537967681885e-01 9.546507894992828369e-02 8.647002279758453369e-02 3.749910295009613037e-01 -7.718602567911148071e-02 -1.720340102910995483e-01 1.986385732889175415e-01 -6.471779942512512207e-02 -1.765195280313491821e-01 9.055387973785400391e-02
1.186185628175735474e-01 1.343007832765579224e-01 5.741511285305023193e-02 -7.503452152013778687e-02 -4.306811392307281494e-01 8.464211970567703247e-02 1.174457818269729614e-01 -5.542291700839996338e-02 1.107713729143142700e-01 -2.521780431270599365e-01 9.646803140640258789e-02 1.688183546066284180e-01 -1.080828458070755005e-01 1.483200192451477051e-01 1.976260729134082794e-02 -1.195607036352157593e-01 -1.192066222429275513e-01 -5.427018404006958008e-01 2.176791429519653320e-01 8.725651353597640991e-02 -1.521254181861877441e-01 1.935582309961318970e-01 3.175624459981918335e-02 1.597139090299606323e-01 6.803774833679199219e-02 9.232102334499359131e-02 -9.030421823263168335e-02 -1.624389886856079102e-01 2.184841930866241455e-01 1.929456144571304321e-01 -1.247228495776653290e-02 6.119693443179130554e-02
1.181899383664131165e-01 1.156982630491256714e-01 5.104550719261169434e-02 -6.591857224702835083e-02 -6.393980234861373901e-02 -6.471405923366546631e-02 -3.475590795278549194e-02 1.630062311887741089e-01 1.545767933130264282e-01 1.776638776063919067e-01 2.218629717826843262e-01 2.151985317468643188e-01 1.347147077322006226e-01 8.526144921779632568e-02 -1.537145972251892090e-01 -2.171803861856460571e-01 7.047820091247558594e-02 -3.023379743099212646e-01 3.022543191909790039e-01 2.367921024560928345e-01 -1.970867961645126343e-01 -3.005528450012207031e-01 2.378513664007186890e-02 3.562529981136322021e-01 -4.548497125506401062e-02 2.524172067642211914e-01 -2.774559557437896729e-01 4.544927552342414856e-02 1.664136052131652832e-01 3.498987480998039246e-02 -9.066796302795410156e-02 -1.962130656465888023e-03
2.757510840892791748e-01 2.554743885993957520e-01 2.356256358325481415e-03 -1.507574468851089478e-01 -1.166046112775802612e-01 3.309461846947669983e-02 -1.156083792448043823e-01 -2.181259691715240479e-01 -1.460902839899063110e-01 8.585231751203536987e-02 -4.103616625070571899e-02 3.877043724060058594e-01 -3.407327830791473389e-01 2.171015739440917969e-02 1.511690951883792877e-02 1.013183593750000000e-01 -2.949077188968658447e-01 -2.604407370090484619e-01 -3.340030089020729065e-02 -5.113568156957626343e-03 -2.015007138252258301e-01 -1.054465770721435547e-02 2.791638374328613281e-01 9.807745367288589478e-02 -3.600883297622203827e-03 1.628220528364181519e-01 2.298906678333878517e-03 2.204665541648864746e-01 1.651208251714706421e-01 2.129413634538650513e-01 -1.390099525451660156e-01 3.569906949996948242e-02
1.643019169569015503e-01 2.277527898550033569e-01 8.131278306245803833e-02 -8.682367205619812012e-02 -2.160922996699810028e-02 1.356290429830551147e-01 -1.130505651235580444e-01 -2.656514346599578857e-01 -1.299154907464981079e-01 -1.177035272121429443e-01 1.966864317655563354e-01 2.877096831798553467e-01 -1.246230155229568481e-01 6.159876286983489990e-02 6.317110359668731689e-02 3.397854045033454895e-02 -4.374532699584960938e-01 1.664864867925643921e-01 8.368208259344100952e-02 1.004706397652626038e-01 -9.688588231801986694e-02 8.869294077157974243e-02 1.492839455604553223e-01 2.532796561717987061e-01 -2.245000004768371582e-02 2.448965609073638916e-01 1.243431791663169861e-01 2.172823846340179443e-01 1.686397194862365723e-01 3.428930342197418213e-01 -9.520930796861648560e-02 1.000226289033889771e-01
2.385359853506088257e-01 3.047161176800727844e-02 4.768185317516326904e-02 -2.612983062863349915e-02 -1.204456314444541931e-01 -2.240753322839736938e-01 -1.140859536826610565e-02 1.045775339007377625e-01 2.330474555492401123e-01 -6.868569552898406982e-02 1.452748179435729980e-01 -7.062950637191534042e-03 -8.818510174751281738e-02 -3.963703811168670654e-01 -2.527118921279907227e-01 -2.109225392341613770e-01 -1.214443668723106384e-01 -2.759871780872344971e-01 1.092340722680091858e-01 7.737229764461517334e-02 -4.366486370563507080e-01 1.527670919895172119e-01 1.286654919385910034e-01 1.343436688184738159e-01 -9.871528297662734985e-02 1.616564579308032990e-02 1.129656434059143066e-01 5.348842591047286987e-02 1.469473540782928467e-01 6.192015483975410461e-02 -2.709270715713500977e-01 1.676740050315856934e-01
2.021618038415908813e-01 -9.928300976753234863e-02 1.976194418966770172e-02 1.952650211751461029e-02 2.385382205247879028e-01 1.689822413027286530e-02 -5.150548368692398071e-02 7.922138273715972900e-02 -2.251252532005310059e-01 -2.627415768802165985e-02 7.765249162912368774e-02 4.128415882587432861e-01 -1.131901815533638000e-01 2.409661002457141876e-02 4.426020756363868713e-02 1.702072471380233765e-01 1.065581943839788437e-02 -2.814300954341888428e-01 2.662972509860992432e-01 -1.900129020214080811e-01 -2.178497612476348877e-01 1.609604060649871826e-01 -1.532778441905975342e-01 3.211310803890228271e-01 1.880438881926238537e-03 2.185634672641754150e-01 -1.469984948635101318e-01 1.153422594070434570e-01 3.060013949871063232e-01 1.443199217319488525e-01 -2.835973573382943869e-04 1.635605543851852417e-01
1.444479674100875854e-01 1.578305065631866455e-01 6.292524188756942749e-02 -3.907052055001258850e-02 -9.545024484395980835e-03 1.486649215221405029e-01 1.316655427217483521e-02 -8.535166829824447632e-02 -3.045960962772369385e-01 1.056680642068386078e-02 2.444196119904518127e-02 5.804629325866699219e-01 -7.508722599595785141e-03 -2.054716348648071289e-01 -7.712254673242568970e-02 -1.436486542224884033e-01 9.418794512748718262e-02 -1.943396031856536865e-01 -3.426215425133705139e-02 -3.113871514797210693e-01 -8.585297502577304840e-03 1.816637217998504639e-01 1.738770492374897003e-02 2.481534481048583984e-01 -1.420557200908660889e-01 1.760793775320053101e-01 -1.125685125589370728e-01 3.305046260356903076e-01 4.435237497091293335e-02 7.359188515692949295e-03 -4.857431724667549133e-02 5.101232230663299561e-02
-6.403285264968872070e-02 -5.255667492747306824e-02 8.709447458386421204e-03 1.604804247617721558e-01 -1.965679973363876343e-01 3.653914630413055420e-01 -1.846971958875656128e-01 -1.913300901651382446e-01 6.941740959882736206e-02 1.073040962219238281e-01 1.824465841054916382e-01 1.490351110696792603e-01 -1.564560681581497192e-01 -1.127505749464035034e-01 -1.683283299207687378e-01 6.856123358011245728e-02 -1.746263355016708374e-01 -3.309824466705322266e-01 4.366663992404937744e-01 1.191273257136344910e-01 -8.796772360801696777e-02 -5.020043998956680298e-02 -1.927566677331924438e-01 4.336707666516304016e-02 1.982973515987396240e-01 2.320157289505004883e-01 -5.716232955455780029e-02 1.689768433570861816e-01 1.211852952837944031e-01 1.555010825395584106e-01 1.513040661811828613e-01 -3.794914856553077698e-02
2.824558690190315247e-02 2.193554192781448364e-01 -1.752571165561676025e-01 5.627195537090301514e-02 -7.276351004838943481e-02 2.896495461463928223e-01 1.172180846333503723e-01 -6.978851556777954102e-02 1.969938725233078003e-01 6.085764151066541672e-03 3.964089155197143555e-01 2.422602474689483643e-01 -2.559044659137725830e-01 -8.467369712889194489e-03 -6.610973179340362549e-02 -2.815339863300323486e-01 1.950389333069324493e-02 -3.869491815567016602e-01 1.962038427591323853e-01 2.440793626010417938e-02 -2.205650806427001953e-01 1.660705059766769409e-01 -8.729314804077148438e-02 -8.439679443836212158e-02 1.666101999580860138e-02 2.163497358560562134e-01 5.289994925260543823e-02 1.169584095478057861e-01 2.807513996958732605e-02 9.090625494718551636e-02 -1.762407124042510986e-01 1.472716778516769409e-01
-1.997768878936767578e-01 -1.910860538482666016e-01 1.294505447149276733e-01 -5.116035416722297668e-02 5.346233770251274109e-02 2.150722295045852661e-01 1.586782485246658325e-01 -1.071324124932289124e-01 9.920418262481689453e-02 -2.435458078980445862e-02 3.840489089488983154e-01 3.456304371356964111e-01 1.342529058456420898e-01 -8.733741939067840576e-02 1.611075177788734436e-02 -3.024180531501770020e-01 -1.145976036787033081e-01 -3.493470847606658936e-01 1.376310735940933228e-01 -2.154007852077484131e-01 -2.825794508680701256e-03 8.879589289426803589e-02 -6.249465513974428177e-03 -1.085095666348934174e-02 -4.433498159050941467e-02 2.086881995201110840e-01 2.321303077042102814e-02 2.364878058433532715e-01 2.229148000478744507e-01 1.839507669210433960e-01 -1.407811343669891357e-01 9.888642281293869019e-02
2.312501370906829834e-01 -2.223409861326217651e-01 -2.267929315567016602e-01 -8.979353308677673340e-02 -1.244279295206069946e-01 1.808784753084182739e-01 -3.095735013484954834e-01 -1.013296097517013550e-01 -2.327969297766685486e-02 1.169632449746131897e-01 3.282364830374717712e-02 1.884550601243972778e-01 6.065663322806358337e-02 -3.410935997962951660e-01 1.778620034456253052e-01 -2.275864034891128540e-01 -9.365952759981155396e-02 -9.222312271595001221e-02 2.536276876926422119e-01 -2.086398303508758545e-01 -9.259117394685745239e-02 6.563815474510192871e-02 7.994984835386276245e-02 1.451736539602279663e-01 -6.440216302871704102e-02 3.093816637992858887e-01 8.660146594047546387e-02 5.075919255614280701e-02 3.724963590502738953e-02 1.920077800750732422e-01 -2.277449816465377808e-01 -2.519339621067047119e-01
1.555599421262741089e-01 1.716088503599166870e-01 1.788718551397323608e-01 -4.011320415884256363e-03 -3.834876418113708496e-02 -1.350156813859939575e-01 -7.935399562120437622e-02 -1.446158885955810547e-01 2.548893727362155914e-02 4.041624069213867188e-01 2.870002686977386475e-01 1.786366701126098633e-01 1.556377708911895752e-01 -2.147319763898849487e-01 1.735682487487792969e-01 -7.518140971660614014e-02 -8.419106155633926392e-02 -1.159863099455833435e-01 -1.771024316549301147e-01 3.564850240945816040e-02 -2.112468630075454712e-01 3.486137092113494873e-01 -6.816813349723815918e-02 8.533543348312377930e-02 -2.670104056596755981e-02 1.152640134096145630e-01 3.835919871926307678e-02 7.187131792306900024e-02 4.594112336635589600e-01 8.556707203388214111e-02 -8.091261610388755798e-03 1.126810908317565918e-01
1.624622642993927002e-01 -8.352668583393096924e-02 -2.387053221464157104e-01 -2.185875624418258667e-01 -2.956599183380603790e-02 1.796273738145828247e-01 -2.441895008087158203e-01 -1.809305697679519653e-01 5.285532772541046143e-02 2.075069099664688110e-01 -1.764211989939212799e-02 4.613766968250274658e-01 1.017914414405822754e-01 -3.332405984401702881e-01 2.415806055068969727e-01 -1.299687027931213379e-01 -1.050185486674308777e-01 -2.619548141956329346e-01 2.140576541423797607e-01 8.170749060809612274e-03 4.833022598177194595e-03 -9.348716586828231812e-02 -1.920237541198730469e-01 4.726834967732429504e-02 -3.040072042495012283e-03 1.801519244909286499e-01 4.564222320914268494e-02 1.071392595767974854e-01 1.924071013927459717e-01 1.271868497133255005e-01 -8.838921040296554565e-02 -1.499441079795360565e-02
-1.738075613975524902e-01 -1.410267651081085205e-01 -6.887767463922500610e-02 3.608449921011924744e-02 -3.907885551452636719e-01 2.689396403729915619e-02 -8.534739166498184204e-02 -6.134355813264846802e-02 3.149986863136291504e-01 -1.160286664962768555e-01 2.874193526804447174e-02 7.626605778932571411e-02 -1.250880770385265350e-02 -3.792323768138885498e-01 3.673698753118515015e-02 -1.514956653118133545e-01 -1.319488734006881714e-01 -2.761219143867492676e-01 1.146248206496238708e-01 1.167327240109443665e-01 1.070038322359323502e-02 -2.602888643741607666e-01 1.650612652301788330e-01 1.240720152854919434e-01 -2.201523333787918091e-01 2.878733873367309570e-01 1.733267307281494141e-02 9.895846992731094360e-02 1.296045929193496704e-01 2.578037381172180176e-01 -1.870838105678558350e-01 -3.393258899450302124e-02
2.575700879096984863e-01 2.035724073648452759e-01 7.004574686288833618e-02 -1.409753113985061646e-01 -1.666992306709289551e-01 1.720200031995773315e-01 1.632696241140365601e-01 1.650347262620925903e-01 -1.308611184358596802e-01 -1.158191412687301636e-01 7.459775358438491821e-02 2.095424532890319824e-01 2.318719625473022461e-01 -1.273815631866455078e-01 -5.263948813080787659e-02 -1.658078581094741821e-01 -5.426436197012662888e-03 -3.126242458820343018e-01 2.766812145709991455e-01 1.281160861253738403e-01 2.477469854056835175e-03 2.420706748962402344e-01 2.489156723022460938e-01 -1.649147123098373413e-01 -1.606137752532958984e-01 1.715181916952133179e-01 3.977855667471885681e-02 -1.139837875962257385e-01 3.017151653766632080e-01 2.244141101837158203e-01 1.405150741338729858e-01 8.049400895833969116e-02
2.138395905494689941e-01 -6.472456455230712891e-02 1.460188031196594238e-01 -6.601304560899734497e-02 -1.348043829202651978e-01 1.750061213970184326e-01 -2.036058753728866577e-01 8.061535656452178955e-02 -6.568827480077743530e-02 1.542289555072784424e-01 -5.059318151324987411e-03 -6.733833998441696167e-02 -7.655300199985504150e-02 -1.904087215662002563e-01 -2.045964002609252930e-01 -2.419381169602274895e-03 -3.197425901889801025e-01 -3.312931358814239502e-01 9.726192057132720947e-02 3.967626765370368958e-02 -1.563238501548767090e-01 9.054868668317794800e-02 1.700962036848068237e-01 4.981920123100280762e-01 -2.512918598949909210e-02 7.773319631814956665e-02 -1.716849207878112793e-01 -8.556757867336273193e-02 8.960536122322082520e-02 4.471874237060546875e-02 -2.146101295948028564e-01 2.804654240608215332e-01
2.750499248504638672e-01 1.571191102266311646e-01 2.650216817855834961e-01 -1.193921864032745361e-01 2.694111084565520287e-03 3.061701059341430664e-01 9.028350561857223511e-02 -2.571258842945098877e-01 -2.427768558263778687e-01 -6.087754294276237488e-02 -6.429978460073471069e-02 2.988191843032836914e-01 -2.379831075668334961e-01 7.795859128236770630e-03 9.097808599472045898e-02 -2.390703558921813965e-01 -2.439167648553848267e-01 -3.230316340923309326e-01 7.426039129495620728e-02 6.297198683023452759e-02 -2.451686561107635498e-02 -3.938681911677122116e-04 1.103681623935699463e-01 6.827573478221893311e-02 1.217869743704795837e-01 2.601161301136016846e-01 2.600504159927368164e-01 -5.027253180742263794e-02 6.787861883640289307e-02 8.776993304491043091e-02 -6.352324038743972778e-02 -9.588740766048431396e-02
2.165934592485427856e-01 -2.158498018980026245e-02 8.820133656263351440e-02 7.194343954324722290e-02 -2.042462825775146484e-01 1.004615426063537598e-01 9.384949691593647003e-03 2.289970219135284424e-02 -2.616233751177787781e-02 1.328378617763519287e-01 3.067020140588283539e-02 9.325105696916580200e-02 3.192771673202514648e-01 -1.114786937832832336e-01 9.135782718658447266e-02 -2.452146410942077637e-01 2.654103338718414307e-01 -3.179540634155273438e-01 1.998320817947387695e-01 3.679192438721656799e-02 -2.642507851123809814e-01 5.758917331695556641e-02 3.031888604164123535e-01 -7.993345707654953003e-02 -2.581687867641448975e-01 3.340284526348114014e-01 1.767062097787857056e-01 -1.401080340147018433e-01 -1.098317131400108337e-01 1.229630634188652039e-01 1.195194795727729797e-01 1.469859927892684937e-01
7.313388586044311523e-02 2.215174585580825806e-01 -1.272767931222915649e-01 -1.730857193470001221e-01 -1.838413625955581665e-01 2.371539920568466187e-01 -2.384393215179443359e-01 2.391895353794097900e-01 1.120237726718187332e-02 5.428340286016464233e-02 6.591705977916717529e-02 3.977764770388603210e-02 7.682228926569223404e-03 -2.004871666431427002e-01 -3.275590389966964722e-02 -5.780977755784988403e-02 -1.739636212587356567e-01 -3.933331668376922607e-01 1.507210582494735718e-01 -9.167168289422988892e-02 -3.343883156776428223e-01 1.501926500350236893e-02 1.607762277126312256e-01 3.150037825107574463e-01 -9.455691277980804443e-02 -2.678669430315494537e-02 -2.228538133203983307e-02 -2.009161859750747681e-01 4.019444063305854797e-02 6.353005021810531616e-02 -1.195511519908905029e-01 3.434696495532989502e-01
-6.557229906320571899e-02 -1.455544978380203247e-01 5.776511132717132568e-02 -8.467515558004379272e-02 -2.998388707637786865e-01 1.571016609668731689e-01 -3.309327065944671631e-01 2.388716489076614380e-02 -2.278832644224166870e-01 9.331196546554565430e-02 2.868333160877227783e-01 4.880352616310119629e-01 -1.376751214265823364e-01 -1.991789191961288452e-01 3.055958822369575500e-02 -4.753539338707923889e-02 7.998643070459365845e-02 -1.701893061399459839e-01 -1.190840732306241989e-02 -6.586653739213943481e-02 -6.884718686342239380e-02 8.461314439773559570e-02 1.360199749469757080e-01 2.479798644781112671e-01 1.051728706806898117e-02 -6.076153740286827087e-02 -8.986473083496093750e-02 -5.711771547794342041e-02 -1.034025922417640686e-01 -4.982632398605346680e-02 -1.870120912790298462e-01 3.184340000152587891e-01
-2.593274228274822235e-02 -1.750768125057220459e-01 1.791815459728240967e-01 6.400958448648452759e-02 3.094975836575031281e-03 2.344993799924850464e-01 2.026794701814651489e-01 -5.850138887763023376e-02 -5.904617533087730408e-02 2.744485139846801758e-01 1.834186613559722900e-01 2.968706488609313965e-01 -6.302914768457412720e-02 1.250897068530321121e-02 -8.701901137828826904e-02 7.365447003394365311e-03 1.295558512210845947e-01 -4.016651809215545654e-01 -8.538055419921875000e-02 -1.305475383996963501e-01 -8.399574458599090576e-02 1.754763871431350708e-01 2.893074974417686462e-02 1.782325357198715210e-01 -2.097024768590927124e-02 4.085845351219177246e-01 -3.493582829833030701e-02 3.275750577449798584e-02 -1.134004816412925720e-02 1.842311620712280273e-01 -2.272137105464935303e-01 3.039062321186065674e-01
2.723045460879802704e-02 -1.356503069400787354e-01 2.581974267959594727e-01 -1.795648187398910522e-01 4.176197946071624756e-02 1.127114146947860718e-01 2.090563625097274780e-01 1.050141826272010803e-01 -1.707359589636325836e-02 2.317747026681900024e-01 1.150665134191513062e-01 4.118447303771972656e-01 -2.711864709854125977e-01 -1.070811897516250610e-01 5.070380121469497681e-02 -9.508130699396133423e-02 1.590083003975450993e-03 -4.121431112289428711e-01 -8.698004484176635742e-02 -1.492394208908081055e-01 -1.797203719615936279e-01 -2.046738751232624054e-02 7.511375099420547485e-02 1.199015080928802490e-01 1.211552172899246216e-01 8.904723078012466431e-02 1.027311012148857117e-01 1.520009636878967285e-01 -1.223580688238143921e-01 2.582051753997802734e-01 -2.963265478610992432e-01 -3.353188931941986084e-02
1.531633827835321426e-02 1.961960084736347198e-02 -5.327730625867843628e-02 1.394753456115722656e-01 -1.057816445827484131e-01 9.258206002414226532e-03 -7.142905890941619873e-02 1.964025050401687622e-01 -3.224809765815734863e-01 1.962279230356216431e-01 9.973710030317306519e-02 3.040740489959716797e-01 -1.035978645086288452e-01 3.220263496041297913e-02 -8.601056039333343506e-02 -3.066341578960418701e-01 3.841398283839225769e-02 -4.052542895078659058e-02 1.795781701803207397e-01 -6.067068129777908325e-02 -1.781334578990936279e-01 -2.277978211641311646e-01 2.130063325166702271e-01 4.038723111152648926e-01 -1.209405623376369476e-02 9.911011159420013428e-02 7.424484938383102417e-02 3.594920039176940918e-01 2.664403021335601807e-01 1.884925737977027893e-02 -1.288067698478698730e-01 -1.515296008437871933e-02
-7.094749808311462402e-02 2.067618817090988159e-01 2.282612025737762451e-01 -7.753250747919082642e-02 -1.758632212877273560e-01 -4.759235307574272156e-02 -4.690121114253997803e-02 -1.925585716962814331e-01 -1.787537485361099243e-01 2.345150709152221680e-01 1.302451044321060181e-01 4.524852931499481201e-01 -3.722329065203666687e-02 -6.803918629884719849e-02 -1.519719511270523071e-01 -5.515598133206367493e-02 -2.245004624128341675e-01 -4.581599235534667969e-01 -7.799712009727954865e-03 2.171399816870689392e-02 -1.592785120010375977e-01 1.479160692542791367e-02 -3.066186793148517609e-02 1.207031980156898499e-01 1.445223540067672729e-01 7.880078256130218506e-02 -3.274272382259368896e-02 1.974725425243377686e-01 -2.120706140995025635e-01 1.085739135742187500e-01 -1.896324753761291504e-01 1.378144174814224243e-01
6.762421689927577972e-03 -1.404070556163787842e-01 -8.409111946821212769e-02 9.249337948858737946e-03 -1.689365953207015991e-01 7.740783691406250000e-02 -1.729591488838195801e-01 1.347337961196899414e-01 1.965765208005905151e-01 1.804818958044052124e-01 3.737701103091239929e-02 2.096104472875595093e-01 8.083249628543853760e-02 -2.839974164962768555e-01 9.715598076581954956e-02 -2.923509478569030762e-01 -2.696061506867408752e-02 4.416233673691749573e-02 1.346921473741531372e-01 -2.200560271739959717e-01 -2.315055727958679199e-01 -1.542344540357589722e-01 1.747237294912338257e-01 -7.367609441280364990e-02 -1.825107820332050323e-02 4.292916059494018555e-01 8.726677298545837402e-02 -9.514687955379486084e-02 2.559945583343505859e-01 -8.555538207292556763e-02 -3.399056196212768555e-01 -1.399004161357879639e-01
2.962525188922882080e-02 -3.834962472319602966e-02 1.694800853729248047e-01 -4.699743166565895081e-02 -8.911976963281631470e-02 2.499809563159942627e-01 -9.778486192226409912e-02 7.083459943532943726e-02 -6.594376638531684875e-03 -1.349163055419921875e-01 1.320345699787139893e-02 4.248033761978149414e-01 1.603726148605346680e-01 -1.539411395788192749e-01 3.449187278747558594e-01 2.170297801494598389e-01 -8.406699448823928833e-02 -8.933854103088378906e-02 5.671284347772598267e-02 2.845945768058300018e-02 -6.407540291547775269e-02 -1.338960379362106323e-01 1.680504647083580494e-03 4.377772286534309387e-02 2.775406241416931152e-01 2.739495635032653809e-01 1.159506812691688538e-01 6.208600476384162903e-02 4.387948811054229736e-01 2.144522219896316528e-01 -9.548245370388031006e-02 8.537473529577255249e-02
2.014010548591613770e-01 -5.164027214050292969e-02 5.677127465605735779e-02 4.091274365782737732e-02 1.691509038209915161e-03 1.507448870688676834e-02 6.266832351684570312e-02 8.677298575639724731e-02 3.652454167604446411e-02 2.620011568069458008e-01 1.422288082540035248e-02 2.963224351406097412e-01 -9.235245734453201294e-02 -1.238262206315994263e-01 1.007548198103904724e-01 -9.457140415906906128e-02 -3.135157749056816101e-03 -2.198587805032730103e-01 -2.220479547977447510e-01 3.442640975117683411e-02 -2.366506159305572510e-01 -2.353768609464168549e-02 2.981147170066833496e-01 2.944678664207458496e-01 1.866716332733631134e-02 4.075419306755065918e-01 1.309621483087539673e-01 -2.221958786249160767e-01 2.628854811191558838e-01 3.212588131427764893e-01 3.296985849738121033e-02 -4.357432574033737183e-02
3.488232493400573730e-01 3.280649781227111816e-01 1.005173772573471069e-01 1.262281388044357300e-01 -1.411155164241790771e-01 1.037030573934316635e-02 -1.956972479820251465e-01 8.196688443422317505e-02 1.285819411277770996e-01 -2.448926866054534912e-01 -5.961127579212188721e-02 3.668091297149658203e-01 -1.865487247705459595e-01 3.502813726663589478e-02 8.751632273197174072e-02 5.274031776934862137e-03 1.115211769938468933e-01 -3.054026365280151367e-01 2.409617900848388672e-01 -5.777120217680931091e-02 -8.714850246906280518e-02 -4.407125711441040039e-02 2.717930674552917480e-01 1.586562395095825195e-01 -2.080026827752590179e-02 1.565021127462387085e-01 -1.323401778936386108e-01 -4.515883699059486389e-02 1.458699554204940796e-01 5.439872294664382935e-02 -2.762891352176666260e-01 -2.363894879817962646e-02
5.419356748461723328e-02 -5.045958608388900757e-02 1.462967544794082642e-01 -3.244171617552638054e-03 -1.331205219030380249e-01 1.824412345886230469e-01 -1.391136795282363892e-01 -2.509748637676239014e-01 8.975414931774139404e-02 -1.116448864340782166e-01 -8.337397873401641846e-02 -2.563015371561050415e-02 -4.695241451263427734e-01 -1.753874272108078003e-01 1.832804977893829346e-01 1.297083944082260132e-01 5.108049884438514709e-02 -4.245239496231079102e-01 1.020687893033027649e-01 6.129723787307739258e-02 -1.371753662824630737e-01 9.150273352861404419e-02 2.890488505363464355e-01 7.764634490013122559e-02 -2.786832451820373535e-01 2.323048263788223267e-01 -1.079489961266517639e-01 -2.104404196143150330e-02 1.211044788360595703e-01 -2.128351666033267975e-02 -1.775258034467697144e-01 7.658253610134124756e-02
-1.432832330465316772e-01 6.420734524726867676e-02 3.490690588951110840e-01 2.907395735383033752e-02 -1.958324573934078217e-03 5.571611598134040833e-02 -7.762839645147323608e-02 7.869205623865127563e-02 -3.323651254177093506e-01 2.012686729431152344e-01 2.684341073036193848e-01 6.140266731381416321e-02 -2.552914246916770935e-02 -8.491826802492141724e-02 2.580020427703857422e-01 -1.506555229425430298e-01 -1.208785474300384521e-01 -1.716898530721664429e-01 2.710910439491271973e-01 -1.058409269899129868e-02 -5.223738551139831543e-01 8.688525855541229248e-02 9.037086367607116699e-02 8.193529397249221802e-02 -9.527405351400375366e-02 -3.484937921166419983e-02 7.705078274011611938e-02 7.471814751625061035e-02 1.117948591709136963e-01 7.570824027061462402e-02 -2.448995709419250488e-01 1.965393684804439545e-02
-4.977517202496528625e-02 5.342647805809974670e-02 2.919780313968658447e-01 -1.608625650405883789e-01 7.318148016929626465e-02 1.376314461231231689e-01 1.553328037261962891e-01 -1.194133087992668152e-01 2.733709514141082764e-01 -9.339245408773422241e-02 1.664084792137145996e-01 2.751362621784210205e-01 1.159263104200363159e-01 -1.998117864131927490e-01 1.252182759344577789e-02 3.615470975637435913e-02 -3.216329962015151978e-02 -1.216764301061630249e-01 4.185088872909545898e-01 1.549167037010192871e-01 -3.227302134037017822e-01 -1.391175091266632080e-01 -1.436616573482751846e-02 9.092845767736434937e-02 -6.421364098787307739e-02 1.803258210420608521e-01 2.300956286489963531e-02 1.641565561294555664e-01 1.610007584095001221e-01 3.584849834442138672e-01 9.391871094703674316e-02 6.956132501363754272e-02
4.318773746490478516e-02 4.120594263076782227e-02 5.334020406007766724e-02 -1.211782544851303101e-01 -2.012828886508941650e-01 1.316032856702804565e-01 -2.266633659601211548e-01 1.189760938286781311e-01 -1.742301732301712036e-01 8.134520798921585083e-02 1.532124578952789307e-01 5.425508022308349609e-01 -1.125001087784767151e-01 -2.028093636035919189e-01 -2.129478007555007935e-02 1.100117862224578857e-01 -1.094785518944263458e-02 -1.585857868194580078e-01 1.545290946960449219e-01 1.370880007743835449e-01 -1.771752685308456421e-01 -1.379514764994382858e-02 1.413639634847640991e-01 2.011182755231857300e-01 -4.256508499383926392e-02 -3.291826322674751282e-02 -1.526880413293838501e-01 1.293224543333053589e-01 -2.738340497016906738e-01 -6.565078347921371460e-02 -3.051570951938629150e-01 2.430730164051055908e-01
3.605082258582115173e-02 2.038505394011735916e-03 3.698769211769104004e-01 -5.304866284132003784e-02 -1.454906612634658813e-01 2.020840048789978027e-01 -7.148192822933197021e-02 -1.392720937728881836e-01 -3.219275772571563721e-01 1.393165141344070435e-01 1.866806298494338989e-01 5.791066959500312805e-02 -2.580907642841339111e-01 -1.113596111536026001e-01 -8.065513335168361664e-03 -3.665585815906524658e-01 -1.098672524094581604e-01 1.646671593189239502e-01 3.325863182544708252e-01 7.356960326433181763e-02 -3.496696054935455322e-01 5.863886326551437378e-02 1.627104282379150391e-01 -5.337030440568923950e-02 -8.227518945932388306e-02 1.548250168561935425e-01 1.790649890899658203e-01 -1.019735187292098999e-01 2.755041467025876045e-03 4.535232111811637878e-02 -5.865543708205223083e-02 9.444057196378707886e-02
8.912096172571182251e-02 -3.232547640800476074e-01 3.287585377693176270e-01 -5.022353306412696838e-02 -2.484917342662811279e-01 2.833238244056701660e-01 7.201790064573287964e-02 -5.225463956594467163e-02 -2.698598504066467285e-01 -3.392700478434562683e-02 9.472804144024848938e-03 1.540271490812301636e-01 4.006434231996536255e-02 -2.313820570707321167e-01 9.552604705095291138e-02 -2.322748117148876190e-02 -6.635741144418716431e-02 -2.089582085609436035e-01 5.473741516470909119e-02 1.168337911367416382e-01 -1.096405833959579468e-01 -2.736488282680511475e-01 -1.532889008522033691e-01 -1.296809613704681396e-01 2.216418236494064331e-01 2.398415207862854004e-01 6.360317766666412354e-02 2.857972383499145508e-01 1.816631853580474854e-01 -4.233763553202152252e-03 -1.287509053945541382e-01 1.747038215398788452e-01
-7.916020601987838745e-02 -2.626139819622039795e-01 4.936942830681800842e-02 7.167366147041320801e-02 -1.717911958694458008e-01 -9.297575801610946655e-02 5.138751864433288574e-02 6.115226447582244873e-02 -1.042810007929801941e-01 7.791665941476821899e-02 1.214247569441795349e-01 3.408197462558746338e-01 -1.479358226060867310e-01 1.134536340832710266e-01 -7.955884560942649841e-03 -3.841724991798400879e-01 1.372412964701652527e-02 -1.328178048133850098e-01 2.727867364883422852e-01 1.892265975475311279e-01 3.742329031229019165e-02 5.231101810932159424e-02 2.641058266162872314e-01 1.741615682840347290e-01 2.431723177433013916e-01 2.298121005296707153e-01 2.215764075517654419e-01 1.166715770959854126e-01 1.685570627450942993e-01 3.219015002250671387e-01 2.006686525419354439e-03 5.864885821938514709e-02
1.086347177624702454e-02 2.872012257575988770e-01 2.367864400148391724e-01 1.633309125900268555e-01 -1.210131198167800903e-01 -2.593220174312591553e-01 1.555063761770725250e-02 1.449548751115798950e-01 -1.760395467281341553e-01 -7.955766282975673676e-03 1.675528436899185181e-01 1.518234759569168091e-01 1.454355567693710327e-01 -7.221028953790664673e-02 1.110335364937782288e-01 -2.172980085015296936e-02 7.870218716561794281e-03 -3.093736171722412109e-01 3.608965547755360603e-03 8.391771465539932251e-02 2.323504090309143066e-01 -1.573063246905803680e-02 -8.350573480129241943e-03 1.905572712421417236e-01 -1.583623141050338745e-02 3.351404368877410889e-01 -1.077057644724845886e-01 -1.027050707489252090e-02 3.210448026657104492e-01 2.180483937263488770e-01 -2.812187373638153076e-01 2.504855692386627197e-01
1.899575591087341309e-01 -1.186850965023040771e-01 3.013857305049896240e-01 -1.963009126484394073e-02 -2.339267171919345856e-02 2.266572415828704834e-01 -2.751750312745571136e-02 3.261165693402290344e-02 1.078260242938995361e-01 1.412342786788940430e-01 7.931757718324661255e-02 1.902908831834793091e-02 -3.566672280430793762e-02 -9.169590473175048828e-02 -6.984100490808486938e-02 2.175533175468444824e-01 -3.763345256447792053e-02 -3.263547718524932861e-01 3.344180881977081299e-01 9.817886352539062500e-02 -1.054517179727554321e-01 -1.707384139299392700e-01 -1.945292949676513672e-01 2.763610780239105225e-01 1.236268598586320877e-02 4.561347365379333496e-01 -2.747795730829238892e-02 4.279747977852821350e-02 2.018852829933166504e-01 3.374678269028663635e-02 1.267663836479187012e-01 2.282622456550598145e-01
9.883447736501693726e-02 2.050168626010417938e-02 2.496809810400009155e-01 3.630748251453042030e-03 3.637938573956489563e-02 2.118926048278808594e-01 1.094384416937828064e-01 -7.009758800268173218e-02 -2.765585482120513916e-02 -4.599135741591453552e-02 1.868776828050613403e-01 4.526125788688659668e-01 1.847004443407058716e-01 -4.915592074394226074e-02 4.053553566336631775e-04 -4.565493762493133545e-02 1.785535365343093872e-01 -4.520528912544250488e-01 4.021989181637763977e-02 -2.334671653807163239e-02 -1.313672959804534912e-01 -1.544149667024612427e-01 4.339387640357017517e-02 -5.584353953599929810e-02 -3.197270929813385010e-01 3.441066443920135498e-01 1.418257504701614380e-02 -6.797524541616439819e-02 -1.653974205255508423e-01 1.993523687124252319e-01 -7.190039753913879395e-02 2.908630669116973877e-02
7.974648475646972656e-02 -6.619074940681457520e-02 2.198873311281204224e-01 1.542713493108749390e-01 7.743816077709197998e-02 8.487048558890819550e-03 -2.418853640556335449e-01 2.582181058824062347e-02 -2.913050353527069092e-01 1.826635152101516724e-01 3.390871286392211914e-01 4.590786993503570557e-01 -1.006732434034347534e-01 -2.025561183691024780e-01 2.146415412425994873e-01 -3.234330117702484131e-01 -1.482969075441360474e-01 -6.987228989601135254e-02 1.610587239265441895e-01 1.637986600399017334e-01 5.204956233501434326e-02 4.279616102576255798e-02 -4.244608059525489807e-02 1.570174843072891235e-01 -1.071638241410255432e-02 1.072264742106199265e-02 1.977197378873825073e-01 1.854943037033081055e-01 1.020404770970344543e-01 -9.873786568641662598e-02 -1.750288903713226318e-02 3.498271480202674866e-02
5.629713833332061768e-02 -3.693032264709472656e-02 7.444739341735839844e-03 -2.345892190933227539e-01 5.844625085592269897e-02 7.628370821475982666e-02 1.433820426464080811e-01 7.419925928115844727e-02 -1.625106185674667358e-01 3.230258226394653320e-01 1.224272698163986206e-01 4.357230365276336670e-01 -1.506332159042358398e-01 -6.792468577623367310e-02 -5.377599224448204041e-02 -2.411942929029464722e-01 -1.005671769380569458e-01 -3.530914187431335449e-01 -5.691957101225852966e-02 -2.499943412840366364e-02 -1.877382099628448486e-01 -2.326547354459762573e-01 1.236858498305082321e-02 -1.187283098697662354e-01 -1.140662804245948792e-01 6.542832404375076294e-02 1.825173795223236084e-01 1.719815880060195923e-01 -5.460177734494209290e-02 2.630212604999542236e-01 -2.394844740629196167e-01 1.707015186548233032e-01
1.899613887071609497e-01 -2.253715693950653076e-01 5.247805267572402954e-02 3.277049660682678223e-01 -2.662183940410614014e-01 1.146389096975326538e-01 -4.321925938129425049e-01 3.442188501358032227e-01 4.941900074481964111e-02 1.397944055497646332e-02 1.824566870927810669e-01 1.197618544101715088e-01 -4.984080046415328979e-02 -1.549510508775711060e-01 3.374725952744483948e-02 5.785936489701271057e-02 -8.200640976428985596e-02 -4.455297291278839111e-01 8.334050327539443970e-02 3.462654352188110352e-02 -7.132562994956970215e-02 3.860443830490112305e-02 8.360692858695983887e-02 1.820004917681217194e-02 -1.719257682561874390e-01 1.433318108320236206e-01 1.356830745935440063e-01 1.239974051713943481e-01 5.011871829628944397e-02 1.292906552553176880e-01 -1.712967082858085632e-02 -4.196029901504516602e-02
-6.665741652250289917e-02 -3.769810870289802551e-02 1.069340780377388000e-01 -5.806732177734375000e-02 -2.449758537113666534e-02 -3.950611501932144165e-02 -4.564313217997550964e-02 1.541164889931678772e-02 1.106666624546051025e-01 2.101332098245620728e-01 4.922161102294921875e-01 2.135799378156661987e-01 -9.223165363073348999e-02 -2.024671435356140137e-01 1.019998639822006226e-01 -1.505069434642791748e-01 1.866537928581237793e-01 5.537248216569423676e-03 8.667351305484771729e-02 2.504714727401733398e-01 -1.417666673660278320e-01 3.269725441932678223e-01 1.520260330289602280e-02 -8.681828621774911880e-04 6.669436395168304443e-02 2.483358383178710938e-01 -1.816443353891372681e-01 9.141143411397933960e-02 4.147927463054656982e-01 3.764776885509490967e-02 5.942176654934883118e-02 1.765363216400146484e-01
-4.408066719770431519e-02 2.433570846915245056e-02 3.196374177932739258e-01 8.748497068881988525e-02 -1.949459016323089600e-01 1.220439597964286804e-01 4.497648403048515320e-02 6.597267091274261475e-02 -3.169267773628234863e-01 -5.153600941412150860e-04 1.891577392816543579e-01 2.617011368274688721e-01 -7.991604506969451904e-02 3.621198609471321106e-02 2.930180430412292480e-01 -6.605211645364761353e-02 3.037989698350429535e-02 -5.198729410767555237e-02 3.520782291889190674e-01 2.310031056404113770e-01 -3.864107429981231689e-01 -1.272508352994918823e-01 4.710934311151504517e-02 -1.328220777213573456e-02 -2.834486961364746094e-02 -4.832344129681587219e-02 1.904138326644897461e-01 1.478248368948698044e-02 2.396366447210311890e-01 2.213032245635986328e-01 -8.517757058143615723e-02 1.536823362112045288e-01
3.398806601762771606e-02 -1.404953598976135254e-01 1.963285803794860840e-01 -5.530264228582382202e-02 -1.685048043727874756e-01 -4.899442195892333984e-02 6.235941499471664429e-02 2.601075172424316406e-01 -2.533404231071472168e-01 -1.673000678420066833e-02 -1.229030825197696686e-02 5.691775307059288025e-02 -1.918603479862213135e-01 -1.023039892315864563e-01 1.652198880910873413e-01 2.156756371259689331e-01 -1.349455118179321289e-01 -1.153132468461990356e-01 3.231442868709564209e-01 -2.316408008337020874e-01 -2.480526864528656006e-01 3.454981744289398193e-02 -1.198112741112709045e-01 1.466449052095413208e-01 -2.774243708699941635e-03 4.698957800865173340e-01 9.512813389301300049e-02 1.857602894306182861e-01 1.793735176324844360e-01 -5.254101380705833435e-02 -3.018332412466406822e-03 2.423649579286575317e-01
1.821345537900924683e-01 2.236760407686233521e-01 3.841279819607734680e-02 1.601214259862899780e-01 1.377242654561996460e-01 4.122079908847808838e-02 -9.064785391092300415e-02 2.775850147008895874e-02 -1.406554281711578369e-01 -1.948487311601638794e-01 1.634239256381988525e-01 1.429189890623092651e-01 1.033808514475822449e-01 -6.624464690685272217e-02 -6.148628517985343933e-02 -2.228689938783645630e-01 3.092717379331588745e-02 -3.404578864574432373e-01 1.860230714082717896e-01 3.227852284908294678e-02 -1.763218641281127930e-01 1.381972432136535645e-01 1.117773801088333130e-01 -1.789275184273719788e-02 -4.525451064109802246e-01 4.112645387649536133e-01 1.209195852279663086e-01 -1.792019307613372803e-01 3.242622688412666321e-02 2.119311243295669556e-01 5.237736180424690247e-02 4.147123917937278748e-02
2.140661776065826416e-01 1.377903372049331665e-01 1.359090059995651245e-01 -9.981377422809600830e-02 -2.863769233226776123e-01 3.762696385383605957e-01 -1.381893455982208252e-01 8.451833575963973999e-02 5.794943869113922119e-02 2.802151441574096680e-01 4.701444506645202637e-02 4.790774360299110413e-02 -1.984166353940963745e-01 -3.055246472358703613e-01 -1.100526228547096252e-01 -4.547725617885589600e-02 -2.534785270690917969e-01 -9.855511039495468140e-02 -1.745421253144741058e-02 -1.961815059185028076e-01 -1.907732337713241577e-01 -6.813044100999832153e-02 1.135358661413192749e-01 3.160175383090972900e-01 6.916281767189502716e-03 4.210824519395828247e-02 -8.745349943637847900e-03 -1.809453964233398438e-01 4.590067639946937561e-02 -1.102194283157587051e-02 -1.848955899477005005e-01 2.933312952518463135e-01
2.255881428718566895e-01 3.288979232311248779e-01 4.524316638708114624e-02 1.626777090132236481e-02 -5.680127069354057312e-03 1.367107331752777100e-01 -1.777997165918350220e-01 1.989204809069633484e-02 1.174783632159233093e-01 -6.912771612405776978e-02 4.100629314780235291e-02 2.816855013370513916e-01 -2.233047038316726685e-01 -3.824352622032165527e-01 2.023193240165710449e-02 -7.274238765239715576e-02 -2.088418751955032349e-01 -1.460902541875839233e-01 2.037740498781204224e-01 -1.681716553866863251e-02 -1.217316538095474243e-01 -1.434306497685611248e-03 4.706878066062927246e-01 9.190541505813598633e-02 3.839616477489471436e-02 2.941626869142055511e-02 8.513459563255310059e-02 7.764974236488342285e-02 -5.177363054826855659e-04 2.497938424348831177e-01 1.481307148933410645e-01 1.868918240070343018e-01
-8.323650807142257690e-02 1.120769307017326355e-01 6.201583892107009888e-02 3.593138977885246277e-02 -2.367874681949615479e-01 7.667265087366104126e-02 9.146357327699661255e-02 1.266516447067260742e-01 -1.234184727072715759e-01 -7.302912324666976929e-02 6.990751624107360840e-02 1.131800115108489990e-01 -1.038539931178092957e-01 -2.834412455558776855e-01 -4.223447740077972412e-01 -2.713401019573211670e-01 -1.453496515750885010e-01 -2.299367785453796387e-01 2.269701510667800903e-01 5.489520356059074402e-02 -2.420524954795837402e-01 7.507771253585815430e-02 -1.288419663906097412e-01 -5.807951465249061584e-02 -1.950541883707046509e-01 1.961715705692768097e-02 -4.702757671475410461e-02 -1.485779881477355957e-01 2.328266650438308716e-01 -6.383666396141052246e-02 -3.749790489673614502e-01 1.824727207422256470e-01
5.117876920849084854e-03 -1.731141358613967896e-01 1.699792593717575073e-01 7.467662543058395386e-02 2.702742116525769234e-03 -9.985777549445629120e-03 5.510291829705238342e-02 -1.658831834793090820e-01 -8.200950920581817627e-02 1.221457719802856445e-01 5.969849228858947754e-02 2.014782279729843140e-01 -4.566952213644981384e-02 -2.488085627555847168e-01 2.476472556591033936e-01 1.379984021186828613e-01 -1.399509701877832413e-02 -1.193516254425048828e-01 3.741815388202667236e-01 -2.307717353105545044e-01 -1.257016807794570923e-01 -2.600583136081695557e-01 -2.190361469984054565e-01 -3.170266747474670410e-02 1.229764148592948914e-01 2.350753545761108398e-01 -1.182666420936584473e-01 2.577462792396545410e-01 3.777039051055908203e-01 1.019612550735473633e-01 -1.697743088006973267e-01 1.479994654655456543e-01
3.458846732974052429e-02 8.758181938901543617e-04 3.957903012633323669e-02 5.993185099214315414e-03 -3.518236801028251648e-02 3.285884261131286621e-01 2.987362444400787354e-01 -9.531760215759277344e-02 -7.021370530128479004e-02 4.320193082094192505e-02 5.206217616796493530e-02 1.448208987712860107e-01 2.463076710700988770e-01 -4.794458448886871338e-01 5.249372124671936035e-02 -7.828477770090103149e-02 4.247074946761131287e-02 -4.604237973690032959e-01 1.353490948677062988e-01 -2.284589558839797974e-01 -2.335903346538543701e-01 9.211533516645431519e-02 -1.942291259765625000e-01 4.397157579660415649e-02 6.595032662153244019e-02 8.989497274160385132e-02 -1.342974901199340820e-01 1.287240386009216309e-01 -2.259893342852592468e-02 -1.035877615213394165e-01 -1.711705885827541351e-02 1.190738081932067871e-01
2.382149696350097656e-01 2.765356600284576416e-01 2.465441972017288208e-01 -1.872173398733139038e-01 -1.696383357048034668e-01 1.871604174375534058e-01 8.564764261245727539e-02 -5.195883568376302719e-03 -2.608828544616699219e-01 1.210579276084899902e-01 8.799014985561370850e-02 2.697886228561401367e-01 -2.313792705535888672e-01 -6.857600808143615723e-02 1.577935963869094849e-01 -2.412420958280563354e-01 -3.224748373031616211e-02 -2.945978939533233643e-02 -4.622057825326919556e-02 -3.165084421634674072e-01 -1.353243738412857056e-01 -2.539321035146713257e-02 1.262383460998535156e-01 2.463236600160598755e-01 -7.566652446985244751e-02 2.358226925134658813e-01 -2.291865795850753784e-01 1.224084272980690002e-01 -1.692053526639938354e-01 1.405399143695831299e-01 -1.072240993380546570e-01 8.174499124288558960e-02
2.092398703098297119e-02 1.011090651154518127e-01 -2.278576232492923737e-02 2.530766464769840240e-02 -5.022909492254257202e-02 9.262630343437194824e-02 -1.727016717195510864e-01 -1.675029993057250977e-01 -2.998935580253601074e-01 1.756661385297775269e-01 5.125493183732032776e-02 4.121158719062805176e-01 -1.511740237474441528e-01 4.057641699910163879e-02 -8.869934082031250000e-02 -2.731088101863861084e-01 5.549368262290954590e-02 -3.595250248908996582e-01 1.509422510862350464e-01 2.050028927624225616e-02 -3.193029463291168213e-01 2.284888923168182373e-02 1.169295608997344971e-01 3.618913292884826660e-01 1.016124635934829712e-01 3.275462612509727478e-02 1.437411904335021973e-01 5.586735904216766357e-02 -7.738672196865081787e-02 1.788572520017623901e-01 -8.159782737493515015e-02 1.910575181245803833e-01
-3.371261432766914368e-02 9.366606175899505615e-02 -2.276279479265213013e-01 1.528081893920898438e-01 8.514183014631271362e-02 1.132448390126228333e-01 1.852566748857498169e-02 1.999448090791702271e-01 1.684778928756713867e-01 1.719913445413112640e-02 2.191544324159622192e-01 2.869376540184020996e-01 -7.405273616313934326e-02 -3.931057751178741455e-01 -2.582757472991943359e-01 -1.315433382987976074e-01 1.318198442459106445e-01 -1.787125468254089355e-01 9.880819171667098999e-02 2.785869240760803223e-01 -1.784320920705795288e-01 1.409467309713363647e-01 3.017584420740604401e-02 3.047707863152027130e-02 3.162417933344841003e-02 3.786810338497161865e-01 -1.009492948651313782e-01 3.660039231181144714e-02 1.777610480785369873e-01 9.528122842311859131e-02 -2.475186884403228760e-01 5.794417113065719604e-02
5.390523374080657959e-02 -5.234925076365470886e-02 2.903082370758056641e-01 7.689009606838226318e-02 -4.666344448924064636e-02 1.945167034864425659e-01 -7.653946429491043091e-02 -2.950903214514255524e-02 -1.321703791618347168e-01 2.417477071285247803e-01 3.995394110679626465e-01 1.277339905500411987e-01 -1.364995986223220825e-01 -1.410390287637710571e-01 2.377790063619613647e-01 -3.539999723434448242e-01 -2.229982912540435791e-01 -1.837915740907192230e-02 3.327627182006835938e-01 2.878544852137565613e-02 -3.788840174674987793e-01 3.674108162522315979e-02 1.933553963899612427e-01 1.138402335345745087e-02 9.792990982532501221e-02 6.248769164085388184e-02 -1.317856716923415661e-03 -1.313150376081466675e-01 2.016302198171615601e-02 -2.247202023863792419e-02 8.534593135118484497e-02 4.692053422331809998e-02
-1.168793290853500366e-01 8.736297488212585449e-02 3.399546816945075989e-02 -1.751472949981689453e-01 -2.335737198591232300e-01 3.657432645559310913e-02 -1.076804567128419876e-02 -4.493094235658645630e-02 -9.509173780679702759e-02 6.237355992197990417e-02 2.343212626874446869e-02 1.105247288942337036e-01 4.976036399602890015e-02 -2.122052162885665894e-01 1.110617518424987793e-01 1.615787446498870850e-01 -5.171393230557441711e-02 -2.359166145324707031e-01 5.058552622795104980e-01 -8.320210874080657959e-02 4.603293538093566895e-02 -7.434852421283721924e-02 -1.141283363103866577e-01 9.071505069732666016e-02 -1.612018793821334839e-02 4.253810346126556396e-01 1.098622828722000122e-01 2.555173933506011963e-01 2.195911556482315063e-01 -5.118000786751508713e-03 1.702113002538681030e-01 3.022710680961608887e-01
1.438170373439788818e-01 -4.224135726690292358e-02 1.415836513042449951e-01 -3.001935184001922607e-01 -2.206801772117614746e-01 1.441157907247543335e-01 1.780281215906143188e-02 -3.659611940383911133e-01 8.359673619270324707e-02 -1.039734184741973877e-01 4.444256797432899475e-02 1.419582813978195190e-01 -4.694169387221336365e-02 5.492829903960227966e-02 -5.038169678300619125e-03 -1.594267785549163818e-01 -1.562375426292419434e-01 -7.211334258317947388e-02 4.032696187496185303e-01 -6.664424389600753784e-02 -3.087627887725830078e-01 1.224112957715988159e-01 -1.410653581842780113e-03 1.441350430250167847e-01 -4.094465821981430054e-02 -5.252380669116973877e-02 -2.914967201650142670e-02 1.112211495637893677e-01 3.706014752388000488e-01 1.572968810796737671e-01 -2.887727916240692139e-01 4.648435115814208984e-02
-9.513641148805618286e-02 -1.094658114016056061e-02 9.250348806381225586e-02 -2.683849334716796875e-01 -3.265890181064605713e-01 1.156212482601404190e-02 -1.844182461500167847e-01 -1.680656149983406067e-02 -1.216384992003440857e-01 -3.518868610262870789e-02 3.046689033508300781e-01 5.545381307601928711e-01 -1.449027806520462036e-01 -2.831739485263824463e-01 4.045902937650680542e-02 3.578473627567291260e-02 1.227374598383903503e-01 -1.169034168124198914e-01 1.657285243272781372e-01 7.304357737302780151e-02 -6.795158982276916504e-02 1.428746711462736130e-02 1.172969937324523926e-01 2.163612246513366699e-01 1.757882535457611084e-01 -1.929559856653213501e-01 -4.268691409379243851e-03 -6.171638518571853638e-02 -6.845039129257202148e-02 3.867662698030471802e-02 -1.776419281959533691e-01 1.098205149173736572e-01
3.245713710784912109e-01 -1.492668390274047852e-01 1.269994676113128662e-01 1.783627830445766449e-02 -1.078180447220802307e-01 -7.272581011056900024e-02 -7.869695127010345459e-02 -4.049636423587799072e-02 5.985241755843162537e-02 -1.609963476657867432e-01 1.011395268142223358e-02 1.497663855552673340e-01 -3.996486961841583252e-01 6.393157690763473511e-02 8.865853771567344666e-03 -9.085269272327423096e-02 1.124613061547279358e-01 -3.510971069335937500e-01 3.181983530521392822e-01 -4.832143709063529968e-02 -1.072238758206367493e-02 7.590163499116897583e-02 3.519511222839355469e-01 -4.272183775901794434e-02 -1.775201559066772461e-01 2.871219515800476074e-01 -1.198242530226707458e-01 5.142316594719886780e-02 2.584358155727386475e-01 9.801675379276275635e-02 -1.510733664035797119e-01 7.588484883308410645e-02
-2.571905255317687988e-01 -3.002140820026397705e-01 -5.492858588695526123e-02 -4.659968614578247070e-02 -2.743450999259948730e-01 -2.633441053330898285e-02 -1.452380567789077759e-01 6.718855351209640503e-03 -1.730698496103286743e-01 1.226249262690544128e-01 3.209842741489410400e-02 8.137951046228408813e-02 -5.445723608136177063e-02 -2.003328315913677216e-02 -2.029692977666854858e-01 -2.751326262950897217e-01 -8.378397673368453979e-02 -3.362732231616973877e-01 2.688061594963073730e-01 9.959755092859268188e-02 -8.543104678392410278e-02 1.553683727979660034e-01 9.607502818107604980e-02 3.676242232322692871e-01 2.241971045732498169e-01 4.656530544161796570e-02 1.594891250133514404e-01 8.786470443010330200e-02 2.185480594635009766e-01 2.165047377347946167e-01 -8.298100531101226807e-02 5.769657343626022339e-02
6.525234133005142212e-02 -1.544347871094942093e-02 5.033352226018905640e-02 -1.301454901695251465e-01 -1.381221413612365723e-01 1.582811176776885986e-01 3.789658099412918091e-02 5.501471832394599915e-02 2.508626580238342285e-01 3.864271193742752075e-02 9.881626814603805542e-02 9.089200943708419800e-02 -1.430672258138656616e-01 -4.101981222629547119e-01 1.658198423683643341e-02 1.030917465686798096e-02 -1.877161115407943726e-01 4.545313864946365356e-02 3.140007331967353821e-02 4.680209159851074219e-01 -7.510011643171310425e-02 5.448558181524276733e-02 2.030754089355468750e-01 -6.666261702775955200e-02 -2.389650642871856689e-01 1.670221686363220215e-01 -1.045887172222137451e-01 1.251728683710098267e-01 2.806876003742218018e-01 -2.237126976251602173e-02 -3.820069432258605957e-01 -8.618207275867462158e-02
2.327142655849456787e-01 1.804319173097610474e-01 5.044080317020416260e-02 -7.935774326324462891e-02 -9.725639224052429199e-02 9.043793380260467529e-02 -8.738263510167598724e-03 3.641154170036315918e-01 2.552852034568786621e-01 1.951118372380733490e-02 1.995763778686523438e-01 1.901519298553466797e-02 -2.555474266409873962e-02 -7.856497913599014282e-02 1.167267039418220520e-01 1.188305094838142395e-01 -1.463765352964401245e-01 -3.009667098522186279e-01 3.254337012767791748e-01 -1.640860289335250854e-01 6.220864877104759216e-02 1.133515983819961548e-01 1.242590472102165222e-01 -9.586696326732635498e-02 -2.534301280975341797e-01 2.068392634391784668e-01 -1.752276271581649780e-01 -4.139046370983123779e-02 3.956725895404815674e-01 1.243108659982681274e-01 -1.269537359476089478e-01 9.760006330907344818e-03
-7.789173722267150879e-02 4.092846438288688660e-02 3.247984945774078369e-01 -7.675752043724060059e-02 -1.612470000982284546e-01 -9.913901984691619873e-02 -1.633110940456390381e-01 1.036135200411081314e-02 5.540289729833602905e-02 3.083446919918060303e-01 2.199749797582626343e-01 4.881887137889862061e-01 -2.335860282182693481e-01 -7.730586826801300049e-02 -5.298340227454900742e-03 -1.306616067886352539e-01 -6.189942359924316406e-02 -3.050334453582763672e-01 -5.103176459670066833e-02 -1.683352887630462646e-01 -1.766384541988372803e-01 3.091259896755218506e-01 1.690013408660888672e-01 2.326466441154479980e-01 3.396019712090492249e-02 -5.720911920070648193e-02 1.229587383568286896e-02 -7.034736126661300659e-02 -3.697604686021804810e-02 6.682278960943222046e-02 -5.581489577889442444e-02 4.994077607989311218e-03
1.261890083551406860e-01 2.074537128210067749e-01 7.215874642133712769e-02 -1.439469158649444580e-01 1.278076916933059692e-01 9.955681115388870239e-02 1.913694441318511963e-01 2.635521888732910156e-01 -6.884104013442993164e-02 6.662384420633316040e-02 2.412442862987518311e-01 1.961670815944671631e-01 5.056153982877731323e-02 -2.505682706832885742e-01 -1.099816057831048965e-02 -1.318553835153579712e-01 -6.044732034206390381e-02 -2.087585628032684326e-01 1.207940131425857544e-01 1.703294366598129272e-01 -1.659394204616546631e-01 1.230284348130226135e-01 -3.218847513198852539e-02 -3.419342339038848877e-01 -9.003534168004989624e-02 7.139097899198532104e-02 1.579493433237075806e-01 3.400274086743593216e-03 2.999711036682128906e-01 4.549965560436248779e-01 -7.459812611341476440e-02 -4.337293282151222229e-02
-9.952452778816223145e-02 3.287078812718391418e-02 1.092432960867881775e-01 -7.932150363922119141e-02 -5.417792871594429016e-02 1.189643666148185730e-01 -3.353617712855339050e-02 -2.154362052679061890e-01 4.573470796458423138e-04 1.334856897592544556e-01 -3.549734503030776978e-02 8.493846654891967773e-02 6.617132574319839478e-02 -3.278048932552337646e-01 -1.566818058490753174e-01 -4.074479341506958008e-01 -1.555758714675903320e-01 -1.936162263154983521e-01 1.539040207862854004e-01 1.175856292247772217e-01 -1.235938072204589844e-01 2.913053333759307861e-01 -1.137215420603752136e-01 2.474584057927131653e-02 5.364095419645309448e-02 3.434052169322967529e-01 -3.201472461223602295e-01 7.931365817785263062e-02 -1.471856981515884399e-02 3.444792330265045166e-01 -1.252939701080322266e-01 -2.045767381787300110e-02
-3.606074675917625427e-02 4.003968834877014160e-02 1.529294848442077637e-01 -1.957923024892807007e-01 8.657747530378401279e-04 -1.272521167993545532e-01 -1.600087806582450867e-02 -1.034413501620292664e-01 -1.567195355892181396e-01 -1.027093306183815002e-01 2.462792992591857910e-01 -2.638921514153480530e-02 5.012336000800132751e-02 -7.691155374050140381e-02 -1.552166789770126343e-01 -2.389345616102218628e-01 1.262490302324295044e-01 -3.148409426212310791e-01 2.234468311071395874e-01 1.437911689281463623e-01 -2.784977294504642487e-02 2.234685234725475311e-02 1.290732175111770630e-01 -1.149021163582801819e-01 -8.814280480146408081e-02 3.918642699718475342e-01 1.550065726041793823e-01 1.529757529497146606e-01 4.749239683151245117e-01 2.223172485828399658e-01 -1.429815590381622314e-01 3.424268588423728943e-02
-1.318560540676116943e-01 3.633113205432891846e-02 1.869001090526580811e-01 -7.992267608642578125e-02 -2.083061635494232178e-01 1.676618158817291260e-01 -1.227810457348823547e-01 3.910201042890548706e-02 -1.778080910444259644e-01 9.952524304389953613e-02 2.231692373752593994e-01 4.899248480796813965e-01 -2.122744619846343994e-01 -3.853642046451568604e-01 -1.326661705970764160e-01 4.542852565646171570e-02 -4.250345379114151001e-02 -1.594598144292831421e-01 1.152901574969291687e-01 1.420639548450708389e-02 -5.213383957743644714e-02 7.447449117898941040e-02 1.063601113855838776e-02 2.506979107856750488e-01 6.997977197170257568e-02 -7.349645346403121948e-02 -1.107050254940986633e-01 -7.970236241817474365e-02 -2.266620844602584839e-01 -3.637409582734107971e-02 -2.055493295192718506e-01 2.673495709896087646e-01
5.813099443912506104e-02 7.628905004821717739e-04 8.881668746471405029e-02 5.173787940293550491e-04 8.826445043087005615e-02 -1.782678812742233276e-01 4.053700715303421021e-02 -2.694079279899597168e-01 -1.089884266257286072e-01 2.255394682288169861e-02 3.836432099342346191e-02 4.354891180992126465e-01 1.659455746412277222e-01 -3.612942397594451904e-01 1.894048601388931274e-01 -3.139285147190093994e-01 -2.134384512901306152e-01 -1.152839958667755127e-01 1.949122846126556396e-01 -1.743811815977096558e-01 -2.258215248584747314e-01 -1.915123760700225830e-01 1.971664130687713623e-01 9.522485733032226562e-02 4.990033060312271118e-02 -8.357544243335723877e-02 4.478238523006439209e-02 -8.376617729663848877e-02 4.215339198708534241e-02 2.896407544612884521e-01 5.321335047483444214e-02 9.525115787982940674e-02
1.648892760276794434e-01 3.003425300121307373e-01 2.069007903337478638e-01 -1.426949203014373779e-01 -3.397254049777984619e-01 4.758750647306442261e-02 1.328081637620925903e-01 2.452210932970046997e-01 -1.203641369938850403e-01 2.695133090019226074e-01 1.212123185396194458e-01 1.414883732795715332e-01 2.244582474231719971e-01 -1.893548816442489624e-01 1.959348171949386597e-01 7.371908426284790039e-02 1.660974919795989990e-01 -8.953443169593811035e-02 2.399846538901329041e-02 -7.485111802816390991e-02 -1.391825228929519653e-01 1.987918615341186523e-01 8.443376421928405762e-02 6.521288305521011353e-02 -2.508194148540496826e-01 7.861168682575225830e-02 -7.401989400386810303e-02 -1.169303655624389648e-01 2.587398588657379150e-01 1.191150322556495667e-01 -2.466344684362411499e-01 1.727094948291778564e-01
-1.028841808438301086e-01 -2.964882552623748779e-02 4.827813804149627686e-01 -1.306167542934417725e-01 -7.213095575571060181e-02 6.598184257745742798e-02 -2.198220342397689819e-01 9.437694400548934937e-02 -2.745921313762664795e-01 8.403479307889938354e-02 3.711088001728057861e-01 1.963657587766647339e-01 -3.403867781162261963e-02 -3.219331800937652588e-01 7.443663477897644043e-02 -1.252278089523315430e-01 -1.552249789237976074e-01 4.954726248979568481e-02 2.064999043941497803e-01 -9.615879505872726440e-02 -2.378768920898437500e-01 -3.199488297104835510e-02 2.003986984491348267e-01 -7.129285484552383423e-02 7.710070163011550903e-02 1.367009580135345459e-01 8.200178295373916626e-02 5.326580628752708435e-02 -5.903421714901924133e-02 -4.233810305595397949e-02 3.810179978609085083e-02 2.542307972908020020e-01
-9.471903741359710693e-02 1.408168077468872070e-01 7.590048760175704956e-02 6.922327727079391479e-02 -3.267211914062500000e-01 3.514432311058044434e-01 -2.794988453388214111e-01 1.013149172067642212e-01 1.088733598589897156e-01 -3.602958470582962036e-02 -1.177415028214454651e-01 2.699933350086212158e-01 5.376898869872093201e-02 -3.593662679195404053e-01 -1.681122928857803345e-01 -2.485364526510238647e-01 6.460785120725631714e-02 -1.044035609811544418e-02 1.610598862171173096e-01 -3.724065795540809631e-02 -3.446441516280174255e-02 1.673182547092437744e-01 -6.391912698745727539e-02 1.441452503204345703e-01 -7.221582345664501190e-03 3.000590801239013672e-01 1.213463842868804932e-01 1.244642538949847221e-03 2.343512028455734253e-01 2.413001209497451782e-01 3.187330439686775208e-02 -1.240614801645278931e-01
1.457963734865188599e-01 2.589225303381681442e-03 2.096481025218963623e-01 1.190162673592567444e-01 -2.629924714565277100e-01 9.921929240226745605e-02 -2.608934938907623291e-01 5.078574270009994507e-02 -4.867560267448425293e-01 5.222552269697189331e-02 1.971481591463088989e-01 2.741541862487792969e-01 -6.671017408370971680e-02 -2.441545017063617706e-02 2.728219032287597656e-01 1.302407234907150269e-01 -5.842873454093933105e-02 -8.112836629152297974e-02 1.269441395998001099e-01 1.171608269214630127e-01 9.190472215414047241e-02 5.273818597197532654e-02 2.579079270362854004e-01 1.903143711388111115e-02 -4.661966231651604176e-04 -7.745610177516937256e-02 1.229173317551612854e-01 1.099155470728874207e-01 2.316386997699737549e-01 2.151107490062713623e-01 -1.297004967927932739e-01 2.301153391599655151e-01
1.131769642233848572e-01 -1.296543031930923462e-01 1.550454795360565186e-01 2.423507571220397949e-01 -3.223565518856048584e-01 -5.833636969327926636e-02 -7.942754030227661133e-02 1.169457957148551941e-01 -5.536463111639022827e-02 -1.777633726596832275e-01 5.583247914910316467e-02 1.724293231964111328e-01 -1.318960785865783691e-01 -5.528578162193298340e-02 -9.720647335052490234e-02 -8.983284235000610352e-02 4.384930431842803955e-02 -1.644631028175354004e-01 2.979550659656524658e-01 3.483714163303375244e-01 5.949367955327033997e-02 -6.451968103647232056e-02 3.487333059310913086e-01 2.630042657256126404e-02 -8.460165560245513916e-02 1.921159178018569946e-01 -2.190463393926620483e-01 1.562679409980773926e-01 5.460750777274370193e-03 3.130249977111816406e-01 -1.721004396677017212e-01 2.039601057767868042e-01
-2.372093647718429565e-01 6.832515820860862732e-03 3.618331551551818848e-01 -1.806671768426895142e-01 -9.511389583349227905e-02 1.715943068265914917e-01 -1.159264892339706421e-01 7.310938835144042969e-02 -4.023514389991760254e-01 8.020835369825363159e-02 3.157176673412322998e-01 7.268016785383224487e-02 -5.978168174624443054e-02 -2.330861687660217285e-01 1.043027862906455994e-01 -7.999166846275329590e-02 -4.520556423813104630e-03 -2.240714281797409058e-01 1.816127449274063110e-01 1.270652711391448975e-01 -3.169793784618377686e-01 1.219453811645507812e-01 1.422403603792190552e-01 -5.886659026145935059e-02 5.164253339171409607e-02 3.401265665888786316e-02 1.224508062005043030e-01 2.156939059495925903e-01 -1.290433295071125031e-02 1.750738918781280518e-01 -1.141467038542032242e-02 1.992338746786117554e-01
2.354794889688491821e-01 2.839969396591186523e-01 5.000940337777137756e-02 -4.735383018851280212e-02 -1.171095669269561768e-02 -2.967590279877185822e-02 7.911140471696853638e-02 1.659221649169921875e-01 -1.327638328075408936e-01 1.583949178457260132e-01 1.037207245826721191e-01 3.898217082023620605e-01 -3.036932051181793213e-01 -1.643650829792022705e-01 1.813450455665588379e-01 -9.357590973377227783e-02 9.866886772215366364e-03 2.461682632565498352e-02 -7.548866420984268188e-02 -1.762451678514480591e-01 -2.709105014801025391e-01 -1.860520690679550171e-01 -1.051174104213714600e-01 5.514746904373168945e-02 -2.549287080764770508e-01 4.049698710441589355e-01 -1.274379193782806396e-01 -1.378402020782232285e-02 1.854820251464843750e-01 1.178188174962997437e-01 6.788505613803863525e-02 -1.213226560503244400e-02
1.774697937071323395e-02 -9.109921008348464966e-02 2.995241582393646240e-01 -3.277147188782691956e-02 -8.329493924975395203e-03 2.421101480722427368e-01 -7.391752675175666809e-03 -1.831259727478027344e-01 8.734749257564544678e-02 -1.305664777755737305e-01 2.279410064220428467e-01 2.108766734600067139e-01 1.193478703498840332e-01 -1.827051043510437012e-01 -1.691075116395950317e-01 -9.441486001014709473e-02 -2.200724333524703979e-01 -1.867926418781280518e-01 -1.532022282481193542e-02 -1.747834086418151855e-01 -1.744435280561447144e-01 2.566052079200744629e-01 -7.664909213781356812e-02 1.743249595165252686e-01 9.377503395080566406e-02 1.771186143159866333e-01 2.779866158962249756e-01 8.732473105192184448e-02 2.653561234474182129e-01 1.886278092861175537e-01 -2.687306404113769531e-01 2.283752709627151489e-01
-9.485825896263122559e-02 8.996362984180450439e-02 6.736411899328231812e-02 -6.956225633621215820e-02 7.827863842248916626e-02 2.116113454103469849e-01 1.053876336663961411e-02 -1.024513989686965942e-01 2.372975051403045654e-01 -5.004952847957611084e-02 2.026945501565933228e-01 -2.788074873387813568e-02 -7.150878012180328369e-02 -5.005553364753723145e-01 1.051508709788322449e-01 -1.312447190284729004e-01 -4.324026778340339661e-02 -1.122325137257575989e-01 1.104065701365470886e-01 8.609215170145034790e-02 -9.837807714939117432e-02 9.263736009597778320e-02 -1.845922693610191345e-02 3.260760009288787842e-01 -1.201910004019737244e-01 2.086223512887954712e-01 2.075741440057754517e-01 6.457775365561246872e-03 2.356563359498977661e-01 4.491618275642395020e-01 7.465051859617233276e-02 -6.666681915521621704e-02
6.846796721220016479e-02 2.753992332145571709e-03 2.327745780348777771e-02 -3.322362303733825684e-01 -1.022467669099569321e-02 1.401486843824386597e-01 1.034886315464973450e-01 -6.153209134936332703e-02 7.823500782251358032e-02 1.370552182197570801e-01 3.239814937114715576e-01 7.742179185152053833e-02 2.230854332447052002e-01 -2.390589565038681030e-01 -1.131204888224601746e-01 -1.173054128885269165e-01 3.133103251457214355e-02 -4.031693041324615479e-01 -6.357725709676742554e-02 -1.591820828616619110e-02 -1.148122325539588928e-01 -1.888772100210189819e-01 1.092361584305763245e-01 -1.340124905109405518e-01 -1.753557771444320679e-01 3.003567457199096680e-01 7.950492203235626221e-02 -3.962817415595054626e-02 3.095916807651519775e-01 3.259731829166412354e-01 -1.091554574668407440e-02 5.614813044667243958e-02
3.931420743465423584e-01 6.040366832166910172e-03 -1.030048057436943054e-01 -1.264734268188476562e-01 -2.434549033641815186e-01 -8.593524992465972900e-02 2.450932376086711884e-02 -5.048547871410846710e-03 3.905410692095756531e-02 6.589708477258682251e-02 1.450715810060501099e-01 -9.270048141479492188e-02 -2.890618443489074707e-01 -2.419982552528381348e-01 -6.409025937318801880e-02 -4.830660223960876465e-01 1.667161732912063599e-01 -1.659961491823196411e-01 3.410712778568267822e-01 -7.914492487907409668e-02 -2.666481137275695801e-01 7.598919421434402466e-02 7.091739028692245483e-02 4.651219584047794342e-03 -9.862087666988372803e-02 7.756686210632324219e-02 4.691716283559799194e-02 5.075155943632125854e-02 2.228372097015380859e-01 7.971516996622085571e-02 1.755155506543815136e-03 -5.133114755153656006e-03
4.196336492896080017e-02 -1.450344771146774292e-01 1.153136491775512695e-01 9.091451764106750488e-02 4.161189123988151550e-02 2.388358861207962036e-01 -3.684954047203063965e-01 -1.167238205671310425e-01 1.042582988739013672e-01 1.048030257225036621e-01 -2.583193406462669373e-02 3.996177315711975098e-01 7.136461138725280762e-02 -3.329582884907722473e-02 2.259260118007659912e-01 6.119895353913307190e-02 -8.079320937395095825e-02 -2.280935049057006836e-01 1.753615401685237885e-02 2.645563147962093353e-02 -1.969953477382659912e-01 -9.423530846834182739e-02 5.532906204462051392e-02 2.432773858308792114e-01 -1.432544738054275513e-01 1.187919750809669495e-01 4.196521267294883728e-02 -6.050585955381393433e-02 3.222976624965667725e-01 4.124448895454406738e-01 1.409329771995544434e-01 -2.917282469570636749e-02
1.099366024136543274e-01 -1.327674984931945801e-01 -4.087691009044647217e-02 1.616342961788177490e-01 -3.115411698818206787e-01 1.372234076261520386e-01 3.896474465727806091e-02 -6.259955465793609619e-02 -1.235582306981086731e-01 -1.859388351440429688e-01 1.750802397727966309e-01 1.240874975919723511e-01 -2.654513716697692871e-01 -2.701578438282012939e-01 2.385691553354263306e-01 -2.210545539855957031e-01 -1.894672363996505737e-01 -1.829504072666168213e-01 -1.048509925603866577e-01 -3.865933045744895935e-02 -2.652844786643981934e-01 9.590891003608703613e-02 -2.631824836134910583e-02 2.346034348011016846e-01 -1.890301145613193512e-02 1.084616184234619141e-01 -8.492940664291381836e-02 1.789313107728958130e-01 3.347976878285408020e-02 4.315446019172668457e-01 -1.291919350624084473e-01 -5.906524881720542908e-02
1.375870555639266968e-01 2.672930061817169189e-01 9.695057570934295654e-02 1.835979223251342773e-01 -1.265153288841247559e-01 9.400396794080734253e-02 -1.584668606519699097e-01 1.212656721472740173e-01 -1.550191491842269897e-01 3.784634545445442200e-02 1.399284321814775467e-02 3.774352073669433594e-01 -2.312405779957771301e-02 -2.359751611948013306e-01 -4.349293187260627747e-02 2.409064173698425293e-01 -2.054976075887680054e-01 -3.060225844383239746e-01 2.875688374042510986e-01 4.733192920684814453e-02 -1.435586065053939819e-01 7.050747424364089966e-02 2.284148782491683960e-01 2.252939790487289429e-01 1.161482855677604675e-01 -7.296966016292572021e-02 8.838102221488952637e-02 8.381356298923492432e-02 3.590843826532363892e-02 2.850984632968902588e-01 -5.355683341622352600e-02 2.217604368925094604e-01
-3.837137669324874878e-02 -1.006199568510055542e-01 -1.968801170587539673e-01 -4.505059495568275452e-02 8.043412864208221436e-02 -4.572794213891029358e-02 -1.472220718860626221e-01 2.687845826148986816e-01 -6.844107806682586670e-02 1.476949602365493774e-01 2.227836549282073975e-01 2.424771785736083984e-01 -6.557051092386245728e-02 -2.754381000995635986e-01 8.061476983129978180e-03 -5.348689109086990356e-02 -1.435171347111463547e-02 -6.895319372415542603e-02 2.236379832029342651e-01 3.462747335433959961e-01 -2.052941918373107910e-01 2.862612307071685791e-01 -3.780801966786384583e-02 1.370280086994171143e-01 7.054970413446426392e-02 5.018624663352966309e-01 -4.447099193930625916e-02 2.497674338519573212e-02 2.141727954149246216e-01 3.044831752777099609e-02 -3.960044309496879578e-02 1.125543098896741867e-02
1.142352521419525146e-01 -1.449338942766189575e-01 2.117410302162170410e-01 -1.197556331753730774e-01 -5.069974344223737717e-03 7.589489966630935669e-02 8.608942478895187378e-02 1.012198254466056824e-01 -6.182393804192543030e-02 -1.685743406414985657e-02 4.757488891482353210e-02 1.616411954164505005e-01 -2.925719507038593292e-02 -3.561733961105346680e-01 -1.191326975822448730e-01 -1.278963983058929443e-01 -3.375205397605895996e-01 -6.801978498697280884e-02 -1.090959310531616211e-01 -1.062888950109481812e-01 -2.602254450321197510e-01 -2.814393639564514160e-01 -8.851560205221176147e-02 3.204815685749053955e-01 -4.827874153852462769e-02 4.222024679183959961e-01 3.255456313490867615e-02 7.730358093976974487e-02 2.097936719655990601e-01 1.805047094821929932e-01 1.600201427936553955e-01 5.937167629599571228e-02
1.488896161317825317e-01 -2.787862420082092285e-01 3.036256134510040283e-01 3.165886700153350830e-01 -3.204993903636932373e-01 7.722987234592437744e-02 -3.313909471035003662e-01 9.918059408664703369e-02 -4.014931153506040573e-03 5.279993638396263123e-02 1.017473712563514709e-01 2.258417308330535889e-01 7.053976296447217464e-04 -3.213297426700592041e-01 -1.247805729508399963e-02 1.108570694923400879e-01 2.263932488858699799e-02 -3.599914014339447021e-01 -9.218697994947433472e-02 3.620057925581932068e-02 -1.148370057344436646e-01 -7.474959827959537506e-03 6.639808416366577148e-02 -1.287386268377304077e-01 -4.276182875037193298e-02 2.847091257572174072e-01 2.664223313331604004e-02 -1.692526787519454956e-01 4.378915578126907349e-02 -6.103151477873325348e-03 1.010891702026128769e-02 1.051222532987594604e-01
1.924642361700534821e-02 8.905646950006484985e-02 1.985808461904525757e-01 2.796746194362640381e-01 7.055846601724624634e-02 1.714670658111572266e-01 -2.162089496850967407e-01 -8.056498318910598755e-02 -9.444539994001388550e-02 -8.253188431262969971e-02 1.108663603663444519e-01 1.150602251291275024e-01 2.412805557250976562e-01 -1.819749027490615845e-01 -2.128808014094829559e-02 -1.521184742450714111e-01 3.500778600573539734e-02 -2.033389210700988770e-01 -7.882798463106155396e-02 -1.758458092808723450e-02 -4.515754804015159607e-02 2.992466390132904053e-01 2.225640565156936646e-01 5.610634014010429382e-02 1.006338894367218018e-01 2.056541442871093750e-01 -2.549284696578979492e-01 -8.413463830947875977e-02 4.521035254001617432e-01 1.711178272962570190e-01 -2.713071405887603760e-01 -7.143728435039520264e-02
2.642939686775207520e-01 5.442856997251510620e-02 2.592283487319946289e-01 -3.421378731727600098e-01 -3.113699145615100861e-02 2.105060517787933350e-01 -5.720478296279907227e-02 -2.200254946947097778e-01 1.856765151023864746e-01 -2.304030209779739380e-02 1.781803369522094727e-01 2.700479030609130859e-01 -1.710252091288566589e-02 -7.190830074250698090e-03 1.461740434169769287e-01 -1.560232490301132202e-01 -1.122182384133338928e-01 -1.294837892055511475e-01 1.869598627090454102e-01 -1.071900054812431335e-01 1.989492913708090782e-03 1.038216277956962585e-01 -1.621018797159194946e-01 -6.701222807168960571e-02 -7.777434587478637695e-02 3.193665146827697754e-01 2.367831170558929443e-01 7.661815732717514038e-02 1.065780445933341980e-01 2.042036503553390503e-02 -2.396107465028762817e-01 3.220326006412506104e-01
5.368440970778465271e-02 9.956664592027664185e-02 2.217962592840194702e-01 3.560121729969978333e-02 -1.643235981464385986e-02 1.974465996026992798e-01 -3.657482862472534180e-01 5.417266488075256348e-02 2.069133222103118896e-01 1.253418475389480591e-01 3.400946259498596191e-01 8.683745563030242920e-02 -9.729518741369247437e-02 -2.243233472108840942e-01 -1.362704187631607056e-01 -8.082175254821777344e-02 -7.127536833286285400e-02 -1.391879022121429443e-01 2.610905170440673828e-01 1.134586930274963379e-01 -4.673895455198362470e-05 -1.809112876653671265e-01 -2.548514306545257568e-01 9.520240128040313721e-02 1.424730420112609863e-01 3.139196038246154785e-01 -4.910309985280036926e-02 2.079021185636520386e-01 2.446254529058933258e-02 2.086166441440582275e-01 2.175213545560836792e-01 1.612894237041473389e-01
1.478444039821624756e-01 6.571029126644134521e-02 2.699709534645080566e-01 -3.202016279101371765e-02 -6.919290870428085327e-02 -6.746723316609859467e-03 -4.812313616275787354e-02 1.593762338161468506e-01 2.163490951061248779e-01 -1.764599382877349854e-01 1.860091984272003174e-01 1.754232347011566162e-01 -1.434012204408645630e-01 3.194388747215270996e-02 -2.502794861793518066e-01 -1.747362017631530762e-01 1.230248585343360901e-01 -5.670092999935150146e-02 1.507567912340164185e-01 -4.756059031933546066e-03 6.604846566915512085e-02 -5.641670152544975281e-02 3.798223435878753662e-01 2.393224239349365234e-01 -9.978826344013214111e-02 3.278014361858367920e-01 -2.239460647106170654e-01 1.311939954757690430e-01 1.942722648382186890e-01 2.416422814130783081e-01 -2.337052822113037109e-01 1.535522341728210449e-01
6.742161512374877930e-02 -2.186342179775238037e-01 1.489941626787185669e-01 -1.982767134904861450e-01 2.499709725379943848e-01 2.453197538852691650e-01 -1.212621480226516724e-01 -5.600111559033393860e-02 1.477505117654800415e-01 8.903091400861740112e-02 -7.028731703758239746e-02 1.415459159761667252e-02 2.840250357985496521e-02 -2.709319293498992920e-01 1.377302408218383789e-01 -1.718179285526275635e-01 1.230671033263206482e-01 -2.307969927787780762e-01 1.855988353490829468e-01 1.401544064283370972e-01 -2.695154547691345215e-01 3.837218582630157471e-01 -7.715182006359100342e-02 1.449774503707885742e-01 -2.764812670648097992e-02 2.874855697154998779e-01 -8.543035387992858887e-02 3.877485543489456177e-02 1.728798747062683105e-01 2.011903822422027588e-01 -2.180193085223436356e-03 2.368437051773071289e-01
3.415233269333839417e-02 -2.324204742908477783e-01 -1.073695868253707886e-01 7.731844484806060791e-02 -1.513228863477706909e-01 -3.531489893794059753e-02 2.977027595043182373e-01 -7.250686734914779663e-02 1.760371178388595581e-01 -5.516040604561567307e-03 3.355985879898071289e-01 1.358762085437774658e-01 -2.981662452220916748e-01 -3.957531750202178955e-01 2.035018056631088257e-01 -4.866189509630203247e-02 1.636799275875091553e-01 -2.046553641557693481e-01 2.480456233024597168e-01 1.278270334005355835e-01 1.680688746273517609e-02 9.389889240264892578e-02 1.927766054868698120e-01 1.867382377386093140e-01 -7.417518645524978638e-02 1.148618981242179871e-01 -1.805520057678222656e-01 -1.030835211277008057e-01 1.954576224088668823e-01 6.248515471816062927e-02 -1.303508132696151733e-01 9.576235711574554443e-02
2.893051132559776306e-02 -4.954236000776290894e-02 1.037488132715225220e-01 -9.991940110921859741e-02 -2.817909121513366699e-01 1.819032430648803711e-01 1.143860071897506714e-01 2.263547293841838837e-02 3.142852783203125000e-01 -6.269443780183792114e-02 3.513308167457580566e-01 1.022850051522254944e-01 -1.516190618276596069e-01 -4.083137214183807373e-01 1.635776758193969727e-01 -8.519218116998672485e-02 2.400959879159927368e-01 1.660284213721752167e-02 2.456034570932388306e-01 1.632718890905380249e-01 -6.964813917875289917e-02 1.138482913374900818e-01 1.024689450860023499e-01 2.747387886047363281e-01 5.972677469253540039e-02 7.226505875587463379e-02 2.109891325235366821e-01 2.383553236722946167e-01 1.054357215762138367e-01 4.829401522874832153e-02 1.259152740240097046e-01 -3.778070583939552307e-02
-4.082030057907104492e-02 6.391234695911407471e-02 2.016048729419708252e-01 -1.133440136909484863e-01 -1.694048494100570679e-01 2.914985083043575287e-02 -1.743866056203842163e-01 9.252139925956726074e-02 -1.018202230334281921e-01 3.359629809856414795e-01 2.073240578174591064e-01 4.297152757644653320e-01 -7.375750690698623657e-03 -2.012799084186553955e-01 1.672114618122577667e-02 -5.770146963186562061e-04 -1.588135510683059692e-01 -1.439770311117172241e-01 2.046832293272018433e-01 -1.301346719264984131e-01 -1.035032421350479126e-01 -1.922932080924510956e-02 3.549270033836364746e-01 2.776233255863189697e-01 -1.632868647575378418e-01 -1.294926702976226807e-01 2.409069053828716278e-02 -1.168491318821907043e-03 -1.092381998896598816e-01 6.023171544075012207e-02 -1.236346438527107239e-01 2.945218086242675781e-01
5.397818610072135925e-02 -2.932524308562278748e-02 3.007238805294036865e-01 -1.597066074609756470e-01 -1.507215350866317749e-01 1.122600659728050232e-01 -2.139067947864532471e-01 1.241477280855178833e-01 -2.453719377517700195e-01 1.209706142544746399e-01 1.515431851148605347e-01 1.795694679021835327e-01 -3.900089487433433533e-02 -3.437100723385810852e-02 -2.294163703918457031e-01 -1.102308705449104309e-01 -1.543968915939331055e-01 -6.769563257694244385e-02 4.464673697948455811e-01 -7.878532633185386658e-03 9.755791723728179932e-02 2.219468802213668823e-01 -7.328817993402481079e-02 2.474055290222167969e-01 -7.271590828895568848e-02 -3.888049721717834473e-02 -1.076968386769294739e-01 -5.705812945961952209e-02 -9.433173388242721558e-02 2.696929574012756348e-01 -1.919865906238555908e-01 3.048608899116516113e-01
8.873599022626876831e-02 -1.867651939392089844e-01 -1.378960162401199341e-01 5.688900128006935120e-02 -3.034249544143676758e-01 3.007711470127105713e-01 1.542636007070541382e-01 -1.418055295944213867e-01 7.051349431276321411e-02 -1.884078383445739746e-01 1.422469466924667358e-01 9.365212172269821167e-02 -1.189541816711425781e-01 -3.262814581394195557e-01 1.743227094411849976e-01 -6.690900772809982300e-02 -2.649030983448028564e-01 -5.541774258017539978e-02 4.440093040466308594e-02 7.915179431438446045e-02 -1.472588926553726196e-01 -4.200435429811477661e-02 2.616495788097381592e-01 2.974421679973602295e-01 -1.406569182872772217e-01 3.696560561656951904e-01 5.542116984724998474e-02 5.836672708392143250e-02 1.269403696060180664e-01 1.515014320611953735e-01 -1.188335567712783813e-01 -7.515373080968856812e-02
-7.697878032922744751e-02 1.741235144436359406e-02 9.204062819480895996e-02 -1.530409604310989380e-02 -9.536962956190109253e-02 7.891727238893508911e-02 1.319893915206193924e-02 -2.128150910139083862e-01 -9.736002981662750244e-02 1.150920242071151733e-01 1.286173611879348755e-01 4.347421228885650635e-01 1.474244743585586548e-01 -2.372414916753768921e-01 -6.082110852003097534e-02 -1.370887458324432373e-01 2.539864182472229004e-02 1.036367565393447876e-01 3.868855908513069153e-02 -1.461869031190872192e-01 -1.374701261520385742e-01 1.081289425492286682e-01 2.593369185924530029e-01 -9.283457696437835693e-02 -1.322494354099035263e-02 4.431903362274169922e-01 -3.258123099803924561e-01 -1.101889237761497498e-01 3.362867236137390137e-01 -8.964668959379196167e-02 -7.365417480468750000e-02 1.155175119638442993e-01
1.834987848997116089e-01 3.178643807768821716e-02 1.967551261186599731e-01 1.589816659688949585e-01 4.623638466000556946e-03 4.987015724182128906e-01 5.955629423260688782e-02 -6.531690806150436401e-02 1.129391565918922424e-01 7.557028532028198242e-02 6.223110109567642212e-02 2.353278361260890961e-02 -2.417623847723007202e-01 -4.004823267459869385e-01 5.290215834975242615e-02 -2.323313504457473755e-01 -1.457006037235260010e-01 -1.936274170875549316e-01 8.585461974143981934e-02 -8.739823848009109497e-02 7.486721966415643692e-03 -8.880705386400222778e-02 1.248080134391784668e-01 3.497867882251739502e-01 -1.440290212631225586e-01 8.720833063125610352e-02 -8.780908584594726562e-02 2.335604652762413025e-02 1.782270222902297974e-01 -1.628777235746383667e-01 -9.043755382299423218e-02 -1.536522060632705688e-01
1.403079647570848465e-02 -1.188236474990844727e-02 -1.419963985681533813e-01 -1.024632453918457031e-01 -1.947196424007415771e-01 1.528040021657943726e-01 4.310367256402969360e-02 -7.781273871660232544e-02 -1.088857464492321014e-02 2.477412670850753784e-01 -8.670064806938171387e-02 3.195895552635192871e-01 -1.564062237739562988e-01 7.903571426868438721e-02 -2.524273097515106201e-02 -3.148351609706878662e-01 -1.081190481781959534e-01 -4.120540618896484375e-01 5.013812705874443054e-02 -4.252009093761444092e-02 -2.796969711780548096e-01 1.429203152656555176e-01 4.927981644868850708e-04 1.332439631223678589e-01 7.347682118415832520e-02 3.287888169288635254e-01 1.452324241399765015e-01 -2.044501155614852905e-01 2.055081129074096680e-01 2.476988434791564941e-01 -1.192461028695106506e-01 4.235680028796195984e-02
1.447010338306427002e-01 -3.645446151494979858e-02 4.072322845458984375e-01 -3.936990201473236084e-01 -3.270461782813072205e-02 5.097028240561485291e-02 -2.889048457145690918e-01 -2.407829612493515015e-01 2.188309580087661743e-01 -6.310716271400451660e-03 2.176205962896347046e-01 1.586572527885437012e-01 1.418424695730209351e-01 -5.548390001058578491e-02 4.064964130520820618e-02 -1.106743738055229187e-01 -6.084370426833629608e-03 -2.060303390026092529e-01 1.990184932947158813e-01 -2.745717065408825874e-03 2.602424472570419312e-02 7.289080321788787842e-02 -8.535553514957427979e-02 -2.860662760213017464e-03 -7.106133550405502319e-02 2.846983671188354492e-01 1.865136772394180298e-01 1.823315173387527466e-01 8.019894361495971680e-02 -1.367925014346837997e-02 -3.034435212612152100e-01 7.753491401672363281e-02
-2.472171932458877563e-02 -3.208630904555320740e-02 1.447965204715728760e-01 -1.846884042024612427e-01 -1.375985890626907349e-01 1.017529144883155823e-01 2.577674686908721924e-01 -1.259035430848598480e-02 -1.213379502296447754e-01 5.530650541186332703e-02 -1.995074748992919922e-01 3.871862590312957764e-01 -1.261825766414403915e-02 -7.106118649244308472e-02 -1.152806654572486877e-01 -3.199254348874092102e-02 7.160796970129013062e-02 -3.790765404701232910e-01 1.867202371358871460e-01 2.223019748926162720e-01 -1.783015727996826172e-01 1.237982138991355896e-01 1.531565040349960327e-01 3.141494095325469971e-01 1.722911149263381958e-01 2.388698756694793701e-01 1.647428125143051147e-01 -2.013932615518569946e-01 -1.989961415529251099e-02 7.993194460868835449e-02 -1.193822994828224182e-01 2.062049359083175659e-01
1.729459613561630249e-01 2.499216347932815552e-01 1.261048763990402222e-01 -1.205050665885210037e-02 -6.338305538520216942e-04 2.175714820623397827e-01 -2.021787315607070923e-01 -4.015268385410308838e-02 -2.703764736652374268e-01 -2.324251830577850342e-01 7.095471024513244629e-02 1.192791908979415894e-01 -1.749538779258728027e-01 -3.383930623531341553e-01 -8.994828164577484131e-02 -2.602951824665069580e-01 -2.168763056397438049e-02 -2.345058023929595947e-01 1.038995683193206787e-01 1.529254466295242310e-01 -4.341476783156394958e-02 2.225856482982635498e-01 -1.470437049865722656e-01 8.781763911247253418e-02 2.866762876510620117e-01 2.292902320623397827e-01 -2.865141332149505615e-01 1.242409870028495789e-01 4.616754129528999329e-02 -9.761870652437210083e-02 -1.167965978384017944e-01 8.007122576236724854e-02
2.185493260622024536e-01 4.046693816781044006e-02 -6.811814010143280029e-02 -2.406969964504241943e-01 -1.298498269170522690e-02 -3.371838480234146118e-03 -3.877959027886390686e-02 -1.818958844523876905e-04 2.301662415266036987e-01 2.015960365533828735e-01 4.170475602149963379e-01 5.685577541589736938e-02 -1.949661038815975189e-02 -1.065647304058074951e-01 -2.405914366245269775e-01 -1.840630918741226196e-01 3.340977430343627930e-02 -2.369570583105087280e-01 1.952733993530273438e-01 3.458456695079803467e-01 -4.065703749656677246e-01 -4.544712137430906296e-03 -6.215662881731987000e-02 2.165816873311996460e-01 -5.665182322263717651e-02 1.267748475074768066e-01 -8.518812805414199829e-02 7.721462100744247437e-02 1.218573674559593201e-01 1.699944399297237396e-02 -8.144607767462730408e-03 1.823709458112716675e-01
-2.131576463580131531e-02 1.285246759653091431e-01 2.070714980363845825e-01 -1.447106599807739258e-01 -1.276919841766357422e-01 3.419352471828460693e-01 -5.916688218712806702e-02 5.691435933113098145e-02 -2.326367795467376709e-01 1.342745721340179443e-01 1.008616387844085693e-01 1.847184300422668457e-01 9.538634121417999268e-02 -1.300493329763412476e-01 2.448258846998214722e-01 -1.577609777450561523e-01 -7.577663660049438477e-02 -1.879626661539077759e-01 2.660337090492248535e-01 2.913364768028259277e-01 1.230422779917716980e-02 -9.828571230173110962e-02 1.743342131376266479e-01 -4.925361275672912598e-02 2.481960505247116089e-01 -1.843173801898956299e-01 2.856613136827945709e-02 -5.827691406011581421e-03 3.490044772624969482e-01 1.936957687139511108e-01 1.400858461856842041e-01 1.929662823677062988e-01
3.193750679492950439e-01 3.123045563697814941e-01 -3.160517662763595581e-02 -9.255849570035934448e-02 -1.580110788345336914e-01 -7.295101881027221680e-02 -5.172983929514884949e-02 -3.530009090900421143e-02 -7.492647320032119751e-02 2.432377189397811890e-01 1.960329264402389526e-01 1.387133002281188965e-01 -1.095214188098907471e-01 -2.187486290931701660e-01 3.242131471633911133e-01 -1.692975759506225586e-01 -1.891276538372039795e-01 -2.514053881168365479e-01 -1.510355323553085327e-01 3.295713290572166443e-02 -2.293775528669357300e-01 2.105312980711460114e-02 -8.008173666894435883e-03 7.504872232675552368e-02 8.520238101482391357e-02 3.934821486473083496e-01 -1.241978108882904053e-01 -1.790106296539306641e-01 1.708373576402664185e-01 -1.108165159821510315e-01 8.438569307327270508e-02 2.911608666181564331e-02
-3.946845978498458862e-02 1.249009668827056885e-01 4.812604561448097229e-02 -8.705224841833114624e-02 -1.338092088699340820e-01 2.402779608964920044e-01 1.567130982875823975e-01 -2.583117783069610596e-02 1.290524303913116455e-01 -9.252960979938507080e-02 2.318197786808013916e-01 -2.862768247723579407e-02 -2.569045722484588623e-01 -3.024706244468688965e-01 2.244741767644882202e-01 -9.808834642171859741e-02 -5.707298591732978821e-02 -9.961036592721939087e-02 1.815153807401657104e-01 1.601183116436004639e-01 -1.205835118889808655e-01 -5.902522802352905273e-02 -5.469901859760284424e-02 1.981222480535507202e-01 4.423367232084274292e-02 4.906086623668670654e-01 2.167807817459106445e-01 -1.037800088524818420e-01 1.605208814144134521e-01 3.244342803955078125e-01 2.294305711984634399e-02 -1.039511710405349731e-01
9.899047203361988068e-03 -7.746935635805130005e-02 -1.025919765233993530e-01 6.464920938014984131e-03 -2.401520013809204102e-01 2.861221134662628174e-01 -2.896158099174499512e-01 -1.584813892841339111e-01 4.282964766025543213e-02 -1.923046447336673737e-02 1.260689049959182739e-01 2.561069726943969727e-01 -9.685366600751876831e-02 -3.292220234870910645e-01 9.500078856945037842e-02 -1.615756303071975708e-01 7.084874063730239868e-02 -7.232405245304107666e-02 2.754305303096771240e-01 -1.402125060558319092e-01 6.547854281961917877e-03 -3.800278902053833008e-01 2.736906707286834717e-01 -1.858461834490299225e-02 -8.621862158179283142e-03 3.621185421943664551e-01 -2.255238033831119537e-02 6.131655350327491760e-02 -8.286683261394500732e-02 6.621687859296798706e-02 -1.401633918285369873e-01 -7.972079515457153320e-02
6.078577786684036255e-02 2.479329705238342285e-01 2.819214463233947754e-01 5.648702383041381836e-02 -5.989653989672660828e-02 3.244449943304061890e-02 -6.469133496284484863e-02 -2.121189422905445099e-02 -1.411956995725631714e-01 1.307752728462219238e-01 2.680481970310211182e-01 3.863491415977478027e-01 1.843450069427490234e-01 -5.112891271710395813e-02 2.572395503520965576e-01 -1.263014525175094604e-01 -3.849059939384460449e-01 -2.338169366121292114e-01 5.283490940928459167e-02 -1.671065762639045715e-02 -1.901653409004211426e-02 -1.581891775131225586e-01 1.911357939243316650e-01 1.046650186181068420e-01 -5.319629237055778503e-02 -7.922595832496881485e-04 1.232045814394950867e-01 2.060072310268878937e-02 2.266068458557128906e-01 3.206745982170104980e-01 1.098923981189727783e-01 5.052823573350906372e-02
2.585829794406890869e-01 -2.372509837150573730e-01 -2.043751329183578491e-01 -5.607577413320541382e-02 -3.197834268212318420e-02 3.235250711441040039e-01 -2.065500468015670776e-01 6.981214135885238647e-02 -5.510132759809494019e-02 2.461015880107879639e-01 9.031516313552856445e-02 2.448870539665222168e-01 3.339467570185661316e-02 -3.775344192981719971e-01 8.608179539442062378e-02 -1.626118868589401245e-01 1.979334279894828796e-02 -1.280931830406188965e-01 1.420078426599502563e-01 -1.967972889542579651e-02 -1.069562230259180069e-02 1.067345496267080307e-02 -7.720759510993957520e-02 1.378598390147089958e-03 -1.298718899488449097e-01 1.395416110754013062e-01 -7.878150790929794312e-02 2.109843678772449493e-02 5.661617591977119446e-02 3.376054763793945312e-01 -3.025026023387908936e-01 -2.724910378456115723e-01
1.141703203320503235e-01 3.623355552554130554e-02 1.030052360147237778e-02 1.835500597953796387e-01 -1.047708690166473389e-01 9.189159423112869263e-02 -2.770616710186004639e-01 1.038341820240020752e-01 2.231348678469657898e-02 -1.915680989623069763e-02 3.107373118400573730e-01 8.623687177896499634e-02 1.256487704813480377e-02 -4.888656139373779297e-01 -6.083607673645019531e-02 1.844634860754013062e-01 -7.842431962490081787e-02 -3.743331730365753174e-01 1.257846504449844360e-02 -1.001988798379898071e-01 -1.054532676935195923e-01 -1.966861486434936523e-01 1.349038928747177124e-01 -2.768042087554931641e-01 1.604734733700752258e-02 3.673218786716461182e-01 6.577759981155395508e-02 -7.586929947137832642e-02 1.165765747427940369e-01 2.821287885308265686e-02 1.985232904553413391e-02 4.483338445425033569e-02
9.229030460119247437e-02 8.235427737236022949e-02 2.421653121709823608e-01 -2.074099779129028320e-01 7.188231684267520905e-03 1.036438066512346268e-02 -3.568303585052490234e-01 1.423028111457824707e-01 -6.294225156307220459e-02 1.540130525827407837e-01 2.155128270387649536e-01 4.314599037170410156e-01 -5.127415806055068970e-02 -1.040927544236183167e-01 3.101410530507564545e-02 -5.027294158935546875e-02 -1.336843520402908325e-01 -1.648016571998596191e-01 1.705348491668701172e-01 3.291776478290557861e-01 -2.136528044939041138e-01 1.076144129037857056e-01 1.351175755262374878e-01 1.063705608248710632e-01 -4.372692853212356567e-02 -1.634198725223541260e-01 2.012593597173690796e-01 3.246924653649330139e-02 5.869121104478836060e-02 3.131831064820289612e-02 1.727657169103622437e-01 2.904121279716491699e-01
-6.221787258982658386e-02 -3.318781033158302307e-02 -8.910878747701644897e-02 5.995273124426603317e-03 5.437158793210983276e-02 -7.416446506977081299e-02 -5.866834148764610291e-02 4.000072181224822998e-02 -8.989591151475906372e-02 2.739039659500122070e-01 3.296297788619995117e-01 1.039826124906539917e-01 -1.316936314105987549e-01 -3.690471053123474121e-01 1.105540171265602112e-01 -1.616358160972595215e-01 -1.480268537998199463e-01 -2.069837003946304321e-01 -8.808321505784988403e-02 9.303626418113708496e-02 -1.096840947866439819e-01 1.461426764726638794e-01 -1.046256422996520996e-01 3.736894205212593079e-02 2.790566086769104004e-01 2.707679271697998047e-01 -2.496289163827896118e-01 4.903450235724449158e-02 4.233791232109069824e-01 4.192432761192321777e-02 -1.005575954914093018e-01 2.125239372253417969e-01
-6.995256990194320679e-02 4.477044194936752319e-02 2.050993144512176514e-01 -6.066633015871047974e-02 6.716502457857131958e-02 3.629043698310852051e-01 6.285624206066131592e-02 1.027021035552024841e-01 -9.615995734930038452e-02 9.888529777526855469e-02 -6.313797086477279663e-02 2.808203995227813721e-01 -6.708792597055435181e-02 -2.651989161968231201e-01 -1.524687409400939941e-01 -1.482186913490295410e-01 -3.114168643951416016e-01 -3.062401413917541504e-01 -6.922680139541625977e-02 -3.063832819461822510e-01 -3.035414405167102814e-02 5.740158259868621826e-02 -1.046711951494216919e-01 1.366818696260452271e-01 -1.166457459330558777e-01 3.378499150276184082e-01 -1.224777325987815857e-01 2.209321558475494385e-01 -1.016057133674621582e-01 1.030662134289741516e-01 -6.666805595159530640e-02 1.857310086488723755e-01
1.569473370909690857e-02 -1.217627078294754028e-01 4.072096943855285645e-02 -1.180786266922950745e-01 -5.181366950273513794e-02 8.205728977918624878e-02 -2.008109390735626221e-01 6.690606474876403809e-02 1.281794905662536621e-01 2.048439681529998779e-01 3.081456720829010010e-01 8.028284460306167603e-02 -4.166055470705032349e-02 -6.701372563838958740e-02 3.335336744785308838e-01 -2.719917297363281250e-01 3.789373114705085754e-02 -5.668770149350166321e-02 -1.189468801021575928e-02 2.396984845399856567e-01 -7.636850327253341675e-02 2.266319692134857178e-01 -1.089485064148902893e-01 4.069352895021438599e-02 1.617270410060882568e-01 3.152881860733032227e-01 -1.280048936605453491e-01 1.094508264213800430e-02 3.972778320312500000e-01 1.085314378142356873e-01 -6.759954988956451416e-02 3.386065959930419922e-01
3.741879761219024658e-02 -2.114909887313842773e-02 2.928124964237213135e-01 -2.395043671131134033e-01 6.853231042623519897e-02 1.065719425678253174e-01 -2.231531962752342224e-02 -1.470667123794555664e-01 2.646183595061302185e-02 -7.252027839422225952e-02 2.126471400260925293e-01 2.899014651775360107e-01 6.998734176158905029e-02 -1.229332014918327332e-01 6.628601253032684326e-02 -8.534298837184906006e-02 -2.824459969997406006e-01 -2.443548887968063354e-01 4.848436266183853149e-02 -1.687721759080886841e-01 -2.956170141696929932e-01 -1.045524701476097107e-01 -1.630182266235351562e-01 1.306057870388031006e-01 -3.024649247527122498e-02 2.565463185310363770e-01 5.089259706437587738e-03 -7.919722795486450195e-02 2.198842763900756836e-01 1.721982657909393311e-01 3.907662034034729004e-01 1.842801719903945923e-01
1.775022894144058228e-01 1.071349382400512695e-01 2.869500964879989624e-02 -1.010049283504486084e-01 -1.561118215322494507e-01 -1.141874268651008606e-01 -9.822692722082138062e-02 2.119818925857543945e-01 1.917299069464206696e-02 -2.150910161435604095e-02 -1.097777783870697021e-01 3.973510861396789551e-01 -2.786132693290710449e-01 -1.071873009204864502e-01 -3.057816438376903534e-02 -7.097317278385162354e-02 1.576614081859588623e-01 -3.099182248115539551e-01 9.227283298969268799e-02 -1.233943253755569458e-01 8.016660064458847046e-02 9.610777348279953003e-02 3.539884686470031738e-01 -7.099238783121109009e-02 5.193398147821426392e-02 2.248913198709487915e-01 2.459893468767404556e-03 -2.247607111930847168e-01 2.328669130802154541e-01 -2.754418551921844482e-02 -3.135901391506195068e-01 2.008984237909317017e-01
9.780442714691162109e-02 -1.326962113380432129e-01 3.287728130817413330e-01 7.312001287937164307e-02 -3.136751428246498108e-02 9.955155104398727417e-02 -5.932535603642463684e-02 5.118578299880027771e-02 -1.543662548065185547e-01 2.076368182897567749e-01 4.128936231136322021e-01 8.931735903024673462e-02 -2.121253162622451782e-01 -2.770693600177764893e-01 2.742562629282474518e-02 -3.518161773681640625e-01 -2.116272896528244019e-01 4.347269237041473389e-02 3.468402922153472900e-01 2.600924670696258545e-02 -3.164739608764648438e-01 4.945670813322067261e-02 1.144973859190940857e-01 -1.082150116562843323e-01 1.139292195439338684e-01 -3.140363469719886780e-02 1.759136281907558441e-02 -1.139356121420860291e-01 1.071852967143058777e-01 1.782667450606822968e-02 6.377311795949935913e-02 1.116202175617218018e-01
2.354488968849182129e-01 5.355148389935493469e-02 -2.830928936600685120e-02 -2.820695340633392334e-01 -2.388960123062133789e-01 2.902550399303436279e-01 -3.291202709078788757e-02 1.343452334403991699e-01 -2.532570064067840576e-01 1.843680590391159058e-01 -1.321688890457153320e-01 1.217913404107093811e-01 -2.444151192903518677e-01 -2.464009821414947510e-01 5.803163349628448486e-02 -8.909394592046737671e-02 -3.778221830725669861e-02 -8.881936222314834595e-02 -1.619458049535751343e-01 1.647179126739501953e-01 8.258138783276081085e-03 -1.587736308574676514e-01 -3.809857368469238281e-02 1.728752702474594116e-01 -2.784242033958435059e-01 3.564401268959045410e-01 -1.235924102365970612e-02 1.865151822566986084e-01 1.523099094629287720e-01 1.407034248113632202e-01 -2.726523764431476593e-02 1.901353150606155396e-01
7.036927342414855957e-02 -2.480299584567546844e-02 -2.344569563865661621e-01 -3.603288903832435608e-02 -3.992527350783348083e-02 6.371250003576278687e-02 7.509611081331968307e-03 1.429664492607116699e-01 -1.067118998616933823e-02 -1.745635643601417542e-02 2.706814110279083252e-01 3.800589442253112793e-01 -1.058352589607238770e-01 -3.611194789409637451e-01 1.059979666024446487e-03 -1.230926960706710815e-01 1.432863473892211914e-01 -5.370108410716056824e-02 2.008299976587295532e-01 3.590165674686431885e-01 -1.473255753517150879e-01 3.435962200164794922e-01 -6.156028434634208679e-02 1.914203763008117676e-01 -1.453762967139482498e-02 2.279286533594131470e-01 -1.781424582004547119e-01 -9.627468138933181763e-02 1.789107322692871094e-01 -7.683775573968887329e-02 -1.283585578203201294e-01 1.293523758649826050e-01
1.788424998521804810e-01 -1.100503560155630112e-02 1.946926265954971313e-01 1.012221500277519226e-01 -1.060692891478538513e-01 3.768825829029083252e-01 -1.041330620646476746e-01 -8.910560607910156250e-02 2.833116054534912109e-02 1.815895177423954010e-02 -5.306169763207435608e-02 5.525164008140563965e-01 -3.314607893116772175e-04 -2.794483900070190430e-01 -3.418650478124618530e-02 5.084458738565444946e-02 -2.289463281631469727e-01 -2.273348160088062286e-02 6.223032623529434204e-02 4.815457761287689209e-02 1.810738891363143921e-01 2.302074283361434937e-01 -1.408461928367614746e-01 2.329845428466796875e-01 4.437251016497612000e-02 2.781705260276794434e-01 2.717796526849269867e-02 1.342811435461044312e-01 7.094627618789672852e-02 7.771547138690948486e-02 1.513068675994873047e-01 7.408628612756729126e-02
2.007899880409240723e-01 6.024814397096633911e-02 1.957227438688278198e-01 -1.935292482376098633e-01 6.106972321867942810e-02 1.555656939744949341e-01 6.665775924921035767e-02 -1.116752624511718750e-01 -3.213864564895629883e-01 -1.226214095950126648e-01 7.335612922906875610e-02 3.750810623168945312e-01 -7.915119081735610962e-02 9.521900676190853119e-03 1.317456364631652832e-01 -4.936014860868453979e-02 -2.652764320373535156e-01 -2.635835111141204834e-01 1.578253656625747681e-01 1.227776706218719482e-01 1.977923139929771423e-02 -7.857973128557205200e-02 2.679471969604492188e-01 1.773508042097091675e-01 6.377743184566497803e-02 3.451930582523345947e-01 2.001160383224487305e-01 1.584933251142501831e-01 -2.765205875039100647e-02 -2.202932350337505341e-02 -2.155694514513015747e-01 -1.383776217699050903e-01
-9.793187677860260010e-02 -1.034707874059677124e-01 3.905139863491058350e-01 -9.941234439611434937e-02 -9.515414386987686157e-02 1.362163275480270386e-01 -9.081034362316131592e-02 -1.151627823710441589e-01 -2.076794803142547607e-01 9.881195425987243652e-02 4.351499378681182861e-01 3.615244477987289429e-02 -1.826255470514297485e-01 -1.575383841991424561e-01 1.418849676847457886e-01 -2.960913181304931641e-01 -2.659080326557159424e-01 6.789276003837585449e-02 2.782418429851531982e-01 1.817214936017990112e-01 -2.966561615467071533e-01 -1.158200763165950775e-02 1.960365921258926392e-01 1.557374373078346252e-02 2.091123722493648529e-02 7.521619647741317749e-02 1.499145925045013428e-01 1.042363122105598450e-01 3.342673182487487793e-02 1.314764190465211868e-02 2.219113055616617203e-03 7.330119609832763672e-02
8.784024417400360107e-02 8.284176141023635864e-02 2.978622019290924072e-01 1.168159842491149902e-01 -1.063620671629905701e-02 8.055715262889862061e-02 1.219680067151784897e-02 -1.954374164342880249e-01 -2.330574989318847656e-01 -9.392330795526504517e-02 1.782746016979217529e-01 2.064947038888931274e-01 -5.751195549964904785e-02 -3.565552234649658203e-01 -8.458910137414932251e-02 -1.215851958841085434e-02 2.087343484163284302e-02 4.796928912401199341e-02 -1.351042836904525757e-01 -8.848632872104644775e-02 -1.423443108797073364e-01 2.600214481353759766e-01 1.806228309869766235e-01 -1.451512426137924194e-01 1.383505910634994507e-01 4.237533211708068848e-01 -1.438274085521697998e-01 -1.535824537277221680e-01 3.002489507198333740e-01 8.554342389106750488e-02 -2.193629741668701172e-01 6.204516440629959106e-02
-2.001345343887805939e-02 6.595549732446670532e-02 3.866437375545501709e-01 8.839643746614456177e-02 1.062499955296516418e-01 1.452175620943307877e-02 -1.663096547126770020e-01 3.012855164706707001e-02 -8.268591761589050293e-02 6.781341135501861572e-02 5.218425989151000977e-01 1.595397144556045532e-01 -1.986230313777923584e-01 -2.521915435791015625e-01 1.979034021496772766e-02 -3.269637003540992737e-02 3.944012895226478577e-02 1.409222837537527084e-02 2.129531353712081909e-01 -1.532946527004241943e-01 -1.828487962484359741e-01 -3.056187555193901062e-02 3.186733126640319824e-01 -7.414059713482856750e-03 -1.209436208009719849e-01 1.066411361098289490e-01 2.039134353399276733e-01 1.095535829663276672e-01 -2.988723106682300568e-02 -6.134006381034851074e-02 -1.620299369096755981e-01 2.590074241161346436e-01
1.859318912029266357e-01 1.104202792048454285e-01 1.289472132921218872e-01 -1.610369607806205750e-02 -2.190809845924377441e-01 6.740894168615341187e-02 5.471939221024513245e-02 -1.556540280580520630e-01 -4.716464132070541382e-02 3.976044058799743652e-01 5.607680976390838623e-02 1.651482433080673218e-01 -7.097171247005462646e-02 -1.847525984048843384e-01 2.030568569898605347e-01 -1.851218640804290771e-01 -7.324209809303283691e-02 -9.167850017547607422e-02 -1.244449615478515625e-01 2.792147360742092133e-02 -1.881223618984222412e-01 7.679813355207443237e-02 -4.702731966972351074e-02 2.373684346675872803e-01 1.404695659875869751e-01 4.192105531692504883e-01 -2.777274847030639648e-01 -2.908110022544860840e-01 2.033350467681884766e-01 -8.466422557830810547e-02 -2.422456629574298859e-02 1.225983127951622009e-01
-2.550031244754791260e-02 -4.827406629920005798e-02 6.697139143943786621e-02 1.235597133636474609e-01 -2.744209170341491699e-01 1.810497939586639404e-01 1.034784913063049316e-01 -9.303180873394012451e-02 1.270348876714706421e-01 -3.519143164157867432e-02 3.585739135742187500e-01 -1.964447321370244026e-03 -3.420182466506958008e-01 -3.616894185543060303e-01 2.450167685747146606e-01 -5.493401363492012024e-02 -1.894533038139343262e-01 -1.461671590805053711e-01 3.302177041769027710e-02 -1.294175088405609131e-01 -2.008141726255416870e-01 -6.799377501010894775e-02 -3.690141486003994942e-03 2.698144912719726562e-01 -1.158397123217582703e-01 1.698427051305770874e-01 -1.338831484317779541e-01 1.722221970558166504e-01 1.399991801008582115e-03 2.685249149799346924e-01 -1.496879160404205322e-01 -1.256675124168395996e-01
-2.447370439767837524e-02 1.278811246156692505e-01 2.189121991395950317e-01 -1.128176301717758179e-01 4.182784631848335266e-02 1.346114277839660645e-01 2.631558179855346680e-01 -1.290641874074935913e-01 1.011427342891693115e-01 2.529799938201904297e-01 8.006854355335235596e-02 3.376850783824920654e-01 -2.819920182228088379e-01 -3.125843107700347900e-01 1.390015333890914917e-01 1.526741236448287964e-01 9.483145549893379211e-03 -3.551167845726013184e-01 7.964114099740982056e-02 1.284639388322830200e-01 -9.828232228755950928e-03 1.237934157252311707e-01 -2.431014329195022583e-01 9.040186554193496704e-02 6.893531233072280884e-02 3.743631765246391296e-02 -1.075089350342750549e-02 1.708849668502807617e-01 -5.600277706980705261e-02 3.585704565048217773e-01 -5.386329814791679382e-02 -1.647976040840148926e-02
1.404336094856262207e-01 1.437277644872665405e-01 1.955722719430923462e-01 6.480567902326583862e-02 -1.188259497284889221e-01 4.519166797399520874e-02 -7.755499798804521561e-03 -1.310570985078811646e-01 1.414344012737274170e-01 3.824548795819282532e-02 2.014753967523574829e-01 2.220793217420578003e-01 2.049683183431625366e-01 -2.740739472210407257e-02 1.555771380662918091e-01 -1.809339225292205811e-01 1.363321989774703979e-01 -3.190985023975372314e-01 7.377335429191589355e-02 -3.667402267456054688e-02 -3.049956560134887695e-01 -5.226498935371637344e-03 1.985338330268859863e-01 -1.793598234653472900e-01 -3.758965134620666504e-01 3.330363929271697998e-01 2.330961227416992188e-01 -2.257992029190063477e-01 -9.757575392723083496e-02 1.346454396843910217e-02 -9.660156816244125366e-02 -6.552999466657638550e-02
-3.913843259215354919e-02 7.181937247514724731e-02 -1.877552829682826996e-02 1.619686633348464966e-01 -2.173580229282379150e-01 2.915466390550136566e-02 4.924158751964569092e-02 -1.607832312583923340e-01 -7.370316982269287109e-02 -2.090636342763900757e-01 4.557400196790695190e-02 1.384210735559463501e-01 -1.299707591533660889e-01 -3.852066099643707275e-01 2.173682451248168945e-01 -1.928811222314834595e-01 -1.129561141133308411e-01 -1.830091774463653564e-01 6.503059715032577515e-02 -3.030692972242832184e-02 -2.514484524726867676e-01 1.020424291491508484e-01 -1.203173622488975525e-01 3.145480751991271973e-01 -3.048701211810112000e-02 2.029685676097869873e-01 -8.807350695133209229e-02 2.154712527990341187e-01 1.896047294139862061e-01 4.116894304752349854e-01 -9.636071324348449707e-02 -1.440794616937637329e-01
4.948124662041664124e-02 -2.217381075024604797e-02 1.533624231815338135e-01 3.314470052719116211e-01 1.200280711054801941e-02 9.369353763759136200e-03 -6.712590157985687256e-02 -1.860924810171127319e-02 -1.334622800350189209e-01 2.034302055835723877e-01 3.537809252738952637e-01 4.274180829524993896e-01 1.014765501022338867e-01 -1.648713499307632446e-01 2.033363580703735352e-01 -1.911401599645614624e-01 -1.895479708909988403e-01 -7.321489602327346802e-02 3.618929684162139893e-01 7.710390537977218628e-02 -1.072455415851436555e-04 3.430822119116783142e-02 -8.516072295606136322e-03 -1.629325002431869507e-02 -8.889693766832351685e-02 2.120689153671264648e-01 1.724723875522613525e-01 2.119667977094650269e-01 4.497715830802917480e-02 -2.460480034351348877e-01 -6.699512898921966553e-02 4.331685602664947510e-02
3.692536056041717529e-02 1.311912834644317627e-01 -9.402737021446228027e-02 -1.072434112429618835e-01 1.405238509178161621e-01 5.884846299886703491e-02 1.506956219673156738e-01 1.418951004743576050e-01 1.261253803968429565e-01 -6.796389073133468628e-02 1.881626248359680176e-01 2.245441824197769165e-02 -4.789037629961967468e-02 -5.957548022270202637e-01 2.164939045906066895e-01 -1.823185570538043976e-02 -1.162832528352737427e-01 -8.667696267366409302e-02 1.500691771507263184e-01 1.658267527818679810e-01 -2.302118949592113495e-02 1.385045498609542847e-01 1.740716397762298584e-01 5.641873553395271301e-02 -7.601935416460037231e-02 2.989926040172576904e-01 -8.428092300891876221e-02 5.089166015386581421e-02 3.651217520236968994e-01 -6.094262376427650452e-02 -2.576679289340972900e-01 4.041608050465583801e-02
1.502900719642639160e-01 6.007144227623939514e-02 2.535429894924163818e-01 -2.834871411323547363e-01 -1.953102499246597290e-01 1.540253013372421265e-01 2.063231170177459717e-01 -1.511636674404144287e-01 1.577806621789932251e-01 -1.236966159194707870e-02 2.530649304389953613e-01 3.706544339656829834e-01 1.124496981501579285e-01 4.747619479894638062e-02 1.016429513692855835e-01 1.204194873571395874e-01 1.012900378555059433e-02 -1.586574614048004150e-01 2.043553590774536133e-01 1.501292083412408829e-02 -1.372700184583663940e-01 2.384408712387084961e-01 -2.483320981264114380e-01 3.887417167425155640e-02 -1.471315603703260422e-02 2.866187989711761475e-01 7.836876064538955688e-02 9.979891777038574219e-02 1.946629881858825684e-01 2.317667193710803986e-02 -2.955515384674072266e-01 7.260919362306594849e-02
2.399832457304000854e-01 -5.828562006354331970e-02 -1.133432984352111816e-01 -1.255372911691665649e-01 -1.049251854419708252e-01 -2.434544712305068970e-01 -7.808329164981842041e-02 4.495423287153244019e-02 2.002154588699340820e-01 -5.219877883791923523e-02 2.692674994468688965e-01 5.198286175727844238e-01 -1.002672910690307617e-01 -3.401083173230290413e-03 -1.297022700309753418e-01 9.627819992601871490e-03 3.973249718546867371e-02 -2.427562475204467773e-01 2.962262630462646484e-01 1.695728152990341187e-01 -1.708573400974273682e-01 -2.403514832258224487e-01 -8.731227368116378784e-02 6.924989074468612671e-02 5.621486157178878784e-02 2.132542729377746582e-01 1.618504524230957031e-02 -6.038229912519454956e-02 1.673687994480133057e-01 4.031063243746757507e-02 -8.037733286619186401e-02 2.333489060401916504e-01
-3.207188099622726440e-02 2.227932065725326538e-01 6.086787581443786621e-01 5.011790245771408081e-02 -1.081853732466697693e-01 1.122730746865272522e-01 -9.099278599023818970e-02 2.046236395835876465e-01 9.196293540298938751e-03 2.135906517505645752e-01 1.780227273702621460e-01 1.645207703113555908e-01 1.224708482623100281e-01 9.422236680984497070e-02 1.172594353556632996e-01 -1.216217782348394394e-02 -9.771760553121566772e-02 2.016366831958293915e-02 1.385074853897094727e-01 7.389093190431594849e-02 -7.266447693109512329e-02 3.476585075259208679e-02 2.444227784872055054e-01 6.481662392616271973e-02 -1.288621127605438232e-01 1.163316369056701660e-01 -1.051337867975234985e-01 -1.052803918719291687e-01 2.760541439056396484e-01 3.209093213081359863e-01 -1.509142965078353882e-01 -1.903902180492877960e-02
4.759874567389488220e-02 -1.591555327177047729e-01 -1.960416287183761597e-01 -1.200548335909843445e-01 -1.791943758726119995e-01 4.167186021804809570e-01 -2.991892099380493164e-01 2.209427393972873688e-02 1.548306196928024292e-01 -7.799047976732254028e-03 1.366872191429138184e-01 9.936422854661941528e-02 4.000767692923545837e-02 -4.094947576522827148e-01 1.644083112478256226e-01 -1.443535238504409790e-01 5.224074423313140869e-02 -2.075765951303765178e-04 2.827761471271514893e-01 -9.693448245525360107e-02 -2.302103936672210693e-01 -1.379453390836715698e-01 2.238781154155731201e-01 1.831841468811035156e-02 2.096637338399887085e-02 2.133720219135284424e-01 -4.546527564525604248e-02 5.041415989398956299e-02 8.822552114725112915e-02 2.825374901294708252e-01 -3.247438743710517883e-02 1.531154010444879532e-02
-7.362528890371322632e-02 -1.795700639486312866e-01 1.706835180521011353e-01 -2.146337330341339111e-01 -2.228490412235260010e-01 3.229957222938537598e-01 -1.754853278398513794e-01 -1.398765016347169876e-02 8.643102645874023438e-02 1.497844606637954712e-02 -8.979621529579162598e-02 9.882601350545883179e-02 -5.956208333373069763e-02 -2.557104825973510742e-01 8.115935325622558594e-02 -2.896622195839881897e-02 6.249115616083145142e-02 -4.294817149639129639e-02 3.387108743190765381e-01 9.613352268934249878e-02 -1.855125725269317627e-01 -2.829928100109100342e-01 -2.134312316775321960e-02 2.903724014759063721e-01 4.679390415549278259e-02 1.738152503967285156e-01 2.000674307346343994e-01 1.935466676950454712e-01 2.422540336847305298e-01 2.631076574325561523e-01 -1.788877844810485840e-01 3.845276683568954468e-02
1.794020384550094604e-01 1.048786193132400513e-01 3.504832834005355835e-02 1.173129230737686157e-01 2.272286266088485718e-01 2.188803106546401978e-01 -8.533973991870880127e-02 2.329189926385879517e-01 1.393126249313354492e-01 6.174531206488609314e-02 3.144944608211517334e-01 5.227537155151367188e-01 -1.416959613561630249e-01 2.736620418727397919e-02 1.893775314092636108e-01 1.649401634931564331e-01 4.620870109647512436e-03 -1.231871992349624634e-01 4.442849382758140564e-02 -1.065207421779632568e-01 -2.301897555589675903e-01 -7.854126393795013428e-02 -7.111724466085433960e-02 1.949634253978729248e-01 -1.122215315699577332e-01 3.067340552806854248e-01 -1.157079637050628662e-01 2.855713479220867157e-03 7.717601209878921509e-02 1.385363340377807617e-01 7.311619073152542114e-02 1.419252008199691772e-01
5.355174466967582703e-02 4.859893023967742920e-02 1.383225321769714355e-01 2.555966377258300781e-01 -8.786790817975997925e-02 5.292710289359092712e-02 -1.790459603071212769e-01 -4.696898534893989563e-02 -3.239166438579559326e-01 2.033508270978927612e-01 3.457902669906616211e-01 3.941865265369415283e-01 -1.197997108101844788e-01 -1.799358129501342773e-01 1.853718608617782593e-01 -2.491559684276580811e-01 -1.940401792526245117e-01 -1.347112655639648438e-01 2.466011643409729004e-01 1.505857557058334351e-01 1.016696467995643616e-01 3.475673869252204895e-02 -5.130602791905403137e-02 1.679848730564117432e-01 6.555057130753993988e-03 9.126497060060501099e-02 2.261856347322463989e-01 6.908465921878814697e-02 2.018787562847137451e-01 -5.523205175995826721e-02 1.045503169298171997e-01 -2.000252529978752136e-02
2.658694684505462646e-01 1.663716882467269897e-01 2.321616262197494507e-01 -1.372629106044769287e-01 9.542607516050338745e-02 7.890640199184417725e-02 -4.795726388692855835e-02 3.134079650044441223e-02 -1.359806656837463379e-01 1.746787726879119873e-01 -1.321298182010650635e-01 4.136173427104949951e-01 4.761447664350271225e-03 -5.014446377754211426e-01 1.227687746286392212e-01 -1.861504614353179932e-01 -9.363063424825668335e-02 -7.031954079866409302e-02 -5.222918838262557983e-02 5.738630145788192749e-02 -4.028661549091339111e-02 3.455091714859008789e-01 -2.827383810654282570e-03 -7.706456631422042847e-02 5.799654498696327209e-02 2.599293738603591919e-02 9.185790270566940308e-02 7.324690371751785278e-02 3.501719608902931213e-02 -1.504475176334381104e-01 -2.096068114042282104e-01 1.980595141649246216e-01
1.417931318283081055e-01 -1.779586225748062134e-01 -2.495618071407079697e-03 -4.467482212930917740e-03 -7.955152541399002075e-03 1.583729982376098633e-01 -6.396799534559249878e-02 1.516041755676269531e-01 -4.595009237527847290e-02 -8.581081405282020569e-03 1.805507689714431763e-01 2.791773378849029541e-01 -1.824745237827301025e-01 -3.588014245033264160e-01 -3.770918026566505432e-02 -1.386944353580474854e-01 2.710471749305725098e-01 -5.970596149563789368e-02 2.446298748254776001e-01 3.293083012104034424e-01 -1.904994547367095947e-01 3.602442443370819092e-01 -9.143486618995666504e-02 1.804090477526187897e-02 9.712704271078109741e-02 1.783446967601776123e-01 -1.487492471933364868e-01 -1.298334598541259766e-01 3.020873069763183594e-01 2.582770772278308868e-02 3.025898523628711700e-02 -8.618251979351043701e-02
3.317849338054656982e-01 3.916477039456367493e-02 4.417116753756999969e-03 -2.199143916368484497e-01 -3.091183900833129883e-01 1.002833172678947449e-01 2.237052842974662781e-02 -2.578503787517547607e-01 5.604153126478195190e-02 2.685504034161567688e-02 1.342091560363769531e-01 2.832449786365032196e-02 -1.096999421715736389e-01 -2.539165616035461426e-01 -2.694995105266571045e-01 3.237780183553695679e-02 -3.361323475837707520e-02 -1.503994166851043701e-01 8.175784349441528320e-02 1.300519406795501709e-01 -3.036709427833557129e-01 8.040150254964828491e-02 1.769239902496337891e-01 -4.409612715244293213e-02 2.873421609401702881e-01 3.309613764286041260e-01 2.646026909351348877e-01 6.950795650482177734e-02 1.145758256316184998e-01 1.295436769723892212e-01 -1.293103992938995361e-01 4.111669957637786865e-02
-2.071949392557144165e-01 6.293904036283493042e-02 1.022192910313606262e-01 -1.746245920658111572e-01 -8.215812593698501587e-02 -1.084833871573209763e-02 -2.581114768981933594e-01 7.851297408342361450e-02 -2.525287270545959473e-01 2.494181245565414429e-01 1.993793100118637085e-01 4.865719974040985107e-01 -4.444237798452377319e-02 -3.048473298549652100e-01 4.156401380896568298e-02 -1.880998909473419189e-02 -1.572396010160446167e-01 -1.378533393144607544e-01 1.208601519465446472e-01 7.211317121982574463e-02 -1.931190937757492065e-01 6.269424408674240112e-02 8.659309148788452148e-02 8.087375015020370483e-02 -1.113650724291801453e-01 -2.615229487419128418e-01 1.185007542371749878e-01 7.760218530893325806e-02 1.498523503541946411e-01 8.130054920911788940e-02 -2.637957967817783356e-02 2.891673743724822998e-01
-4.739419743418693542e-02 -1.539285480976104736e-01 -3.696488449349999428e-03 -1.495787054300308228e-01 -4.302849471569061279e-01 2.313220351934432983e-01 -1.213269829750061035e-01 -7.553423196077346802e-02 2.648068666458129883e-01 1.071162745356559753e-01 -4.783876240253448486e-02 4.584753811359405518e-01 9.941000491380691528e-02 -1.866805553436279297e-01 -2.350825816392898560e-02 -3.414253592491149902e-01 1.106618810445070267e-02 -1.457566469907760620e-01 8.889739215373992920e-02 -4.991963040083646774e-03 -8.541180193424224854e-02 -3.275806829333305359e-02 -9.586793929338455200e-02 6.445826590061187744e-02 1.091804355382919312e-02 2.358005791902542114e-01 2.389563173055648804e-01 -9.068713337182998657e-02 1.745394319295883179e-01 5.433580651879310608e-02 -1.660022139549255371e-01 -6.019658595323562622e-02
-1.278006844222545624e-02 -9.965163469314575195e-02 1.336224526166915894e-01 -7.979588955640792847e-02 1.109458729624748230e-01 3.118132054805755615e-01 1.071282699704170227e-01 -4.602251201868057251e-02 1.361785084009170532e-01 1.437609344720840454e-01 2.913752794265747070e-01 1.397377252578735352e-01 6.279408931732177734e-02 -8.226008154451847076e-03 1.691105365753173828e-01 -2.327395230531692505e-01 -7.139421254396438599e-02 -3.787118792533874512e-01 1.530611217021942139e-01 2.380720339715480804e-03 -1.766411513090133667e-01 3.443322703242301941e-02 5.400519445538520813e-02 7.023531943559646606e-02 1.578317731618881226e-01 1.980661600828170776e-01 3.856145739555358887e-01 2.216493934392929077e-01 2.345746308565139771e-01 1.451734900474548340e-01 -9.834338724613189697e-02 2.284898757934570312e-01
1.374032199382781982e-01 -3.108334541320800781e-02 3.159409761428833008e-01 2.815801464021205902e-02 -1.253740955144166946e-02 1.589322090148925781e-01 -1.247302368283271790e-01 1.453467551618814468e-02 -1.973874568939208984e-01 1.519354879856109619e-01 4.037615060806274414e-01 1.233334392309188843e-01 -1.580942720174789429e-01 -1.928343623876571655e-01 2.399718910455703735e-01 -3.053158223628997803e-01 -9.999887645244598389e-02 -4.951471835374832153e-02 3.055755794048309326e-01 2.780616842210292816e-02 -4.375746250152587891e-01 5.458521842956542969e-02 1.146547719836235046e-01 -2.252611704170703888e-02 5.101625621318817139e-02 4.594520851969718933e-02 1.102572977542877197e-01 9.469316154718399048e-02 2.272596023976802826e-02 -1.275045573711395264e-01 8.836840093135833740e-02 1.413079053163528442e-01
1.627404540777206421e-01 1.812317818403244019e-01 1.976583600044250488e-01 -7.329934090375900269e-02 -2.555948793888092041e-01 7.597424089908599854e-02 -1.697913110256195068e-01 1.866286695003509521e-01 -1.919354051351547241e-01 1.474031060934066772e-01 7.918342202901840210e-02 -2.684984914958477020e-02 3.391199707984924316e-01 -1.486139744520187378e-01 1.503263562917709351e-01 1.722008176147937775e-02 -6.685347110033035278e-02 -2.161344885826110840e-01 -7.339718937873840332e-02 8.661988377571105957e-02 -9.350245445966720581e-02 4.556325823068618774e-02 1.498437374830245972e-01 1.200874820351600647e-01 -3.554531335830688477e-01 8.075585216283798218e-02 4.459891002625226974e-03 1.006539016962051392e-01 3.093150258064270020e-01 -3.087560646235942841e-03 -3.731290996074676514e-01 2.150147408246994019e-01
3.144155442714691162e-01 -2.938799187541007996e-02 6.176096573472023010e-02 -6.912906188517808914e-03 3.930293396115303040e-02 2.254122197628021240e-01 1.023630201816558838e-01 -9.370509535074234009e-02 3.383211046457290649e-02 8.309978991746902466e-02 3.336519002914428711e-01 2.659129500389099121e-01 3.634860739111900330e-02 -7.945225387811660767e-02 -1.303968280553817749e-01 8.164664730429649353e-03 -2.039503753185272217e-01 -2.110380381345748901e-01 -3.075920231640338898e-02 4.846629127860069275e-02 -2.791985869407653809e-01 2.344750910997390747e-01 8.773379027843475342e-02 1.216864287853240967e-01 2.808687388896942139e-01 3.350665569305419922e-01 2.346713393926620483e-01 1.397264599800109863e-01 2.132796123623847961e-02 1.987092792987823486e-01 -2.305121123790740967e-01 -7.953182607889175415e-02
1.196208223700523376e-01 6.376135349273681641e-02 3.092969655990600586e-01 2.016630321741104126e-01 2.645515203475952148e-01 1.021231189370155334e-01 -2.760701775550842285e-01 -1.837953738868236542e-02 -4.212138056755065918e-02 1.028659492731094360e-01 2.687455415725708008e-01 2.966479361057281494e-01 -5.422285944223403931e-02 -6.560336798429489136e-02 4.840322770178318024e-03 8.189775049686431885e-02 -6.532916799187660217e-03 -1.730417758226394653e-01 4.186353981494903564e-01 -2.153567411005496979e-02 -7.429350167512893677e-02 1.775414943695068359e-01 3.307155370712280273e-01 -1.763086467981338501e-01 -1.558291912078857422e-01 4.674829542636871338e-02 1.077093333005905151e-01 1.488616913557052612e-01 8.503148704767227173e-02 1.090050786733627319e-01 -1.877648383378982544e-01 6.299427151679992676e-02
6.964847445487976074e-02 2.231916226446628571e-02 -2.192582935094833374e-02 1.541803926229476929e-01 -3.093926981091499329e-02 2.779982984066009521e-01 -2.012223452329635620e-01 -8.226241916418075562e-03 -6.672913581132888794e-02 -2.728635966777801514e-01 -1.137482374906539917e-01 -1.469617430120706558e-02 -1.377962380647659302e-01 -3.674873113632202148e-01 2.973056137561798096e-01 -1.373424828052520752e-01 2.518572099506855011e-02 -1.242719367146492004e-01 1.013181284070014954e-01 1.377565413713455200e-01 -4.198202788829803467e-01 -8.778463304042816162e-02 6.737096235156059265e-03 1.085054352879524231e-01 -2.914070338010787964e-02 2.613242864608764648e-01 -6.004437804222106934e-02 -2.373368293046951294e-02 2.712269425392150879e-01 2.526396811008453369e-01 -4.749978706240653992e-02 2.102398425340652466e-01
3.163109719753265381e-01 -1.600132733583450317e-01 1.895720958709716797e-01 -4.066713452339172363e-01 1.822249218821525574e-02 2.962145805358886719e-01 -1.280128061771392822e-01 1.630039699375629425e-02 5.817133933305740356e-02 -9.267791360616683960e-02 3.161797225475311279e-01 1.528439670801162720e-01 -1.374752447009086609e-02 -2.001659758388996124e-02 8.511560037732124329e-03 -4.873156920075416565e-02 -1.318646967411041260e-01 -5.209331586956977844e-02 3.219948112964630127e-01 -5.359177291393280029e-02 -1.344505697488784790e-01 1.100148931145668030e-01 -1.842992454767227173e-01 -1.987985742744058371e-04 1.642155088484287262e-02 2.094954103231430054e-01 3.627675026655197144e-02 -9.688000194728374481e-03 9.688034653663635254e-02 1.297176349908113480e-02 -4.188213050365447998e-01 9.284711629152297974e-02
2.116527780890464783e-02 9.088174998760223389e-02 3.999819979071617126e-02 -8.973462879657745361e-02 -2.147253751754760742e-01 2.565271556377410889e-01 -7.680007070302963257e-02 -1.594392023980617523e-02 1.129977852106094360e-01 9.304285980761051178e-03 2.451106719672679901e-02 1.916780485771596432e-03 -1.381153911352157593e-01 -2.672394514083862305e-01 4.329654574394226074e-02 -1.575989574193954468e-01 3.703548759222030640e-02 -4.288868606090545654e-02 3.038573861122131348e-01 2.109792828559875488e-02 -9.519623219966888428e-02 -4.537745937705039978e-02 -1.996494829654693604e-01 1.255293488502502441e-01 -1.124609708786010742e-01 2.692022621631622314e-01 1.697674393653869629e-01 1.911022067070007324e-01 3.044979870319366455e-01 -1.415548622608184814e-01 -5.539292693138122559e-01 1.153375115245580673e-02
2.293937504291534424e-01 5.367616191506385803e-02 3.344068229198455811e-01 6.282962113618850708e-02 -5.321789905428886414e-02 7.566597312688827515e-02 -2.238709330558776855e-01 -8.460379391908645630e-02 -1.351392418146133423e-01 -1.534755621105432510e-02 -7.838332653045654297e-02 2.060419470071792603e-01 -1.349759697914123535e-01 -3.205393999814987183e-02 -5.629231780767440796e-02 -7.318128645420074463e-02 -2.290685921907424927e-01 -1.430215984582901001e-01 2.953349649906158447e-01 1.162765100598335266e-01 -7.528008520603179932e-02 2.439632266759872437e-01 1.632944792509078979e-01 1.124420687556266785e-01 -2.277291417121887207e-01 -1.909423246979713440e-02 9.667197614908218384e-02 -1.201735436916351318e-01 -9.160423278808593750e-02 3.610755205154418945e-01 -2.495133131742477417e-01 3.358909487724304199e-01
-8.161600679159164429e-02 -2.114112079143524170e-01 -1.842771321535110474e-01 -2.176267057657241821e-01 -3.754431903362274170e-01 1.138627007603645325e-01 -1.854833401739597321e-02 -1.287371665239334106e-02 8.395791053771972656e-02 -4.317799583077430725e-02 2.135844081640243530e-01 6.750828027725219727e-02 -2.922970950603485107e-01 -3.084226250648498535e-01 1.404564082622528076e-01 7.788088172674179077e-02 -1.875838041305541992e-01 -8.615292608737945557e-02 1.005502790212631226e-02 8.507834374904632568e-02 -1.268024891614913940e-01 1.161063741892576218e-02 2.616400122642517090e-01 7.301872968673706055e-02 -2.212480157613754272e-01 3.455491364002227783e-01 -2.076580375432968140e-01 1.949357092380523682e-01 -5.184113234281539917e-02 9.988383203744888306e-02 -1.384193450212478638e-01 1.618551313877105713e-01
3.247873187065124512e-01 1.029236763715744019e-01 1.133123636245727539e-01 8.736974559724330902e-03 -1.615094095468521118e-01 -6.506737321615219116e-02 3.364767134189605713e-02 3.050099872052669525e-02 -5.076649785041809082e-02 3.100956976413726807e-02 3.818101882934570312e-01 1.143507137894630432e-01 -6.545531749725341797e-02 -8.147433400154113770e-02 1.159769594669342041e-01 -4.394197091460227966e-02 -1.627616137266159058e-01 -6.539095193147659302e-02 -1.151244789361953735e-01 1.474451273679733276e-01 -2.688846886157989502e-01 4.031045436859130859e-01 3.253978490829467773e-01 2.047931402921676636e-01 2.066554129123687744e-01 1.072417423129081726e-01 -1.621453091502189636e-02 -1.692233830690383911e-01 3.293831348419189453e-01 9.642981737852096558e-02 -2.315860986709594727e-02 1.059862691909074783e-02
6.385172903537750244e-02 9.176215529441833496e-02 -4.201659932732582092e-02 -2.266919463872909546e-01 -2.243415564298629761e-01 2.641202807426452637e-01 -6.187021359801292419e-02 -2.580763772130012512e-02 1.247012242674827576e-02 1.587647944688796997e-01 4.194148257374763489e-02 1.323695927858352661e-01 1.985540539026260376e-01 -1.921193599700927734e-01 1.510126292705535889e-01 1.503764241933822632e-01 3.188316822052001953e-01 -3.964444398880004883e-01 -1.340108960866928101e-01 2.317213714122772217e-01 -3.036645054817199707e-01 -5.229456722736358643e-02 1.015358939766883850e-01 9.025816805660724640e-03 -1.201811581850051880e-01 8.728548139333724976e-02 -2.398261614143848419e-02 1.063061356544494629e-01 2.708924710750579834e-01 2.074485719203948975e-01 5.993629992008209229e-02 2.315378785133361816e-01
-4.995868355035781860e-02 1.742800921201705933e-01 5.856640264391899109e-02 2.350171469151973724e-02 -2.998950779438018799e-01 -2.580745378509163857e-03 -2.145356684923171997e-01 2.496063560247421265e-01 -1.728644967079162598e-01 1.405589133501052856e-01 1.564412266016006470e-01 2.036234885454177856e-01 -1.441145390272140503e-01 -9.688756614923477173e-02 -7.475262135267257690e-02 -1.389934718608856201e-01 -1.742077916860580444e-01 -2.694804966449737549e-01 2.144660651683807373e-01 -8.959386497735977173e-02 -6.214321404695510864e-02 1.236903741955757141e-01 3.259352147579193115e-01 2.374232262372970581e-01 6.619176268577575684e-02 -1.040799990296363831e-01 1.629930585622787476e-01 2.942331880331039429e-02 -3.233617171645164490e-02 8.896920084953308105e-02 -3.450856506824493408e-01 2.911865413188934326e-01
-3.443859517574310303e-02 4.593904130160808563e-03 1.613570451736450195e-01 1.093001738190650940e-01 -6.559223681688308716e-02 1.590116322040557861e-01 -1.897943019866943359e-01 -2.200306020677089691e-02 -2.899732887744903564e-01 2.177189588546752930e-01 3.722629547119140625e-01 2.946524322032928467e-01 1.063413843512535095e-01 -1.919420361518859863e-01 7.596405595541000366e-02 -3.581548631191253662e-01 1.366593390703201294e-01 -2.614428699016571045e-01 3.455348014831542969e-01 1.974486559629440308e-01 1.582093909382820129e-02 -4.010332748293876648e-02 2.361701801419258118e-02 6.174006313085556030e-02 9.580539539456367493e-03 -9.244836121797561646e-02 9.490253031253814697e-02 2.145650833845138550e-01 7.093366235494613647e-02 -1.457528769969940186e-01 4.949288442730903625e-02 -1.076607480645179749e-01
-1.899848282337188721e-01 3.087360598146915436e-02 3.588470518589019775e-01 -3.816916374489665031e-03 -2.521781325340270996e-01 2.572922036051750183e-02 -2.157909721136093140e-01 1.775117963552474976e-01 -3.676112592220306396e-01 2.020809799432754517e-02 2.195354551076889038e-02 1.061360910534858704e-02 -1.652280092239379883e-01 -1.042748391628265381e-01 1.713362336158752441e-01 -1.466222107410430908e-01 -5.714327469468116760e-02 -7.864692807197570801e-02 4.015032351016998291e-01 1.944583207368850708e-01 -2.644778788089752197e-01 1.464751213788986206e-01 1.428448557853698730e-01 -4.195717163383960724e-03 -3.211713954806327820e-02 1.802521497011184692e-01 2.049183696508407593e-01 4.270398057997226715e-03 7.386168092489242554e-02 2.456620633602142334e-01 5.098265781998634338e-02 4.933428019285202026e-02
7.801420241594314575e-02 3.359273076057434082e-02 4.143258929252624512e-02 -1.656207144260406494e-01 -3.784913942217826843e-02 9.236363321542739868e-02 1.509933620691299438e-01 2.062615193426609039e-02 5.760454386472702026e-02 -3.339232876896858215e-02 2.499653846025466919e-01 2.777737975120544434e-01 -1.950089586898684502e-03 2.689390815794467926e-02 2.312379330396652222e-01 -4.430917203426361084e-01 3.211762011051177979e-02 -2.485330998897552490e-01 1.933593302965164185e-02 -1.925643384456634521e-01 -2.256765067577362061e-01 2.817561924457550049e-01 7.461266592144966125e-03 -1.878856122493743896e-02 -1.845624297857284546e-02 7.734795659780502319e-02 7.877477258443832397e-02 2.622045576572418213e-01 1.326190382242202759e-01 1.978596895933151245e-01 -2.063579857349395752e-01 3.525161147117614746e-01
9.169290959835052490e-02 -1.023862138390541077e-01 2.436882704496383667e-01 9.680316597223281860e-02 6.871098279953002930e-02 1.043063029646873474e-01 -4.838893935084342957e-02 -1.368027925491333008e-01 -3.530583381652832031e-01 3.401707410812377930e-01 1.823067814111709595e-01 3.564141094684600830e-01 -1.701761037111282349e-01 -1.996013075113296509e-01 6.108430400490760803e-02 -1.756296008825302124e-01 -1.880245953798294067e-01 -1.445861458778381348e-01 3.876007497310638428e-01 2.271346561610698700e-02 -3.080279827117919922e-01 -9.204343706369400024e-02 5.473207682371139526e-02 -8.251732587814331055e-02 1.203976869583129883e-01 2.543371170759201050e-02 3.800174593925476074e-02 -2.975839376449584961e-02 1.252373754978179932e-01 -8.106148242950439453e-02 -8.760732412338256836e-02 6.416650861501693726e-02
2.535927891731262207e-01 -2.105265706777572632e-01 1.952904164791107178e-01 -4.970166087150573730e-01 -1.857278496026992798e-01 1.055317595601081848e-01 -3.427431732416152954e-02 -1.862451881170272827e-01 1.396013498306274414e-01 -3.941836953163146973e-02 1.705416142940521240e-01 1.792943626642227173e-01 7.492015510797500610e-02 -5.983638390898704529e-02 1.180674657225608826e-01 -2.211040705442428589e-01 6.623328477144241333e-02 -1.502608954906463623e-01 2.725569903850555420e-01 -5.467528104782104492e-02 -1.863900870084762573e-01 1.724714487791061401e-01 -2.334910780191421509e-01 1.807148940861225128e-02 -3.455517068505287170e-02 2.047104090452194214e-01 -2.579458802938461304e-02 -3.659196197986602783e-03 1.563649028539657593e-01 1.516715437173843384e-01 -2.257119566202163696e-01 6.829649955034255981e-02
-2.144471108913421631e-01 1.131637170910835266e-01 7.900934666395187378e-02 4.768273606896400452e-02 -8.874164521694183350e-02 -2.801064029335975647e-02 -4.081834256649017334e-01 2.037915438413619995e-01 -9.856180101633071899e-02 -2.843505144119262695e-02 3.064057230949401855e-01 4.861361980438232422e-01 -2.244803495705127716e-02 -1.681486368179321289e-01 -4.035165160894393921e-02 -4.599452763795852661e-02 -1.873290240764617920e-01 -6.459425389766693115e-02 1.144498884677886963e-01 2.620061337947845459e-01 -9.968344867229461670e-02 7.273546606302261353e-02 -4.019591212272644043e-02 1.228142455220222473e-01 -3.043471872806549072e-01 -1.788675785064697266e-02 1.566857248544692993e-01 2.400236874818801880e-01 2.825261652469635010e-02 2.787192724645137787e-02 -7.738508284091949463e-02 8.378062397241592407e-02
-9.940248727798461914e-02 1.543885171413421631e-01 1.385321319103240967e-01 1.241505518555641174e-01 3.047026228159666061e-03 3.505393117666244507e-02 -1.645650863647460938e-01 -9.432922117412090302e-03 2.429437488317489624e-01 -2.762184664607048035e-02 1.674062311649322510e-01 3.363016620278358459e-02 -1.884530186653137207e-01 -4.399326443672180176e-01 2.006960362195968628e-01 -6.886429339647293091e-02 6.509344279766082764e-02 -3.448970317840576172e-01 1.064968034625053406e-01 3.027966618537902832e-01 -2.351434230804443359e-01 2.703158855438232422e-01 -5.151476711034774780e-02 -4.648516327142715454e-02 9.527641534805297852e-02 -1.493616849184036255e-01 -1.223780363798141479e-01 1.352326571941375732e-01 2.289317995309829712e-01 1.872998923063278198e-01 -1.304792165756225586e-01 -1.081222668290138245e-01
5.365919787436723709e-03 -1.464844048023223877e-01 9.796149097383022308e-03 -1.200535744428634644e-01 1.326264888048171997e-01 2.381690591573715210e-01 7.807592302560806274e-02 -1.498059183359146118e-01 1.791286841034889221e-02 4.082567989826202393e-02 3.403921127319335938e-01 2.345697730779647827e-01 1.435144841670989990e-01 -8.524929732084274292e-02 -1.232261359691619873e-01 -1.961900442838668823e-01 -7.026871293783187866e-02 -3.829808235168457031e-01 1.236656978726387024e-01 -2.711647450923919678e-01 -2.409023046493530273e-02 1.930704116821289062e-01 8.866574615240097046e-02 1.657747924327850342e-01 -1.025577932596206665e-01 1.138650029897689819e-01 3.076161071658134460e-02 2.318458259105682373e-01 3.110161423683166504e-01 2.372577488422393799e-01 -8.447418361902236938e-02 2.340107113122940063e-01
5.634656641632318497e-03 -1.809988766908645630e-01 2.106362432241439819e-01 -1.691918671131134033e-01 -4.358285292983055115e-02 2.357115447521209717e-01 -3.844563364982604980e-01 -7.754816673696041107e-03 2.907183468341827393e-01 -5.696734413504600525e-03 1.319596916437149048e-01 1.358827799558639526e-01 2.918947115540504456e-02 2.658718731254339218e-03 1.360082924365997314e-01 -1.785439103841781616e-01 -2.895826706662774086e-03 -1.402228325605392456e-01 1.244251802563667297e-01 3.361822571605443954e-03 -9.268544614315032959e-02 6.137043237686157227e-03 -2.011101692914962769e-02 1.934076547622680664e-01 -1.906092017889022827e-01 1.323487758636474609e-01 1.347844600677490234e-01 2.292050272226333618e-01 2.737412750720977783e-01 3.201749622821807861e-01 -3.570104539394378662e-01 7.854961603879928589e-02
2.515692710876464844e-01 4.489749670028686523e-02 -1.354959309101104736e-01 1.373241543769836426e-01 -1.338260024785995483e-01 1.859411224722862244e-02 -1.288555003702640533e-02 3.677321970462799072e-02 -2.041385173797607422e-01 1.745642721652984619e-01 3.723836541175842285e-01 -6.093886122107505798e-02 1.478153765201568604e-01 -2.305885851383209229e-01 1.793069690465927124e-01 -1.808984279632568359e-01 -2.147818952798843384e-01 -2.908175587654113770e-01 -5.156088620424270630e-02 5.779140070080757141e-02 -1.876609176397323608e-01 2.363627105951309204e-01 1.777016222476959229e-01 2.609984278678894043e-01 3.421103581786155701e-02 6.721064448356628418e-02 -8.035928010940551758e-02 -8.722598105669021606e-02 3.958546817302703857e-01 -3.294761758297681808e-03 -2.717499621212482452e-02 1.363530606031417847e-01
-1.565638482570648193e-01 5.686942115426063538e-02 2.494075801223516464e-03 -2.527378499507904053e-01 -8.493823558092117310e-02 1.222828775644302368e-01 1.845914870500564575e-02 1.112351492047309875e-01 1.650179326534271240e-01 7.027877122163772583e-02 3.724212050437927246e-01 2.712909504771232605e-02 -1.502204872667789459e-02 -2.384308427572250366e-01 1.845032423734664917e-01 -2.821945250034332275e-01 1.476123183965682983e-01 -2.198375910520553589e-01 4.364726692438125610e-02 4.589937627315521240e-02 -6.250888854265213013e-02 -9.180492162704467773e-02 -1.758589744567871094e-01 4.146936163306236267e-02 -1.118204295635223389e-01 9.242378920316696167e-02 2.396980822086334229e-01 6.977427750825881958e-02 4.528256654739379883e-01 3.156904876232147217e-01 -1.533901989459991455e-01 2.036458440124988556e-02
-1.057075634598731995e-01 2.043165117502212524e-01 1.242033913731575012e-01 1.990883797407150269e-02 -1.866987645626068115e-01 -2.662260667420923710e-04 -2.175804376602172852e-01 5.667541548609733582e-02 2.204426825046539307e-01 3.248302638530731201e-02 1.295145135372877121e-02 2.612116634845733643e-01 -1.232343167066574097e-01 -3.802048265933990479e-01 -6.657154113054275513e-02 -1.547206044197082520e-01 1.615316718816757202e-01 -3.996411263942718506e-01 -1.112151145935058594e-01 8.693075925111770630e-02 -1.293325722217559814e-01 9.118784964084625244e-02 -6.211789697408676147e-02 2.740658819675445557e-01 6.162257120013237000e-02 4.875592142343521118e-02 -4.100228846073150635e-01 -8.520565181970596313e-02 1.251510679721832275e-01 1.594216078519821167e-01 -8.538985997438430786e-02 -4.365886095911264420e-03
-3.026176095008850098e-01 -2.152593135833740234e-01 5.425965413451194763e-02 1.189382839947938919e-02 -1.077859103679656982e-01 -1.689725667238235474e-01 6.435452401638031006e-02 -3.884814679622650146e-02 5.996581912040710449e-02 7.968296855688095093e-02 2.405146658420562744e-01 1.573636531829833984e-01 1.847791671752929688e-01 -1.610655151307582855e-02 -4.223259910941123962e-02 -3.476532697677612305e-01 -4.386527836322784424e-02 -2.514588832855224609e-01 2.373439073562622070e-01 -3.805396612733602524e-03 -1.969303637742996216e-01 1.893535107374191284e-01 1.038131713867187500e-01 2.437166273593902588e-01 8.005418628454208374e-02 1.840021014213562012e-01 1.062910482287406921e-01 2.578615248203277588e-01 2.974647581577301025e-01 9.807314723730087280e-02 -2.305432856082916260e-01 1.671886146068572998e-01
3.083389438688755035e-02 -1.093483120203018188e-01 1.748119443655014038e-01 -1.493168808519840240e-02 1.845014691352844238e-01 -2.523962967097759247e-02 -1.835908740758895874e-01 -9.620765596628189087e-02 -8.574096113443374634e-02 3.528605699539184570e-01 1.949281543493270874e-01 2.288930714130401611e-01 -1.778690963983535767e-01 -4.897896051406860352e-01 -2.252161316573619843e-02 1.500527411699295044e-01 -1.405836939811706543e-01 -2.759205363690853119e-02 2.895720303058624268e-01 2.938583493232727051e-01 -1.663959771394729614e-01 -3.483685106039047241e-02 -1.968611590564250946e-02 2.703677304089069366e-02 -2.378745190799236298e-02 1.092602238059043884e-01 1.714598834514617920e-01 -2.955642715096473694e-02 -5.084130540490150452e-02 2.833510935306549072e-01 1.108925417065620422e-01 -5.630507320165634155e-02
1.675323545932769775e-01 2.863091975450515747e-02 -1.104489862918853760e-01 2.275086194276809692e-02 -2.262061983346939087e-01 2.949546650052070618e-02 -5.958075821399688721e-02 7.721591740846633911e-02 -1.799294501543045044e-01 9.500854462385177612e-02 -5.922303348779678345e-02 1.927791386842727661e-01 -3.897481132298707962e-03 -3.843838870525360107e-01 1.570604890584945679e-01 -2.710305452346801758e-01 -2.270677685737609863e-02 -2.705031307414174080e-03 2.007706761360168457e-01 2.377465069293975830e-01 -7.534824311733245850e-02 3.396323919296264648e-01 -1.114014908671379089e-01 1.453271359205245972e-01 -1.028092801570892334e-01 3.204297721385955811e-01 -3.684559166431427002e-01 -2.752065844833850861e-02 2.213270217180252075e-01 -4.748448729515075684e-03 -7.796175777912139893e-02 -1.100904420018196106e-01
1.177890375256538391e-01 -1.423181295394897461e-01 2.687488310039043427e-02 1.781147569417953491e-01 1.432079542428255081e-02 9.375882148742675781e-02 -1.650694459676742554e-01 6.095428392291069031e-02 -1.422755569219589233e-01 1.348976045846939087e-01 -1.227378845214843750e-01 1.490053087472915649e-01 -1.558278203010559082e-01 -3.946968913078308105e-01 3.304903507232666016e-01 -4.919387772679328918e-02 -7.499250024557113647e-02 -2.574579119682312012e-01 1.728950887918472290e-01 -1.805588901042938232e-01 5.886838957667350769e-02 -2.122496962547302246e-01 2.695563249289989471e-03 2.789619863033294678e-01 -7.208780944347381592e-02 2.841587662696838379e-01 1.662267185747623444e-02 -6.222851574420928955e-02 -5.931609869003295898e-02 1.805267930030822754e-01 -3.690677285194396973e-01 5.376157909631729126e-02
8.836243301630020142e-02 6.423864513635635376e-02 1.141699850559234619e-01 -2.288626432418823242e-01 1.792356073856353760e-01 3.846907615661621094e-02 8.990325033664703369e-02 -7.814189791679382324e-02 -4.697991162538528442e-02 -7.835991680622100830e-03 4.794145002961158752e-03 1.748730987310409546e-01 -2.805282175540924072e-02 -1.507841348648071289e-01 1.060520187020301819e-01 -2.352138757705688477e-01 2.611751258373260498e-01 -4.548051059246063232e-01 4.248625412583351135e-02 9.605717658996582031e-02 -2.929199934005737305e-01 -2.593456506729125977e-01 1.942277252674102783e-01 -3.529667854309082031e-02 -2.737783640623092651e-02 2.906179428100585938e-01 1.747408956289291382e-01 2.664799392223358154e-01 1.676520109176635742e-01 1.501979976892471313e-01 -3.484240546822547913e-02 1.874336451292037964e-01
1.914028078317642212e-01 -6.614492088556289673e-02 1.819482147693634033e-01 5.081792920827865601e-02 -6.468123942613601685e-02 2.172375284135341644e-02 1.032669395208358765e-01 -1.093249544501304626e-01 3.038999438285827637e-01 2.574487328529357910e-01 2.809374034404754639e-01 1.960496008396148682e-01 4.701955616474151611e-02 -2.764401137828826904e-01 -4.558584988117218018e-01 -1.207131966948509216e-01 6.339424848556518555e-02 -8.441497385501861572e-02 1.328729391098022461e-01 2.810392528772354126e-02 -1.703963726758956909e-01 2.776575274765491486e-02 -4.904791712760925293e-02 1.767286211252212524e-01 -3.905746713280677795e-02 2.065238952636718750e-01 -1.265242844820022583e-01 -4.593896865844726562e-02 3.587254583835601807e-01 1.860538683831691742e-02 1.424796283245086670e-01 1.198510825634002686e-01
4.912685453891754150e-01 -2.167504979297518730e-03 1.943269520998001099e-01 5.095184594392776489e-02 -3.618719279766082764e-01 3.317295014858245850e-02 -1.853014230728149414e-01 6.002041697502136230e-02 -3.217356652021408081e-02 3.781330958008766174e-02 -2.112985961139202118e-02 2.289201915264129639e-01 -1.488995403051376343e-01 -1.855386942625045776e-01 -2.044457793235778809e-01 1.418297439813613892e-01 -1.049424409866333008e-01 -3.261032104492187500e-01 2.492401748895645142e-02 -1.037271395325660706e-01 -2.612443268299102783e-01 -1.573635265231132507e-02 2.082673162221908569e-01 6.081031262874603271e-02 2.697394229471683502e-02 5.796083435416221619e-02 -6.337028741836547852e-02 -1.514512151479721069e-01 1.509975194931030273e-01 1.848887950181961060e-01 -1.899044215679168701e-01 7.798051089048385620e-02
1.810282468795776367e-01 6.684606522321701050e-02 2.629065811634063721e-01 -2.579301893711090088e-01 -1.515155583620071411e-01 2.297414690256118774e-01 -2.118632048368453979e-01 -6.344001740217208862e-02 -1.503642648458480835e-01 1.326638460159301758e-01 1.778748035430908203e-01 2.490745484828948975e-01 -5.099005103111267090e-01 6.376100331544876099e-02 5.473753437399864197e-02 1.228768676519393921e-01 -5.727279558777809143e-02 -2.751011848449707031e-01 6.404862552881240845e-02 -3.584335744380950928e-02 2.949037961661815643e-02 1.987890303134918213e-01 2.362866252660751343e-01 -2.443852089345455170e-02 -2.235870063304901123e-01 7.246232777833938599e-02 6.338038295507431030e-02 5.459215864539146423e-02 1.512862443923950195e-01 -5.317746102809906006e-02 -2.171387337148189545e-02 -1.297253966331481934e-01
1.304601728916168213e-01 -1.737844794988632202e-01 2.132438272237777710e-01 -8.020025491714477539e-02 -2.316621094942092896e-01 -9.045357257127761841e-02 -1.987574398517608643e-01 2.676019966602325439e-01 -2.682854235172271729e-01 2.091582715511322021e-01 4.712119698524475098e-02 1.269948184490203857e-01 -1.959221810102462769e-01 -3.471997976303100586e-01 -5.094396695494651794e-02 1.255240198224782944e-02 -1.162990704178810120e-01 -6.606996059417724609e-02 1.703239083290100098e-01 -1.254326701164245605e-01 -1.512573063373565674e-01 -1.949751526117324829e-01 3.657594323158264160e-02 -1.202313005924224854e-01 -1.371004711836576462e-02 -6.246665492653846741e-02 2.156569957733154297e-01 5.111004039645195007e-02 1.635717004537582397e-01 1.463911235332489014e-01 -1.389045566320419312e-01 4.148959219455718994e-01
2.351268827915191650e-01 -1.116130277514457703e-01 -9.341810829937458038e-03 -3.119384944438934326e-01 -1.554546654224395752e-01 -3.276458755135536194e-02 -1.695016585290431976e-02 -5.298162251710891724e-02 2.834071777760982513e-02 1.389404758810997009e-03 2.487034946680068970e-01 1.273907423019409180e-01 -5.525326356291770935e-02 -2.497442215681076050e-01 1.083667352795600891e-01 1.262822095304727554e-02 -6.244923546910285950e-02 -1.393614429980516434e-02 4.519540071487426758e-01 -1.973100751638412476e-01 -2.538948953151702881e-01 2.777858972549438477e-01 -1.305573582649230957e-01 -4.356580972671508789e-02 2.052781432867050171e-01 1.775674372911453247e-01 9.064779430627822876e-02 -1.559276226907968521e-02 1.686237901449203491e-01 1.040247082710266113e-01 -3.458788394927978516e-01 3.795940428972244263e-02
3.407575190067291260e-01 1.268076803535223007e-02 4.783521220088005066e-02 1.106237396597862244e-01 -3.780563920736312866e-02 -6.489331275224685669e-02 -2.210996001958847046e-01 -2.422374635934829712e-01 2.278274744749069214e-01 -1.464006006717681885e-01 1.264843046665191650e-01 1.877622008323669434e-01 -2.360074669122695923e-01 -1.462144553661346436e-01 -2.827408909797668457e-01 -1.379350274801254272e-01 1.551558673381805420e-01 -1.575436443090438843e-01 2.543330788612365723e-01 2.593091689050197601e-02 -9.450934827327728271e-02 7.668057084083557129e-02 1.018600836396217346e-01 1.273715049028396606e-01 -2.198373675346374512e-01 2.393956035375595093e-01 -1.695397049188613892e-01 2.057494409382343292e-02 2.627705037593841553e-01 2.634770274162292480e-01 2.103989012539386749e-02 1.611723154783248901e-01
3.110551834106445312e-01 2.233982086181640625e-01 1.792739033699035645e-01 9.024888277053833008e-02 -6.115666031837463379e-02 8.169819414615631104e-02 -8.811123669147491455e-02 -6.926735490560531616e-02 -2.049327492713928223e-01 -1.241865605115890503e-01 9.851603209972381592e-02 4.459835290908813477e-01 -3.007812500000000000e-01 -2.776587307453155518e-01 3.981482237577438354e-02 -6.181801855564117432e-02 1.427987217903137207e-01 -9.801129810512065887e-03 -1.716748028993606567e-01 -5.187959223985671997e-02 -2.804115712642669678e-01 -8.098578453063964844e-02 -2.017656713724136353e-01 1.778314262628555298e-01 -8.958302438259124756e-02 1.913561820983886719e-01 -2.227479517459869385e-01 6.123291701078414917e-02 1.518612056970596313e-01 5.843812972307205200e-02 4.326957836747169495e-02 1.206200793385505676e-01
-7.224856317043304443e-02 -9.135369211435317993e-02 1.268214285373687744e-01 -2.574683725833892822e-01 -2.668082155287265778e-02 1.684621870517730713e-01 -6.191635131835937500e-02 7.110883295536041260e-02 -6.001360714435577393e-02 1.956560164690017700e-01 1.178395748138427734e-01 -6.911598145961761475e-02 5.770375952124595642e-02 -3.503099381923675537e-01 1.722969263792037964e-01 1.085990220308303833e-01 1.034609451889991760e-01 -3.409896194934844971e-01 -1.445216983556747437e-01 1.253545433282852173e-01 -2.263799607753753662e-01 7.744771242141723633e-02 7.463923096656799316e-02 4.332812502980232239e-02 -1.146702691912651062e-01 1.281667947769165039e-01 1.103706210851669312e-01 1.777183264493942261e-01 4.135238826274871826e-01 3.185394033789634705e-02 -1.005395650863647461e-01 3.927688598632812500e-01
-5.225909128785133362e-02 -5.422163754701614380e-02 -3.966232761740684509e-03 -1.656541526317596436e-01 -4.337256774306297302e-02 1.614803224802017212e-01 -2.501497864723205566e-01 -6.877882778644561768e-02 1.184415519237518311e-01 1.078946515917778015e-01 9.399687498807907104e-02 2.224563062191009521e-01 -9.779974073171615601e-02 -1.902496069669723511e-01 3.969211876392364502e-01 4.942555353045463562e-02 1.248422488570213318e-01 -2.336016595363616943e-01 3.398385345935821533e-01 -9.048987925052642822e-02 -7.381973415613174438e-02 -6.489474326372146606e-02 -1.245177164673805237e-01 2.156279683113098145e-01 1.539403852075338364e-02 1.498709768056869507e-01 1.906959563493728638e-01 1.566393524408340454e-01 4.569861292839050293e-01 1.077232602983713150e-02 -1.243474259972572327e-01 -9.143366664648056030e-02
7.195847481489181519e-02 -1.027211770415306091e-01 1.218404844403266907e-01 -1.943823844194412231e-01 -9.545969218015670776e-02 -9.828658401966094971e-02 -1.288213431835174561e-01 -2.177692353725433350e-01 -8.742331713438034058e-02 -1.913684755563735962e-01 3.783396482467651367e-01 2.821701765060424805e-01 9.461936354637145996e-02 -2.862212955951690674e-01 -4.537523910403251648e-02 -9.663443267345428467e-02 1.562719792127609253e-01 -2.002999335527420044e-01 7.869800552725791931e-03 9.705386124551296234e-03 4.963939636945724487e-02 3.001241981983184814e-01 1.956746727228164673e-01 -1.936306208372116089e-01 -6.992293149232864380e-02 1.339816898107528687e-01 -2.150014787912368774e-02 2.056529819965362549e-01 3.589683175086975098e-01 1.600022912025451660e-01 -1.020376458764076233e-01 -1.267586648464202881e-01
-1.025830674916505814e-02 -6.924665067344903946e-03 3.119214475154876709e-01 -7.496096193790435791e-02 2.019136771559715271e-02 2.744081318378448486e-01 -1.145355105400085449e-01 3.170618042349815369e-02 -7.405613362789154053e-02 1.025093942880630493e-01 -2.648481912910938263e-02 1.988064199686050415e-01 5.105268210172653198e-02 -4.239852726459503174e-02 -3.948764503002166748e-02 -3.860372304916381836e-01 -1.806415468454360962e-01 -1.508426070213317871e-01 7.480967044830322266e-02 -5.943561717867851257e-02 1.011940534226596355e-03 3.886915445327758789e-01 4.716338217258453369e-02 6.542214751243591309e-02 1.773890689946711063e-03 3.884118795394897461e-01 -2.889400720596313477e-01 2.033301889896392822e-01 -4.524577036499977112e-02 3.072322010993957520e-01 1.674901694059371948e-02 3.713775426149368286e-02
1.070906072854995728e-01 4.633712396025657654e-02 9.897946566343307495e-02 3.366263955831527710e-02 -2.641202807426452637e-01 2.131096273660659790e-02 -2.186784893274307251e-01 2.475886195898056030e-01 -2.351562306284904480e-02 2.998716533184051514e-01 2.022644877433776855e-02 2.052930295467376709e-01 -1.716356426477432251e-01 -3.164009749889373779e-01 -2.401407361030578613e-01 4.367288947105407715e-02 -3.217497467994689941e-01 -2.554773390293121338e-01 1.715099513530731201e-01 -1.852204054594039917e-01 -1.466526836156845093e-01 -1.401946246623992920e-01 1.951031237840652466e-01 2.837885320186614990e-01 9.876032173633575439e-02 3.743126243352890015e-02 2.059645764529705048e-02 -1.341283917427062988e-01 1.697075068950653076e-01 5.571667104959487915e-02 -1.416831761598587036e-01 -1.103444211184978485e-02
5.084573477506637573e-02 1.041344404220581055e-01 3.636206313967704773e-02 -1.795899271965026855e-01 -1.174669116735458374e-01 8.364414423704147339e-02 -1.145864054560661316e-01 -8.400055766105651855e-02 6.135292723774909973e-02 2.414501607418060303e-01 -8.208268880844116211e-02 -8.149234950542449951e-02 -8.642720431089401245e-02 -1.188581064343452454e-01 4.155965894460678101e-02 -1.744401305913925171e-01 7.816020399332046509e-02 -8.865817636251449585e-02 3.552185893058776855e-01 1.327310055494308472e-01 -2.096747905015945435e-01 1.492419163696467876e-03 -1.479149758815765381e-01 3.648703098297119141e-01 -5.157788842916488647e-02 3.417069613933563232e-01 2.354612797498703003e-01 -4.629188030958175659e-02 2.518458962440490723e-01 2.428350783884525299e-02 -4.252271056175231934e-01 6.508181989192962646e-02
1.998628079891204834e-01 -4.263959825038909912e-02 -2.854786515235900879e-01 -4.796389862895011902e-02 8.249240368604660034e-02 1.730971634387969971e-01 -2.672208249568939209e-01 7.501040399074554443e-02 8.727914839982986450e-02 1.730231195688247681e-01 8.886849135160446167e-02 3.815379440784454346e-01 1.345259696245193481e-01 -1.948714256286621094e-01 1.709809154272079468e-01 -2.005335241556167603e-01 1.244246140122413635e-01 -1.299325525760650635e-01 2.381335496902465820e-01 -8.573006838560104370e-03 -1.844694316387176514e-01 6.659168750047683716e-02 -2.057718113064765930e-02 8.803184330463409424e-02 -1.341546326875686646e-01 1.485216021537780762e-01 2.085358351469039917e-01 1.264144778251647949e-01 3.032312095165252686e-01 9.556532651185989380e-02 -2.958093285560607910e-01 -1.421361863613128662e-01
2.272506505250930786e-01 4.104707539081573486e-01 -9.434943646192550659e-02 -1.334553658962249756e-01 6.310817599296569824e-02 3.215032815933227539e-01 -1.367308944463729858e-01 1.842696964740753174e-01 -9.946209192276000977e-02 1.900241523981094360e-01 6.677524745464324951e-02 -1.276344358921051025e-01 -1.858988255262374878e-01 -2.948703765869140625e-01 1.241173818707466125e-01 -1.520228683948516846e-01 -2.869752049446105957e-01 -3.320934176445007324e-01 -4.029897227883338928e-02 -7.019917946308851242e-03 -2.020386233925819397e-02 3.780974540859460831e-03 -1.110248938202857971e-01 1.449676752090454102e-01 -1.044817268848419189e-01 2.187845110893249512e-01 6.916615366935729980e-02 -9.779793024063110352e-02 1.848510205745697021e-01 9.750853478908538818e-02 -1.462638378143310547e-01 1.027423050254583359e-02
2.280020266771316528e-01 -2.002101093530654907e-01 3.455888032913208008e-01 1.121044084429740906e-01 -1.233944669365882874e-01 7.661032676696777344e-02 -1.270566284656524658e-01 -1.774934236891567707e-03 -2.824998497962951660e-01 1.954251378774642944e-01 2.155772894620895386e-01 8.196745067834854126e-02 1.324938833713531494e-01 -1.256500184535980225e-01 8.425599336624145508e-02 4.651129618287086487e-02 5.105331540107727051e-02 -4.003352820873260498e-01 1.226426959037780762e-01 4.142963886260986328e-02 -2.465188354253768921e-01 -1.858292818069458008e-01 3.073552250862121582e-01 -1.545771807432174683e-01 -2.282578349113464355e-01 1.755666173994541168e-02 3.318585082888603210e-02 6.150814890861511230e-02 -4.727633669972419739e-02 1.355122923851013184e-01 -2.309395223855972290e-01 -1.928533986210823059e-02
1.318922173231840134e-02 1.130210012197494507e-01 1.216917186975479126e-01 1.753780692815780640e-01 -1.057394668459892273e-01 2.201638072729110718e-01 9.328376501798629761e-02 1.354419142007827759e-01 2.373994737863540649e-01 -1.296850945800542831e-02 1.063477843999862671e-01 1.141034588217735291e-01 -6.053446233272552490e-02 -3.011385798454284668e-01 2.934249937534332275e-01 -7.594096940010786057e-03 -3.637537732720375061e-02 -2.286711633205413818e-01 3.925022780895233154e-01 1.843815892934799194e-01 -1.337757408618927002e-01 4.292511045932769775e-01 -1.413850784301757812e-01 -9.099960327148437500e-03 3.557690605521202087e-02 2.199594527482986450e-01 -2.029395997524261475e-01 -1.465651392936706543e-01 1.280263960361480713e-01 -1.542735844850540161e-02 1.229555811733007431e-02 2.095266431570053101e-02
2.209679335355758667e-01 2.565171569585800171e-02 1.370973140001296997e-01 1.005775853991508484e-01 -1.078096334822475910e-03 1.926613748073577881e-01 -2.555052638053894043e-01 -3.578133136034011841e-02 -2.537233829498291016e-01 1.224361658096313477e-01 -1.085789278149604797e-01 2.355398386716842651e-01 -2.705077528953552246e-01 -2.192701548337936401e-01 -6.321394443511962891e-02 -2.599928677082061768e-01 9.412147104740142822e-03 7.406120747327804565e-02 -1.633834987878799438e-01 -8.297105878591537476e-02 -1.376959234476089478e-01 -1.172410771250724792e-01 -8.386288583278656006e-02 1.498597413301467896e-01 -2.567247152328491211e-01 2.281480580568313599e-01 -2.289035022258758545e-01 3.276423364877700806e-02 3.999338150024414062e-01 1.542494297027587891e-01 5.556786060333251953e-02 1.372386664152145386e-01
1.586735844612121582e-01 2.550390064716339111e-01 1.176177337765693665e-02 -1.163344271481037140e-02 -1.257420182228088379e-01 -1.156906187534332275e-01 -1.449271664023399353e-02 2.165942639112472534e-01 1.033799201250076294e-01 3.295587897300720215e-01 -5.382022261619567871e-02 4.928631186485290527e-01 -6.993748992681503296e-02 -2.690097987651824951e-01 1.246463507413864136e-02 -1.182600408792495728e-01 -4.509767144918441772e-02 -2.273146361112594604e-01 2.141285091638565063e-01 9.311864525079727173e-02 -7.631516456604003906e-02 2.101671993732452393e-01 9.160334616899490356e-02 3.076227568089962006e-02 -7.866022735834121704e-02 6.329830735921859741e-02 2.031804919242858887e-01 1.852183043956756592e-01 -1.714218556880950928e-01 -4.711094498634338379e-02 -1.263379603624343872e-01 2.752676606178283691e-01
-5.052559822797775269e-02 2.464071102440357208e-02 -1.361051946878433228e-01 1.314568668603897095e-01 -5.035709589719772339e-02 2.433565407991409302e-01 -2.532132267951965332e-01 -1.426701396703720093e-01 -6.119983270764350891e-02 1.392960697412490845e-01 1.763828471302986145e-02 2.360530197620391846e-01 -3.065493889153003693e-02 -5.149802565574645996e-01 1.246422529220581055e-02 5.436307564377784729e-02 -1.571308635175228119e-02 -4.882378876209259033e-02 1.579571217298507690e-01 -8.434113860130310059e-02 9.385458379983901978e-02 -1.736796796321868896e-01 -9.179360419511795044e-02 1.419516056776046753e-01 -1.605515927076339722e-01 3.765921890735626221e-01 -1.419115513563156128e-01 -3.032521158456802368e-02 -1.175606716424226761e-02 3.039815723896026611e-01 -2.604617178440093994e-01 1.228177994489669800e-01
-1.250648945569992065e-01 -1.263283044099807739e-01 -5.490325018763542175e-02 6.207559257745742798e-02 -1.984595507383346558e-01 4.040966928005218506e-01 1.949115544557571411e-01 8.419683575630187988e-02 -1.384400576353073120e-01 1.472979038953781128e-01 1.123454794287681580e-02 2.113064676523208618e-01 -1.972958445549011230e-01 7.869763299822807312e-03 -1.005179528146982193e-02 -1.345861852169036865e-01 -2.765406668186187744e-01 -3.821218013763427734e-01 2.713894844055175781e-02 5.191642791032791138e-02 -3.211534619331359863e-01 2.411034144461154938e-02 9.606547653675079346e-03 1.993775516748428345e-01 3.177880495786666870e-02 3.544379770755767822e-01 1.112141832709312439e-01 -2.059310823678970337e-01 9.730208665132522583e-02 7.823045551776885986e-02 -6.093322858214378357e-02 -2.701885253190994263e-02
2.151929736137390137e-01 -1.366438716650009155e-01 2.228435873985290527e-01 -4.465244710445404053e-01 -1.534719914197921753e-01 1.757117658853530884e-01 -9.810373187065124512e-02 -1.724672764539718628e-01 2.102299332618713379e-01 1.595414057374000549e-02 2.268379479646682739e-01 2.909719049930572510e-01 -7.444223761558532715e-02 -5.143483355641365051e-02 1.935755610466003418e-01 -5.015589669346809387e-02 6.707761436700820923e-02 -3.310000151395797729e-02 1.768168509006500244e-01 1.938717067241668701e-02 -4.025526717305183411e-02 1.983105391263961792e-01 -6.592045724391937256e-02 -1.236686035990715027e-01 4.987850785255432129e-02 2.767466306686401367e-01 1.337192058563232422e-01 5.933973938226699829e-02 1.108233779668807983e-01 1.903646588325500488e-01 -3.255911767482757568e-01 1.029707714915275574e-01
-5.501685664057731628e-02 2.057195007801055908e-01 -1.460577994585037231e-01 1.233223080635070801e-02 -1.715207248926162720e-01 3.635497689247131348e-01 4.821028187870979309e-02 2.709596417844295502e-03 -6.751242280006408691e-02 1.055765524506568909e-01 2.044068425893783569e-01 2.877149581909179688e-01 -2.839197218418121338e-01 -8.633619546890258789e-02 -7.137992233037948608e-02 -3.312785029411315918e-01 6.747779995203018188e-02 -4.290895760059356689e-01 1.953589357435703278e-02 1.011958643794059753e-01 -2.972433269023895264e-01 4.360450431704521179e-02 -1.544059216976165771e-01 7.765458524227142334e-02 8.250594139099121094e-02 8.112742751836776733e-02 1.120131462812423706e-01 1.929859817028045654e-01 -1.362337172031402588e-01 9.998359531164169312e-02 -5.475060269236564636e-02 1.091962233185768127e-01
5.095183104276657104e-02 4.960434511303901672e-02 -8.421611040830612183e-03 6.069109588861465454e-02 -3.619070649147033691e-01 1.347394138574600220e-01 1.644920259714126587e-01 1.974996179342269897e-01 1.343563497066497803e-01 -7.066679000854492188e-02 1.020392999053001404e-01 1.411326378583908081e-01 -1.002373639494180679e-02 -3.348259925842285156e-01 -3.781601041555404663e-02 -1.652916669845581055e-01 5.735469982028007507e-02 -1.788334101438522339e-01 2.730800807476043701e-01 1.892707943916320801e-01 -2.636345028877258301e-01 3.580664098262786865e-01 -1.025420799851417542e-01 3.009137213230133057e-01 1.428695470094680786e-01 1.526166200637817383e-01 -6.514299660921096802e-02 -1.407035738229751587e-01 1.056027226150035858e-02 1.144587993621826172e-01 -2.121498249471187592e-02 2.362302392721176147e-01
-1.318055689334869385e-01 -2.080221474170684814e-01 3.684850931167602539e-01 -5.040396377444267273e-02 -1.492383033037185669e-01 -2.089068852365016937e-02 -8.506778627634048462e-02 -6.928072124719619751e-02 -6.944122910499572754e-02 7.111407071352005005e-02 2.961606904864311218e-02 9.132810682058334351e-02 -3.093834221363067627e-01 -2.452863901853561401e-01 7.944088429212570190e-02 3.151991069316864014e-01 2.295850515365600586e-01 -2.002698332071304321e-01 1.691263467073440552e-01 -2.256777323782444000e-02 -1.742100417613983154e-01 1.011929661035537720e-02 -1.197340041399002075e-01 3.095870837569236755e-02 1.002047359943389893e-01 2.444858700037002563e-01 1.852823346853256226e-01 1.897769868373870850e-01 3.738984465599060059e-01 6.615894287824630737e-02 -6.290464103221893311e-02 1.722661703824996948e-01
-3.069606237113475800e-02 8.697684109210968018e-02 3.823957145214080811e-01 -5.894978344440460205e-02 -2.199020534753799438e-01 2.073170393705368042e-01 -9.017954021692276001e-02 1.331136822700500488e-01 -3.279291987419128418e-01 -2.151664905250072479e-02 2.531158626079559326e-01 1.624786644242703915e-03 3.122058138251304626e-02 -2.130371034145355225e-01 2.352740913629531860e-01 -4.919467866420745850e-02 -1.667402088642120361e-01 -7.697418332099914551e-02 3.528166115283966064e-01 -8.917746692895889282e-02 -3.242657780647277832e-01 1.386348009109497070e-01 1.921650469303131104e-01 -4.804219678044319153e-02 -8.070128411054611206e-02 1.202208921313285828e-01 1.078748852014541626e-01 1.608935743570327759e-01 7.615411281585693359e-02 -1.416888982057571411e-01 8.577951788902282715e-02 1.640499979257583618e-01
4.969430342316627502e-02 4.684600979089736938e-02 2.262784242630004883e-01 1.635942459106445312e-01 -1.521895918995141983e-02 1.726393699645996094e-01 -2.722679376602172852e-01 2.214548587799072266e-01 -7.308377325534820557e-02 2.418301813304424286e-02 -7.491356879472732544e-02 1.295381784439086914e-01 3.120470941066741943e-01 -8.615374565124511719e-02 2.010328918695449829e-01 -3.959857821464538574e-01 1.034050360321998596e-01 -3.678967654705047607e-01 2.128398790955543518e-02 9.708197414875030518e-02 1.035298928618431091e-01 -1.393631696701049805e-01 2.359584160149097443e-02 -7.664284110069274902e-02 -2.392018437385559082e-01 3.335617780685424805e-01 -9.212926775217056274e-02 -1.067898198962211609e-01 5.166322225704789162e-04 1.636597812175750732e-01 -1.392937749624252319e-01 8.233746141195297241e-02
1.343910247087478638e-01 -1.673785001039505005e-01 1.667900234460830688e-01 1.185893118381500244e-01 6.070785596966743469e-02 1.358744204044342041e-01 -6.201581284403800964e-02 -1.066479310393333435e-01 -3.985879421234130859e-01 2.159477323293685913e-01 2.566277682781219482e-01 2.463970780372619629e-01 -2.154060639441013336e-03 -2.252503931522369385e-01 -3.427753224968910217e-02 -1.759442836046218872e-01 -1.780382841825485229e-01 -6.614736467599868774e-02 4.489137828350067139e-01 2.271935902535915375e-02 -3.156389296054840088e-01 1.307222545146942139e-01 8.565507084131240845e-02 3.329472243785858154e-02 1.479992568492889404e-01 9.412717074155807495e-02 -1.084623187780380249e-01 -9.651345759630203247e-02 7.297832518815994263e-02 7.922263443470001221e-02 6.313610076904296875e-02 1.703531593084335327e-01
-7.595347613096237183e-02 3.963356837630271912e-02 1.431076526641845703e-01 -2.203939408063888550e-01 -3.360214084386825562e-02 -6.380397360771894455e-03 -3.783539533615112305e-01 1.164863780140876770e-01 -1.667459905147552490e-01 1.475982964038848877e-01 1.326829493045806885e-01 3.593847751617431641e-01 -2.641684934496879578e-02 -2.414840012788772583e-01 -7.469119131565093994e-02 -4.417520761489868164e-02 7.675808668136596680e-02 -2.153058350086212158e-01 2.123999148607254028e-01 1.687870621681213379e-01 -1.667661964893341064e-01 1.633418351411819458e-01 1.297293752431869507e-01 1.426597982645034790e-01 -1.825128793716430664e-01 -2.025787681341171265e-01 1.401270031929016113e-01 1.068382933735847473e-01 1.168115362524986267e-01 6.097723543643951416e-02 2.297246456146240234e-01 3.313036859035491943e-01
1.033699214458465576e-01 -9.474162757396697998e-02 1.473519057035446167e-01 -6.418513506650924683e-02 -1.815265417098999023e-01 -6.667446345090866089e-02 1.313144899904727936e-02 1.142461374402046204e-01 2.354258149862289429e-01 8.467389643192291260e-02 2.416321337223052979e-01 2.094874829053878784e-01 -1.335992515087127686e-01 -1.864004284143447876e-01 -4.030864536762237549e-01 -3.423368558287620544e-02 1.396557539701461792e-01 -2.042929083108901978e-01 3.245245516300201416e-01 -1.828707009553909302e-02 -1.984264105558395386e-01 2.770882546901702881e-01 -2.428363114595413208e-01 6.107376515865325928e-02 8.903237432241439819e-02 1.015205234289169312e-01 6.371346116065979004e-02 -4.964921995997428894e-02 2.285332530736923218e-01 2.656269371509552002e-01 -1.707508414983749390e-01 -1.829707622528076172e-02
-3.828792134299874306e-03 -8.737431466579437256e-02 -1.349934041500091553e-01 -1.071570217609405518e-01 -1.507321000099182129e-01 4.849876835942268372e-02 2.107823938131332397e-01 -3.314363360404968262e-01 1.618665456771850586e-01 -3.841742128133773804e-02 1.842808872461318970e-01 1.448438763618469238e-01 -2.699246704578399658e-01 -4.558523297309875488e-01 1.093729063868522644e-01 -4.578405246138572693e-02 2.287340350449085236e-02 -7.264367491006851196e-02 1.873231530189514160e-01 2.494322359561920166e-01 -5.839712917804718018e-03 1.664844900369644165e-01 1.720912009477615356e-01 -3.941244911402463913e-03 -1.452048569917678833e-01 3.531824052333831787e-01 1.039860993623733521e-01 -1.401798892766237259e-02 1.698788255453109741e-01 4.308473691344261169e-02 -2.352376878261566162e-01 5.085280537605285645e-02
8.081053197383880615e-02 -1.869037747383117676e-01 9.751296043395996094e-02 9.712278097867965698e-02 -2.898160517215728760e-01 1.310171633958816528e-01 4.356783255934715271e-02 -1.275878250598907471e-01 1.632706224918365479e-01 1.625070534646511078e-02 2.167974859476089478e-01 -2.369940467178821564e-02 -9.674884378910064697e-02 -2.426220625638961792e-01 2.136629372835159302e-01 -1.405304521322250366e-01 -2.314872341230511665e-03 -2.200767546892166138e-01 -1.220793873071670532e-01 -5.217999219894409180e-02 -3.787138760089874268e-01 -5.404416099190711975e-02 1.460484117269515991e-01 4.239262640476226807e-01 1.385515183210372925e-01 3.023843169212341309e-01 3.033227100968360901e-02 -1.266012638807296753e-01 1.172493547201156616e-01 1.502232402563095093e-01 -1.492304950952529907e-01 -1.119380667805671692e-01
6.903623789548873901e-02 7.976159453392028809e-02 3.957207500934600830e-02 1.356354951858520508e-01 -2.956055998802185059e-01 -8.556874096393585205e-02 1.417184472084045410e-01 5.197243019938468933e-02 -7.950264960527420044e-02 3.211807459592819214e-02 -1.103730350732803345e-01 3.660590201616287231e-02 -2.883015386760234833e-02 -3.854426145553588867e-01 3.097340464591979980e-01 -2.242998629808425903e-01 -1.791089624166488647e-01 -2.164509147405624390e-01 -3.139265626668930054e-02 9.506119042634963989e-02 -1.126022338867187500e-01 6.465167552232742310e-02 -8.221096545457839966e-02 2.236128896474838257e-01 -2.520515918731689453e-01 1.362393200397491455e-01 8.414678275585174561e-02 8.652578294277191162e-02 2.340535223484039307e-01 3.617552518844604492e-01 -2.760618627071380615e-01 -1.175226047635078430e-01
-2.848477363586425781e-01 -7.499867677688598633e-02 2.335938364267349243e-01 -1.399700790643692017e-01 -1.606835275888442993e-01 3.088944554328918457e-01 -6.610449403524398804e-02 1.443837285041809082e-01 -8.937750011682510376e-02 -6.788376718759536743e-02 -9.538302570581436157e-02 9.271901845932006836e-02 -3.438194515183568001e-03 -3.515295088291168213e-01 2.522093355655670166e-01 -1.087490841746330261e-01 7.054433971643447876e-02 -4.545022174715995789e-02 -1.882931403815746307e-02 2.014219313859939575e-01 -2.366382628679275513e-01 -1.421179808676242828e-02 1.012247651815414429e-01 6.189804151654243469e-02 4.372603073716163635e-02 2.224745154380798340e-01 -6.297831982374191284e-02 -3.920724615454673767e-02 1.729388535022735596e-01 4.179208278656005859e-01 -1.055748313665390015e-01 2.691629827022552490e-01
-7.710811682045459747e-03 6.345011293888092041e-02 -2.408715523779392242e-02 1.932865977287292480e-01 -3.131237924098968506e-01 9.431274980306625366e-02 4.597344994544982910e-02 1.211649328470230103e-01 -1.141966730356216431e-01 3.385736048221588135e-01 9.481745213270187378e-02 -8.455598726868629456e-03 6.308580935001373291e-02 -2.250006943941116333e-01 2.909329831600189209e-01 -1.527227610349655151e-01 -5.637717247009277344e-02 -2.884119451045989990e-01 9.900916367769241333e-02 1.583546772599220276e-02 3.988415002822875977e-02 3.638843297958374023e-01 -1.264955499209463596e-03 -1.170034259557723999e-01 4.467006772756576538e-02 1.245741248130798340e-01 -1.169335693120956421e-01 -1.334263980388641357e-01 4.554472267627716064e-01 1.112611740827560425e-01 3.902185242623090744e-03 1.483528316020965576e-01
6.794311851263046265e-02 -9.077315777540206909e-02 2.930330932140350342e-01 8.987813442945480347e-02 -1.736100316047668457e-01 -1.650413721799850464e-01 -5.199579149484634399e-02 -1.059802770614624023e-01 -8.855590596795082092e-03 1.598439924418926239e-02 1.659370362758636475e-01 1.498645637184381485e-02 9.779313951730728149e-02 -2.018848806619644165e-01 -3.359363973140716553e-01 -8.113963156938552856e-02 -1.465280167758464813e-02 -4.749900400638580322e-01 1.308707445859909058e-01 -1.020387466996908188e-02 -2.426676750183105469e-01 -5.805942416191101074e-02 3.356960713863372803e-01 1.005933210253715515e-01 -2.817943096160888672e-01 8.318758010864257812e-02 7.215901464223861694e-02 1.459557097405195236e-02 2.020739316940307617e-01 -9.393471293151378632e-03 -2.271556705236434937e-01 -1.078454777598381042e-01
1.888103969395160675e-02 1.757564395666122437e-01 -1.431596875190734863e-01 -2.355184964835643768e-02 -8.644545823335647583e-02 -4.818392172455787659e-02 -5.914410576224327087e-03 -1.088495180010795593e-01 -8.078873902559280396e-02 6.395102292299270630e-02 1.300218515098094940e-02 3.065269589424133301e-01 -2.899558283388614655e-02 -2.973149418830871582e-01 1.359401941299438477e-01 -3.000989854335784912e-01 1.328821182250976562e-01 -3.093149140477180481e-02 1.349425166845321655e-01 9.613607078790664673e-02 -2.108916193246841431e-01 1.437072008848190308e-01 -8.988948166370391846e-02 3.197457194328308105e-01 2.928050421178340912e-02 3.027085661888122559e-01 -3.106382787227630615e-01 -3.216239213943481445e-01 -6.245853751897811890e-02 2.889184951782226562e-01 -1.450470238924026489e-01 -3.396577388048171997e-02
-6.934858858585357666e-02 -1.466324478387832642e-01 1.517317444086074829e-02 -1.176490634679794312e-01 -2.619296610355377197e-01 6.137605756521224976e-02 1.685069054365158081e-01 7.319457828998565674e-02 1.335409469902515411e-03 1.938039436936378479e-02 -9.499216079711914062e-02 1.331316232681274414e-01 -1.236618682742118835e-01 -5.131429433822631836e-02 1.262560635805130005e-01 1.572302775457501411e-03 -2.618584334850311279e-01 -1.812946498394012451e-01 1.386041343212127686e-01 3.170171678066253662e-01 -1.447898298501968384e-01 -9.159586578607559204e-02 1.505136191844940186e-01 3.134967088699340820e-01 1.121825352311134338e-02 4.067932367324829102e-01 2.164427563548088074e-02 -2.668188810348510742e-01 1.131345480680465698e-01 4.768093058373779058e-04 -2.037183791399002075e-01 3.598518073558807373e-01
1.407018750905990601e-01 8.175904862582683563e-03 2.060701698064804077e-01 3.066762387752532959e-01 -3.777550458908081055e-01 2.304710447788238525e-01 -3.683289885520935059e-01 2.000398486852645874e-01 -5.122536420822143555e-02 1.080278456211090088e-01 1.659929752349853516e-01 1.537972241640090942e-01 3.078361786901950836e-02 -2.038729637861251831e-01 -4.100098460912704468e-02 1.620591990649700165e-02 -2.546765841543674469e-02 -5.616627931594848633e-01 -8.676493167877197266e-02 -1.368732657283544540e-02 -5.153483524918556213e-02 -5.874469876289367676e-02 -3.540648892521858215e-02 6.138497963547706604e-02 3.510789573192596436e-02 1.885382272303104401e-02 -2.811227552592754364e-02 -5.638973787426948547e-02 4.772531986236572266e-02 1.319818496704101562e-01 2.466014586389064789e-02 3.667905181646347046e-02
-1.524776369333267212e-01 -4.929473623633384705e-02 2.024268209934234619e-01 -1.388934850692749023e-01 3.744150325655937195e-02 8.045361191034317017e-02 -9.733698517084121704e-02 -2.885800041258335114e-02 -3.638245165348052979e-01 3.739749491214752197e-01 2.083072066307067871e-01 3.480226397514343262e-01 2.225640416145324707e-02 -2.811028361320495605e-01 1.232344773598015308e-03 -2.050542384386062622e-01 -2.428518682718276978e-01 -1.197720617055892944e-01 2.670018076896667480e-01 1.022240817546844482e-01 -2.132654041051864624e-01 5.968837067484855652e-02 1.437045633792877197e-01 -7.799892127513885498e-02 -6.345135718584060669e-02 7.455049455165863037e-02 1.407977491617202759e-01 1.606899797916412354e-01 -1.765226721763610840e-01 -7.223053276538848877e-02 -1.131528466939926147e-01 4.815062135457992554e-02
-1.770145893096923828e-01 2.349583804607391357e-01 6.950369104743003845e-03 1.050056442618370056e-01 -1.860159337520599365e-01 2.045946419239044189e-01 -1.365797817707061768e-01 -7.282552774995565414e-03 2.538757584989070892e-02 2.276012860238552094e-02 1.438445895910263062e-01 8.613895624876022339e-02 -2.982073463499546051e-02 -2.451957613229751587e-01 -2.160380221903324127e-02 1.805364042520523071e-01 -1.719849407672882080e-01 -1.987682431936264038e-01 7.192950695753097534e-03 -1.105488538742065430e-01 -1.157629787921905518e-01 -1.556527018547058105e-01 2.929739654064178467e-01 3.389553725719451904e-02 -3.319645822048187256e-01 1.516376584768295288e-01 1.337416023015975952e-01 1.736160367727279663e-01 4.234195351600646973e-01 3.030191957950592041e-01 -2.301116846501827240e-02 1.582528054714202881e-01
1.364379227161407471e-01 3.397357463836669922e-02 2.445286810398101807e-01 -1.617379933595657349e-01 -1.974865794181823730e-01 -6.376072019338607788e-02 1.154987812042236328e-01 -6.309294700622558594e-02 -9.383532404899597168e-02 1.169926747679710388e-01 6.997514516115188599e-02 3.553098142147064209e-01 -1.763591729104518890e-02 -1.100585684180259705e-01 5.985662713646888733e-02 -1.147756278514862061e-01 2.695299498736858368e-02 -8.049299567937850952e-02 1.972351074218750000e-01 1.593191772699356079e-01 1.174976676702499390e-01 -2.890717387199401855e-01 1.277768462896347046e-01 3.785993754863739014e-01 -3.347898647189140320e-02 3.459992110729217529e-01 -8.652193471789360046e-03 -1.839503794908523560e-01 -6.268569082021713257e-02 1.490710824728012085e-01 1.882529407739639282e-01 3.259043097496032715e-01
1.136348396539688110e-01 -1.136412397027015686e-01 1.052407920360565186e-01 -1.430848091840744019e-01 -2.979194223880767822e-01 -5.822942405939102173e-02 -7.110070437192916870e-02 1.567007750272750854e-01 4.384576156735420227e-02 -1.039081439375877380e-01 2.615710347890853882e-02 2.261272221803665161e-01 -9.647591412067413330e-02 4.842795431613922119e-02 2.423719037324190140e-03 1.234777737408876419e-02 1.875155419111251831e-01 -3.216802179813385010e-01 2.480691671371459961e-01 -1.733492165803909302e-01 -1.668933779001235962e-02 -5.959408357739448547e-02 7.456318289041519165e-02 -3.448355942964553833e-02 -3.194452226161956787e-01 2.496878802776336670e-01 -2.575956284999847412e-01 -4.530916735529899597e-02 2.211084514856338501e-01 1.803708821535110474e-01 -4.072824120521545410e-01 1.536620557308197021e-01
-3.933610767126083374e-02 1.344187557697296143e-02 2.412594407796859741e-01 -6.850458681583404541e-02 5.417254567146301270e-02 7.686185091733932495e-02 -3.225605785846710205e-01 -1.939955055713653564e-01 2.852037250995635986e-01 -1.408651918172836304e-01 5.521319061517715454e-02 3.815233111381530762e-01 -1.903453767299652100e-01 -5.700888857245445251e-02 1.144604906439781189e-01 -3.605233132839202881e-01 -1.729429215192794800e-01 -2.967930436134338379e-01 -8.124275505542755127e-02 7.788478583097457886e-02 -9.196556359529495239e-02 -5.244825407862663269e-02 -1.120747625827789307e-01 1.307198405265808105e-01 -2.163278311491012573e-01 7.933710515499114990e-02 1.350263506174087524e-01 -2.553401887416839600e-02 1.628042459487915039e-01 9.704854339361190796e-02 -2.304842919111251831e-01 1.412696838378906250e-01
1.118084937334060669e-01 1.431415230035781860e-01 1.836476773023605347e-01 1.589003391563892365e-02 -1.133853346109390259e-01 8.481088280677795410e-02 2.335150912404060364e-02 2.903606593608856201e-01 -1.004979293793439865e-02 -2.033296041190624237e-02 1.020412221550941467e-01 -1.295422855764627457e-02 -7.456600666046142578e-02 -1.839831322431564331e-01 1.218854784965515137e-01 1.792882084846496582e-01 -5.774055048823356628e-02 -2.906777262687683105e-01 1.266388744115829468e-01 1.906105130910873413e-01 -1.214590221643447876e-01 1.290669441223144531e-01 2.681453824043273926e-01 1.486822515726089478e-01 2.064516693353652954e-01 2.573484480381011963e-01 -1.518288105726242065e-01 -1.039802432060241699e-01 4.508085846900939941e-01 3.384399414062500000e-01 -4.666872322559356689e-02 -4.840736463665962219e-02
1.552798151969909668e-01 -1.051091402769088745e-02 -5.496672168374061584e-02 -8.414372056722640991e-02 -3.783691823482513428e-01 -3.444771096110343933e-02 8.234602212905883789e-02 6.037507578730583191e-02 9.580787271261215210e-02 -1.033083051443099976e-01 -8.293776772916316986e-03 1.332687586545944214e-01 -5.933165922760963440e-02 -3.710983321070671082e-02 5.143421888351440430e-02 3.408087790012359619e-02 -9.959892183542251587e-02 -4.646954536437988281e-01 1.681066155433654785e-01 3.806262314319610596e-01 -3.890351951122283936e-02 2.108639925718307495e-01 1.484745144844055176e-01 1.466295719146728516e-01 1.554339528083801270e-01 2.295981943607330322e-01 -1.554861813783645630e-01 -3.970421478152275085e-02 2.874367833137512207e-01 2.489661723375320435e-01 -1.558930724859237671e-01 -6.678844988346099854e-02
-4.860182106494903564e-02 -1.302063912153244019e-01 1.650540530681610107e-01 -9.938161820173263550e-02 -2.559992298483848572e-02 1.496329158544540405e-01 -2.958815917372703552e-02 7.242867723107337952e-04 -6.364541500806808472e-02 -1.423348486423492432e-01 -4.941104352474212646e-02 4.931158125400543213e-01 2.581994235515594482e-01 -1.053737029433250427e-01 2.011500298976898193e-01 1.200737059116363525e-01 -1.061558723449707031e-01 -6.980746984481811523e-02 2.299528717994689941e-01 2.532870694994926453e-02 -1.211342364549636841e-01 -1.833218932151794434e-01 -1.483469456434249878e-02 -4.886419698596000671e-02 2.288159877061843872e-01 1.766472309827804565e-01 -6.438148766756057739e-02 1.777397245168685913e-01 2.707679271697998047e-01 2.923375070095062256e-01 -2.631027102470397949e-01 2.218830287456512451e-01
2.827681899070739746e-01 1.634531915187835693e-01 -8.605701150372624397e-04 5.704575404524803162e-02 -7.605232298374176025e-02 1.213982477784156799e-01 1.868677735328674316e-01 3.729349467903375626e-03 3.276491910219192505e-02 9.117344766855239868e-02 1.777864992618560791e-01 -2.499362640082836151e-02 2.307241410017013550e-02 -2.701705396175384521e-01 -3.297420144081115723e-01 -2.303525060415267944e-01 9.078895673155784607e-04 -2.231557965278625488e-01 5.615387484431266785e-02 2.779518961906433105e-01 -2.586599886417388916e-01 2.891714684665203094e-02 1.138601005077362061e-01 4.716763645410537720e-02 -1.473394501954317093e-02 1.606617420911788940e-01 -7.745648175477981567e-02 -2.982687950134277344e-02 3.625854849815368652e-01 3.361308574676513672e-01 1.184531152248382568e-01 2.305173128843307495e-01
3.180931881070137024e-02 2.622446231544017792e-02 1.074021160602569580e-01 7.838630676269531250e-02 -3.948626518249511719e-01 1.524862051010131836e-01 -9.468364715576171875e-02 4.445999115705490112e-02 -7.148918509483337402e-02 2.234770059585571289e-01 5.950694158673286438e-02 2.937061190605163574e-01 4.886963218450546265e-02 -3.786450326442718506e-01 -1.851297914981842041e-01 3.417823463678359985e-02 -3.801714181900024414e-01 -8.343870937824249268e-02 2.758737206459045410e-01 -5.513248965144157410e-03 -6.060587987303733826e-02 -3.435382619500160217e-02 1.318844258785247803e-01 3.006785809993743896e-01 -9.431639313697814941e-02 -9.645436704158782959e-02 5.826431140303611755e-02 -9.467934258282184601e-03 -2.834903076291084290e-02 3.642718540504574776e-03 -3.171044290065765381e-01 3.336208313703536987e-02
2.990460954606533051e-02 -5.095536261796951294e-02 3.182804882526397705e-01 2.699102461338043213e-01 9.110683947801589966e-02 7.888358831405639648e-02 -1.507031172513961792e-01 -5.557642877101898193e-02 -2.685092985630035400e-01 3.180327415466308594e-01 2.358020395040512085e-01 3.516276180744171143e-01 -6.804195232689380646e-03 -1.640878468751907349e-01 6.811445951461791992e-02 -3.278364837169647217e-01 -3.210852295160293579e-02 -1.303136199712753296e-01 3.618413507938385010e-01 -5.734761059284210205e-02 -2.621292471885681152e-01 8.816007524728775024e-03 8.375158160924911499e-02 5.727884173393249512e-02 8.481761068105697632e-02 6.815239042043685913e-02 -2.515659108757972717e-02 1.030958071351051331e-01 1.147126331925392151e-01 -7.526639848947525024e-02 7.236533612012863159e-02 -1.094606667757034302e-01
3.684144467115402222e-02 -1.313019543886184692e-01 7.749225944280624390e-02 -1.431520581245422363e-01 -3.633749783039093018e-01 2.564529180526733398e-01 1.102982833981513977e-02 -1.810703128576278687e-01 3.833896815776824951e-01 1.500422358512878418e-01 -9.230809658765792847e-02 3.949317336082458496e-01 5.088966712355613708e-02 -3.040183782577514648e-01 -2.876987121999263763e-02 -2.601664662361145020e-01 2.817188762128353119e-02 -1.337805017828941345e-02 1.202359274029731750e-01 -2.305101789534091949e-02 -1.676041334867477417e-01 -1.413795351982116699e-01 -1.284409761428833008e-01 1.140161082148551941e-01 -4.309677518904209137e-03 2.271092236042022705e-01 1.560890823602676392e-01 8.539885282516479492e-02 1.693200320005416870e-01 7.587550580501556396e-02 -4.090238362550735474e-02 1.173623055219650269e-01
1.958686560392379761e-01 4.302817583084106445e-02 8.352856338024139404e-02 -1.372636109590530396e-01 -2.544281482696533203e-01 9.518384933471679688e-03 -1.356498748064041138e-01 1.237517371773719788e-01 1.368132680654525757e-01 1.363620311021804810e-01 2.040942907333374023e-01 3.183788061141967773e-02 -7.003102451562881470e-02 -1.183791458606719971e-01 2.109603136777877808e-01 -2.868149578571319580e-01 -1.540595199912786484e-02 -2.373498827219009399e-01 -2.954067587852478027e-01 2.348229140043258667e-01 -2.937538027763366699e-01 3.829572498798370361e-01 -4.715507850050926208e-02 2.617852389812469482e-02 4.368245974183082581e-02 2.419842034578323364e-01 -9.734046459197998047e-02 -1.008412018418312073e-01 1.898170262575149536e-01 1.012352555990219116e-01 -6.791875511407852173e-02 2.095806300640106201e-01
2.203596383333206177e-01 8.642908930778503418e-02 1.567721366882324219e-01 -2.978409826755523682e-01 -1.598849445581436157e-01 -2.127391993999481201e-01 -1.533939242362976074e-01 3.148659318685531616e-02 1.222345232963562012e-01 2.066528797149658203e-01 1.942968517541885376e-01 -1.281869970262050629e-02 2.021272331476211548e-01 -2.196428775787353516e-01 2.588305436074733734e-02 -3.063752055168151855e-01 -1.193018779158592224e-01 -2.999848723411560059e-01 -1.596905142068862915e-01 1.269452124834060669e-01 -3.688969463109970093e-02 2.323374003171920776e-01 1.427921205759048462e-01 7.625865191221237183e-02 -8.044831454753875732e-02 4.109837412834167480e-01 -1.020289361476898193e-01 -5.013053491711616516e-02 1.957089453935623169e-01 -1.940620504319667816e-02 -9.621228091418743134e-03 4.106015339493751526e-02
1.970933973789215088e-01 1.473896950483322144e-01 4.065459966659545898e-02 1.382758282124996185e-02 -8.390568941831588745e-02 -1.974529922008514404e-01 -1.074690818786621094e-01 -2.428517490625381470e-02 5.534539744257926941e-02 -1.485514491796493530e-01 2.040995359420776367e-01 -2.765303105115890503e-02 -1.008216664195060730e-01 -2.239638864994049072e-01 -2.503656446933746338e-01 9.043190628290176392e-03 1.902295798063278198e-01 -3.786537349224090576e-01 2.394236624240875244e-01 -1.065450012683868408e-01 -1.658133417367935181e-01 -6.184635683894157410e-02 2.018197327852249146e-01 2.101245373487472534e-01 -2.351295053958892822e-01 3.716274797916412354e-01 4.407282546162605286e-02 -4.984423890709877014e-02 2.140962034463882446e-01 7.130686193704605103e-02 -1.812288165092468262e-01 2.067565917968750000e-01
1.585296392440795898e-01 -3.652304783463478088e-02 9.856006503105163574e-02 2.023011744022369385e-01 5.637256801128387451e-02 8.157868683338165283e-02 -2.941234409809112549e-01 7.800538092851638794e-02 -5.637967586517333984e-02 6.386864185333251953e-02 1.068241614848375320e-02 2.473519891500473022e-01 -1.625852435827255249e-01 -2.637638151645660400e-01 2.845759391784667969e-01 -2.566743455827236176e-02 6.033061072230339050e-03 -1.892912536859512329e-01 1.288550645112991333e-01 -9.197412431240081787e-02 1.296185553073883057e-01 -2.772284150123596191e-01 -7.699090242385864258e-02 2.448269277811050415e-01 -1.227647736668586731e-01 3.684515058994293213e-01 -4.829165711998939514e-02 -7.842475175857543945e-02 -1.638603955507278442e-01 2.441884130239486694e-01 -3.286409676074981689e-01 4.185113590210676193e-03
-1.861968263983726501e-02 -9.169530123472213745e-02 1.305020302534103394e-01 8.997584693133831024e-03 -3.832561671733856201e-01 2.433016896247863770e-01 -1.456654369831085205e-01 -1.448000967502593994e-02 -5.791777744889259338e-02 3.275260627269744873e-01 -5.286002065986394882e-03 2.692865133285522461e-01 8.974203467369079590e-02 -2.792875468730926514e-01 -2.359874248504638672e-01 2.506456971168518066e-01 -2.921188175678253174e-01 -1.696002334356307983e-01 2.946650087833404541e-01 -3.636872023344039917e-02 -6.509368866682052612e-02 8.636009693145751953e-02 6.860994547605514526e-02 2.101107984781265259e-01 -6.679678708314895630e-02 -6.058532744646072388e-02 6.457287352532148361e-03 -7.274983078241348267e-02 6.730544567108154297e-02 4.731868579983711243e-02 -2.633091509342193604e-01 8.075162768363952637e-02
2.412829101085662842e-01 -2.457890510559082031e-01 7.886665314435958862e-02 1.130492165684700012e-01 -8.336237072944641113e-02 1.885589361190795898e-01 1.314195990562438965e-01 -7.184219360351562500e-02 1.042453106492757797e-02 1.436781883239746094e-01 1.624527275562286377e-01 3.469680622220039368e-02 -3.346571028232574463e-01 -3.870189487934112549e-01 2.058053761720657349e-01 -2.197773903608322144e-01 -8.224792778491973877e-02 5.096649751067161560e-02 9.181637316942214966e-02 -3.197788596153259277e-01 -6.266650557518005371e-02 -3.229735419154167175e-02 -7.178349420428276062e-03 2.473144382238388062e-01 -9.574904292821884155e-02 2.958497703075408936e-01 -1.828804314136505127e-01 -1.771584898233413696e-01 9.182845056056976318e-02 1.716807484626770020e-01 -8.579262346029281616e-02 6.017075106501579285e-02
5.755704268813133240e-02 9.519354254007339478e-02 2.093222290277481079e-01 -3.499228507280349731e-02 -2.485612779855728149e-01 6.121375411748886108e-02 -1.992348134517669678e-01 -7.854066044092178345e-02 2.405969798564910889e-01 -1.160113885998725891e-01 1.610676199197769165e-01 1.184493973851203918e-01 -1.742430180311203003e-01 -1.018805503845214844e-01 -1.462821364402770996e-01 -5.206990987062454224e-02 1.894656866788864136e-01 -2.381726950407028198e-01 -1.156423911452293396e-01 1.369626075029373169e-01 -2.080452442169189453e-02 1.876053363084793091e-01 2.586056888103485107e-01 -3.226367384195327759e-02 -5.539663881063461304e-02 2.136190384626388550e-01 -5.945027619600296021e-02 -2.362962812185287476e-01 2.585182487964630127e-01 2.068684101104736328e-01 -4.566928446292877197e-01 -2.132760733366012573e-02
-8.505390584468841553e-02 -6.222356110811233521e-02 1.408521980047225952e-01 1.371981650590896606e-01 6.437777727842330933e-02 -4.027136042714118958e-02 -2.454380542039871216e-01 -1.425965577363967896e-01 -7.284055650234222412e-02 1.639074385166168213e-01 4.473351538181304932e-01 1.486502438783645630e-01 -2.083093523979187012e-01 -2.200554162263870239e-01 1.713455766439437866e-01 2.264954708516597748e-02 -7.813000679016113281e-02 4.934940443490631878e-05 3.051207959651947021e-01 -1.808787137269973755e-01 -2.288462519645690918e-01 5.155529652256518602e-05 2.560782134532928467e-01 1.945464685559272766e-02 -8.201692253351211548e-02 5.620918236672878265e-03 4.209918901324272156e-02 1.250107437372207642e-01 8.014009147882461548e-02 -2.596545219421386719e-02 -2.548443973064422607e-01 3.760038018226623535e-01
7.708117365837097168e-02 1.241842433810234070e-01 8.269544690847396851e-02 -1.197371035814285278e-01 2.019178122282028198e-02 3.435644209384918213e-01 -2.510384619235992432e-01 -1.934787631034851074e-02 1.643721461296081543e-01 -3.617624193429946899e-02 9.198433160781860352e-02 1.745943129062652588e-01 -1.535279154777526855e-01 -4.281522929668426514e-01 5.409787595272064209e-02 -1.989825442433357239e-02 -3.011136651039123535e-01 -2.084602713584899902e-01 -4.988039657473564148e-02 -7.433358579874038696e-02 -1.865669339895248413e-01 -2.104824408888816833e-03 3.872189819812774658e-01 -1.317156553268432617e-01 -1.090597584843635559e-01 3.556220978498458862e-02 2.640076167881488800e-02 6.104446202516555786e-02 2.140287496149539948e-02 2.414100021123886108e-01 1.846391260623931885e-01 2.085547596216201782e-01
3.925807401537895203e-02 -1.195963099598884583e-01 1.017004773020744324e-01 1.216593533754348755e-01 -2.414604723453521729e-01 -1.206067502498626709e-01 -2.720276713371276855e-01 1.345276832580566406e-01 3.299344703555107117e-02 -9.307800233364105225e-02 -1.164986658841371536e-02 4.834396243095397949e-01 -2.592450082302093506e-01 -2.416927665472030640e-01 -9.190738946199417114e-02 1.066563203930854797e-01 -1.243223026394844055e-01 -3.059863746166229248e-01 6.747454404830932617e-02 2.095026709139347076e-02 -1.789653003215789795e-01 -1.377543807029724121e-01 1.964980512857437134e-01 -1.079244539141654968e-02 1.652966439723968506e-01 -4.394087195396423340e-02 1.341331005096435547e-01 1.210587322711944580e-01 7.729046791791915894e-02 1.763915717601776123e-01 -1.265721470117568970e-01 2.935997843742370605e-01
-7.096405327320098877e-02 1.032526791095733643e-02 3.116710186004638672e-01 -1.136138215661048889e-01 -2.346930503845214844e-01 -4.475497826933860779e-02 8.542631566524505615e-02 2.298752665519714355e-01 -2.945221066474914551e-01 1.821777820587158203e-01 -2.902176976203918457e-02 -3.173290938138961792e-02 1.031723469495773315e-01 -2.131023257970809937e-01 2.017863094806671143e-01 -3.118557389825582504e-03 -1.134805381298065186e-01 -3.348121643066406250e-01 4.024312198162078857e-01 -7.781842350959777832e-02 1.789191924035549164e-02 4.071053117513656616e-02 1.222135126590728760e-01 8.191806823015213013e-02 1.542316377162933350e-01 1.253339499235153198e-01 3.901859512552618980e-03 1.642778813838958740e-01 1.860530525445938110e-01 1.516249775886535645e-02 5.870135873556137085e-02 3.572434484958648682e-01
2.164003849029541016e-01 -9.162198752164840698e-02 2.890180945396423340e-01 1.502762082964181900e-03 1.144284754991531372e-01 -1.155921369791030884e-01 -2.928252518177032471e-01 1.318315863609313965e-01 -5.324940383434295654e-02 1.894761025905609131e-01 3.467192873358726501e-02 3.043557107448577881e-01 -1.563035845756530762e-01 -1.644475162029266357e-01 -1.331346184015274048e-01 -1.185747832059860229e-01 -8.070173114538192749e-02 -1.785936504602432251e-01 2.855125367641448975e-01 5.446394160389900208e-02 2.229320118203759193e-03 1.207676008343696594e-01 1.109638139605522156e-01 8.229163289070129395e-02 -2.698112428188323975e-01 -6.428856402635574341e-02 1.819869130849838257e-02 -1.539764367043972015e-02 -2.874896454159170389e-04 2.491506636142730713e-01 -2.640281319618225098e-01 3.872698843479156494e-01
2.812164723873138428e-01 1.817732006311416626e-01 1.091331914067268372e-01 -1.102175712585449219e-01 1.573686860501766205e-02 2.502901554107666016e-01 -3.356629610061645508e-02 -4.003066197037696838e-02 -3.417758643627166748e-01 1.763916909694671631e-01 7.035522907972335815e-02 2.152565270662307739e-01 -2.276173830032348633e-01 -1.485064029693603516e-01 5.787178501486778259e-02 -1.718988865613937378e-01 -8.601152151823043823e-02 -1.509909033775329590e-01 -6.852038204669952393e-02 2.009085007011890411e-02 -2.194745838642120361e-01 2.972960844635963440e-02 4.978190362453460693e-02 4.202018678188323975e-01 -7.099983841180801392e-02 3.304535746574401855e-01 9.117426723241806030e-02 2.739179134368896484e-01 3.086705692112445831e-02 -1.251999884843826294e-01 9.555858373641967773e-02 -7.405582070350646973e-02
-2.169181406497955322e-02 -5.858942866325378418e-02 8.967645466327667236e-02 1.487912237644195557e-01 -3.402681052684783936e-01 -1.353444457054138184e-01 1.245555803179740906e-01 -8.881024271249771118e-02 1.913025528192520142e-01 1.996686309576034546e-01 2.712544798851013184e-01 2.690659165382385254e-01 -4.375440627336502075e-02 -3.391101658344268799e-01 1.919277012348175049e-01 7.094097137451171875e-02 5.848481319844722748e-03 -6.549809873104095459e-02 3.316260874271392822e-02 -2.162178233265876770e-02 -1.686180382966995239e-01 -3.468003273010253906e-01 1.969314962625503540e-01 2.448641210794448853e-01 -8.222156018018722534e-02 3.150006532669067383e-01 -1.062426790595054626e-01 -2.391708269715309143e-02 6.521239131689071655e-02 1.294304430484771729e-01 -1.846846193075180054e-01 -3.003956750035285950e-02
1.008392870426177979e-01 -7.876157015562057495e-02 3.545894920825958252e-01 3.421439230442047119e-02 -4.250133633613586426e-01 -2.522377297282218933e-02 5.975811183452606201e-02 1.315798610448837280e-01 2.223124504089355469e-01 3.287085890769958496e-02 6.014265865087509155e-02 2.065708190202713013e-01 1.650417782366275787e-02 -2.800287306308746338e-01 1.013522148132324219e-01 1.136918067932128906e-01 -1.136483028531074524e-01 -3.630709052085876465e-01 -9.400751441717147827e-02 1.446027606725692749e-01 4.057079926133155823e-02 1.187217310070991516e-01 2.147310525178909302e-01 -8.076290786266326904e-02 -1.915098279714584351e-01 -4.526847228407859802e-02 -2.586228847503662109e-01 8.234653621912002563e-02 2.004551142454147339e-01 2.260948419570922852e-01 -8.781383186578750610e-02 4.033910483121871948e-02
3.969695270061492920e-01 1.172212958335876465e-01 2.373603880405426025e-01 4.254740849137306213e-02 -2.068533152341842651e-01 -5.832952447235584259e-03 1.195726767182350159e-01 2.839308381080627441e-01 6.079461053013801575e-02 -1.441142708063125610e-01 1.320269145071506500e-02 9.893055260181427002e-02 5.245390348136425018e-03 -1.971463114023208618e-01 -7.744041085243225098e-02 -1.328392177820205688e-01 -1.287085115909576416e-01 -2.192615270614624023e-01 1.627144962549209595e-01 -9.632770717144012451e-02 -2.503302646800875664e-03 -1.870102994143962860e-02 1.295890063047409058e-01 -1.534823179244995117e-01 -3.204667270183563232e-01 1.096397340297698975e-01 -4.784474894404411316e-02 7.377793639898300171e-02 3.984340727329254150e-01 -3.392797079868614674e-04 -2.023672759532928467e-01 2.693814337253570557e-01
-4.185552895069122314e-02 -9.706217795610427856e-02 1.682261563837528229e-02 -1.223145648837089539e-01 -2.110365219414234161e-02 9.572608768939971924e-02 -5.071080103516578674e-02 -1.307166181504726410e-02 1.131430640816688538e-01 -2.179840579628944397e-02 1.850537061691284180e-01 1.350876986980438232e-01 4.544413462281227112e-02 -2.096997201442718506e-01 1.083457618951797485e-01 -2.585816383361816406e-01 1.312528103590011597e-01 -2.995156347751617432e-01 1.284412890672683716e-01 9.467932581901550293e-02 1.985109597444534302e-01 4.206457734107971191e-01 2.912406623363494873e-01 -1.560030737891793251e-03 -2.518846392631530762e-01 3.032261431217193604e-01 2.056778371334075928e-01 2.606926262378692627e-01 2.526114881038665771e-02 2.292821556329727173e-01 -1.257044374942779541e-01 5.081307515501976013e-02
-4.716481268405914307e-02 -3.706552460789680481e-02 -1.136294677853584290e-01 1.895698904991149902e-01 -9.696824848651885986e-02 1.672363579273223877e-01 -3.341854214668273926e-01 -2.282197922468185425e-01 -3.230958059430122375e-02 1.931807696819305420e-01 5.074118450284004211e-02 2.775518894195556641e-01 -7.792767137289047241e-02 -4.140788316726684570e-01 1.971762161701917648e-03 4.640222713351249695e-02 -4.128944873809814453e-02 -9.493732452392578125e-02 1.715892255306243896e-01 -1.814262568950653076e-01 -1.319283433258533478e-02 -2.108609974384307861e-01 -6.411251425743103027e-02 2.728972136974334717e-01 -1.406786441802978516e-01 2.881032228469848633e-01 -1.904715150594711304e-01 -2.900369465351104736e-02 -4.842700064182281494e-02 1.893784105777740479e-01 -2.677192986011505127e-01 -5.158660560846328735e-02
-9.622152149677276611e-02 -2.586196176707744598e-02 -2.901686355471611023e-02 -1.399249583482742310e-01 -1.694200336933135986e-01 1.204897984862327576e-01 -1.645278036594390869e-01 -2.836191840469837189e-02 -8.406871557235717773e-02 -4.922166466712951660e-02 2.356059998273849487e-01 3.405235111713409424e-01 3.166281431913375854e-02 -3.579134941101074219e-01 -3.639313578605651855e-02 -2.547380924224853516e-01 4.890154302120208740e-02 2.239917665719985962e-01 1.350232213735580444e-01 2.776595652103424072e-01 -2.492526918649673462e-01 1.829908639192581177e-01 6.714324466884136200e-03 1.721674650907516479e-01 4.942139983177185059e-02 3.329370617866516113e-01 -2.855207622051239014e-01 -4.577098041772842407e-02 1.451246142387390137e-01 7.729650288820266724e-02 -5.905357655137777328e-03 -1.584710031747817993e-01
1.222640499472618103e-01 1.867124736309051514e-01 -3.077346272766590118e-02 1.252585649490356445e-01 -1.506887935101985931e-02 -3.305817022919654846e-02 -9.315176308155059814e-02 -1.640501469373703003e-01 -3.118859529495239258e-01 2.744636237621307373e-01 2.996932864189147949e-01 2.116159349679946899e-02 -5.421960260719060898e-03 -9.701190888881683350e-02 2.095561027526855469e-01 -2.303194552659988403e-01 -1.371271312236785889e-01 -1.928683072328567505e-01 -1.074537038803100586e-01 2.033957988023757935e-01 1.189702376723289490e-01 7.971505075693130493e-02 7.818905264139175415e-02 1.052015945315361023e-01 1.468394994735717773e-01 2.045328319072723389e-01 -8.005218952894210815e-02 -7.490753382444381714e-02 4.475093185901641846e-01 3.153910636901855469e-01 -6.341259181499481201e-02 3.993970155715942383e-02
2.494018971920013428e-01 -1.488889306783676147e-01 1.576247960329055786e-01 -1.315289586782455444e-01 -2.201709747314453125e-01 1.520161777734756470e-01 -1.579402685165405273e-01 -1.396365463733673096e-01 2.072028368711471558e-01 1.373385488986968994e-01 2.260940819978713989e-01 3.567966446280479431e-02 -7.935579866170883179e-02 -2.891598045825958252e-01 -6.103133037686347961e-02 7.493993639945983887e-02 1.057544425129890442e-01 4.909746348857879639e-02 7.327900826930999756e-02 1.970692723989486694e-01 -3.520192503929138184e-01 -3.308160603046417236e-02 4.654244333505630493e-02 5.726801976561546326e-02 1.454734206199645996e-01 1.627030223608016968e-01 2.218763828277587891e-01 3.969836831092834473e-01 1.798457503318786621e-01 9.853883087635040283e-02 -2.031088024377822876e-01 1.341400742530822754e-01
-1.370400041341781616e-01 -1.042497083544731140e-01 -9.234121069312095642e-03 -1.266513466835021973e-01 -6.126535590738058090e-03 -4.114012792706489563e-02 3.786985948681831360e-02 -1.276188045740127563e-01 2.045413702726364136e-01 5.438379198312759399e-02 2.168060541152954102e-01 4.205214381217956543e-01 2.132348902523517609e-02 -6.647830456495285034e-02 -2.208076715469360352e-01 -1.019349321722984314e-01 -2.146802842617034912e-01 -2.500802576541900635e-01 1.037173941731452942e-01 -6.050744652748107910e-02 -2.089816629886627197e-01 9.855906665325164795e-02 2.181915789842605591e-01 1.981799602508544922e-01 -9.412746131420135498e-02 2.921713292598724365e-01 1.964278668165206909e-01 4.424745216965675354e-02 1.750176399946212769e-01 3.713530600070953369e-01 -1.880910843610763550e-01 1.104981545358896255e-02
-5.901542305946350098e-02 5.011929199099540710e-02 2.814500629901885986e-01 -8.535764366388320923e-02 -1.324996501207351685e-01 4.226654022932052612e-02 -1.129308938980102539e-01 5.929023027420043945e-02 -3.440013229846954346e-01 1.841618269681930542e-01 1.960104554891586304e-01 1.428072303533554077e-01 -4.518556594848632812e-02 -6.924609094858169556e-02 4.745085537433624268e-01 -1.938888132572174072e-01 -2.061323672533035278e-01 -2.277924269437789917e-01 2.265241891145706177e-01 6.487599760293960571e-02 -3.411667048931121826e-01 8.970784395933151245e-02 1.020061150193214417e-01 -1.609754562377929688e-01 3.069301694631576538e-02 4.760253429412841797e-02 1.464077085256576538e-01 4.698555916547775269e-02 5.152969807386398315e-02 1.695088148117065430e-01 -5.323752388358116150e-02 1.396534740924835205e-01
8.341702818870544434e-02 -2.064226418733596802e-01 1.193118467926979065e-01 -8.854442834854125977e-02 -4.198581278324127197e-01 6.704024225473403931e-02 -1.739354729652404785e-01 -4.063786193728446960e-02 2.701305449008941650e-01 1.916623562574386597e-01 -1.061253920197486877e-01 3.088133335113525391e-01 2.011480778455734253e-01 -1.959643661975860596e-01 -3.656541462987661362e-03 -3.967884480953216553e-01 7.282218337059020996e-02 -1.456943899393081665e-02 1.756125241518020630e-01 -2.075823955237865448e-02 -7.257552444934844971e-02 -8.422031998634338379e-02 2.525627799332141876e-02 9.417009353637695312e-02 -1.034218519926071167e-01 2.821503877639770508e-01 1.529050022363662720e-01 -1.156385093927383423e-01 1.846759468317031860e-01 4.508650302886962891e-02 -1.925241500139236450e-01 6.412974745035171509e-02
-1.477598249912261963e-01 -5.758784711360931396e-02 -7.494646310806274414e-02 -9.495181590318679810e-02 1.142717525362968445e-01 5.092978850007057190e-02 7.303782552480697632e-02 9.932292997837066650e-02 3.345015645027160645e-02 2.785372138023376465e-01 2.123120725154876709e-01 3.724244236946105957e-01 -2.073422819375991821e-01 -1.330550760030746460e-01 -3.048742711544036865e-01 -2.342030256986618042e-01 -4.688104987144470215e-02 -2.996194958686828613e-01 -1.337708383798599243e-01 8.030451834201812744e-02 -2.876206934452056885e-01 3.456300869584083557e-02 3.378773853182792664e-02 8.262582123279571533e-02 -9.968258440494537354e-02 2.840373814105987549e-01 -8.324418216943740845e-02 2.252640575170516968e-01 8.080008625984191895e-02 2.483587712049484253e-01 -1.820962727069854736e-01 2.313364669680595398e-02
2.700758278369903564e-01 3.230685740709304810e-02 6.961198151111602783e-02 -3.856400027871131897e-02 -1.969141960144042969e-01 4.691365361213684082e-02 8.040713518857955933e-02 -5.322093889117240906e-02 2.571787536144256592e-01 1.107471361756324768e-01 4.969620704650878906e-02 1.281934380531311035e-01 -3.820607811212539673e-02 -1.517073512077331543e-01 -1.255323737859725952e-01 -2.222421020269393921e-01 1.794285625219345093e-01 2.568199299275875092e-02 3.670080602169036865e-01 -1.192490383982658386e-01 -2.386999875307083130e-01 -1.006337180733680725e-01 -1.505728531628847122e-02 9.582550078630447388e-02 -4.111630469560623169e-02 1.801137626171112061e-01 2.152628079056739807e-02 4.205950498580932617e-01 2.011699825525283813e-01 1.693120151758193970e-01 -3.756820410490036011e-02 3.770261406898498535e-01
2.313795536756515503e-01 2.163206487894058228e-01 1.302233785390853882e-01 -1.566804014146327972e-02 -5.447550117969512939e-02 3.270346671342849731e-02 -7.998681813478469849e-02 8.321854285895824432e-03 -1.173621937632560730e-01 3.814590573310852051e-01 4.646654799580574036e-02 5.323761701583862305e-01 -1.308383643627166748e-01 -3.117422759532928467e-01 5.954889208078384399e-02 5.739944428205490112e-02 1.911270022392272949e-01 -5.037402734160423279e-02 2.101689875125885010e-01 -1.397567987442016602e-01 -1.157343611121177673e-01 1.820558160543441772e-01 4.714236781001091003e-02 7.312730699777603149e-02 -6.384842842817306519e-02 5.431353300809860229e-02 1.504368036985397339e-01 2.542147934436798096e-01 -1.696033328771591187e-01 3.216897323727607727e-02 1.335196569561958313e-02 1.575107425451278687e-01
1.610367000102996826e-01 1.037894189357757568e-01 3.635901808738708496e-01 -7.915304042398929596e-03 -3.047350645065307617e-01 -2.161444723606109619e-01 -9.854505956172943115e-02 9.964165091514587402e-02 7.459219545125961304e-02 -5.123262852430343628e-02 -4.879031330347061157e-03 9.047874808311462402e-02 -2.423801869153976440e-01 -1.251444667577743530e-01 -8.718786388635635376e-02 1.133259683847427368e-01 2.140055894851684570e-01 -3.792974352836608887e-01 1.853310689330101013e-02 -2.647864632308483124e-03 -2.778332829475402832e-01 1.535069942474365234e-01 -7.431169599294662476e-02 -1.190331671386957169e-02 2.807211577892303467e-01 1.384160816669464111e-01 -2.828244306147098541e-02 5.664995312690734863e-02 2.452234327793121338e-01 2.564597725868225098e-01 -1.537110060453414917e-01 1.123361811041831970e-01
-9.861321747303009033e-02 -1.642158478498458862e-01 1.866994798183441162e-01 -9.441205859184265137e-02 -2.922949194908142090e-01 1.106997802853584290e-01 3.537961468100547791e-02 -5.560584738850593567e-02 1.084026694297790527e-01 4.238951951265335083e-02 2.433504462242126465e-01 2.070795595645904541e-01 -7.759679574519395828e-03 -5.035626292228698730e-01 3.043789863586425781e-01 1.405215561389923096e-01 7.203008234500885010e-02 -2.133577018976211548e-01 3.822692483663558960e-02 5.971119925379753113e-02 9.269613772630691528e-02 -1.378099918365478516e-01 2.851008474826812744e-01 1.476179361343383789e-01 -2.902880907058715820e-01 9.340235590934753418e-02 -1.873681247234344482e-01 2.586650429293513298e-03 -1.345255691558122635e-02 1.437873691320419312e-01 -2.049256348982453346e-03 -2.160855755209922791e-02
1.793163418769836426e-01 1.698706001043319702e-01 7.124309241771697998e-02 -7.395082712173461914e-02 3.010889887809753418e-01 1.585613340139389038e-01 -2.446868270635604858e-01 1.577670425176620483e-01 -1.494314968585968018e-01 -1.412687301635742188e-01 1.570605486631393433e-01 3.790840506553649902e-01 4.368444532155990601e-02 2.127606235444545746e-02 -6.903147324919700623e-03 -1.982222311198711395e-02 6.586652249097824097e-02 -1.184915900230407715e-01 1.805072277784347534e-01 -7.634747028350830078e-02 -3.276994228363037109e-01 -1.149984076619148254e-01 -1.497152596712112427e-01 1.638087183237075806e-01 8.861974626779556274e-02 2.368879467248916626e-01 -1.077068001031875610e-01 -3.410793468356132507e-02 3.214217722415924072e-01 2.440208345651626587e-01 -8.875160664319992065e-02 2.007674276828765869e-01
4.778832942247390747e-02 -6.465497612953186035e-02 1.576016694307327271e-01 -7.725206017494201660e-02 -3.364694118499755859e-02 2.432617545127868652e-01 -2.140834331512451172e-01 -2.163473702967166901e-02 2.217266410589218140e-01 -1.508454233407974243e-01 5.736804381012916565e-02 3.616051971912384033e-01 6.513874232769012451e-02 -1.305035203695297241e-01 -8.411856740713119507e-02 -3.153240084648132324e-01 -1.729759573936462402e-01 -1.534635722637176514e-01 7.016745209693908691e-02 -3.127023577690124512e-02 -1.657189726829528809e-01 -1.273354738950729370e-01 -1.615824997425079346e-01 1.693875491619110107e-01 -2.805496752262115479e-01 1.506176888942718506e-01 2.667860090732574463e-01 6.258149445056915283e-02 3.450905680656433105e-01 -7.109509315341711044e-04 -2.608309090137481689e-01 3.031305223703384399e-02
2.359035164117813110e-01 -7.181844115257263184e-02 -1.045467481017112732e-01 3.449940308928489685e-02 -1.405555605888366699e-01 7.343397289514541626e-02 -3.583619594573974609e-01 2.166154608130455017e-02 5.608849599957466125e-02 2.883662283420562744e-01 1.236066520214080811e-01 2.979263663291931152e-01 5.427714809775352478e-02 -4.243664741516113281e-01 1.301111131906509399e-01 2.990875579416751862e-02 1.069274023175239563e-01 -2.010785415768623352e-02 2.866802513599395752e-01 -1.432588845491409302e-01 -2.231542766094207764e-02 1.202169340103864670e-02 -1.551091820001602173e-01 6.798852235078811646e-02 -5.290085822343826294e-02 8.798532187938690186e-02 -1.643222570419311523e-01 4.169211164116859436e-02 6.773813068866729736e-02 2.913473248481750488e-01 -2.451604008674621582e-01 -2.216050475835800171e-01
2.511108219623565674e-01 1.024223491549491882e-01 8.651521056890487671e-02 -1.669337749481201172e-01 -1.431099474430084229e-01 1.410051882266998291e-01 -1.884269267320632935e-01 1.495960801839828491e-01 -1.550851669162511826e-02 1.870848983526229858e-01 2.490739524364471436e-01 1.525760442018508911e-01 4.586433619260787964e-02 -2.294250428676605225e-01 -2.995315007865428925e-03 1.497873514890670776e-01 -3.569546639919281006e-01 -2.788526117801666260e-01 5.113404616713523865e-02 -2.205306738615036011e-01 -9.145689010620117188e-02 -2.018781900405883789e-01 1.180154457688331604e-01 3.644295036792755127e-01 -2.796836197376251221e-02 4.204216971993446350e-02 3.987422212958335876e-02 -1.291858106851577759e-01 8.865015953779220581e-02 8.727215975522994995e-02 -1.768733561038970947e-01 2.743061780929565430e-01
1.765426248311996460e-01 2.671440839767456055e-01 4.359531700611114502e-01 -1.295091360807418823e-01 -1.353497356176376343e-01 1.592084765434265137e-01 -1.360077410936355591e-01 6.202134862542152405e-02 2.378363348543643951e-02 3.167954385280609131e-01 1.665536910295486450e-01 2.704818844795227051e-01 9.807998687028884888e-02 4.384908359497785568e-03 2.392267882823944092e-01 1.079042628407478333e-01 -6.241530925035476685e-02 4.028533399105072021e-02 2.220444977283477783e-01 1.854778826236724854e-01 6.808581203222274780e-02 -9.240370243787765503e-02 1.081060841679573059e-01 -1.642053388059139252e-02 -2.763797640800476074e-01 1.972576379776000977e-01 -3.446704521775245667e-02 -1.612316071987152100e-02 2.644587755203247070e-01 -1.371605098247528076e-01 -1.563264280557632446e-01 1.098619191907346249e-03
-1.358200609683990479e-01 1.298644095659255981e-01 1.263171732425689697e-01 -1.208817735314369202e-01 -5.793548375368118286e-02 1.845491975545883179e-01 -3.926935791969299316e-02 -2.227621376514434814e-01 -1.246207803487777710e-01 -1.141261458396911621e-01 3.349988758563995361e-01 -1.374996732920408249e-02 1.164109036326408386e-01 -3.073562979698181152e-01 8.845736086368560791e-02 -3.851325809955596924e-02 2.396048046648502350e-02 -1.033325865864753723e-01 9.200058132410049438e-02 1.943563818931579590e-01 -2.566109597682952881e-02 2.864781320095062256e-01 7.245430350303649902e-02 -2.875655293464660645e-01 -1.131398975849151611e-02 2.997072935104370117e-01 -1.619936376810073853e-01 1.650368273258209229e-01 3.188649117946624756e-01 2.272092103958129883e-01 -2.136135250329971313e-01 1.293089240789413452e-01
-4.226315021514892578e-02 2.407560870051383972e-02 2.204867303371429443e-01 -1.614015102386474609e-01 -5.180223658680915833e-02 -9.071215987205505371e-02 -2.997069358825683594e-01 4.692012816667556763e-02 5.220051482319831848e-02 1.615466624498367310e-01 1.249799206852912903e-01 4.328448474407196045e-01 6.201004725880920887e-04 -1.908130198717117310e-01 4.615131020545959473e-02 -1.013440713286399841e-01 -1.894695758819580078e-01 -4.095748066902160645e-01 1.336175352334976196e-01 1.110265403985977173e-01 -2.345794439315795898e-01 1.910454183816909790e-01 9.078950434923171997e-02 2.122884988784790039e-01 1.129360124468803406e-01 -1.437507122755050659e-01 3.766163066029548645e-02 1.251184344291687012e-01 -8.601684123277664185e-02 1.374481469392776489e-01 1.446477323770523071e-01 2.511028647422790527e-01
1.589236855506896973e-01 1.422986090183258057e-01 3.197377622127532959e-01 1.733747869729995728e-01 -5.360415950417518616e-02 1.846560090780258179e-01 -2.745461165904998779e-01 5.317764356732368469e-02 -2.999374866485595703e-01 3.232102096080780029e-01 2.373617142438888550e-01 2.131210863590240479e-01 -1.861221045255661011e-01 -1.604134142398834229e-01 -1.673222035169601440e-01 5.393295735120773315e-02 1.806898415088653564e-01 -5.947122722864151001e-02 3.143880963325500488e-01 5.301521718502044678e-02 -1.049915626645088196e-01 -6.858098786324262619e-03 1.902342289686203003e-01 -2.477476298809051514e-01 -3.543557133525609970e-03 1.168002933263778687e-01 -1.077951118350028992e-01 3.947491198778152466e-02 9.433851577341556549e-03 1.567382365465164185e-03 -1.037380024790763855e-01 1.881500333547592163e-01
2.544394433498382568e-01 1.840548366308212280e-01 9.377498179674148560e-02 -1.831681132316589355e-01 -2.380813956260681152e-01 3.102354109287261963e-01 -1.318386942148208618e-01 -1.629642844200134277e-01 -2.684411704540252686e-01 2.625064551830291748e-02 3.343619033694267273e-02 1.203121691942214966e-01 -3.427422046661376953e-01 1.146721653640270233e-03 9.279645979404449463e-02 8.728731423616409302e-02 -2.471916675567626953e-01 -2.369248718023300171e-01 -9.848140180110931396e-03 -6.653632968664169312e-02 -1.816024035215377808e-01 -1.751014292240142822e-01 3.269379734992980957e-01 5.695497617125511169e-02 1.132842991501092911e-02 1.510332673788070679e-01 4.537758231163024902e-02 3.078002296388149261e-02 1.477439552545547485e-01 -2.353932894766330719e-02 -3.097784817218780518e-01 1.736350730061531067e-02
6.497958302497863770e-02 2.624202705919742584e-02 1.001401767134666443e-01 -1.535206139087677002e-01 -5.730064958333969116e-02 1.450068950653076172e-01 1.089635416865348816e-01 1.144233793020248413e-01 -1.444002985954284668e-01 -8.265478163957595825e-02 2.951967120170593262e-01 6.184589117765426636e-02 1.188407763838768005e-01 -3.975993990898132324e-01 1.331073641777038574e-01 2.709391415119171143e-01 1.475414186716079712e-01 -4.267041981220245361e-01 9.621682018041610718e-02 2.077683061361312866e-01 -2.039901539683341980e-02 2.080258429050445557e-01 6.021244823932647705e-02 -1.024311482906341553e-01 6.027654185891151428e-02 2.081940472126007080e-01 -1.490997821092605591e-01 -5.288613587617874146e-02 3.118526339530944824e-01 1.656225025653839111e-01 -1.327351480722427368e-01 4.297592490911483765e-02
1.362339109182357788e-01 -1.704503595829010010e-02 2.486462146043777466e-01 9.473701566457748413e-02 2.980914525687694550e-02 9.336817264556884766e-02 -2.488515824079513550e-01 -3.789689764380455017e-02 -1.447895914316177368e-01 1.650681793689727783e-01 1.942084357142448425e-02 2.733096778392791748e-01 -2.816182076930999756e-01 -1.088649779558181763e-01 -1.124476939439773560e-01 -8.930884301662445068e-02 -1.030045971274375916e-01 -1.127265468239784241e-01 3.884111940860748291e-01 3.799771144986152649e-02 1.213408727198839188e-02 1.800478249788284302e-01 1.319794505834579468e-01 1.988269155845046043e-03 -3.314187824726104736e-01 -1.323260515928268433e-01 1.653387024998664856e-02 -7.581889629364013672e-02 5.008469894528388977e-02 2.880542576313018799e-01 -2.334413528442382812e-01 3.214840292930603027e-01
-1.343740671873092651e-01 7.393588125705718994e-02 2.358429282903671265e-01 3.800204768776893616e-02 1.018095761537551880e-01 2.066082805395126343e-01 1.092109009623527527e-01 -2.542572021484375000e-01 1.518781483173370361e-01 -1.185923889279365540e-01 2.305900752544403076e-01 2.540776431560516357e-01 1.023072525858879089e-01 -2.908158302307128906e-01 -6.769388169050216675e-02 -8.030276745557785034e-02 -1.431335657835006714e-01 -3.355805873870849609e-01 1.456570476293563843e-01 -4.435568675398826599e-02 -1.476692557334899902e-01 1.778746098279953003e-01 -9.383120387792587280e-02 1.806580461561679840e-02 9.136798232793807983e-02 1.440153419971466064e-01 1.886350214481353760e-01 2.116493731737136841e-01 1.205935031175613403e-01 1.053951308131217957e-01 -4.039372205734252930e-01 1.082158386707305908e-01
-6.598009169101715088e-02 -3.122409619390964508e-02 -1.734580099582672119e-02 4.290110245347023010e-02 3.672120347619056702e-02 2.417556196451187134e-01 -5.927150696516036987e-02 -2.585885487496852875e-02 4.076454788446426392e-02 1.937398873269557953e-02 2.045111656188964844e-01 2.402361780405044556e-01 4.021263122558593750e-02 1.314317882061004639e-01 2.210507392883300781e-01 -1.802218109369277954e-01 -4.012235254049301147e-02 -4.410191178321838379e-01 -1.662045018747448921e-03 2.367221862077713013e-01 -4.116113483905792236e-01 8.370090276002883911e-02 1.546154916286468506e-01 1.904201805591583252e-01 9.401273727416992188e-02 2.953552007675170898e-01 2.858833670616149902e-01 4.495744407176971436e-02 1.242714151740074158e-01 2.058725208044052124e-01 4.156036302447319031e-03 1.826004311442375183e-02
-2.706963755190372467e-02 6.490058731287717819e-03 1.221801489591598511e-01 -5.955540016293525696e-02 -2.221782505512237549e-01 1.401055902242660522e-01 -1.980067640542984009e-01 -4.606815055012702942e-02 -1.108189597725868225e-01 1.893727034330368042e-01 1.021166369318962097e-01 5.103116631507873535e-01 -1.245468258857727051e-01 -1.753126680850982666e-01 -7.043361663818359375e-02 -1.167058572173118591e-01 -3.702212497591972351e-02 -2.477096021175384521e-01 2.445563301444053650e-02 4.130059480667114258e-02 -2.666635066270828247e-02 2.387331575155258179e-01 2.610946595668792725e-01 3.682087659835815430e-01 -8.620232343673706055e-03 7.539089769124984741e-02 1.042367611080408096e-02 -1.664977967739105225e-01 -1.952043771743774414e-01 -5.243038758635520935e-02 -2.790415287017822266e-01 8.842472732067108154e-02
-1.348276138305664062e-01 -3.812215849757194519e-02 4.119786024093627930e-01 -6.161310896277427673e-02 -1.602525115013122559e-01 1.750208884477615356e-01 -4.666001349687576294e-02 4.275994598865509033e-01 -9.624730050563812256e-02 4.915226623415946960e-02 9.841296076774597168e-02 2.295838147401809692e-01 7.358598709106445312e-02 1.308602392673492432e-01 3.189606368541717529e-01 4.048396833240985870e-03 -4.894900321960449219e-02 -1.783511340618133545e-01 2.426185905933380127e-01 3.144375681877136230e-01 -1.305327862501144409e-01 -5.457734689116477966e-02 1.417406648397445679e-01 1.178235560655593872e-01 -1.740396320819854736e-01 1.381716132164001465e-01 1.370999217033386230e-01 4.136952385306358337e-02 1.099731102585792542e-01 1.916960179805755615e-01 -3.482253104448318481e-02 -3.571848943829536438e-02
1.528869420289993286e-01 1.195837631821632385e-01 1.286856681108474731e-01 -4.092204570770263672e-02 5.163503810763359070e-02 1.438378542661666870e-01 5.170778930187225342e-02 1.859995871782302856e-01 -4.183125123381614685e-02 7.045036554336547852e-02 2.758169472217559814e-01 -4.522464296314865351e-04 -1.645934879779815674e-01 -3.874962329864501953e-01 -8.606011420488357544e-02 -8.798195421695709229e-02 -1.564120352268218994e-01 -3.087706565856933594e-01 -3.097534552216529846e-02 1.273365411907434464e-02 1.401066482067108154e-01 -1.553157269954681396e-01 3.557492196559906006e-01 -5.511228367686271667e-02 -2.596350014209747314e-01 8.278966695070266724e-02 -1.228415369987487793e-01 3.207024559378623962e-02 3.047012388706207275e-01 1.842344254255294800e-01 3.698045760393142700e-02 3.089931607246398926e-01
1.547584980726242065e-01 1.070794910192489624e-01 2.363187074661254883e-01 3.129908144474029541e-01 -2.072698175907135010e-01 5.895255506038665771e-02 -1.552023440599441528e-01 -6.324979662895202637e-02 -4.105395972728729248e-01 -2.353519387543201447e-02 3.316304385662078857e-01 1.477355211973190308e-01 -2.636348456144332886e-02 -1.152613982558250427e-01 -2.976128160953521729e-01 -3.966054692864418030e-02 8.807882666587829590e-02 -3.121883273124694824e-01 2.365152388811111450e-01 -4.766334965825080872e-02 1.210451722145080566e-01 -3.384835645556449890e-02 1.207753568887710571e-01 -7.674460858106613159e-02 -9.509322792291641235e-02 5.217495933175086975e-02 1.501426994800567627e-01 -9.613225236535072327e-03 1.265266388654708862e-01 -1.281089521944522858e-02 -1.081061959266662598e-01 2.631669044494628906e-01
1.674425229430198669e-02 1.196016669273376465e-01 -2.078183926641941071e-03 -6.106577813625335693e-02 9.435975551605224609e-02 2.392670065164566040e-01 1.046630591154098511e-01 7.243704167194664478e-04 2.068134024739265442e-02 -1.984926760196685791e-01 2.034124284982681274e-01 -5.956820771098136902e-02 -9.274481236934661865e-02 -5.804855227470397949e-01 1.413054764270782471e-01 -3.765004873275756836e-02 -1.657646149396896362e-01 -2.685030996799468994e-01 -8.915083855390548706e-02 2.130948305130004883e-01 -2.367583215236663818e-01 1.924960315227508545e-01 4.484559223055839539e-02 1.385655701160430908e-01 -4.465571418404579163e-02 3.331540226936340332e-01 -1.508155316114425659e-01 9.684427827596664429e-02 1.462779492139816284e-01 3.502300381660461426e-02 -1.336506456136703491e-01 5.140881054103374481e-03
7.809796184301376343e-02 2.960487082600593567e-02 3.051266670227050781e-01 -2.946930751204490662e-02 4.155969992280006409e-02 -3.382293134927749634e-02 -1.457253396511077881e-01 -1.767151951789855957e-01 -9.645903110504150391e-02 3.020107001066207886e-02 3.247062265872955322e-01 3.304356932640075684e-01 -1.441540867090225220e-01 -2.069676220417022705e-01 -4.793729633092880249e-02 1.473878026008605957e-01 -1.262295246124267578e-01 -2.950264513492584229e-01 7.479662448167800903e-02 -1.331253349781036377e-01 -2.669234871864318848e-01 1.838939338922500610e-01 2.462267130613327026e-01 2.210963964462280273e-01 -3.717015311121940613e-02 -1.389384418725967407e-01 -5.356815829873085022e-02 1.798182129859924316e-01 -9.780419617891311646e-02 -4.318976774811744690e-02 -1.537988930940628052e-01 3.152779936790466309e-01
1.116888374090194702e-01 -1.060098037123680115e-01 3.242018222808837891e-01 -4.220864549279212952e-02 1.116553135216236115e-02 3.123791813850402832e-01 1.123343035578727722e-01 -1.528393626213073730e-01 3.163902088999748230e-02 2.477743625640869141e-01 -7.829111814498901367e-02 2.280863821506500244e-01 -1.276864409446716309e-01 -1.717066043056547642e-04 -7.306788861751556396e-02 -2.981469631195068359e-01 -2.150545567274093628e-01 -2.673555612564086914e-01 8.753003180027008057e-02 2.254071086645126343e-02 -7.639947533607482910e-02 4.446001648902893066e-01 5.602074787020683289e-02 -1.707183755934238434e-02 -9.527532011270523071e-02 1.998253017663955688e-01 -2.196052819490432739e-01 8.432327955961227417e-02 -1.645317114889621735e-02 2.319294959306716919e-01 -1.111583262681961060e-01 3.223084285855293274e-02
-6.745748221874237061e-02 1.913910061120986938e-01 -1.255212165415287018e-02 -2.041660696268081665e-01 -5.048955604434013367e-02 2.255438081920146942e-02 9.696814417839050293e-02 1.873932182788848877e-01 3.078231401741504669e-02 1.188323348760604858e-01 3.058196008205413818e-01 2.685057520866394043e-01 -1.080589555203914642e-02 -5.761779099702835083e-02 -1.065500080585479736e-01 -3.918453156948089600e-01 1.147619783878326416e-01 -3.829526305198669434e-01 -7.485539466142654419e-02 -1.207454428076744080e-01 -2.332436442375183105e-01 -4.245919734239578247e-02 1.071715429425239563e-01 -5.804216489195823669e-03 -1.980772009119391441e-03 3.376467823982238770e-01 3.241564705967903137e-02 1.569498032331466675e-01 5.219777300953865051e-02 2.577451169490814209e-01 1.533471141010522842e-02 2.521161437034606934e-01
1.024230346083641052e-01 -1.343898326158523560e-01 3.750004470348358154e-01 2.314460277557373047e-02 -3.799427747726440430e-01 -1.017312929034233093e-01 -1.647714152932167053e-02 1.549682696349918842e-03 1.511589586734771729e-01 -4.181760177016258240e-02 5.441701412200927734e-02 1.329590827226638794e-01 -4.388018324971199036e-02 -3.969558775424957275e-01 1.149636209011077881e-01 1.485453993082046509e-01 -7.731449604034423828e-02 -3.772272765636444092e-01 2.391615882515907288e-02 5.250150337815284729e-02 5.975287407636642456e-02 1.018630638718605042e-01 1.683743894100189209e-01 -8.992344141006469727e-02 -3.437576591968536377e-01 5.651026219129562378e-02 -2.338697165250778198e-01 4.326864331960678101e-02 8.474651724100112915e-02 2.074027508497238159e-01 -6.607232242822647095e-02 -2.840780653059482574e-02
4.751645028591156006e-02 -6.383522599935531616e-02 9.764425456523895264e-02 -8.487547934055328369e-02 -2.325081527233123779e-01 4.083805531263351440e-02 -3.950228169560432434e-02 1.245843544602394104e-01 3.172354772686958313e-02 -1.797950416803359985e-01 7.808520644903182983e-02 1.079730689525604248e-01 -2.387816905975341797e-01 -6.722593307495117188e-02 -1.687731444835662842e-01 1.716987974941730499e-02 6.737551838159561157e-02 -3.446698784828186035e-01 3.378746509552001953e-01 5.950809270143508911e-02 -3.320595324039459229e-01 1.406474858522415161e-01 1.338414102792739868e-01 2.042475342750549316e-01 -1.104429662227630615e-01 4.273431003093719482e-01 -3.590962290763854980e-01 -3.160605207085609436e-02 -2.663954906165599823e-02 4.365121945738792419e-02 -1.772587932646274567e-02 -6.561122834682464600e-02
7.439406961202621460e-02 -1.005962714552879333e-01 -4.002455249428749084e-02 -1.414924710988998413e-01 -4.882985651493072510e-01 -4.147762432694435120e-02 3.090690262615680695e-02 1.250746101140975952e-01 1.236370112746953964e-02 -1.920429170131683350e-01 5.302288755774497986e-02 9.585078060626983643e-02 -2.457505762577056885e-01 -1.821402758359909058e-01 -7.524081319570541382e-02 1.960983872413635254e-02 -1.583660542964935303e-01 -4.237937331199645996e-01 1.319477409124374390e-01 1.317532956600189209e-01 -2.524793148040771484e-01 4.009946808218955994e-02 -6.617768108844757080e-02 1.286704242229461670e-01 -2.734081074595451355e-02 3.815084695816040039e-01 -2.665620744228363037e-01 5.035089328885078430e-02 8.300286531448364258e-02 6.815911084413528442e-02 -5.670120473951101303e-03 -1.137410849332809448e-02
-2.110829949378967285e-02 1.197471991181373596e-01 1.144184023141860962e-01 -1.107025370001792908e-01 -1.793853342533111572e-01 2.912335395812988281e-01 -2.214025110006332397e-01 1.549162901937961578e-02 1.706366091966629028e-01 2.421478182077407837e-01 2.958930432796478271e-01 9.063519537448883057e-02 -2.329494655132293701e-01 -4.887856915593147278e-02 -1.173986569046974182e-01 -8.058016002178192139e-02 -3.716052323579788208e-02 -1.228577643632888794e-01 2.935431301593780518e-01 1.227084621787071228e-01 -3.090137429535388947e-02 4.201774671673774719e-02 -1.825514733791351318e-01 2.770801484584808350e-01 6.111243367195129395e-02 3.190347254276275635e-01 -7.351669669151306152e-02 1.563254594802856445e-01 9.651543200016021729e-02 2.318662703037261963e-01 3.065662384033203125e-01 1.011164113879203796e-01
1.689243763685226440e-01 -2.917099185287952423e-02 6.882923096418380737e-02 -2.100742757320404053e-01 -1.300375163555145264e-01 -4.604960232973098755e-02 2.012366056442260742e-01 1.972008645534515381e-01 2.350329309701919556e-01 1.291194409132003784e-01 1.929629892110824585e-01 7.842845469713211060e-02 -6.545295566320419312e-02 -1.875059455633163452e-01 4.286546260118484497e-02 -1.664508879184722900e-01 1.424494236707687378e-01 -1.291179209947586060e-01 2.489054203033447266e-01 1.560644954442977905e-01 -1.930569410324096680e-01 -3.508774936199188232e-02 -3.268501907587051392e-02 -7.468232512474060059e-02 1.585467010736465454e-01 2.044325023889541626e-01 -1.002458762377500534e-02 2.025105506181716919e-01 4.082034528255462646e-01 1.892568916082382202e-01 -1.702263057231903076e-01 3.621591031551361084e-01
2.214748710393905640e-01 -2.776609659194946289e-01 1.526467204093933105e-01 6.065699458122253418e-02 -9.478845447301864624e-02 -4.528877791017293930e-03 6.222273409366607666e-02 -1.167475525289773941e-02 1.017949432134628296e-01 7.979586720466613770e-02 9.608617424964904785e-02 3.584478199481964111e-01 4.023472219705581665e-02 -1.640768647193908691e-01 1.401106864213943481e-01 -2.150616496801376343e-01 2.828114926815032959e-01 -2.066185176372528076e-01 2.769557535648345947e-01 -1.081853061914443970e-01 5.364524200558662415e-02 -2.491733245551586151e-02 -1.976478286087512970e-02 1.992951631546020508e-01 -7.823491841554641724e-02 3.796641528606414795e-01 8.532129973173141479e-02 -1.330152004957199097e-01 8.733022212982177734e-02 -3.779740631580352783e-01 -6.545056402683258057e-02 1.694023981690406799e-02
1.608168631792068481e-01 -6.194442883133888245e-02 2.880418896675109863e-01 2.790361940860748291e-01 -7.098999619483947754e-02 3.929373621940612793e-01 1.124823987483978271e-01 -9.696254506707191467e-03 -1.089376956224441528e-02 8.573002368211746216e-02 -5.559707432985305786e-02 2.608385384082794189e-01 -2.290181629359722137e-02 -9.668926149606704712e-02 3.032417036592960358e-03 -3.062334060668945312e-01 -9.327171742916107178e-02 -1.940515935420989990e-01 -7.980971038341522217e-02 6.226117536425590515e-02 -2.607721090316772461e-02 2.922321259975433350e-01 -4.773722589015960693e-02 1.040865480899810791e-01 1.015483960509300232e-02 2.561529278755187988e-01 -2.131984978914260864e-01 4.525606706738471985e-02 -9.799630194902420044e-02 3.924967944622039795e-01 -1.278336346149444580e-01 7.756675034761428833e-02
-2.326131016016006470e-01 2.743070200085639954e-02 3.044648468494415283e-01 -1.290533840656280518e-01 -2.927730083465576172e-01 1.200623363256454468e-01 -2.052534930408000946e-02 3.522762283682823181e-02 -3.282256722450256348e-01 3.429297730326652527e-02 2.013937383890151978e-01 8.441911637783050537e-02 -1.709027588367462158e-01 -6.438943743705749512e-02 4.137356877326965332e-01 -1.528241783380508423e-01 -1.597401648759841919e-01 -1.906129270792007446e-01 2.164571285247802734e-01 5.263852700591087341e-02 -3.711642026901245117e-01 1.618341207504272461e-01 1.072877869009971619e-01 -9.537387639284133911e-03 6.646645069122314453e-02 1.045636646449565887e-02 -9.578496217727661133e-03 1.212242096662521362e-01 7.658024877309799194e-02 1.316865831613540649e-01 -6.916896998882293701e-02 1.231966912746429443e-01
3.137053549289703369e-02 -3.016009926795959473e-02 2.379168011248111725e-02 -3.089081496000289917e-02 -1.960370093584060669e-01 2.142357975244522095e-01 1.016726531088352203e-02 4.673286899924278259e-02 1.833560466766357422e-01 -2.169487252831459045e-02 3.327696323394775391e-01 -1.384563297033309937e-01 -3.020775914192199707e-01 -2.414350807666778564e-01 2.842734754085540771e-01 -1.728382408618927002e-01 -6.020159274339675903e-02 -9.425695240497589111e-02 1.565240919589996338e-01 1.893026679754257202e-01 9.800593368709087372e-03 -1.800074800848960876e-02 -4.552168771624565125e-03 2.724744379520416260e-01 -8.417668193578720093e-02 4.302450716495513916e-01 2.599127292633056641e-01 4.808015748858451843e-02 1.008449718356132507e-01 2.565170824527740479e-01 -7.186426315456628799e-03 -1.168981380760669708e-02
1.079441606998443604e-01 2.310607135295867920e-01 1.068886741995811462e-01 -8.679522573947906494e-02 5.547171086072921753e-02 2.199953645467758179e-01 4.540766030550003052e-02 8.098056167364120483e-02 -1.145997568964958191e-01 8.703261613845825195e-02 1.521456092596054077e-01 2.057027630507946014e-02 -2.828613221645355225e-01 -3.612276315689086914e-01 6.644205003976821899e-02 -1.578617244958877563e-01 -2.203285247087478638e-01 -3.387939035892486572e-01 5.003049224615097046e-02 -6.347376108169555664e-02 5.003359541296958923e-02 -1.427794992923736572e-01 3.800189495086669922e-01 -1.194076091051101685e-01 -2.174731194972991943e-01 1.603372097015380859e-01 -1.519208848476409912e-01 1.367543786764144897e-01 2.057756185531616211e-01 2.608401514589786530e-02 2.339022159576416016e-01 8.864161372184753418e-02
1.469403356313705444e-01 8.999735116958618164e-02 1.980625241994857788e-01 1.394822746515274048e-01 -2.187401652336120605e-01 -3.184395283460617065e-02 -2.780163586139678955e-01 7.259741425514221191e-02 -1.182984635233879089e-01 1.384450793266296387e-01 1.236868128180503845e-01 3.412547707557678223e-01 -3.770004585385322571e-02 -7.200873643159866333e-02 3.046402931213378906e-01 -4.175965785980224609e-01 -2.080987840890884399e-01 -1.397052705287933350e-01 2.440202087163925171e-01 1.926014721393585205e-01 1.876139938831329346e-01 -6.634743418544530869e-03 -1.237000748515129089e-01 1.393744796514511108e-01 -2.876981906592845917e-02 -5.863844975829124451e-02 -2.602300979197025299e-02 1.591527462005615234e-01 1.975277215242385864e-01 -1.469728499650955200e-01 5.528673995286226273e-03 1.453636735677719116e-01
9.228745102882385254e-02 5.246315896511077881e-02 1.430050730705261230e-01 -9.447064995765686035e-02 1.057048365473747253e-01 5.114241838455200195e-01 -4.771735519170761108e-02 -2.215383648872375488e-01 2.230845987796783447e-01 1.519517041742801666e-02 1.321942657232284546e-01 1.498654633760452271e-01 1.346183419227600098e-01 -1.098948419094085693e-01 1.697632819414138794e-01 -5.076778307557106018e-02 -2.517356770113110542e-03 -1.370305120944976807e-01 1.148281618952751160e-01 8.536897599697113037e-02 -1.637647598981857300e-01 1.744539290666580200e-01 -1.138415932655334473e-01 1.815576255321502686e-01 -4.498042911291122437e-02 3.205327987670898438e-01 2.117208391427993774e-01 7.730201631784439087e-02 2.427157014608383179e-01 1.341427862644195557e-01 -2.682993710041046143e-01 1.919732093811035156e-01
1.718926280736923218e-01 -1.029481366276741028e-01 -1.081760376691818237e-01 7.992689497768878937e-03 -1.051143184304237366e-02 6.086849421262741089e-02 -2.856556475162506104e-01 -1.205794736742973328e-01 3.138035833835601807e-01 -1.044316962361335754e-02 8.212805539369583130e-02 2.743325531482696533e-01 -9.224673360586166382e-02 -2.694575190544128418e-01 -7.785134762525558472e-02 1.348255425691604614e-01 -1.210269927978515625e-01 -3.257506191730499268e-01 4.968043267726898193e-01 -1.464743167161941528e-02 -9.944836050271987915e-02 -7.900458574295043945e-02 -1.863480955362319946e-01 1.497299969196319580e-01 -3.663269430398941040e-02 2.131035327911376953e-01 3.989760577678680420e-02 -4.288082476705312729e-03 2.116328477859497070e-01 1.042955592274665833e-01 1.037027686834335327e-01 7.963507622480392456e-02
2.640298008918762207e-01 -9.100357443094253540e-02 -5.794697906821966171e-03 -3.639141842722892761e-02 -4.761916026473045349e-02 9.331668913364410400e-02 -1.684858649969100952e-01 -1.818657517433166504e-01 -6.495174765586853027e-02 7.028841972351074219e-02 4.964787364006042480e-01 3.964017629623413086e-01 -9.289482235908508301e-02 -1.781343519687652588e-01 -5.494904890656471252e-02 7.450278848409652710e-03 -2.684091329574584961e-01 -1.227011904120445251e-01 2.529781758785247803e-01 1.370694488286972046e-01 -1.677705198526382446e-01 -6.498298048973083496e-02 -5.783884599804878235e-02 1.277480721473693848e-01 8.571809530258178711e-02 -2.103138267993927002e-01 1.703280806541442871e-01 6.945551186800003052e-02 2.104160785675048828e-01 -1.807877123355865479e-01 5.750577896833419800e-02 6.624658405780792236e-02
-1.669858098030090332e-01 7.863018661737442017e-02 3.639175891876220703e-01 -2.298190444707870483e-02 -2.012980282306671143e-01 5.363220814615488052e-03 -1.015639454126358032e-01 -1.079611852765083313e-01 2.445266814902424812e-03 2.372759431600570679e-01 5.969864502549171448e-02 3.872054517269134521e-01 -5.809250101447105408e-02 -2.750541865825653076e-01 -6.691829115152359009e-02 8.357593417167663574e-02 -3.186036050319671631e-01 -3.695872128009796143e-01 3.194182515144348145e-01 1.128860283643007278e-02 -6.232830137014389038e-02 2.306463718414306641e-01 -5.761847645044326782e-02 1.290056109428405762e-01 7.398051023483276367e-02 -1.001202389597892761e-01 3.889881446957588196e-02 -2.664452046155929565e-02 -1.487851142883300781e-01 -2.715829946100711823e-02 -4.493613913655281067e-02 1.011963933706283569e-01
5.385427549481391907e-02 2.401938587427139282e-01 8.266077190637588501e-02 1.120068505406379700e-01 -5.406914651393890381e-02 4.903101548552513123e-02 -1.681351214647293091e-01 2.349932044744491577e-01 2.142955064773559570e-01 4.901332780718803406e-02 1.293557286262512207e-01 -5.271524935960769653e-02 -1.019893810153007507e-01 -3.493362069129943848e-01 2.026457190513610840e-01 -1.199068799614906311e-01 8.129624277353286743e-02 -1.127429902553558350e-01 4.621297419071197510e-01 1.717894375324249268e-01 -1.823989450931549072e-01 2.402745038270950317e-01 -1.049600616097450256e-01 2.387846410274505615e-01 3.899042308330535889e-02 2.266567498445510864e-01 -2.886968553066253662e-01 -1.291472464799880981e-02 6.724505126476287842e-02 1.890089735388755798e-02 -4.396691545844078064e-02 1.041275709867477417e-01
2.017602622509002686e-01 6.303490698337554932e-02 1.691503077745437622e-02 1.278102099895477295e-01 -4.024914205074310303e-01 -1.167772710323333740e-01 3.610061854124069214e-02 1.101558953523635864e-01 -6.380417943000793457e-02 -7.844357937574386597e-02 2.208836227655410767e-01 2.925928533077239990e-01 -8.955325931310653687e-02 -3.369733095169067383e-01 -3.626389503479003906e-01 -2.492764741182327271e-01 -1.268767006695270538e-02 -2.837069332599639893e-01 4.590113833546638489e-02 1.585545241832733154e-01 -7.434363663196563721e-02 -1.503657698631286621e-01 -7.843922823667526245e-02 -5.125250667333602905e-02 -3.109378740191459656e-02 -8.061698079109191895e-02 -3.645241633057594299e-02 -1.924771666526794434e-01 2.357349693775177002e-01 1.703497767448425293e-01 -1.072031632065773010e-01 5.517794564366340637e-02
3.745394051074981689e-01 6.470306962728500366e-02 -1.530790179967880249e-01 1.284798700362443924e-02 -2.011200040578842163e-01 8.756594359874725342e-02 -4.126282781362533569e-02 -2.849000394344329834e-01 5.892195925116539001e-02 -3.088348731398582458e-02 1.359105557203292847e-01 -1.329223066568374634e-01 -5.942674726247787476e-02 -2.820564806461334229e-01 -1.430302113294601440e-01 -2.074708044528961182e-01 1.900939345359802246e-01 -1.626205891370773315e-01 9.217406064271926880e-02 1.058474183082580566e-01 -2.214057892560958862e-01 1.862269043922424316e-01 -1.019485387951135635e-02 1.245884224772453308e-01 -2.731328904628753662e-01 2.392245233058929443e-01 3.442453965544700623e-02 6.587938219308853149e-02 1.296930462121963501e-01 2.713174521923065186e-01 -2.106022089719772339e-01 2.450371086597442627e-01
-6.412425637245178223e-02 -3.157185912132263184e-01 5.964431166648864746e-02 -9.877859801054000854e-02 -3.672525286674499512e-01 5.372873507440090179e-03 6.979737896472215652e-03 -1.922790147364139557e-02 1.291297674179077148e-01 -3.249517828226089478e-02 1.624683141708374023e-01 2.359345853328704834e-01 3.783000260591506958e-02 -2.452061772346496582e-01 3.985483646392822266e-01 -1.406200323253870010e-02 1.843553781509399414e-01 -2.467992603778839111e-01 2.465112209320068359e-01 -1.337221637368202209e-02 -4.114572331309318542e-02 -1.910551935434341431e-01 -1.884972602128982544e-01 1.525327265262603760e-01 5.190431699156761169e-02 5.450927838683128357e-02 2.422725111246109009e-01 -1.393368560820817947e-02 2.316131889820098877e-01 7.174505293369293213e-02 -2.247767597436904907e-01 2.187119238078594208e-02
-6.572884740307927132e-05 -1.092778965830802917e-01 -8.630952797830104828e-03 -2.628304064273834229e-01 -2.046656012535095215e-01 1.508491486310958862e-02 1.702001243829727173e-01 -1.962650418281555176e-01 2.669716179370880127e-01 -4.109348170459270477e-03 1.178241074085235596e-01 7.960677891969680786e-02 -2.913065254688262939e-01 -4.545896351337432861e-01 1.745802611112594604e-01 -5.921364948153495789e-02 -7.144226878881454468e-02 -1.242986097931861877e-01 2.127969861030578613e-01 2.416359484195709229e-01 -5.072675272822380066e-02 1.400656253099441528e-01 2.559717595577239990e-01 1.349419653415679932e-01 -1.105279177427291870e-01 1.923466920852661133e-01 -2.099309563636779785e-01 1.233614310622215271e-01 1.839995533227920532e-01 -3.640738874673843384e-02 -8.509769290685653687e-02 1.059314608573913574e-01
1.082705184817314148e-01 8.903447538614273071e-02 2.469461560249328613e-01 -1.833190917968750000e-01 -2.610226869583129883e-01 6.028531864285469055e-02 4.671356454491615295e-02 1.635342985391616821e-01 -2.488235831260681152e-01 4.919146746397018433e-02 -6.539870798587799072e-02 -4.671712219715118408e-02 -1.942555010318756104e-01 -2.575826346874237061e-01 2.021740004420280457e-02 5.743190273642539978e-02 -2.609367370605468750e-01 -2.174056470394134521e-01 4.238861203193664551e-01 -8.852361142635345459e-02 -8.845533430576324463e-02 3.663273155689239502e-02 1.226919740438461304e-01 1.422232240438461304e-01 1.074337884783744812e-01 2.669404149055480957e-01 3.344680070877075195e-01 1.021417006850242615e-01 1.127773988991975784e-02 -2.263646014034748077e-02 1.266716122627258301e-01 1.933477669954299927e-01
-1.539957225322723389e-01 1.369635760784149170e-01 2.146950364112854004e-01 -1.922308057546615601e-01 -4.233657419681549072e-01 3.739906847476959229e-02 -2.385014295578002930e-01 -1.926359720528125763e-02 2.926616072654724121e-01 -1.421611290425062180e-02 3.277230858802795410e-01 6.804263591766357422e-02 -1.752427071332931519e-01 -2.503081560134887695e-01 -1.284853816032409668e-01 -2.844616770744323730e-02 -6.515517830848693848e-02 5.506235361099243164e-02 1.325375735759735107e-01 1.708613708615303040e-02 -1.351612061262130737e-01 2.448408454656600952e-01 1.668736040592193604e-01 7.121334224939346313e-02 -2.830480635166168213e-01 1.619136929512023926e-01 -8.411735296249389648e-02 -1.730233430862426758e-01 1.988862007856369019e-01 -5.068314203526824713e-05 9.042637050151824951e-02 2.597776800394058228e-02
2.638812065124511719e-01 -1.080770865082740784e-01 1.560072004795074463e-01 -3.141987323760986328e-01 -1.638854146003723145e-01 -1.603782325983047485e-01 1.306056380271911621e-01 1.501542627811431885e-01 -1.613279879093170166e-01 1.506905537098646164e-03 1.154614835977554321e-01 1.646852642297744751e-01 1.863101571798324585e-01 -1.801728606224060059e-01 4.410173743963241577e-02 -1.536153554916381836e-01 -1.581348031759262085e-01 -3.206202983856201172e-01 1.108692958950996399e-01 -1.423180382698774338e-02 2.240546792745590210e-02 1.775889247655868530e-01 2.654756605625152588e-01 2.283991873264312744e-01 5.314285308122634888e-02 3.058615028858184814e-01 -7.274802029132843018e-02 -1.216197237372398376e-01 2.152433395385742188e-01 1.619768589735031128e-01 1.435903459787368774e-01 -1.990476846694946289e-01
-9.103722125291824341e-02 1.106195822358131409e-01 2.251646667718887329e-01 1.723998636007308960e-01 -3.538600802421569824e-01 3.307402133941650391e-01 1.480901390314102173e-01 1.528253126889467239e-02 -9.148787707090377808e-02 1.165287941694259644e-01 9.570312500000000000e-02 2.777187228202819824e-01 5.390345118939876556e-03 -6.997535377740859985e-02 1.040721163153648376e-01 7.765047252178192139e-02 1.134173199534416199e-01 -2.150578200817108154e-01 1.084801331162452698e-01 -2.611642517149448395e-02 2.082877308130264282e-01 -7.559414952993392944e-02 3.014769554138183594e-01 2.671654522418975830e-01 -1.643067747354507446e-01 6.363671272993087769e-02 -7.695346325635910034e-02 2.025697976350784302e-01 3.625479638576507568e-01 1.150012686848640442e-01 -4.171609506011009216e-02 7.018563151359558105e-02
8.289562165737152100e-02 2.147505283355712891e-01 1.835139989852905273e-01 3.772537410259246826e-02 -2.269129902124404907e-01 2.856408953666687012e-01 -1.507065296173095703e-01 9.886285662651062012e-02 -3.840833008289337158e-01 2.158334106206893921e-01 2.457806318998336792e-01 1.475307941436767578e-01 5.792063102126121521e-02 -1.936948299407958984e-01 3.866663575172424316e-01 5.518035963177680969e-02 -8.717384934425354004e-02 -8.038176596164703369e-02 1.480376422405242920e-01 1.287893354892730713e-01 4.454442299902439117e-03 8.098117262125015259e-02 1.966595053672790527e-01 2.298252657055854797e-02 5.079277977347373962e-02 -1.392018198966979980e-01 1.099668722599744797e-02 1.482180207967758179e-01 2.907342314720153809e-01 1.003836616873741150e-01 -5.492235347628593445e-02 1.913850009441375732e-01
-1.074326932430267334e-01 2.790731191635131836e-02 -1.919305026531219482e-01 8.417428471148014069e-03 -4.018183350563049316e-01 8.740844205021858215e-03 -9.919665008783340454e-02 5.010576918721199036e-02 6.842851638793945312e-02 4.952325671911239624e-02 5.746811255812644958e-02 1.537414938211441040e-01 -1.428911536931991577e-01 -1.934119313955307007e-01 -8.545504510402679443e-02 1.057604849338531494e-01 -1.076923608779907227e-01 -9.075217694044113159e-02 2.149901539087295532e-01 5.096017196774482727e-02 -2.527124248445034027e-02 6.266298145055770874e-02 -1.153715327382087708e-02 7.453765720129013062e-02 -1.053537428379058838e-01 5.164501070976257324e-01 1.490552276372909546e-01 -2.930752635002136230e-01 3.255403833463788033e-03 3.570122718811035156e-01 -8.068139851093292236e-02 2.601621448993682861e-01
-6.942850351333618164e-02 1.120087280869483948e-01 -1.356863975524902344e-01 1.040317416191101074e-01 -5.727642774581909180e-02 -4.939784109592437744e-02 4.870288074016571045e-02 -1.461310088634490967e-01 5.788322165608406067e-02 1.023659557104110718e-01 1.848272085189819336e-01 3.362085521221160889e-01 2.064054273068904877e-02 2.246122509241104126e-01 6.428224593400955200e-02 -1.630827784538269043e-01 -1.530508100986480713e-01 -4.491045773029327393e-01 1.401467472314834595e-01 1.037899479269981384e-01 -3.988310992717742920e-01 1.253779679536819458e-01 3.213172033429145813e-02 1.793664395809173584e-01 -2.195042669773101807e-01 3.441589176654815674e-01 9.045311808586120605e-02 8.494559675455093384e-02 1.057854443788528442e-01 4.038194939494132996e-02 -3.449882566928863525e-02 -1.475190669298171997e-01
1.194813400506973267e-01 -1.741620749235153198e-01 2.200626134872436523e-01 1.826846599578857422e-02 -4.104516506195068359e-01 -1.472559291869401932e-02 -8.690655231475830078e-02 9.594096243381500244e-02 1.257400810718536377e-01 1.123035550117492676e-01 8.642663806676864624e-02 2.147742211818695068e-01 -8.004605770111083984e-02 -4.087564647197723389e-01 3.123916685581207275e-01 -1.590266674757003784e-01 1.391886025667190552e-01 -9.180662781000137329e-02 -1.293281912803649902e-01 6.909254193305969238e-02 7.933441549539566040e-02 1.487327665090560913e-01 4.223325476050376892e-02 4.764415696263313293e-02 -3.202126324176788330e-01 9.012244641780853271e-02 -7.064675539731979370e-02 3.053232729434967041e-01 1.453730314970016479e-01 1.781988516449928284e-02 1.385782361030578613e-01 -1.072452068328857422e-01
2.699209153652191162e-01 -1.836855262517929077e-01 -1.164083182811737061e-01 1.201163697987794876e-02 -3.890779018402099609e-01 -1.274058669805526733e-01 -2.443200796842575073e-01 9.053833037614822388e-02 5.840414389967918396e-02 1.442074328660964966e-01 -3.834836557507514954e-02 4.173109233379364014e-01 -1.849201135337352753e-02 -2.317147105932235718e-01 -4.496485367417335510e-02 1.104717329144477844e-01 -7.969641685485839844e-02 -3.595114648342132568e-01 6.481938809156417847e-02 5.486251786351203918e-02 -2.791917324066162109e-01 -1.785629540681838989e-01 -4.413490369915962219e-02 1.461777719669044018e-03 1.197277233004570007e-01 1.681381762027740479e-01 2.195688784122467041e-01 4.394292831420898438e-02 3.874795883893966675e-02 -5.729327350854873657e-02 -1.116832867264747620e-01 1.073339655995368958e-01
-9.745772927999496460e-03 9.089432656764984131e-02 1.403072178363800049e-01 -1.671800315380096436e-01 1.511586010456085205e-01 4.747737571597099304e-02 2.421026527881622314e-01 2.379485219717025757e-01 1.262162327766418457e-01 2.705009281635284424e-01 1.331012248992919922e-01 2.974948585033416748e-01 7.257353514432907104e-02 -1.480886042118072510e-01 2.994541451334953308e-02 -5.643802136182785034e-02 -6.147630140185356140e-02 -2.465672492980957031e-01 1.007092148065567017e-01 -1.570745259523391724e-01 -2.178111076354980469e-01 3.501014113426208496e-01 -1.757868528366088867e-01 2.093936949968338013e-01 -1.407311111688613892e-01 3.533542454242706299e-01 1.051789596676826477e-01 1.215461120009422302e-01 -5.516219139099121094e-02 -3.881206735968589783e-02 -7.911993563175201416e-02 2.271854132413864136e-01
3.512855768203735352e-01 1.953547447919845581e-01 3.688802011311054230e-03 9.028823114931583405e-03 -2.506376802921295166e-01 -2.362150251865386963e-01 -1.924088038504123688e-02 1.247811242938041687e-01 4.459857568144798279e-02 1.112791430205106735e-02 1.967529952526092529e-01 6.509508937597274780e-02 -1.411064118146896362e-01 -2.902499437332153320e-01 -1.164865195751190186e-01 -5.022784322500228882e-02 -2.912018634378910065e-02 -1.609826385974884033e-01 1.744857281446456909e-01 -8.627891540527343750e-02 -3.612604141235351562e-01 1.287536621093750000e-01 3.530791029334068298e-02 3.893045783042907715e-01 -2.586231231689453125e-01 6.969316303730010986e-02 -6.002594903111457825e-02 -1.140023171901702881e-01 1.747217588126659393e-02 2.212997376918792725e-01 -5.412577837705612183e-02 1.826950460672378540e-01
1.751325875520706177e-01 -1.995596885681152344e-01 3.239707052707672119e-01 1.206502243876457214e-01 -1.649686880409717560e-02 2.021624296903610229e-01 -1.412404980510473251e-02 -1.035097390413284302e-01 -2.463135570287704468e-01 3.224042356014251709e-01 3.135247230529785156e-01 2.036643326282501221e-01 2.428391762077808380e-02 -2.009018510580062866e-01 3.145695850253105164e-02 -1.657684743404388428e-01 -1.923848390579223633e-01 -6.250143796205520630e-02 3.987814784049987793e-01 1.009517386555671692e-01 -3.226728737354278564e-01 -3.475581109523773193e-02 -3.133163228631019592e-02 6.707460433244705200e-02 1.536535471677780151e-01 1.520864814519882202e-01 -3.848444670438766479e-02 6.622893270105123520e-04 -5.009494721889495850e-02 1.873866841197013855e-02 -3.928146883845329285e-02 1.027439311146736145e-01
1.261587888002395630e-01 -9.192850440740585327e-03 -1.894263923168182373e-01 -2.107046842575073242e-01 -2.009703367948532104e-01 8.197125047445297241e-02 -3.605866432189941406e-01 2.833134308457374573e-02 -2.149132937192916870e-01 3.123072087764739990e-01 7.900877296924591064e-02 3.165798783302307129e-01 1.750162243843078613e-01 -3.312235772609710693e-01 1.757162511348724365e-01 -1.192550212144851685e-01 -5.612307786941528320e-02 -6.102976202964782715e-02 2.324410080909729004e-01 4.082379117608070374e-02 -6.690254062414169312e-02 7.717996090650558472e-02 -1.034618541598320007e-01 2.277265787124633789e-01 2.696801349520683289e-02 1.301414519548416138e-01 6.933736056089401245e-02 1.768198417266830802e-04 1.493330001831054688e-01 1.365914791822433472e-01 -3.849828243255615234e-02 -2.994707822799682617e-01
5.832626018673181534e-03 -3.512180149555206299e-01 1.269648522138595581e-01 -1.413029525429010391e-02 -1.643283665180206299e-01 -1.737618446350097656e-01 -1.298683881759643555e-01 -6.890766322612762451e-02 -8.421090245246887207e-02 -1.298260837793350220e-01 3.619917631149291992e-01 6.537221488542854786e-04 1.840029805898666382e-01 -2.002577334642410278e-01 -1.651302874088287354e-01 -1.450399011373519897e-01 -8.821154385805130005e-02 -3.094402253627777100e-01 1.356166601181030273e-01 2.133262008428573608e-01 -2.166336476802825928e-01 3.238634020090103149e-02 3.289662003517150879e-01 -5.695224553346633911e-02 -2.661770582199096680e-01 1.572110056877136230e-01 4.079553857445716858e-02 -8.636803366243839264e-03 2.091672271490097046e-01 1.561544388532638550e-01 -6.999420374631881714e-02 -8.376749604940414429e-02
1.387196630239486694e-01 1.694646775722503662e-01 3.291259333491325378e-02 -6.129678711295127869e-02 -1.278557330369949341e-01 3.847614675760269165e-02 -1.623355746269226074e-01 6.984326057136058807e-03 -1.262119156308472157e-03 1.927323192358016968e-01 1.223287805914878845e-01 1.227855458855628967e-01 2.021405547857284546e-01 -1.799616515636444092e-01 2.502419054508209229e-01 -6.635272502899169922e-02 1.008329261094331741e-02 -3.072672709822654724e-02 -2.190908789634704590e-02 3.937245532870292664e-02 -1.554074883460998535e-01 2.849617004394531250e-01 -3.536110371351242065e-02 2.717282623052597046e-03 -1.800559461116790771e-01 5.223370790481567383e-01 -2.194913774728775024e-01 -2.877351939678192139e-01 3.599055409431457520e-01 -1.109467148780822754e-01 -6.851764023303985596e-02 -5.533390864729881287e-02
4.752151295542716980e-02 7.348360121250152588e-02 1.379949152469635010e-01 -3.734761476516723633e-02 -2.450964450836181641e-01 1.614399552345275879e-01 -2.187190204858779907e-01 -1.121723651885986328e-02 -3.258670866489410400e-01 6.633062660694122314e-02 9.004165232181549072e-02 4.924535155296325684e-01 -5.939113721251487732e-02 -2.487747669219970703e-01 1.169949211180210114e-02 3.284122049808502197e-02 1.318787932395935059e-01 -7.180531322956085205e-02 1.285390555858612061e-01 7.179716229438781738e-02 -2.423418760299682617e-01 1.214456558227539062e-01 2.843913137912750244e-01 1.777542382478713989e-01 -5.956695601344108582e-02 -6.398748606443405151e-02 -4.789989814162254333e-02 -1.150079891085624695e-01 -1.013436913490295410e-01 1.769004762172698975e-02 -2.676351666450500488e-01 2.727859914302825928e-01
-1.652877591550350189e-02 6.189474835991859436e-02 -5.413455888628959656e-02 -8.233445137739181519e-02 -2.115070074796676636e-01 1.150153428316116333e-01 5.510340631008148193e-02 -2.355397194623947144e-01 -1.054240949451923370e-02 -5.543768405914306641e-02 1.887229233980178833e-01 1.339325904846191406e-01 9.580869227647781372e-02 -3.853990435600280762e-01 -1.376182027161121368e-02 -3.095462322235107422e-01 -6.427968386560678482e-03 1.033550966531038284e-02 2.205815017223358154e-01 1.547997295856475830e-01 -3.011500835418701172e-01 1.356545537710189819e-01 -1.225428730249404907e-01 2.252198457717895508e-01 -4.340395703911781311e-02 2.501869201660156250e-01 -3.599556982517242432e-01 -1.734698563814163208e-01 2.708612941205501556e-02 2.591897249221801758e-01 -9.171896427869796753e-02 -1.057558804750442505e-01
-1.997407898306846619e-02 -2.878895215690135956e-02 3.262603580951690674e-01 -1.346392333507537842e-01 1.292566582560539246e-02 2.000995129346847534e-01 -1.259898841381072998e-01 9.846846759319305420e-02 1.895608007907867432e-01 -1.122372075915336609e-01 2.886988520622253418e-01 9.462173096835613251e-03 -1.158658862113952637e-01 -3.531612455844879150e-01 7.466732710599899292e-02 -1.126150414347648621e-01 -2.128534577786922455e-02 -1.892213076353073120e-01 1.297520250082015991e-01 3.190152645111083984e-01 -6.003928557038307190e-02 2.758164703845977783e-01 -1.291227042675018311e-01 -2.025116048753261566e-02 2.916290760040283203e-01 2.597680687904357910e-01 -8.910415321588516235e-02 1.167591568082571030e-02 2.467366456985473633e-01 -1.465742737054824829e-01 6.100744940340518951e-03 1.594390571117401123e-01
[truncated: 3,267,331 more chars]
