# Supplementary material for: The Language of Innovation
Source: PLoS One. 2020 Apr 30;15(4):e0230107. doi: 10.1371/journal.pone.0230107 (PMC7194493; doi:10.1371/journal.pone.0230107)
Supplement: S6 File — (GZ) [file pone.0230107.s006.tar.gz › 1984-1988/V2Run_11_VS_4500_embeddings1984-1988ED32.txt]

3.452001512050628662e-02 6.992702186107635498e-02 -2.157223783433437347e-02 -1.926254332065582275e-01 7.303225249052047729e-02 -1.862908452749252319e-01 2.114309221506118774e-01 1.073698699474334717e-01 2.032132744789123535e-01 -1.516761034727096558e-01 -2.666397392749786377e-01 -1.468720287084579468e-01 7.538635283708572388e-02 -2.924012541770935059e-01 1.804198622703552246e-01 1.374740302562713623e-01 -3.435544967651367188e-01 4.799331724643707275e-02 -2.602533102035522461e-01 -2.063477188348770142e-01 -1.902899891138076782e-01 2.225077152252197266e-01 2.296316437423229218e-02 -1.913488954305648804e-01 7.918735593557357788e-02 -1.218438819050788879e-01 -2.384022474288940430e-01 -2.295413762331008911e-01 -6.464011967182159424e-02 1.007276214659214020e-02 -2.586590647697448730e-01 -7.173667103052139282e-02
-9.750817902386188507e-03 2.939139604568481445e-01 -7.409234344959259033e-02 -3.396559655666351318e-01 -2.071957141160964966e-01 6.794199347496032715e-02 -5.654178932309150696e-02 1.678214222192764282e-01 1.515990346670150757e-01 -4.047487378120422363e-01 -1.162447854876518250e-01 -1.961953788995742798e-01 -5.926039442420005798e-02 -1.396306008100509644e-01 -9.152181446552276611e-02 1.310092955827713013e-02 -2.829744815826416016e-01 -3.004218339920043945e-01 -6.515114009380340576e-02 -2.760131061077117920e-01 -4.200165718793869019e-02 2.523084357380867004e-02 -9.700463712215423584e-02 -1.849412918090820312e-01 -2.549661099910736084e-01 -8.711875230073928833e-02 -7.875560969114303589e-02 -2.043198794126510620e-01 1.422288268804550171e-02 1.330805420875549316e-01 -9.260020218789577484e-03 -8.986847102642059326e-02
-1.341921836137771606e-01 1.881580054759979248e-01 -4.110123589634895325e-02 -2.932978421449661255e-02 -8.499420434236526489e-02 7.929021865129470825e-02 -1.734804711304605007e-03 -1.097675934433937073e-01 -1.308290213346481323e-01 -2.136324346065521240e-01 -2.971877753734588623e-01 -1.880594044923782349e-01 1.365155279636383057e-01 -3.699367940425872803e-01 -3.064573556184768677e-02 7.854118198156356812e-02 -5.075556635856628418e-01 2.868338301777839661e-02 -9.710147976875305176e-02 -7.096725702285766602e-02 -1.032623276114463806e-01 -7.920069247484207153e-02 -1.902008801698684692e-01 -1.583239138126373291e-01 1.482724025845527649e-02 -1.460785418748855591e-01 -1.587381958961486816e-01 6.156334653496742249e-02 -1.142052710056304932e-01 -8.745063841342926025e-02 -3.833943307399749756e-01 -1.138003543019294739e-02
-9.580094367265701294e-02 1.945152878761291504e-01 -2.260619252920150757e-01 -1.843775510787963867e-01 -1.852359622716903687e-01 7.556805759668350220e-02 1.114344224333763123e-02 1.910827457904815674e-01 8.364050649106502533e-03 -3.338224291801452637e-01 -2.815376818180084229e-01 -3.264855965971946716e-02 -1.344451606273651123e-01 9.369614720344543457e-02 1.891972124576568604e-01 1.750992238521575928e-02 -3.024722635746002197e-01 4.073641449213027954e-02 -1.519480496644973755e-01 -8.912739157676696777e-02 -2.373315542936325073e-01 1.093623787164688110e-02 9.760079532861709595e-02 -2.734860181808471680e-01 8.260491304099559784e-03 -5.119224078953266144e-03 4.505111277103424072e-02 -3.338939249515533447e-01 -2.762624323368072510e-01 1.357398033142089844e-01 -9.754216670989990234e-02 2.315526306629180908e-01
-9.897109866142272949e-02 -4.133008047938346863e-02 -1.664082705974578857e-02 2.503269352018833160e-02 1.128999069333076477e-01 -5.511203408241271973e-02 -9.041564911603927612e-02 1.820688247680664062e-01 -6.418974697589874268e-02 -9.675345569849014282e-02 -2.824834585189819336e-01 5.754179880023002625e-02 -3.969238325953483582e-02 -3.759784400463104248e-01 6.445585936307907104e-02 -5.557236075401306152e-02 -2.546992897987365723e-01 5.487536266446113586e-02 -2.366950362920761108e-01 -1.835291236639022827e-01 -4.325625896453857422e-01 1.383942961692810059e-01 -1.294039785861968994e-01 2.174829319119453430e-02 -4.432997480034828186e-02 -1.951137371361255646e-02 -1.243197917938232422e-01 6.511713378131389618e-03 -3.699149787425994873e-01 2.534297108650207520e-01 -2.679241299629211426e-01 1.093365773558616638e-01
-1.110217049717903137e-01 3.646647930145263672e-01 2.427944391965866089e-01 4.631180688738822937e-02 9.993477910757064819e-02 -1.050778776407241821e-01 -4.080588743090629578e-02 2.478981763124465942e-01 -2.427442818880081177e-01 -2.182879112660884857e-02 -2.100618332624435425e-01 -4.935508593916893005e-02 2.031590640544891357e-01 -1.185636743903160095e-01 -1.269755363464355469e-01 -7.647723704576492310e-02 -1.741421073675155640e-01 -1.491099447011947632e-01 -1.100346297025680542e-01 -2.907442450523376465e-01 -2.575358748435974121e-01 2.276388183236122131e-02 1.433478295803070068e-01 2.221621759235858917e-02 -1.014043241739273071e-01 -6.313300132751464844e-02 -1.214697733521461487e-01 -3.054215908050537109e-01 -2.715412974357604980e-01 8.055193722248077393e-02 -2.936170399188995361e-01 1.904889754951000214e-02
-6.514243036508560181e-02 1.937910020351409912e-01 1.326828002929687500e-01 2.369947731494903564e-02 -2.672270536422729492e-01 6.713663786649703979e-02 -1.567767560482025146e-01 2.197020351886749268e-01 9.355767071247100830e-02 -2.404725179076194763e-03 -1.301026642322540283e-01 -3.425152972340583801e-02 -7.055904716253280640e-02 -3.088594079017639160e-01 -1.299313902854919434e-01 3.902927413582801819e-02 -4.153537154197692871e-01 -3.468236699700355530e-02 -6.893642246723175049e-02 -9.042439609766006470e-02 -3.507280945777893066e-01 5.381065979599952698e-02 -2.211414724588394165e-01 -2.360139600932598114e-02 -8.333285897970199585e-02 1.437194049358367920e-01 1.523821949958801270e-01 -9.733718633651733398e-02 -3.747365474700927734e-01 8.477265387773513794e-02 -2.237709909677505493e-01 -1.601065695285797119e-01
-1.123279035091400146e-01 9.354488551616668701e-02 -8.028201758861541748e-03 -6.011021882295608521e-02 -3.535990118980407715e-01 2.433577924966812134e-01 -2.313787490129470825e-01 7.711110264062881470e-02 -1.498605310916900635e-01 -3.237183690071105957e-01 -2.951479554176330566e-01 2.797856368124485016e-02 -1.184706836938858032e-01 -2.155196517705917358e-01 1.566282659769058228e-01 9.077218919992446899e-02 -3.349267318844795227e-02 -7.249277085065841675e-02 -1.747788637876510620e-01 6.762432400137186050e-03 -1.592288538813591003e-02 2.662039697170257568e-01 1.519669685512781143e-02 -3.573169112205505371e-01 -8.889733254909515381e-02 -1.706237494945526123e-01 -8.372028917074203491e-02 -2.064563930034637451e-01 -1.674992591142654419e-01 2.620057761669158936e-01 1.964630326256155968e-03 -5.885171890258789062e-02
-2.387776672840118408e-01 4.730978012084960938e-01 -1.516468226909637451e-01 -2.269864529371261597e-01 -1.194978654384613037e-01 5.160266533493995667e-02 -1.410958617925643921e-01 2.624137997627258301e-01 -1.463917940855026245e-01 -3.216299414634704590e-01 -2.346507459878921509e-01 1.544025689363479614e-01 -2.572706714272499084e-02 -8.410505205392837524e-02 1.318057775497436523e-01 5.130813643336296082e-02 -2.662959396839141846e-01 4.669601563364267349e-03 -6.526016443967819214e-02 -1.065151393413543701e-01 -1.271880120038986206e-01 2.370895147323608398e-01 -5.391596630215644836e-02 -1.159198880195617676e-01 1.560837179422378540e-01 4.659213870763778687e-02 -4.831206426024436951e-02 -5.836361646652221680e-02 -2.521797716617584229e-01 7.419681549072265625e-02 1.074742749333381653e-01 1.386291086673736572e-01
5.452572554349899292e-02 1.730722188949584961e-01 -1.023664921522140503e-01 -2.630169093608856201e-01 2.860649526119232178e-01 -1.590262055397033691e-01 1.750045865774154663e-01 4.780445992946624756e-01 -2.267119102180004120e-02 -1.175313591957092285e-01 -1.112570911645889282e-01 -1.815305501222610474e-01 1.863456964492797852e-01 -2.831428945064544678e-01 -1.828658767044544220e-02 1.965933740139007568e-01 4.440652951598167419e-02 6.373255699872970581e-02 -6.821186840534210205e-02 2.599449455738067627e-01 -2.058205902576446533e-01 -1.397753655910491943e-01 -1.911153942346572876e-01 -2.780880033969879150e-01 9.057065844535827637e-02 5.604645982384681702e-02 7.994852215051651001e-02 -3.440805152058601379e-02 1.776346191763877869e-02 1.669582873582839966e-01 -7.741656899452209473e-02 -2.199997566640377045e-02
-1.547149866819381714e-01 9.777670353651046753e-02 -1.805155426263809204e-01 -7.062270771712064743e-03 -1.227434501051902771e-01 1.129193678498268127e-01 -1.632899940013885498e-01 -5.450987070798873901e-02 -1.194650083780288696e-01 -1.288422197103500366e-01 -2.279657125473022461e-02 -2.235814779996871948e-01 -2.022271007299423218e-01 -3.092074096202850342e-01 -1.136566102504730225e-01 -9.262344241142272949e-02 -2.470996826887130737e-01 -2.224594801664352417e-01 -2.648116275668144226e-02 -1.720375865697860718e-01 -1.236887797713279724e-01 3.253701329231262207e-01 -4.585926607251167297e-02 -2.894599735736846924e-01 -4.342235624790191650e-02 -2.679702341556549072e-01 -2.548544108867645264e-01 -3.012972772121429443e-01 -2.157495170831680298e-01 1.091571971774101257e-01 1.009677350521087646e-02 3.382574021816253662e-02
-9.983007609844207764e-02 5.645934119820594788e-02 6.980848312377929688e-02 -6.226627156138420105e-03 3.546231240034103394e-02 -1.463320255279541016e-01 3.058717250823974609e-01 1.709217205643653870e-02 -1.283778697252273560e-01 -2.949271798133850098e-01 -2.618654072284698486e-01 -1.424600370228290558e-02 -1.847416758537292480e-01 -3.193829655647277832e-01 1.082947105169296265e-01 -4.468105360865592957e-02 -3.274303376674652100e-01 2.096053399145603180e-02 6.962189823389053345e-02 -8.843317627906799316e-02 -2.012374997138977051e-01 1.451180279254913330e-01 -1.001929957419633865e-02 -3.960789740085601807e-01 -3.402741551399230957e-01 5.531113222241401672e-02 4.828283935785293579e-02 -8.713323622941970825e-02 2.826118096709251404e-02 2.486872524023056030e-01 -7.851314544677734375e-02 8.298048377037048340e-02
-9.990714490413665771e-03 2.296579629182815552e-01 6.159428134560585022e-02 7.524395734071731567e-02 -2.250144481658935547e-01 -1.988782733678817749e-01 -1.490543037652969360e-01 4.086265265941619873e-01 -5.653247237205505371e-02 -2.736718058586120605e-01 -1.514755636453628540e-01 -1.276923716068267822e-01 1.102871820330619812e-01 -3.314641490578651428e-02 4.508614540100097656e-02 -1.778697222471237183e-01 -1.762731522321701050e-01 4.933235794305801392e-02 -3.737809658050537109e-01 -1.186940670013427734e-01 -1.177056059241294861e-01 -4.797433037310838699e-03 4.995847865939140320e-02 -2.142331600189208984e-01 4.827235639095306396e-02 -2.041862905025482178e-01 2.300475090742111206e-01 1.177012547850608826e-02 -3.189900517463684082e-01 -1.044080127030611038e-02 1.452861577272415161e-01 -1.562696248292922974e-01
2.857024781405925751e-03 -4.217988252639770508e-02 -1.106272265315055847e-01 5.413591861724853516e-02 1.972303353250026703e-02 1.231621280312538147e-01 -1.882073730230331421e-01 1.440551728010177612e-01 -5.762571841478347778e-02 -2.400671243667602539e-01 -2.621713876724243164e-01 -9.311249852180480957e-02 1.453490108251571655e-01 -1.225174814462661743e-01 -1.285619586706161499e-01 -1.130872666835784912e-01 -2.637744247913360596e-01 1.844816803932189941e-01 1.591498702764511108e-01 -3.524487912654876709e-01 -3.701754808425903320e-01 1.024781540036201477e-01 3.446364030241966248e-02 -2.620324492454528809e-01 9.569986909627914429e-02 -7.895532064139842987e-03 -4.473443329334259033e-02 -2.050026953220367432e-01 -2.851646542549133301e-01 -1.576355695724487305e-01 -2.105234563350677490e-01 -1.822786778211593628e-01
1.178462728857994080e-01 2.329760044813156128e-01 -2.555637247860431671e-02 -2.045670151710510254e-01 3.695608675479888916e-02 -1.670804172754287720e-01 -3.304340317845344543e-02 3.026242852210998535e-01 4.570881649851799011e-02 -1.820712834596633911e-01 7.480659335851669312e-02 6.147878617048263550e-02 2.945741713047027588e-01 -3.895981609821319580e-02 -4.958252981305122375e-02 -6.986035406589508057e-02 -1.579976677894592285e-01 -8.036394603550434113e-03 -1.267748326063156128e-01 9.776037931442260742e-02 -3.353460431098937988e-01 2.667279541492462158e-01 -1.398782730102539062e-01 -4.224993884563446045e-01 2.464036941528320312e-01 -8.654444664716720581e-02 -3.089706599712371826e-01 1.029198989272117615e-01 4.477954283356666565e-02 1.018324643373489380e-01 -8.840356022119522095e-02 -1.879960857331752777e-02
-2.162821218371391296e-02 1.240310519933700562e-01 -1.518163084983825684e-01 -1.777612566947937012e-01 -1.049647554755210876e-01 8.308790624141693115e-02 -1.162889674305915833e-01 1.804231256246566772e-01 -2.833054363727569580e-01 -1.709240823984146118e-01 -4.098975658416748047e-01 9.071898646652698517e-03 -2.006188333034515381e-01 -3.633503913879394531e-01 1.613007113337516785e-02 -2.524906694889068604e-01 -1.112320199608802795e-01 -9.816651046276092529e-02 -1.176086217164993286e-01 -1.440907567739486694e-01 3.884183941408991814e-03 3.022211790084838867e-01 -7.160817831754684448e-02 -3.309488296508789062e-01 7.250943779945373535e-02 -1.630508713424205780e-02 1.802535504102706909e-01 -1.523969322443008423e-01 -1.327335536479949951e-01 2.420974150300025940e-02 -2.610923722386360168e-02 -9.439096599817276001e-02
1.724827885627746582e-01 9.606307744979858398e-02 2.924010157585144043e-01 -3.053537569940090179e-02 -4.919919744133949280e-02 7.141117006540298462e-02 -1.169171882793307304e-03 1.385967582464218140e-01 3.393031656742095947e-02 -2.827453911304473877e-01 -2.502508163452148438e-01 1.337732970714569092e-01 -8.434799313545227051e-02 -1.871346980333328247e-01 -1.367765069007873535e-01 -1.469194795936346054e-02 -2.044201046228408813e-01 8.057049661874771118e-02 -1.379520148038864136e-01 -1.452376097440719604e-01 -3.791225850582122803e-01 1.302324831485748291e-01 -1.086014211177825928e-01 -4.988775551319122314e-01 -2.390500456094741821e-01 -1.279414892196655273e-01 -1.292538791894912720e-01 6.734387483447790146e-03 2.989306114614009857e-02 4.865922778844833374e-02 -1.095070764422416687e-01 -9.947563707828521729e-02
-2.046341598033905029e-01 8.588188886642456055e-02 7.497815042734146118e-02 -1.673336327075958252e-01 8.154312521219253540e-02 -4.531812295317649841e-02 1.452477723360061646e-01 1.905171573162078857e-01 -2.403948754072189331e-01 -1.181066781282424927e-01 -2.122737914323806763e-01 4.462023824453353882e-02 -1.618577837944030762e-01 -5.736324936151504517e-02 -1.236277818679809570e-01 -1.457186639308929443e-01 -4.474094212055206299e-01 -5.457301065325737000e-02 -2.975203096866607666e-01 -2.572843134403228760e-01 -7.863326370716094971e-02 -6.771802157163619995e-02 -3.244720995426177979e-01 -3.756948709487915039e-01 1.972016692161560059e-02 2.001009881496429443e-03 5.303139332681894302e-03 -1.592465043067932129e-01 -3.415312245488166809e-02 -7.768141478300094604e-02 7.016416639089584351e-02 -1.151741594076156616e-01
-5.643492564558982849e-02 1.170440465211868286e-01 -2.280705571174621582e-01 -2.581676840782165527e-01 1.164950951933860779e-01 -2.201067060232162476e-01 -2.082192003726959229e-01 2.944437265396118164e-01 3.898976370692253113e-02 -1.539458334445953369e-02 -2.601937353610992432e-01 -8.255674690008163452e-02 -8.652739925310015678e-04 -8.940306492149829865e-03 1.667396128177642822e-01 2.108081728219985962e-01 -1.831584796309471130e-02 2.196899056434631348e-02 9.300083667039871216e-02 -6.023811921477317810e-02 -3.145831227302551270e-01 1.741970926523208618e-01 -4.294510185718536377e-01 -5.612626299262046814e-02 -1.657612249255180359e-02 -2.057896405458450317e-01 -9.208014607429504395e-02 -3.581008911132812500e-01 -5.660188570618629456e-02 -7.993212342262268066e-02 4.476901143789291382e-02 -5.352377891540527344e-02
-8.182687312364578247e-02 2.851912975311279297e-01 -1.019704118371009827e-01 -2.343608587980270386e-01 5.445297807455062866e-03 2.814049459993839264e-02 -1.672681123018264771e-01 2.857511341571807861e-01 -4.840708523988723755e-02 -2.115718275308609009e-01 -5.869658589363098145e-01 -1.101955547928810120e-01 -1.327329725027084351e-01 4.052270948886871338e-02 2.086587715893983841e-03 -4.048502538353204727e-03 -5.511370487511157990e-03 -8.449887484312057495e-02 -7.559190690517425537e-02 -1.689000874757766724e-01 -5.859168246388435364e-02 2.669801749289035797e-02 -2.193731516599655151e-01 -2.013247273862361908e-02 7.022883743047714233e-02 1.593917012214660645e-01 -1.225813478231430054e-01 -8.038462698459625244e-02 -3.404557704925537109e-01 1.881984323263168335e-01 8.753719739615917206e-03 1.257619261741638184e-01
-2.179926335811614990e-01 -3.549578413367271423e-02 1.704919934272766113e-01 -1.609084755182266235e-01 -4.795677587389945984e-02 8.554726839065551758e-02 -1.036072075366973877e-01 2.815656661987304688e-01 -1.050766035914421082e-01 -2.993217855691909790e-02 -3.110746443271636963e-01 -4.581804573535919189e-02 1.529968976974487305e-01 -1.027283370494842529e-01 5.373077094554901123e-02 -1.235928758978843689e-01 -1.292000859975814819e-01 2.074217647314071655e-01 -1.311610192060470581e-01 -2.597707509994506836e-01 -2.252694517374038696e-01 8.762428909540176392e-02 5.693839862942695618e-02 -2.739479243755340576e-01 3.193073868751525879e-01 -1.613336056470870972e-01 3.041786700487136841e-02 -3.025873303413391113e-01 -3.553950190544128418e-01 6.139401718974113464e-02 -1.259166002273559570e-02 -4.339976981282234192e-02
-1.848513036966323853e-01 -2.201257832348346710e-02 1.687410287559032440e-02 1.011059284210205078e-01 -4.198219161480665207e-03 -2.963269054889678955e-01 -2.795039117336273193e-01 2.981047034263610840e-01 1.399936825037002563e-01 -1.346793621778488159e-01 -3.005695343017578125e-01 -9.907185286283493042e-02 8.369835466146469116e-02 -5.249609425663948059e-02 3.118073008954524994e-02 -1.465137600898742676e-01 -2.736981511116027832e-01 -2.322973161935806274e-01 -8.078186213970184326e-02 -3.240397945046424866e-02 -3.852742612361907959e-01 2.201925367116928101e-01 -5.572978779673576355e-02 -1.393072009086608887e-01 1.094601117074489594e-02 1.176998019218444824e-01 3.413382545113563538e-02 1.184204071760177612e-01 -2.816604971885681152e-01 2.193266600370407104e-01 -1.313258260488510132e-01 1.420678663998842239e-02
-8.464829623699188232e-02 6.412508338689804077e-02 -2.897115983068943024e-02 -1.190973445773124695e-01 -2.653560340404510498e-01 -1.774793118238449097e-01 1.713434159755706787e-01 3.452905640006065369e-02 -1.247174292802810669e-01 1.003221869468688965e-01 6.265762448310852051e-02 -2.318675518035888672e-01 -1.481956094503402710e-01 -3.331617414951324463e-01 -1.790893822908401489e-02 2.214098572731018066e-01 -1.451401859521865845e-01 8.142371475696563721e-02 -2.588659226894378662e-01 2.229565940797328949e-02 4.074262082576751709e-02 4.288094937801361084e-01 -6.154636293649673462e-02 -1.835398077964782715e-01 -7.439698278903961182e-02 2.904110550880432129e-01 1.195645928382873535e-01 -5.882345885038375854e-02 -2.474611997604370117e-01 1.406704038381576538e-01 1.104215681552886963e-01 -2.378283888101577759e-01
-1.397308260202407837e-01 8.956894278526306152e-02 2.129018604755401611e-01 -5.652903765439987183e-02 4.014613479375839233e-02 -3.933671116828918457e-01 -3.183298110961914062e-01 1.305304914712905884e-01 -1.197033375501632690e-01 -2.496606111526489258e-01 -3.324951827526092529e-01 -3.083591461181640625e-01 -4.858590662479400635e-02 8.069358021020889282e-02 -4.336679726839065552e-02 3.315931260585784912e-01 -1.431203782558441162e-01 6.148285046219825745e-02 -6.070750951766967773e-02 -8.956850320100784302e-02 -2.572801411151885986e-01 1.502732932567596436e-01 -1.469121575355529785e-01 -1.140558496117591858e-01 7.576018571853637695e-02 -1.027446538209915161e-01 -1.241297367960214615e-02 -2.372197061777114868e-01 -2.059137262403964996e-02 1.851246133446693420e-02 -4.171355441212654114e-02 1.078683212399482727e-01
-1.437365263700485229e-01 4.171089082956314087e-02 7.930934429168701172e-02 -1.071743741631507874e-01 -3.031657636165618896e-02 1.481405943632125854e-01 4.263884201645851135e-02 9.232445061206817627e-02 1.757432520389556885e-02 -1.450301855802536011e-01 -4.424332380294799805e-01 -2.798425853252410889e-01 4.013483971357345581e-02 1.647124066948890686e-02 1.512938439846038818e-01 -1.208372190594673157e-01 -3.094904720783233643e-01 -1.260363906621932983e-01 -3.372409045696258545e-01 -1.628383845090866089e-01 2.715636491775512695e-01 2.148404568433761597e-01 1.667355597019195557e-01 -1.145506501197814941e-01 -3.843445703387260437e-02 8.323414623737335205e-02 5.595945194363594055e-02 -4.410668835043907166e-02 -2.426350265741348267e-01 2.610009014606475830e-01 -1.509929299354553223e-01 -1.257956326007843018e-01
1.197552308440208435e-03 2.126939594745635986e-01 1.461102366447448730e-01 -1.205446422100067139e-01 -6.519982963800430298e-02 8.451978862285614014e-02 -1.988549083471298218e-01 -5.255061015486717224e-02 -4.623973742127418518e-02 -3.685482144355773926e-01 -1.689836680889129639e-01 -2.497304528951644897e-01 2.637434937059879303e-02 -1.960939615964889526e-01 -6.849093828350305557e-03 9.992589056491851807e-02 -1.902416199445724487e-01 -6.664850562810897827e-02 -2.895179688930511475e-01 1.244054511189460754e-01 -2.305212616920471191e-01 1.422977745532989502e-01 -1.619191467761993408e-01 -3.188525736331939697e-01 -1.589296907186508179e-01 -5.488790944218635559e-02 -5.086580757051706314e-03 -7.758332788944244385e-02 -3.733984827995300293e-01 -2.188645005226135254e-01 1.140560731291770935e-01 1.060942038893699646e-01
-1.973127722740173340e-01 -1.088642608374357224e-02 -1.257386058568954468e-01 3.578862920403480530e-02 -1.475403606891632080e-01 1.311585307121276855e-02 -1.677847802639007568e-01 1.879415065050125122e-01 1.836958527565002441e-01 -1.247515678405761719e-01 -4.679772853851318359e-01 8.280339092016220093e-02 4.318715631961822510e-02 -1.566158384084701538e-01 1.054667606949806213e-01 1.666679792106151581e-02 -1.588158756494522095e-01 -1.749104820191860199e-02 3.770033270120620728e-02 -2.335271984338760376e-02 -2.490130215883255005e-01 8.538560569286346436e-02 -8.587834239006042480e-02 -1.885781139135360718e-01 -2.049998939037322998e-01 1.114046424627304077e-01 -1.394004225730895996e-01 -1.788765043020248413e-01 -2.033694535493850708e-01 3.774690926074981689e-01 -2.987273633480072021e-01 -1.637314707040786743e-01
1.496946346014738083e-02 5.139450356364250183e-02 -4.914509132504463196e-02 -6.864376366138458252e-02 1.148986071348190308e-01 1.494549810886383057e-01 2.879938110709190369e-02 1.251518428325653076e-01 -7.810546085238456726e-03 -1.766021400690078735e-01 -3.777927160263061523e-01 -1.642810404300689697e-01 2.763466238975524902e-01 -3.575008511543273926e-01 -8.011785149574279785e-02 1.180757656693458557e-01 -3.452881276607513428e-01 -1.452479362487792969e-01 -1.062827259302139282e-01 -2.014209628105163574e-01 -1.109778285026550293e-01 -1.877002269029617310e-01 -2.206477969884872437e-01 -1.559290438890457153e-01 1.151690930128097534e-01 2.985688112676143646e-02 2.157368808984756470e-01 -1.229956224560737610e-01 -2.490396201610565186e-01 3.894272260367870331e-03 -2.480610460042953491e-01 1.861692965030670166e-02
-2.287968248128890991e-01 9.353863447904586792e-02 -4.416524246335029602e-02 -1.465636678040027618e-02 -2.860077843070030212e-02 -1.351545900106430054e-01 -2.167088240385055542e-01 2.262726128101348877e-01 2.443438917398452759e-01 -7.645122706890106201e-02 -3.541595041751861572e-01 2.181103266775608063e-02 1.798573881387710571e-01 -2.956747710704803467e-01 2.287702262401580811e-01 -3.907435759902000427e-02 -4.047461599111557007e-02 4.790548235177993774e-02 -7.968059927225112915e-02 -1.065862700343132019e-01 -1.881501525640487671e-01 5.043335631489753723e-02 -2.294408679008483887e-01 -2.334099411964416504e-01 2.359042502939701080e-02 6.981705874204635620e-02 -2.622958421707153320e-01 2.900306321680545807e-02 -2.897372543811798096e-01 3.468584418296813965e-01 -3.143892064690589905e-02 -8.587130904197692871e-02
-7.129868119955062866e-02 1.780652254819869995e-01 9.903815388679504395e-02 1.575979739427566528e-01 -7.211798429489135742e-02 1.198984608054161072e-01 -2.354402691125869751e-01 2.970834672451019287e-01 3.697681799530982971e-02 -3.043948113918304443e-01 -2.225390970706939697e-01 -2.560157477855682373e-01 1.885233670473098755e-01 -3.446060465648770332e-03 -2.899604737758636475e-01 1.583149880170822144e-01 -2.680016756057739258e-01 5.353455245494842529e-02 -1.055598482489585876e-01 3.487947210669517517e-02 -1.835534125566482544e-01 -2.312768250703811646e-02 -1.238779798150062561e-01 -1.806530356407165527e-01 5.829122290015220642e-02 -1.846579760313034058e-01 1.557897478342056274e-01 -9.712859243154525757e-02 -1.986614912748336792e-01 1.039479449391365051e-01 -3.377174437046051025e-01 -8.202227205038070679e-02
-2.668241858482360840e-01 1.829679012298583984e-01 -2.194459587335586548e-01 2.959967218339443207e-02 3.033356927335262299e-02 -1.409898847341537476e-01 -3.028393350541591644e-02 1.271947622299194336e-01 9.889443218708038330e-02 -1.660193949937820435e-01 -2.231894582509994507e-01 1.155089586973190308e-01 5.531487986445426941e-02 -8.271588385105133057e-02 -2.897861041128635406e-02 -1.694015264511108398e-01 -1.294707804918289185e-01 -1.406473070383071899e-01 -1.697473227977752686e-01 -2.763494849205017090e-01 -3.962890803813934326e-01 1.603406667709350586e-01 -1.999378353357315063e-01 -7.631069421768188477e-02 -8.881451934576034546e-02 1.938369274139404297e-01 -2.543379366397857666e-02 -8.700190484523773193e-02 -2.789137363433837891e-01 3.774520456790924072e-01 -8.594960719347000122e-02 -1.298339217901229858e-01
3.396763699129223824e-03 2.134290188550949097e-01 -1.716565191745758057e-01 2.407193332910537720e-01 -2.550999224185943604e-01 -8.527228981256484985e-02 -2.076928913593292236e-01 2.427145093679428101e-01 2.526087462902069092e-01 -2.214246392250061035e-01 -2.834174931049346924e-01 -1.094070151448249817e-01 7.932805269956588745e-02 -9.678532928228378296e-02 1.790265738964080811e-01 2.207947662100195885e-03 -5.404632911086082458e-02 -7.572332024574279785e-02 -2.465363442897796631e-01 -2.054638713598251343e-01 -2.992528975009918213e-01 2.122037261724472046e-01 8.855222724378108978e-03 -2.193620428442955017e-02 -8.031830191612243652e-02 7.141822576522827148e-02 -2.084596455097198486e-01 1.133218128234148026e-02 -2.155868709087371826e-01 2.830589413642883301e-01 -5.175309628248214722e-02 -9.258974343538284302e-02
-6.414243578910827637e-02 1.924176812171936035e-01 -8.178582787513732910e-02 -1.598644405603408813e-01 1.552188545465469360e-01 -2.912551462650299072e-01 -1.914331614971160889e-01 -2.201466821134090424e-02 -6.498645246028900146e-02 -2.556239962577819824e-01 -1.357233673334121704e-01 -1.234465166926383972e-01 -1.684581339359283447e-01 6.553660612553358078e-03 -1.135732606053352356e-01 3.806039690971374512e-01 -1.249682158231735229e-01 -2.644152045249938965e-01 4.696078225970268250e-02 -5.571225658059120178e-02 -6.940447539091110229e-02 2.808572053909301758e-01 -1.265078037977218628e-01 -2.700070440769195557e-01 1.479817181825637817e-01 1.893693506717681885e-01 -7.549666333943605423e-03 1.209680736064910889e-01 -1.243743672966957092e-01 2.332922667264938354e-01 -2.829436957836151123e-01 7.285381108522415161e-02
-4.570327326655387878e-02 2.315028160810470581e-01 1.902390420436859131e-01 -2.373884618282318115e-01 1.273947861045598984e-02 -1.505473405122756958e-01 3.686328977346420288e-02 1.281159967184066772e-01 -1.556447446346282959e-01 -1.460539102554321289e-01 -4.255683720111846924e-02 -1.566500663757324219e-01 1.867326535284519196e-02 -9.739550203084945679e-02 1.365512013435363770e-01 -1.809096485376358032e-01 -1.507984995841979980e-01 -9.931321442127227783e-02 1.059827953577041626e-01 3.338615596294403076e-01 -2.351009398698806763e-01 3.986392542719841003e-02 -8.661890774965286255e-02 -3.892476260662078857e-01 2.692008204758167267e-02 -1.036768853664398193e-01 -5.791627615690231323e-02 -1.092058271169662476e-01 -3.271969556808471680e-01 2.806085348129272461e-01 -1.068246737122535706e-01 -2.879512608051300049e-01
-3.648073375225067139e-01 4.060341790318489075e-02 -7.780567556619644165e-02 7.201188802719116211e-02 -4.528505261987447739e-03 -3.058409690856933594e-01 -1.290191113948822021e-01 1.922795623540878296e-01 2.049063518643379211e-02 -8.697448670864105225e-02 -3.571911752223968506e-01 1.429819688200950623e-02 7.695864140987396240e-02 -2.294241338968276978e-01 1.273797303438186646e-01 -3.352134302258491516e-02 -2.076973617076873779e-01 8.908168226480484009e-02 -6.696894019842147827e-02 -8.547376841306686401e-02 -2.933115661144256592e-01 9.890175610780715942e-02 -1.024251878261566162e-01 -5.903748422861099243e-02 2.841219119727611542e-02 1.068753525614738464e-01 1.886568590998649597e-02 -2.689860165119171143e-01 -4.470133185386657715e-01 -1.352734863758087158e-01 -1.386794149875640869e-01 1.498297043144702911e-02
-8.205276727676391602e-02 1.993715949356555939e-02 -8.077877014875411987e-02 5.467109754681587219e-02 -1.527771502733230591e-01 -2.092150449752807617e-01 -5.598746985197067261e-02 3.390509486198425293e-01 2.701157629489898682e-01 -7.682836800813674927e-02 -3.060171008110046387e-01 7.808636873960494995e-02 2.096552550792694092e-01 -2.332797199487686157e-01 -1.225572638213634491e-02 -2.790310420095920563e-02 -3.066637814044952393e-01 -6.824013590812683105e-02 -2.547138035297393799e-01 -1.816035211086273193e-01 -8.943039923906326294e-02 4.480539262294769287e-02 -7.334788143634796143e-02 -8.046147972345352173e-02 2.308963984251022339e-02 2.406236380338668823e-01 -1.691762059926986694e-01 -1.070507317781448364e-01 -2.342960834503173828e-01 2.718060910701751709e-01 -2.728238701820373535e-01 1.020349562168121338e-02
1.771473437547683716e-01 1.941274851560592651e-02 9.285151958465576172e-03 -3.768757581710815430e-01 4.592780768871307373e-02 -5.093820393085479736e-02 -6.479198485612869263e-02 -1.894467920064926147e-01 -1.343509852886199951e-01 -1.792264133691787720e-01 -4.053905308246612549e-01 -7.702977210283279419e-02 6.876172870397567749e-02 -1.560509651899337769e-01 -1.210250556468963623e-01 -4.375534504652023315e-02 -1.210289075970649719e-01 -1.115501299500465393e-01 -1.802145987749099731e-01 9.566988050937652588e-02 -8.458951115608215332e-02 -1.586096733808517456e-01 -3.831061068922281265e-03 -2.508069574832916260e-01 2.893396653234958649e-03 1.598272770643234253e-01 -2.598071694374084473e-01 -1.068473160266876221e-01 -3.965794444084167480e-01 2.496940195560455322e-01 -1.120127663016319275e-01 -1.210301443934440613e-01
-7.805121131241321564e-03 4.153639078140258789e-01 1.413376778364181519e-01 5.466659367084503174e-02 4.649502038955688477e-02 -1.149747967720031738e-01 1.393178850412368774e-01 2.850580513477325439e-01 1.616287231445312500e-01 -7.862224429845809937e-02 -3.515527248382568359e-01 -1.246826201677322388e-01 -7.576911151409149170e-02 -2.700207829475402832e-01 -1.279557030647993088e-02 -1.880265325307846069e-01 -1.069677527993917465e-02 -3.188775107264518738e-02 6.239117681980133057e-02 -7.646268606185913086e-02 -2.775920629501342773e-01 2.076201327145099640e-02 5.441855266690254211e-02 -2.582119405269622803e-01 9.317201375961303711e-02 2.999082803726196289e-01 9.837868809700012207e-02 -2.150497883558273315e-01 -1.420902609825134277e-01 1.702930629253387451e-01 -2.022926062345504761e-01 1.149680092930793762e-02
1.628146618604660034e-01 1.380910426378250122e-01 7.789279520511627197e-02 -6.432928144931793213e-02 1.245543584227561951e-01 3.695661574602127075e-02 1.136164739727973938e-01 2.106924355030059814e-01 -1.937322318553924561e-01 -8.881147205829620361e-02 -1.349275857210159302e-01 -9.895642846822738647e-02 -1.116970204748213291e-03 7.354964502155780792e-03 2.145660370588302612e-01 8.512857556343078613e-02 -1.324152499437332153e-01 -1.342177391052246094e-01 2.002776861190795898e-01 -2.369039356708526611e-01 1.479043960571289062e-01 4.281744733452796936e-02 5.065735802054405212e-02 -3.932277560234069824e-01 -1.412122249603271484e-01 -3.348629772663116455e-01 -1.189197003841400146e-01 -3.453542888164520264e-01 -3.998919129371643066e-01 -2.424165420234203339e-02 -5.059840530157089233e-02 -4.523176327347755432e-02
8.818688988685607910e-02 -1.357149779796600342e-01 5.858849361538887024e-02 1.969289481639862061e-01 -1.729666441679000854e-01 2.047717757523059845e-02 -4.621543362736701965e-02 3.116338849067687988e-01 -3.865949213504791260e-01 -1.473398208618164062e-01 6.521993200294673443e-04 -4.938312619924545288e-02 2.537068724632263184e-01 2.237308472394943237e-01 3.665915876626968384e-02 2.081743478775024414e-01 -1.517350375652313232e-01 -1.019341498613357544e-01 -1.576256155967712402e-01 1.235523447394371033e-01 -1.132166832685470581e-01 2.793999016284942627e-01 -2.158950716257095337e-01 -2.837858498096466064e-01 7.533043622970581055e-02 -1.919406354427337646e-01 -8.782641589641571045e-02 -1.630340218544006348e-01 -5.049130693078041077e-02 2.146058976650238037e-01 -4.689562693238258362e-02 -2.238962352275848389e-01
-2.733700871467590332e-01 1.726025640964508057e-01 9.441890567541122437e-02 -1.804394870996475220e-01 -2.011096179485321045e-01 3.891275450587272644e-02 -1.892533302307128906e-01 2.625174820423126221e-01 -1.795155853033065796e-01 -1.616263538599014282e-01 -2.316292673349380493e-01 -1.121240332722663879e-01 2.596579790115356445e-01 2.124771848320960999e-02 9.736752510070800781e-02 7.658216357231140137e-02 -2.310893982648849487e-01 7.502921670675277710e-02 -1.720512956380844116e-01 -3.679740130901336670e-01 -7.735922932624816895e-02 1.234318688511848450e-02 1.698272079229354858e-01 -4.458045661449432373e-01 2.329189889132976532e-02 1.597007513046264648e-01 -1.311961654573678970e-02 -5.508821830153465271e-02 -9.269287437200546265e-02 -1.725716516375541687e-02 5.667531490325927734e-02 -2.017276547849178314e-02
-2.490282058715820312e-01 1.911187171936035156e-01 6.336309015750885010e-02 2.079943716526031494e-01 -1.352586038410663605e-02 -3.093921579420566559e-02 6.484543532133102417e-02 4.546936750411987305e-01 -9.299699217081069946e-02 8.228769153356552124e-02 -2.966575510799884796e-02 -1.961634606122970581e-01 -1.786476224660873413e-01 -3.750703111290931702e-02 2.582717686891555786e-02 -2.744882181286811829e-02 -7.584515213966369629e-02 7.437043637037277222e-02 -1.701905275695025921e-03 -2.775257825851440430e-01 -3.725133240222930908e-01 -3.693385422229766846e-02 -1.011602059006690979e-01 -2.087673544883728027e-01 -7.788238674402236938e-02 1.108087077736854553e-01 4.917409736663103104e-03 -1.577021181583404541e-01 -4.418557882308959961e-01 9.154035151004791260e-02 -1.097051128745079041e-01 -1.068851426243782043e-01
4.321466758847236633e-02 3.065105676651000977e-01 7.547141518443822861e-03 -2.059356272220611572e-01 -8.233451098203659058e-02 1.146298274397850037e-01 2.730967700481414795e-01 1.273553222417831421e-01 -9.882363677024841309e-02 -2.471948117017745972e-01 -6.720669567584991455e-02 -9.354671090841293335e-02 2.981131076812744141e-01 1.673621535301208496e-01 1.483602374792098999e-01 2.240447849035263062e-01 -3.038345575332641602e-01 1.331191062927246094e-01 -1.019733101129531860e-01 -7.431241869926452637e-02 -6.202130392193794250e-02 1.728660613298416138e-01 -4.495586454868316650e-01 -1.759397983551025391e-01 -6.828339397907257080e-02 6.767250597476959229e-02 3.048880584537982941e-02 -1.863568127155303955e-01 6.011182069778442383e-02 -6.042183563113212585e-02 5.112309381365776062e-02 -1.739175319671630859e-01
3.677980229258537292e-02 7.478894293308258057e-02 1.303162872791290283e-01 -1.955456882715225220e-01 -2.460173331201076508e-02 -2.693839669227600098e-01 4.340380057692527771e-02 -2.062644958496093750e-01 -1.222836300730705261e-01 -1.628523766994476318e-01 -3.249445855617523193e-01 -1.864051818847656250e-01 9.928358346223831177e-02 -2.092160433530807495e-01 2.495110034942626953e-02 -4.769812151789665222e-02 -1.776102185249328613e-01 1.323358863592147827e-01 -1.809609532356262207e-01 5.868046358227729797e-02 -2.646063826978206635e-02 3.044718503952026367e-01 -2.467654794454574585e-01 -1.621260941028594971e-01 -5.701597407460212708e-02 -2.832618057727813721e-01 1.165039613842964172e-01 -2.368893176317214966e-01 -2.041955888271331787e-01 2.275431752204895020e-01 -8.147168159484863281e-02 -2.505556941032409668e-01
-2.574636936187744141e-01 7.832261733710765839e-03 3.015684342244639993e-05 -8.854077756404876709e-02 1.954704225063323975e-01 6.027308106422424316e-02 -1.683705896139144897e-01 2.893670797348022461e-01 2.131316214799880981e-01 -3.232711553573608398e-01 -2.254176586866378784e-01 -3.100275248289108276e-02 -1.975242495536804199e-01 -4.099675640463829041e-02 -1.235153600573539734e-01 -2.759596332907676697e-03 -2.212517261505126953e-01 -1.330512464046478271e-01 -1.848936825990676880e-01 -2.006111145019531250e-01 -3.382137715816497803e-01 2.372780740261077881e-01 -9.225072339177131653e-03 -3.482276573777198792e-02 -1.449578162282705307e-02 1.129299029707908630e-01 -2.746561765670776367e-01 8.908610045909881592e-02 -8.779115229845046997e-02 2.140254080295562744e-01 3.139482112601399422e-03 -2.264771014451980591e-01
-1.308948844671249390e-01 1.065675318241119385e-01 -6.762322783470153809e-02 -1.091374754905700684e-01 -1.125543285161256790e-02 -9.833439439535140991e-02 7.799951732158660889e-02 2.732590436935424805e-01 2.154911607503890991e-01 -1.968481391668319702e-01 -3.973098099231719971e-01 -1.239857375621795654e-01 5.069820582866668701e-02 -1.432237923145294189e-01 2.310512773692607880e-02 -1.105094701051712036e-01 -1.128432452678680420e-01 2.612499520182609558e-02 -1.430037319660186768e-01 -9.710110723972320557e-02 -4.547705054283142090e-01 1.689289510250091553e-02 -6.170877814292907715e-02 1.051366105675697327e-01 -4.265210125595331192e-03 -1.159854531288146973e-01 4.177501425147056580e-02 -1.215057522058486938e-01 -4.368208050727844238e-01 -8.520474284887313843e-02 -2.459060847759246826e-01 -1.282686442136764526e-01
9.406904131174087524e-02 1.252401620149612427e-01 -1.754901371896266937e-02 8.945678127929568291e-04 1.108454391360282898e-01 -2.082710862159729004e-01 -1.421451568603515625e-01 1.208247095346450806e-01 -1.290349960327148438e-01 3.453816846013069153e-02 -4.409298598766326904e-01 -1.573773026466369629e-01 2.446670532226562500e-01 4.749805107712745667e-02 1.059886068105697632e-01 2.395283877849578857e-01 -1.981189101934432983e-01 -1.551948580890893936e-02 -5.993444472551345825e-02 -3.320232927799224854e-01 -3.031679093837738037e-01 1.475815176963806152e-01 3.750437172129750252e-03 -1.205162703990936279e-01 7.966890931129455566e-03 -2.115552276372909546e-01 -8.346011489629745483e-02 -2.761780917644500732e-01 -4.063595086336135864e-02 1.352880448102951050e-01 2.954427599906921387e-01 -9.061777964234352112e-03
2.376105487346649170e-01 6.002628430724143982e-02 -8.746708184480667114e-02 -2.038708335021510720e-04 5.961554124951362610e-02 7.856114953756332397e-02 -4.509774222970008850e-02 -3.407887369394302368e-02 5.303654819726943970e-02 -2.981941774487495422e-02 -8.487811684608459473e-02 -1.021782774478197098e-02 3.736601769924163818e-02 -1.716460734605789185e-01 1.012932285666465759e-01 4.162023663520812988e-01 1.623665243387222290e-01 -1.611375212669372559e-01 -1.387113183736801147e-01 1.333735287189483643e-01 -3.286118209362030029e-01 1.907163113355636597e-01 -1.633287370204925537e-01 -4.545069336891174316e-01 2.438712120056152344e-01 2.079599350690841675e-02 5.337359011173248291e-02 -2.458248436450958252e-01 4.174725711345672607e-02 2.898807227611541748e-01 -1.180660724639892578e-01 -6.439093500375747681e-02
-1.894748955965042114e-01 3.239269852638244629e-01 1.080728843808174133e-01 -1.155734248459339142e-02 9.879862517118453979e-02 -6.302610039710998535e-02 1.179557759314775467e-02 2.805491983890533447e-01 -2.150572650134563446e-02 -2.749932110309600830e-01 -2.002865672111511230e-01 -2.527265846729278564e-01 -6.191467866301536560e-02 -3.515404462814331055e-02 -4.146395027637481689e-01 3.599649667739868164e-02 -2.106358408927917480e-01 1.686384528875350952e-01 -2.177953571081161499e-01 -1.838088221848011017e-02 2.667148225009441376e-02 3.278070688247680664e-02 -2.598198875784873962e-02 -2.334467619657516479e-01 -1.211554259061813354e-01 2.126455157995223999e-01 1.596058309078216553e-01 -2.315250188112258911e-01 -2.726337015628814697e-01 -4.083464667201042175e-02 3.798074275255203247e-02 4.965423047542572021e-02
-7.906156778335571289e-02 2.414396554231643677e-01 -6.873541325330734253e-02 2.338919341564178467e-01 -2.792733609676361084e-01 -1.469793450087308884e-02 1.883929520845413208e-01 3.442695438861846924e-01 -1.207975819706916809e-01 -2.840468287467956543e-02 -1.469078510999679565e-01 -7.902552932500839233e-02 -1.559901237487792969e-01 -1.117716431617736816e-01 6.852964311838150024e-02 -6.993602216243743896e-02 -6.938930600881576538e-02 -1.617562472820281982e-01 -1.452272087335586548e-01 -1.491568982601165771e-01 -1.493280380964279175e-01 1.906725019216537476e-01 1.515604257583618164e-01 -2.163907885551452637e-01 1.290791630744934082e-01 4.504828900098800659e-02 -5.740550812333822250e-03 -2.533944547176361084e-01 -2.177794724702835083e-01 1.064407527446746826e-01 -4.476208090782165527e-01 9.664820134639739990e-02
1.106676831841468811e-01 9.981322288513183594e-02 3.315964713692665100e-02 -1.882910542190074921e-02 2.191206663846969604e-01 -3.706544265151023865e-02 -1.750441193580627441e-01 2.490657567977905273e-01 -2.611001208424568176e-02 -2.238568477332592010e-02 3.358907252550125122e-02 -2.691319882869720459e-01 2.181684523820877075e-01 -3.807887136936187744e-01 -8.723692595958709717e-02 -1.217460632324218750e-01 -3.861448466777801514e-01 1.616841554641723633e-02 -1.452722251415252686e-01 -1.145606953650712967e-02 -2.157054394483566284e-01 1.517445892095565796e-01 1.323062330484390259e-01 -3.544795513153076172e-01 -7.938072830438613892e-02 -1.474792510271072388e-01 2.610620260238647461e-01 4.035292938351631165e-02 -1.790298223495483398e-01 1.633128970861434937e-01 -5.359889939427375793e-02 -4.185363277792930603e-02
-1.072963178157806396e-01 1.902094185352325439e-01 8.377794176340103149e-02 -3.073265030980110168e-02 6.860672682523727417e-02 -1.434176564216613770e-01 -2.580086588859558105e-01 2.500970959663391113e-01 1.301151961088180542e-01 -1.034841388463973999e-01 -4.036687612533569336e-01 -3.458686545491218567e-02 -1.656387895345687866e-01 1.270129829645156860e-01 -3.911185562610626221e-01 2.011288404464721680e-01 -2.837221920490264893e-01 -8.222933858633041382e-02 -2.096315147355198860e-03 2.162198722362518311e-02 -2.045474648475646973e-01 1.788836717605590820e-01 -3.651899844408035278e-02 -1.714290231466293335e-01 -9.006194025278091431e-02 -1.610579192638397217e-01 -4.708766564726829529e-02 -1.041417643427848816e-01 -3.468359410762786865e-01 -1.408281922340393066e-02 -4.214966204017400742e-03 3.544330224394798279e-02
7.154377090046182275e-05 1.453577727079391479e-01 -4.291432350873947144e-02 -1.882835626602172852e-01 5.326455924659967422e-03 -2.889632806181907654e-02 1.790900677442550659e-01 6.574955582618713379e-02 1.254946459084749222e-02 -9.661547839641571045e-02 -2.375361882150173187e-02 -1.911537498235702515e-01 2.624784111976623535e-01 -1.485137343406677246e-01 1.239812299609184265e-01 3.149175047874450684e-01 1.426869034767150879e-01 2.480723112821578979e-01 -1.249146163463592529e-01 -8.027431368827819824e-02 -4.376206696033477783e-01 -3.343882039189338684e-02 -6.689584255218505859e-02 -3.494115173816680908e-01 -3.309706971049308777e-02 4.688331857323646545e-02 -3.198543488979339600e-01 -3.051131963729858398e-01 -1.197211742401123047e-01 1.094217449426651001e-01 -3.735847398638725281e-02 5.187211930751800537e-02
-2.265438735485076904e-01 1.630114614963531494e-01 -3.839958831667900085e-02 -1.163004264235496521e-01 1.558385193347930908e-01 -6.267043948173522949e-02 -2.323787063360214233e-01 3.465688526630401611e-01 2.193859517574310303e-01 -8.146487176418304443e-02 -2.796047329902648926e-01 -2.327979952096939087e-01 -3.766117990016937256e-02 5.887966603040695190e-03 -5.730836093425750732e-02 2.665853314101696014e-02 -1.588305830955505371e-01 9.246911108493804932e-02 -5.143315065652132034e-03 -1.494068205356597900e-01 -4.003753960132598877e-01 1.514382213354110718e-01 -1.218891888856887817e-01 -1.909057945013046265e-01 -1.823616176843643188e-01 3.875064849853515625e-02 -1.176898553967475891e-02 -1.676978915929794312e-02 -3.788310587406158447e-01 3.218299476429820061e-03 -1.541470587253570557e-01 1.380909681320190430e-01
-1.199938282370567322e-01 1.379296835511922836e-02 -1.554498225450515747e-01 2.600614130496978760e-01 8.682439476251602173e-02 1.322978828102350235e-02 3.754137456417083740e-01 3.119166791439056396e-01 9.822943061590194702e-02 -1.937675476074218750e-01 -1.890862435102462769e-01 1.413322091102600098e-01 -4.129422828555107117e-02 -3.524950006976723671e-03 1.087849028408527374e-02 2.253501266241073608e-01 -6.514890491962432861e-02 -4.276075214147567749e-02 -3.184708580374717712e-02 -6.295993179082870483e-02 2.346633560955524445e-02 3.458652272820472717e-02 -2.117074579000473022e-01 -2.660059332847595215e-01 1.238121613860130310e-01 -1.819542795419692993e-01 -2.455860078334808350e-01 -7.691767066717147827e-02 -4.475122392177581787e-01 5.206096544861793518e-02 -6.240499392151832581e-02 -2.054679840803146362e-01
1.583858579397201538e-01 3.880765438079833984e-01 5.421545356512069702e-02 -1.576536707580089569e-02 2.231322601437568665e-02 -2.417931109666824341e-01 1.748752743005752563e-01 -4.641741514205932617e-02 -2.677316069602966309e-01 -1.760082840919494629e-01 -1.770172715187072754e-01 -3.229925334453582764e-01 -1.019468307495117188e-01 -5.008371919393539429e-02 1.398066133260726929e-01 -3.069929406046867371e-02 -1.396139115095138550e-01 1.990119665861129761e-01 9.002181142568588257e-02 1.175611615180969238e-01 -2.172786891460418701e-01 1.610455214977264404e-01 2.573301782831549644e-03 -3.507164716720581055e-01 1.282197833061218262e-01 -8.334970474243164062e-02 1.338038593530654907e-01 -7.276806235313415527e-02 -3.146984279155731201e-01 4.649400711059570312e-02 1.569572836160659790e-01 -9.011890739202499390e-02
8.105253428220748901e-02 3.404566645622253418e-01 -2.044225782155990601e-01 1.790435984730720520e-02 1.469656974077224731e-01 -3.686316777020692825e-04 -1.524981558322906494e-01 1.631159484386444092e-01 -4.152590781450271606e-02 -1.252404898405075073e-01 1.181702986359596252e-01 -5.947087332606315613e-02 2.588523626327514648e-01 -2.113694697618484497e-01 2.691925466060638428e-01 1.986059844493865967e-01 1.216035918332636356e-03 1.854579150676727295e-01 -2.518513202667236328e-01 2.397275716066360474e-01 -2.428776174783706665e-01 6.331456359475851059e-03 8.716188371181488037e-02 -1.910099834203720093e-01 -8.844032138586044312e-02 -8.039837330579757690e-02 6.473840028047561646e-02 -2.183057218790054321e-01 -1.903411149978637695e-01 1.648463904857635498e-01 -7.565578073263168335e-02 -3.343349695205688477e-01
-6.099489051848649979e-03 2.138656675815582275e-01 2.411846965551376343e-01 2.345467805862426758e-01 4.678874090313911438e-02 5.117863416671752930e-02 6.787739694118499756e-02 4.684025049209594727e-02 2.877289243042469025e-02 -1.650079786777496338e-01 -3.987322747707366943e-01 -2.105389833450317383e-01 -2.678373456001281738e-01 -3.078930079936981201e-01 2.027304172515869141e-01 1.137050166726112366e-01 -7.487693428993225098e-02 4.781214147806167603e-02 -9.748287498950958252e-02 2.023350074887275696e-02 -2.713767886161804199e-01 2.535349316895008087e-02 1.330505907535552979e-01 -2.264573425054550171e-01 -2.470826264470815659e-03 -1.090601608157157898e-01 -7.558858394622802734e-02 3.732050955295562744e-02 -2.786077558994293213e-01 1.554060429334640503e-01 -3.039493262767791748e-01 -5.705905333161354065e-02
-3.263876214623451233e-02 8.564744144678115845e-02 1.847734302282333374e-02 -7.195925712585449219e-02 1.131198629736900330e-01 -1.733069270849227905e-01 -1.467808485031127930e-01 -1.854337155818939209e-01 -1.817921251058578491e-01 -2.013871222734451294e-01 -2.460135221481323242e-01 -3.505235314369201660e-01 1.794401556253433228e-01 1.676240563392639160e-01 2.537546753883361816e-01 4.496587812900543213e-02 -3.108820691704750061e-02 -1.002439707517623901e-01 -1.046744808554649353e-01 -8.740565180778503418e-02 -2.966135367751121521e-02 1.032493561506271362e-01 -9.454886615276336670e-02 -3.239026069641113281e-01 2.096351087093353271e-01 5.486803874373435974e-02 1.153333410620689392e-01 -5.187033489346504211e-02 -1.815382093191146851e-01 3.055102527141571045e-01 -3.991911113262176514e-01 3.635591827332973480e-03
1.435166299343109131e-01 9.899076074361801147e-02 1.434663683176040649e-01 -2.813366353511810303e-01 1.271433830261230469e-01 -1.003709957003593445e-01 -1.788443513214588165e-02 -4.115118458867073059e-02 -1.241592168807983398e-01 -1.042506992816925049e-01 -2.305112183094024658e-01 -1.046765595674514771e-01 9.822279959917068481e-02 -4.086513817310333252e-02 -1.098613664507865906e-01 -5.380803346633911133e-02 -9.975417703390121460e-02 -2.836328931152820587e-04 -6.993988901376724243e-02 2.103523612022399902e-01 -7.210616022348403931e-02 3.905192613601684570e-01 -1.902959123253822327e-02 -4.565433859825134277e-01 -1.078266203403472900e-01 -3.251407742500305176e-01 -5.411147326231002808e-02 -1.447094231843948364e-01 -3.109780550003051758e-01 1.234210878610610962e-01 6.722670048475265503e-02 -2.042018324136734009e-01
-1.095549948513507843e-02 1.377109885215759277e-01 -1.079881712794303894e-01 -2.802230045199394226e-02 -2.712385542690753937e-02 1.454389244318008423e-01 4.400073364377021790e-02 3.872468173503875732e-01 -2.607791684567928314e-02 1.930648460984230042e-02 -3.831910789012908936e-01 5.115294083952903748e-02 -7.086147367954254150e-02 4.745341464877128601e-02 -8.433266729116439819e-02 -7.368591427803039551e-02 -4.025805592536926270e-01 -9.222754836082458496e-02 -2.664270401000976562e-01 -2.018553316593170166e-01 -2.851006686687469482e-01 1.072357743978500366e-01 8.808026462793350220e-02 4.198884998913854361e-04 6.596753746271133423e-02 1.521455645561218262e-01 -1.509809959679841995e-02 -1.663869619369506836e-01 -3.192657828330993652e-01 2.417293190956115723e-01 1.535730659961700439e-01 4.645207524299621582e-02
1.487038731575012207e-01 8.353571407496929169e-03 -4.591827467083930969e-02 -2.718848288059234619e-01 1.090302169322967529e-01 -5.532230064272880554e-02 1.936533898115158081e-01 -1.609049439430236816e-01 -1.571395695209503174e-01 -1.481381952762603760e-01 -2.288371026515960693e-01 5.526324734091758728e-02 -4.778111819177865982e-03 -4.550983384251594543e-02 -2.261714041233062744e-01 -1.510046422481536865e-01 -3.238739669322967529e-01 -8.979271352291107178e-02 -2.636594772338867188e-01 1.128899753093719482e-01 2.655521593987941742e-02 1.757582724094390869e-01 -2.443249821662902832e-01 -3.005077838897705078e-01 -1.738412529230117798e-01 1.022934094071388245e-01 2.234516106545925140e-02 -1.611999720335006714e-01 -3.956882953643798828e-01 8.866975456476211548e-02 -1.077304333448410034e-01 -1.591198742389678955e-01
-1.957546472549438477e-01 1.561293303966522217e-01 -1.625902354717254639e-01 -5.375665798783302307e-02 -9.832049906253814697e-02 -1.801757663488388062e-01 1.733938008546829224e-01 4.138551950454711914e-01 1.110072731971740723e-01 8.798744529485702515e-02 -3.046279847621917725e-01 -3.797023594379425049e-01 3.772967495024204254e-03 -1.526921987533569336e-01 -1.107429713010787964e-02 1.008777469396591187e-01 -1.353980004787445068e-01 7.949463278055191040e-02 5.376458168029785156e-03 -2.210868597030639648e-01 -1.519679278135299683e-01 1.158634945750236511e-01 -2.127433121204376221e-01 2.927828580141067505e-02 -2.040411233901977539e-01 -2.723179161548614502e-01 2.020972222089767456e-02 -1.452014446258544922e-01 1.407508403062820435e-01 6.347288936376571655e-02 -1.629885286092758179e-01 -1.730883717536926270e-01
9.361781924962997437e-02 -7.362896949052810669e-02 1.531010121107101440e-01 -1.544760316610336304e-01 -1.441475450992584229e-01 -2.235140502452850342e-01 -2.426524087786674500e-02 -6.288031488656997681e-02 -6.592454016208648682e-02 -2.969604134559631348e-01 -2.908347547054290771e-01 -3.247216939926147461e-01 1.397624313831329346e-01 -1.624763160943984985e-01 1.006901562213897705e-01 -9.217993915081024170e-02 -2.366463094949722290e-01 -1.272210944443941116e-02 -5.149950832128524780e-02 -4.428090155124664307e-02 1.007029041647911072e-01 3.182233572006225586e-01 8.112969994544982910e-02 -1.203682199120521545e-01 -8.183137327432632446e-02 -1.960106045007705688e-01 1.518703699111938477e-01 -1.479634344577789307e-01 -2.703377008438110352e-01 2.075406312942504883e-01 -2.388591505587100983e-02 -3.406595885753631592e-01
-3.021679818630218506e-02 2.051356881856918335e-01 -2.484737485647201538e-01 8.241580426692962646e-02 -1.992892175912857056e-01 -1.727576255798339844e-01 2.950191497802734375e-01 3.248404264450073242e-01 -7.058147341012954712e-02 -2.942980825901031494e-01 -3.102069497108459473e-01 -4.304669052362442017e-02 9.239573776721954346e-02 -1.869653314352035522e-01 -1.286275386810302734e-01 1.428082138299942017e-01 4.404019564390182495e-03 -3.796008974313735962e-02 1.270573586225509644e-01 -1.120682805776596069e-01 -6.901481747627258301e-02 2.527759969234466553e-01 -3.161269128322601318e-01 -2.130471542477607727e-02 2.006933242082595825e-01 1.202442273497581482e-01 -2.383606582880020142e-01 -7.419840991497039795e-02 -8.744718134403228760e-02 1.015217974781990051e-01 -3.604127839207649231e-02 1.439680159091949463e-01
3.924068436026573181e-02 2.388351112604141235e-01 1.537526994943618774e-01 -2.152464985847473145e-01 -6.119497586041688919e-03 -2.296986728906631470e-01 1.191182658076286316e-01 1.112494766712188721e-01 -1.193109080195426941e-01 -1.384990066289901733e-01 -2.760235667228698730e-01 -3.166735544800758362e-02 -8.131783455610275269e-02 8.498019725084304810e-02 2.057261466979980469e-01 -1.454431563615798950e-01 -1.567398607730865479e-01 -9.338719397783279419e-02 -1.571692712604999542e-02 2.184502035379409790e-01 -1.235525533556938171e-01 2.802775800228118896e-01 -7.417232543230056763e-02 -4.176993072032928467e-01 -4.717119410634040833e-02 -1.856699436902999878e-01 9.773188084363937378e-02 -1.184621229767799377e-01 -2.593528926372528076e-01 9.358298033475875854e-02 -8.033250272274017334e-02 -3.261182904243469238e-01
5.702819675207138062e-02 2.565201520919799805e-01 -7.591181248426437378e-02 -6.589481234550476074e-02 2.355773001909255981e-02 -1.838780492544174194e-01 5.285865068435668945e-02 4.132615923881530762e-01 7.452422380447387695e-02 -2.967634797096252441e-01 9.121691435575485229e-02 -1.270148158073425293e-02 3.023895919322967529e-01 -2.053646594285964966e-01 2.217105776071548462e-02 -4.956604167819023132e-02 -3.117088973522186279e-01 1.246677525341510773e-02 1.411907374858856201e-03 1.615227013826370239e-01 -4.700638353824615479e-02 1.654158532619476318e-01 -2.191276997327804565e-01 -3.368648588657379150e-01 2.208032310009002686e-01 5.725891515612602234e-02 -8.172934502363204956e-02 -1.097690314054489136e-02 -7.390336692333221436e-02 2.668916881084442139e-01 -1.013645380735397339e-01 1.181165277957916260e-01
-7.482010871171951294e-02 -1.230081245303153992e-01 2.349800663068890572e-03 -3.951526433229446411e-02 5.252572707831859589e-03 -7.718206942081451416e-02 3.279227912425994873e-01 -7.418558001518249512e-02 -2.437913268804550171e-01 -6.679735332727432251e-02 -4.034213423728942871e-01 -5.712717399001121521e-02 2.280190438032150269e-01 -2.840572595596313477e-01 -1.284024864435195923e-01 1.166646033525466919e-01 7.809811085462570190e-02 1.614516600966453552e-02 4.415128380060195923e-02 -9.218768775463104248e-02 -1.610895842313766479e-01 2.483575046062469482e-01 3.084869086742401123e-01 -3.031669855117797852e-01 1.810095161199569702e-01 7.018198072910308838e-02 -1.006550043821334839e-01 -7.562556117773056030e-02 -2.534722983837127686e-01 -5.365265533328056335e-02 2.651215717196464539e-02 -2.304589152336120605e-01
-9.743393957614898682e-02 3.148151934146881104e-01 1.422701030969619751e-01 -1.217371374368667603e-01 -6.700572371482849121e-02 -1.057427898049354553e-01 2.768827043473720551e-02 4.059589281678199768e-02 -5.820678919553756714e-02 -2.721200324594974518e-02 -9.288526140153408051e-03 7.806774973869323730e-02 4.648527875542640686e-02 -7.113213092088699341e-02 1.703379005193710327e-01 -1.445970684289932251e-01 -2.491300255060195923e-01 -1.036112979054450989e-01 -5.553331971168518066e-02 2.025622874498367310e-01 -1.520715355873107910e-01 2.905665636062622070e-01 -6.287593394517898560e-02 -3.223261833190917969e-01 -2.726706676185131073e-02 -2.002020627260208130e-01 -7.684528827667236328e-02 -7.786165177822113037e-02 -3.389401137828826904e-01 7.053016871213912964e-02 -1.373409032821655273e-01 -4.969604909420013428e-01
-1.200150400400161743e-01 7.613597065210342407e-02 -1.553130596876144409e-01 -2.040513418614864349e-02 -1.879965215921401978e-01 -5.209415778517723083e-02 -6.315552443265914917e-02 1.211279556155204773e-01 -3.131052106618881226e-02 -1.006295606493949890e-01 -3.891136050224304199e-01 -1.574825048446655273e-01 2.175637781620025635e-01 -2.176071107387542725e-01 3.949040174484252930e-02 -1.847939342260360718e-01 -3.578301519155502319e-02 -1.032921075820922852e-01 -3.115982003509998322e-02 -2.549585103988647461e-01 -2.714887261390686035e-01 4.576990380883216858e-02 1.675006300210952759e-01 -1.685771942138671875e-01 1.967778988182544708e-02 3.427660465240478516e-01 -1.219609230756759644e-01 -1.477100998163223267e-01 -1.821036785840988159e-01 3.030441105365753174e-01 -2.915351688861846924e-01 -7.793064415454864502e-02
-1.702828109264373779e-01 1.701618731021881104e-01 2.864196002483367920e-01 -9.178486466407775879e-02 -1.204233616590499878e-01 -1.365230530500411987e-01 -1.776441186666488647e-02 2.285447418689727783e-01 -2.323930561542510986e-01 -2.066275924444198608e-01 -2.190414629876613617e-02 -2.028575092554092407e-01 1.578466296195983887e-01 -7.336064428091049194e-02 -2.558694481849670410e-01 -1.643655449151992798e-01 -2.500775456428527832e-01 2.923498451709747314e-01 -1.895277053117752075e-01 -3.014366328716278076e-01 -1.798969507217407227e-01 9.034619480371475220e-02 -8.626600354909896851e-02 -2.795618772506713867e-01 -3.424980863928794861e-02 2.187742106616497040e-02 -4.035246372222900391e-02 -2.223062515258789062e-01 -2.018206864595413208e-01 4.281121492385864258e-02 7.079851627349853516e-02 -5.994503945112228394e-02
-1.475652009248733521e-01 2.975727915763854980e-01 2.178973108530044556e-01 -1.031122580170631409e-01 7.662563025951385498e-02 4.964226484298706055e-02 -8.378054201602935791e-02 4.035028219223022461e-01 -1.741061955690383911e-01 -1.362028867006301880e-01 -1.598252654075622559e-01 1.485465187579393387e-02 -1.207190975546836853e-01 -2.224893718957901001e-01 3.181564807891845703e-02 -8.249970414908602834e-05 -7.706955820322036743e-02 5.927531421184539795e-02 -9.478195011615753174e-02 -8.594162017107009888e-02 -4.262368083000183105e-01 -9.162009693682193756e-03 1.938796639442443848e-01 4.424004256725311279e-02 -5.787153169512748718e-02 -7.863738387823104858e-02 1.386502105742692947e-02 -2.348705828189849854e-01 -3.784440457820892334e-01 -6.425040960311889648e-02 -1.964055597782135010e-01 -1.254370361566543579e-01
3.491521580144762993e-03 2.512594163417816162e-01 8.210295438766479492e-02 -1.007909029722213745e-01 1.441223323345184326e-01 -3.238682821393013000e-02 3.214181661605834961e-01 -9.534262865781784058e-02 -2.579602897167205811e-01 -2.519204318523406982e-01 -3.161319196224212646e-01 -1.997926682233810425e-01 2.843026258051395416e-02 -2.093528024852275848e-02 -1.045055314898490906e-01 2.229129076004028320e-01 -2.374009415507316589e-02 -2.044079750776290894e-01 -8.216077834367752075e-02 1.599432975053787231e-01 1.812242344021797180e-02 1.498982757329940796e-01 5.000187829136848450e-02 -2.095411717891693115e-01 -1.789147406816482544e-01 7.555927149951457977e-03 -2.214667052030563354e-01 -7.991761714220046997e-02 -3.673253953456878662e-01 4.144209623336791992e-02 1.794696748256683350e-01 -2.318925708532333374e-01
2.269349247217178345e-01 2.252006083726882935e-01 1.063318774104118347e-01 -1.850276291370391846e-01 1.279612481594085693e-01 -2.705403603613376617e-02 -2.003331631422042847e-01 5.877419188618659973e-02 -3.273262083530426025e-01 -2.637372910976409912e-01 -2.248224020004272461e-01 -1.563668251037597656e-01 1.023809760808944702e-01 -2.148143649101257324e-01 1.284028142690658569e-01 1.625270247459411621e-01 -2.094264030456542969e-01 7.856877148151397705e-02 -3.064240142703056335e-02 -2.625926434993743896e-01 4.102369770407676697e-03 -5.422157049179077148e-02 6.544230133295059204e-02 -2.008474022150039673e-01 -1.573385149240493774e-01 -2.110366523265838623e-01 -1.397726088762283325e-01 -2.468591332435607910e-01 -2.713548541069030762e-01 1.800991892814636230e-01 -6.675378233194351196e-02 1.119226589798927307e-01
1.766784116625785828e-02 2.401047348976135254e-01 -6.207842379808425903e-03 -8.924008905887603760e-02 6.088357418775558472e-02 -4.559970647096633911e-02 -2.763105928897857666e-01 -2.591655030846595764e-02 1.254562567919492722e-02 8.449207991361618042e-02 -1.783976554870605469e-01 -2.485300451517105103e-01 1.146509498357772827e-01 -1.172432079911231995e-01 6.092152744531631470e-02 -1.185025349259376526e-01 -2.424712479114532471e-01 1.787184476852416992e-01 -1.952338404953479767e-02 -2.875550985336303711e-01 -3.058125078678131104e-01 3.057219386100769043e-01 2.833643555641174316e-02 -3.557175993919372559e-01 -7.684789597988128662e-02 2.016955763101577759e-01 1.366710811853408813e-01 -1.272739768028259277e-01 -8.944052457809448242e-02 2.765593528747558594e-01 -2.268477827310562134e-01 1.263996399939060211e-02
-6.350390613079071045e-02 1.956316679716110229e-01 -2.236149311065673828e-01 7.355891913175582886e-02 -1.069110855460166931e-01 6.225948035717010498e-02 -6.212175264954566956e-02 1.238992065191268921e-02 -9.627301245927810669e-03 -3.181057274341583252e-01 -1.477830410003662109e-01 -2.153040021657943726e-01 -3.955653905868530273e-01 -9.371172636747360229e-03 -7.624365389347076416e-02 1.169636920094490051e-01 -1.755954772233963013e-01 -2.667714357376098633e-01 -1.178818494081497192e-01 -2.762769460678100586e-01 -1.021360699087381363e-02 3.433129787445068359e-01 -2.226500064134597778e-01 -2.224469035863876343e-01 -1.811931431293487549e-01 -2.470532804727554321e-02 8.511663228273391724e-02 7.324633747339248657e-02 -1.800058782100677490e-01 1.895774900913238525e-01 -1.155094057321548462e-01 -2.107648737728595734e-02
-1.931805908679962158e-01 -3.207719884812831879e-03 -2.246973514556884766e-01 2.053693383932113647e-01 -3.256901167333126068e-03 3.234723210334777832e-02 -7.907441258430480957e-02 2.452190518379211426e-01 1.727577149868011475e-01 -1.772520840167999268e-01 -2.408545315265655518e-01 -1.935754567384719849e-01 6.138248741626739502e-02 -1.989333927631378174e-01 -1.776945590972900391e-01 -7.697425037622451782e-02 -4.135295748710632324e-01 1.676543354988098145e-01 8.968515694141387939e-02 -2.212904952466487885e-02 -3.217103779315948486e-01 1.390310525894165039e-01 -8.878096193075180054e-02 -1.021584942936897278e-01 1.442998349666595459e-01 2.435346134006977081e-03 7.793923467397689819e-02 -1.165719032287597656e-01 -3.380235433578491211e-01 1.085493788123130798e-01 -2.123101800680160522e-01 -6.760961562395095825e-02
-1.481340378522872925e-01 7.022760808467864990e-02 -3.453751504421234131e-01 -3.650324791669845581e-02 1.350571960210800171e-01 1.091171056032180786e-01 2.894175052642822266e-01 1.269220560789108276e-01 -2.584306001663208008e-01 -3.625724017620086670e-01 -3.341647982597351074e-01 3.265641164034605026e-03 3.023290634155273438e-02 -1.665328145027160645e-01 -1.178901493549346924e-01 2.360901981592178345e-01 -3.135242164134979248e-01 2.410857751965522766e-02 -8.818291127681732178e-02 4.955933243036270142e-02 -8.532810211181640625e-02 5.684558302164077759e-02 -1.346992701292037964e-01 2.880475670099258423e-02 1.310120970010757446e-01 1.231916341930627823e-02 -2.589100301265716553e-01 -4.356975480914115906e-02 4.669712483882904053e-02 -1.140366420149803162e-01 -8.761639893054962158e-02 -2.580235898494720459e-01
-3.035344928503036499e-02 3.014202415943145752e-01 2.167966961860656738e-01 -3.120862841606140137e-01 5.308569222688674927e-02 -1.442239880561828613e-01 -4.043612256646156311e-02 1.327114701271057129e-01 -1.022380813956260681e-01 -2.773413062095642090e-02 -1.738570779561996460e-01 -8.576851338148117065e-02 4.432632774114608765e-02 -7.862746715545654297e-02 2.527559399604797363e-01 -2.013350874185562134e-01 -2.641611993312835693e-01 -1.310986429452896118e-01 -2.207021927461028099e-03 2.857410609722137451e-01 -1.252983957529067993e-01 1.864247620105743408e-01 -6.232405081391334534e-02 -2.808022797107696533e-01 6.403326988220214844e-02 -1.438697278499603271e-01 -8.048330433666706085e-03 -9.929630160331726074e-02 -2.824810743331909180e-01 7.454608380794525146e-02 -1.027178764343261719e-01 -3.565824329853057861e-01
-2.019182741641998291e-01 5.377054587006568909e-02 7.224325835704803467e-02 -8.154019713401794434e-03 -4.926149631501175463e-05 5.086748674511909485e-02 -1.250535249710083008e-01 1.677859574556350708e-01 -1.874957680702209473e-01 -1.725282520055770874e-01 -4.597780704498291016e-01 -1.779504418373107910e-01 -1.825838349759578705e-02 -1.826341301202774048e-01 2.067259848117828369e-01 -6.587354838848114014e-02 2.036008052527904510e-02 -1.111524994485080242e-03 -3.886077702045440674e-01 -2.051414996385574341e-01 9.499921649694442749e-02 3.599674105644226074e-01 1.539489626884460449e-01 -8.504597097635269165e-02 5.431318655610084534e-02 7.159808278083801270e-02 5.657412856817245483e-02 -2.526666224002838135e-02 -8.222898840904235840e-02 1.567319035530090332e-01 -3.041438460350036621e-01 -1.308938413858413696e-01
1.910628378391265869e-01 -6.724033970385789871e-03 -1.270324736833572388e-01 -1.673579514026641846e-01 1.825432293117046356e-02 -2.825546860694885254e-01 1.577140577137470245e-02 -1.805782467126846313e-01 -2.218808978796005249e-01 -2.052627205848693848e-01 -2.720037996768951416e-01 6.288497895002365112e-02 -1.698687113821506500e-02 2.199394069612026215e-02 -2.769846320152282715e-01 -8.559873700141906738e-02 -1.869462244212627411e-02 -8.147202432155609131e-02 -2.713080346584320068e-01 -1.245734281837940216e-02 -6.027684733271598816e-02 1.903526186943054199e-01 -1.104160919785499573e-01 -2.046550661325454712e-01 -1.925020068883895874e-01 1.234594825655221939e-02 -1.420764252543449402e-02 -1.860090494155883789e-01 -4.844957292079925537e-01 1.777911335229873657e-01 -5.632660910487174988e-02 -1.895506531000137329e-01
-1.176953092217445374e-01 5.729168653488159180e-02 -2.662290930747985840e-01 9.342058002948760986e-02 -7.716079801321029663e-02 -1.149837225675582886e-01 2.106007486581802368e-01 1.870838254690170288e-01 -5.800373852252960205e-02 6.034969538450241089e-02 -1.278885602951049805e-01 -1.377832028083503246e-03 -1.879840493202209473e-01 -4.452274739742279053e-02 -7.284912746399641037e-03 -2.371218651533126831e-01 -3.096838295459747314e-01 -6.294904649257659912e-02 -1.803916245698928833e-01 -2.191412001848220825e-01 -1.236063838005065918e-01 1.347754746675491333e-01 1.897860914468765259e-01 -3.234644532203674316e-01 -4.904388636350631714e-02 9.943926334381103516e-02 -1.483186632394790649e-01 7.243035733699798584e-02 -3.360284268856048584e-01 1.712912917137145996e-01 -3.882571458816528320e-01 -2.662578597664833069e-02
-1.321798115968704224e-01 2.852080166339874268e-01 -3.106707893311977386e-02 -9.004153311252593994e-02 1.451502442359924316e-01 8.283559978008270264e-02 -8.409152925014495850e-02 6.477892398834228516e-02 -1.923606693744659424e-01 -3.100354373455047607e-01 -6.699472665786743164e-02 -2.821987569332122803e-01 1.363930404186248779e-01 -5.904007703065872192e-02 -2.164335846900939941e-01 -9.959213435649871826e-02 -1.482265740633010864e-01 8.741839975118637085e-02 -1.481657922267913818e-01 1.481703817844390869e-01 -3.224776685237884521e-01 1.561301201581954956e-01 -2.877827584743499756e-01 -4.194828867912292480e-01 -1.452833563089370728e-01 2.074429299682378769e-03 1.599262505769729614e-01 4.395452514290809631e-02 -1.840338110923767090e-01 9.139832109212875366e-02 7.101920992136001587e-02 -1.595678180456161499e-02
2.539842128753662109e-01 3.197613358497619629e-01 -6.415132433176040649e-02 -1.773209124803543091e-01 -1.323179751634597778e-01 -1.053446978330612183e-01 -1.721990555524826050e-01 -7.713808119297027588e-02 2.807412995025515556e-03 -8.721828460693359375e-02 -2.512052059173583984e-01 -2.562432885169982910e-01 1.508584469556808472e-01 -2.011906802654266357e-01 2.981383502483367920e-01 1.316466182470321655e-01 -1.507123652845621109e-02 -1.034355089068412781e-01 -1.912566274404525757e-01 -2.738988399505615234e-02 5.237218737602233887e-02 3.286158442497253418e-01 -8.873698860406875610e-02 -7.978117465972900391e-02 1.940254867076873779e-01 9.464307804591953754e-04 1.150356382131576538e-01 -6.334326416254043579e-02 6.210847571492195129e-02 1.613439619541168213e-01 -2.087720483541488647e-01 -3.550379574298858643e-01
-1.095847561955451965e-01 1.887086331844329834e-01 -2.290863543748855591e-01 8.103056997060775757e-02 5.710908211767673492e-03 -1.319416761398315430e-01 -7.540539372712373734e-03 3.823781013488769531e-01 1.429463475942611694e-01 -2.299134880304336548e-01 -1.844988912343978882e-01 4.915812239050865173e-02 -1.409937888383865356e-01 -1.564057022333145142e-01 2.694752216339111328e-01 -5.594874545931816101e-02 -1.341344118118286133e-01 2.078372612595558167e-02 -2.879989147186279297e-01 -1.010414063930511475e-01 -7.633502036333084106e-02 -1.232124641537666321e-01 -6.836232542991638184e-02 -9.011349827051162720e-02 3.076504357159137726e-02 1.759061366319656372e-01 -1.088939085602760315e-01 -3.693013451993465424e-03 -2.580023705959320068e-01 2.070136517286300659e-01 -4.301319420337677002e-01 -1.273176074028015137e-01
3.855168819427490234e-03 2.171627283096313477e-01 -1.388975512236356735e-02 3.232881426811218262e-03 -1.490406692028045654e-01 6.134052574634552002e-02 -9.463319182395935059e-02 2.558302879333496094e-01 -1.137916371226310730e-01 3.908541426062583923e-02 -5.132877826690673828e-01 -2.190119028091430664e-01 -1.932002454996109009e-01 -4.730622470378875732e-02 -1.202605366706848145e-01 -1.648024022579193115e-01 -7.943896204233169556e-02 -3.890922293066978455e-02 -1.016371995210647583e-01 -1.952234953641891479e-01 1.832991838455200195e-01 2.234218269586563110e-01 -1.574341356754302979e-01 -2.074395567178726196e-01 5.130230635404586792e-02 6.609502434730529785e-02 -5.341893807053565979e-02 -2.216993421316146851e-01 -1.403005570173263550e-01 2.101372182369232178e-01 -2.737805247306823730e-01 -1.993656158447265625e-01
-8.615315705537796021e-02 6.392789632081985474e-02 -1.226717457175254822e-01 -5.121263489127159119e-02 -7.188432663679122925e-02 -1.503973752260208130e-01 -2.118879705667495728e-01 3.579109534621238708e-02 -3.388830646872520447e-02 -2.846156060695648193e-01 -1.068951934576034546e-01 -9.217811375856399536e-02 2.548948526382446289e-01 -6.884211301803588867e-02 -2.058620601892471313e-01 4.476050138473510742e-01 -1.649319380521774292e-01 -2.097467519342899323e-02 2.777574770152568817e-02 -2.908165752887725830e-01 -4.937811940908432007e-02 1.151524856686592102e-01 1.259617507457733154e-01 -1.871754676103591919e-01 1.324784010648727417e-01 -1.397151499986648560e-02 1.869208961725234985e-01 -6.473667174577713013e-02 -2.617311775684356689e-01 1.601378023624420166e-01 -3.870120644569396973e-01 -4.414108395576477051e-02
1.912339627742767334e-01 1.265089362859725952e-01 7.119356095790863037e-02 -3.297295570373535156e-01 -6.419399380683898926e-02 -1.657376438379287720e-01 2.197020947933197021e-01 -2.454225532710552216e-02 -1.028975695371627808e-01 -3.989852219820022583e-02 -9.577682614326477051e-02 -1.584440916776657104e-01 2.088989913463592529e-01 -1.725309044122695923e-01 -2.108631730079650879e-01 -1.147843971848487854e-01 -1.088630408048629761e-01 1.113346219062805176e-02 -8.818188309669494629e-02 -8.098486810922622681e-02 -5.851792544126510620e-02 4.181389510631561279e-01 -2.164558023214340210e-01 -7.571377791464328766e-03 -2.106808125972747803e-02 -9.291523694992065430e-02 1.497058123350143433e-01 -1.375107616186141968e-01 -2.635690867900848389e-01 2.792955040931701660e-01 2.229323610663414001e-02 -3.547073900699615479e-01
6.024017557501792908e-02 2.088097631931304932e-01 -5.950814113020896912e-02 7.068002223968505859e-02 5.774483457207679749e-02 -7.904373109340667725e-02 3.013871237635612488e-02 4.433413743972778320e-01 -2.721280790865421295e-02 -2.394673228263854980e-02 -4.278365969657897949e-01 -8.390296250581741333e-02 -2.307636141777038574e-01 -3.537973761558532715e-01 -1.730607897043228149e-01 2.769514322280883789e-01 -1.251041740179061890e-01 -9.391070902347564697e-02 -1.540068238973617554e-01 -2.329945564270019531e-01 -8.613590151071548462e-02 -1.160183222964406013e-03 -1.252741646021604538e-02 -5.774616822600364685e-02 1.578413397073745728e-01 -2.499342709779739380e-01 8.329971134662628174e-02 -1.150923222303390503e-01 -8.863686770200729370e-02 2.483605220913887024e-02 1.734982132911682129e-01 -3.446213528513908386e-02
6.767673790454864502e-02 3.439904451370239258e-01 -2.182306051254272461e-01 -7.714124023914337158e-02 -3.824242576956748962e-02 7.029852271080017090e-02 -2.306319475173950195e-01 3.542948365211486816e-01 -1.961293444037437439e-02 -2.151893824338912964e-01 -2.327352464199066162e-01 6.031464785337448120e-02 1.564376503229141235e-01 -1.998408287763595581e-01 -4.672657698392868042e-02 -9.245606511831283569e-02 -1.862280964851379395e-01 -7.404204457998275757e-02 6.563484668731689453e-02 -1.273067295551300049e-01 -2.015377879142761230e-01 1.441543549299240112e-01 3.709029778838157654e-02 -4.804030433297157288e-02 -6.560356914997100830e-02 -3.195702563971281052e-03 -1.512329280376434326e-01 -2.074976563453674316e-01 -3.216047883033752441e-01 3.384112417697906494e-01 -9.762349724769592285e-02 1.878219842910766602e-01
-6.019242852926254272e-02 1.862464100122451782e-01 -2.571990191936492920e-01 -1.568517535924911499e-01 6.230144947767257690e-02 -3.442471325397491455e-01 7.058233022689819336e-02 2.301560044288635254e-01 -4.492637515068054199e-02 -1.144521087408065796e-01 -1.877711713314056396e-02 -1.820517629384994507e-01 1.608711481094360352e-01 -2.528435289859771729e-01 9.714327752590179443e-02 3.680605292320251465e-01 1.252921223640441895e-01 2.361714690923690796e-01 1.583960652351379395e-02 7.212945073843002319e-02 -2.455449700355529785e-01 1.591882258653640747e-01 -2.069157361984252930e-01 -1.821607649326324463e-01 -2.318267524242401123e-02 -5.877933651208877563e-02 -8.964719623327255249e-02 -3.291725218296051025e-01 1.084535382688045502e-02 2.148225009441375732e-01 2.560746483504772186e-02 3.744682297110557556e-02
1.006201356649398804e-01 1.337320953607559204e-01 -2.453416883945465088e-01 -2.282204478979110718e-02 -6.933537870645523071e-02 -2.270084321498870850e-01 -2.182453684508800507e-02 2.043699026107788086e-01 1.848386526107788086e-01 9.251613914966583252e-02 2.901909872889518738e-02 -3.114508092403411865e-01 1.721566468477249146e-01 -6.968802958726882935e-02 -6.532226502895355225e-02 3.205732405185699463e-01 3.803615272045135498e-02 2.459820955991744995e-01 2.178939431905746460e-02 -2.087583206593990326e-02 -3.453375697135925293e-01 1.288476288318634033e-01 -1.484992504119873047e-01 -2.610956728458404541e-01 7.702367007732391357e-02 9.807007014751434326e-02 -2.309799790382385254e-01 -3.319323956966400146e-01 -2.318517267704010010e-01 3.402885422110557556e-02 8.049384504556655884e-02 3.430006280541419983e-02
6.386104971170425415e-02 3.379893302917480469e-01 -2.120224088430404663e-01 5.731473863124847412e-02 2.584019005298614502e-01 -1.571916788816452026e-01 6.641402840614318848e-02 1.475050896406173706e-01 1.626915782690048218e-01 4.484870657324790955e-02 -4.963277280330657959e-02 -3.490129411220550537e-01 -5.924209486693143845e-03 -2.484101206064224243e-01 2.156591564416885376e-01 1.978285461664199829e-01 -8.055146038532257080e-02 5.831808224320411682e-02 -5.791421234607696533e-02 2.336279749870300293e-01 -2.274947315454483032e-01 1.459263563156127930e-01 -1.392403244972229004e-01 -2.805355489253997803e-01 -1.224938035011291504e-01 -1.078157797455787659e-01 1.095453277230262756e-01 -1.769632548093795776e-01 5.037146806716918945e-02 1.354894638061523438e-01 -1.121008768677711487e-01 -2.707170546054840088e-01
-2.505259811878204346e-01 2.836433947086334229e-01 -7.959927618503570557e-02 2.724418640136718750e-01 1.371840834617614746e-01 1.133594661951065063e-02 4.409463331103324890e-02 2.331566363573074341e-01 1.088964939117431641e-01 1.127717271447181702e-01 -1.429531574249267578e-01 -1.240846365690231323e-01 3.125465288758277893e-02 3.083747625350952148e-02 1.887721419334411621e-01 2.422021003440022469e-03 -3.107718825340270996e-01 1.058064587414264679e-02 -2.683312594890594482e-01 -1.422805637121200562e-01 -1.705482304096221924e-01 2.640845254063606262e-03 -1.123088672757148743e-01 -1.389716863632202148e-01 9.520085155963897705e-02 -5.898182280361652374e-03 -2.182230353355407715e-01 -1.493425667285919189e-01 -2.212032824754714966e-01 1.872401386499404907e-01 -4.345392882823944092e-01 3.461079671978950500e-02
4.137761890888214111e-02 3.881063312292098999e-02 1.627911441028118134e-02 -1.595167368650436401e-01 2.142273187637329102e-01 -3.712433204054832458e-02 -5.683385953307151794e-02 -1.927579641342163086e-01 7.330463826656341553e-02 -1.585952788591384888e-01 -2.511129677295684814e-01 -3.285160064697265625e-01 3.747614100575447083e-02 -1.632204055786132812e-01 -2.233242094516754150e-01 -1.268622726202011108e-01 -8.833173662424087524e-02 -6.573227047920227051e-02 -1.993076056241989136e-01 -7.322352379560470581e-02 1.173843145370483398e-01 1.715415120124816895e-01 -2.598928511142730713e-01 -2.840479314327239990e-01 -6.070867180824279785e-02 6.030982476659119129e-04 -5.877609923481941223e-02 -2.837892472743988037e-01 -3.441618084907531738e-01 -4.147566854953765869e-03 -1.555132269859313965e-01 -3.300407230854034424e-01
1.328026177361607552e-03 1.456489115953445435e-01 7.373111695051193237e-02 -1.883195340633392334e-01 1.236044839024543762e-01 -4.535641893744468689e-02 1.022142320871353149e-01 -1.107077579945325851e-02 -6.644057482481002808e-02 -1.072522252798080444e-01 -1.616287827491760254e-01 -2.609208822250366211e-01 1.454766392707824707e-01 -2.489021569490432739e-01 -2.854099273681640625e-01 -3.408637270331382751e-02 2.627246975898742676e-01 9.153549373149871826e-02 -2.571386098861694336e-01 3.208654373884201050e-02 -2.202652394771575928e-02 4.544529914855957031e-01 -2.963751740753650665e-02 2.558185905218124390e-02 2.788511216640472412e-01 1.867716386914253235e-02 -2.547891139984130859e-01 -1.800936013460159302e-01 -2.649677991867065430e-01 -4.765465855598449707e-02 -1.696087867021560669e-01 -6.571897119283676147e-02
5.931683629751205444e-02 1.667329370975494385e-01 -1.697787493467330933e-01 -2.002231329679489136e-01 6.356704980134963989e-02 1.808942668139934540e-02 -2.737630605697631836e-01 5.431695654988288879e-02 -6.917571276426315308e-02 -2.279786318540573120e-01 -1.542978584766387939e-01 -1.777423918247222900e-01 1.637899875640869141e-01 -2.197606116533279419e-01 -2.653131186962127686e-01 3.272523283958435059e-01 -1.214903146028518677e-01 7.362641394138336182e-02 4.265904426574707031e-02 -1.243303641676902771e-01 -1.190150454640388489e-01 1.125137507915496826e-01 7.784047722816467285e-02 -1.698356717824935913e-01 -5.409386381506919861e-02 6.971526145935058594e-02 1.207427084445953369e-01 5.038178339600563049e-02 -3.083166480064392090e-01 9.242578595876693726e-02 -4.668820798397064209e-01 8.406139910221099854e-02
1.997895985841751099e-01 7.774000614881515503e-02 1.075002178549766541e-01 -7.036782801151275635e-02 -7.158873975276947021e-02 -1.430340260267257690e-01 1.466077119112014771e-01 -4.482186958193778992e-02 -1.330066472291946411e-01 1.274000108242034912e-02 -8.949646353721618652e-02 -8.543580025434494019e-02 6.080441921949386597e-02 -3.125451505184173584e-01 -1.485205292701721191e-01 6.624795496463775635e-02 -2.196057699620723724e-03 -3.590013831853866577e-02 -5.878943800926208496e-01 -1.814388036727905273e-01 4.949227347970008850e-02 2.740145027637481689e-01 -6.455167382955551147e-02 -2.113960683345794678e-01 2.534329593181610107e-01 -5.640243366360664368e-02 -5.563336983323097229e-02 -6.252165883779525757e-02 -2.415310442447662354e-01 -5.367306247353553772e-02 9.108887612819671631e-02 -2.780371308326721191e-01
1.529629975557327271e-01 -1.161206606775522232e-02 -2.142639905214309692e-01 -2.457305788993835449e-01 1.292257010936737061e-02 -1.503955721855163574e-01 -1.010476872324943542e-01 2.844586074352264404e-01 -2.878855466842651367e-01 -7.830498367547988892e-02 -1.901762783527374268e-01 -4.903969168663024902e-02 -1.065882667899131775e-01 -3.114583194255828857e-01 -1.292674243450164795e-02 2.333503589034080505e-02 -2.307733446359634399e-01 -1.258998215198516846e-01 -3.429133445024490356e-02 -1.624008566141128540e-01 1.637990623712539673e-01 -1.563020348548889160e-01 -1.394768953323364258e-01 -2.705182433128356934e-01 2.280360907316207886e-01 -3.186484277248382568e-01 -3.086003474891185760e-02 -1.457775384187698364e-01 -1.133651807904243469e-01 2.825431823730468750e-01 -2.575983665883541107e-02 -9.981609135866165161e-02
5.472951009869575500e-02 2.501592040061950684e-01 9.101486951112747192e-02 3.140912652015686035e-01 1.701592803001403809e-01 -6.896034628152847290e-02 1.872891746461391449e-02 2.655225992202758789e-01 -4.335619881749153137e-02 -2.254871577024459839e-01 -3.356283903121948242e-01 -1.425388008356094360e-01 -2.112707644701004028e-01 -2.857659459114074707e-01 -2.485035685822367668e-03 1.753352433443069458e-01 -9.406173229217529297e-02 1.524488814175128937e-02 -1.380886435508728027e-01 1.183689385652542114e-02 -3.215939104557037354e-01 -7.727015763521194458e-02 1.858928203582763672e-01 -3.845293223857879639e-01 -7.938342168927192688e-03 6.404536776244640350e-03 -1.132534723728895187e-02 8.452709019184112549e-02 -5.347811058163642883e-02 1.603416353464126587e-01 -1.374405529350042343e-02 -1.547738611698150635e-01
2.643218338489532471e-01 -1.873109042644500732e-01 2.058683931827545166e-01 -2.203817963600158691e-01 -8.597263693809509277e-02 8.282396942377090454e-02 -4.447197169065475464e-02 1.810233294963836670e-01 -2.449549287557601929e-01 -6.538241356611251831e-02 -4.234335720539093018e-01 -7.199496775865554810e-02 7.985566556453704834e-02 4.032754153013229370e-02 -1.882553473114967346e-02 7.590632140636444092e-02 -2.855124473571777344e-01 1.749496720731258392e-02 -9.227140992879867554e-02 -1.334186792373657227e-01 -1.269260793924331665e-01 4.777518659830093384e-02 5.991771351546049118e-03 -5.538454651832580566e-02 2.717031836509704590e-01 4.432300105690956116e-02 6.614159047603607178e-02 -2.227268815040588379e-01 -1.473412662744522095e-01 1.800518035888671875e-01 1.140706762671470642e-01 -4.070388376712799072e-01
-3.138971924781799316e-01 1.150535345077514648e-01 -2.761560976505279541e-01 1.101333945989608765e-01 -3.717708215117454529e-02 1.589423120021820068e-01 -2.292969226837158203e-01 1.329973340034484863e-01 -4.136027395725250244e-02 -1.532724052667617798e-01 -1.926402449607849121e-01 -5.125660821795463562e-02 1.712540537118911743e-01 -3.417037427425384521e-01 -1.245362162590026855e-01 8.959852904081344604e-02 -2.416367679834365845e-01 1.047959774732589722e-01 -8.589592576026916504e-02 -1.718436032533645630e-01 -2.852656841278076172e-01 1.441066712141036987e-01 6.753350049257278442e-02 -5.146108195185661316e-02 4.755820333957672119e-02 -1.144945845007896423e-01 3.196714818477630615e-02 4.100752249360084534e-02 -2.719510495662689209e-01 1.520393192768096924e-01 -1.979402303695678711e-01 -3.136927485466003418e-01
-1.211064010858535767e-01 1.128166615962982178e-01 1.394769251346588135e-01 -6.550784409046173096e-02 -1.009536832571029663e-01 -1.459436714649200439e-01 1.090327650308609009e-01 1.628338843584060669e-01 -9.567953646183013916e-02 -3.375689685344696045e-02 -1.108574867248535156e-01 -3.730365931987762451e-01 4.309142380952835083e-02 1.148589700460433960e-01 -8.815646171569824219e-02 1.983673274517059326e-01 -2.691441476345062256e-01 -2.164271026849746704e-01 -2.601675093173980713e-01 1.377598643302917480e-01 6.628243625164031982e-02 3.461308479309082031e-01 1.292731910943984985e-01 1.209015250205993652e-01 2.238748818635940552e-01 2.090853601694107056e-01 -5.493016541004180908e-02 -2.693393230438232422e-01 -1.221012100577354431e-01 4.967922344803810120e-02 -1.085624098777770996e-01 -3.082579076290130615e-01
1.481288075447082520e-01 1.976365223526954651e-03 -2.087060920894145966e-02 -1.648610085248947144e-01 -1.845426857471466064e-01 7.550802081823348999e-02 -1.982999406754970551e-02 2.068317979574203491e-01 -9.411346912384033203e-02 -3.048037365078926086e-02 -1.032010987401008606e-01 -1.194892227649688721e-01 6.482559442520141602e-02 -1.053342819213867188e-01 -7.763025164604187012e-02 -8.837727829813957214e-03 -4.088346958160400391e-01 -4.464572295546531677e-02 -5.940983071923255920e-02 3.139995932579040527e-01 -2.773223519325256348e-01 1.682282239198684692e-02 -2.147512882947921753e-02 -6.015760302543640137e-01 8.643491566181182861e-02 -1.570788323879241943e-01 2.014601789414882660e-02 -1.331899166107177734e-01 -6.444112956523895264e-02 3.113527782261371613e-02 9.127447009086608887e-02 -1.919346600770950317e-01
6.184529978781938553e-03 1.888498067855834961e-01 6.737835705280303955e-02 -1.406589429825544357e-02 6.913496553897857666e-02 -1.378501057624816895e-01 -8.424858748912811279e-02 3.953911066055297852e-01 -1.437644213438034058e-01 -9.829977154731750488e-02 -9.425958991050720215e-02 -1.134480014443397522e-01 -6.282864511013031006e-02 -1.199380084872245789e-01 -3.443370163440704346e-01 -2.051015198230743408e-02 -2.320884764194488525e-01 1.435339599847793579e-01 -3.488236665725708008e-01 -2.288260459899902344e-01 -2.029891312122344971e-01 -5.541377887129783630e-02 -1.897707432508468628e-01 -1.978338360786437988e-01 -3.895258158445358276e-02 -1.877138391137123108e-02 1.868467330932617188e-01 -2.197380512952804565e-01 -3.441635072231292725e-01 -6.558031588792800903e-02 -6.382955610752105713e-02 5.581675842404365540e-02
6.525277346372604370e-02 1.906047463417053223e-01 -1.407958418130874634e-01 -6.891902536153793335e-02 1.753984391689300537e-01 -1.351337581872940063e-01 3.086052648723125458e-02 3.303510248661041260e-01 -1.483785267919301987e-02 -1.389775127172470093e-01 -2.173119038343429565e-02 -4.146687090396881104e-01 2.937456406652927399e-02 -2.382809370756149292e-01 -9.799766354262828827e-03 2.608648836612701416e-01 2.282068580389022827e-01 4.045368358492851257e-02 -1.413710229098796844e-02 1.287117302417755127e-01 -3.557516634464263916e-01 4.279608651995658875e-02 -2.188828438520431519e-01 -1.915412843227386475e-01 1.190549805760383606e-01 -1.680211424827575684e-01 -1.996236294507980347e-01 -2.021912485361099243e-01 -1.533212698996067047e-02 1.521772146224975586e-01 2.391501888632774353e-02 -1.655691713094711304e-01
-8.159641176462173462e-03 7.359372824430465698e-02 1.327867060899734497e-01 1.380038261413574219e-01 2.410741895437240601e-01 7.602298259735107422e-02 3.251309096813201904e-01 2.715058624744415283e-01 -4.106578975915908813e-02 -7.197830080986022949e-02 -2.595859169960021973e-01 4.961577802896499634e-02 1.463986188173294067e-01 -7.457381486892700195e-02 1.189378369599580765e-02 1.139823347330093384e-01 6.514501571655273438e-02 -7.405765354633331299e-02 -3.085843054577708244e-03 9.928637742996215820e-02 -6.475700438022613525e-02 3.270784318447113037e-01 -4.839976504445075989e-02 -2.826117277145385742e-01 9.358450025320053101e-02 -1.212941948324441910e-02 -3.287220895290374756e-01 2.047841697931289673e-01 -3.483777344226837158e-01 -8.638202399015426636e-02 -2.883215546607971191e-01 -1.176334545016288757e-01
-9.052429348230361938e-02 1.521548926830291748e-01 -1.819934993982315063e-01 -3.666513413190841675e-02 -9.928160160779953003e-02 -2.982655763626098633e-01 -1.114341765642166138e-01 9.685750305652618408e-02 -7.645398378372192383e-02 -4.635745882987976074e-01 -1.490809619426727295e-01 -2.740940749645233154e-01 1.075440049171447754e-01 1.547094583511352539e-01 2.134671434760093689e-02 1.258783787488937378e-01 -2.989075183868408203e-01 1.059093326330184937e-01 -3.591484203934669495e-02 -2.200510203838348389e-01 -1.911310106515884399e-01 8.724306523799896240e-02 2.042853087186813354e-02 -6.826479732990264893e-02 -2.539826333522796631e-01 -4.882504045963287354e-02 -1.694621443748474121e-01 -6.078707799315452576e-02 -3.146751821041107178e-01 1.318433284759521484e-01 1.083450242877006531e-01 1.293417811393737793e-01
-1.747361868619918823e-01 2.590002417564392090e-01 1.079891100525856018e-01 4.467355459928512573e-02 -2.853107452392578125e-01 7.942382991313934326e-02 6.428147107362747192e-02 4.241604804992675781e-01 1.764011085033416748e-01 8.054473996162414551e-02 -7.945042103528976440e-02 -8.876213431358337402e-02 -1.102706193923950195e-01 1.248124763369560242e-01 2.042025029659271240e-01 3.257839754223823547e-02 2.749666944146156311e-02 -1.197384148836135864e-01 -2.239691168069839478e-01 -4.144396260380744934e-02 -9.171321243047714233e-02 2.110057771205902100e-01 1.121137756854295731e-02 -3.697254955768585205e-01 6.102408841252326965e-02 4.782801494002342224e-03 -1.810688972473144531e-01 -3.883436694741249084e-02 -2.812290489673614502e-01 1.090925112366676331e-01 -3.267151415348052979e-01 -4.664117842912673950e-02
-1.683474481105804443e-01 1.655628234148025513e-01 1.190185081213712692e-02 -1.047818139195442200e-01 -7.941292971372604370e-02 -6.982534658163785934e-03 7.182604819536209106e-02 2.951632440090179443e-01 6.170204281806945801e-02 -8.290340006351470947e-02 -3.139966428279876709e-01 -1.541154682636260986e-01 9.058848023414611816e-02 -1.872879564762115479e-01 -3.640850633382797241e-02 -1.428149938583374023e-01 -1.981450617313385010e-01 2.140623927116394043e-01 -9.691587090492248535e-02 -2.497473955154418945e-01 -3.100348114967346191e-01 1.007788032293319702e-01 6.798781454563140869e-02 -1.319904159754514694e-02 4.418472945690155029e-01 -6.054734438657760620e-02 6.641032546758651733e-02 -2.279777079820632935e-01 -2.920953333377838135e-01 4.956132732331752777e-03 -1.407694071531295776e-01 8.998274803161621094e-02
3.308681398630142212e-02 2.851237058639526367e-01 -1.568441651761531830e-02 2.862253412604331970e-02 9.185346215963363647e-02 -4.193349927663803101e-02 -1.535992324352264404e-01 1.893671005964279175e-01 2.453704327344894409e-01 -1.241897791624069214e-01 -1.595735698938369751e-01 -5.955743044614791870e-02 -5.148622393608093262e-02 -1.019555851817131042e-01 -9.777422249317169189e-02 -1.945822387933731079e-01 -1.301779896020889282e-01 1.128062978386878967e-01 -7.946959137916564941e-02 -2.456200569868087769e-01 -2.047254741191864014e-01 3.405814468860626221e-01 -5.891587957739830017e-02 -2.467621713876724243e-01 -4.957066848874092102e-03 -6.311377882957458496e-02 1.535736620426177979e-01 -5.479216203093528748e-02 -2.267734259366989136e-01 5.201615691184997559e-01 -9.026883542537689209e-02 4.963105171918869019e-02
2.449335455894470215e-01 1.706081479787826538e-01 8.177608251571655273e-02 -2.368598580360412598e-01 1.301599442958831787e-01 -1.249600797891616821e-01 1.110580638051033020e-01 1.222677305340766907e-01 -5.930584669113159180e-02 -2.958406209945678711e-01 -1.628469973802566528e-01 -7.729158550500869751e-02 6.595717370510101318e-02 -1.501070261001586914e-01 -1.872914843261241913e-02 -1.320486962795257568e-01 -4.053252041339874268e-01 1.302944868803024292e-01 3.023193180561065674e-01 -2.971460521221160889e-01 -6.386583298444747925e-02 2.886936664581298828e-01 1.380860656499862671e-01 -4.213917627930641174e-02 -1.591600477695465088e-02 1.199093535542488098e-01 -2.381507605314254761e-01 1.549482159316539764e-02 -2.378122359514236450e-01 -9.794325381517410278e-02 -2.780518680810928345e-02 -1.110686287283897400e-01
5.200492590665817261e-02 2.203811854124069214e-01 1.799879074096679688e-01 -2.916171252727508545e-01 -2.475015632808208466e-02 -9.445848315954208374e-02 -9.449915587902069092e-02 -1.350808143615722656e-01 -2.014143168926239014e-01 -4.690631851553916931e-02 -3.259955048561096191e-01 -2.494545578956604004e-01 1.532091051340103149e-01 -2.821516692638397217e-01 2.299767360091209412e-02 -1.633916608989238739e-02 -1.358750164508819580e-01 1.217889785766601562e-01 -2.090573012828826904e-01 -1.116752699017524719e-01 -7.823356427252292633e-03 3.500495553016662598e-01 -9.250843524932861328e-02 -2.059392631053924561e-01 -1.063258945941925049e-02 -1.446636766195297241e-01 2.046821415424346924e-01 -1.865797042846679688e-01 -2.415024340152740479e-01 1.379460990428924561e-01 -2.517726831138134003e-02 -2.016514539718627930e-01
-1.286750584840774536e-01 -1.425045281648635864e-01 2.793376743793487549e-01 1.574370563030242920e-01 3.170287469401955605e-03 1.572349518537521362e-01 2.422615885734558105e-01 1.498648524284362793e-02 -1.818829327821731567e-01 -3.695018589496612549e-01 -2.409591823816299438e-01 -6.442135572433471680e-02 4.778902605175971985e-02 -3.785675764083862305e-02 -5.765006691217422485e-02 1.983995884656906128e-01 -1.746231317520141602e-01 8.018835447728633881e-03 -3.168775737285614014e-01 3.306303545832633972e-02 -4.069050401449203491e-02 1.815384775400161743e-01 -2.667379081249237061e-01 -3.524975851178169250e-02 8.683507144451141357e-02 8.731238543987274170e-02 -2.211509197950363159e-01 -2.190729081630706787e-01 -2.914617061614990234e-01 2.318573445081710815e-01 2.114043384790420532e-02 -9.032784402370452881e-02
1.970152556896209717e-01 -5.812476575374603271e-02 -6.118088588118553162e-02 -2.780244350433349609e-01 1.254655718803405762e-01 -2.934252321720123291e-01 2.052706666290760040e-02 -1.592859923839569092e-01 7.552152872085571289e-02 -1.730660796165466309e-01 -2.784967124462127686e-01 8.217597007751464844e-02 -3.743322938680648804e-02 -4.246878623962402344e-02 -2.015171647071838379e-01 3.713538497686386108e-02 -1.691700965166091919e-01 -1.586096882820129395e-01 -2.512605786323547363e-01 1.155433729290962219e-01 -3.501871600747108459e-02 7.879847288131713867e-02 1.034695282578468323e-01 -2.989156544208526611e-01 -8.868295699357986450e-02 -3.958626836538314819e-02 -1.285428702831268311e-01 -4.011568725109100342e-01 -3.649293780326843262e-01 9.220683574676513672e-02 -4.933472722768783569e-02 -1.234090551733970642e-01
-9.484677016735076904e-02 1.372792273759841919e-01 -5.353768914937973022e-02 1.169750243425369263e-01 3.912397101521492004e-02 9.712474793195724487e-02 -2.647338062524795532e-02 3.088036179542541504e-01 1.695215553045272827e-01 -2.843474224209785461e-02 -1.091060265898704529e-01 1.359157729893922806e-02 9.338957816362380981e-02 -2.099200487136840820e-01 1.954047381877899170e-01 -5.932059511542320251e-02 -1.039258763194084167e-01 -3.284775018692016602e-01 -1.253656297922134399e-01 -3.025534749031066895e-01 -1.242828071117401123e-01 5.780505761504173279e-02 -8.958696573972702026e-02 -2.245360016822814941e-01 8.476497232913970947e-02 1.595371663570404053e-01 -2.325841486454010010e-01 -1.791958510875701904e-01 -3.588730096817016602e-01 9.755751490592956543e-02 -3.800727128982543945e-01 -8.758038282394409180e-02
2.230583429336547852e-01 2.612778246402740479e-01 7.413088530302047729e-02 -3.936179913580417633e-03 1.472203284502029419e-01 -3.969672918319702148e-01 -8.613388985395431519e-03 3.910906910896301270e-01 -1.189059838652610779e-01 -2.789482474327087402e-01 5.344961956143379211e-02 -5.325667932629585266e-02 4.518993794918060303e-01 -1.643165349960327148e-01 5.248360335826873779e-02 4.493490979075431824e-02 -1.367133110761642456e-01 -1.969274431467056274e-01 -4.708378016948699951e-02 -5.646470189094543457e-02 -3.115533292293548584e-02 2.718969434499740601e-02 -8.696113526821136475e-02 -2.929228246212005615e-01 3.120693564414978027e-02 8.875838667154312134e-02 -1.385608911514282227e-01 -7.100142538547515869e-02 3.550927154719829559e-03 5.699172988533973694e-02 -1.075487807393074036e-01 -6.843075901269912720e-02
-1.188936457037925720e-01 1.404177397489547729e-01 1.737458631396293640e-02 5.429495871067047119e-02 1.336668282747268677e-01 -3.375942632555961609e-02 -2.155122607946395874e-01 2.570319473743438721e-01 6.988815963268280029e-02 -7.292952388525009155e-02 -2.042170464992523193e-01 -2.536661028861999512e-01 -1.669642329216003418e-01 -1.765691339969635010e-01 -1.603971123695373535e-01 3.751079142093658447e-01 6.604560185223817825e-03 -1.246405020356178284e-01 -1.712717562913894653e-01 -1.637981235980987549e-01 -1.302341222763061523e-01 -1.068181693553924561e-01 -5.611485801637172699e-03 -1.448934972286224365e-01 -6.121467798948287964e-02 1.573345810174942017e-01 -2.182887792587280273e-01 7.143929600715637207e-02 -3.799049258232116699e-01 2.325744032859802246e-01 7.066432386636734009e-02 -2.895380258560180664e-01
1.324423961341381073e-02 2.383196502923965454e-01 -1.513288170099258423e-01 -8.577743917703628540e-02 -1.245225071907043457e-01 -3.359119594097137451e-02 -2.286884039640426636e-01 1.484684273600578308e-02 4.026059061288833618e-02 -9.656419605016708374e-02 -2.108546793460845947e-01 -2.913590073585510254e-01 1.041430383920669556e-01 -1.515932530164718628e-01 -1.506131142377853394e-01 3.423783183097839355e-01 -1.890947818756103516e-01 -4.690600186586380005e-02 -6.501846015453338623e-02 2.538173575885593891e-04 -9.877614676952362061e-02 1.583165526390075684e-01 8.879963308572769165e-02 -2.129806876182556152e-01 1.310079395771026611e-01 2.193882167339324951e-01 2.548498511314392090e-01 5.768445879220962524e-02 -2.467956095933914185e-01 4.815056174993515015e-02 -4.443469941616058350e-01 7.138507813215255737e-02
-1.617588549852371216e-01 1.803981363773345947e-01 -5.341209843754768372e-02 1.290297806262969971e-01 1.253061182796955109e-02 -1.761828958988189697e-01 -2.200220823287963867e-01 2.939424216747283936e-01 1.670349016785621643e-02 -1.212410628795623779e-01 -2.205037921667098999e-01 -5.352879688143730164e-02 -1.625500321388244629e-01 -8.557091467082500458e-03 -2.350731492042541504e-01 8.293749392032623291e-02 -2.390319947153329849e-03 4.399664327502250671e-02 -7.225274294614791870e-02 -1.479285508394241333e-01 -4.393087029457092285e-01 1.593273580074310303e-01 -2.279899269342422485e-01 -2.750807702541351318e-01 -1.051014736294746399e-01 -2.593497000634670258e-02 2.355957403779029846e-02 -2.890438400208950043e-02 -2.120499312877655029e-01 1.298998147249221802e-01 -3.878293037414550781e-01 -1.578816771507263184e-02
-3.948824107646942139e-02 3.296219706535339355e-01 2.281804382801055908e-01 1.618208885192871094e-01 -7.334963977336883545e-02 -1.629299819469451904e-01 3.775432705879211426e-02 -1.759825460612773895e-02 -6.371363252401351929e-02 -3.149232268333435059e-01 -4.180139303207397461e-01 2.839650772511959076e-02 -4.818613454699516296e-02 -2.199805974960327148e-01 -1.156191155314445496e-02 -3.974293544888496399e-02 -1.022144705057144165e-01 -2.590998262166976929e-02 -1.688496768474578857e-01 -2.236591428518295288e-01 -6.052798032760620117e-02 2.624539136886596680e-01 1.832839548587799072e-01 -1.355319172143936157e-01 -5.523955076932907104e-02 1.372866928577423096e-01 1.042251735925674438e-01 -7.154829800128936768e-02 -1.172997727990150452e-01 2.772712707519531250e-01 -2.749086618423461914e-01 -1.685731112957000732e-01
-1.289098113775253296e-01 2.800762355327606201e-01 1.395072788000106812e-01 1.017865166068077087e-01 1.933306157588958740e-01 -2.282512933015823364e-01 8.169709891080856323e-02 2.163486480712890625e-01 4.670339077711105347e-02 -3.223051428794860840e-01 -3.039115965366363525e-01 2.504858002066612244e-02 -7.013124413788318634e-03 -1.864596456289291382e-01 5.623803660273551941e-02 -5.682918056845664978e-02 -3.824119269847869873e-02 1.197555437684059143e-01 -8.761588484048843384e-02 -2.679903209209442139e-01 -3.898597955703735352e-01 2.095034718513488770e-02 1.729959696531295776e-01 -1.847286969423294067e-01 3.819801146164536476e-03 8.284657448530197144e-02 -2.181319519877433777e-02 -2.467213720083236694e-01 -4.881297796964645386e-02 2.212693989276885986e-01 -2.411795258522033691e-01 -4.881806671619415283e-02
2.108936663717031479e-03 6.044243276119232178e-02 -1.134495288133621216e-01 -1.200481131672859192e-01 -3.499398753046989441e-02 1.215338930487632751e-01 -2.391163110733032227e-01 7.350935786962509155e-02 4.519370570778846741e-02 -1.935888826847076416e-01 -8.019246906042098999e-02 -1.555947661399841309e-01 2.902445383369922638e-02 -1.179172247648239136e-01 -2.615628838539123535e-01 3.348640203475952148e-01 -2.553884685039520264e-01 3.366797789931297302e-02 -4.765943624079227448e-03 -1.677671819925308228e-01 -1.134516596794128418e-01 2.069433182477951050e-01 -1.754770874977111816e-01 -2.316517084836959839e-01 1.835678517818450928e-01 1.359338313341140747e-01 2.043442130088806152e-01 -1.708819717168807983e-01 -2.218511551618576050e-01 8.293844014406204224e-02 -4.566807448863983154e-01 5.065264552831649780e-02
-4.803688824176788330e-02 2.071380615234375000e-01 1.015163585543632507e-01 1.946773380041122437e-01 9.733781218528747559e-02 -4.956431314349174500e-02 3.436953574419021606e-02 1.137275844812393188e-01 2.178586572408676147e-01 -1.620230376720428467e-01 -5.225643515586853027e-01 -1.430514901876449585e-01 -5.417678505182266235e-02 -3.014012873172760010e-01 7.366576790809631348e-02 1.118262186646461487e-01 -1.113957762718200684e-01 2.336308509111404419e-01 -8.007980883121490479e-02 -1.173274312168359756e-02 -7.405263930559158325e-02 -6.423234194517135620e-02 2.309515327215194702e-01 -3.222905695438385010e-01 -1.057411804795265198e-01 -3.124967403709888458e-02 -1.452351063489913940e-01 -1.565433889627456665e-01 -5.897642672061920166e-02 2.316392362117767334e-01 -2.122855782508850098e-01 -3.542768955230712891e-02
-2.087430655956268311e-01 5.638194456696510315e-02 1.617498844861984253e-01 3.585585206747055054e-02 -3.493394330143928528e-02 -3.295674920082092285e-02 1.852072328329086304e-01 3.050182759761810303e-01 2.313600294291973114e-02 -4.732628539204597473e-02 -3.343962728977203369e-01 -3.475059568881988525e-02 -8.507777750492095947e-02 -4.609062150120735168e-02 1.690201163291931152e-01 6.818421930074691772e-02 -2.276635169982910156e-01 -7.490722835063934326e-02 -2.745037972927093506e-01 -2.874166071414947510e-01 -1.805913746356964111e-01 -4.605061840265989304e-03 -3.955779969692230225e-02 -9.597262740135192871e-02 1.849062442779541016e-01 4.286099076271057129e-01 -1.071590334177017212e-01 -8.260342292487621307e-04 -3.214575052261352539e-01 1.428531706333160400e-01 -1.506140381097793579e-01 -5.614181980490684509e-02
2.291703969240188599e-01 6.343122571706771851e-02 -2.826640903949737549e-01 -7.602781057357788086e-02 -1.675277501344680786e-01 -1.529245674610137939e-01 -7.077729701995849609e-02 3.032149076461791992e-01 -2.705467939376831055e-01 -6.093364208936691284e-02 -3.307156264781951904e-01 -6.094751507043838501e-02 3.108317591249942780e-02 -3.795641660690307617e-02 2.292435765266418457e-01 -1.002015080302953720e-03 -3.760752677917480469e-01 -1.202997341752052307e-01 -1.489432603120803833e-01 -3.299699127674102783e-01 9.464219957590103149e-02 1.237128823995590210e-01 -2.935099415481090546e-02 -1.127965673804283142e-01 -9.796047955751419067e-02 7.940705865621566772e-02 2.297084331512451172e-01 -7.559405267238616943e-02 -1.576726436614990234e-01 1.649854332208633423e-01 4.357739537954330444e-02 -1.060375869274139404e-01
-1.038972884416580200e-01 1.151210889220237732e-01 -1.186035946011543274e-01 -6.997787207365036011e-02 -3.898476948961615562e-03 -2.468033283948898315e-01 -6.974362581968307495e-02 2.833718061447143555e-01 8.097625337541103363e-03 -5.961565300822257996e-02 -5.916928052902221680e-01 -3.961483761668205261e-02 3.376832697540521622e-03 -1.401020884513854980e-01 -2.467573881149291992e-01 2.525334358215332031e-01 -1.966224312782287598e-01 -1.910109966993331909e-01 1.235230192542076111e-01 -1.369081884622573853e-01 -1.010171622037887573e-01 1.819608807563781738e-01 1.206619143486022949e-01 -1.190795078873634338e-01 8.313649147748947144e-02 -2.090338319540023804e-01 -7.701768726110458374e-02 5.849406495690345764e-02 -2.427028417587280273e-01 -2.071795053780078888e-02 1.034723371267318726e-01 -1.024127285927534103e-02
1.610251218080520630e-01 8.494950830936431885e-02 -3.488004580140113831e-02 -1.175817549228668213e-01 8.772277273237705231e-03 -2.196680195629596710e-02 -9.637309610843658447e-02 1.035041436553001404e-01 -4.246282875537872314e-01 -3.954745531082153320e-01 -9.322551637887954712e-02 1.040408853441476822e-02 1.431423127651214600e-01 -1.379958689212799072e-01 7.425885647535324097e-02 1.553451716899871826e-01 -2.306905537843704224e-01 -8.098953217267990112e-02 -1.435858756303787231e-01 -2.422670871019363403e-01 -2.009890675544738770e-01 -1.370500326156616211e-01 1.591903120279312134e-01 -3.256165087223052979e-01 -6.134743988513946533e-02 -1.554108113050460815e-01 -2.413723468780517578e-01 -2.267763912677764893e-01 -2.063007056713104248e-01 3.471638634800910950e-02 5.205871909856796265e-02 -5.338814482092857361e-02
-1.660048514604568481e-01 2.680425047874450684e-01 -1.339065581560134888e-01 -1.454531447961926460e-03 -7.484221458435058594e-02 -7.513043284416198730e-02 2.418141365051269531e-01 1.654652953147888184e-01 2.296235114336013794e-01 5.139141902327537537e-02 -1.740572154521942139e-01 -9.149373322725296021e-02 -1.858354359865188599e-01 -3.113218769431114197e-02 1.563078910112380981e-01 -2.025295943021774292e-01 -3.829643428325653076e-01 -6.269704550504684448e-02 -1.925362050533294678e-01 -8.014031499624252319e-02 -2.139223068952560425e-01 6.697510927915573120e-02 -1.851860433816909790e-01 -2.533050775527954102e-01 -9.141244739294052124e-02 9.462519735097885132e-02 -2.858182787895202637e-01 1.296817138791084290e-02 -8.393868803977966309e-02 1.742327064275741577e-01 -3.252630829811096191e-01 -7.358083128929138184e-02
-2.688818424940109253e-02 1.801650673151016235e-01 -3.931948915123939514e-02 2.153227478265762329e-01 1.818238049745559692e-01 -1.981358788907527924e-02 3.418754637241363525e-01 1.405040919780731201e-01 1.683063060045242310e-01 -3.401149511337280273e-01 -2.463525384664535522e-01 2.192426770925521851e-01 -4.885867238044738770e-02 3.789661452174186707e-02 -1.147960778325796127e-02 9.583225846290588379e-02 3.747440129518508911e-02 1.205615103244781494e-01 -2.284823507070541382e-01 1.010019704699516296e-02 -1.677799820899963379e-01 2.221006900072097778e-01 -1.616744846105575562e-01 -2.220630496740341187e-01 1.502944529056549072e-02 -5.495172366499900818e-02 -2.901615202426910400e-01 3.797357529401779175e-02 -3.125769197940826416e-01 9.045477956533432007e-02 -1.000321805477142334e-01 -2.387151420116424561e-01
2.103128656744956970e-02 2.796075940132141113e-01 1.710793823003768921e-01 4.284124821424484253e-02 2.981824874877929688e-01 -3.683193400502204895e-02 1.969429478049278259e-02 -3.010099381208419800e-02 3.886568546295166016e-02 -1.321032643318176270e-01 -3.077253997325897217e-01 7.468855381011962891e-02 2.023814804852008820e-02 -3.622224628925323486e-01 2.042370289564132690e-02 4.183410108089447021e-02 -2.049322724342346191e-01 -1.460557579994201660e-01 -1.230761259794235229e-01 -3.114629983901977539e-01 -7.938782125711441040e-02 1.223936825990676880e-01 1.349077671766281128e-01 -3.405087590217590332e-01 -1.440514326095581055e-01 8.308298885822296143e-02 2.046810090541839600e-01 -9.396175295114517212e-02 -6.918428838253021240e-02 2.059508115053176880e-01 -2.025201320648193359e-01 -2.195101976394653320e-01
-5.506115034222602844e-02 2.124172598123550415e-01 -1.690807938575744629e-02 -5.994982272386550903e-02 -9.872999042272567749e-03 -2.444197237491607666e-01 -3.988555818796157837e-02 9.988653659820556641e-02 -1.313391774892807007e-01 -1.719362474977970123e-02 -3.813893347978591919e-02 -3.904452919960021973e-02 -4.893322288990020752e-02 4.119105637073516846e-03 1.099016964435577393e-01 -1.948759704828262329e-01 -1.828728765249252319e-01 -8.993680030107498169e-02 -7.519019395112991333e-02 3.598605990409851074e-01 -7.377684116363525391e-02 3.552617430686950684e-01 -1.573736220598220825e-01 -3.790102005004882812e-01 4.058573395013809204e-02 -4.178755730390548706e-02 6.185703724622726440e-02 4.180181026458740234e-02 -3.674408197402954102e-01 1.036853902041912079e-02 -1.321167349815368652e-01 -4.065391421318054199e-01
-9.063841402530670166e-02 2.082715779542922974e-01 1.533086299896240234e-01 -1.685330718755722046e-01 4.326816706452518702e-04 -9.676029533147811890e-02 -1.705587655305862427e-02 8.086481690406799316e-02 -1.368952691555023193e-01 -3.055847249925136566e-02 -2.619439065456390381e-01 -1.032892167568206787e-01 5.428980663418769836e-02 -6.920380145311355591e-02 1.622738093137741089e-01 -1.028265357017517090e-01 -2.400629818439483643e-01 1.371299177408218384e-01 6.784150749444961548e-02 2.801759243011474609e-01 -1.952024400234222412e-01 2.944225072860717773e-01 -3.034349717199802399e-02 -4.781992733478546143e-01 -1.309217792004346848e-02 -2.181123942136764526e-01 3.591105807572603226e-03 -1.979987472295761108e-01 -2.072294354438781738e-01 -1.999851688742637634e-02 -1.170435696840286255e-01 -2.806851267814636230e-01
1.587681472301483154e-03 1.682430654764175415e-01 -1.198401749134063721e-01 -2.601806819438934326e-01 -1.255077123641967773e-01 -3.512893319129943848e-01 -1.740970760583877563e-01 1.644292473793029785e-01 -5.629842355847358704e-02 -8.345074951648712158e-02 -2.404514402151107788e-01 -1.441211402416229248e-01 6.977397203445434570e-02 5.544278025627136230e-02 -5.816039629280567169e-03 4.890111684799194336e-01 -1.962766051292419434e-01 -1.911930441856384277e-01 -8.154504001140594482e-02 1.134932693094015121e-02 -3.044036626815795898e-01 1.512998491525650024e-01 -2.547325789928436279e-01 -6.418012827634811401e-02 -1.666707843542098999e-01 -1.298755854368209839e-01 -7.130059599876403809e-02 -5.954796914011240005e-03 -4.707723483443260193e-02 9.483148902654647827e-02 1.396923214197158813e-01 -1.019575819373130798e-01
-9.744393825531005859e-02 1.626964956521987915e-01 3.951045498251914978e-02 -9.889502823352813721e-02 -4.922620579600334167e-02 5.018061026930809021e-02 -4.464873671531677246e-02 1.436167955398559570e-01 -2.070209681987762451e-01 -2.699015429243445396e-03 -5.021898150444030762e-01 -3.097347915172576904e-01 -2.076810896396636963e-01 -8.882984519004821777e-02 -4.284247756004333496e-03 -1.502926647663116455e-01 -3.245177865028381348e-02 5.539299547672271729e-02 -9.683209657669067383e-02 -1.093324944376945496e-01 1.941802650690078735e-01 1.438836604356765747e-01 -6.601963192224502563e-02 -2.263346761465072632e-01 -4.840831458568572998e-02 1.066332799382507801e-03 -1.451278626918792725e-01 -1.515372246503829956e-01 -2.913034856319427490e-01 3.697438836097717285e-01 -1.283223181962966919e-01 -1.914628744125366211e-01
1.516782641410827637e-01 3.200309574604034424e-01 -1.814995408058166504e-01 -9.560571610927581787e-02 -8.546557277441024780e-02 2.163438498973846436e-02 -1.548018157482147217e-01 2.654740214347839355e-01 -6.989806145429611206e-02 -1.271273344755172729e-01 -1.426989734172821045e-01 -1.504967808723449707e-01 6.431669462472200394e-04 -1.547390967607498169e-01 -1.877987384796142578e-01 -4.697742313146591187e-02 -4.084665477275848389e-01 -9.618044830858707428e-03 -4.309853911399841309e-01 -2.202533483505249023e-01 -9.331771731376647949e-02 -9.890062361955642700e-02 5.628905445337295532e-02 -2.142198085784912109e-01 5.039330571889877319e-02 1.434602290391921997e-01 -1.256528124213218689e-02 -2.139246761798858643e-01 -1.988088637590408325e-01 -1.090769022703170776e-01 6.863528490066528320e-02 1.043006181716918945e-01
-1.034156903624534607e-01 2.653129696846008301e-01 -1.905603893101215363e-02 -4.489423930644989014e-01 -1.030002310872077942e-01 -1.345603168010711670e-01 2.095704525709152222e-02 6.944084912538528442e-02 3.891538083553314209e-02 -2.036310881376266479e-01 -1.467117816209793091e-01 -2.419479787349700928e-01 2.991582639515399933e-02 -2.121656835079193115e-01 -7.868768647313117981e-03 -1.457197666168212891e-01 -2.982964217662811279e-01 -1.045390069484710693e-01 8.018976449966430664e-02 2.442406117916107178e-01 1.926419325172901154e-02 1.834790855646133423e-01 1.058207154273986816e-01 -4.195216298103332520e-01 9.842353314161300659e-02 -1.349191665649414062e-01 -2.809545770287513733e-02 9.658983908593654633e-03 -1.780115813016891479e-01 1.603274941444396973e-01 1.121235042810440063e-01 -8.254434913396835327e-02
9.151753783226013184e-02 2.451830506324768066e-01 -7.394064962863922119e-02 -2.284778468310832977e-02 1.133075449615716934e-02 1.706097424030303955e-01 -1.359006506390869617e-03 4.159728884696960449e-01 1.564031243324279785e-01 -1.673251390457153320e-01 -4.607086479663848877e-01 8.017791807651519775e-02 -8.652682602405548096e-02 -7.300639897584915161e-02 8.753326535224914551e-02 -4.885795339941978455e-02 -1.157290562987327576e-01 -2.114746421575546265e-01 -3.439928293228149414e-01 4.846625775098800659e-02 -2.895128726959228516e-01 5.317137390375137329e-02 -1.419179141521453857e-01 -1.177459433674812317e-01 -9.638112783432006836e-02 5.804663151502609253e-02 4.382729530334472656e-02 -1.817893832921981812e-01 -1.716254651546478271e-01 8.143077790737152100e-02 -1.130579635500907898e-01 1.824910640716552734e-01
-1.016111299395561218e-01 1.522851139307022095e-01 -1.236040815711021423e-01 -3.041376173496246338e-01 -1.796417869627475739e-02 2.845948934555053711e-01 5.279623344540596008e-02 4.101001322269439697e-01 -2.078962326049804688e-01 -1.065125912427902222e-01 -3.436526954174041748e-01 -3.468629121780395508e-01 1.578226387500762939e-01 -5.760918371379375458e-03 1.697516185231506824e-03 -9.863863140344619751e-02 -9.980367869138717651e-02 1.293570175766944885e-02 1.208600178360939026e-01 1.397506240755319595e-02 -2.385301440954208374e-01 -1.059354469180107117e-02 1.333615034818649292e-01 -1.142114102840423584e-01 2.471049576997756958e-01 1.906378567218780518e-01 -8.004257827997207642e-02 -2.797390334308147430e-02 -1.864849925041198730e-01 1.250458657741546631e-01 -9.406699240207672119e-02 4.632608219981193542e-02
-7.314931601285934448e-02 8.606349676847457886e-02 -3.294180333614349365e-02 -6.113569810986518860e-02 1.201035752892494202e-01 1.219222918152809143e-01 -5.137188360095024109e-02 1.382001042366027832e-01 4.370082169771194458e-02 -2.304544448852539062e-01 -2.371488213539123535e-01 2.533257566392421722e-02 1.793953478336334229e-01 -1.842993050813674927e-01 5.983679741621017456e-02 3.039398789405822754e-01 -5.295252799987792969e-01 5.633251741528511047e-02 -3.604788333177566528e-02 -4.169896990060806274e-02 1.318086520768702030e-03 2.750341892242431641e-01 1.159514859318733215e-01 1.045751124620437622e-01 1.689702272415161133e-01 1.842158138751983643e-01 -9.549775719642639160e-02 -2.922677099704742432e-01 9.089852869510650635e-02 8.808875083923339844e-02 -1.261127442121505737e-01 -2.859964072704315186e-01
1.553609222173690796e-01 1.568678468465805054e-01 -2.447886206209659576e-02 1.134494170546531677e-01 2.086233049631118774e-01 8.272846043109893799e-02 -8.919569104909896851e-02 4.535760283470153809e-01 -4.212359711527824402e-02 -1.493378728628158569e-01 -1.887866258621215820e-01 -1.911502331495285034e-01 -7.519569993019104004e-02 -8.073005825281143188e-02 -1.715168952941894531e-01 1.130326464772224426e-01 -3.123980760574340820e-01 1.244056001305580139e-01 -4.226369857788085938e-01 -9.941373020410537720e-02 -1.870575696229934692e-01 -1.423006206750869751e-01 8.828740566968917847e-02 -1.645226627588272095e-01 -1.131684333086013794e-01 -1.359162479639053345e-01 1.456886082887649536e-01 -7.626105099916458130e-02 -2.345538735389709473e-01 -6.960099190473556519e-02 -1.128027811646461487e-01 2.296053245663642883e-02
-5.357968062162399292e-02 3.239422803744673729e-03 -2.002895474433898926e-01 -8.827178925275802612e-02 9.846828132867813110e-02 1.740531250834465027e-02 -9.414123743772506714e-02 1.320367306470870972e-01 6.907950341701507568e-02 -3.551836013793945312e-01 -1.656053662300109863e-01 -2.579479813575744629e-01 9.540670551359653473e-03 -5.411561578512191772e-02 -7.547491043806076050e-02 1.981185525655746460e-01 -2.568483911454677582e-02 -4.186609387397766113e-01 -2.130365967750549316e-01 -3.051796257495880127e-01 1.002794727683067322e-01 1.015774607658386230e-01 2.641265513375401497e-03 -2.082332670688629150e-01 8.951988816261291504e-02 -1.021159216761589050e-01 -1.003837808966636658e-01 1.726756989955902100e-01 -3.860081732273101807e-01 1.220764741301536560e-01 -5.739592015743255615e-02 -1.905959099531173706e-01
-1.362802386283874512e-01 7.395956665277481079e-03 1.436720490455627441e-01 3.006389923393726349e-02 -3.467632085084915161e-02 -1.083959415555000305e-01 2.270726561546325684e-01 2.951238155364990234e-01 -1.558069139719009399e-01 2.329226396977901459e-02 -4.012714028358459473e-01 -4.432299360632896423e-02 1.808597594499588013e-01 -1.559337079524993896e-01 -1.944592446088790894e-01 -1.892694532871246338e-01 -1.332957576960325241e-02 -1.607963144779205322e-01 -2.058844119310379028e-01 -3.031270205974578857e-01 -1.252851355820894241e-02 1.075169667601585388e-01 -1.368662416934967041e-01 -1.606358587741851807e-01 2.034249156713485718e-01 -6.786557286977767944e-02 -3.542573750019073486e-01 -4.122760146856307983e-03 -1.623891741037368774e-01 2.164326310157775879e-01 -9.308169782161712646e-02 -1.407483518123626709e-01
-9.033309668302536011e-02 3.292512893676757812e-02 -1.700890436768531799e-02 -6.541430950164794922e-02 2.495578825473785400e-01 -2.068456262350082397e-01 -4.995154589414596558e-02 1.646714210510253906e-01 9.775231778621673584e-02 -1.132213175296783447e-01 -4.546281397342681885e-01 -1.394794583320617676e-01 2.547468803822994232e-02 -1.761686056852340698e-01 -2.406384497880935669e-01 3.221068382263183594e-01 -1.248174682259559631e-01 -1.276335120201110840e-01 7.738465070724487305e-02 -3.155453503131866455e-01 -1.180310919880867004e-01 1.545914858579635620e-01 2.664108760654926300e-02 -2.464051991701126099e-01 -1.110377535223960876e-02 -1.445759087800979614e-01 -7.846657186746597290e-02 -1.302670780569314957e-02 -3.475488722324371338e-01 -7.363763451576232910e-02 1.209706589579582214e-01 6.906982511281967163e-02
-8.322768658399581909e-02 1.873778551816940308e-01 4.398516565561294556e-02 -2.590630948543548584e-01 -2.226459085941314697e-01 1.399164181202650070e-02 1.372284740209579468e-01 7.562481611967086792e-02 -4.248183369636535645e-01 -7.050872594118118286e-02 -3.134235739707946777e-01 -1.202454492449760437e-01 -1.507054120302200317e-01 -1.884138584136962891e-01 9.485585242509841919e-02 -1.589427441358566284e-01 -1.133552864193916321e-01 -7.886462658643722534e-02 2.657721564173698425e-02 -2.776753604412078857e-01 -1.220509037375450134e-01 2.768435478210449219e-01 -6.970087438821792603e-02 -1.002142056822776794e-01 -1.252197474241256714e-01 -1.124285310506820679e-01 8.581168204545974731e-02 -1.207628920674324036e-01 -1.759374439716339111e-01 1.648884117603302002e-01 -2.373781800270080566e-01 -2.364568263292312622e-01
-9.539883583784103394e-03 3.217189610004425049e-01 -4.070534929633140564e-02 -3.781547546386718750e-01 3.499101847410202026e-02 -1.571689248085021973e-01 1.330815553665161133e-01 4.420268908143043518e-02 -3.094784915447235107e-01 -2.616854012012481689e-01 -9.311895072460174561e-02 -2.830304205417633057e-01 1.805836558341979980e-01 -5.726685374975204468e-02 2.108181715011596680e-01 -3.119543194770812988e-02 -1.165154054760932922e-01 -3.207275411114096642e-03 -1.313556432723999023e-01 2.613639235496520996e-01 2.005302533507347107e-02 1.693077385425567627e-01 1.379213035106658936e-01 -3.402239978313446045e-01 -1.157937496900558472e-01 -3.615420684218406677e-02 -2.170131169259548187e-02 -1.438637524843215942e-01 -1.194658726453781128e-01 -1.534095704555511475e-01 -8.187878993339836597e-04 -1.874367743730545044e-01
1.892843693494796753e-01 4.755426570773124695e-02 3.989861905574798584e-02 -1.245382949709892273e-01 3.172196820378303528e-02 -1.355352550745010376e-01 1.689247786998748779e-02 1.531504094600677490e-01 -2.710387483239173889e-02 -3.752245008945465088e-01 -6.852818280458450317e-02 -2.481114864349365234e-01 -3.088470362126827240e-02 -2.997792065143585205e-01 3.897184133529663086e-02 2.961093187332153320e-01 -2.967243790626525879e-01 -1.270148456096649170e-01 3.188704252243041992e-01 -1.511015295982360840e-01 -1.290533691644668579e-01 3.095999956130981445e-01 2.407563030719757080e-01 -3.918756544589996338e-02 1.650899946689605713e-01 6.345535814762115479e-02 -6.311938911676406860e-02 -7.693270593881607056e-02 -2.476986646652221680e-01 -7.705783098936080933e-02 -5.307800695300102234e-02 4.358199238777160645e-02
1.560954898595809937e-01 1.549846380949020386e-01 3.351161628961563110e-02 -3.925547599792480469e-01 -6.145944818854331970e-03 3.593979403376579285e-02 1.606876403093338013e-01 3.234965503215789795e-01 1.915160268545150757e-01 -7.971801608800888062e-02 3.772600367665290833e-02 -2.266386002302169800e-01 2.392455041408538818e-01 -1.886729001998901367e-01 1.004091575741767883e-01 1.224166601896286011e-01 -4.767508804798126221e-02 -4.050592333078384399e-02 -2.974976971745491028e-02 2.723428905010223389e-01 -2.184933573007583618e-01 1.219638586044311523e-01 -1.662924438714981079e-01 -1.841394752264022827e-01 1.141663640737533569e-01 7.081449031829833984e-02 1.578983068466186523e-01 -4.654330760240554810e-02 -3.678210973739624023e-01 1.192903816699981689e-01 -7.240086793899536133e-02 2.186562418937683105e-01
-1.960325799882411957e-02 -2.762684226036071777e-02 -1.255908161401748657e-01 -1.248942986130714417e-01 8.780109882354736328e-02 -7.570085674524307251e-02 -3.227413864806294441e-03 2.259180545806884766e-01 1.387643255293369293e-02 -7.733675837516784668e-02 -3.219866380095481873e-02 -2.559712827205657959e-01 1.239704042673110962e-01 5.316052585840225220e-02 2.475309073925018311e-01 2.559907436370849609e-01 4.970876500010490417e-02 4.076691269874572754e-01 -1.059974879026412964e-01 1.134678348898887634e-01 -2.132645845413208008e-01 6.813947111368179321e-02 -3.194148838520050049e-01 -2.993655800819396973e-01 1.318917870521545410e-01 6.969482637941837311e-03 -2.824668884277343750e-01 -2.644007503986358643e-01 -2.073846012353897095e-01 1.036557257175445557e-01 -1.047699004411697388e-01 1.372877955436706543e-01
-1.976667493581771851e-01 1.553326994180679321e-01 -6.016704812645912170e-02 4.843828082084655762e-02 1.641591936349868774e-01 4.540223628282546997e-02 -1.181903854012489319e-01 3.903950005769729614e-02 2.545803971588611603e-02 -5.636145547032356262e-02 -5.259063839912414551e-01 -4.468211159110069275e-02 4.987546056509017944e-02 1.804131083190441132e-02 -1.722235977649688721e-01 -1.261205971240997314e-01 -1.802879869937896729e-01 -2.354466170072555542e-02 -3.839561045169830322e-01 -8.426865190267562866e-02 -2.028555721044540405e-01 2.670758962631225586e-01 1.729223281145095825e-01 5.937212263233959675e-04 2.289321273565292358e-01 -1.030335128307342529e-01 -9.000851213932037354e-02 -1.916655749082565308e-01 -1.668578982353210449e-01 1.705089211463928223e-01 -1.363279670476913452e-01 -2.054854035377502441e-01
-1.380384266376495361e-01 -3.574853017926216125e-02 1.574809700250625610e-01 7.092019170522689819e-02 -3.735678270459175110e-02 1.451754011213779449e-02 3.213959932327270508e-01 1.832049489021301270e-01 -1.546265929937362671e-01 -2.082648873329162598e-01 -6.309079378843307495e-02 -3.791510760784149170e-01 1.604490876197814941e-01 -1.426047235727310181e-01 -5.914822220802307129e-02 1.681175678968429565e-01 -2.318259924650192261e-01 -1.003990024328231812e-01 -9.151598811149597168e-02 1.151707991957664490e-01 1.816737093031406403e-02 1.997941136360168457e-01 -1.610154062509536743e-01 3.222538903355598450e-02 -6.271503865718841553e-02 3.017333745956420898e-01 -7.372014224529266357e-02 -2.798306047916412354e-01 -5.526159331202507019e-02 3.661004006862640381e-01 -2.085269242525100708e-01 -8.094644546508789062e-02
-1.468825191259384155e-01 1.503914315253496170e-02 -1.779206097126007080e-01 -5.196115747094154358e-02 -2.209783196449279785e-01 -3.559832274913787842e-02 -2.041209638118743896e-01 2.235846668481826782e-01 -2.199741899967193604e-01 -2.394129037857055664e-01 -1.693739444017410278e-01 5.100128799676895142e-02 6.496882438659667969e-02 1.244803890585899353e-01 -7.402912527322769165e-02 -8.355430513620376587e-02 -4.748317003250122070e-01 -1.355891674757003784e-01 -3.924340307712554932e-01 -1.504431813955307007e-01 -9.257488697767257690e-02 1.488616913557052612e-01 1.159755662083625793e-01 -1.885361820459365845e-01 1.607547551393508911e-01 -1.364644020795822144e-01 1.088822335004806519e-01 -8.618058264255523682e-02 -1.751825362443923950e-01 7.588619738817214966e-02 -1.309370100498199463e-01 -1.239472702145576477e-01
-1.949978917837142944e-01 5.617886781692504883e-02 1.143051087856292725e-01 -6.351320445537567139e-02 -8.204589039087295532e-02 -1.072320993989706039e-02 2.392743229866027832e-01 1.175496280193328857e-01 -2.052720636129379272e-01 -1.299041658639907837e-01 4.337478056550025940e-02 -2.518176734447479248e-01 2.439672499895095825e-01 1.645313650369644165e-01 -1.721256524324417114e-01 2.358381897211074829e-01 -3.647913634777069092e-01 -2.920596897602081299e-01 -3.717642277479171753e-02 -1.359111815690994263e-01 -7.895002514123916626e-02 2.002822011709213257e-01 5.631556734442710876e-02 -1.167808100581169128e-02 8.762314170598983765e-02 1.950812041759490967e-01 5.028906464576721191e-02 -2.154161632061004639e-01 -9.549338370561599731e-02 3.854829668998718262e-01 -4.891112446784973145e-02 -1.581320613622665405e-01
2.091104835271835327e-01 5.424064770340919495e-02 -6.273785233497619629e-02 -2.496042102575302124e-01 2.663346827030181885e-01 3.313165903091430664e-02 -9.640942513942718506e-02 -1.591783612966537476e-01 4.174886271357536316e-03 -5.690969154238700867e-02 -2.508854866027832031e-01 1.530344225466251373e-02 -2.898448845371603966e-03 -2.477078698575496674e-02 -7.271014619618654251e-03 3.676556423306465149e-02 -2.772939205169677734e-01 9.230589494109153748e-03 -2.755110263824462891e-01 1.684369705617427826e-02 8.164978027343750000e-02 7.535937428474426270e-02 -2.064052671194076538e-01 -4.154964983463287354e-01 -4.866933450102806091e-02 -1.635223329067230225e-01 -1.297825872898101807e-01 -1.136206611990928650e-01 -3.703469932079315186e-01 1.388397961854934692e-01 3.896836191415786743e-02 -3.382323980331420898e-01
3.214799985289573669e-02 4.433128535747528076e-01 1.126279309391975403e-01 -2.968516647815704346e-01 1.027020141482353210e-01 -5.731472373008728027e-02 -5.048909783363342285e-02 -2.902894467115402222e-02 2.428196370601654053e-02 -1.055856421589851379e-01 -2.691658735275268555e-01 1.154389753937721252e-01 -1.087455302476882935e-01 -1.483128964900970459e-01 8.749733865261077881e-02 -5.188623443245887756e-02 -1.202122867107391357e-01 6.513164192438125610e-02 1.026296801865100861e-02 2.331631183624267578e-01 -1.745740175247192383e-01 2.587945461273193359e-01 -2.626704052090644836e-02 -3.822778761386871338e-01 1.218144074082374573e-01 -2.154232710599899292e-01 -8.492732793092727661e-02 -1.628354042768478394e-01 -1.340257227420806885e-01 1.446526497602462769e-01 -8.980815112590789795e-02 -2.887178063392639160e-01
-5.219290778040885925e-02 1.313717216253280640e-01 -3.956147283315658569e-02 3.058579564094543457e-02 1.413544118404388428e-01 -2.549723982810974121e-01 1.027234420180320740e-01 2.203386574983596802e-01 6.079939007759094238e-02 -2.437919825315475464e-01 1.997588574886322021e-01 -8.377098292112350464e-02 1.344733536243438721e-01 -5.525391921401023865e-02 7.363813370466232300e-02 -6.050290539860725403e-02 -2.569186389446258545e-01 6.878189742565155029e-02 -2.401069849729537964e-01 1.428575515747070312e-01 -3.133196830749511719e-01 8.275742828845977783e-02 -1.013135686516761780e-01 -4.356151819229125977e-01 3.470299839973449707e-01 -1.403668820858001709e-01 1.161801442503929138e-02 -2.659446001052856445e-01 -1.249296590685844421e-01 1.765684969723224640e-02 -6.834968179464340210e-02 8.789782226085662842e-02
-7.491893321275711060e-02 9.948801994323730469e-02 -3.368490189313888550e-02 -1.128287762403488159e-01 -1.057741940021514893e-01 -1.504080593585968018e-01 1.325712949037551880e-01 2.725154161453247070e-01 -2.812228798866271973e-01 2.538704276084899902e-01 -2.164622396230697632e-01 -1.305063664913177490e-01 -6.023870036005973816e-02 -1.962478458881378174e-01 -2.396910041570663452e-01 1.174963191151618958e-01 -1.364327371120452881e-01 -1.095120832324028015e-01 -1.749355643987655640e-01 -6.301711499691009521e-02 -3.364706039428710938e-01 3.035104870796203613e-01 3.554887324571609497e-02 -3.584149852395057678e-02 -2.269473485648632050e-02 -8.211829699575901031e-03 -1.520712375640869141e-01 -1.618895977735519409e-01 -2.818186581134796143e-01 -2.241188734769821167e-01 -1.742461621761322021e-01 2.028823792934417725e-01
-1.438646763563156128e-02 -1.157956477254629135e-02 2.411478757858276367e-01 -1.892126202583312988e-01 1.624584496021270752e-01 7.032282650470733643e-02 3.773721158504486084e-01 1.045132521539926529e-02 1.061640754342079163e-01 -2.938426733016967773e-01 -1.749048382043838501e-01 -2.275030016899108887e-01 -5.127808451652526855e-02 -1.994156837463378906e-01 -2.174806892871856689e-01 -3.188829170539975166e-03 -1.788846105337142944e-01 -6.737639755010604858e-02 -4.167989790439605713e-01 -1.478708982467651367e-01 6.043185666203498840e-02 2.940067648887634277e-01 -1.099960505962371826e-02 -1.368359625339508057e-01 2.484348714351654053e-01 -1.062493547797203064e-01 -9.024056605994701385e-03 -1.485143005847930908e-01 -1.400201916694641113e-01 5.240071564912796021e-02 6.012310087680816650e-02 -1.986813964322209358e-03
-8.988429792225360870e-03 3.033976852893829346e-01 -8.580437302589416504e-02 -3.736850339919328690e-04 -4.470195248723030090e-02 5.333780124783515930e-02 4.385874792933464050e-02 -2.555793225765228271e-01 -1.354796737432479858e-01 -2.059955596923828125e-01 -3.704240620136260986e-01 -2.816573381423950195e-01 2.140794694423675537e-01 6.245416030287742615e-02 4.831439629197120667e-02 5.688032135367393494e-02 -4.362929984927177429e-02 -2.053965777158737183e-01 -1.722707897424697876e-01 -8.375477045774459839e-02 -1.497984826564788818e-01 2.926424741744995117e-01 -2.155639380216598511e-01 -1.631673872470855713e-01 1.566718816757202148e-01 1.028752401471138000e-01 1.372036039829254150e-01 -7.169043272733688354e-02 -6.072616204619407654e-02 4.756743833422660828e-02 -2.990600764751434326e-01 -2.816914916038513184e-01
6.744848936796188354e-02 3.806971907615661621e-01 -1.062913089990615845e-01 -2.114148288965225220e-01 2.594132535159587860e-02 -1.688138395547866821e-01 7.060731202363967896e-02 3.658731281757354736e-01 -2.287238389253616333e-01 7.529532164335250854e-02 -4.071764945983886719e-01 -1.055872812867164612e-01 -1.359885782003402710e-01 -1.584621071815490723e-01 -1.714751869440078735e-02 1.829411834478378296e-01 -1.163650676608085632e-01 3.359555453062057495e-02 1.091733425855636597e-01 -1.136330962181091309e-01 -3.029771149158477783e-01 5.417512729763984680e-02 -5.062992498278617859e-02 3.716738894581794739e-02 -9.692214429378509521e-02 -2.414965033531188965e-01 2.343400195240974426e-02 1.190037950873374939e-01 1.775763928890228271e-02 2.040511369705200195e-01 -2.270746231079101562e-01 -1.002725679427385330e-02
-8.487465232610702515e-02 -1.798243969678878784e-01 3.431243076920509338e-02 -4.979296401143074036e-02 5.787231028079986572e-02 3.109923191368579865e-02 -3.611391410231590271e-02 2.822811603546142578e-01 -8.879855275154113770e-02 -7.147736847400665283e-02 -1.015020906925201416e-01 -4.649986922740936279e-01 -8.635564707219600677e-03 -6.255555897951126099e-02 -1.140723600983619690e-01 -1.436691451817750931e-02 -3.547798693180084229e-01 -8.502250164747238159e-02 6.128450483083724976e-02 -1.883352100849151611e-01 1.037854179739952087e-01 1.902013421058654785e-01 -1.220894679427146912e-01 -2.268839925527572632e-01 -1.131112426519393921e-01 8.686895668506622314e-02 -3.975365459918975830e-01 1.106393709778785706e-01 -3.505862951278686523e-01 2.034906297922134399e-02 -1.175115583464503288e-03 -1.231893897056579590e-01
1.822427362203598022e-01 4.137922823429107666e-01 -1.673109084367752075e-02 -2.806994616985321045e-01 -1.996348351240158081e-01 -4.040760993957519531e-01 1.972188502550125122e-01 1.244437023997306824e-01 1.774473860859870911e-02 -1.428417265415191650e-01 -1.022946313023567200e-01 2.492183819413185120e-02 -3.376949578523635864e-02 -1.904039233922958374e-01 -1.306506097316741943e-01 -1.292490214109420776e-01 -1.271761059761047363e-01 4.191345535218715668e-03 -1.980677433311939240e-02 8.860249817371368408e-02 -1.550826877355575562e-01 3.681418299674987793e-02 -1.292734891176223755e-01 -3.798303306102752686e-01 3.634900599718093872e-02 -1.152763292193412781e-01 8.692158758640289307e-02 -1.651211380958557129e-01 -1.592853069305419922e-01 2.776079624891281128e-02 1.461786776781082153e-01 -2.196398526430130005e-01
-7.549601793289184570e-02 2.738594710826873779e-01 -2.619400620460510254e-01 -4.397693276405334473e-02 5.804678052663803101e-02 -2.268969416618347168e-01 4.225797578692436218e-02 1.997469514608383179e-01 4.381030797958374023e-03 -1.905764937400817871e-01 -7.170812785625457764e-02 -2.993153035640716553e-01 4.530949518084526062e-02 -1.061567142605781555e-01 7.692386955022811890e-02 3.672951459884643555e-01 9.251247346401214600e-02 3.469749391078948975e-01 3.702297434210777283e-02 -2.401718869805335999e-02 -1.379728615283966064e-01 7.430825382471084595e-02 -1.796987950801849365e-01 -3.386510610580444336e-01 1.002726703882217407e-01 -9.899879992008209229e-02 -1.460379064083099365e-01 -2.982228994369506836e-01 -2.362718246877193451e-02 5.463924258947372437e-02 9.206362068653106689e-02 -1.497741639614105225e-01
-6.928146630525588989e-02 -6.250191479921340942e-02 -1.614163257181644440e-02 -3.868078887462615967e-01 -1.372194737195968628e-01 -4.637780785560607910e-02 2.461684495210647583e-01 9.852041304111480713e-02 -1.949782967567443848e-01 7.220285944640636444e-03 1.411523669958114624e-01 -2.046035826206207275e-01 7.688213139772415161e-02 -3.931313455104827881e-01 3.455796837806701660e-02 4.281486570835113525e-02 -2.379941940307617188e-01 1.262950301170349121e-01 -1.489130854606628418e-01 -1.790162920951843262e-01 5.553326755762100220e-02 2.592802047729492188e-01 -1.333362758159637451e-01 -1.411369144916534424e-01 -3.652764111757278442e-02 1.386730819940567017e-01 -2.559684216976165771e-02 -2.714411914348602295e-01 -2.690232098102569580e-01 2.036336064338684082e-01 2.987305633723735809e-02 -2.057356238365173340e-01
-1.962848566472530365e-02 2.994506657123565674e-01 1.830370724201202393e-01 -1.205754205584526062e-01 -1.245331540703773499e-01 -2.280306816101074219e-02 -5.971279740333557129e-02 5.428405404090881348e-01 -5.771365761756896973e-02 9.513824246823787689e-03 -1.995454281568527222e-01 1.734472461976110935e-03 -1.396428346633911133e-01 -2.467716857790946960e-02 -1.328199952840805054e-01 -1.364511996507644653e-01 -3.937427699565887451e-01 -5.364824831485748291e-02 -2.917657792568206787e-01 -1.944420486688613892e-02 -6.287258863449096680e-02 -6.181074306368827820e-02 4.648363590240478516e-02 -1.714628785848617554e-01 2.110836207866668701e-01 1.525925248861312866e-01 -1.693280339241027832e-01 -9.457998722791671753e-02 -5.630355328321456909e-02 1.276412159204483032e-01 -2.008295208215713501e-01 -4.196266643702983856e-03
3.572050333023071289e-01 6.805329769849777222e-02 1.510725617408752441e-01 -3.563513606786727905e-02 2.218736410140991211e-01 -5.742111057043075562e-02 1.594545394182205200e-01 8.389122784137725830e-02 -2.594527006149291992e-01 -1.419503092765808105e-01 -3.288693726062774658e-01 -1.993341743946075439e-01 1.303005069494247437e-01 -2.783238589763641357e-01 -1.402082592248916626e-01 2.126487642526626587e-01 -8.036024868488311768e-02 -5.662038922309875488e-02 1.571963913738727570e-02 6.493896991014480591e-02 -1.623994670808315277e-02 8.336645364761352539e-02 2.737659811973571777e-01 -3.093051314353942871e-01 -2.446935921907424927e-01 8.144905418157577515e-02 -1.357398480176925659e-01 -1.150737181305885315e-01 -1.583416312932968140e-01 -4.259825497865676880e-02 -2.043979167938232422e-01 -7.222514599561691284e-02
8.036166429519653320e-02 1.215543597936630249e-01 -9.404874593019485474e-02 1.905094981193542480e-01 -1.822379529476165771e-01 3.631646558642387390e-02 1.599775552749633789e-01 1.963343024253845215e-01 -3.903111070394515991e-02 -2.368885427713394165e-01 -4.116577804088592529e-01 -2.939394414424896240e-01 2.882030233740806580e-02 8.075091987848281860e-02 -1.478100866079330444e-01 1.411587446928024292e-01 -6.243091449141502380e-02 -1.455636043101549149e-02 -5.435450375080108643e-02 1.440936028957366943e-01 1.399607025086879730e-02 -6.326528638601303101e-02 2.963903248310089111e-01 -2.562181651592254639e-01 -1.545638591051101685e-01 -1.004572119563817978e-02 -8.637501299381256104e-02 -1.086678877472877502e-01 -1.962797492742538452e-01 3.410609662532806396e-01 -8.103857189416885376e-02 -2.865917682647705078e-01
-1.841363608837127686e-01 -2.112468145787715912e-02 1.752199679613113403e-01 -2.000952698290348053e-02 -5.085341259837150574e-02 2.326542139053344727e-02 2.814192175865173340e-01 5.721594393253326416e-02 -2.991453707218170166e-01 7.076357305049896240e-02 -1.476275324821472168e-01 -1.910041831433773041e-02 -1.204287335276603699e-01 8.087452501058578491e-02 1.991139724850654602e-03 -8.023283630609512329e-02 -1.184056475758552551e-01 7.137106359004974365e-02 -2.513735294342041016e-01 -1.501157730817794800e-01 -4.066298007965087891e-01 4.614259004592895508e-01 6.167491152882575989e-02 -3.074328303337097168e-01 -1.675558984279632568e-01 1.748118251562118530e-01 -1.021269783377647400e-01 -8.924739807844161987e-02 -1.030642986297607422e-01 6.581033766269683838e-02 -6.993876397609710693e-02 -1.628400087356567383e-01
-1.213576197624206543e-01 2.979682385921478271e-01 -3.339295685291290283e-01 -8.747937530279159546e-02 -1.552136391401290894e-01 3.381368517875671387e-02 -1.097451820969581604e-01 2.896882295608520508e-01 -1.123237758874893188e-01 -1.607915163040161133e-01 -3.489246964454650879e-01 9.083086997270584106e-02 7.545714825391769409e-02 -2.006060928106307983e-01 4.693336412310600281e-02 -4.348782077431678772e-02 -1.058221608400344849e-01 -3.354146480560302734e-01 -2.247837185859680176e-01 -1.546809077262878418e-02 -3.049202561378479004e-01 -5.378109961748123169e-02 1.280230819247663021e-03 -1.770299822092056274e-01 -5.010155588388442993e-02 -1.269339025020599365e-02 -1.716319024562835693e-01 -1.256578117609024048e-01 -1.883257627487182617e-01 2.231502234935760498e-01 -4.370870441198348999e-02 2.929255552589893341e-02
-1.510195732116699219e-01 -4.158051218837499619e-03 1.802213639020919800e-01 -3.811493515968322754e-01 -9.541787952184677124e-02 -1.472509205341339111e-01 9.561824053525924683e-02 1.136780008673667908e-01 -6.554827839136123657e-02 -2.745040953159332275e-01 2.942700125277042389e-02 -2.680794000625610352e-01 -1.543138921260833740e-01 -3.261530399322509766e-01 -1.465452276170253754e-02 9.106743335723876953e-02 -1.576546952128410339e-02 1.008694320917129517e-01 -3.253854513168334961e-01 -1.691241413354873657e-01 -5.601610615849494934e-02 2.388349622488021851e-01 -1.629244834184646606e-01 5.407726019620895386e-02 1.842616796493530273e-01 1.266570985317230225e-01 1.434892565011978149e-01 -1.380247771739959717e-01 -1.801172792911529541e-01 1.101943776011466980e-01 6.554712355136871338e-02 -2.870954573154449463e-01
1.258693188428878784e-01 2.392912656068801880e-01 6.424866151064634323e-03 1.049971356987953186e-01 5.673274863511323929e-03 -5.123303458094596863e-02 2.424562871456146240e-01 3.644044101238250732e-01 9.999173693358898163e-03 -1.061068996787071228e-01 -2.830576002597808838e-01 1.879912763833999634e-01 6.793914735317230225e-02 -1.872479333542287350e-03 -1.285147219896316528e-01 1.485943347215652466e-01 1.525197476148605347e-01 1.552452445030212402e-01 -1.465181261301040649e-02 1.829565688967704773e-02 -2.953006029129028320e-01 3.105811588466167450e-02 -2.072581648826599121e-01 -2.121030390262603760e-01 1.948433816432952881e-01 -3.879835829138755798e-02 -3.159712851047515869e-01 4.495714604854583740e-02 -3.058772981166839600e-01 9.641603566706180573e-03 -2.709625847637653351e-02 -3.030213117599487305e-01
3.694120422005653381e-02 1.187454313039779663e-01 5.170188099145889282e-02 1.194530427455902100e-01 -1.409360319375991821e-01 2.441855520009994507e-01 5.408482998609542847e-02 2.139554917812347412e-01 -1.221839115023612976e-01 -1.559207141399383545e-01 -1.288606971502304077e-01 -2.383665591478347778e-01 7.363035529851913452e-02 -7.432282716035842896e-02 1.928082294762134552e-02 3.419191837310791016e-01 -1.225433778017759323e-03 -2.619946934282779694e-02 -3.971125558018684387e-02 1.048001870512962341e-01 -6.064537540078163147e-02 1.340998113155364990e-01 2.160376012325286865e-01 1.070360373705625534e-02 -2.789318859577178955e-01 2.277321517467498779e-01 -2.885059416294097900e-01 -2.869345843791961670e-01 -2.885059416294097900e-01 7.729718834161758423e-02 -1.462953686714172363e-01 -3.331234157085418701e-01
-1.664199531078338623e-01 4.668868333101272583e-02 -1.010947003960609436e-01 -3.352613002061843872e-02 -1.972096413373947144e-01 -1.299852877855300903e-01 1.822619587182998657e-01 -7.496843487024307251e-02 -1.277372837066650391e-01 -1.630198508501052856e-01 -1.793199181556701660e-01 -3.650347590446472168e-01 1.010284647345542908e-01 -7.539601624011993408e-02 -2.183725237846374512e-01 5.896062031388282776e-02 1.573870331048965454e-01 -6.157108023762702942e-02 -3.044109642505645752e-01 -1.611602604389190674e-01 1.049261391162872314e-01 1.449252516031265259e-01 6.839499622583389282e-02 -1.257625967264175415e-01 7.184617966413497925e-02 -7.225571665912866592e-03 -7.149522006511688232e-02 -1.983235478401184082e-01 -4.371911883354187012e-01 2.347551137208938599e-01 -8.394928276538848877e-02 -2.934991717338562012e-01
3.205154538154602051e-01 1.452659815549850464e-01 3.373759612441062927e-02 -6.158455461263656616e-02 -1.499481648206710815e-01 -4.211064800620079041e-02 3.402469158172607422e-01 1.265490204095840454e-01 -1.185773238539695740e-01 -3.792518004775047302e-02 -2.892349613830447197e-03 -4.776446521282196045e-02 3.238537348806858063e-03 -8.175807446241378784e-02 -3.447298705577850342e-01 1.298820972442626953e-01 -3.601329168304800987e-03 1.767795681953430176e-01 -2.466855049133300781e-01 -2.370563000440597534e-01 -1.850903034210205078e-01 8.342679589986801147e-02 -4.476790875196456909e-02 -1.499912887811660767e-01 3.374037146568298340e-02 2.249439805746078491e-01 -2.047664374113082886e-01 1.076224222779273987e-01 -3.420425951480865479e-01 8.858308196067810059e-02 -2.121578454971313477e-01 -2.566515803337097168e-01
1.109971702098846436e-01 -3.429601714015007019e-02 2.954244613647460938e-01 -1.575755774974822998e-01 1.440955102443695068e-01 1.798927187919616699e-01 -5.569421686232089996e-03 7.832051813602447510e-02 -9.242908656597137451e-02 -7.335425168275833130e-02 -1.885519623756408691e-01 -3.024291396141052246e-01 -9.046628326177597046e-02 5.002993717789649963e-02 2.106679826974868774e-01 2.474846085533499718e-03 -2.829860150814056396e-01 2.210031822323799133e-02 1.027424447238445282e-02 -2.697409689426422119e-01 -2.746395766735076904e-01 6.449487060308456421e-02 -1.222121939063072205e-01 -3.575015813112258911e-02 3.785805106163024902e-01 1.252543479204177856e-01 -1.136522740125656128e-01 -1.117776706814765930e-01 -1.116263493895530701e-01 1.628550887107849121e-01 -2.643041908740997314e-01 -2.767612338066101074e-01
-1.130122244358062744e-01 1.692398637533187866e-01 -4.728351533412933350e-02 -1.716841757297515869e-01 -5.601087212562561035e-02 -2.442316710948944092e-01 2.026181519031524658e-01 1.030203923583030701e-01 1.144152581691741943e-01 5.837891623377799988e-02 -2.012090981006622314e-01 -2.594905793666839600e-01 -3.309617936611175537e-02 7.313212007284164429e-02 -1.206502392888069153e-01 4.081513732671737671e-02 -2.216797024011611938e-01 -2.370089590549468994e-01 1.174885593354701996e-02 -2.082106471061706543e-01 -2.633320391178131104e-01 5.367337465286254883e-01 -1.227556392550468445e-01 -8.814264833927154541e-02 -1.676733344793319702e-01 7.903435081243515015e-02 -1.506748497486114502e-01 2.792910300195217133e-02 -1.449933052062988281e-01 -1.695775687694549561e-01 1.601872891187667847e-01 5.552242323756217957e-02
1.253546476364135742e-01 2.342910170555114746e-01 -1.143112257122993469e-01 -8.232098817825317383e-02 -7.599782198667526245e-03 -2.789202332496643066e-01 -1.162377279251813889e-02 -1.820543557405471802e-01 -2.977598309516906738e-01 -2.258384525775909424e-01 -3.006447665393352509e-02 -2.717797160148620605e-01 5.056389607489109039e-03 -2.700889706611633301e-01 -3.509465605020523071e-02 3.736628219485282898e-02 -3.253245651721954346e-01 -7.567505352199077606e-03 1.753534935414791107e-02 -1.023702472448348999e-01 -1.629373133182525635e-01 1.742913872003555298e-01 1.770437136292457581e-02 -2.625704705715179443e-01 8.706920593976974487e-02 -4.084665700793266296e-02 4.172187298536300659e-02 -2.482336163520812988e-01 -1.788475960493087769e-01 5.299821123480796814e-02 2.078920602798461914e-01 -3.389624655246734619e-01
-2.689179480075836182e-01 2.267873436212539673e-01 5.541726946830749512e-02 -1.603288054466247559e-01 1.250554323196411133e-01 -1.546731442213058472e-01 2.650579214096069336e-01 -5.449345335364341736e-02 -7.056245207786560059e-02 -1.693856567144393921e-01 -2.455703318119049072e-01 1.838090717792510986e-01 2.642996907234191895e-01 -4.223502054810523987e-02 -1.470569670200347900e-01 2.913828194141387939e-01 -9.434551745653152466e-02 -4.598484560847282410e-02 -1.971197426319122314e-01 -2.096453458070755005e-01 -7.160519808530807495e-02 -7.862082123756408691e-02 6.699132174253463745e-02 -2.382258176803588867e-01 1.776114702224731445e-01 -7.976921275258064270e-03 -3.519077599048614502e-01 1.289274170994758606e-02 -2.338712662458419800e-01 2.591161057353019714e-02 -2.904463931918144226e-02 -2.248576283454895020e-01
9.835404157638549805e-02 2.902806103229522705e-01 -9.384028613567352295e-02 -2.706256508827209473e-01 -1.912312954664230347e-01 2.260260283946990967e-01 1.425348967313766479e-01 3.508110344409942627e-01 -5.040284618735313416e-02 -1.722059249877929688e-01 -4.055530428886413574e-01 -2.304106205701828003e-01 1.199152395129203796e-01 -4.393178969621658325e-02 1.544897258281707764e-02 -8.851513266563415527e-02 -2.051384598016738892e-01 -1.313817650079727173e-01 -1.130711212754249573e-01 -1.554122120141983032e-01 -1.784961074590682983e-01 2.453416772186756134e-02 -2.821548096835613251e-02 4.996429011225700378e-02 9.689587354660034180e-02 9.119739755988121033e-03 -1.228654682636260986e-01 9.010703116655349731e-02 -1.651408523321151733e-01 3.232275247573852539e-01 7.603617012500762939e-02 -1.287798583507537842e-01
-6.365928053855895996e-02 7.908781617879867554e-02 -1.085732206702232361e-01 4.449877887964248657e-02 6.831599026918411255e-02 -2.324592918157577515e-01 9.640769660472869873e-02 2.403547614812850952e-01 -2.974384129047393799e-01 -2.846758626401424408e-02 -3.219116628170013428e-01 -1.930856890976428986e-02 2.011343836784362793e-01 -3.158262670040130615e-01 -2.318771332502365112e-01 1.375596523284912109e-01 -1.402838230133056641e-01 6.704597920179367065e-02 -1.899861544370651245e-01 1.960098296403884888e-01 1.212974488735198975e-01 1.936562210321426392e-01 1.695436388254165649e-01 -1.264530718326568604e-01 1.293946057558059692e-01 -3.880792111158370972e-02 -4.631819576025009155e-02 2.478181123733520508e-01 -1.074426025152206421e-01 1.352811455726623535e-01 -1.403256207704544067e-01 -3.420517742633819580e-01
-1.176749449223279953e-02 8.734729140996932983e-02 -1.817784309387207031e-01 1.656057387590408325e-01 -1.241325065493583679e-01 -9.932497143745422363e-02 1.562559157609939575e-01 1.452030390501022339e-01 -3.740092366933822632e-02 -1.845963746309280396e-01 -3.632286190986633301e-01 -5.129605159163475037e-02 4.016493260860443115e-01 -3.044755458831787109e-01 -2.318922430276870728e-02 -6.641747057437896729e-02 7.119672838598489761e-03 -1.077153086662292480e-01 -5.830774083733558655e-02 1.503129005432128906e-01 -6.408854573965072632e-02 1.539648622274398804e-01 -1.114903911948204041e-01 -1.216760724782943726e-01 -1.650076657533645630e-01 6.536451634019613266e-03 -2.960396707057952881e-01 -2.769714891910552979e-01 -3.610282540321350098e-01 -4.349327832460403442e-02 -1.045867577195167542e-01 6.695165485143661499e-02
-1.660079210996627808e-01 -6.862153857946395874e-02 -4.771317541599273682e-02 -1.395374238491058350e-01 -6.138220429420471191e-02 -2.840560674667358398e-02 7.670893520116806030e-02 6.725306808948516846e-02 -4.075819551944732666e-01 1.067787557840347290e-01 -2.822504043579101562e-01 -3.993362486362457275e-01 -2.066541016101837158e-01 -1.297111995518207550e-02 -7.924179546535015106e-03 -1.097721755504608154e-01 -1.745797507464885712e-02 8.280076086521148682e-02 -2.116114497184753418e-01 -1.027122046798467636e-02 4.701637104153633118e-02 1.274479180574417114e-01 -1.781933009624481201e-01 -1.497636288404464722e-01 1.100900024175643921e-01 2.093130350112915039e-01 -2.905708849430084229e-01 -4.991630092263221741e-02 -3.106471896171569824e-01 9.372457861900329590e-02 -1.936808228492736816e-01 -2.214109599590301514e-01
-1.107081305235624313e-02 -3.194135054945945740e-02 8.372703939676284790e-02 -1.561872567981481552e-02 -3.065478205680847168e-01 1.179575324058532715e-01 3.225532919168472290e-02 2.175242453813552856e-01 -1.360453385859727859e-02 -3.182666003704071045e-02 -1.313561648130416870e-01 -1.649226248264312744e-02 1.515322327613830566e-01 1.397755742073059082e-01 -1.746240705251693726e-01 9.903679043054580688e-02 -1.139114499092102051e-01 1.464677602052688599e-02 -3.151468336582183838e-01 -2.491771727800369263e-01 1.102120131254196167e-01 1.352254301309585571e-01 -2.207860499620437622e-01 -2.632699310779571533e-01 2.302113473415374756e-01 -1.869482994079589844e-01 -1.437206119298934937e-01 -3.153846859931945801e-01 -3.293949961662292480e-01 7.348389923572540283e-02 -2.107241302728652954e-01 -2.106459736824035645e-01
4.809298738837242126e-02 -3.220076439902186394e-03 -4.435502365231513977e-02 -1.841666996479034424e-01 -1.659262180328369141e-01 -4.364669322967529297e-02 -3.139220178127288818e-02 2.141051888465881348e-01 -3.395022153854370117e-01 -1.679842323064804077e-01 -3.514479473233222961e-02 -2.508329749107360840e-01 3.417400410398840904e-03 -9.277433156967163086e-02 2.119468897581100464e-01 1.245569810271263123e-01 -3.017059564590454102e-01 3.040215931832790375e-02 3.266768157482147217e-02 -7.031774520874023438e-02 7.686362415552139282e-02 7.527022063732147217e-02 4.393687471747398376e-02 -3.419860303401947021e-01 -1.012835055589675903e-01 -2.270500212907791138e-01 4.512586817145347595e-02 -3.063795566558837891e-01 -3.906816244125366211e-01 1.453701555728912354e-01 1.782003641128540039e-01 -1.310940533876419067e-01
2.079437375068664551e-01 3.580262362957000732e-01 -1.461668014526367188e-01 8.348227478563785553e-03 -3.588622063398361206e-02 7.447235286235809326e-03 -8.397818356752395630e-02 3.283973634243011475e-01 -2.244772017002105713e-01 -3.770562410354614258e-01 7.879738509654998779e-02 1.898642070591449738e-02 -8.703546971082687378e-02 5.617127567529678345e-02 6.269697844982147217e-02 1.148164179176092148e-02 -1.502496302127838135e-01 1.171715781092643738e-01 4.129688069224357605e-02 -2.864098846912384033e-01 -1.228881906718015671e-02 2.908231690526008606e-02 -8.203112334012985229e-02 -2.779891788959503174e-01 -9.649829566478729248e-02 -7.663962990045547485e-02 -1.249140053987503052e-01 -2.969791293144226074e-01 -2.930740416049957275e-01 2.291433960199356079e-01 -5.268635693937540054e-03 1.205031722784042358e-01
5.299246311187744141e-02 1.459241062402725220e-01 1.328542530536651611e-01 -2.446327358484268188e-01 1.509201228618621826e-01 -1.627295911312103271e-01 2.733261585235595703e-01 -1.119722053408622742e-01 -7.276453077793121338e-02 -2.830221652984619141e-01 -1.314752250909805298e-01 -3.384853899478912354e-01 -5.097440257668495178e-02 -2.664165496826171875e-01 -8.549152314662933350e-02 -3.744866326451301575e-02 4.673586040735244751e-02 1.259239166975021362e-01 -4.297520816326141357e-01 -1.728892773389816284e-01 -1.173341497778892517e-01 2.455456405878067017e-01 -5.219157412648200989e-02 1.583750173449516296e-02 1.888500303030014038e-01 1.319983750581741333e-01 -1.735121607780456543e-01 4.870557226240634918e-03 -2.436458021402359009e-01 3.617599606513977051e-02 -8.963151276111602783e-02 -2.794242650270462036e-02
3.354559093713760376e-02 5.331074446439743042e-02 2.258313000202178955e-01 -1.970078945159912109e-01 -8.724340051412582397e-02 -5.695392191410064697e-02 4.455729201436042786e-02 2.795405089855194092e-01 -6.487061828374862671e-02 -3.555429279804229736e-01 -1.233584657311439514e-01 -3.298588693141937256e-01 -3.910543397068977356e-02 -1.348938643932342529e-01 1.647015362977981567e-01 -1.589673608541488647e-01 -2.393733263015747070e-01 2.833847105503082275e-01 -5.055448785424232483e-02 7.063908129930496216e-02 -9.176641702651977539e-02 7.717242836952209473e-02 -6.067884340882301331e-02 7.783219963312149048e-02 -1.370356082916259766e-01 -2.312204800546169281e-02 -3.857047855854034424e-02 -1.784456223249435425e-01 -4.731484055519104004e-01 1.248084083199501038e-01 -1.129894480109214783e-01 1.197739541530609131e-01
2.912239134311676025e-01 2.249333560466766357e-01 -4.123442992568016052e-02 -3.295747041702270508e-01 3.725164756178855896e-02 -2.419178783893585205e-01 1.259229034185409546e-01 1.595658063888549805e-01 -3.429913222789764404e-01 -3.163156211376190186e-01 -2.696937620639801025e-01 -2.486371248960494995e-02 -8.493646979331970215e-02 -2.450520843267440796e-01 3.012952804565429688e-01 5.943425372242927551e-02 -1.311986744403839111e-01 -1.454573683440685272e-02 8.490817993879318237e-02 8.909770846366882324e-02 -1.534915268421173096e-01 1.961991339921951294e-01 2.393313795328140259e-01 -8.217947185039520264e-02 -3.760125115513801575e-02 -4.744417592883110046e-02 -8.791589736938476562e-02 7.437935471534729004e-02 -2.699029445648193359e-02 5.992532894015312195e-02 -1.431155353784561157e-01 5.431132856756448746e-03
-3.130824565887451172e-01 3.884442150592803955e-01 2.245109528303146362e-01 -3.125173505395650864e-03 7.443545013666152954e-02 2.098907530307769775e-01 2.171260304749011993e-02 2.527050971984863281e-01 -9.900042414665222168e-02 -2.154327929019927979e-01 -2.815895378589630127e-01 -2.753494679927825928e-01 7.091845571994781494e-02 -1.184357702732086182e-01 -1.847354769706726074e-01 5.424510315060615540e-02 -1.552750915288925171e-02 1.112340092658996582e-01 -8.306758105754852295e-02 -3.290160745382308960e-02 -8.555783331394195557e-02 2.213977575302124023e-01 -4.967659339308738708e-02 -5.455395579338073730e-02 -1.715910136699676514e-01 -1.564224809408187866e-01 4.375624656677246094e-02 -1.279541701078414917e-01 -7.960644364356994629e-02 5.540472920984029770e-03 -3.793771862983703613e-01 -1.201236769556999207e-01
-2.141198888421058655e-02 1.795365661382675171e-02 -8.367208391427993774e-02 3.662116453051567078e-02 9.185040742158889771e-02 1.068710312247276306e-01 1.080948859453201294e-01 1.294150501489639282e-01 -1.755745708942413330e-01 -4.788679536432027817e-03 -4.338969588279724121e-01 -2.099889367818832397e-01 -1.006492227315902710e-02 -1.345039159059524536e-01 -1.970447152853012085e-01 -2.866494357585906982e-01 -2.922740876674652100e-01 -1.023367866873741150e-01 -2.132597714662551880e-01 -1.696321666240692139e-01 -2.023267447948455811e-01 2.646224498748779297e-01 -5.293636769056320190e-02 -3.100286424160003662e-02 3.484573364257812500e-01 8.829018101096153259e-03 -1.277895420789718628e-01 -8.584874123334884644e-02 -1.206742823123931885e-01 2.732664346694946289e-01 -1.974801719188690186e-02 -1.431230157613754272e-01
-8.050292730331420898e-03 2.064552605152130127e-01 -1.156778410077095032e-01 -2.335081696510314941e-01 -8.365677297115325928e-02 3.053812980651855469e-01 8.285567164421081543e-02 3.311676979064941406e-01 -1.208498179912567139e-01 -6.956258416175842285e-02 -3.366808295249938965e-01 -1.771652549505233765e-01 1.807996332645416260e-01 2.644183859229087830e-02 5.867074802517890930e-02 -1.159954518079757690e-01 -3.408665955066680908e-01 -3.438760712742805481e-02 -7.285931706428527832e-02 -2.671507000923156738e-01 -3.282449543476104736e-01 9.275090694427490234e-02 6.688013207167387009e-03 -1.137334778904914856e-01 1.184303387999534607e-01 2.132694721221923828e-01 -1.609827876091003418e-01 5.133076012134552002e-02 -1.864499151706695557e-01 8.956864476203918457e-02 5.978694558143615723e-02 -1.849485747516155243e-02
-7.091260701417922974e-02 1.393543928861618042e-01 -1.879913359880447388e-01 2.075639665126800537e-01 2.055698931217193604e-01 9.059237688779830933e-02 -1.095007583498954773e-01 -1.091874167323112488e-01 1.187279745936393738e-01 -1.233686581254005432e-01 -1.643683612346649170e-01 -1.185123771429061890e-01 8.844086527824401855e-02 -2.202348113059997559e-01 -1.591480374336242676e-01 3.461401164531707764e-01 -3.174809515476226807e-01 1.116381883621215820e-01 -1.519650965929031372e-01 -4.305672273039817810e-02 -3.711857199668884277e-01 1.728375554084777832e-01 -6.212930753827095032e-02 -1.301407814025878906e-01 -1.228139400482177734e-01 4.953186959028244019e-02 1.226750388741493225e-01 -3.906604833900928497e-03 -2.316720187664031982e-01 1.603764891624450684e-01 -3.084480464458465576e-01 -1.308386027812957764e-01
2.964683473110198975e-01 1.223769560456275940e-01 -1.833247095346450806e-01 2.071853727102279663e-01 -1.540883183479309082e-01 -1.626132130622863770e-01 1.955942809581756592e-01 3.053581118583679199e-01 -3.487911075353622437e-02 -2.165225595235824585e-01 -3.251026570796966553e-01 -1.382741183042526245e-01 3.393365144729614258e-01 -1.299574077129364014e-01 3.651247173547744751e-02 8.912339806556701660e-02 -1.533685475587844849e-01 -4.315604269504547119e-02 -7.824733108282089233e-02 -7.720691617578268051e-03 -2.702158875763416290e-02 6.228106468915939331e-02 -1.146973669528961182e-01 -2.170482091605663300e-02 2.247618883848190308e-01 2.371471608057618141e-03 -1.832363605499267578e-01 -1.963447630405426025e-01 -1.907140165567398071e-01 1.488462984561920166e-01 2.403296679258346558e-01 -1.895975321531295776e-01
-1.583177596330642700e-01 -8.013498038053512573e-02 -2.175712883472442627e-01 2.093057930469512939e-01 -2.044483087956905365e-02 -5.907711759209632874e-02 -1.228173822164535522e-01 2.923647761344909668e-01 1.853949390351772308e-02 -2.042557746171951294e-01 -1.613927334547042847e-01 -5.037700012326240540e-02 1.309869885444641113e-01 -2.105924934148788452e-01 -1.479065269231796265e-01 -6.766904145479202271e-02 -3.706572949886322021e-01 2.249884754419326782e-01 -5.378942564129829407e-02 -2.848997116088867188e-01 -2.556887269020080566e-01 1.116397008299827576e-01 -1.678496152162551880e-01 -2.067495137453079224e-01 1.210030284710228443e-03 1.550879795104265213e-02 2.488568574190139771e-01 -3.021818585693836212e-02 -2.776798605918884277e-01 5.144050717353820801e-02 -1.709041297435760498e-01 -1.463365703821182251e-01
-2.313684225082397461e-01 3.163269162178039551e-01 -8.004150539636611938e-02 -2.143597602844238281e-01 1.067364811897277832e-01 -9.888821840286254883e-02 -1.568502783775329590e-01 1.317081134766340256e-02 -1.394928693771362305e-01 -1.306793391704559326e-01 -1.047586649656295776e-02 -4.432689025998115540e-02 -2.812701277434825897e-02 -7.829772680997848511e-02 -8.165113395079970360e-04 3.556531667709350586e-01 -9.262264519929885864e-02 -1.686652004718780518e-01 -2.748379707336425781e-01 -1.578256189823150635e-01 -1.157398670911788940e-01 6.228965148329734802e-02 -2.132126875221729279e-02 -1.424130946397781372e-01 1.287682354450225830e-01 -2.483162470161914825e-02 -9.184052236378192902e-03 1.841903179883956909e-01 -2.506481111049652100e-01 4.601742923259735107e-01 -2.695568203926086426e-01 4.629523679614067078e-02
9.048597887158393860e-03 1.172330975532531738e-01 2.042165584862232208e-02 1.403006166219711304e-01 1.394574046134948730e-01 -3.895680606365203857e-02 6.753447651863098145e-02 1.841813921928405762e-01 -1.613079011440277100e-01 -1.051343381404876709e-01 -2.295186668634414673e-01 -1.872511655092239380e-01 5.532832443714141846e-02 -8.201288431882858276e-02 8.211302012205123901e-02 2.691379487514495850e-01 -4.649921953678131104e-01 1.811040043830871582e-01 -1.955273300409317017e-01 -4.179527610540390015e-02 1.148752272129058838e-01 4.904283583164215088e-02 -6.075626611709594727e-02 -4.151613637804985046e-02 2.101844549179077148e-01 3.058294653892517090e-01 -1.171620786190032959e-01 -1.646726578474044800e-01 6.774885952472686768e-02 8.990202844142913818e-02 -2.280956692993640900e-02 -4.371348619461059570e-01
1.688247472047805786e-01 -6.076712906360626221e-02 -1.521435379981994629e-01 -4.363726675510406494e-01 1.489398777484893799e-01 -2.338243275880813599e-01 6.061834096908569336e-02 -1.751948334276676178e-02 -1.124914139509201050e-01 -1.284061819314956665e-01 -2.419570535421371460e-01 1.277636457234621048e-02 1.095697358250617981e-01 -9.974973648786544800e-02 -2.969840466976165771e-01 -1.884296685457229614e-01 -1.544662564992904663e-01 -4.564371705055236816e-02 -6.179651990532875061e-02 4.236701875925064087e-03 8.638926595449447632e-02 2.411430031061172485e-01 -1.073274165391921997e-01 -2.242241948843002319e-01 -3.652089834213256836e-02 -3.679719939827919006e-02 -4.489177092909812927e-02 -1.482597440481185913e-01 -3.646088242530822754e-01 1.654793135821819305e-02 -1.469161659479141235e-01 -3.181478381156921387e-01
1.537728160619735718e-01 -4.620166495442390442e-02 -7.728033512830734253e-02 -8.326435834169387817e-02 -1.280680149793624878e-01 -9.870697557926177979e-02 1.330677606165409088e-02 3.048082590103149414e-01 -2.503472864627838135e-01 -9.863644838333129883e-02 -1.759549677371978760e-01 -9.616230428218841553e-02 -1.292575746774673462e-01 -1.937637478113174438e-01 3.640756607055664062e-01 1.549808233976364136e-01 -2.565112411975860596e-01 -2.354544773697853088e-02 -7.657408714294433594e-02 -2.167104780673980713e-01 1.042479425668716431e-01 -9.957519359886646271e-04 -7.015130668878555298e-02 -3.974373638629913330e-01 -1.581912934780120850e-01 -1.219473257660865784e-01 6.601018458604812622e-02 -7.028749585151672363e-02 -2.714459896087646484e-01 2.955532968044281006e-01 1.513178367167711258e-02 -1.235706582665443420e-01
2.481354326009750366e-01 2.366221323609352112e-02 3.327557817101478577e-02 -6.222128868103027344e-02 -3.446336090564727783e-02 8.307413756847381592e-02 -3.546782955527305603e-02 1.137027293443679810e-01 -2.174941599369049072e-01 -1.460937112569808960e-01 -2.141667902469635010e-01 -2.951335012912750244e-01 -9.444133192300796509e-02 -1.749199628829956055e-01 2.648906707763671875e-01 1.067066192626953125e-01 -1.104315072298049927e-01 1.374763157218694687e-02 -1.654719114303588867e-01 -1.690246164798736572e-01 -2.429143190383911133e-01 1.107709556818008423e-01 -3.065709769725799561e-01 -8.316228538751602173e-02 3.682418167591094971e-01 1.102184783667325974e-02 -1.602019965648651123e-01 8.561792224645614624e-02 1.085930392146110535e-01 1.088627614080905914e-02 -2.164452522993087769e-01 -3.463164865970611572e-01
2.575248479843139648e-01 5.424598604440689087e-02 -5.317610874772071838e-02 -2.606939077377319336e-01 1.328184362500905991e-02 -4.062663018703460693e-02 1.070630177855491638e-01 -7.868266105651855469e-02 -3.471176326274871826e-02 -6.530708819627761841e-02 -3.135197758674621582e-01 -1.690389811992645264e-01 -3.129524365067481995e-02 -8.078069239854812622e-02 -2.934556901454925537e-01 -1.603334546089172363e-01 -9.397443383932113647e-02 -6.411223858594894409e-02 -3.771090507507324219e-01 1.157187074422836304e-01 -1.296866238117218018e-01 -3.826197236776351929e-02 -8.038560301065444946e-02 -3.672653138637542725e-01 -5.628634244203567505e-02 3.231381252408027649e-02 -8.406594395637512207e-02 -1.988310515880584717e-01 -3.181816935539245605e-01 1.578529626131057739e-01 8.754627406597137451e-02 -2.756732106208801270e-01
-1.264381259679794312e-01 1.568890362977981567e-01 2.650440931320190430e-01 -1.554390341043472290e-01 -5.020040273666381836e-02 -2.545269429683685303e-01 -6.391010433435440063e-02 9.524883329868316650e-02 -1.165751665830612183e-01 -1.022167280316352844e-01 -1.352044045925140381e-01 -4.324576631188392639e-02 -4.424219578504562378e-02 -7.154044578783214092e-04 2.125378698110580444e-01 -8.242697268724441528e-02 -1.922869384288787842e-01 -1.099413856863975525e-01 -2.731365524232387543e-02 2.721460163593292236e-01 -1.545353531837463379e-01 2.451402842998504639e-01 -6.917663663625717163e-02 -3.317280411720275879e-01 1.076520904898643494e-01 -8.605015277862548828e-02 -2.925960533320903778e-02 -1.762771606445312500e-01 -3.119648396968841553e-01 1.555267907679080963e-02 -1.335611939430236816e-01 -4.443144500255584717e-01
-5.106968060135841370e-02 2.345396131277084351e-01 -2.396465465426445007e-02 -2.382658123970031738e-01 1.916748136281967163e-01 1.404132395982742310e-01 1.714850217103958130e-01 2.542320489883422852e-01 -3.444451689720153809e-01 -2.811711728572845459e-01 -3.946141898632049561e-01 -2.921766936779022217e-01 -5.302098020911216736e-02 1.930425688624382019e-02 9.243109822273254395e-02 -9.476880729198455811e-02 -1.172508671879768372e-01 -7.973695546388626099e-02 7.411240786314010620e-02 -1.900701900012791157e-03 -2.341199293732643127e-02 2.831284403800964355e-01 -5.137408897280693054e-02 4.751732572913169861e-02 -5.562056228518486023e-02 -9.995658695697784424e-02 4.502696171402931213e-02 -1.613966375589370728e-01 -8.595519512891769409e-02 2.950736284255981445e-01 -1.643165647983551025e-01 3.491952270269393921e-02
-9.011361002922058105e-02 2.005061209201812744e-01 -2.744821608066558838e-01 -1.618511080741882324e-01 1.252869218587875366e-01 1.685849130153656006e-01 1.158068627119064331e-01 1.075189858675003052e-01 -1.651770919561386108e-01 -1.723229736089706421e-01 -3.084820806980133057e-01 -1.630307734012603760e-01 -1.653862446546554565e-01 -1.917900741100311279e-01 2.517038583755493164e-01 -2.115918397903442383e-01 -5.834430828690528870e-02 -1.389225423336029053e-01 -2.986423857510089874e-02 -1.042202562093734741e-01 1.324988529086112976e-02 2.778081893920898438e-01 -1.289684474468231201e-01 -2.412998378276824951e-01 -1.241489127278327942e-01 -6.635940074920654297e-02 3.021265007555484772e-02 -1.566755026578903198e-01 -3.235152959823608398e-01 1.675428748130798340e-01 2.549181878566741943e-01 -2.022645063698291779e-02
-3.596015274524688721e-03 2.153849601745605469e-01 -3.065270185470581055e-01 -1.038774996995925903e-01 -3.019552864134311676e-02 -1.573676913976669312e-01 3.550642728805541992e-02 2.590300142765045166e-01 -2.438580095767974854e-01 -3.967762887477874756e-01 -1.660145670175552368e-01 1.603100150823593140e-01 1.962156444787979126e-01 1.240175310522317886e-02 8.462306857109069824e-02 -6.819181609898805618e-03 -8.925220929086208344e-03 6.527707725763320923e-02 2.917118966579437256e-01 -1.014575213193893433e-01 1.017902866005897522e-01 1.166883260011672974e-01 -6.077133491635322571e-02 -2.997649610042572021e-01 -5.589497834444046021e-02 -2.871347367763519287e-01 -8.599168807268142700e-02 3.035551635548472404e-03 -7.031571120023727417e-02 2.153468132019042969e-01 -1.905801445245742798e-01 -2.022854685783386230e-01
-1.389257609844207764e-01 1.770393401384353638e-01 -1.210357770323753357e-01 -1.474600732326507568e-01 1.260927617549896240e-01 -1.590429991483688354e-01 3.662439761683344841e-03 2.554181218147277832e-01 -3.419178128242492676e-01 -1.197937279939651489e-01 -3.563792705535888672e-01 -1.128039509057998657e-02 -1.412823796272277832e-01 -7.069098949432373047e-02 1.002009734511375427e-01 -8.495120704174041748e-02 -2.654463946819305420e-01 -8.968073874711990356e-02 9.913927875459194183e-03 2.678293287754058838e-01 1.175514012575149536e-01 1.750922203063964844e-01 6.324771046638488770e-02 -3.134512901306152344e-01 2.575605548918247223e-02 -2.271040230989456177e-01 8.958884328603744507e-02 -3.242512345314025879e-01 -5.697675421833992004e-02 1.286756247282028198e-01 8.993403613567352295e-02 -1.247023120522499084e-01
7.231298834085464478e-02 1.705892980098724365e-01 -3.006713092327117920e-01 8.140400052070617676e-02 -3.806787426583468914e-04 -1.444628983736038208e-01 8.883041143417358398e-02 -6.636570394039154053e-02 2.885257899761199951e-01 -1.297288984060287476e-01 -5.851577967405319214e-02 -1.544144600629806519e-01 -5.267256498336791992e-02 -3.386578261852264404e-01 -9.462380409240722656e-02 2.158537656068801880e-01 -2.754979729652404785e-01 -8.249563979916274548e-04 -6.849642843008041382e-02 -3.073188364505767822e-01 -3.186570107936859131e-01 8.440429717302322388e-02 -4.128136858344078064e-02 -5.314305052161216736e-02 1.867844611406326294e-01 4.684543982148170471e-02 1.089958474040031433e-01 -1.133514270186424255e-01 -1.633881032466888428e-01 2.547669410705566406e-01 -3.010405600070953369e-01 5.339263007044792175e-02
-1.825269013643264771e-01 3.646003827452659607e-02 1.072488501667976379e-01 -1.669113636016845703e-01 6.722667813301086426e-02 -2.027010768651962280e-01 -1.642074435949325562e-01 2.619279921054840088e-01 -6.740096211433410645e-02 -1.557850688695907593e-01 -4.147838354110717773e-01 -2.929564416408538818e-01 1.253358870744705200e-01 1.690210700035095215e-01 1.201851144433021545e-01 2.290555238723754883e-01 -2.547930926084518433e-02 -4.378018900752067566e-02 -1.173342987895011902e-01 -3.713699989020824432e-03 -2.210599333047866821e-01 7.510639727115631104e-02 -1.169475093483924866e-01 -1.163670644164085388e-01 -3.952856659889221191e-01 -1.673763692378997803e-01 -8.152016252279281616e-02 -6.496946513652801514e-02 -2.219341993331909180e-01 7.910175621509552002e-02 -1.701808571815490723e-01 9.626600891351699829e-02
6.997373700141906738e-02 -6.738203018903732300e-02 3.999465331435203552e-02 1.046634837985038757e-01 -9.383048862218856812e-02 -9.818001836538314819e-02 -1.864637881517410278e-01 2.713676095008850098e-01 -1.709818094968795776e-01 -2.714219391345977783e-01 -3.242054879665374756e-01 -4.832073450088500977e-01 -5.513340979814529419e-02 -1.408013850450515747e-01 6.835735868662595749e-03 2.150656096637248993e-02 -1.475807577371597290e-01 -2.850002646446228027e-01 3.677471727132797241e-02 8.938137441873550415e-03 1.940313279628753662e-01 1.648524552583694458e-01 -9.846407175064086914e-02 -2.869007289409637451e-01 1.805898733437061310e-02 3.649682272225618362e-03 3.664528951048851013e-02 -1.930816173553466797e-01 -2.597349286079406738e-01 -9.709686040878295898e-02 -2.928010001778602600e-02 -9.110542386770248413e-02
-5.651479586958885193e-02 6.248349323868751526e-02 -6.571613997220993042e-02 -3.954206407070159912e-01 -7.920899987220764160e-02 1.437073200941085815e-02 2.500870525836944580e-01 5.288533121347427368e-02 -2.952027916908264160e-01 5.098713189363479614e-02 1.665834486484527588e-01 -3.865679800510406494e-01 1.547017786651849747e-02 -3.071786761283874512e-01 3.014877438545227051e-02 1.614482402801513672e-01 -1.291097849607467651e-01 1.535619348287582397e-01 -7.293570041656494141e-02 -1.292952448129653931e-01 1.314168795943260193e-02 1.742305159568786621e-01 -1.877787522971630096e-02 -2.228286117315292358e-01 -1.176940873265266418e-01 -9.381793439388275146e-03 -4.203806445002555847e-02 -8.259476721286773682e-02 -2.619293332099914551e-01 2.499414831399917603e-01 -1.418089959770441055e-02 -2.743602991104125977e-01
-2.486219257116317749e-01 7.052491605281829834e-02 -3.402382135391235352e-01 -2.547514438629150391e-01 1.875511109828948975e-01 -7.218807190656661987e-02 1.821536570787429810e-01 -6.926202774047851562e-02 -1.138068214058876038e-01 1.915753781795501709e-01 1.890191063284873962e-02 -3.834207355976104736e-01 -3.614266589283943176e-02 -1.140140816569328308e-01 -8.531361818313598633e-02 2.087286263704299927e-01 -1.878748387098312378e-01 4.483191668987274170e-02 2.300404943525791168e-02 -1.501436829566955566e-01 1.173237897455692291e-02 2.248748689889907837e-01 8.796102367341518402e-03 -1.482266187667846680e-01 9.621068090200424194e-02 1.348977386951446533e-01 -5.277549847960472107e-02 -1.763247549533843994e-01 -4.513526260852813721e-01 6.963295489549636841e-02 -6.763328611850738525e-02 -6.640888005495071411e-02
-9.230585768818855286e-03 1.388866603374481201e-01 -2.926985323429107666e-01 -2.814725339412689209e-01 -8.110226481221616268e-04 2.585586346685886383e-02 3.915865719318389893e-02 2.504322528839111328e-01 3.583581373095512390e-02 -1.961175054311752319e-01 5.400225520133972168e-02 -2.646209895610809326e-01 1.089481711387634277e-01 -2.369139939546585083e-01 1.342114955186843872e-01 3.529067039489746094e-01 1.526399399153888226e-03 1.652384698390960693e-01 -8.809753507375717163e-02 7.051808387041091919e-02 -2.496475428342819214e-01 2.243090122938156128e-01 -8.115532994270324707e-02 -2.454027384519577026e-01 1.771223992109298706e-01 -6.420809030532836914e-02 -1.446107029914855957e-01 -3.797626197338104248e-01 4.951910674571990967e-02 3.889178484678268433e-02 4.200761765241622925e-02 4.151054099202156067e-02
-1.437570899724960327e-01 3.639630079269409180e-01 2.706911861896514893e-01 8.067482849583029747e-04 -8.074022829532623291e-02 -2.571218647062778473e-02 3.596860170364379883e-02 2.852354943752288818e-01 -1.995970010757446289e-01 -1.285247225314378738e-02 -2.486135959625244141e-01 -1.381849646568298340e-01 -4.580225422978401184e-02 1.037499904632568359e-01 -5.518725141882896423e-02 1.614020317792892456e-01 -4.306976795196533203e-01 -2.335841208696365356e-02 -1.484910994768142700e-01 -1.965299695730209351e-01 -2.450222074985504150e-01 -5.221274495124816895e-02 -1.663923710584640503e-01 -1.329233050346374512e-01 7.959365844726562500e-02 9.928389638662338257e-02 5.789473652839660645e-02 -2.557459175586700439e-01 -2.284328043460845947e-01 3.205795586109161377e-02 1.595315635204315186e-01 4.944295808672904968e-02
-1.621589511632919312e-01 3.131060898303985596e-01 -6.433282047510147095e-03 -1.484622955322265625e-01 8.842012286186218262e-02 -2.539823949337005615e-01 8.359467238187789917e-02 1.075440738350152969e-02 5.499806255102157593e-03 -1.060916781425476074e-01 -7.094976305961608887e-02 3.542098775506019592e-02 -7.434859406203031540e-03 -1.084577143192291260e-01 1.298588067293167114e-01 -1.643394827842712402e-01 -3.349252641201019287e-01 -1.457272190600633621e-02 -1.212487891316413879e-01 3.345081508159637451e-01 -1.624447256326675415e-01 1.862021386623382568e-01 -1.573632657527923584e-02 -1.793392151594161987e-01 -1.717391051352024078e-02 -2.121811360120773315e-01 2.245532348752021790e-02 -1.644643098115921021e-01 -3.496519029140472412e-01 1.713548898696899414e-01 8.994579315185546875e-03 -3.793044686317443848e-01
-7.333672046661376953e-02 2.841578125953674316e-01 -1.628875732421875000e-01 -3.086017966270446777e-01 2.048830538988113403e-01 2.761634765192866325e-03 4.520795866847038269e-02 2.220319658517837524e-01 2.899204194545745850e-01 -5.886887665838003159e-03 -8.249457925558090210e-02 -2.917141914367675781e-01 2.032181024551391602e-01 -3.146885037422180176e-01 2.636824548244476318e-01 1.236539334058761597e-01 -2.622804231941699982e-02 1.031056046485900879e-01 3.698104992508888245e-02 1.977902054786682129e-01 -1.923575550317764282e-01 -4.781405255198478699e-02 -9.468518942594528198e-02 -2.392383068799972534e-01 1.004940122365951538e-01 -6.547445431351661682e-03 -2.242785543203353882e-01 -7.108870148658752441e-02 -2.082601040601730347e-01 1.656914204359054565e-01 -5.357331037521362305e-02 -3.403491899371147156e-02
-5.718499422073364258e-02 3.932501003146171570e-02 -1.914564371109008789e-01 8.340144529938697815e-03 5.163826420903205872e-02 -2.732238173484802246e-01 9.868109226226806641e-02 3.068729639053344727e-01 1.080415584146976471e-02 1.208666414022445679e-01 -3.251903951168060303e-01 -4.681574702262878418e-01 -1.078854575753211975e-01 5.291624367237091064e-02 8.491361141204833984e-02 2.315235286951065063e-01 -6.247261166572570801e-02 9.487120062112808228e-02 1.212119013071060181e-01 -7.543683052062988281e-02 -2.759781181812286377e-01 8.107203990221023560e-02 -4.249682649970054626e-02 -4.167893901467323303e-02 -3.072259426116943359e-01 -9.088370949029922485e-02 8.716905117034912109e-02 -2.264969795942306519e-01 -4.317164793610572815e-02 2.249952554702758789e-01 -1.453574746847152710e-01 -8.720493316650390625e-02
1.394991725683212280e-01 2.529958486557006836e-01 -2.604821510612964630e-02 -2.216187119483947754e-02 -1.999991089105606079e-01 4.718053340911865234e-02 -7.123868167400360107e-02 3.076685369014739990e-01 -2.929347753524780273e-01 2.106111310422420502e-02 -2.157581895589828491e-01 6.119257956743240356e-02 2.124574184417724609e-01 2.096977680921554565e-01 -1.139720156788825989e-01 -8.241447806358337402e-02 -2.525910362601280212e-02 -2.023343890905380249e-01 4.642679169774055481e-02 -1.659462898969650269e-01 -2.187248170375823975e-01 1.576150357723236084e-01 -4.350722581148147583e-02 -4.222629666328430176e-01 2.906503528356552124e-02 -3.442838788032531738e-02 -2.472173124551773071e-01 1.114968359470367432e-01 -2.021639607846736908e-02 2.303533107042312622e-01 -7.896391302347183228e-02 -2.617669403553009033e-01
7.924409210681915283e-02 2.589459531009197235e-02 2.427052855491638184e-01 8.476729691028594971e-02 -1.824896037578582764e-01 -8.539679646492004395e-02 -3.509647026658058167e-02 6.941182166337966919e-02 -2.954204380512237549e-01 4.929400607943534851e-02 -1.931381225585937500e-01 -1.980739384889602661e-01 1.559148728847503662e-01 1.004637181758880615e-01 -8.219934254884719849e-02 3.871533870697021484e-01 -9.821826964616775513e-02 -2.245308607816696167e-01 -2.190815210342407227e-01 7.791779935359954834e-02 -2.554763806983828545e-03 2.502143681049346924e-01 -1.613837480545043945e-01 -1.636480391025543213e-01 -4.583594202995300293e-02 1.253978163003921509e-01 -2.210650891065597534e-01 -4.366396665573120117e-01 -9.459076076745986938e-02 7.294755429029464722e-02 -1.477464735507965088e-01 -3.562241559848189354e-03
-1.972647160291671753e-01 2.145951837301254272e-01 2.057093977928161621e-01 -1.164919361472129822e-01 3.186294808983802795e-02 -8.627755939960479736e-02 4.539301618933677673e-02 5.050516724586486816e-01 -3.398164361715316772e-02 7.841257750988006592e-02 -2.282722443342208862e-01 -7.798454910516738892e-02 -1.132229864597320557e-01 1.445360034704208374e-01 -2.500205338001251221e-01 1.991715282201766968e-02 -2.341317236423492432e-01 6.263048201799392700e-02 -3.894393146038055420e-02 -1.568757146596908569e-01 -1.334135830402374268e-01 8.512894809246063232e-02 -1.176316142082214355e-01 -1.262656450271606445e-01 -1.610279083251953125e-01 -5.279743671417236328e-02 6.072674691677093506e-02 -3.115211725234985352e-01 -1.454795300960540771e-01 -1.236676946282386780e-01 -1.083930060267448425e-01 -3.377736508846282959e-01
3.898430764675140381e-01 -4.814589768648147583e-02 1.067024841904640198e-01 -2.352217435836791992e-01 -1.377898175269365311e-02 1.508089005947113037e-01 4.190164618194103241e-03 9.814371168613433838e-02 -1.164439171552658081e-01 1.579085439443588257e-01 -1.664984226226806641e-01 -3.166074156761169434e-01 1.099817547947168350e-02 -1.991481147706508636e-02 1.451929956674575806e-01 1.553701311349868774e-01 -3.461773097515106201e-01 -1.604722291231155396e-01 -1.114104911684989929e-01 -3.264328837394714355e-01 -2.381396442651748657e-01 1.171363443136215210e-01 7.326862215995788574e-02 -1.553950160741806030e-01 2.283360362052917480e-01 1.015068367123603821e-01 -1.586186587810516357e-01 -1.224307417869567871e-01 -8.184655010700225830e-02 2.304804027080535889e-01 2.633980009704828262e-03 -8.536172658205032349e-02
4.678572341799736023e-02 1.434230059385299683e-01 9.391789138317108154e-02 -8.711206912994384766e-02 2.686963789165019989e-02 -2.960108518600463867e-01 7.699032872915267944e-02 3.963751196861267090e-01 6.328749656677246094e-02 -3.076713681221008301e-01 1.384133696556091309e-01 -6.062969937920570374e-02 3.950715065002441406e-01 -1.494975686073303223e-01 8.336044102907180786e-02 -7.722371257841587067e-03 -1.705469489097595215e-01 -6.536662578582763672e-02 -9.070125967264175415e-02 6.684895604848861694e-02 -1.999402195215225220e-01 2.495417743921279907e-02 1.100602280348539352e-02 -4.296992123126983643e-01 1.010107994079589844e-01 -5.792189389467239380e-02 -2.449550330638885498e-01 -6.105739995837211609e-02 -1.119711473584175110e-01 1.655355840921401978e-01 -3.842319920659065247e-02 -1.112873181700706482e-01
-1.854851543903350830e-01 1.758440732955932617e-01 -1.558229625225067139e-01 -2.788215503096580505e-02 -9.814754873514175415e-02 4.292163997888565063e-02 -6.676844507455825806e-02 1.603556424379348755e-01 -1.259490996599197388e-01 -2.068817466497421265e-01 -3.714667856693267822e-01 -1.806308329105377197e-01 -2.069285511970520020e-01 -2.374431341886520386e-01 2.151706516742706299e-01 -1.883261650800704956e-02 -3.131015300750732422e-01 7.824023067951202393e-02 1.521632969379425049e-01 7.259995210915803909e-03 -1.438166666775941849e-02 1.377503424882888794e-01 -1.520397663116455078e-01 3.838164359331130981e-02 1.516529321670532227e-01 -2.142638266086578369e-01 2.345154806971549988e-02 -3.459330797195434570e-01 -1.261256188154220581e-01 1.821094155311584473e-01 1.855092048645019531e-01 -2.215730100870132446e-01
-2.972618117928504944e-02 1.431027203798294067e-01 -2.127245068550109863e-01 -9.814186394214630127e-02 1.035492517985403538e-03 4.654862731695175171e-02 1.431274563074111938e-01 -2.080813050270080566e-01 1.002904325723648071e-01 -2.081787139177322388e-01 -1.953931599855422974e-01 -2.314146161079406738e-01 9.838651865720748901e-02 -8.502198010683059692e-02 2.725217938423156738e-01 1.237979158759117126e-01 1.925941184163093567e-02 3.478930890560150146e-02 -6.753508001565933228e-02 -2.178625464439392090e-01 -7.528715580701828003e-02 3.692537844181060791e-01 -2.319176346063613892e-01 -2.811561524868011475e-01 7.250995188951492310e-02 2.508438006043434143e-02 1.650891155004501343e-01 -2.702108398079872131e-02 -9.251918643712997437e-02 1.289205700159072876e-01 -3.379428088665008545e-01 -3.232000470161437988e-01
1.876367032527923584e-01 2.248053252696990967e-01 -1.988290101289749146e-01 1.285208016633987427e-01 3.978618979454040527e-02 -9.696785360574722290e-02 2.361506372690200806e-01 4.097345471382141113e-01 1.390484422445297241e-01 -1.538798213005065918e-01 -3.032943904399871826e-01 -6.009449250996112823e-03 2.637932635843753815e-02 6.429478991776704788e-03 -1.843340396881103516e-01 8.700200915336608887e-02 -3.351832181215286255e-02 1.923923045396804810e-01 -9.743141382932662964e-02 -9.989281743764877319e-02 -6.997176259756088257e-02 5.838696658611297607e-02 -1.390811949968338013e-01 -5.013342574238777161e-02 3.046227991580963135e-01 1.499790400266647339e-01 -3.809640109539031982e-01 -1.278157681226730347e-01 -2.743587493896484375e-01 -5.464835837483406067e-02 3.994378075003623962e-02 -4.313905909657478333e-02
-4.637025296688079834e-02 3.354267179965972900e-01 -1.818883419036865234e-01 -2.064024657011032104e-01 -7.729794085025787354e-02 -2.464537471532821655e-01 1.504229474812746048e-02 1.517734974622726440e-01 1.648066192865371704e-01 -2.728025615215301514e-02 -1.319673806428909302e-01 -2.259320318698883057e-01 9.675540030002593994e-02 -1.162566430866718292e-02 -1.841939426958560944e-02 2.906800806522369385e-01 -1.828447566367685795e-03 6.357528269290924072e-02 -7.173368334770202637e-02 -2.480120770633220673e-02 -2.840154170989990234e-01 1.456797271966934204e-01 -2.880831956863403320e-01 -1.568073034286499023e-01 9.419028460979461670e-02 -3.911329805850982666e-01 -1.762999147176742554e-01 -2.340625077486038208e-01 -9.551546722650527954e-02 2.023551911115646362e-01 9.786648303270339966e-02 4.831539094448089600e-02
-1.337633430957794189e-01 1.749926060438156128e-01 9.538730606436729431e-03 -3.251606822013854980e-01 1.938079148530960083e-01 -2.226480841636657715e-01 1.802157312631607056e-01 3.922192752361297607e-01 1.541201025247573853e-01 4.187646321952342987e-03 -9.511681646108627319e-02 -3.830738663673400879e-01 -5.576026439666748047e-02 7.700345013290643692e-03 -3.992969915270805359e-02 -6.750541180372238159e-02 -4.428879171609878540e-02 -9.241178631782531738e-03 -8.455444127321243286e-02 -1.342566758394241333e-01 -2.470999062061309814e-01 1.493999212980270386e-01 -5.326665937900543213e-02 -5.372106656432151794e-02 -2.333295196294784546e-01 1.679087802767753601e-02 -1.722188293933868408e-02 -9.401797503232955933e-02 2.896893769502639771e-02 -9.160485118627548218e-03 4.610905796289443970e-02 -4.473264217376708984e-01
1.738004833459854126e-01 1.903308480978012085e-01 3.454498350620269775e-01 -1.258582770824432373e-01 -1.516286842525005341e-02 1.489383131265640259e-01 -1.914599835872650146e-01 2.734713852405548096e-01 -2.415524423122406006e-01 -1.041098535060882568e-01 -1.176560297608375549e-01 -1.169803664088249207e-01 2.979218401014804840e-02 -1.698351204395294189e-01 -3.930167853832244873e-02 1.961652934551239014e-01 -1.014665439724922180e-01 -1.651969359954819083e-04 -8.466675877571105957e-02 -1.154390797019004822e-01 -9.170853346586227417e-02 2.210184484720230103e-01 -1.652835682034492493e-02 -5.951241403818130493e-02 2.142621725797653198e-01 1.758259534835815430e-01 -1.784250140190124512e-01 -1.012111678719520569e-01 2.046807110309600830e-01 1.174752712249755859e-01 -3.218608498573303223e-01 -3.577833473682403564e-01
2.997140884399414062e-01 -2.997438609600067139e-02 1.184985190629959106e-01 -3.589741885662078857e-01 2.398816198110580444e-01 -1.225818544626235962e-01 -6.451644748449325562e-02 -6.148601695895195007e-02 1.237227842211723328e-01 -1.762467771768569946e-01 -3.066864609718322754e-01 -6.995767354965209961e-02 -2.683610282838344574e-02 -1.022236943244934082e-01 -8.887138962745666504e-02 -1.037087365984916687e-01 -5.782534554600715637e-02 2.742353640496730804e-02 -1.459592729806900024e-01 2.145366743206977844e-03 1.399051770567893982e-02 1.029178127646446228e-01 -7.353017479181289673e-02 -3.202546834945678711e-01 -1.484733074903488159e-01 4.176625609397888184e-02 1.355594140477478504e-03 -9.870408475399017334e-02 -5.012150406837463379e-01 1.879899054765701294e-01 4.340897127985954285e-02 -2.111295908689498901e-01
1.692997217178344727e-01 1.901345998048782349e-01 -2.849733531475067139e-01 -1.869793385267257690e-01 -2.906607836484909058e-02 -1.987557709217071533e-01 -1.062105000019073486e-01 -2.369402199983596802e-01 -2.073985487222671509e-01 -1.938023418188095093e-01 -5.251673981547355652e-03 -3.019718527793884277e-01 6.551256030797958374e-02 -5.595296993851661682e-02 -8.801677078008651733e-02 7.609276473522186279e-02 -3.630073666572570801e-01 1.846425421535968781e-02 -1.445565372705459595e-01 -7.066816836595535278e-02 -2.631597816944122314e-01 1.182353720068931580e-01 1.106442958116531372e-01 -1.914917975664138794e-01 1.225135922431945801e-01 -1.818600744009017944e-01 4.531484469771385193e-02 -1.692208051681518555e-01 -2.526052296161651611e-01 -7.897085696458816528e-02 1.635492742061614990e-01 -2.297432571649551392e-01
6.745689362287521362e-02 2.589043378829956055e-01 1.354878582060337067e-02 -1.034374907612800598e-01 -1.217101886868476868e-01 7.878759503364562988e-02 3.459529280662536621e-01 -1.066484376788139343e-01 2.532560378313064575e-02 -9.004466235637664795e-02 5.282090976834297180e-02 -1.254499107599258423e-01 -2.722431533038616180e-02 -1.795239001512527466e-01 -2.387618422508239746e-01 -2.379426173865795135e-02 -1.195778548717498779e-01 1.762504130601882935e-01 -2.436119019985198975e-01 -1.625220626592636108e-01 -2.129622697830200195e-01 2.645872235298156738e-01 6.162411719560623169e-02 -1.191637516021728516e-01 -9.055583924055099487e-02 3.619649261236190796e-02 -3.034548461437225342e-01 -2.616460621356964111e-01 1.406385190784931183e-02 -3.187865763902664185e-02 -3.654636740684509277e-01 -2.798655927181243896e-01
-2.595645785331726074e-01 -5.025603249669075012e-02 3.128506243228912354e-02 -1.950521320104598999e-01 3.148246183991432190e-02 -3.202942013740539551e-01 9.395261108875274658e-02 3.172608911991119385e-01 -4.555305093526840210e-02 -1.539030969142913818e-01 -2.889522314071655273e-01 -1.292060017585754395e-01 4.614859446883201599e-02 1.022635996341705322e-01 1.176258455961942673e-02 1.584892421960830688e-01 -1.726126521825790405e-01 2.698547393083572388e-02 4.888085648417472839e-03 -1.464229226112365723e-01 -2.769013643264770508e-01 -1.971498578786849976e-01 -1.850777566432952881e-01 -1.169546768069267273e-01 -3.625172674655914307e-01 1.260081678628921509e-01 1.218273565173149109e-01 -4.540422186255455017e-02 -1.785249412059783936e-01 4.239835962653160095e-02 -2.450704574584960938e-01 -2.020686864852905273e-01
1.149425283074378967e-01 3.154502213001251221e-01 -2.313509732484817505e-01 -1.312928944826126099e-01 1.297511905431747437e-01 -2.819973230361938477e-01 1.020385175943374634e-01 2.545112073421478271e-01 -1.351231932640075684e-01 -1.881382018327713013e-01 -3.878002166748046875e-01 -1.724357157945632935e-01 6.934665143489837646e-02 -9.978956729173660278e-02 -2.171443253755569458e-01 -1.309208851307630539e-02 -2.272696048021316528e-01 -1.016366109251976013e-01 -1.006174758076667786e-01 -3.278606757521629333e-02 -1.060474440455436707e-01 -1.100345235317945480e-02 1.495981961488723755e-01 3.168392479419708252e-01 -7.340122759342193604e-02 3.964837267994880676e-02 1.510910987854003906e-01 1.110829859972000122e-01 -7.020651549100875854e-02 2.333741039037704468e-01 -1.878935098648071289e-02 -1.997948586940765381e-01
3.846389651298522949e-01 9.356997162103652954e-02 1.523104906082153320e-01 -1.879165917634963989e-01 -3.765314817428588867e-02 -1.887915730476379395e-01 -4.687229171395301819e-02 2.710501551628112793e-01 -4.808535333722829819e-03 -2.352983802556991577e-01 -1.899971514940261841e-01 1.847303844988346100e-02 -1.478029191493988037e-01 -1.190313473343849182e-01 9.746029973030090332e-02 1.344556361436843872e-01 -1.351126283407211304e-01 2.155765444040298462e-01 2.865843474864959717e-01 -3.174338117241859436e-02 1.279131621122360229e-01 9.402325004339218140e-02 1.094729155302047729e-01 -1.590618193149566650e-01 -3.520153462886810303e-02 1.354255080223083496e-01 -1.198061481118202209e-01 -2.989709079265594482e-01 -3.436550199985504150e-01 1.925785690546035767e-01 1.598424278199672699e-02 -1.659234017133712769e-01
1.852127350866794586e-02 1.050373390316963196e-01 -9.762101620435714722e-02 -1.222982704639434814e-01 -2.213366888463497162e-02 -2.302241325378417969e-02 -1.858606338500976562e-01 2.648909091949462891e-01 -2.855383455753326416e-01 -2.198068052530288696e-01 -2.536414861679077148e-01 -1.098629273474216461e-02 6.400994211435317993e-02 -4.960587993264198303e-02 1.920507401227951050e-01 -2.413732260465621948e-01 -2.219493985176086426e-01 8.579025417566299438e-02 1.961587369441986084e-02 6.670133024454116821e-02 -8.803505450487136841e-02 2.265331596136093140e-01 8.087287098169326782e-02 -3.219466507434844971e-01 -6.036353111267089844e-02 -4.026447832584381104e-01 -6.436377018690109253e-02 -3.710838034749031067e-02 -1.490330100059509277e-01 2.865743637084960938e-01 -2.083677798509597778e-02 -2.358656227588653564e-01
-1.159442737698554993e-01 2.217478901147842407e-01 1.068168804049491882e-01 2.007663100957870483e-01 1.471520513296127319e-01 1.492387801408767700e-01 1.874201893806457520e-01 1.633410602807998657e-01 -1.180401369929313660e-01 -1.557388901710510254e-01 -2.997970581054687500e-01 8.615376055240631104e-02 -1.124307736754417419e-01 -1.458811014890670776e-01 -1.222385093569755554e-01 4.709166660904884338e-02 -7.872344553470611572e-02 1.125436723232269287e-01 -1.125940904021263123e-01 -2.317474037408828735e-01 -1.609827950596809387e-02 1.252300143241882324e-01 -3.616078197956085205e-02 6.456906348466873169e-02 1.927748471498489380e-01 -8.418522775173187256e-02 -2.033468931913375854e-01 -1.478194445371627808e-01 -4.379293620586395264e-01 6.359808146953582764e-02 -1.145575866103172302e-01 -4.126719832420349121e-01
-8.682606369256973267e-02 1.680643111467361450e-01 1.815463230013847351e-02 -1.518285721540451050e-01 1.478918343782424927e-01 4.558631218969821930e-03 3.329337015748023987e-02 4.061361551284790039e-01 2.134621888399124146e-01 -1.517469733953475952e-01 6.391417980194091797e-02 -1.885717809200286865e-01 2.364199012517929077e-01 -2.911708950996398926e-01 2.082930952310562134e-01 2.135434299707412720e-01 1.745647042989730835e-01 2.172641269862651825e-02 6.517233699560165405e-02 8.486178517341613770e-02 -2.654737532138824463e-01 1.466552317142486572e-01 -2.098846882581710815e-01 -3.325225710868835449e-01 1.924262046813964844e-01 6.083064153790473938e-02 7.751713972538709641e-03 -2.573813870549201965e-02 -8.812430500984191895e-02 2.228181362152099609e-01 -5.308518931269645691e-02 -1.558967530727386475e-01
-8.857707679271697998e-02 5.543267354369163513e-02 2.526430785655975342e-01 -1.449404507875442505e-01 1.299359351396560669e-01 -1.553156971931457520e-01 -2.465713769197463989e-02 2.894521057605743408e-01 -4.619838297367095947e-02 1.476563140749931335e-02 -3.250578939914703369e-01 -3.557953536510467529e-01 -7.102684676647186279e-02 6.178547441959381104e-02 5.965932831168174744e-02 -1.227309927344322205e-01 -1.578444242477416992e-01 1.388102322816848755e-01 -1.168675720691680908e-01 -2.182778418064117432e-01 -1.064136102795600891e-01 1.247481405735015869e-01 -3.151331841945648193e-01 -1.276175212115049362e-02 -1.628940552473068237e-01 1.045259535312652588e-01 -4.616892896592617035e-03 -2.095276117324829102e-01 -1.171759366989135742e-01 -2.397894114255905151e-01 -1.935209333896636963e-01 -3.079799711704254150e-01
-1.096304133534431458e-01 3.321054577827453613e-01 -2.606909871101379395e-01 -2.563984890002757311e-04 -1.456834524869918823e-01 1.199246719479560852e-01 1.046345941722393036e-02 1.889503747224807739e-01 1.994121074676513672e-01 -1.024439185857772827e-02 -8.116153627634048462e-02 -1.857707500457763672e-01 -1.405862271785736084e-01 -1.936188191175460815e-01 -6.740541430190205574e-04 -1.442928016185760498e-01 -3.051019310951232910e-01 2.661185525357723236e-02 -3.621741235256195068e-01 -3.499166667461395264e-02 -8.173564821481704712e-02 1.205736324191093445e-01 -1.172135546803474426e-01 -1.364849805831909180e-01 7.371270656585693359e-02 2.608402073383331299e-01 -2.585702836513519287e-01 -8.644670993089675903e-02 -2.475867569446563721e-01 5.868069455027580261e-02 -2.478584647178649902e-01 1.597293019294738770e-01
-8.143194019794464111e-02 2.958399951457977295e-01 1.690077781677246094e-01 -1.221401840448379517e-01 -1.277458816766738892e-01 -1.570448130369186401e-01 -1.037838384509086609e-01 6.483075022697448730e-02 -4.359988495707511902e-03 7.928887009620666504e-02 -1.961421221494674683e-01 -7.518427073955535889e-02 -2.291698381304740906e-02 -1.196649074554443359e-01 4.146799445152282715e-02 -4.096411913633346558e-02 -2.312620431184768677e-01 -5.463808402419090271e-02 7.265444099903106689e-02 3.988706469535827637e-01 -2.155684530735015869e-01 3.494176268577575684e-01 -2.887990511953830719e-02 -3.473899960517883301e-01 7.131913304328918457e-02 -1.348004192113876343e-01 -1.382602900266647339e-01 -1.362567096948623657e-01 -1.662711650133132935e-01 5.922549217939376831e-02 -1.931874006986618042e-01 -3.120931684970855713e-01
-3.535362482070922852e-01 -6.837860494852066040e-02 -1.500697731971740723e-01 -2.430706173181533813e-01 -8.896814286708831787e-02 -1.320029497146606445e-01 2.104455232620239258e-01 2.971134483814239502e-01 -1.914938688278198242e-01 5.561476107686758041e-03 1.244126856327056885e-01 -2.224347144365310669e-01 2.632538229227066040e-02 -2.116561681032180786e-01 -1.723814522847533226e-03 1.560086756944656372e-01 -1.750801503658294678e-01 1.762602627277374268e-01 -3.339664041996002197e-01 7.054823916405439377e-03 1.591410338878631592e-01 1.049325913190841675e-01 -8.274001628160476685e-02 -1.664481908082962036e-01 1.263065934181213379e-01 8.008848875761032104e-02 8.712291717529296875e-02 -2.190677225589752197e-01 -2.035388350486755371e-01 1.623674333095550537e-01 -6.666281074285507202e-02 -2.548790276050567627e-01
-1.895019970834255219e-02 1.199230700731277466e-01 -7.161370664834976196e-02 -4.361718520522117615e-02 -1.097825765609741211e-01 8.052738755941390991e-02 1.047690361738204956e-01 8.296374976634979248e-02 -1.514364182949066162e-01 -1.027012765407562256e-01 -3.778873682022094727e-01 6.540520489215850830e-02 1.539178192615509033e-01 3.975509703159332275e-01 -9.542431682348251343e-02 -1.922395825386047363e-01 7.462962716817855835e-02 -4.680214077234268188e-02 5.660562962293624878e-02 -1.569973677396774292e-01 -1.288118809461593628e-01 3.780248463153839111e-01 -4.615782946348190308e-02 -4.246877133846282959e-01 -9.711928665637969971e-02 3.829789161682128906e-02 -3.633625805377960205e-02 6.394464522600173950e-02 -2.359361499547958374e-01 1.641497313976287842e-01 -1.985562592744827271e-01 -1.324156373739242554e-01
-1.092963144183158875e-01 2.402264773845672607e-01 -1.843465417623519897e-01 -2.710888087749481201e-01 1.228161677718162537e-01 7.601388543844223022e-02 5.879512801766395569e-02 8.243332058191299438e-02 -1.206169128417968750e-01 7.283279299736022949e-02 -1.910117417573928833e-01 1.370292007923126221e-01 4.326986148953437805e-02 -1.619696021080017090e-01 2.293215319514274597e-02 5.041639804840087891e-01 2.838120609521865845e-02 5.881038960069417953e-03 -4.930874705314636230e-02 -1.844289004802703857e-01 3.593223914504051208e-02 6.482701003551483154e-02 3.665807843208312988e-02 -1.293977946043014526e-01 2.162896245718002319e-01 1.209338530898094177e-01 -3.231566250324249268e-01 -9.464816004037857056e-02 -4.034750759601593018e-01 -6.711766868829727173e-02 -1.360915154218673706e-01 -1.111310943961143494e-01
-9.372227941639721394e-04 1.941444426774978638e-01 -2.222246229648590088e-01 -1.628050804138183594e-01 -4.589672386646270752e-02 3.249197453260421753e-02 -2.220032364130020142e-02 1.211675107479095459e-01 -9.134990721940994263e-02 7.850320637226104736e-02 -1.480043381452560425e-01 -6.413523107767105103e-02 -1.286076903343200684e-01 -1.842972040176391602e-01 -8.038978278636932373e-02 2.643262743949890137e-01 -2.731285095214843750e-01 -5.551454797387123108e-02 -2.400359660387039185e-01 4.705957323312759399e-02 1.860244944691658020e-02 -2.396069280803203583e-02 -2.393099963665008545e-01 1.813353896141052246e-01 -4.176827147603034973e-02 2.925827205181121826e-01 -1.109387278556823730e-01 -2.681268453598022461e-01 -1.549065709114074707e-01 1.952353119850158691e-01 -8.625622838735580444e-02 -4.806580841541290283e-01
-1.261529326438903809e-01 3.321040570735931396e-01 4.700609296560287476e-02 -1.833988428115844727e-01 -1.117338761687278748e-01 -8.254209160804748535e-02 1.334588676691055298e-01 5.544707179069519043e-02 -5.624638125300407410e-02 -3.224455714225769043e-01 -1.006083115935325623e-01 -8.411625772714614868e-02 -8.079624176025390625e-02 1.905077486298978329e-03 5.002523213624954224e-02 -2.221293151378631592e-01 -1.509350836277008057e-01 -5.445258691906929016e-02 8.147814869880676270e-02 2.778674066066741943e-01 1.093911007046699524e-01 1.965287774801254272e-01 -8.018734306097030640e-02 -4.596967995166778564e-01 1.607693284749984741e-01 3.578929230570793152e-02 1.059386879205703735e-01 -2.778264582157135010e-01 -2.865853607654571533e-01 1.456461697816848755e-01 -8.769116550683975220e-02 -1.027019768953323364e-01
-8.179864287376403809e-02 9.349989145994186401e-02 7.904754579067230225e-02 1.137991473078727722e-01 7.330671697854995728e-02 -1.909284479916095734e-02 -1.635828055441379547e-02 4.775967299938201904e-01 -8.507664501667022705e-02 -2.176989912986755371e-01 -3.155601024627685547e-01 2.568211033940315247e-02 -1.006499007344245911e-01 1.179567947983741760e-01 -5.867206025868654251e-03 2.118146270513534546e-01 -2.325707077980041504e-01 -1.140345558524131775e-01 -2.830364042893052101e-03 -1.102311611175537109e-01 -1.024513170123100281e-01 2.101853936910629272e-01 -1.807179898023605347e-01 -6.059660017490386963e-02 3.635786175727844238e-01 1.868402063846588135e-01 -7.030755281448364258e-02 -2.189736813306808472e-01 1.784431338310241699e-01 9.458251297473907471e-03 8.556176908314228058e-03 -2.918864786624908447e-01
2.238498926162719727e-01 1.610103696584701538e-01 -2.831919118762016296e-02 3.606037795543670654e-02 3.872280195355415344e-02 1.476691812276840210e-01 3.350560069084167480e-01 2.919165790081024170e-01 2.505178749561309814e-02 -2.865075469017028809e-01 -3.492427766323089600e-01 -1.515519469976425171e-01 4.853995144367218018e-02 1.098699048161506653e-01 -3.056024610996246338e-01 2.118040770292282104e-01 -8.841046690940856934e-02 4.331010952591896057e-02 -6.428870558738708496e-02 3.600732237100601196e-02 -1.048572510480880737e-01 5.977866426110267639e-02 2.166752666234970093e-01 -1.674984246492385864e-01 -9.320783615112304688e-02 1.782482117414474487e-01 -4.245057702064514160e-02 1.271802932024002075e-01 -2.882927954196929932e-01 2.100175619125366211e-01 -6.204491108655929565e-02 -1.629301756620407104e-01
-3.281668722629547119e-01 -6.140485405921936035e-02 1.659292131662368774e-01 -6.604157388210296631e-04 -1.711358278989791870e-01 8.894428610801696777e-02 1.528461724519729614e-01 2.478736639022827148e-01 -6.569904088973999023e-02 -2.411840260028839111e-01 -2.011613100767135620e-01 -1.498866528272628784e-01 1.939991675317287445e-02 -2.294914051890373230e-02 2.115252763032913208e-01 3.276843726634979248e-01 -2.632052898406982422e-01 -1.035574302077293396e-01 -2.080548256635665894e-01 -2.636628970503807068e-02 -7.296693325042724609e-02 2.254820913076400757e-01 2.635088190436363220e-02 -9.310281835496425629e-03 1.384922564029693604e-01 -5.055331438779830933e-02 -3.463450670242309570e-01 -1.230711340904235840e-01 2.415393479168415070e-02 2.694688439369201660e-01 -2.122770547866821289e-01 -6.733608245849609375e-02
-3.584210202097892761e-02 2.226568907499313354e-01 3.568264422938227654e-03 -1.823206096887588501e-01 -9.346054494380950928e-02 -2.688210308551788330e-01 -1.359922140836715698e-01 6.530032958835363388e-03 -8.076074719429016113e-02 -8.202792704105377197e-02 -2.067857831716537476e-01 6.973548233509063721e-02 -4.453317448496818542e-02 -5.079064518213272095e-02 1.141610294580459595e-01 -5.323652178049087524e-02 -7.946964353322982788e-02 -1.439954936504364014e-01 4.458114132285118103e-02 2.821014523506164551e-01 -2.483124285936355591e-01 3.386710882186889648e-01 4.053270816802978516e-02 -3.531744778156280518e-01 1.071170121431350708e-01 -2.563169002532958984e-01 -1.021469756960868835e-01 -1.609431356191635132e-01 -2.002758681774139404e-01 9.576164931058883667e-02 -1.120671778917312622e-01 -3.851563334465026855e-01
1.816884130239486694e-01 2.563401460647583008e-01 3.628469631075859070e-02 -2.324045300483703613e-01 -1.952188760042190552e-01 -2.564755827188491821e-02 -2.512321174144744873e-01 2.578757405281066895e-01 -3.008031547069549561e-01 -3.219489753246307373e-01 -1.735201478004455566e-02 -1.649623215198516846e-01 5.820637568831443787e-02 -3.478453159332275391e-01 -1.758892647922039032e-02 5.252978578209877014e-02 -2.606410384178161621e-01 -5.861955229192972183e-03 -5.995016545057296753e-02 1.689502298831939697e-01 -2.636014223098754883e-01 -3.637159988284111023e-02 -2.072541415691375732e-01 -1.015326976776123047e-01 4.734877124428749084e-02 1.077993363142013550e-01 1.721799969673156738e-01 1.626123189926147461e-01 -4.772328212857246399e-02 1.758362203836441040e-01 -3.227961808443069458e-02 -9.873281233012676239e-03
2.827472090721130371e-01 5.761020258069038391e-02 6.184428930282592773e-02 -1.413052380084991455e-01 8.459167927503585815e-02 2.661201870068907738e-03 7.497842609882354736e-02 1.729234904050827026e-01 -1.810696092434227467e-03 4.343688115477561951e-02 -2.481693327426910400e-01 5.805698409676551819e-02 3.362410068511962891e-01 -1.153843328356742859e-01 6.426633894443511963e-02 3.331425487995147705e-01 -2.244932949542999268e-01 -2.488230168819427490e-02 -1.953870952129364014e-01 5.073018837720155716e-03 -1.658138632774353027e-01 1.836095154285430908e-01 -2.914319932460784912e-01 2.041596919298171997e-01 -1.268193870782852173e-01 2.107433676719665527e-01 -1.264121979475021362e-01 -2.945454418659210205e-01 -1.506035923957824707e-01 -1.866262778639793396e-02 3.953303396701812744e-02 -2.775924801826477051e-01
-1.344168186187744141e-02 2.732541859149932861e-01 -2.161966115236282349e-01 -2.071225047111511230e-01 2.704709768295288086e-01 -2.225463986396789551e-01 -4.317273199558258057e-02 1.749911308288574219e-01 8.774464949965476990e-04 1.519527379423379898e-02 8.550193905830383301e-02 -2.702282965183258057e-01 1.066473647952079773e-01 -7.113667577505111694e-02 1.714450716972351074e-01 1.159704923629760742e-01 -3.260660916566848755e-02 1.063629314303398132e-01 -1.689525246620178223e-01 1.974035203456878662e-01 -3.691976964473724365e-01 4.590661078691482544e-02 -1.269157081842422485e-01 -3.819741606712341309e-01 8.049850165843963623e-02 3.268277272582054138e-02 -2.037945436313748360e-03 -7.954651117324829102e-02 -7.196115702390670776e-02 1.523538380861282349e-01 7.308953255414962769e-02 -3.355199396610260010e-01
4.801166802644729614e-02 1.491105854511260986e-01 2.002684473991394043e-01 1.864686757326126099e-01 2.970407903194427490e-02 -1.839367598295211792e-01 1.087338328361511230e-01 2.460225857794284821e-02 5.944748222827911377e-02 -2.646172344684600830e-01 -3.168321251869201660e-01 -2.055201828479766846e-01 -8.608749508857727051e-02 -2.831469178199768066e-01 -1.715789139270782471e-01 1.452257782220840454e-01 7.626529783010482788e-03 2.267122268676757812e-02 -8.616346120834350586e-02 -5.974263325333595276e-02 -2.658467292785644531e-01 9.308534115552902222e-02 2.073560506105422974e-01 -3.286074101924896240e-01 7.995743304491043091e-02 -6.189196370542049408e-03 2.187668345868587494e-03 -1.624583452939987183e-01 -6.755764782428741455e-02 3.350698053836822510e-01 -3.184119462966918945e-01 7.882705330848693848e-02
8.537233807146549225e-03 5.254283919930458069e-02 1.945452690124511719e-01 -3.915143758058547974e-02 8.678628504276275635e-02 -2.373790889978408813e-01 9.739901870489120483e-03 1.808442026376724243e-01 -5.604426935315132141e-02 -1.322173923254013062e-01 5.989948753267526627e-03 -4.334860295057296753e-02 2.373575866222381592e-01 -1.254585683345794678e-01 2.035787701606750488e-01 3.416157364845275879e-01 -1.893508434295654297e-01 2.397425100207328796e-02 -1.404826045036315918e-01 1.644774526357650757e-01 1.557084638625383377e-02 1.439544111490249634e-01 -1.908291280269622803e-01 -3.264134228229522705e-01 -2.596716582775115967e-01 -2.420196384191513062e-01 -1.398345381021499634e-01 -4.014015197753906250e-01 5.670069158077239990e-02 1.619976311922073364e-01 -3.930208086967468262e-02 -1.533556729555130005e-01
-2.854666709899902344e-01 2.621636688709259033e-01 2.475001066923141479e-01 -4.096177816390991211e-01 -9.482311457395553589e-02 6.334462761878967285e-02 1.827877759933471680e-01 -1.497779935598373413e-01 -6.363952159881591797e-02 -2.579245269298553467e-01 -3.303044289350509644e-02 -1.440221369266510010e-01 1.574535621330142021e-03 2.243261039257049561e-02 7.684482634067535400e-02 2.934372127056121826e-01 -1.360161751508712769e-01 1.607352644205093384e-01 -6.066966429352760315e-02 1.200157329440116882e-01 -5.864194408059120178e-02 2.329259365797042847e-01 -2.384702116250991821e-01 -1.778373867273330688e-01 1.111398711800575256e-01 1.841391921043395996e-01 8.302174508571624756e-02 -9.243481606245040894e-02 -2.273205965757369995e-01 9.438417851924896240e-03 -1.534201055765151978e-01 -1.461385935544967651e-01
-2.620057202875614166e-02 3.271518945693969727e-01 -1.037062034010887146e-01 -1.456595063209533691e-01 1.470718830823898315e-01 -2.351279705762863159e-01 3.921914845705032349e-02 2.503665387630462646e-01 4.471078887581825256e-02 -5.343167576938867569e-03 5.789039656519889832e-02 -3.658604025840759277e-01 -8.380606770515441895e-02 -1.356990784406661987e-01 -1.788598299026489258e-02 3.325014114379882812e-01 5.795590579509735107e-02 8.782271295785903931e-02 1.472321152687072754e-02 7.667483389377593994e-02 -2.892704904079437256e-01 1.187880784273147583e-01 -1.109164133667945862e-01 -2.634501159191131592e-01 -3.430549695622175932e-04 -1.781035214662551880e-02 -2.657724618911743164e-01 -3.386825919151306152e-01 -1.350453216582536697e-02 2.220101505517959595e-01 1.087851002812385559e-01 1.301161828450858593e-03
7.531005144119262695e-02 -4.378325864672660828e-02 1.666534245014190674e-01 -2.581491470336914062e-01 6.966491788625717163e-02 -6.446856260299682617e-02 6.584300845861434937e-02 2.934913933277130127e-01 -1.405363380908966064e-01 -4.236675500869750977e-01 7.368020713329315186e-02 -5.897209420800209045e-02 -1.274976283311843872e-01 -1.506261080503463745e-01 2.757317386567592621e-02 2.056960761547088623e-01 -2.649357020854949951e-01 -2.567681670188903809e-01 2.431918382644653320e-01 -2.202589958906173706e-01 -1.664644926786422729e-01 1.912648975849151611e-01 6.720820069313049316e-02 -7.242735475301742554e-02 9.576844424009323120e-02 -7.692462205886840820e-02 -2.113391309976577759e-01 -1.462976187467575073e-01 -1.252993494272232056e-01 -1.922462731599807739e-01 -6.759295612573623657e-02 -2.283264100551605225e-01
-1.376444380730390549e-02 3.651151061058044434e-01 -1.194223761558532715e-01 -8.827985823154449463e-02 -1.507900059223175049e-01 1.797617822885513306e-01 1.304246634244918823e-01 2.687066197395324707e-01 -1.034447625279426575e-01 -4.295301437377929688e-02 -3.111097514629364014e-01 4.966894164681434631e-02 -8.812575787305831909e-02 -9.702176600694656372e-02 7.801672071218490601e-02 -4.060393571853637695e-02 -2.676023244857788086e-01 -3.034135997295379639e-01 -1.009779646992683411e-01 -2.027600258588790894e-01 -2.868787646293640137e-01 2.158191800117492676e-01 4.855350404977798462e-02 -3.073182106018066406e-01 -4.893225431442260742e-02 1.861884295940399170e-01 2.397907339036464691e-02 -1.459646224975585938e-01 -1.903612911701202393e-01 2.257672883570194244e-02 -3.188008069992065430e-02 1.615577340126037598e-01
-2.565951049327850342e-01 9.781806170940399170e-02 1.626527458429336548e-01 -4.281891509890556335e-02 9.098761528730392456e-02 -7.089519500732421875e-02 -1.674533039331436157e-01 2.409196496009826660e-01 -2.763985097408294678e-02 -3.733826577663421631e-01 -2.909232676029205322e-01 -4.161009937524795532e-02 -3.557611629366874695e-02 -8.166185766458511353e-02 -3.442224562168121338e-01 2.646744847297668457e-01 -9.978652000427246094e-02 -1.006751060485839844e-01 -6.190926581621170044e-02 -1.132779270410537720e-01 -3.134737610816955566e-01 6.391438096761703491e-02 1.644321680068969727e-01 -1.628177464008331299e-01 1.533845514059066772e-01 3.757663071155548096e-03 -2.654824256896972656e-01 3.156327828764915466e-02 -2.225968539714813232e-01 1.007293537259101868e-01 1.408714056015014648e-01 -8.171208202838897705e-02
-4.041364416480064392e-02 8.139644563198089600e-02 1.272438764572143555e-01 -1.202326938509941101e-01 -1.007891967892646790e-01 5.920584872364997864e-02 -1.743070185184478760e-01 1.152289956808090210e-01 -6.736182421445846558e-02 -3.132772445678710938e-01 -3.783477544784545898e-01 -1.028534322977066040e-01 2.135637216269969940e-02 -6.189786270260810852e-02 2.134986780583858490e-02 1.721401512622833252e-01 -3.806940317153930664e-01 -8.626300841569900513e-02 -1.004500612616539001e-01 -2.577195502817630768e-02 -2.462117522954940796e-01 8.615007251501083374e-02 2.539884299039840698e-02 2.388149201869964600e-01 3.251264393329620361e-01 9.577255696058273315e-02 -2.266855090856552124e-01 -2.241982072591781616e-01 -3.366359695792198181e-02 2.130932211875915527e-01 3.877734020352363586e-02 -2.440668493509292603e-01
6.493859738111495972e-02 2.116021662950515747e-01 -1.417437791824340820e-01 -6.545358151197433472e-02 7.435430586338043213e-02 -4.575749114155769348e-02 4.230357706546783447e-01 1.504258066415786743e-01 6.905125826597213745e-02 -2.384823262691497803e-01 1.247332897037267685e-02 -6.082762405276298523e-02 -1.947592347860336304e-01 -1.312919054180383682e-02 -4.715416207909584045e-02 -2.617486380040645599e-02 5.302246287465095520e-02 -1.633812934160232544e-01 -3.260029554367065430e-01 -1.970627456903457642e-01 -1.553811430931091309e-01 1.659680306911468506e-01 3.692137822508811951e-02 2.409965172410011292e-02 3.276656866073608398e-01 -4.002309590578079224e-02 9.536626189947128296e-02 -3.428084030747413635e-02 -3.350617587566375732e-01 3.353133201599121094e-01 -1.741960793733596802e-01 -9.155068546533584595e-02
-1.168417260050773621e-01 1.705958507955074310e-02 -7.682114094495773315e-02 2.405918948352336884e-02 -4.313508793711662292e-02 4.594470188021659851e-02 -2.101385444402694702e-01 7.123577594757080078e-02 -8.919854462146759033e-02 -3.568331599235534668e-01 -1.406939774751663208e-01 -1.756885200738906860e-01 5.387693643569946289e-02 -7.614672183990478516e-02 -1.347062587738037109e-01 4.518935084342956543e-02 -6.909377872943878174e-02 -3.610469400882720947e-02 -1.396839320659637451e-01 -8.407841622829437256e-02 -3.216940462589263916e-01 9.422021359205245972e-02 -2.535829246044158936e-01 -4.004657566547393799e-01 -2.694387435913085938e-01 -1.903185397386550903e-01 -6.821078807115554810e-02 -1.960694491863250732e-01 -4.034636914730072021e-01 5.359584093093872070e-02 -9.349636733531951904e-03 1.554956436157226562e-01
2.342229895293712616e-02 -6.906967610120773315e-02 -2.773174345493316650e-01 -2.365921586751937866e-01 9.734794497489929199e-02 -1.901701837778091431e-01 -1.998056918382644653e-01 2.001177221536636353e-01 -7.068608701229095459e-02 -3.177099227905273438e-01 -1.850204914808273315e-01 -1.788430958986282349e-01 -8.472628891468048096e-02 -2.052211761474609375e-01 -1.392190754413604736e-01 1.797462850809097290e-01 3.920501843094825745e-02 -2.214823067188262939e-01 -2.817231714725494385e-01 -1.765324622392654419e-01 1.310621947050094604e-02 5.764088034629821777e-02 2.663089036941528320e-01 -3.116220235824584961e-01 3.015910508111119270e-03 1.038597747683525085e-01 -1.974202692508697510e-01 1.166835799813270569e-01 -1.775955408811569214e-01 1.097161695361137390e-01 -1.414988636970520020e-01 -5.847191810607910156e-02
1.346794217824935913e-01 2.072239816188812256e-01 8.805500715970993042e-02 -1.920550465583801270e-01 2.847964689135551453e-02 -2.104352712631225586e-01 -9.168251603841781616e-02 -1.320074051618576050e-01 -1.579053997993469238e-01 -2.080431431531906128e-01 -6.611203402280807495e-02 -2.035815268754959106e-01 1.475526392459869385e-01 -4.322254657745361328e-02 6.786370184272527695e-03 -1.911082714796066284e-01 -3.367426097393035889e-01 1.290759593248367310e-01 -5.100040510296821594e-02 -4.603937268257141113e-02 -2.327223718166351318e-01 1.787761598825454712e-01 -1.278352588415145874e-01 -3.206656575202941895e-01 -4.689240455627441406e-02 -1.737552583217620850e-01 -3.129025176167488098e-02 -2.757804691791534424e-01 -1.504217684268951416e-01 2.190221548080444336e-01 1.790716648101806641e-01 -3.113854229450225830e-01
6.411088258028030396e-02 2.400760352611541748e-01 -1.018101647496223450e-01 2.006371021270751953e-01 1.008723955601453781e-02 3.633634001016616821e-02 2.708096504211425781e-01 2.707503736019134521e-01 1.972905993461608887e-01 -1.736696958541870117e-01 -2.902046144008636475e-01 9.645130485296249390e-02 -3.613281250000000000e-02 -2.004559934139251709e-01 1.498910691589117050e-02 1.577048897743225098e-01 1.532565355300903320e-01 6.758099887520074844e-03 -3.307758867740631104e-01 -1.126879453659057617e-02 -8.488062769174575806e-02 7.600132375955581665e-02 -1.661228090524673462e-01 -6.507555395364761353e-02 1.755932420492172241e-01 -2.629697918891906738e-01 -2.367355078458786011e-01 2.331151440739631653e-02 -2.774902582168579102e-01 1.216158643364906311e-01 -1.480253636837005615e-01 -2.494303733110427856e-01
1.820357888936996460e-01 -1.148945391178131104e-01 6.896345317363739014e-02 -1.514475885778665543e-02 -1.749796676449477673e-03 -9.803824871778488159e-02 -2.985063493251800537e-01 2.550414800643920898e-01 8.965283632278442383e-02 -2.073852568864822388e-01 -1.569695472717285156e-01 -3.659918606281280518e-01 3.688470460474491119e-03 2.595575526356697083e-02 -1.868325769901275635e-01 6.780790165066719055e-03 -3.401121497154235840e-01 5.158953741192817688e-02 -1.117255911231040955e-01 -2.469272613525390625e-01 -3.298302367329597473e-02 1.441823095083236694e-01 1.483311951160430908e-01 -1.989646404981613159e-01 -9.986142069101333618e-02 8.140996098518371582e-02 -1.551405489444732666e-01 -2.714127004146575928e-01 -3.036201000213623047e-01 -1.745141297578811646e-01 1.260057687759399414e-01 -1.073527038097381592e-01
2.159994095563888550e-01 2.032372504472732544e-01 -5.143789574503898621e-02 -7.656708359718322754e-02 3.011791221797466278e-02 8.638913929462432861e-02 3.253008425235748291e-02 -2.884791418910026550e-02 5.477840825915336609e-02 -1.084059029817581177e-01 -2.181244939565658569e-01 -1.444399058818817139e-01 2.012868970632553101e-01 -1.180711761116981506e-01 2.205731272697448730e-01 6.629347056150436401e-02 -7.725085318088531494e-02 -1.633930206298828125e-01 6.721563637256622314e-03 -8.220199495553970337e-02 9.178516268730163574e-02 2.450078725814819336e-01 -3.205224871635437012e-01 -2.763939499855041504e-01 2.106899470090866089e-01 6.320049613714218140e-02 1.888572722673416138e-01 -2.104653269052505493e-01 -5.346857383847236633e-02 1.468443423509597778e-01 -4.353896975517272949e-01 -2.705347537994384766e-01
8.153855055570602417e-02 4.851872473955154419e-02 1.106856018304824829e-01 -6.512911617755889893e-02 7.750324904918670654e-02 -2.529323846101760864e-02 2.557006180286407471e-01 1.597127318382263184e-01 -1.045343559235334396e-02 -7.212271913886070251e-03 -4.589914679527282715e-01 -2.656725943088531494e-01 2.544522285461425781e-01 -1.685601323843002319e-01 -3.396011888980865479e-02 1.500375270843505859e-01 -3.012391328811645508e-01 -1.419807821512222290e-01 -6.965268403291702271e-02 3.434052467346191406e-01 2.124644964933395386e-01 1.038521751761436462e-01 8.850216865539550781e-02 3.091300651431083679e-02 -4.896375536918640137e-02 -2.453200146555900574e-02 -1.863097995519638062e-01 -1.291632354259490967e-01 -1.394408047199249268e-01 2.757076621055603027e-01 -1.605481505393981934e-01 -6.857437640428543091e-02
-1.297159194946289062e-01 2.067474126815795898e-01 -1.349217742681503296e-01 1.477908194065093994e-01 6.356943398714065552e-03 -3.960359375923871994e-03 -7.371807936578989029e-03 5.605108141899108887e-01 8.381538093090057373e-02 -7.872953265905380249e-02 -1.653195768594741821e-01 4.393688961863517761e-02 -1.239749193191528320e-01 -4.048125073313713074e-02 2.355697751045227051e-01 -8.217708766460418701e-02 -1.751953959465026855e-01 -2.352214753627777100e-01 -2.761046588420867920e-01 -1.527871936559677124e-01 -2.155290246009826660e-01 -3.883576393127441406e-02 3.730394318699836731e-02 -2.074180543422698975e-01 1.119212955236434937e-01 1.148293316364288330e-01 -1.892494708299636841e-01 -2.790777087211608887e-01 -1.041606441140174866e-01 1.593505740165710449e-01 -8.328151702880859375e-02 -6.161619722843170166e-02
1.464593573473393917e-03 4.145714938640594482e-01 1.589959263801574707e-01 1.525546163320541382e-01 2.508342079818248749e-02 1.505248844623565674e-01 1.304697394371032715e-01 3.469745814800262451e-01 -6.635826081037521362e-02 -2.129470705986022949e-01 -1.561686843633651733e-01 -1.191863119602203369e-01 -5.311992391943931580e-02 -6.746903806924819946e-02 -2.333157509565353394e-01 5.455123260617256165e-02 -2.027557343244552612e-01 2.032054811716079712e-01 -1.452637463808059692e-01 -1.838812232017517090e-01 -4.955363925546407700e-03 3.773369491100311279e-01 -1.416923850774765015e-01 -2.072235494852066040e-01 -1.496197581291198730e-01 1.172072254121303558e-02 7.453710585832595825e-02 -1.949824988842010498e-01 -6.785307079553604126e-02 -1.171835139393806458e-01 -1.954745352268218994e-01 1.895716227591037750e-02
-1.193918287754058838e-01 -8.634318411350250244e-02 -3.983272612094879150e-02 -4.183706045150756836e-01 -1.278039962053298950e-01 -1.890759915113449097e-01 1.683108061552047729e-01 7.821110635995864868e-02 -1.338165551424026489e-01 -9.928541630506515503e-02 -9.913546591997146606e-02 -1.355649232864379883e-01 1.068800687789916992e-01 -1.559906303882598877e-01 -2.507825791835784912e-01 3.388572931289672852e-01 -2.947298288345336914e-01 -4.376601893454790115e-03 -2.367447018623352051e-01 -4.630734398961067200e-02 5.576001480221748352e-02 2.526189088821411133e-01 -2.127837622538208961e-03 1.681701652705669403e-02 1.108126118779182434e-01 3.156473636627197266e-01 1.019568666815757751e-01 -1.079144328832626343e-01 -2.046564817428588867e-01 1.860029846429824829e-01 1.237007603049278259e-01 -8.758566528558731079e-02
9.579150378704071045e-02 1.408541053533554077e-01 2.273925580084323883e-02 1.738431677222251892e-02 -8.103468455374240875e-03 -1.092690154910087585e-01 1.147121787071228027e-01 5.142202973365783691e-01 3.936986252665519714e-02 -3.251972794532775879e-02 -6.146278977394104004e-01 -9.189938753843307495e-02 4.656054824590682983e-02 -1.384239196777343750e-01 -2.076382189989089966e-01 2.403512448072433472e-01 -6.787716597318649292e-02 5.534023419022560120e-02 3.536290675401687622e-02 -5.229919031262397766e-02 -1.710580140352249146e-01 7.108467817306518555e-02 1.148942112922668457e-01 -1.925708353519439697e-01 1.509247124195098877e-01 -1.551297456026077271e-01 -1.311245113611221313e-01 1.766137406229972839e-02 -6.979458779096603394e-02 1.210111286491155624e-02 -2.968952059745788574e-02 5.517561361193656921e-02
-2.308070361614227295e-01 2.852609157562255859e-01 -2.239712327718734741e-02 -3.232430666685104370e-02 6.474682595580816269e-03 -1.513073444366455078e-01 1.312151551246643066e-01 1.245823055505752563e-01 -1.093731969594955444e-01 -1.129013672471046448e-01 -2.099675126373767853e-02 -5.239123851060867310e-02 1.099492460489273071e-01 -1.376013159751892090e-01 -3.110868930816650391e-01 2.134575992822647095e-01 -9.923169016838073730e-02 -1.176305711269378662e-01 -5.044690519571304321e-02 -2.268842905759811401e-01 4.421935230493545532e-02 1.588938534259796143e-01 -1.685761511325836182e-01 -2.098930478096008301e-01 3.988552391529083252e-01 3.264093771576881409e-02 -3.271313607692718506e-01 1.688621938228607178e-01 -1.787308454513549805e-01 8.558237552642822266e-02 -1.708133518695831299e-01 -2.556743025779724121e-01
-1.230656132102012634e-01 1.564079374074935913e-01 2.324304431676864624e-01 -3.905433788895606995e-02 5.295389145612716675e-02 -2.477749139070510864e-01 1.305627375841140747e-01 3.270337581634521484e-01 1.730099320411682129e-02 1.126254722476005554e-01 -1.329856812953948975e-01 1.976608484983444214e-02 -1.543827950954437256e-01 -9.685251116752624512e-02 -3.857744336128234863e-01 1.108207777142524719e-01 -1.896028220653533936e-01 -2.438157200813293457e-01 -2.304844325408339500e-03 -6.705381721258163452e-02 -2.065339386463165283e-01 1.280545592308044434e-01 -1.916742175817489624e-01 -1.583744287490844727e-01 2.571962177753448486e-01 1.566997319459915161e-01 -2.420823574066162109e-01 9.393317252397537231e-02 -2.570780217647552490e-01 2.034035772085189819e-01 -3.264737315475940704e-03 -6.995271146297454834e-02
1.657757163047790527e-01 2.372093051671981812e-01 -6.482832878828048706e-02 -2.661179900169372559e-01 1.213997006416320801e-01 -1.373593360185623169e-01 -7.979667186737060547e-02 1.096356660127639771e-02 -1.795834898948669434e-01 -9.169026464223861694e-02 -8.738280087709426880e-02 4.311070777475833893e-03 3.271528705954551697e-02 -4.865078255534172058e-02 1.671951711177825928e-01 -6.559487432241439819e-02 -2.376389652490615845e-01 -8.169842511415481567e-02 -1.207025423645973206e-01 3.296818435192108154e-01 -2.724988162517547607e-01 1.508585214614868164e-01 -1.930783241987228394e-01 -4.055629670619964600e-01 -5.066397786140441895e-02 -1.419871598482131958e-01 -5.733928829431533813e-02 -2.716531753540039062e-01 -2.238088101148605347e-01 8.381060510873794556e-02 -2.465051598846912384e-03 -2.738940715789794922e-01
1.484182178974151611e-01 4.597133770585060120e-02 1.225830912590026855e-01 -2.169920355081558228e-01 3.702400922775268555e-01 -1.722828298807144165e-01 -1.138011068105697632e-01 2.610037326812744141e-01 -2.565234303474426270e-01 -2.893055975437164307e-02 -1.864835619926452637e-01 1.628025621175765991e-01 8.596696704626083374e-02 2.709248475730419159e-02 -1.244936510920524597e-01 1.162773650139570236e-02 5.430968850851058960e-02 -4.742496088147163391e-02 -7.429530471563339233e-02 1.389520317316055298e-01 -4.683751240372657776e-02 3.281929492950439453e-01 -2.196540683507919312e-01 -2.645369768142700195e-01 1.379152387380599976e-01 -2.419276982545852661e-01 1.460206806659698486e-01 -2.816345989704132080e-01 -1.069918870925903320e-01 3.298893198370933533e-02 -1.375870406627655029e-01 -2.154527604579925537e-01
-3.815873339772224426e-02 2.092044502496719360e-01 -9.265546500682830811e-02 -1.639475077390670776e-01 1.694838106632232666e-01 7.357078790664672852e-02 -2.450950890779495239e-01 -7.905629277229309082e-02 1.256954371929168701e-01 -5.929426103830337524e-02 -1.719527691602706909e-01 -3.551311492919921875e-01 -2.132015861570835114e-02 3.720355406403541565e-02 -2.342715412378311157e-01 3.176306188106536865e-01 -1.207119673490524292e-01 -2.257847040891647339e-01 -1.653657704591751099e-01 -1.734168678522109985e-01 -8.813563734292984009e-02 1.884870231151580811e-01 1.529049277305603027e-01 -2.953624129295349121e-01 -4.471733793616294861e-02 5.066751688718795776e-02 -1.408689320087432861e-01 1.207060068845748901e-01 -2.874776721000671387e-01 2.495003044605255127e-01 -1.714052259922027588e-02 -1.587155312299728394e-01
2.554635405540466309e-01 -1.196428760886192322e-02 -9.612790495157241821e-02 -4.050508607178926468e-03 5.871715396642684937e-02 7.325051724910736084e-02 2.989013791084289551e-01 2.794471979141235352e-01 -7.489027921110391617e-03 -3.507434204220771790e-02 -1.497397869825363159e-01 -1.927897334098815918e-01 2.073687911033630371e-01 -1.677537411451339722e-01 -1.566550582647323608e-01 -1.651295460760593414e-02 -7.310538738965988159e-02 -3.025231361389160156e-01 -5.682215560227632523e-03 2.103345096111297607e-01 -8.778177946805953979e-02 1.398229151964187622e-01 8.122406154870986938e-02 -3.489455208182334900e-02 -1.081884279847145081e-01 7.337050139904022217e-02 -3.584175407886505127e-01 -1.919132918119430542e-01 -1.794103831052780151e-01 4.060699045658111572e-01 -1.861556917428970337e-01 -4.398116841912269592e-02
2.778805494308471680e-01 -1.982745155692100525e-02 4.254103079438209534e-02 -3.001376092433929443e-01 -4.941419139504432678e-02 -3.233671560883522034e-02 -1.914294809103012085e-01 2.282767891883850098e-01 2.513905465602874756e-01 -2.016846090555191040e-01 -2.069872915744781494e-01 2.904826775193214417e-02 -2.370011806488037109e-01 -1.888736635446548462e-01 -2.739230170845985413e-02 2.048210352659225464e-01 -2.901720441877841949e-02 -1.277235597372055054e-01 -1.717728376388549805e-01 1.692606806755065918e-01 2.159576714038848877e-01 1.079413965344429016e-01 -1.451735496520996094e-01 -1.219980791211128235e-01 9.884722530841827393e-04 -1.611767150461673737e-02 -2.280032187700271606e-01 1.184201836585998535e-01 -3.807741701602935791e-01 1.668086051940917969e-01 -1.390971690416336060e-01 -1.678021848201751709e-01
-1.662674695253372192e-01 -7.844690978527069092e-02 -1.454537361860275269e-01 -1.093690544366836548e-01 -2.080861292779445648e-02 -1.002499088644981384e-01 -1.281871460378170013e-03 2.215280234813690186e-01 -1.430090665817260742e-01 -1.529896706342697144e-01 -4.227424561977386475e-01 -1.671586483716964722e-01 -2.625117599964141846e-01 6.090368330478668213e-02 -1.091787740588188171e-01 -1.420198082923889160e-01 -2.138602733612060547e-02 8.777521550655364990e-02 -2.557411417365074158e-02 -1.934413909912109375e-01 6.307417899370193481e-02 2.751628160476684570e-01 -2.508306317031383514e-02 -2.084940969944000244e-01 6.524212658405303955e-03 -1.437393128871917725e-01 4.501441027969121933e-03 -2.368674129247665405e-01 -1.513646245002746582e-01 4.321516454219818115e-01 -2.345299720764160156e-01 -8.230146765708923340e-02
-1.200961768627166748e-01 9.057997912168502808e-02 -7.599171996116638184e-02 1.283086985349655151e-01 -9.951796382665634155e-02 1.835063449107110500e-03 1.601134538650512695e-01 5.494883060455322266e-01 9.526538103818893433e-02 1.714715734124183655e-02 -1.403114199638366699e-01 -5.251506343483924866e-02 -1.890666410326957703e-02 -3.257870674133300781e-01 2.511878609657287598e-01 -4.476981982588768005e-02 -1.632243245840072632e-01 -1.289322227239608765e-01 -3.088828325271606445e-01 -2.864334359765052795e-02 -9.081488102674484253e-02 -1.446311455219984055e-02 -7.917267084121704102e-02 -6.484214216470718384e-02 -1.295186281204223633e-01 2.131829969584941864e-02 -1.436053365468978882e-01 -3.197716474533081055e-01 -2.468456923961639404e-01 2.052102237939834595e-01 -1.117199286818504333e-01 -1.374594401568174362e-02
2.898345328867435455e-02 1.900981366634368896e-01 1.764855347573757172e-03 -7.437374442815780640e-02 -5.288169905543327332e-02 -2.728157304227352142e-02 4.958484694361686707e-02 1.357763260602951050e-01 -2.808427512645721436e-01 2.195620387792587280e-01 -3.264738917350769043e-01 -2.356615215539932251e-01 -2.681101858615875244e-01 -5.106836184859275818e-02 7.908941805362701416e-02 -1.540594547986984253e-01 -2.837182581424713135e-01 -1.374034769833087921e-02 -1.691336333751678467e-01 -1.617143303155899048e-01 8.865059912204742432e-02 2.128147780895233154e-01 -7.356997579336166382e-02 -3.730405569076538086e-01 1.127426177263259888e-01 -1.712464094161987305e-01 -3.461084887385368347e-02 1.284085363149642944e-01 -1.850122362375259399e-01 3.236192464828491211e-02 -6.126013398170471191e-02 -3.278039991855621338e-01
3.718384727835655212e-02 -7.982400059700012207e-02 -5.753769725561141968e-02 -5.773101001977920532e-02 2.715781033039093018e-01 -1.127416044473648071e-01 1.210382729768753052e-01 4.825420975685119629e-01 -2.986767888069152832e-01 -2.014769762754440308e-01 -1.870297193527221680e-01 -1.478004157543182373e-01 1.309369355440139771e-01 -7.758700847625732422e-02 -3.347709029912948608e-02 6.752274185419082642e-02 1.977500617504119873e-01 4.222954809665679932e-02 -4.186629876494407654e-02 1.791242659091949463e-01 -1.758808502927422523e-03 -6.689575314521789551e-02 1.842389106750488281e-01 -8.163614571094512939e-02 7.645093835890293121e-03 -1.158889904618263245e-01 -1.895638108253479004e-01 -4.378408193588256836e-02 -4.282051026821136475e-01 8.675336837768554688e-02 -1.934657990932464600e-01 -1.915751993656158447e-01
-5.338941141963005066e-02 2.114272676408290863e-02 1.268483698368072510e-01 -9.213368594646453857e-02 -5.132209509611129761e-02 4.458969086408615112e-02 2.122981548309326172e-01 6.055693700909614563e-02 2.670667506754398346e-02 -6.895329058170318604e-02 -2.796891927719116211e-01 -2.161806672811508179e-01 8.345474302768707275e-02 1.184479966759681702e-01 -2.907840609550476074e-01 -1.570863835513591766e-02 -1.566422879695892334e-01 1.416363567113876343e-01 -4.112527370452880859e-01 -1.928983628749847412e-01 -9.852635860443115234e-02 1.451219171285629272e-01 -6.364577263593673706e-02 -2.297465354204177856e-01 2.483435869216918945e-01 -1.246438473463058472e-01 -3.389363884925842285e-01 -3.846184536814689636e-02 -3.794494867324829102e-01 -2.858245559036731720e-02 -7.161948829889297485e-02 2.246723324060440063e-02
-2.082068622112274170e-01 1.241818219423294067e-01 -1.991202086210250854e-01 -1.645260453224182129e-01 -7.095119357109069824e-02 -9.097150713205337524e-02 9.437537938356399536e-02 1.863347142934799194e-01 3.528137132525444031e-02 -1.532731801271438599e-01 -1.405195742845535278e-01 -1.713596135377883911e-01 1.082704961299896240e-01 6.068325415253639221e-02 7.696573436260223389e-02 1.334065496921539307e-01 -1.592183411121368408e-01 -1.833583563566207886e-01 -1.208486631512641907e-01 6.233017146587371826e-02 -2.044537663459777832e-01 1.869434118270874023e-01 -3.847137689590454102e-01 -2.456748783588409424e-01 -1.407861858606338501e-01 -3.612654209136962891e-01 -3.249245882034301758e-01 -1.997260302305221558e-01 1.345978528261184692e-01 -2.205550298094749451e-02 1.377956122159957886e-01 -9.294961392879486084e-02
4.269760102033615112e-02 3.385937586426734924e-02 -9.343263506889343262e-02 -1.124112531542778015e-01 -7.174457609653472900e-02 -1.723744533956050873e-02 7.786979526281356812e-02 2.439672201871871948e-01 -1.696550250053405762e-01 -2.837986946105957031e-01 -3.350304663181304932e-01 -1.231495365500450134e-01 3.225547075271606445e-01 -3.549639880657196045e-01 1.925401738844811916e-03 -1.097222790122032166e-01 -1.111531704664230347e-01 -2.057990729808807373e-01 -7.364720106124877930e-02 1.285558938980102539e-01 1.228571981191635132e-01 4.044952988624572754e-02 -3.011411614716053009e-02 -3.968311101198196411e-02 4.608163610100746155e-02 5.470108613371849060e-02 -2.246639579534530640e-01 -2.123309373855590820e-01 -3.963850140571594238e-01 -2.192090749740600586e-01 4.148097708821296692e-03 -1.551828086376190186e-01
-2.612968683242797852e-01 5.698063597083091736e-02 7.172039896249771118e-02 3.077881969511508942e-02 6.628130562603473663e-03 -5.811131745576858521e-02 -1.974814534187316895e-01 2.931743860244750977e-01 -1.131887733936309814e-01 -1.243154257535934448e-01 -1.879780888557434082e-01 -1.229816377162933350e-01 -2.104903906583786011e-01 -3.839635848999023438e-02 -1.511691808700561523e-01 3.596895337104797363e-01 -1.540603190660476685e-01 -1.260289549827575684e-01 -1.004345044493675232e-01 -2.128228545188903809e-01 -1.138821318745613098e-01 8.851304650306701660e-02 1.168848052620887756e-01 -2.186999768018722534e-01 -8.915913105010986328e-02 -5.309125781059265137e-02 -2.442414164543151855e-01 1.877120137214660645e-01 -2.606897950172424316e-01 1.587530076503753662e-01 -4.043933004140853882e-02 -3.735381662845611572e-01
-3.376020491123199463e-02 2.644303813576698303e-02 -1.740167140960693359e-01 -1.091937720775604248e-01 8.851648122072219849e-02 -3.799894079566001892e-02 -1.715549379587173462e-01 9.491500258445739746e-02 4.441929049789905548e-03 -2.714251279830932617e-01 -1.676429361104965210e-01 -2.111542969942092896e-01 9.280630946159362793e-02 -2.146915644407272339e-01 -7.052464038133621216e-02 3.514924645423889160e-01 -1.671116501092910767e-01 1.333425194025039673e-01 -4.748521000146865845e-02 -9.871912747621536255e-02 4.506414011120796204e-02 3.590668737888336182e-02 -2.183602303266525269e-01 -1.494499146938323975e-01 1.452787369489669800e-01 4.056511074304580688e-02 2.363571524620056152e-01 -1.377272903919219971e-01 -2.739426791667938232e-01 2.165607064962387085e-01 -4.554476737976074219e-01 1.436144411563873291e-01
2.120063900947570801e-01 1.366177052259445190e-01 6.511379778385162354e-02 -1.161796152591705322e-01 -2.850267291069030762e-02 -1.465086042881011963e-01 -2.350428700447082520e-01 8.128436654806137085e-02 -2.237378507852554321e-01 -2.716307938098907471e-01 4.237576201558113098e-02 -1.498202979564666748e-01 2.561804652214050293e-01 1.088973041623830795e-02 1.069669201970100403e-01 1.510349065065383911e-01 -4.047136604785919189e-01 -7.309804111719131470e-02 -9.737899154424667358e-02 -7.570621371269226074e-02 -1.569504439830780029e-01 -8.194302767515182495e-02 -1.922902762889862061e-01 -2.602251172065734863e-01 8.978505432605743408e-02 -7.980187237262725830e-02 -3.455573618412017822e-01 -2.127050012350082397e-01 -1.515501439571380615e-01 1.399280279874801636e-01 1.880456358194351196e-01 -9.515818208456039429e-02
-4.701330512762069702e-02 -1.249621286988258362e-01 -3.604013323783874512e-01 -1.820121891796588898e-02 7.112938165664672852e-02 1.544634401798248291e-01 5.783132836222648621e-02 4.965819418430328369e-02 6.795091927051544189e-02 -1.132168695330619812e-01 -1.000032797455787659e-01 2.686720399651676416e-04 1.247834339737892151e-01 -3.561503291130065918e-01 -1.765113770961761475e-01 1.909012794494628906e-01 -3.819267451763153076e-01 -1.609191857278347015e-02 -3.684693202376365662e-02 -1.342962235212326050e-01 -3.633354008197784424e-01 1.022872477769851685e-01 3.380415216088294983e-02 -2.608653903007507324e-01 -8.774980902671813965e-02 -5.784685537219047546e-02 8.804418146610260010e-02 9.895973652601242065e-02 -2.365558147430419922e-01 7.032884657382965088e-02 -2.964224815368652344e-01 -1.588214486837387085e-01
1.118211969733238220e-01 1.989615410566329956e-01 -3.110453188419342041e-01 4.939971864223480225e-02 5.321200937032699585e-02 1.054661571979522705e-01 -2.023296952247619629e-01 -2.239881455898284912e-02 3.325381502509117126e-02 -2.000781446695327759e-01 -2.347747385501861572e-01 -2.534506022930145264e-01 8.219800889492034912e-02 1.247994899749755859e-01 8.507575839757919312e-02 1.133892536163330078e-01 -1.426970213651657104e-01 -8.610747754573822021e-02 -1.415679901838302612e-01 4.511977359652519226e-02 -5.069558694958686829e-02 4.229678958654403687e-02 -2.248055338859558105e-01 -1.964108459651470184e-02 4.383663833141326904e-02 -4.183323681354522705e-02 1.764858812093734741e-01 -1.235733926296234131e-01 -1.993238329887390137e-01 1.537192463874816895e-01 -3.038330376148223877e-01 -5.286844372749328613e-01
1.177216842770576477e-01 2.112534344196319580e-01 1.169972494244575500e-01 -1.226563453674316406e-01 -8.821921795606613159e-02 -3.531674295663833618e-02 -6.618755310773849487e-02 2.615689635276794434e-01 4.827625676989555359e-02 -4.530844837427139282e-02 -5.350200086832046509e-02 -3.122834563255310059e-01 1.728558242321014404e-01 -1.824626773595809937e-01 -1.365644782781600952e-01 -1.083014085888862610e-01 -3.486219644546508789e-01 1.822708994150161743e-01 -4.604505375027656555e-02 2.654872536659240723e-01 -1.216834262013435364e-01 8.809341490268707275e-02 -1.152933165431022644e-01 -4.980919659137725830e-01 1.648668646812438965e-01 -5.723292008042335510e-02 -7.685653120279312134e-02 -1.754939258098602295e-01 -9.783454984426498413e-02 2.270220033824443817e-02 1.625584214925765991e-01 -1.328194886445999146e-01
5.671654827892780304e-03 1.316702514886856079e-01 -2.640930116176605225e-01 1.826946586370468140e-01 -1.797306537628173828e-01 -2.599586844444274902e-01 3.261342942714691162e-01 1.039054170250892639e-01 -1.427001059055328369e-01 -3.071838915348052979e-01 -2.635771930217742920e-01 -5.072598531842231750e-02 -2.134588174521923065e-02 -2.294963784515857697e-02 -1.370799988508224487e-01 8.521293848752975464e-02 -1.629491001367568970e-01 1.559339463710784912e-01 -1.267845481634140015e-01 4.432468116283416748e-02 -3.842222690582275391e-02 -7.234613597393035889e-02 -2.189342528581619263e-01 -1.757811754941940308e-01 1.202400922775268555e-01 7.717025279998779297e-02 -4.041818082332611084e-01 -1.021359264850616455e-01 -2.848218679428100586e-01 -8.650065958499908447e-02 -1.057602018117904663e-01 -1.463093422353267670e-02
4.043066799640655518e-01 2.292255014181137085e-01 -2.855525910854339600e-01 -3.136089742183685303e-01 1.653466820716857910e-01 -2.696233429014682770e-02 4.458437487483024597e-02 8.273437619209289551e-02 -6.415265053510665894e-02 -1.611881256103515625e-01 -2.521370947360992432e-01 -9.755811840295791626e-02 -2.015753537416458130e-01 -1.658617854118347168e-01 -1.415602862834930420e-01 -7.613339275121688843e-02 -4.210406839847564697e-01 1.346900966018438339e-02 -4.758471623063087463e-02 -2.159197032451629639e-01 -1.659903116524219513e-02 2.151482105255126953e-01 1.341485232114791870e-01 2.247973531484603882e-02 -9.521622955799102783e-02 -1.246219724416732788e-01 -4.913630336523056030e-02 2.641663420945405960e-03 -1.065227389335632324e-01 1.728751808404922485e-01 -7.632788270711898804e-02 6.745845079421997070e-02
-3.140643471851944923e-03 1.249268725514411926e-01 -1.640977859497070312e-01 8.933590352535247803e-02 -1.499443650245666504e-01 -1.365944892168045044e-01 1.521491855382919312e-01 2.603523731231689453e-01 -1.428062841296195984e-02 -1.805934160947799683e-01 -5.371100306510925293e-01 7.501976191997528076e-02 7.212644815444946289e-02 -2.216743230819702148e-01 -5.872936919331550598e-02 4.994230344891548157e-02 -5.352660268545150757e-02 1.117938905954360962e-01 -5.678761377930641174e-02 -7.884259521961212158e-02 -2.313249111175537109e-01 1.415176242589950562e-01 -2.722440659999847412e-01 -1.036184355616569519e-01 1.010756641626358032e-01 1.471083611249923706e-01 -3.902025222778320312e-01 1.837504282593727112e-02 -1.862947791814804077e-01 -5.007305368781089783e-02 1.585543453693389893e-01 1.344372332096099854e-02
1.175570674240589142e-02 1.694643311202526093e-02 1.162868551909923553e-02 -1.757103949785232544e-01 1.763095259666442871e-01 3.435768932104110718e-02 -3.892468288540840149e-02 4.651665389537811279e-01 -2.195859998464584351e-01 -2.657182514667510986e-01 -1.159165054559707642e-01 -1.270610094070434570e-01 1.390749868005514145e-02 8.255346119403839111e-02 -2.219123393297195435e-01 -8.671271055936813354e-02 -4.607119560241699219e-01 -6.453988701105117798e-02 -3.519298434257507324e-01 -1.070993840694427490e-01 -2.359129190444946289e-01 1.152559742331504822e-02 8.584431558847427368e-02 -1.389959156513214111e-01 2.696773502975702286e-03 -2.847594022750854492e-02 -5.445311963558197021e-02 -1.424912661314010620e-01 -6.688321381807327271e-02 -2.009161561727523804e-01 5.118013918399810791e-02 2.137773856520652771e-02
-5.637742206454277039e-02 -1.282747536897659302e-01 3.262363746762275696e-02 -3.097677528858184814e-01 -2.679998874664306641e-01 -5.214286223053932190e-02 1.616218090057373047e-01 5.911362171173095703e-02 -1.150537468492984772e-02 1.929505467414855957e-01 -2.827839739620685577e-02 -1.613589525222778320e-01 3.037649579346179962e-02 -4.001061916351318359e-01 -2.152168750762939453e-02 1.577688753604888916e-01 -2.730255126953125000e-01 9.846759587526321411e-02 -7.468830049037933350e-02 -6.426408886909484863e-02 5.675767362117767334e-02 2.704403102397918701e-01 6.435015052556991577e-02 -2.063017040491104126e-01 9.875623881816864014e-02 -7.055626064538955688e-02 -7.706644386053085327e-02 -2.085993140935897827e-01 -9.476286172866821289e-02 1.704810559749603271e-01 -6.387961655855178833e-02 -4.531129598617553711e-01
-1.035790070891380310e-01 3.419239223003387451e-01 -9.801431745290756226e-02 -1.686512082815170288e-01 2.105986475944519043e-01 1.573367789387702942e-02 6.246958300471305847e-02 3.745175600051879883e-01 1.626411676406860352e-01 -1.203562766313552856e-01 1.558177918195724487e-01 -2.440313994884490967e-01 1.324362903833389282e-01 -2.476865649223327637e-01 2.258561998605728149e-01 1.617070138454437256e-01 -1.300184801220893860e-02 -3.067350760102272034e-02 -4.524395242333412170e-02 6.564846634864807129e-02 -3.161252439022064209e-01 1.633463948965072632e-01 -1.522178798913955688e-01 -2.063708007335662842e-01 1.199463084340095520e-01 -1.757541485130786896e-02 4.507333412766456604e-02 -8.146791905164718628e-02 -1.036959812045097351e-01 3.475748002529144287e-01 6.703803315758705139e-03 -9.956905245780944824e-02
2.392214685678482056e-01 -1.557629257440567017e-01 -3.173176571726799011e-02 -1.676872186362743378e-02 1.931584626436233521e-01 -2.930979430675506592e-01 3.231433779001235962e-02 1.893877387046813965e-01 -2.114143371582031250e-01 -1.360510438680648804e-01 -1.590284556150436401e-01 -5.331782996654510498e-02 -3.271885216236114502e-01 -2.641625404357910156e-01 1.822380721569061279e-02 1.595148146152496338e-01 -3.741973340511322021e-01 -1.072302237153053284e-01 1.147431433200836182e-01 -3.160781413316726685e-02 -6.572160124778747559e-02 2.684020996093750000e-01 -1.768844872713088989e-01 5.857178941369056702e-02 -4.298317059874534607e-02 6.325484253466129303e-03 -1.899677067995071411e-01 -1.066114604473114014e-01 -3.215192258358001709e-01 7.586298137903213501e-02 -1.414053887128829956e-01 8.895571529865264893e-02
8.545970544219017029e-03 3.097166717052459717e-01 -5.809903889894485474e-02 1.848283559083938599e-01 9.217950701713562012e-02 3.177607432007789612e-02 3.954547941684722900e-01 1.363689452409744263e-01 -8.441126346588134766e-02 -1.114141717553138733e-01 -2.372299581766128540e-01 1.660499125719070435e-01 -4.646607860922813416e-02 -1.207864806056022644e-01 -3.534340485930442810e-02 1.305371820926666260e-01 6.272182613611221313e-02 6.398255378007888794e-02 -1.552596390247344971e-01 -2.855459786951541901e-02 -1.380228698253631592e-01 2.136155962944030762e-01 -1.226711794734001160e-01 -9.231293946504592896e-02 8.753374963998794556e-02 -1.795607358217239380e-01 -2.803932428359985352e-01 3.883627057075500488e-02 -4.337676465511322021e-01 1.335128694772720337e-01 -1.992244571447372437e-01 -2.380072921514511108e-01
2.258072644472122192e-01 1.477117985486984253e-01 2.093665897846221924e-01 7.192616164684295654e-02 2.462370693683624268e-01 -2.635288834571838379e-01 -1.000867187976837158e-01 3.339661061763763428e-01 -1.712838709354400635e-01 -3.661983907222747803e-01 -2.883239984512329102e-01 -2.952122874557971954e-02 -3.645665571093559265e-02 -2.032888829708099365e-01 -1.327375136315822601e-02 -9.353255480527877808e-02 -2.300091385841369629e-01 1.682074815034866333e-01 2.277182415127754211e-02 -1.704383939504623413e-01 -2.448317408561706543e-01 -2.559624239802360535e-02 8.593564853072166443e-03 -2.103894650936126709e-01 -4.880119487643241882e-02 -1.636306643486022949e-01 5.749384313821792603e-02 -1.335823535919189453e-01 -3.740606596693396568e-03 2.264230400323867798e-01 -5.124470219016075134e-02 -8.727644383907318115e-02
1.144699156284332275e-01 7.877332717180252075e-02 2.282701991498470306e-02 -1.037596166133880615e-01 3.365258499979972839e-02 -1.738205850124359131e-01 -5.503614619374275208e-02 4.260675609111785889e-01 -3.693984448909759521e-01 -9.514917433261871338e-02 -1.088779568672180176e-01 -4.495580121874809265e-02 6.720208376646041870e-02 -1.211017668247222900e-01 2.585986256599426270e-01 1.063517332077026367e-01 -1.536402702331542969e-01 3.581654280424118042e-02 1.173014491796493530e-01 -2.990904152393341064e-01 1.154964342713356018e-01 1.649198867380619049e-02 -1.989023387432098389e-01 -3.277328908443450928e-01 -2.088429927825927734e-01 -5.885300040245056152e-02 -1.837703399360179901e-03 -1.706395149230957031e-01 -2.285478860139846802e-01 2.509734630584716797e-01 -4.804407805204391479e-02 -1.197096258401870728e-01
-1.680794805288314819e-01 2.941431105136871338e-01 -1.722745895385742188e-01 -2.179590165615081787e-01 1.961959302425384521e-01 -8.420932292938232422e-02 3.616009652614593506e-02 3.503995835781097412e-01 2.643668353557586670e-01 -5.082366615533828735e-02 1.344511751085519791e-02 -2.451762855052947998e-01 2.128903567790985107e-01 -1.806899607181549072e-01 1.554729938507080078e-01 1.703217774629592896e-01 -9.310666471719741821e-02 8.375775068998336792e-02 -1.111003849655389786e-02 8.068101853132247925e-02 -2.339125424623489380e-01 -4.698321595788002014e-02 -5.356577038764953613e-02 -2.598299682140350342e-01 2.538539171218872070e-01 -3.747584298253059387e-02 -1.001563295722007751e-01 -2.020925134420394897e-01 -1.426390111446380615e-01 2.482287287712097168e-01 1.358949989080429077e-01 -8.766531944274902344e-02
4.547194391489028931e-02 -1.023788303136825562e-01 -8.226121962070465088e-02 2.914116904139518738e-02 5.933871865272521973e-02 6.587434560060501099e-02 3.941787481307983398e-01 1.916280388832092285e-01 6.113257724791765213e-03 -7.894223183393478394e-02 -1.522406339645385742e-01 -2.335649132728576660e-01 2.738642692565917969e-01 -2.319217892363667488e-03 -1.380670666694641113e-01 5.063922330737113953e-02 -3.445183932781219482e-01 -1.566250622272491455e-01 4.551847651600837708e-02 2.001981437206268311e-01 -5.522666126489639282e-02 2.198152989149093628e-01 4.049742966890335083e-02 -1.337291449308395386e-01 -6.202557310461997986e-02 -1.683988124132156372e-01 -2.964800000190734863e-01 -1.011985689401626587e-01 -2.365114092826843262e-01 3.226419389247894287e-01 4.113669972866773605e-03 -2.292945086956024170e-01
1.535011976957321167e-01 4.520737528800964355e-01 -1.359806358814239502e-01 1.821417734026908875e-02 1.683288067579269409e-01 -4.029235802590847015e-03 2.151060104370117188e-02 2.282017767429351807e-01 1.199114024639129639e-01 -1.861201375722885132e-01 8.918491750955581665e-02 -1.454119682312011719e-01 1.012021601200103760e-01 3.753556683659553528e-02 4.013317823410034180e-02 1.394702792167663574e-01 6.130066886544227600e-02 9.032936394214630127e-02 -2.048414051532745361e-01 3.430674970149993896e-01 -1.638541519641876221e-01 -8.514052256941795349e-03 -1.148509904742240906e-01 -3.665074706077575684e-01 8.659654296934604645e-03 1.465113908052444458e-01 1.616094633936882019e-02 -2.368291169404983521e-01 -9.221785515546798706e-02 1.597571969032287598e-01 -7.309637963771820068e-02 -3.134520351886749268e-01
1.897239387035369873e-01 2.313784211874008179e-01 -2.687265276908874512e-01 7.162881642580032349e-02 -1.757602393627166748e-01 9.291497617959976196e-02 1.617176830768585205e-01 1.665777117013931274e-01 1.114324852824211121e-01 -3.112298548221588135e-01 -1.386885195970535278e-01 -7.980008423328399658e-02 2.153169810771942139e-01 -3.211846351623535156e-01 -2.810340225696563721e-01 5.175013840198516846e-02 -1.593243032693862915e-01 -1.191068366169929504e-01 7.413162291049957275e-02 -3.027841076254844666e-02 6.165385991334915161e-02 1.319219917058944702e-01 -2.215583575889468193e-03 -9.245605766773223877e-02 3.324003890156745911e-02 1.071715727448463440e-01 -2.661594450473785400e-01 -1.254278868436813354e-01 -3.739018440246582031e-01 -1.946568042039871216e-01 -9.046774357557296753e-03 -1.447604596614837646e-01
-2.804896607995033264e-02 1.825681030750274658e-01 -2.037693560123443604e-01 -1.644515544176101685e-01 4.769479110836982727e-02 -1.775489300489425659e-01 -2.872019112110137939e-01 1.321043968200683594e-01 1.084228157997131348e-01 -3.725236356258392334e-01 4.846279323101043701e-02 -1.770377159118652344e-01 -1.340124756097793579e-01 -6.833991408348083496e-02 -1.272598206996917725e-01 2.595099508762359619e-01 -7.687979191541671753e-02 -2.005282044410705566e-01 -2.292388081550598145e-01 -2.333327680826187134e-01 1.567498594522476196e-02 2.333136796951293945e-01 6.654628366231918335e-02 -2.598931491374969482e-01 -2.950551733374595642e-02 6.378171592950820923e-02 -2.236612290143966675e-01 2.239721715450286865e-01 -1.383782625198364258e-01 1.695962101221084595e-01 -1.798336356878280640e-01 -8.967553079128265381e-02
-1.505155712366104126e-01 3.770000934600830078e-01 -1.608422547578811646e-01 2.835651859641075134e-02 1.143830046057701111e-01 -8.163502067327499390e-02 1.759630143642425537e-01 1.980401277542114258e-01 -1.923940926790237427e-01 -2.699672877788543701e-01 -2.055847793817520142e-01 3.484809771180152893e-02 -2.889351248741149902e-01 -1.223244369029998779e-01 -1.133772060275077820e-01 2.897974476218223572e-02 -2.425252199172973633e-01 -3.851618617773056030e-02 -8.487764745950698853e-02 1.693644747138023376e-02 -1.761475801467895508e-01 2.217775285243988037e-01 1.487443447113037109e-01 7.366574718616902828e-04 -3.065096437931060791e-01 -6.694457679986953735e-02 -7.072661817073822021e-02 -1.824198961257934570e-01 -1.733234077692031860e-01 2.230004593729972839e-02 3.246344923973083496e-01 -1.016189381480216980e-01
2.514089941978454590e-01 1.028334647417068481e-01 1.786060631275177002e-01 -6.209295615553855896e-02 -3.057317249476909637e-02 6.753897666931152344e-02 -6.197242997586727142e-03 4.862209782004356384e-02 -3.500105440616607666e-02 4.225770011544227600e-03 -1.684463620185852051e-01 -2.316289246082305908e-01 -1.814718991518020630e-01 -1.647169589996337891e-01 1.769121587276458740e-01 2.319106757640838623e-01 -1.591728776693344116e-01 -1.295725554227828979e-01 -5.541755259037017822e-02 -1.578418016433715820e-01 -2.831598222255706787e-01 -1.042570099234580994e-01 -1.358073502779006958e-01 -2.418364733457565308e-01 3.605944812297821045e-01 1.050787940621376038e-01 -2.344445139169692993e-01 -1.654325127601623535e-01 9.915050864219665527e-02 1.450370252132415771e-01 -2.914428114891052246e-01 -2.772289216518402100e-01
-4.600911214947700500e-02 -8.660642779432237148e-04 -1.050615459680557251e-01 -1.743918508291244507e-01 1.505189090967178345e-01 -6.746982038021087646e-02 -1.917916983366012573e-01 3.291116058826446533e-01 -1.115935593843460083e-01 -3.094766438007354736e-01 -1.869869083166122437e-01 -2.005990147590637207e-01 -7.400166243314743042e-02 -1.297634989023208618e-01 -3.061661720275878906e-01 2.635664045810699463e-01 4.158420860767364502e-02 -1.261497735977172852e-01 -3.106141686439514160e-01 2.597829326987266541e-02 -7.506051659584045410e-02 1.092004030942916870e-01 2.817794978618621826e-01 -2.570476531982421875e-01 -1.920834630727767944e-01 7.006980478763580322e-02 -2.132600545883178711e-01 8.024603128433227539e-02 -1.358837485313415527e-01 -1.344386488199234009e-02 -1.306638121604919434e-01 -8.887355029582977295e-02
8.514366112649440765e-03 1.303816884756088257e-01 -2.091676890850067139e-01 -1.344614773988723755e-01 1.081926003098487854e-01 -2.853457629680633545e-01 6.393139809370040894e-02 2.479011565446853638e-01 8.719364553689956665e-02 -2.442904859781265259e-01 2.445107400417327881e-01 -7.192391902208328247e-02 3.766244351863861084e-01 -1.750020533800125122e-01 6.142419297248125076e-03 1.569346785545349121e-01 -3.117556571960449219e-01 1.133314520120620728e-01 -2.546917498111724854e-01 1.278373599052429199e-01 -1.065279617905616760e-01 1.933611333370208740e-01 7.199475914239883423e-02 -3.505471646785736084e-01 1.054538860917091370e-01 -1.383300572633743286e-01 -3.884539380669593811e-02 5.863162502646446228e-02 -1.405797898769378662e-01 5.979907885193824768e-02 -4.673339426517486572e-02 6.538962572813034058e-02
-3.097780607640743256e-02 2.141939252614974976e-01 -2.052332460880279541e-01 -2.519398927688598633e-01 8.680012077093124390e-02 -7.348269969224929810e-02 1.292497515678405762e-01 1.752759367227554321e-01 8.881562203168869019e-02 -1.816387325525283813e-01 -1.815270930528640747e-01 1.258782446384429932e-01 -7.205536961555480957e-02 4.437153693288564682e-03 -2.225089222192764282e-01 2.450128048658370972e-01 -1.006994843482971191e-01 -2.094638794660568237e-01 -1.795776560902595520e-02 -2.158445864915847778e-02 5.214431323111057281e-03 7.812532037496566772e-02 1.284488737583160400e-01 -4.926574230194091797e-02 2.427169084548950195e-01 6.034942343831062317e-03 -5.709317922592163086e-01 -7.009685039520263672e-02 -2.419512122869491577e-01 5.436202138662338257e-02 -3.833889588713645935e-02 -2.238826751708984375e-01
-5.142987892031669617e-02 3.578170239925384521e-01 1.769946701824665070e-02 8.747057057917118073e-03 1.631856709718704224e-02 1.060606762766838074e-01 -9.431765414774417877e-03 3.979414403438568115e-01 2.866207389160990715e-03 1.193145811557769775e-01 -1.757489293813705444e-01 -2.435089200735092163e-01 -2.246822267770767212e-01 -2.201860249042510986e-01 1.114704087376594543e-01 -1.670956611633300781e-01 -2.349189519882202148e-01 -2.402299493551254272e-01 -2.537774145603179932e-01 -1.910538971424102783e-01 -1.161754652857780457e-01 1.973676867783069611e-02 -5.019775778055191040e-02 -1.053021848201751709e-01 4.334191232919692993e-02 -1.704736985266208649e-02 -2.691265642642974854e-01 -7.870795577764511108e-02 -1.831837743520736694e-01 6.573907285928726196e-02 -2.947195768356323242e-01 -9.167461842298507690e-02
1.471449271775782108e-03 1.485470533370971680e-01 1.208591014146804810e-01 -2.068062126636505127e-01 -2.066741883754730225e-01 -8.961424976587295532e-02 7.959493249654769897e-02 4.639642313122749329e-02 1.709819585084915161e-02 1.155550032854080200e-02 -3.263443112373352051e-01 -6.268257647752761841e-02 1.432478129863739014e-01 -2.669734694063663483e-02 2.417284436523914337e-02 -1.020136401057243347e-01 -2.244077771902084351e-01 2.930259108543395996e-01 -3.904993832111358643e-01 -3.130953013896942139e-01 -3.262340649962425232e-02 2.597869141027331352e-03 1.149686798453330994e-01 -1.011447682976722717e-01 3.298714160919189453e-01 -1.265623867511749268e-01 -3.664462268352508545e-02 -2.199110388755798340e-01 -2.600916028022766113e-01 1.120568066835403442e-01 -1.883044242858886719e-01 -1.295496672391891479e-01
1.990501731634140015e-01 2.169609367847442627e-01 -5.606891587376594543e-02 -8.191607892513275146e-03 -1.610171049833297729e-01 -7.123955339193344116e-02 1.493173688650131226e-01 2.542829141020774841e-02 8.342254906892776489e-02 1.579063385725021362e-01 -6.126958876848220825e-02 -1.119721401482820511e-02 1.593125015497207642e-01 -7.398405671119689941e-02 1.258098036050796509e-01 3.298356831073760986e-01 -3.567472696304321289e-01 2.039510160684585571e-01 4.243938624858856201e-02 -1.446752622723579407e-02 -7.158680260181427002e-02 5.717461183667182922e-02 -3.343001306056976318e-01 -2.122155129909515381e-01 -1.001359745860099792e-01 4.062412306666374207e-02 -2.751182913780212402e-01 -4.205961227416992188e-01 -8.930000662803649902e-02 2.167876213788986206e-01 -7.069332152605056763e-02 -6.787721067667007446e-02
-5.169249605387449265e-03 8.584737032651901245e-02 -3.694080049172043800e-03 6.490934640169143677e-02 9.147123247385025024e-02 6.113272905349731445e-02 -1.674244403839111328e-01 1.333346366882324219e-01 4.001595824956893921e-02 -5.117255449295043945e-02 -2.841724753379821777e-01 -1.477703154087066650e-01 1.134739071130752563e-01 -1.732730567455291748e-01 -1.404931992292404175e-01 5.014135837554931641e-01 -3.536052405834197998e-01 2.035636641085147858e-02 -2.116995863616466522e-02 -1.245942190289497375e-01 -1.536525189876556396e-01 1.750339120626449585e-01 -7.271225750446319580e-02 -1.887213736772537231e-01 6.074533239006996155e-02 -1.752278534695506096e-03 1.590391397476196289e-01 3.502560034394264221e-02 -2.905911505222320557e-01 1.807002276182174683e-01 -3.050029277801513672e-01 1.808090955018997192e-01
-1.156755238771438599e-01 -1.779484935104846954e-02 5.819135531783103943e-02 -1.129645705223083496e-01 6.129725649952888489e-02 -1.025332510471343994e-01 -1.673985570669174194e-01 3.415274024009704590e-01 1.220907047390937805e-01 5.398305878043174744e-02 -2.195930331945419312e-01 -1.667156219482421875e-01 -2.320443689823150635e-01 -2.020736970007419586e-02 -1.492006629705429077e-01 8.454925566911697388e-02 -1.149897128343582153e-01 -7.935926318168640137e-03 3.743854165077209473e-02 -1.217723935842514038e-01 -4.420219659805297852e-01 1.648399531841278076e-01 -2.490366399288177490e-01 -2.293746471405029297e-01 -1.687013357877731323e-01 1.160597950220108032e-01 -1.099282037466764450e-02 -2.122224494814872742e-02 -3.344707489013671875e-01 1.640571653842926025e-01 -2.463010698556900024e-01 1.583334803581237793e-01
1.026812344789505005e-01 3.404338061809539795e-01 -2.935636043548583984e-02 -3.558146357536315918e-01 -1.261959224939346313e-01 -7.449316233396530151e-02 -5.760480184108018875e-03 1.814102679491043091e-01 5.333852395415306091e-02 -3.314836025238037109e-01 -4.121617972850799561e-02 -3.167116940021514893e-01 -1.228824332356452942e-01 -1.560035049915313721e-01 -8.067797869443893433e-02 -2.216746658086776733e-02 -2.283699661493301392e-01 1.590193957090377808e-01 1.748746335506439209e-01 -1.676151454448699951e-01 -6.849164515733718872e-02 -1.138345748186111450e-01 -5.423155799508094788e-02 5.955705791711807251e-02 -4.091395437717437744e-02 -1.031318604946136475e-01 -1.498677432537078857e-01 -1.247481778264045715e-01 -4.605647325515747070e-01 -2.190454304218292236e-02 -6.517082452774047852e-02 -5.546338111162185669e-02
5.430277436971664429e-03 2.146234661340713501e-01 5.918623879551887512e-02 -6.335869431495666504e-02 1.056271567940711975e-01 -3.242117762565612793e-01 5.517702177166938782e-02 3.819092810153961182e-01 -2.678112126886844635e-02 -2.989713251590728760e-01 1.400878876447677612e-01 -9.724337607622146606e-02 4.341147541999816895e-01 -1.432575285434722900e-01 9.725636988878250122e-02 -3.076895885169506073e-02 -2.041863352060317993e-01 -1.857538670301437378e-01 -3.456681966781616211e-02 2.221436426043510437e-02 -8.640170097351074219e-02 1.011702939867973328e-01 -2.554428530856966972e-03 -3.790641129016876221e-01 8.256876468658447266e-02 -8.907382190227508545e-02 -2.188174575567245483e-01 4.327322822064161301e-03 -1.491172015666961670e-01 1.254154294729232788e-01 -3.593176975846290588e-02 -3.828001022338867188e-02
2.376722544431686401e-01 4.399603903293609619e-01 1.637592017650604248e-01 -7.576420903205871582e-02 1.568209379911422729e-01 -2.442165315151214600e-01 2.378508299589157104e-01 4.811588302254676819e-02 4.828768968582153320e-02 -1.327524930238723755e-01 -1.793624758720397949e-01 -1.387386023998260498e-01 1.873347312211990356e-01 -7.998701184988021851e-02 1.180633604526519775e-01 -1.698039323091506958e-01 -2.383140027523040771e-01 1.383318472653627396e-02 7.685910165309906006e-02 1.614767909049987793e-01 -2.118178009986877441e-01 1.882865130901336670e-01 1.488720923662185669e-01 -1.236681044101715088e-01 -2.148723788559436798e-02 1.583441793918609619e-01 -7.235281914472579956e-02 -1.969838887453079224e-01 -1.833392083644866943e-01 3.176297843456268311e-01 8.716809004545211792e-02 -1.460797619074583054e-02
9.226801991462707520e-02 1.236587166786193848e-01 5.010636150836944580e-02 1.115936860442161560e-01 2.018024027347564697e-01 -1.989220082759857178e-01 3.364842534065246582e-01 2.884394824504852295e-01 5.329950153827667236e-02 -1.424737125635147095e-01 -3.135782182216644287e-01 1.189470738172531128e-01 -9.475004673004150391e-02 -6.383195519447326660e-02 8.276072144508361816e-02 1.051287874579429626e-01 9.677362442016601562e-02 1.626403480768203735e-01 -1.875390708446502686e-01 -4.543266072869300842e-02 -1.315631568431854248e-01 1.116912141442298889e-01 -3.026050888001918793e-02 -7.162714004516601562e-02 2.650556266307830811e-01 1.548506319522857666e-02 -1.556997150182723999e-01 1.224462017416954041e-01 -4.593980312347412109e-01 2.481012046337127686e-02 -9.643620252609252930e-02 -2.799494862556457520e-01
-8.880419284105300903e-02 9.892118722200393677e-02 1.717756390571594238e-01 -2.722624540328979492e-01 -2.972639501094818115e-01 -5.711036548018455505e-02 1.722394824028015137e-01 1.308403313159942627e-01 -1.590325236320495605e-01 1.715783923864364624e-01 -1.991813778877258301e-01 -1.500273197889328003e-01 -1.984472870826721191e-01 -1.791058667004108429e-02 3.806759417057037354e-02 1.766926497220993042e-01 6.131872534751892090e-02 -1.041949763894081116e-01 -2.599371075630187988e-01 -1.048095896840095520e-01 -2.055395096540451050e-01 1.465636342763900757e-01 2.620922923088073730e-01 -2.536592483520507812e-01 -4.405493661761283875e-02 5.341735854744911194e-02 -1.606935113668441772e-01 -1.814486533403396606e-01 -3.875622749328613281e-01 1.401212662458419800e-01 -1.618838161230087280e-01 -3.848934546113014221e-02
-1.208409760147333145e-02 1.260651051998138428e-01 4.186082631349563599e-02 -8.773086965084075928e-02 4.888509586453437805e-02 -2.559216134250164032e-02 -7.429973222315311432e-03 1.394631862640380859e-01 -1.379194557666778564e-01 5.033249035477638245e-02 -9.867707639932632446e-02 -1.547798961400985718e-01 1.872407644987106323e-01 -3.291271626949310303e-02 -2.212945558130741119e-02 -1.140809878706932068e-01 -3.864438831806182861e-01 1.324145216494798660e-02 3.750753030180931091e-02 3.573309779167175293e-01 -2.660852372646331787e-01 1.749915033578872681e-01 -2.155616432428359985e-01 -5.082071423530578613e-01 1.413433849811553955e-01 -1.390932351350784302e-01 -8.300508558750152588e-02 -2.757589221000671387e-01 -8.034699410200119019e-02 7.743073254823684692e-02 7.568924129009246826e-02 -1.478451043367385864e-01
1.312260143458843231e-02 2.186494171619415283e-01 -7.793398946523666382e-02 4.499645158648490906e-02 3.426083922386169434e-02 3.767456114292144775e-02 -1.396326720714569092e-01 2.287549227476119995e-01 2.295484095811843872e-01 8.477399125695228577e-03 -2.828543484210968018e-01 -5.939459428191184998e-02 -6.807503849267959595e-02 -1.926393210887908936e-01 -1.288887709379196167e-01 -4.713576287031173706e-02 -1.830132603645324707e-01 1.639188975095748901e-01 -2.216815203428268433e-02 -3.432961404323577881e-01 -2.162408232688903809e-01 1.492757350206375122e-01 6.851243227720260620e-02 -2.542035281658172607e-01 -4.408616572618484497e-02 3.376665338873863220e-02 1.776529289782047272e-02 -3.900657966732978821e-02 -2.146078348159790039e-01 4.814017117023468018e-01 -2.695513665676116943e-01 -1.337859779596328735e-02
9.452152252197265625e-02 1.779680103063583374e-01 -9.752441197633743286e-02 -2.005216628313064575e-01 -2.077347636222839355e-01 4.591279849410057068e-02 2.035469375550746918e-02 3.239164650440216064e-01 -1.822147816419601440e-01 3.459953889250755310e-02 -4.231946766376495361e-01 -2.422722876071929932e-01 6.158696115016937256e-02 -1.585791856050491333e-01 1.209695860743522644e-01 -3.839426115155220032e-02 -6.361320614814758301e-02 -2.975450456142425537e-02 -1.222566440701484680e-01 -3.376365005970001221e-01 -4.115166366100311279e-01 -6.370641291141510010e-03 -1.064777746796607971e-01 -1.432989090681076050e-01 6.108247116208076477e-02 -3.184765228070318699e-04 -2.145068943500518799e-01 1.068983785808086395e-02 -1.658838391304016113e-01 1.132286041975021362e-01 -3.332433477044105530e-02 1.240776255726814270e-01
-6.291827559471130371e-02 2.997972965240478516e-01 -8.661691099405288696e-02 -1.052749827504158020e-01 2.724078893661499023e-01 -2.545697242021560669e-02 6.792925298213958740e-02 4.287292659282684326e-01 1.323832273483276367e-01 -1.551637500524520874e-01 1.330648213624954224e-01 -2.742677032947540283e-01 2.810983061790466309e-01 -1.987511068582534790e-01 1.326164305210113525e-01 2.240904122591018677e-01 1.128621697425842285e-01 7.844821363687515259e-02 -2.388064190745353699e-02 1.869690418243408203e-02 -2.133429944515228271e-01 1.191471517086029053e-01 -1.461275070905685425e-01 -3.698319196701049805e-01 1.477090269327163696e-01 -6.126735359430313110e-03 4.263217095285654068e-03 -2.646353468298912048e-02 -9.955499321222305298e-02 1.391804069280624390e-01 2.517556026577949524e-02 -1.153516322374343872e-01
1.643156260251998901e-01 1.135119646787643433e-01 3.410631418228149414e-02 -2.250613868236541748e-01 1.841470003128051758e-01 6.657461822032928467e-02 5.778601765632629395e-02 -1.636416651308536530e-02 -1.270383596420288086e-01 -1.428473740816116333e-01 -2.931211590766906738e-01 7.225311547517776489e-02 3.039056062698364258e-01 2.732309885323047638e-02 3.119712509214878082e-02 3.415330946445465088e-01 -7.264585793018341064e-02 6.116632744669914246e-02 -2.667610645294189453e-01 -4.298682510852813721e-02 -1.096215695142745972e-01 2.669731080532073975e-01 -3.227035105228424072e-01 -4.120994731783866882e-02 -2.839168012142181396e-01 1.756338775157928467e-01 -2.039853930473327637e-01 -2.697235345840454102e-01 -5.810239911079406738e-02 1.390813738107681274e-01 -5.874221678823232651e-03 -9.064225852489471436e-02
-1.249883025884628296e-01 3.754485845565795898e-01 -1.319807767868041992e-01 -2.138867676258087158e-01 -1.736039072275161743e-01 1.708074286580085754e-02 1.087284013628959656e-01 1.986731886863708496e-01 -1.909531652927398682e-01 9.052252024412155151e-02 -4.091124534606933594e-01 -1.064255833625793457e-01 -6.998184323310852051e-02 -1.404427140951156616e-01 3.332331776618957520e-02 7.901227474212646484e-02 -1.008959189057350159e-01 -3.204659521579742432e-01 -1.464265584945678711e-01 4.525746032595634460e-02 7.573403418064117432e-02 1.537978351116180420e-01 1.226934269070625305e-01 -2.068469673395156860e-01 -1.850109100341796875e-01 -2.560302428901195526e-02 -3.222644329071044922e-02 -1.384495347738265991e-01 -3.198374807834625244e-01 8.700154721736907959e-02 -1.977621316909790039e-01 1.246290504932403564e-01
3.492999970912933350e-01 2.132374644279479980e-01 -1.935641020536422729e-01 -1.248435080051422119e-01 -7.194410264492034912e-02 4.079622775316238403e-02 -7.553716748952865601e-02 3.065874278545379639e-01 -1.636987328529357910e-01 -1.692569255828857422e-01 1.428707689046859741e-01 -2.076120078563690186e-01 2.356025129556655884e-01 7.372352480888366699e-02 -1.034717112779617310e-01 1.227409020066261292e-01 1.321943360380828381e-03 1.461122930049896240e-01 -1.809524744749069214e-01 2.578734159469604492e-01 -3.349656760692596436e-01 2.531551718711853027e-01 7.894267328083515167e-03 -3.059739172458648682e-01 -1.783206164836883545e-01 7.760170847177505493e-02 -1.651799865067005157e-02 -1.494864672422409058e-01 -9.839221090078353882e-02 5.100186541676521301e-02 -5.084921792149543762e-02 -3.710467368364334106e-02
-1.147292852401733398e-01 -5.192105099558830261e-02 -1.668163836002349854e-01 -1.360415965318679810e-01 1.327953338623046875e-01 -3.385252356529235840e-01 -3.391521051526069641e-02 2.069569677114486694e-01 1.163450106978416443e-01 -2.450612559914588928e-02 -3.129657506942749023e-01 -1.401325762271881104e-01 -3.190749511122703552e-02 -1.969620883464813232e-01 -2.569147646427154541e-01 3.252503573894500732e-01 -2.285160720348358154e-01 -1.191657558083534241e-01 -1.187077686190605164e-01 -1.897131502628326416e-01 -9.548605303280055523e-04 2.638927698135375977e-01 1.194668710231781006e-01 -2.134023159742355347e-01 1.196963479742407799e-03 -2.761339843273162842e-01 -3.597806021571159363e-02 4.286035150289535522e-02 -2.764938473701477051e-01 -7.918668538331985474e-02 1.010071337223052979e-01 2.001120476052165031e-03
1.474644523113965988e-02 2.266044318675994873e-01 -1.406334191560745239e-01 3.605505824089050293e-02 -8.338055759668350220e-02 -1.618729531764984131e-01 -1.220204401761293411e-02 4.137794971466064453e-01 1.001013144850730896e-01 1.264989227056503296e-01 -1.097333356738090515e-01 5.123551562428474426e-02 -1.269591897726058960e-01 -9.228788316249847412e-02 1.167714744806289673e-01 -1.391786336898803711e-01 -1.920022666454315186e-01 -1.804047524929046631e-01 -2.663112878799438477e-01 -1.081938296556472778e-01 -1.920244544744491577e-01 -3.200038149952888489e-02 -4.505450278520584106e-02 -1.704466789960861206e-01 1.285573691129684448e-01 2.415833324193954468e-01 -2.947843372821807861e-01 -3.135492205619812012e-01 -1.273240894079208374e-01 3.098445385694503784e-02 -3.433075547218322754e-01 -9.141869843006134033e-02
-3.129849433898925781e-01 1.559064686298370361e-01 -2.524998225271701813e-02 7.493822486139833927e-04 4.606009274721145630e-02 -1.652389764785766602e-01 6.455115228891372681e-02 1.414978206157684326e-01 1.515789926052093506e-01 1.360445171594619751e-01 -2.155088037252426147e-01 -8.366399258375167847e-02 -8.857223391532897949e-02 -6.497811526060104370e-02 -1.883333362638950348e-02 -5.219972133636474609e-02 -1.320168972015380859e-01 -9.744331240653991699e-02 -8.846133202314376831e-02 1.693781912326812744e-01 -5.195423364639282227e-01 2.547758519649505615e-01 1.223534941673278809e-01 -1.752470582723617554e-01 1.500416696071624756e-01 1.650428622961044312e-01 -8.930339664220809937e-02 -6.930682063102722168e-02 -2.103347182273864746e-01 2.425543516874313354e-01 -3.207253515720367432e-01 -3.136173263192176819e-02
2.503917515277862549e-01 1.441245526075363159e-01 5.090659856796264648e-02 -3.234350979328155518e-01 1.852566152811050415e-01 -1.676760762929916382e-01 -1.552916131913661957e-02 2.466673702001571655e-01 -1.963969171047210693e-01 -1.920536756515502930e-01 5.428357794880867004e-02 -9.758223593235015869e-02 3.810708969831466675e-02 3.047945909202098846e-02 -1.635497212409973145e-01 -5.947980657219886780e-02 -1.267928779125213623e-01 1.321407854557037354e-01 -1.392572931945323944e-02 1.486310958862304688e-01 -4.666986688971519470e-02 4.868215024471282959e-01 -4.231981933116912842e-02 -1.856155693531036377e-01 4.307067766785621643e-02 -1.437065899372100830e-01 2.086944878101348877e-01 -2.888244986534118652e-01 -7.333501428365707397e-02 1.741381585597991943e-01 -1.455531567335128784e-01 -1.661586910486221313e-01
-5.578232184052467346e-02 2.099860012531280518e-01 -1.974182128906250000e-01 -2.497037649154663086e-01 5.024845898151397705e-02 -6.734482198953628540e-02 1.187559664249420166e-01 -1.220847889780998230e-01 -5.374799668788909912e-02 3.111166507005691528e-02 -1.374859176576137543e-02 -2.166572213172912598e-01 -2.451918087899684906e-02 1.192639768123626709e-01 -1.394941359758377075e-01 3.029082715511322021e-01 -1.187577173113822937e-01 -1.220298036932945251e-01 1.506283432245254517e-01 -2.849860787391662598e-01 5.205588415265083313e-02 7.032147049903869629e-02 -1.073777955025434494e-02 -3.101159036159515381e-01 1.170485168695449829e-01 1.048007681965827942e-01 -2.733099758625030518e-01 2.585813216865062714e-02 -3.851605057716369629e-01 2.584558725357055664e-01 -2.885405123233795166e-01 -5.549861863255500793e-02
-9.226600825786590576e-02 -4.853088408708572388e-02 -5.592236667871475220e-02 6.229613721370697021e-02 -1.143193542957305908e-01 -3.505589365959167480e-01 1.372632831335067749e-01 2.760953307151794434e-01 -5.691887810826301575e-02 -1.480508744716644287e-01 -1.745804250240325928e-01 -2.120818197727203369e-01 2.733682990074157715e-01 -9.799733012914657593e-02 -2.203556150197982788e-01 6.344236433506011963e-02 -2.592568695545196533e-01 -3.582767024636268616e-02 -1.218582987785339355e-01 1.614509224891662598e-01 2.443949729204177856e-01 1.689943075180053711e-01 -2.005017697811126709e-01 -2.345199510455131531e-02 -1.182570587843656540e-02 5.394281074404716492e-02 -2.348365038633346558e-01 -6.269209831953048706e-02 -2.969017028808593750e-01 -2.291710823774337769e-01 2.309306710958480835e-02 -2.679145038127899170e-01
1.035616099834442139e-01 7.478497177362442017e-02 -3.436917439103126526e-02 -5.326094850897789001e-02 6.907012313604354858e-02 -7.217959314584732056e-02 -4.652481898665428162e-02 1.204740256071090698e-01 -1.081402897834777832e-01 5.986211448907852173e-02 -5.912968516349792480e-01 -7.889390736818313599e-02 1.067548319697380066e-01 1.621590703725814819e-01 1.590517535805702209e-02 3.414447903633117676e-01 -2.548681199550628662e-01 -1.758146733045578003e-01 -2.227420918643474579e-02 -2.315658032894134521e-01 -6.622876226902008057e-02 2.788116931915283203e-01 -1.905898898839950562e-01 1.206742823123931885e-01 9.428969770669937134e-02 7.342811673879623413e-02 -5.813288316130638123e-02 -1.816336363554000854e-01 -2.269548326730728149e-01 -1.232752874493598938e-01 -1.622938662767410278e-01 2.545329928398132324e-02
2.204120755195617676e-01 1.736729294061660767e-01 -1.296226978302001953e-01 -2.959527075290679932e-01 -8.457183092832565308e-02 -2.224880903959274292e-01 5.430445447564125061e-02 -2.926886454224586487e-02 -9.495221823453903198e-02 -3.244935721158981323e-02 -1.804512292146682739e-01 -9.883829951286315918e-02 1.950876228511333466e-02 2.819903939962387085e-02 -8.263573795557022095e-02 -8.331391960382461548e-02 -9.092258661985397339e-02 -1.868000999093055725e-02 -1.541621983051300049e-01 3.457380533218383789e-01 -5.989183485507965088e-02 2.287370711565017700e-01 -1.764504164457321167e-01 -3.975537419319152832e-01 1.890674792230129242e-02 -3.075485825538635254e-01 -1.451250761747360229e-01 -1.912679374217987061e-01 -6.734967231750488281e-02 1.156117990612983704e-01 3.004599735140800476e-02 -3.473612964153289795e-01
2.451387979090213776e-02 2.330831736326217651e-01 1.012706309556961060e-01 -1.355273555964231491e-02 1.785124689340591431e-01 -2.037580758333206177e-01 1.888265311717987061e-01 2.398066371679306030e-01 7.917698472738265991e-03 -2.747928202152252197e-01 1.880136877298355103e-01 -1.514206975698471069e-01 2.995255589485168457e-01 -1.422818005084991455e-01 2.733123600482940674e-01 1.031956169754266739e-03 -1.341931968927383423e-01 1.734859347343444824e-01 -1.629488319158554077e-01 2.647574804723262787e-02 -7.565127313137054443e-02 1.856451034545898438e-01 3.877631574869155884e-02 -3.773790597915649414e-01 2.922958135604858398e-01 -7.123586535453796387e-02 -2.194710671901702881e-01 -4.535043612122535706e-02 -7.066363096237182617e-02 1.594802141189575195e-01 -1.292809396982192993e-01 4.725379496812820435e-02
-1.071163266897201538e-02 9.701094031333923340e-02 -9.725292772054672241e-02 -1.768479794263839722e-01 1.726605445146560669e-01 -1.886667907238006592e-01 9.003961831331253052e-02 5.336827039718627930e-02 2.965650521218776703e-02 -5.835066735744476318e-02 -4.309437423944473267e-02 -2.125071436166763306e-01 4.620996117591857910e-02 4.331728070974349976e-02 -4.546871408820152283e-02 1.988030821084976196e-01 6.719044595956802368e-02 3.724044561386108398e-01 6.381432712078094482e-02 6.146038323640823364e-02 -3.861269354820251465e-01 1.571810543537139893e-01 -2.570338547229766846e-01 -2.682753205299377441e-01 1.304754316806793213e-01 3.767685592174530029e-02 -1.782178431749343872e-01 -3.969867229461669922e-01 -9.523911029100418091e-02 3.086186647415161133e-01 2.698251977562904358e-02 -2.722872421145439148e-02
8.013419061899185181e-02 1.388819068670272827e-01 -1.322613209486007690e-01 7.265333086252212524e-02 -1.280632168054580688e-01 9.857479482889175415e-02 -2.687334455549716949e-02 3.792522847652435303e-01 -6.536265462636947632e-02 -8.881299942731857300e-02 -4.269663095474243164e-01 -4.115304350852966309e-01 -1.058424711227416992e-01 9.566181153059005737e-02 1.094909831881523132e-01 -2.142721563577651978e-01 -1.333902180194854736e-01 -7.137174904346466064e-02 -2.270447462797164917e-01 1.118595004081726074e-01 -2.666611373424530029e-01 8.895705640316009521e-02 -1.734518706798553467e-01 -9.946455806493759155e-02 1.111300736665725708e-01 8.109636604785919189e-02 -2.195131033658981323e-01 7.239425182342529297e-02 -1.016851365566253662e-01 2.205610573291778564e-01 -1.212847512215375900e-02 -3.658296167850494385e-02
1.480609271675348282e-02 2.406477183103561401e-01 -1.666572391986846924e-01 -1.258106976747512817e-01 1.971243172883987427e-01 -9.419216215610504150e-02 1.800744235515594482e-02 4.270842671394348145e-01 1.462193280458450317e-01 -1.610578447580337524e-01 2.486162632703781128e-02 -1.680502295494079590e-01 1.706040948629379272e-01 -2.046240419149398804e-01 1.481939554214477539e-01 -6.428299844264984131e-02 -4.722369369119405746e-03 -6.297273188829421997e-02 -1.166147813200950623e-01 7.725636940449476242e-03 -3.347513079643249512e-01 2.608583569526672363e-01 -1.791002452373504639e-01 -3.305665850639343262e-01 2.026092410087585449e-01 -2.429220080375671387e-01 7.786382734775543213e-02 -2.471177466213703156e-02 -2.060759514570236206e-01 -1.034152880311012268e-02 -4.047353565692901611e-02 6.716690957546234131e-02
-1.449372619390487671e-01 2.568332254886627197e-01 -2.533848211169242859e-02 9.860426187515258789e-02 1.345804892480373383e-02 -2.935161069035530090e-02 -3.372243791818618774e-02 2.982951402664184570e-01 2.130994498729705811e-01 -6.515608727931976318e-02 -8.221107721328735352e-02 -1.819888949394226074e-01 2.245081961154937744e-02 -1.644098013639450073e-01 2.490059286355972290e-01 -1.485085338354110718e-01 -1.917543262243270874e-01 -1.545278578996658325e-01 -3.035197257995605469e-01 -2.331064343452453613e-01 -6.247580051422119141e-02 -5.506131425499916077e-02 2.983409911394119263e-02 -2.043896913528442383e-01 1.060898676514625549e-01 1.815270036458969116e-01 -3.043057620525360107e-01 -1.324952840805053711e-01 -3.051720559597015381e-01 1.394260525703430176e-01 -2.915701866149902344e-01 -4.144885763525962830e-02
1.768377572298049927e-01 1.184796094894409180e-01 -7.211618125438690186e-02 1.054642572999000549e-01 6.259960681200027466e-02 3.903564810752868652e-02 -1.199597567319869995e-01 2.549865543842315674e-01 7.838283665478229523e-03 -8.898928761482238770e-02 -8.066970109939575195e-02 -9.798177331686019897e-02 1.369297057390213013e-01 -2.409489899873733521e-01 -2.383470349013805389e-02 -1.513893455266952515e-01 -3.664243221282958984e-01 -1.591472774744033813e-01 -1.492412835359573364e-01 4.189927279949188232e-01 -1.740542985498905182e-02 1.499670743942260742e-01 -1.158047467470169067e-01 -3.495290577411651611e-01 2.794638574123382568e-01 -1.682638376951217651e-01 -9.670511633157730103e-02 -2.314054220914840698e-02 -1.849356144666671753e-01 4.224987328052520752e-02 1.086325272917747498e-01 -2.219250798225402832e-01
-1.098836213350296021e-01 4.584873467683792114e-02 1.122373715043067932e-02 -1.222786307334899902e-01 -9.491620957851409912e-02 -2.181917279958724976e-01 1.170900240540504456e-01 1.153007969260215759e-01 -1.089922189712524414e-01 3.299711272120475769e-02 -3.519947230815887451e-01 -1.364794224500656128e-01 9.622468799352645874e-02 -1.583322733640670776e-01 -1.454532444477081299e-01 2.539393305778503418e-01 -1.550570875406265259e-01 2.134774029254913330e-01 -8.956384845077991486e-04 1.898572444915771484e-01 -2.063489407300949097e-01 1.522467583417892456e-01 8.595455437898635864e-02 -1.665893346071243286e-01 9.721904247999191284e-02 -1.460135281085968018e-01 -4.418013393878936768e-01 3.117400407791137695e-01 -1.952293664216995239e-01 -5.511028319597244263e-02 -1.364035457372665405e-01 -1.489930599927902222e-01
-4.195596091449260712e-03 1.573678851127624512e-01 -1.869406998157501221e-01 -2.213478088378906250e-01 -7.313706725835800171e-02 3.896875083446502686e-01 -3.247078880667686462e-02 4.531602859497070312e-01 -2.129057198762893677e-01 -1.203103512525558472e-01 -4.321229457855224609e-01 -1.222346723079681396e-01 4.817142337560653687e-02 -7.907721213996410370e-03 -5.080893263220787048e-02 -9.466727823019027710e-02 -1.323334425687789917e-01 -7.606771588325500488e-02 -1.014843508601188660e-01 2.898770198225975037e-02 -3.406908512115478516e-01 1.140890270471572876e-01 -6.884115934371948242e-02 -6.815489381551742554e-02 -3.504502028226852417e-02 1.496993005275726318e-01 -4.428401216864585876e-02 2.048954553902149200e-02 -1.984542310237884521e-01 4.379954934120178223e-02 -1.069016531109809875e-01 2.455080300569534302e-02
-1.532880514860153198e-01 9.720788151025772095e-02 -6.222506240010261536e-02 -5.574743449687957764e-02 -1.169198453426361084e-01 -1.610882696695625782e-03 -1.080251708626747131e-01 4.027041196823120117e-01 2.971710860729217529e-01 -1.800995171070098877e-01 -2.598917484283447266e-01 -5.374439060688018799e-02 -2.597777731716632843e-02 -2.069153934717178345e-01 -8.639303967356681824e-03 -5.277958139777183533e-02 -4.026814550161361694e-02 -1.054695174098014832e-01 -1.006990820169448853e-01 -8.406147360801696777e-02 -3.939728438854217529e-01 2.494059950113296509e-01 -2.101193964481353760e-01 -9.277039021253585815e-02 2.268255688250064850e-02 2.195349037647247314e-01 -6.055042147636413574e-02 -1.880102306604385376e-01 -2.134433984756469727e-01 2.188705205917358398e-01 -9.507665038108825684e-02 2.113772183656692505e-01
-6.040295585989952087e-02 5.133699625730514526e-02 -2.602085769176483154e-01 7.492374628782272339e-02 -1.588785946369171143e-01 -2.068628668785095215e-01 1.908040344715118408e-01 6.447831541299819946e-02 -1.255998909473419189e-01 -1.872651576995849609e-01 -3.010426163673400879e-01 -3.658849745988845825e-02 3.619287610054016113e-01 1.424191892147064209e-01 -1.322879493236541748e-01 3.718920424580574036e-02 -2.108479291200637817e-01 -2.162585593760013580e-02 -2.855480015277862549e-01 1.356825977563858032e-01 1.713958978652954102e-01 3.061360418796539307e-01 -1.973338872194290161e-01 -1.593516557477414608e-03 -1.029611676931381226e-01 4.972276836633682251e-02 -1.504505872726440430e-01 -2.126318812370300293e-01 -3.016031682491302490e-01 2.922949753701686859e-02 6.342141889035701752e-03 -1.383359879255294800e-01
-1.786735951900482178e-01 -6.432406604290008545e-03 8.934164792299270630e-02 1.165520921349525452e-01 3.228349238634109497e-02 -2.527905106544494629e-01 -1.050158292055130005e-01 2.484825253486633301e-01 4.539433494210243225e-02 -2.021724730730056763e-01 -4.731537401676177979e-01 -2.127811908721923828e-01 9.021578729152679443e-02 -1.475912779569625854e-01 8.860724419355392456e-02 6.307215243577957153e-02 -1.562020629644393921e-01 -1.189221963286399841e-01 -1.001708060503005981e-01 -2.742100656032562256e-01 -2.511005699634552002e-01 3.406480327248573303e-02 -1.589722186326980591e-01 8.299374580383300781e-02 2.107072472572326660e-01 1.673211008310317993e-01 -2.427086234092712402e-01 7.244744151830673218e-02 -2.455170601606369019e-01 1.649381220340728760e-01 -1.531732827425003052e-02 -1.025088876485824585e-01
-5.584657564759254456e-02 -7.370816916227340698e-02 -1.219803187996149063e-02 -1.250136792659759521e-01 -1.969204656779766083e-02 -8.343158662319183350e-02 2.291334569454193115e-01 2.543120412155985832e-03 -3.421590626239776611e-01 -1.722770184278488159e-01 -3.965409398078918457e-01 8.818010985851287842e-02 9.713494777679443359e-02 -2.372816056013107300e-01 -2.405536472797393799e-01 1.449151039123535156e-01 -1.855654455721378326e-02 1.311071217060089111e-01 7.292090356349945068e-02 8.792117238044738770e-02 -1.015841122716665268e-02 4.218721687793731689e-01 1.249588057398796082e-01 -2.099777162075042725e-01 -3.109963051974773407e-02 -3.020045161247253418e-02 -9.642869979143142700e-02 1.182758584618568420e-01 -2.048809677362442017e-01 1.239655539393424988e-01 -2.220834642648696899e-01 -2.433919459581375122e-01
-7.653129100799560547e-02 1.904393285512924194e-01 -1.009379699826240540e-01 -1.248402595520019531e-01 -3.328536152839660645e-01 4.526344686746597290e-02 1.887487918138504028e-01 3.025954365730285645e-01 -7.129544764757156372e-02 -2.055651098489761353e-01 -3.828576505184173584e-01 -1.583702862262725830e-02 7.159802317619323730e-02 3.046262860298156738e-01 -5.066509917378425598e-02 -1.669095754623413086e-01 -4.848147928714752197e-02 -4.965438321232795715e-02 -9.536449611186981201e-02 -9.692422300577163696e-02 -2.395489513874053955e-01 1.189088821411132812e-01 -1.139388978481292725e-01 -2.579040527343750000e-01 -2.465350739657878876e-02 7.087127864360809326e-02 -2.133851945400238037e-01 1.539198309183120728e-01 -2.006641216576099396e-02 2.161864489316940308e-01 -2.461921870708465576e-01 -1.123495101928710938e-01
-6.200253218412399292e-02 2.417439669370651245e-01 3.338789641857147217e-01 -1.384508162736892700e-01 9.786409884691238403e-02 1.615072041749954224e-01 -3.172808326780796051e-03 2.512210607528686523e-01 4.084547981619834900e-02 -2.121529132127761841e-01 2.078930288553237915e-02 -2.150195538997650146e-01 2.359583079814910889e-01 -1.385874450206756592e-01 -3.739701583981513977e-02 1.758092492818832397e-01 -1.245847195386886597e-01 -2.348765134811401367e-01 -6.997222453355789185e-02 4.391733556985855103e-02 -3.468485772609710693e-01 2.959530353546142578e-01 -1.334110349416732788e-01 -1.993279904127120972e-01 -1.998674869537353516e-02 -1.428375840187072754e-01 1.855175346136093140e-01 -7.914390414953231812e-02 -2.662824690341949463e-01 -1.283167451620101929e-01 4.947074502706527710e-02 -1.162661910057067871e-01
1.823936253786087036e-01 8.784328401088714600e-02 6.376172602176666260e-02 5.550614371895790100e-02 1.119490042328834534e-01 2.658880501985549927e-02 3.011173903942108154e-01 9.108220040798187256e-02 1.550092548131942749e-01 -2.174416333436965942e-01 -2.686575949192047119e-01 -5.071581341326236725e-03 9.006014466285705566e-02 -2.595656812191009521e-01 -1.095270887017250061e-01 3.746248483657836914e-01 1.640645973384380341e-02 6.273695826530456543e-02 -1.620321422815322876e-01 5.815484747290611267e-02 -5.457433871924877167e-03 9.412256628274917603e-02 -3.716398775577545166e-02 -1.845375001430511475e-01 -2.692144922912120819e-02 9.081198275089263916e-02 -3.812226355075836182e-01 -6.220214068889617920e-02 -2.732999324798583984e-01 -1.587205678224563599e-01 -3.458430171012878418e-01 -1.117882356047630310e-01
3.578460961580276489e-02 -2.152934372425079346e-01 -1.761413216590881348e-01 -1.258373260498046875e-01 2.030363492667675018e-02 -3.833341598510742188e-02 -2.406127005815505981e-01 8.334316313266754150e-03 2.149416804313659668e-01 -1.853910535573959351e-01 -8.790601789951324463e-02 -1.542978435754776001e-01 -2.257280349731445312e-01 -1.082071736454963684e-01 -1.126449927687644958e-01 2.588744759559631348e-01 -1.633306145668029785e-01 9.740374982357025146e-02 -1.730102151632308960e-01 6.781956553459167480e-02 -8.829773962497711182e-02 1.580135226249694824e-01 -1.818872243165969849e-01 -5.227416753768920898e-01 -1.647718995809555054e-01 1.357066184282302856e-01 -4.352642968297004700e-02 -1.429835055023431778e-02 -2.013894766569137573e-01 -3.824355825781822205e-02 -2.792010307312011719e-01 -1.172528341412544250e-01
4.289314150810241699e-02 6.276598200201988220e-03 -2.091352082788944244e-02 -1.745533347129821777e-01 -1.044868305325508118e-01 -2.503602579236030579e-02 -6.251598894596099854e-02 9.781221300363540649e-02 -1.932503283023834229e-01 -2.863782830536365509e-02 -6.141381263732910156e-01 -3.612437099218368530e-02 -6.666336953639984131e-02 -8.870466798543930054e-02 2.900370657444000244e-01 2.717676758766174316e-01 -2.986354529857635498e-01 -8.460008352994918823e-02 -5.998877435922622681e-02 -2.463834881782531738e-01 -3.317353725433349609e-01 1.141689196228981018e-01 4.946650564670562744e-02 2.386422269046306610e-02 5.934555828571319580e-02 -8.030114322900772095e-02 -3.433933481574058533e-02 -9.136103093624114990e-02 -1.361367404460906982e-01 -9.068242460489273071e-02 -3.324978984892368317e-03 -1.491968035697937012e-01
-5.702825263142585754e-02 1.133888140320777893e-01 3.746064305305480957e-01 -9.956256300210952759e-02 1.341990679502487183e-01 1.065272539854049683e-01 1.685059219598770142e-01 1.262040883302688599e-01 5.731830373406410217e-02 -1.883406341075897217e-01 -1.924634873867034912e-01 -1.270602047443389893e-01 -2.089023590087890625e-01 -6.813006103038787842e-02 -1.401068866252899170e-01 1.285139322280883789e-01 -5.955668538808822632e-02 8.711837232112884521e-02 -3.963520824909210205e-01 -5.320672690868377686e-02 -6.115235015749931335e-02 1.283306628465652466e-01 8.680272102355957031e-02 -8.391259610652923584e-02 1.446072459220886230e-01 -2.902685999870300293e-01 -1.591963171958923340e-01 -3.052869737148284912e-01 -2.762091159820556641e-01 -1.276608854532241821e-01 -2.478570342063903809e-01 -4.201928153634071350e-03
1.347860544919967651e-01 1.171408314257860184e-02 5.665828287601470947e-02 -2.832418382167816162e-01 -2.228409796953201294e-01 -1.693897098302841187e-01 1.168086528778076172e-01 -1.105344742536544800e-01 -5.083503574132919312e-02 -6.073758378624916077e-02 -1.722441762685775757e-01 -2.318826466798782349e-01 2.077204883098602295e-01 -2.933693528175354004e-01 -7.413472980260848999e-02 -2.717180643230676651e-03 -1.567180305719375610e-01 -2.135370450560003519e-04 -1.135076284408569336e-01 -1.141852140426635742e-01 1.128027960658073425e-01 4.051508009433746338e-01 -1.983360648155212402e-01 -9.951704740524291992e-02 -1.095115114003419876e-02 -1.172472909092903137e-02 1.728190332651138306e-01 -2.004832178354263306e-01 -2.600047886371612549e-01 2.335819453001022339e-01 -2.766986750066280365e-02 -3.158754706382751465e-01
1.611081510782241821e-01 5.291230604052543640e-02 -8.404035121202468872e-02 -3.035046756267547607e-01 -9.417407959699630737e-02 -8.413242548704147339e-02 1.783227622509002686e-01 3.515311777591705322e-01 -2.266283929347991943e-01 2.665169835090637207e-01 -2.565057389438152313e-02 -2.552047967910766602e-01 3.098089806735515594e-02 -1.185830831527709961e-01 1.254657804965972900e-01 1.888901293277740479e-01 -1.639073640108108521e-01 5.546753760427236557e-03 -1.538425311446189880e-02 1.329690814018249512e-01 1.944503784179687500e-01 1.776808053255081177e-01 -8.347462862730026245e-02 -4.164519011974334717e-01 1.338912695646286011e-01 2.415048517286777496e-02 -1.949420198798179626e-02 -1.629292666912078857e-01 -2.623015940189361572e-01 -9.634907543659210205e-02 1.233992204070091248e-01 -1.130500063300132751e-01
1.383566111326217651e-01 -2.363637089729309082e-02 -1.968972235918045044e-01 -3.740416169166564941e-01 1.809820979833602905e-01 -1.513418108224868774e-01 1.730203777551651001e-01 1.689210087060928345e-01 5.476332455873489380e-02 7.165773212909698486e-02 -6.476990133523941040e-02 -2.579137980937957764e-01 3.768968582153320312e-02 -1.930326968431472778e-01 -3.718817979097366333e-02 -1.238280311226844788e-01 -2.365313917398452759e-01 1.083000097423791885e-02 -8.320076763629913330e-02 8.639085292816162109e-02 -1.311863064765930176e-01 1.366222053766250610e-01 -3.608727157115936279e-01 -1.553129255771636963e-01 -1.169216483831405640e-01 -9.261608868837356567e-02 2.072792202234268188e-01 -1.957420110702514648e-01 4.893485456705093384e-02 2.546670287847518921e-02 -3.044541478157043457e-01 -3.054611384868621826e-01
6.033409014344215393e-02 2.367283105850219727e-01 -3.947154153138399124e-03 5.054224655032157898e-02 -1.584382653236389160e-01 -1.425632387399673462e-01 6.956396251916885376e-02 1.932434737682342529e-01 1.788181811571121216e-02 1.259593069553375244e-01 2.824491262435913086e-02 6.942289322614669800e-02 -2.386632263660430908e-01 7.637397199869155884e-02 8.770685642957687378e-02 -6.352994125336408615e-03 -1.858286708593368530e-01 -3.519701072946190834e-03 -2.584455907344818115e-01 -1.359362304210662842e-01 -2.448359727859497070e-01 2.349798828363418579e-01 6.692738831043243408e-02 -1.273563802242279053e-01 4.865916818380355835e-02 1.779091507196426392e-01 -3.709456920623779297e-01 -2.619022428989410400e-01 -2.910171449184417725e-01 2.447088956832885742e-01 -3.418962657451629639e-01 -2.134386077523231506e-02
-3.120636045932769775e-01 1.368400920182466507e-02 8.875389397144317627e-02 -1.672783792018890381e-01 -6.633066385984420776e-02 1.094270125031471252e-01 3.105759024620056152e-01 1.151150092482566833e-01 -1.626467853784561157e-01 -2.583990991115570068e-01 6.802615523338317871e-02 -5.609750375151634216e-02 -4.231006279587745667e-02 -2.956400215625762939e-01 -1.957151442766189575e-01 2.364400178194046021e-01 -2.058778852224349976e-01 1.415840685367584229e-01 -2.783436477184295654e-01 -1.246436163783073425e-01 -9.056203812360763550e-02 1.490558683872222900e-01 -1.349434629082679749e-02 -1.200799793004989624e-01 1.795744001865386963e-01 1.496769580990076065e-02 1.984977722167968750e-01 -1.913373619318008423e-01 -2.732207477092742920e-01 2.599923312664031982e-01 -2.317645959556102753e-02 -6.601794809103012085e-02
5.156660452485084534e-02 -1.295576542615890503e-01 9.017814882099628448e-03 -1.432638466358184814e-01 1.332939951680600643e-03 -1.784910708665847778e-01 6.061368808150291443e-02 2.800959050655364990e-01 -8.758527785539627075e-02 -2.346066087484359741e-01 7.156778872013092041e-02 -2.303083539009094238e-01 2.536548301577568054e-02 -1.241680234670639038e-01 8.207097649574279785e-02 1.314999610185623169e-01 -3.111414909362792969e-01 1.649622432887554169e-02 2.410432547330856323e-01 -1.820663362741470337e-01 -1.660652160644531250e-01 3.720834553241729736e-01 4.260640442371368408e-01 -7.570321857929229736e-02 9.675402194261550903e-03 -1.006452888250350952e-01 -1.581554412841796875e-01 -1.062336713075637817e-01 -2.615964114665985107e-01 -5.759214982390403748e-02 -1.537257134914398193e-01 -3.844029828906059265e-02
-7.080926443450152874e-04 7.754491269588470459e-02 -2.771954238414764404e-01 9.755702316761016846e-02 -1.281503122299909592e-02 -1.521438062191009521e-01 8.357476443052291870e-02 1.680443137884140015e-01 -9.534755349159240723e-02 2.756259776651859283e-02 -5.241832733154296875e-01 4.150331765413284302e-02 1.591448113322257996e-02 1.301277428865432739e-01 -3.665446117520332336e-02 3.637814819812774658e-01 -2.117385417222976685e-01 -2.380192279815673828e-01 -1.327058672904968262e-01 -8.521936833858489990e-02 -3.162622749805450439e-01 2.639195024967193604e-01 -1.026560813188552856e-01 -9.014328569173812866e-02 9.218359738588333130e-02 -1.432271767407655716e-02 5.074632540345191956e-02 -1.694560199975967407e-01 -8.326309919357299805e-02 -1.589676141738891602e-01 9.834789484739303589e-02 -1.237716227769851685e-01
-3.005926012992858887e-01 -6.499933451414108276e-02 -1.730102896690368652e-01 8.110868930816650391e-02 -4.250544309616088867e-02 -3.067684769630432129e-01 -8.409665524959564209e-02 4.339624643325805664e-01 1.045794785022735596e-01 -1.260065138339996338e-01 -3.030917346477508545e-01 -1.310104131698608398e-01 1.197736337780952454e-01 -1.131880655884742737e-01 -1.467379927635192871e-01 -4.343931376934051514e-02 -2.805071650072932243e-03 6.160125136375427246e-02 -1.047623604536056519e-01 -7.601886987686157227e-02 -3.657685518264770508e-01 1.562998443841934204e-02 -1.896508783102035522e-01 -1.083164513111114502e-01 -7.608272135257720947e-02 6.687092129141092300e-03 2.217395789921283722e-02 -1.529493927955627441e-01 -3.451229035854339600e-01 3.523718938231468201e-02 -1.886563748121261597e-01 -5.684274062514305115e-02
-1.054286211729049683e-01 -1.898287422955036163e-02 -1.142608933150768280e-02 -1.105239093303680420e-01 -2.894728258252143860e-02 1.924266666173934937e-02 2.063650935888290405e-01 1.714678704738616943e-01 -7.840102910995483398e-02 -1.635902374982833862e-01 -3.182927966117858887e-01 -1.119362562894821167e-01 6.570810824632644653e-02 -1.587169319391250610e-01 2.031823545694351196e-01 2.237772047519683838e-01 -1.055103093385696411e-01 3.101989626884460449e-02 -2.463520169258117676e-01 4.137746989727020264e-01 -3.580587357282638550e-02 9.606076776981353760e-02 8.786306530237197876e-02 2.778692916035652161e-02 1.954117715358734131e-01 2.219994664192199707e-01 -2.576761543750762939e-01 -2.173855155706405640e-01 -8.850556612014770508e-02 3.689435422420501709e-01 -1.645454764366149902e-01 1.482341159135103226e-02
3.152631521224975586e-01 1.512078344821929932e-01 -1.615689098834991455e-01 1.338167041540145874e-01 -1.347766965627670288e-01 1.498341411352157593e-01 2.791309356689453125e-01 3.060335814952850342e-01 1.696187071502208710e-02 -1.285626143217086792e-01 -3.037403225898742676e-01 -2.267397493124008179e-01 -1.868393458425998688e-02 8.667957969009876251e-03 -2.567381262779235840e-01 1.401535570621490479e-01 -2.080616503953933716e-01 1.579012870788574219e-01 4.279638826847076416e-02 2.803051657974720001e-02 4.665982851292937994e-04 5.546621605753898621e-02 1.100352853536605835e-01 -2.535460889339447021e-01 -1.728759706020355225e-01 1.208700239658355713e-01 8.646220713853836060e-02 -1.116038560867309570e-01 -2.022046744823455811e-01 3.293268680572509766e-01 1.620337367057800293e-02 -1.036303490400314331e-01
1.633649766445159912e-01 4.901276552118360996e-04 -4.325045645236968994e-02 -2.389349192380905151e-01 -2.650486491620540619e-02 -2.355451583862304688e-01 2.056803554296493530e-03 -2.327608317136764526e-01 -3.658939898014068604e-02 -1.997820287942886353e-01 -2.827885448932647705e-01 -3.877024725079536438e-02 -4.377222806215286255e-02 -2.018443495035171509e-01 -2.302227765321731567e-01 -1.109329611063003540e-01 -1.983114033937454224e-01 -1.269243657588958740e-02 -1.437856107950210571e-01 -4.500181600451469421e-02 -4.096278920769691467e-03 3.015972971916198730e-01 -2.913082838058471680e-01 -3.473576605319976807e-01 -7.177114486694335938e-02 -4.416184872388839722e-02 9.150758385658264160e-03 -1.160925403237342834e-01 -2.669158577919006348e-01 2.219581305980682373e-01 -3.744562342762947083e-02 -2.683979868888854980e-01
-2.072831243276596069e-01 2.818999290466308594e-01 -1.841805428266525269e-01 4.427350685000419617e-02 7.439690176397562027e-03 -8.015751838684082031e-02 4.341856762766838074e-02 2.151407301425933838e-01 1.301554590463638306e-01 1.724294573068618774e-01 -1.413339972496032715e-01 -4.222897812724113464e-02 -1.257428973913192749e-01 -2.806346118450164795e-01 -1.890784949064254761e-01 2.856969274580478668e-02 -1.326901745051145554e-02 3.484734147787094116e-02 -2.979833781719207764e-01 3.048980422317981720e-02 -4.817161858081817627e-01 2.148217111825942993e-01 4.497977346181869507e-02 -2.004464715719223022e-01 -8.626746386289596558e-02 2.169841378927230835e-01 -8.639214932918548584e-02 7.393007725477218628e-02 -1.855500787496566772e-01 1.530316025018692017e-01 -2.098444551229476929e-01 -8.134350925683975220e-02
-2.001564502716064453e-01 1.874508894979953766e-02 -3.436233401298522949e-01 1.673780530691146851e-01 6.543988734483718872e-02 -4.137657582759857178e-02 -1.446130033582448959e-02 8.350764960050582886e-02 5.157668888568878174e-02 -1.001250445842742920e-01 -3.267565667629241943e-01 2.579913660883903503e-02 1.143903955817222595e-01 -2.726728320121765137e-01 -1.051841527223587036e-01 -5.067596957087516785e-02 -1.936090141534805298e-01 1.371236741542816162e-01 -1.389350146055221558e-01 -1.839350610971450806e-01 -4.214357733726501465e-01 1.800934076309204102e-01 -1.066500619053840637e-01 -1.037134453654289246e-01 4.440908879041671753e-02 4.596024286001920700e-03 5.369823426008224487e-02 -1.164407134056091309e-01 -4.055343568325042725e-01 8.146125078201293945e-02 -2.061253488063812256e-01 -7.427547127008438110e-02
1.967613548040390015e-01 -4.299829527735710144e-02 -1.153375059366226196e-01 -6.305605918169021606e-02 1.813420355319976807e-01 -2.178481668233871460e-01 6.109688431024551392e-02 2.178631573915481567e-01 1.491605192422866821e-01 -1.926376372575759888e-01 -1.481096893548965454e-01 1.309356689453125000e-01 -1.261270791292190552e-01 2.256654947996139526e-02 -1.659100875258445740e-02 -9.332998096942901611e-02 -2.069446742534637451e-01 -2.105302512645721436e-01 -2.079412788152694702e-01 -1.216467693448066711e-01 -4.025951400399208069e-02 6.645323242992162704e-03 1.940772496163845062e-02 -4.445991665124893188e-02 -2.139326930046081543e-01 8.166684210300445557e-02 -3.277241885662078857e-01 -3.217347860336303711e-01 -4.799335300922393799e-01 2.573432959616184235e-02 3.011846169829368591e-02 -2.056986689567565918e-01
2.808264791965484619e-01 1.721237599849700928e-01 1.161920651793479919e-01 -2.701274454593658447e-01 -1.962840557098388672e-02 2.631693892180919647e-02 -2.871300093829631805e-02 1.509162634611129761e-01 1.468521077185869217e-02 -2.476843446493148804e-01 -8.731106668710708618e-02 -3.279275000095367432e-01 2.772136405110359192e-02 5.106642469763755798e-02 2.463230192661285400e-01 2.252292484045028687e-01 -3.756128996610641479e-02 -1.291400492191314697e-01 -1.416825503110885620e-01 1.291534155607223511e-01 -1.090453118085861206e-01 1.542263925075531006e-01 -3.369334042072296143e-01 -1.312811970710754395e-01 3.203025758266448975e-01 1.498595178127288818e-01 1.442763805389404297e-01 -1.791755855083465576e-01 1.647823955863714218e-03 2.569293677806854248e-01 -7.155299931764602661e-02 -1.359251141548156738e-01
-2.726101875305175781e-02 1.079062148928642273e-01 -1.554444879293441772e-01 -1.911062374711036682e-02 3.007447719573974609e-01 4.548662528395652771e-02 3.032489120960235596e-01 6.942530721426010132e-02 1.051910817623138428e-01 -6.292500346899032593e-02 -3.649633824825286865e-01 -2.089336514472961426e-01 -8.802961558103561401e-02 -2.494144290685653687e-01 -1.098890453577041626e-01 1.015292555093765259e-01 -2.179193943738937378e-01 -5.320480093359947205e-02 1.392525061964988708e-02 1.453120112419128418e-01 5.494838207960128784e-02 1.953619420528411865e-01 -2.184075117111206055e-01 -1.193086504936218262e-01 1.389195322990417480e-01 -2.080930769443511963e-02 -3.323585391044616699e-01 2.875675559043884277e-01 -2.962590157985687256e-01 3.260302171111106873e-02 -4.985168203711509705e-02 -1.030256748199462891e-01
1.286148577928543091e-01 -2.153540402650833130e-01 8.000386506319046021e-02 -2.592822536826133728e-02 2.868102788925170898e-01 -2.227831929922103882e-01 -3.918973356485366821e-02 1.404760181903839111e-01 1.792581826448440552e-01 -3.783218860626220703e-01 -1.163313612341880798e-01 -2.204726338386535645e-01 1.795317977666854858e-02 -6.950835883617401123e-02 7.350710779428482056e-02 -4.094078391790390015e-02 -2.690936923027038574e-01 -1.546117216348648071e-01 2.601146399974822998e-01 -8.041005581617355347e-02 -1.393218040466308594e-01 2.898967862129211426e-01 6.717019528150558472e-02 -1.074996143579483032e-01 -4.783689603209495544e-02 -8.490689098834991455e-03 -1.564694046974182129e-01 -1.910560727119445801e-01 -3.527747094631195068e-01 1.678838282823562622e-01 -1.458354294300079346e-01 -1.526489621028304100e-03
1.536330133676528931e-01 3.002641499042510986e-01 -1.061218082904815674e-01 -1.982237398624420166e-02 6.933964788913726807e-02 -2.559148371219635010e-01 3.428585231304168701e-01 -6.416974961757659912e-02 -2.284163385629653931e-01 -3.872345387935638428e-02 -1.140527874231338501e-01 -1.616308391094207764e-01 -1.484846770763397217e-01 -2.867100834846496582e-01 -9.679702669382095337e-02 -1.292058676481246948e-01 -1.768774986267089844e-01 -6.794776767492294312e-02 4.474582523107528687e-02 6.234587728977203369e-02 -2.448529452085494995e-01 6.345794349908828735e-02 -3.311372827738523483e-03 -4.300881326198577881e-01 2.290684878826141357e-01 -1.448578089475631714e-01 1.109788473695516586e-02 -2.953492105007171631e-01 -3.903893008828163147e-02 2.430996485054492950e-02 -6.748111546039581299e-02 -3.543366864323616028e-02
-9.955239295959472656e-02 -2.457876056432723999e-01 7.487359642982482910e-02 -4.915155842900276184e-02 1.806952506303787231e-01 2.008313834667205811e-01 -5.765341594815254211e-02 1.314184516668319702e-01 -1.703071780502796173e-02 -3.378605842590332031e-01 -1.594753712415695190e-01 2.811024710536003113e-02 6.423950195312500000e-02 -1.327353268861770630e-01 -1.446976065635681152e-01 2.766250073909759521e-01 -3.276922702789306641e-01 -8.583707734942436218e-03 1.834235638380050659e-01 -1.933692097663879395e-01 -8.026250451803207397e-02 8.883992582559585571e-02 -5.886618420481681824e-02 -3.910315930843353271e-01 -6.414508074522018433e-02 -1.040966436266899109e-01 6.036000326275825500e-02 -2.587349154055118561e-02 -2.773047089576721191e-01 2.122110724449157715e-01 -2.392520904541015625e-01 -1.434462517499923706e-01
-9.908403269946575165e-03 1.712542958557605743e-02 -2.240644991397857666e-01 -7.748688012361526489e-02 7.056105136871337891e-02 4.798121750354766846e-03 -8.756414055824279785e-02 5.816355347633361816e-02 -1.105462163686752319e-01 -1.933593004941940308e-01 -3.418967127799987793e-01 -1.867382675409317017e-01 -4.370009005069732666e-01 -8.881194517016410828e-03 -1.003944650292396545e-01 -5.325362458825111389e-02 -2.122182697057723999e-01 -1.438509076833724976e-01 -2.320600859820842743e-02 -1.975138783454895020e-01 1.893233358860015869e-01 1.644225120544433594e-01 -1.051361262798309326e-01 -2.613171041011810303e-01 -9.633949398994445801e-02 -9.530071914196014404e-02 -2.397204637527465820e-01 -1.211445927619934082e-01 -1.969920396804809570e-01 2.812111079692840576e-01 -1.780659705400466919e-01 -1.855098754167556763e-01
-2.483619935810565948e-02 3.128193318843841553e-01 6.519759073853492737e-03 8.153674192726612091e-03 1.131830811500549316e-01 -2.331777662038803101e-02 5.125407502055168152e-02 5.172977447509765625e-01 1.700606346130371094e-01 3.970223292708396912e-02 -1.053173318505287170e-01 -1.071150153875350952e-01 -4.745711013674736023e-02 -4.305640608072280884e-02 1.743136644363403320e-01 -6.133503094315528870e-02 -1.498707383871078491e-01 -1.741070151329040527e-01 -1.598283499479293823e-01 -3.133680224418640137e-01 -1.269632279872894287e-01 -9.290707856416702271e-02 -7.355474680662155151e-02 -1.337231397628784180e-01 -3.274207562208175659e-02 2.048441320657730103e-01 -1.971850693225860596e-01 -1.143540367484092712e-01 -2.441588491201400757e-01 3.104430735111236572e-01 -2.210280299186706543e-01 -4.613209888339042664e-02
1.826348602771759033e-01 -7.219994813203811646e-02 -1.514858286827802658e-02 1.964182704687118530e-01 1.164699122309684753e-01 1.624992303550243378e-02 9.767422080039978027e-02 2.761335968971252441e-01 -2.448420524597167969e-01 -1.305304765701293945e-01 -3.498293161392211914e-01 -1.058655008673667908e-01 -1.814912706613540649e-01 -8.521341718733310699e-03 -1.813636273145675659e-01 -3.085006177425384521e-01 -3.296728134155273438e-01 -6.982357800006866455e-02 -1.031223013997077942e-01 -7.365315407514572144e-02 -5.583767592906951904e-02 2.839981317520141602e-01 -9.644924849271774292e-02 -7.383019477128982544e-02 1.909261196851730347e-01 -9.883373975753784180e-02 -7.499141991138458252e-02 -5.964007228612899780e-02 -2.053272426128387451e-01 3.389729857444763184e-01 -9.995318250730633736e-04 -1.036464422941207886e-01
7.297450304031372070e-02 7.199338823556900024e-02 1.364913582801818848e-01 2.094101719558238983e-02 -1.102218553423881531e-01 -7.395993918180465698e-02 2.825953364372253418e-01 4.855401813983917236e-02 -5.752222239971160889e-02 -9.806368499994277954e-03 -3.790477514266967773e-01 1.097098644822835922e-02 -2.578355669975280762e-01 -2.897815406322479248e-01 -2.285950779914855957e-01 1.549773267470300198e-03 -1.122066304087638855e-01 -1.040536463260650635e-01 -2.913306653499603271e-01 -5.417258664965629578e-02 4.274519905447959900e-02 1.555759608745574951e-01 -1.642336398363113403e-01 -3.389663398265838623e-01 1.271374672651290894e-01 -9.594174101948738098e-03 -2.760040462017059326e-01 2.471992224454879761e-01 -2.128634154796600342e-01 4.884153231978416443e-02 -1.590450257062911987e-01 -1.225260272622108459e-01
-2.406351864337921143e-01 2.746427431702613831e-02 3.279453516006469727e-02 -7.457575201988220215e-02 1.863984465599060059e-01 -3.028958439826965332e-01 9.564387798309326172e-02 3.842123746871948242e-01 -1.660456359386444092e-01 1.114210188388824463e-01 -2.203017175197601318e-01 -8.198798447847366333e-02 1.641046442091464996e-02 -5.667553097009658813e-02 -8.731682598590850830e-02 1.132170110940933228e-01 6.344694644212722778e-02 3.255653008818626404e-02 -2.022954374551773071e-01 -1.576387584209442139e-01 -3.752733170986175537e-01 3.858796954154968262e-01 -3.713076934218406677e-03 -3.405123576521873474e-02 -2.538230419158935547e-01 1.141178384423255920e-01 2.856630086898803711e-02 -2.685754895210266113e-01 -6.169237941503524780e-02 -8.698935806751251221e-02 -4.979597032070159912e-02 -7.915767282247543335e-02
1.941411010921001434e-02 1.978937983512878418e-01 -1.614339202642440796e-01 -1.843009591102600098e-01 3.155250549316406250e-01 -2.068753987550735474e-01 1.031000167131423950e-01 2.068040519952774048e-01 4.590556770563125610e-02 -1.055613011121749878e-01 -8.870866894721984863e-02 -3.754858672618865967e-01 1.870114505290985107e-01 -7.270810753107070923e-02 1.009577363729476929e-01 2.567499577999114990e-01 1.488290578126907349e-01 2.492519766092300415e-01 -9.075278788805007935e-02 1.226095780730247498e-01 -2.361618727445602417e-01 1.497779786586761475e-01 -2.420608848333358765e-01 -2.230780273675918579e-01 -1.431474834680557251e-02 1.094436645507812500e-01 -1.381559073925018311e-01 -2.386858016252517700e-01 6.040007248520851135e-02 4.762202501296997070e-02 3.790166229009628296e-02 -1.910440027713775635e-01
3.190319240093231201e-01 -4.296530410647392273e-02 -4.526057094335556030e-02 -8.757373690605163574e-02 -2.480261959135532379e-02 2.479669898748397827e-01 -1.616736501455307007e-01 2.932575531303882599e-02 -6.770977377891540527e-02 -3.056511841714382172e-02 -3.500908017158508301e-01 1.525392569601535797e-02 -1.450444161891937256e-01 -3.807263448834419250e-02 1.797574609518051147e-01 4.184176623821258545e-01 1.816259510815143585e-02 9.926404803991317749e-02 -3.584938049316406250e-01 7.847671955823898315e-02 -1.648381948471069336e-01 3.357087820768356323e-02 -1.111712679266929626e-01 -2.997987270355224609e-01 1.027475968003273010e-01 -1.516598835587501526e-02 -2.002896815538406372e-01 -2.161416411399841309e-02 -5.161110684275627136e-02 1.930219680070877075e-02 -2.296012043952941895e-01 -2.384222745895385742e-01
-1.202011480927467346e-01 2.020770013332366943e-01 -9.080117195844650269e-02 -3.059319853782653809e-01 1.800011396408081055e-01 -5.423380061984062195e-02 1.988666355609893799e-01 2.923841476440429688e-01 1.175736784934997559e-01 -1.603456139564514160e-01 -5.661854520440101624e-02 -7.703567296266555786e-02 6.467246264219284058e-02 -2.523077726364135742e-01 2.549118101596832275e-01 1.965384334325790405e-01 -5.010817945003509521e-02 -6.373991072177886963e-02 -3.239370882511138916e-02 1.000763997435569763e-01 -3.526697158813476562e-01 2.832489907741546631e-01 -1.762850731611251831e-01 -3.581424653530120850e-01 6.625164300203323364e-02 -1.046762987971305847e-01 1.849040836095809937e-01 1.171203553676605225e-01 -1.196782514452934265e-01 -1.265988498926162720e-02 7.709817960858345032e-03 -5.471228435635566711e-02
7.249852269887924194e-02 1.069051548838615417e-01 1.364857107400894165e-01 -9.983944892883300781e-02 -7.249811291694641113e-02 7.174594211392104626e-04 -3.489098325371742249e-02 2.237968444824218750e-01 6.799349188804626465e-02 -3.690773621201515198e-02 -1.052132546901702881e-01 -2.067078202962875366e-01 4.614871740341186523e-02 -1.546417176723480225e-01 -6.069187447428703308e-02 -2.860902622342109680e-02 -3.703194856643676758e-01 2.436079084873199463e-01 -1.099175959825515747e-01 3.298361599445343018e-01 -1.608138233423233032e-01 1.038606911897659302e-01 -1.165567860007286072e-01 -4.482235610485076904e-01 1.077493280172348022e-01 -6.785965710878372192e-02 -6.919053941965103149e-02 -3.788847327232360840e-01 -7.544350624084472656e-02 8.078679675236344337e-04 1.602243930101394653e-01 -2.083698362112045288e-01
-2.468584850430488586e-02 2.578499317169189453e-01 2.209556698799133301e-01 5.477242916822433472e-02 -1.246483772993087769e-01 -6.555188447237014771e-02 2.973536849021911621e-01 7.659416645765304565e-02 -1.456892341375350952e-01 -8.760112524032592773e-02 -1.475418657064437866e-01 -9.942106157541275024e-02 -1.779690757393836975e-02 -4.810612648725509644e-03 -1.169155240058898926e-01 -1.858201324939727783e-01 -1.393980905413627625e-02 -3.646601364016532898e-02 -2.872832119464874268e-01 -2.070506364107131958e-01 -1.465297043323516846e-01 4.211312532424926758e-01 1.091997623443603516e-01 -1.607672423124313354e-01 6.720705330371856689e-02 1.624690741300582886e-01 -7.710881531238555908e-02 -6.600415706634521484e-02 -3.435230255126953125e-01 7.218013703823089600e-02 -3.604412376880645752e-01 1.270782900974154472e-03
-2.683984935283660889e-01 3.923714756965637207e-01 -9.328336268663406372e-02 -5.273580178618431091e-02 2.329665273427963257e-01 -1.296943635679781437e-03 3.640017285943031311e-02 1.109160855412483215e-01 -9.291835874319076538e-02 4.629451781511306763e-02 -2.265741974115371704e-01 -1.709570139646530151e-01 1.454636454582214355e-01 -7.103399932384490967e-02 -2.113074362277984619e-01 2.858600914478302002e-01 -1.938726007938385010e-01 -7.110536098480224609e-02 -2.965344488620758057e-02 -1.968647539615631104e-01 1.460489779710769653e-01 1.185721307992935181e-01 3.359745442867279053e-02 -1.785878390073776245e-01 2.141038179397583008e-01 7.268933951854705811e-02 -2.893944382667541504e-01 6.780685484409332275e-02 -2.640635967254638672e-01 2.550519406795501709e-01 -1.571103781461715698e-01 -3.293531760573387146e-02
-2.159147709608078003e-01 8.577936887741088867e-02 -8.227540552616119385e-02 -1.388509124517440796e-01 1.392735689878463745e-01 -7.532604783773422241e-02 -1.456984281539916992e-01 9.937860816717147827e-02 5.605160444974899292e-02 -3.583101928234100342e-01 -2.490461915731430054e-01 -3.007057607173919678e-01 -5.773486196994781494e-02 -2.038250416517257690e-01 -1.182060539722442627e-01 1.589455455541610718e-01 9.026199579238891602e-02 -4.366836845874786377e-01 -2.004916965961456299e-01 -8.236526697874069214e-02 1.201471090316772461e-01 2.696418166160583496e-01 2.944340370595455170e-02 -9.967337548732757568e-02 7.464788109064102173e-02 -4.126721620559692383e-02 -7.248145341873168945e-02 5.773479118943214417e-02 -3.287571370601654053e-01 9.273672848939895630e-02 -1.137716770172119141e-01 -8.035150915384292603e-02
1.231607273221015930e-01 4.513677954673767090e-02 -7.857683300971984863e-02 -2.234809994697570801e-01 1.051651164889335632e-01 -1.063987389206886292e-01 -2.261348366737365723e-01 1.780270487070083618e-01 -3.869295353069901466e-03 -2.520342469215393066e-01 -2.427222281694412231e-01 -9.919998794794082642e-02 -5.991740524768829346e-02 -2.214349508285522461e-01 -7.286408543586730957e-02 3.042980730533599854e-01 -2.338122017681598663e-02 -1.912300474941730499e-02 -4.301353096961975098e-01 -1.570465117692947388e-01 -9.900889359414577484e-03 1.664586514234542847e-01 4.605777561664581299e-02 -4.175281152129173279e-02 -2.469266802072525024e-01 2.433932870626449585e-01 -3.701841533184051514e-01 -2.390794269740581512e-02 1.380805205553770065e-02 -3.774384036660194397e-02 -1.450041085481643677e-01 -1.261672526597976685e-01
-1.480856686830520630e-01 6.160917878150939941e-02 -9.560575336217880249e-02 -9.299330413341522217e-02 7.717684656381607056e-02 -2.840808928012847900e-01 2.555956132709980011e-02 -6.186518073081970215e-02 1.598497480154037476e-01 -7.148269563913345337e-02 -4.116560220718383789e-01 -2.621254622936248779e-01 -1.293089091777801514e-01 9.562651626765727997e-03 1.871690154075622559e-02 3.772478997707366943e-01 -1.906862407922744751e-01 1.055653691291809082e-01 2.044877223670482635e-02 -2.139069139957427979e-01 -1.485691517591476440e-01 2.059658914804458618e-01 6.122151017189025879e-02 -2.731730639934539795e-01 -8.863165974617004395e-02 -7.352025806903839111e-02 -2.806218266487121582e-01 -4.515010118484497070e-02 -1.702540665864944458e-01 5.457996204495429993e-02 2.727409899234771729e-01 9.501640684902667999e-03
2.191702872514724731e-01 1.981444060802459717e-01 -2.233454883098602295e-01 9.264253079891204834e-02 8.931467682123184204e-02 8.703224593773484230e-04 2.929183244705200195e-01 3.225672245025634766e-02 -5.837537720799446106e-02 -1.094322875142097473e-01 -5.739136338233947754e-01 -2.012888193130493164e-01 1.699828803539276123e-01 1.334396302700042725e-01 2.287805266678333282e-02 7.980020344257354736e-02 -7.399407774209976196e-02 4.912472143769264221e-02 -1.351639032363891602e-01 1.456369906663894653e-01 9.042748808860778809e-02 2.169174551963806152e-01 -2.105137109756469727e-01 -4.818476736545562744e-02 1.925245374441146851e-01 2.380041591823101044e-02 -1.289418041706085205e-01 -2.814868688583374023e-01 -6.311537325382232666e-02 -1.040547341108322144e-01 -9.531621634960174561e-02 -1.179995611310005188e-01
1.317197978496551514e-01 2.394542284309864044e-02 1.611962914466857910e-01 -2.386130094528198242e-01 -4.736642539501190186e-02 -2.242213580757379532e-03 1.317609250545501709e-01 1.621000766754150391e-01 -1.384745538234710693e-01 -1.378897726535797119e-01 -6.223453953862190247e-02 -2.162146568298339844e-01 -8.549803495407104492e-02 -8.796038478612899780e-02 2.753062546253204346e-01 2.194826602935791016e-01 -9.627137333154678345e-02 -1.008889153599739075e-01 -4.680666625499725342e-01 1.110549569129943848e-01 5.621526390314102173e-02 2.755597531795501709e-01 -1.005233749747276306e-01 1.655132919549942017e-01 2.666314542293548584e-01 -2.715712040662765503e-02 3.295331075787544250e-02 -6.784743815660476685e-02 -2.226478308439254761e-01 1.891380101442337036e-01 -1.242878139019012451e-01 -2.822681963443756104e-01
1.581385880708694458e-01 4.066226631402969360e-02 1.014215052127838135e-01 -4.406485706567764282e-02 -6.819682568311691284e-02 5.050246790051460266e-02 1.912900656461715698e-01 3.374990820884704590e-01 8.862642198801040649e-02 -3.162194490432739258e-01 -2.376140058040618896e-01 6.368174403905868530e-02 5.296753719449043274e-02 -2.681691050529479980e-01 -2.565145790576934814e-01 1.852062940597534180e-01 3.091531619429588318e-02 -1.424697637557983398e-01 1.856996305286884308e-02 -3.719273721799254417e-03 5.872896313667297363e-02 2.902179360389709473e-01 -2.808647928759455681e-03 -1.464893668889999390e-01 -1.327849626541137695e-01 5.872385576367378235e-02 -7.194088399410247803e-02 1.683573126792907715e-01 -3.393417298793792725e-01 3.701873868703842163e-02 -3.862488865852355957e-01 -9.570490568876266479e-02
-1.277365237474441528e-01 4.257890209555625916e-02 -3.667962551116943359e-01 -2.390182465314865112e-01 1.259962618350982666e-01 -7.395017892122268677e-02 -1.721305698156356812e-01 1.560818701982498169e-01 -1.867572665214538574e-01 1.434954255819320679e-01 -2.724260091781616211e-01 -1.436083465814590454e-01 -1.675156205892562866e-01 4.206779599189758301e-02 -1.927291154861450195e-01 4.534199461340904236e-02 -2.304594367742538452e-01 9.165031835436820984e-03 -2.649113833904266357e-01 -1.168839335441589355e-01 1.695682108402252197e-01 -8.761605247855186462e-03 -1.017518565058708191e-01 -3.771964311599731445e-01 1.049512252211570740e-01 -1.125698909163475037e-01 -2.084214538335800171e-01 6.284502148628234863e-02 -7.946066558361053467e-02 1.313996613025665283e-01 -5.364829674363136292e-02 -2.819521129131317139e-01
2.285041213035583496e-01 1.827910840511322021e-01 -3.785577416419982910e-02 -1.719899028539657593e-01 -1.127786263823509216e-01 4.946652799844741821e-02 1.528663211502134800e-03 -3.001984059810638428e-01 1.140013709664344788e-01 -2.337831854820251465e-01 -2.371679693460464478e-01 -1.240852028131484985e-01 1.630915254354476929e-01 -1.467201765626668930e-02 2.010514587163925171e-01 -3.241009265184402466e-02 -1.515712402760982513e-02 2.304271608591079712e-02 4.016456380486488342e-02 -1.394976228475570679e-01 -8.807294070720672607e-02 3.309585750102996826e-01 -7.943346351385116577e-02 -2.991293668746948242e-01 6.826758384704589844e-02 1.733371168375015259e-01 -4.983401671051979065e-02 -1.329331994056701660e-01 -1.476932466030120850e-01 1.673588305711746216e-01 -2.285828441381454468e-01 -4.226632118225097656e-01
-5.740167200565338135e-02 3.092351853847503662e-01 -2.849998474121093750e-01 -2.652820944786071777e-01 2.390195876359939575e-01 -1.185675412416458130e-01 8.624617755413055420e-02 1.999625712633132935e-01 1.301652044057846069e-01 -1.664771139621734619e-01 1.716669090092182159e-02 -2.008780241012573242e-01 1.375501900911331177e-01 3.914373740553855896e-02 1.832253336906433105e-01 -9.645979851484298706e-02 -2.870869636535644531e-01 4.490099474787712097e-02 -8.663091063499450684e-02 2.507093846797943115e-01 -2.589369714260101318e-01 2.348311841487884521e-01 -1.267468333244323730e-01 -3.216703832149505615e-01 -7.120519131422042847e-02 -9.283014386892318726e-02 -1.066074222326278687e-01 3.952118009328842163e-02 -4.304254800081253052e-02 2.023373693227767944e-01 1.124056205153465271e-01 6.054711714386940002e-02
8.663564920425415039e-03 2.186171859502792358e-01 -8.703880012035369873e-02 -1.849047988653182983e-01 3.904502838850021362e-02 1.196284964680671692e-01 -3.096415400505065918e-01 -5.560219660401344299e-02 -2.523301839828491211e-01 -2.098946720361709595e-01 -6.395361572504043579e-02 -2.973358035087585449e-01 -1.962283998727798462e-02 3.292412757873535156e-01 -9.920448809862136841e-02 1.996857821941375732e-01 -4.532526433467864990e-02 -5.950309336185455322e-02 -1.053552627563476562e-01 1.373931951820850372e-02 -2.782571911811828613e-01 2.846034765243530273e-01 8.545422926545143127e-03 -7.369553297758102417e-02 -7.198198139667510986e-02 1.416318118572235107e-01 -1.751740723848342896e-01 -3.587718904018402100e-01 -1.982890963554382324e-01 -8.960505574941635132e-02 -8.755864202976226807e-02 -1.279183328151702881e-01
1.584339439868927002e-01 -7.629252970218658447e-03 -1.327166706323623657e-01 -3.147765398025512695e-01 7.516581565141677856e-03 1.462839264422655106e-02 -1.429285258054733276e-01 3.771853446960449219e-01 -2.533688247203826904e-01 -1.490013301372528076e-01 -8.438672870397567749e-02 7.034642249345779419e-02 -2.512367367744445801e-01 7.259716838598251343e-02 1.529074087738990784e-02 1.517580002546310425e-01 -2.806912958621978760e-01 2.659731805324554443e-01 -1.930664181709289551e-01 -3.553606569766998291e-03 8.818243443965911865e-02 1.596012413501739502e-01 -1.300362646579742432e-01 -4.013779163360595703e-01 1.216417402029037476e-01 -5.010304227471351624e-02 -5.806490406394004822e-02 -3.038319572806358337e-02 -1.823297142982482910e-02 -1.990938186645507812e-01 -1.033591032028198242e-01 -1.863297075033187866e-01
-2.687393128871917725e-01 1.500288099050521851e-01 -1.457345038652420044e-01 -2.563325166702270508e-01 -1.619598716497421265e-01 1.404287666082382202e-02 2.706043124198913574e-01 1.209285482764244080e-01 -1.585832983255386353e-01 1.425261050462722778e-01 4.642987996339797974e-02 -1.850737333297729492e-01 7.342725247144699097e-02 -2.234129905700683594e-01 7.863871753215789795e-02 2.428418695926666260e-01 -2.785088419914245605e-01 1.107232868671417236e-01 -2.745554745197296143e-01 -1.346036940813064575e-01 -3.275429457426071167e-02 1.730393171310424805e-01 -4.725301172584295273e-03 4.771491512656211853e-02 1.307867616415023804e-01 7.858853787183761597e-02 1.039626225829124451e-01 -3.113580048084259033e-01 -1.559577137231826782e-01 2.340791970491409302e-01 -1.805462986230850220e-01 -2.057404965162277222e-01
3.845029696822166443e-02 1.754828989505767822e-01 -3.301210105419158936e-01 -2.577407062053680420e-01 -1.904136091470718384e-01 -8.524907752871513367e-03 -3.344385623931884766e-01 2.367725074291229248e-01 1.345335841178894043e-01 -1.152375191450119019e-01 -2.477287650108337402e-01 2.677349932491779327e-02 2.170435339212417603e-01 -8.570441603660583496e-02 1.907773315906524658e-02 -8.559649437665939331e-02 -1.876480132341384888e-01 -2.758945897221565247e-02 -1.826707124710083008e-01 -1.060698255896568298e-01 -1.664718091487884521e-01 2.379534542560577393e-01 1.501254290342330933e-01 -4.942612722516059875e-02 -1.489254832267761230e-01 4.790954291820526123e-02 -2.323211580514907837e-01 -2.163613587617874146e-01 -2.276161313056945801e-01 2.199582010507583618e-01 -1.199878305196762085e-01 5.208482593297958374e-02
-1.867741346359252930e-01 3.502028435468673706e-02 -2.746116816997528076e-01 -9.674387425184249878e-02 1.953939646482467651e-01 -8.244930952787399292e-02 1.648416966199874878e-01 -7.716788351535797119e-02 -9.047853201627731323e-02 -1.499440521001815796e-01 -2.672334015369415283e-01 -1.954860091209411621e-01 -2.635748498141765594e-02 -3.157125785946846008e-02 -6.692503392696380615e-02 1.170210689306259155e-01 -3.038528263568878174e-01 -9.627361595630645752e-02 -2.101412564516067505e-01 1.190323289483785629e-02 5.081703886389732361e-02 3.989495337009429932e-01 -1.631855517625808716e-01 -8.343240618705749512e-02 -8.276764303445816040e-02 1.161613538861274719e-01 -3.094990253448486328e-01 -1.181434243917465210e-01 -5.881231743842363358e-03 -9.545273333787918091e-02 1.554351598024368286e-01 -3.690856993198394775e-01
-2.328977733850479126e-01 1.044922024011611938e-01 -1.406859010457992554e-01 -1.162588670849800110e-01 -1.848801374435424805e-01 9.588069468736648560e-02 1.347670108079910278e-01 3.253467753529548645e-02 -1.926262378692626953e-01 -2.760442905128002167e-02 -3.099281787872314453e-01 -2.793855965137481689e-01 -1.379862874746322632e-01 -3.315567597746849060e-02 -7.158670574426651001e-02 3.075197525322437286e-02 6.334595382213592529e-02 1.480204146355390549e-02 -1.888189911842346191e-01 -4.817285016179084778e-02 1.594197750091552734e-01 3.339070677757263184e-01 1.066712755709886551e-02 -2.846896946430206299e-01 1.886824369430541992e-01 1.895388662815093994e-01 -2.186343371868133545e-01 -2.231550402939319611e-02 -1.008845418691635132e-01 -5.903132259845733643e-02 -9.880997985601425171e-02 -4.440966546535491943e-01
-2.937436699867248535e-01 2.498679608106613159e-01 1.950569078326225281e-02 -7.402229309082031250e-02 -2.498463913798332214e-02 -1.703139394521713257e-01 -1.399342864751815796e-01 3.377672433853149414e-01 -2.397187203168869019e-01 -1.470671296119689941e-01 -2.886650562286376953e-01 -2.175090909004211426e-01 7.387507706880569458e-02 1.576027870178222656e-01 1.463940441608428955e-01 1.796666234731674194e-01 -1.660664826631546021e-01 -6.130154803395271301e-02 -1.861436665058135986e-01 5.741993337869644165e-02 -2.780418395996093750e-01 -2.416622787714004517e-01 -2.269771695137023926e-01 -1.387008279561996460e-01 -2.165612280368804932e-01 -1.856823638081550598e-02 1.870182342827320099e-02 -9.627673774957656860e-02 -1.269671171903610229e-01 1.588317155838012695e-01 -1.019965931773185730e-01 -6.341686844825744629e-02
-2.309694513678550720e-02 1.294230967760086060e-01 3.261545002460479736e-01 -6.344135105609893799e-02 -1.502509117126464844e-01 6.239288672804832458e-02 1.946152597665786743e-01 -8.339184522628784180e-02 -1.617981791496276855e-01 -2.840988934040069580e-01 -2.524270713329315186e-01 -3.256140649318695068e-01 -1.973979733884334564e-02 1.181809604167938232e-01 -2.407894134521484375e-01 2.282986640930175781e-01 -1.029768884181976318e-01 -5.410360544919967651e-02 -1.365200877189636230e-01 -6.463419646024703979e-03 -1.792908459901809692e-01 1.637475341558456421e-01 -2.214685641229152679e-02 -3.460573405027389526e-02 2.157213091850280762e-01 -1.509054601192474365e-01 -2.679013311862945557e-01 -1.739170104265213013e-01 -3.129282295703887939e-01 -1.418311428278684616e-02 5.718869715929031372e-02 -1.853276789188385010e-01
9.117212146520614624e-02 5.877513438463211060e-02 -2.202429249882698059e-02 -1.743097156286239624e-01 1.242840066552162170e-01 -1.483853310346603394e-01 -1.534966975450515747e-01 -1.669078022241592407e-01 -8.285151422023773193e-02 -5.444981530308723450e-02 -1.783225387334823608e-01 2.776820957660675049e-01 -2.902253158390522003e-02 -1.962629705667495728e-01 -1.083307638764381409e-01 -1.252914667129516602e-01 -2.590957283973693848e-01 -1.105626970529556274e-01 2.442088676616549492e-03 -4.132917616516351700e-03 -2.391577064990997314e-01 2.795674204826354980e-01 -3.102994263172149658e-01 -3.017123639583587646e-01 7.081943005323410034e-02 -1.647342592477798462e-01 -5.562251061201095581e-02 -1.768366694450378418e-01 -2.245748043060302734e-01 2.992261648178100586e-01 -7.247190922498703003e-02 -2.629853785037994385e-01
8.893088251352310181e-02 6.473263353109359741e-02 -1.020543947815895081e-01 -8.226130902767181396e-02 1.139158383011817932e-01 -1.476130187511444092e-01 6.421934813261032104e-02 2.698394656181335449e-01 1.778956353664398193e-01 -3.295777738094329834e-01 1.063800528645515442e-01 -8.963575959205627441e-02 2.500299811363220215e-01 -1.484779268503189087e-01 1.721614450216293335e-01 1.103282645344734192e-01 -7.221567630767822266e-02 8.457732945680618286e-02 -4.054548218846321106e-02 6.668151915073394775e-02 -3.766482770442962646e-01 2.048601061105728149e-01 -9.854970127344131470e-02 -4.944780766963958740e-01 1.422311216592788696e-01 -1.435265094041824341e-01 3.344390075653791428e-03 8.931821584701538086e-02 -2.053958326578140259e-01 1.438123434782028198e-01 -4.370802640914916992e-02 5.397745966911315918e-02
-2.660493738949298859e-02 1.982452720403671265e-01 7.989415526390075684e-02 -4.166078940033912659e-02 3.310279175639152527e-02 -4.389293491840362549e-02 -1.533735990524291992e-01 1.789528280496597290e-01 1.359573155641555786e-01 6.797925382852554321e-02 -2.783688008785247803e-01 -3.434113040566444397e-02 -1.936725974082946777e-01 -7.856914401054382324e-02 -1.921519488096237183e-01 6.706953793764114380e-02 -2.691229283809661865e-01 8.110464364290237427e-02 -7.998865097761154175e-02 -3.671306371688842773e-01 -3.607963621616363525e-01 -3.753398777917027473e-03 1.464053336530923843e-02 -3.990555107593536377e-01 1.283835805952548981e-02 9.443162381649017334e-02 1.824363507330417633e-02 -1.045088022947311401e-01 -1.813469529151916504e-01 3.056530952453613281e-01 -2.234624922275543213e-01 -2.537497784942388535e-03
2.831895649433135986e-02 1.534590423107147217e-01 -4.247032105922698975e-02 3.671526443213224411e-03 -9.405855834484100342e-02 -1.516187787055969238e-01 1.652976274490356445e-01 1.008031442761421204e-01 -5.710152909159660339e-02 -2.556331753730773926e-01 -5.373857617378234863e-01 -2.091090939939022064e-02 3.092925548553466797e-01 -2.342787533998489380e-01 -5.811115726828575134e-02 1.248266175389289856e-01 4.581294953823089600e-02 -1.337639987468719482e-01 -2.279068529605865479e-01 -1.083676517009735107e-01 6.372880190610885620e-02 4.474962949752807617e-01 -1.509725302457809448e-02 -4.775300156325101852e-03 -4.665054753422737122e-02 1.385402772575616837e-02 -1.565500944852828979e-01 -3.467928245663642883e-02 -2.094079405069351196e-01 -4.974739253520965576e-02 1.147590279579162598e-01 -3.685334697365760803e-02
-8.266655355691909790e-02 4.305052757263183594e-02 -1.718703955411911011e-01 7.056702673435211182e-02 2.254896983504295349e-02 -3.275597095489501953e-02 1.000070199370384216e-01 4.009992256760597229e-02 5.050473287701606750e-02 -3.216363489627838135e-01 -3.002326190471649170e-01 -1.238969191908836365e-01 3.991089463233947754e-01 -6.747937202453613281e-02 1.575292944908142090e-01 1.118851825594902039e-01 -2.028734833002090454e-01 4.278444871306419373e-02 -1.521094143390655518e-01 2.020196616649627686e-02 1.945501714944839478e-01 2.788840830326080322e-01 1.276363283395767212e-01 -6.188251078128814697e-02 1.089544072747230530e-01 1.404407471418380737e-01 -3.477898836135864258e-01 -1.793976724147796631e-01 -3.526961505413055420e-01 -6.308879703283309937e-02 1.035921201109886169e-01 -6.938789784908294678e-02
-3.372498452663421631e-01 -1.784638874232769012e-02 8.268845081329345703e-02 -2.163245081901550293e-01 2.251107245683670044e-02 -9.048841893672943115e-02 2.370821088552474976e-01 -1.028585340827703476e-02 -2.562974691390991211e-01 -2.714879214763641357e-01 6.911814212799072266e-02 -2.868317365646362305e-01 -1.108440905809402466e-01 -5.687152221798896790e-02 -6.038715364411473274e-04 1.640361249446868896e-01 -1.477282047271728516e-01 1.130476128309965134e-03 -5.018558502197265625e-01 -7.109054177999496460e-02 -9.941168874502182007e-02 2.665792107582092285e-01 -1.207343935966491699e-01 1.984424702823162079e-02 7.291568815708160400e-02 4.865957424044609070e-02 5.983413010835647583e-02 -1.695993989706039429e-01 -2.214069515466690063e-01 1.283225566148757935e-01 -1.062927022576332092e-01 -8.341950178146362305e-02
5.743649229407310486e-02 -2.211589813232421875e-01 -2.392647862434387207e-01 -3.857381641864776611e-02 -1.399356639012694359e-03 -8.220178633928298950e-02 -2.250081598758697510e-01 6.402882933616638184e-02 2.986229769885540009e-02 -2.115214169025421143e-01 -5.660602077841758728e-02 8.546472340822219849e-02 -2.634031176567077637e-01 -1.382365673780441284e-01 5.831324029713869095e-03 2.203097045421600342e-01 -2.424143701791763306e-01 1.474967449903488159e-01 -1.381266862154006958e-01 4.013612866401672363e-02 -9.011440724134445190e-02 1.126248240470886230e-01 -2.226870357990264893e-01 -4.523823261260986328e-01 -1.693655103445053101e-01 1.889359056949615479e-01 3.538312390446662903e-02 -1.099737063050270081e-01 -1.909392029047012329e-01 -9.844163805246353149e-02 -3.185659348964691162e-01 -1.809688657522201538e-01
2.860787138342857361e-02 3.104418516159057617e-02 -1.012537442147731781e-02 -1.042525023221969604e-01 2.697716951370239258e-01 -6.791386753320693970e-03 -1.857317537069320679e-01 -1.414453089237213135e-01 -5.449927970767021179e-02 -2.169101685285568237e-02 -1.760173141956329346e-01 1.280531883239746094e-01 2.981752902269363403e-02 -2.322424650192260742e-01 -1.124580875039100647e-01 -6.688118726015090942e-02 -1.224365010857582092e-01 -4.363176971673965454e-02 9.933361411094665527e-02 3.540814667940139771e-02 -2.056113928556442261e-01 2.301148325204849243e-01 -2.356865257024765015e-01 -3.546625077724456787e-01 4.305582493543624878e-02 -2.650385200977325439e-01 -8.235777169466018677e-02 -2.308546900749206543e-01 -3.140191435813903809e-01 3.418897092342376709e-01 -8.728859573602676392e-02 -2.780019342899322510e-01
-2.205630997195839882e-03 4.329563304781913757e-02 2.637937106192111969e-02 -1.891038864850997925e-01 1.349933296442031860e-01 3.470394760370254517e-02 -1.530741006135940552e-01 6.199790537357330322e-02 3.511773049831390381e-01 -3.888656198978424072e-01 3.993052616715431213e-02 -9.442877769470214844e-02 -1.621012538671493530e-01 -2.150222510099411011e-01 -2.157051265239715576e-01 2.917384505271911621e-01 -2.669118046760559082e-01 -3.511322289705276489e-02 -6.600645184516906738e-02 -9.113566577434539795e-02 8.411955088376998901e-02 2.730123102664947510e-01 5.151186510920524597e-02 -1.834996193647384644e-01 -3.928982466459274292e-02 1.990720629692077637e-01 -1.393389701843261719e-01 -6.346587836742401123e-02 -2.170913219451904297e-01 3.007626831531524658e-01 -1.342263966798782349e-01 -4.961641877889633179e-02
-3.056856095790863037e-01 1.135606039315462112e-02 -8.730649203062057495e-02 -1.400820016860961914e-01 -1.470953822135925293e-01 -9.846352040767669678e-02 2.782788872718811035e-01 -8.070548623800277710e-02 -9.625118225812911987e-02 -1.409370899200439453e-01 -1.294136196374893188e-01 -2.617831528186798096e-02 4.745581373572349548e-02 -9.491816908121109009e-02 2.052408307790756226e-01 1.772066503763198853e-01 -2.568167448043823242e-01 3.446752727031707764e-01 -8.259498327970504761e-02 -1.506082415580749512e-01 -4.858823865652084351e-02 4.305412173271179199e-01 1.777769029140472412e-01 -1.396718807518482208e-02 -6.529320776462554932e-02 1.961815953254699707e-01 -9.856167435646057129e-02 9.551468305289745331e-03 -2.634451389312744141e-01 1.702770292758941650e-01 4.263873025774955750e-02 -2.144538164138793945e-01
1.123024523258209229e-01 4.068291783332824707e-01 -2.367843389511108398e-01 -1.357883661985397339e-01 1.089415773749351501e-01 1.131283938884735107e-01 -5.705062299966812134e-02 2.427114546298980713e-01 2.041072770953178406e-02 -3.259770572185516357e-01 -2.733242511749267578e-02 -2.311699837446212769e-01 1.556676924228668213e-01 -8.239730447530746460e-02 3.735037893056869507e-02 1.221708506345748901e-01 7.345944643020629883e-02 1.389009505510330200e-01 -2.871094644069671631e-01 3.611874282360076904e-01 -1.067422181367874146e-01 1.477874517440795898e-01 4.802427440881729126e-02 -2.746263444423675537e-01 -4.368258640170097351e-02 -4.742471873760223389e-02 2.724207192659378052e-02 -7.784286886453628540e-02 5.453637614846229553e-02 7.939226180315017700e-02 -7.022353261709213257e-02 -2.804097533226013184e-01
1.312003731727600098e-01 1.800562143325805664e-01 -3.129878640174865723e-01 1.318872207775712013e-03 -3.720114380121231079e-02 -1.597360372543334961e-01 -2.105535864830017090e-01 -1.357631385326385498e-01 -2.328924089670181274e-01 -2.904499769210815430e-01 -9.510531276464462280e-02 -3.279161751270294189e-01 1.271737273782491684e-02 1.021517217159271240e-01 -2.214639186859130859e-01 1.962694674730300903e-01 -1.702458411455154419e-01 -6.225581467151641846e-02 1.478228531777858734e-02 9.339503943920135498e-02 -2.621123790740966797e-01 -1.037901267409324646e-01 -2.462043613195419312e-02 -2.638899683952331543e-01 4.947532713413238525e-02 -1.211780235171318054e-01 3.740474209189414978e-02 -1.641858816146850586e-01 -3.187856376171112061e-01 7.848875224590301514e-02 2.367013134062290192e-02 -2.530758380889892578e-01
-1.007952447980642319e-02 1.993966251611709595e-01 -4.625757783651351929e-02 -1.639786809682846069e-01 -2.500554546713829041e-02 -1.133901551365852356e-01 -1.418171375989913940e-01 -4.903296753764152527e-02 -1.103924121707677841e-02 8.673449978232383728e-03 -1.169023215770721436e-01 -4.978874027729034424e-01 -7.958153635263442993e-02 -2.976005375385284424e-01 4.441527277231216431e-02 -1.467378288507461548e-01 -1.139688640832901001e-01 8.516215533018112183e-02 -1.503707468509674072e-01 1.998112164437770844e-02 -3.494045929983258247e-03 1.895971000194549561e-01 -1.653443723917007446e-01 -2.870357334613800049e-01 1.363849639892578125e-02 -3.147880136966705322e-01 9.043502062559127808e-02 -8.869765698909759521e-02 -2.698598504066467285e-01 1.576884686946868896e-01 -5.894897878170013428e-02 -3.309451639652252197e-01
1.078533530235290527e-01 2.738386020064353943e-02 -6.375154852867126465e-02 -2.457329630851745605e-01 1.805513948202133179e-01 -1.418071389198303223e-01 1.482964605093002319e-01 3.026756644248962402e-01 -1.127953231334686279e-01 1.283926218748092651e-01 -3.052777051925659180e-01 -2.684383392333984375e-01 1.619794815778732300e-01 1.228272989392280579e-01 -6.558278203010559082e-02 1.425084173679351807e-01 6.815411150455474854e-02 -9.722314774990081787e-02 -9.449454024434089661e-03 6.784155219793319702e-02 -2.968684434890747070e-01 2.150225192308425903e-01 -1.754457205533981323e-01 -9.281712025403976440e-02 2.941880933940410614e-02 -1.230022311210632324e-01 -5.483596771955490112e-02 -2.675196230411529541e-01 1.520060151815414429e-01 1.622965000569820404e-02 1.268443912267684937e-01 -4.169932901859283447e-01
2.124715745449066162e-01 1.914626955986022949e-01 1.281505972146987915e-01 -2.564909756183624268e-01 1.618105024099349976e-01 -1.077376976609230042e-01 3.055211342871189117e-02 2.031271606683731079e-01 -1.813975274562835693e-01 -2.324758619070053101e-01 9.253558516502380371e-02 -3.770816698670387268e-02 -5.615103989839553833e-03 -1.442640721797943115e-01 -7.761266827583312988e-02 -3.678607987239956856e-03 -4.354985430836677551e-02 1.696538776159286499e-01 -1.908580213785171509e-01 2.083676755428314209e-01 -1.536877602338790894e-01 4.660966098308563232e-01 -2.881700545549392700e-02 -2.130433022975921631e-01 4.339719936251640320e-02 -1.173447743058204651e-01 1.656162589788436890e-01 -3.278101980686187744e-01 -1.217114031314849854e-01 4.326911270618438721e-02 -4.628139734268188477e-02 -2.553661763668060303e-01
3.089301884174346924e-01 2.623821981251239777e-02 -1.184458732604980469e-01 -6.193042546510696411e-02 9.884041547775268555e-02 -5.510424077510833740e-02 -5.795330926775932312e-02 2.800486385822296143e-01 -2.792030572891235352e-01 -2.359163910150527954e-01 -1.767242401838302612e-01 1.013766676187515259e-01 -5.490783229470252991e-02 -1.442843377590179443e-01 1.925675868988037109e-01 -5.070784315466880798e-02 -3.399844467639923096e-01 1.550441533327102661e-01 8.134164661169052124e-02 7.554654148407280445e-04 -7.547888904809951782e-03 2.979281246662139893e-01 3.806251287460327148e-02 -1.465196460485458374e-01 -1.837636232376098633e-01 -7.607370149344205856e-03 -3.897514641284942627e-01 -1.762811839580535889e-02 -3.080981373786926270e-01 5.587167292833328247e-02 -9.116298705339431763e-02 -4.929757863283157349e-02
7.595074921846389771e-02 2.432826757431030273e-01 -6.284454464912414551e-02 -2.334972769021987915e-01 1.731582731008529663e-01 1.902220584452152252e-02 -7.781800627708435059e-02 1.801653206348419189e-01 -1.198270693421363831e-01 -2.240991741418838501e-01 4.312543198466300964e-02 -1.158515810966491699e-01 -1.752846986055374146e-01 1.731650345027446747e-02 -1.918920576572418213e-01 3.544264435768127441e-01 1.688917353749275208e-02 -2.804898023605346680e-01 -1.649076342582702637e-01 -2.131032347679138184e-01 4.533070325851440430e-02 1.418861597776412964e-01 -2.464689314365386963e-01 -2.940539717674255371e-01 2.141473591327667236e-01 1.281180679798126221e-01 3.205520287156105042e-02 -1.181911304593086243e-01 -1.703242659568786621e-01 8.472397178411483765e-02 -3.097419142723083496e-01 6.341159343719482422e-02
-5.531792342662811279e-02 1.817008405923843384e-01 -6.469740718603134155e-02 -1.076114829629659653e-02 1.308958679437637329e-01 -3.876910731196403503e-02 1.324476748704910278e-01 -8.505523204803466797e-02 -2.459113448858261108e-01 -5.154217034578323364e-02 -4.850618541240692139e-03 -1.532903015613555908e-01 1.140260845422744751e-01 6.884817779064178467e-02 1.682492345571517944e-01 2.568682432174682617e-01 -1.992087364196777344e-01 -1.551297754049301147e-01 -5.907727032899856567e-02 -1.888005882501602173e-01 -2.904266119003295898e-02 5.314370989799499512e-01 -3.550216257572174072e-01 -4.730649292469024658e-03 7.634869217872619629e-02 1.738249361515045166e-01 -6.666728854179382324e-02 3.460677340626716614e-02 -2.195764183998107910e-01 -1.518554892390966415e-02 -1.372247040271759033e-01 -3.104028105735778809e-01
6.098942458629608154e-02 1.223005652427673340e-01 -5.472351610660552979e-02 -1.375672072172164917e-01 1.403376609086990356e-01 -1.277276966720819473e-02 2.353958226740360260e-02 -4.878268763422966003e-02 -2.260808497667312622e-01 -7.781614363193511963e-02 -8.351656049489974976e-02 -8.281444013118743896e-02 8.734640479087829590e-02 -1.721042394638061523e-01 5.407706648111343384e-02 3.111102581024169922e-01 -2.760643959045410156e-01 4.014888107776641846e-01 -2.968580722808837891e-01 -1.697356253862380981e-01 -5.263459309935569763e-02 4.170683771371841431e-02 2.806323580443859100e-02 1.585249304771423340e-01 -7.873594760894775391e-02 1.121746674180030823e-01 -1.527507901191711426e-01 -3.268240690231323242e-01 -6.947697699069976807e-02 1.677832454442977905e-01 -2.306304723024368286e-01 -3.298215270042419434e-01
-7.510147243738174438e-02 9.256232297047972679e-04 -1.029032692313194275e-01 -1.399142891168594360e-01 -1.837105900049209595e-01 4.422523975372314453e-01 1.619051694869995117e-01 4.247484505176544189e-01 1.834194660186767578e-01 -9.305980987846851349e-03 -2.171366810798645020e-01 -3.151895105838775635e-01 -3.705061227083206177e-02 -1.595612764358520508e-01 -5.669539049267768860e-02 1.548754423856735229e-01 -9.903489798307418823e-02 1.806357353925704956e-01 -1.974859647452831268e-02 5.547777935862541199e-02 -1.138975173234939575e-01 1.781524717807769775e-01 -8.737156540155410767e-02 -1.075643748044967651e-01 1.385583579540252686e-01 5.088504403829574585e-02 -2.573912143707275391e-01 -7.712426781654357910e-02 -1.911717504262924194e-01 2.308312803506851196e-01 1.818645372986793518e-02 -3.269968321546912193e-03
-6.811847537755966187e-02 -8.486022055149078369e-02 -7.143390923738479614e-02 8.289433084428310394e-03 1.904967725276947021e-01 1.050516590476036072e-01 -2.926310002803802490e-01 3.761055320501327515e-02 -3.816468641161918640e-02 -1.941836774349212646e-01 -1.210010126233100891e-01 -3.644628077745437622e-02 8.457661420106887817e-02 -1.543000340461730957e-01 -1.823461800813674927e-01 2.709703743457794189e-01 -2.994516193866729736e-01 -8.607253432273864746e-02 8.237838745117187500e-02 -3.040679357945919037e-02 -6.491684913635253906e-02 2.716994583606719971e-01 4.381281509995460510e-02 -3.503235578536987305e-01 -9.664893895387649536e-02 -1.067670881748199463e-01 9.260883182287216187e-02 -1.458068042993545532e-01 -3.039699792861938477e-01 1.405178010463714600e-01 -4.219148755073547363e-01 -8.741877228021621704e-02
1.302589178085327148e-01 7.440865039825439453e-02 -1.453383080661296844e-02 2.628590464591979980e-01 1.051509752869606018e-01 -3.662543313112109900e-04 2.908310890197753906e-01 2.250856012105941772e-01 1.441109776496887207e-01 -2.670595943927764893e-01 -1.628134548664093018e-01 4.247976932674646378e-03 -1.104367058724164963e-02 -1.028771847486495972e-01 8.337615989148616791e-03 2.012503743171691895e-01 1.435038000345230103e-01 5.058985203504562378e-02 7.652323693037033081e-02 -1.503425836563110352e-01 -2.657395303249359131e-01 9.893329441547393799e-02 3.644298389554023743e-02 -2.125076651573181152e-01 6.582585722208023071e-02 1.514223664999008179e-01 -1.857768446207046509e-01 5.376581102609634399e-02 -4.518896937370300293e-01 -9.044568240642547607e-02 -2.352573126554489136e-01 -2.847707271575927734e-01
1.100107580423355103e-01 8.397431671619415283e-02 1.384419649839401245e-01 1.103490144014358521e-01 6.284631788730621338e-02 -3.157851994037628174e-01 8.867251873016357422e-02 2.661742568016052246e-01 -3.754637837409973145e-01 -3.795930147171020508e-01 -1.825886070728302002e-01 -2.610106952488422394e-02 3.595056831836700439e-01 1.200351417064666748e-01 -8.807303756475448608e-02 5.890052393078804016e-02 -2.488537132740020752e-01 -8.213336765766143799e-02 -1.252243518829345703e-01 6.986776739358901978e-02 3.824167186394333839e-03 2.316369563341140747e-01 -1.454185247421264648e-01 -2.569356746971607208e-02 2.662981301546096802e-02 6.169407442212104797e-02 -1.896203458309173584e-01 -2.641624510288238525e-01 -1.172253713011741638e-01 -3.010852821171283722e-02 4.580250382423400879e-02 -3.802304714918136597e-02
-1.744035035371780396e-01 2.223333716392517090e-01 -1.849870895966887474e-03 -7.711663097143173218e-02 -9.659007936716079712e-02 -1.170182675123214722e-01 2.864821255207061768e-01 3.925172388553619385e-01 3.851332888007164001e-02 1.504184156656265259e-01 -2.239363640546798706e-01 3.477265685796737671e-02 -1.103670597076416016e-01 1.346996873617172241e-01 -2.096820175647735596e-01 2.071745991706848145e-01 6.384274456650018692e-03 -1.574393510818481445e-01 -1.371604204177856445e-01 -6.277669966220855713e-02 -2.841049432754516602e-01 1.682635396718978882e-01 -5.244034156203269958e-02 -3.087721765041351318e-01 -1.583813503384590149e-02 1.344803869724273682e-01 -9.627955406904220581e-02 -2.608685195446014404e-01 -1.258662641048431396e-01 1.291611641645431519e-01 -1.623737215995788574e-01 2.304549813270568848e-01
-7.077239453792572021e-02 2.844414114952087402e-01 -9.256584197282791138e-02 -2.958028614521026611e-01 -3.062842190265655518e-01 2.545526921749114990e-01 -1.302759200334548950e-01 1.797675490379333496e-01 -1.539298892021179199e-01 -2.410211861133575439e-01 -2.655059099197387695e-01 -1.369073688983917236e-01 -9.399088472127914429e-02 -3.942671418190002441e-02 -5.027537047863006592e-02 -1.060926169157028198e-01 -3.723466098308563232e-01 -8.360181748867034912e-02 -1.784376204013824463e-01 -5.315997079014778137e-02 -7.391268014907836914e-02 1.488633602857589722e-01 1.516598910093307495e-01 -1.396169364452362061e-01 7.617948204278945923e-02 -2.897069975733757019e-02 -2.998616837430745363e-04 -1.331993341445922852e-01 -2.350700050592422485e-01 2.121325880289077759e-01 -1.695848703384399414e-01 -1.054068282246589661e-01
-7.812622189521789551e-02 2.101247310638427734e-01 -1.774147599935531616e-01 -9.781648963689804077e-02 1.132180541753768921e-01 -2.478644400835037231e-01 8.532889187335968018e-02 2.915419638156890869e-01 4.568279534578323364e-02 -8.500964939594268799e-02 -6.168001331388950348e-03 -2.163159102201461792e-01 4.510296136140823364e-02 -1.130504012107849121e-01 1.171840280294418335e-01 2.278195172548294067e-01 1.344761401414871216e-01 6.159471347928047180e-03 -6.196566671133041382e-02 4.151655733585357666e-02 -2.414962500333786011e-01 2.477113306522369385e-01 -3.166291713714599609e-01 -2.911544144153594971e-01 7.772430777549743652e-02 -8.250359445810317993e-03 -2.410885095596313477e-01 -3.258531391620635986e-01 6.174131482839584351e-02 2.472788989543914795e-01 2.044570893049240112e-01 -2.914684591814875603e-03
9.725992381572723389e-02 1.336196064949035645e-01 -3.405777364969253540e-02 -1.272020209580659866e-02 9.884744882583618164e-02 -6.778939813375473022e-02 -3.712795209139585495e-03 3.853848949074745178e-02 3.828006088733673096e-01 6.537302583456039429e-02 -2.384874671697616577e-01 1.304463669657707214e-02 -4.942261800169944763e-02 -1.526929289102554321e-01 3.585746884346008301e-02 1.224464476108551025e-01 -2.554355263710021973e-01 1.814449131488800049e-01 -1.043112725019454956e-01 -3.848644495010375977e-01 -2.369219511747360229e-01 1.595077663660049438e-01 -5.344548821449279785e-02 -2.182603329420089722e-01 9.494739770889282227e-02 9.967182576656341553e-02 8.375345729291439056e-03 -1.811178028583526611e-02 -1.301613003015518188e-01 4.499883949756622314e-01 -2.783671915531158447e-01 -9.953599423170089722e-03
-1.137881875038146973e-01 1.920003443956375122e-01 -1.448870152235031128e-01 -5.395303480327129364e-03 1.099707856774330139e-01 2.251873612403869629e-01 -2.107415348291397095e-02 9.870475530624389648e-02 2.163834869861602783e-02 -3.243747651576995850e-01 -4.116509258747100830e-01 -2.043443471193313599e-01 -1.840589195489883423e-01 -5.731923133134841919e-02 1.900934278964996338e-01 -1.821610629558563232e-01 -1.650169640779495239e-01 1.150226336903870106e-03 -1.168520227074623108e-01 -1.270974427461624146e-01 7.311189919710159302e-02 3.110502958297729492e-01 9.912407398223876953e-02 -3.050313144922256470e-02 1.095590665936470032e-01 -2.402857095003128052e-01 -1.242494583129882812e-01 -1.444063037633895874e-01 -2.921142280101776123e-01 -7.309480756521224976e-02 4.837802611291408539e-03 -2.572415471076965332e-01
-9.534847736358642578e-02 1.556376665830612183e-01 8.748979121446609497e-02 -1.378807723522186279e-01 7.478971034288406372e-02 -1.128374263644218445e-01 2.711088359355926514e-01 2.433443963527679443e-01 -1.467995345592498779e-01 6.001273170113563538e-03 -2.217270582914352417e-01 -1.845867186784744263e-01 -2.267272025346755981e-01 1.558328419923782349e-01 9.760105982422828674e-03 2.034174054861068726e-01 -1.628846228122711182e-01 -4.079694673418998718e-02 -2.871601581573486328e-01 -3.423274159431457520e-01 -2.934167981147766113e-01 4.310132190585136414e-02 -1.158095616847276688e-02 -2.306829765439033508e-02 1.821879744529724121e-01 -1.361953169107437134e-01 1.234461069107055664e-01 -6.613254547119140625e-02 -2.425922155380249023e-01 1.027613803744316101e-01 -3.100773096084594727e-01 1.166970506310462952e-01
3.963010013103485107e-01 4.211755096912384033e-01 4.439946636557579041e-02 4.440987482666969299e-02 -4.080329835414886475e-02 -1.190470978617668152e-01 9.098292142152786255e-02 1.429275423288345337e-01 -2.064365595579147339e-01 4.187821224331855774e-02 -6.255390495061874390e-02 9.671272709965705872e-03 -3.840152174234390259e-02 -2.343528717756271362e-01 1.667014062404632568e-01 2.676654793322086334e-02 -3.696936368942260742e-01 1.033547241240739822e-02 2.251938171684741974e-02 9.473522007465362549e-02 -2.819130122661590576e-01 1.760999709367752075e-01 1.250125467777252197e-01 -2.649369537830352783e-01 7.937157154083251953e-02 -1.574659645557403564e-01 1.540441513061523438e-01 -1.614393591880798340e-01 -1.192898079752922058e-01 1.643154323101043701e-01 -9.519375115633010864e-02 -1.002233102917671204e-01
-2.236684262752532959e-01 3.292820975184440613e-02 1.502217948436737061e-01 -2.440522015094757080e-01 -4.680757597088813782e-02 -2.517867982387542725e-01 3.378967046737670898e-01 -7.854358106851577759e-02 -2.323374748229980469e-01 5.488367006182670593e-02 -3.013472259044647217e-01 -2.397904545068740845e-01 1.058019548654556274e-01 -1.398518532514572144e-01 1.414051745086908340e-02 -3.424647822976112366e-02 -1.179599389433860779e-01 3.866794519126415253e-03 -2.259583622217178345e-01 -8.718323707580566406e-02 -2.047538161277770996e-01 4.310059547424316406e-01 8.585107326507568359e-02 -5.366909131407737732e-02 -2.033775895833969116e-01 1.240591853857040405e-01 -1.842426657676696777e-01 -1.754934787750244141e-01 -2.724976837635040283e-02 1.106602884829044342e-02 5.987222865223884583e-02 -8.322668820619583130e-02
1.103872954845428467e-01 2.886088788509368896e-01 -2.634586691856384277e-01 -1.937081962823867798e-01 2.458037883043289185e-01 -1.527331024408340454e-02 -2.173381596803665161e-01 6.634666770696640015e-02 -4.196923598647117615e-02 -9.132332354784011841e-02 -8.301731199026107788e-02 -5.885667353868484497e-02 -2.830469456966966391e-04 1.256450861692428589e-01 -3.987777605652809143e-02 3.373841643333435059e-01 -2.172990441322326660e-01 -2.476571649312973022e-01 -2.830770052969455719e-02 -1.573458313941955566e-01 -6.923303008079528809e-02 1.567524969577789307e-01 -2.751618623733520508e-01 -7.690557092428207397e-02 2.209540009498596191e-01 3.098241090774536133e-01 1.572281494736671448e-02 2.888304740190505981e-02 -3.052115738391876221e-01 9.569557756185531616e-02 -1.809207797050476074e-01 -8.712609857320785522e-02
-6.263770163059234619e-02 2.203581035137176514e-01 -1.209925487637519836e-02 -2.885125875473022461e-01 -2.185271233320236206e-01 -9.480603784322738647e-02 5.432437732815742493e-02 3.308285176753997803e-01 -1.965070515871047974e-01 -3.071534931659698486e-01 -1.341449767351150513e-01 -5.542748421430587769e-02 -5.553858820348978043e-03 -8.666586875915527344e-02 2.168169058859348297e-02 -5.914541706442832947e-02 -1.320688277482986450e-01 3.288373649120330811e-01 -1.969702914357185364e-02 -4.770148918032646179e-02 -3.201663792133331299e-01 -7.990009337663650513e-02 7.210224121809005737e-02 -1.480501890182495117e-02 -5.523178353905677795e-02 3.980965539813041687e-02 2.658721990883350372e-02 9.332678280770778656e-03 -5.077260136604309082e-01 -3.150203078985214233e-02 -1.244089156389236450e-01 -8.499037474393844604e-02
-3.785381838679313660e-02 1.757169216871261597e-01 -1.675441265106201172e-01 -1.581960171461105347e-01 -8.899192512035369873e-02 -5.004826560616493225e-02 -9.300766885280609131e-02 2.278098165988922119e-01 1.530086100101470947e-01 -1.141480356454849243e-01 -3.060452640056610107e-01 2.068074196577072144e-01 3.361726179718971252e-02 -1.072356924414634705e-01 2.356868609786033630e-02 -1.359171122312545776e-01 -2.831577956676483154e-01 7.682107388973236084e-02 -2.552944421768188477e-02 -2.101638615131378174e-01 -4.395067691802978516e-01 1.164692714810371399e-01 5.017483979463577271e-02 -2.072753310203552246e-01 -1.320364773273468018e-01 2.541583478450775146e-01 -9.635373204946517944e-02 -2.297489792108535767e-01 -2.190113216638565063e-01 2.036131173372268677e-01 -1.486728191375732422e-01 1.869256608188152313e-02
-1.039355099201202393e-01 -1.559392213821411133e-01 -1.940723657608032227e-01 8.436878770589828491e-02 4.668203741312026978e-02 1.677308827638626099e-01 -1.633935868740081787e-01 -1.119373831897974014e-02 2.510279417037963867e-02 -8.340708911418914795e-02 1.442132703959941864e-02 -8.662535808980464935e-03 1.217295452952384949e-01 -1.911249607801437378e-01 -7.965665310621261597e-02 2.641604244709014893e-01 -3.727734982967376709e-01 8.840361237525939941e-02 -5.309676006436347961e-02 -4.908067360520362854e-02 -2.953909337520599365e-01 3.038269281387329102e-01 9.502262622117996216e-02 -2.579826116561889648e-01 4.080359637737274170e-02 -1.248113363981246948e-01 8.265920728445053101e-02 -9.597232937812805176e-02 -2.826508283615112305e-01 1.566885709762573242e-01 -4.033506214618682861e-01 -1.415808498859405518e-01
1.447462588548660278e-01 -1.210615709424018860e-01 1.236958354711532593e-01 -3.274860084056854248e-01 1.625609397888183594e-01 -2.346962392330169678e-01 -1.124501377344131470e-01 -1.451144218444824219e-01 4.665331915020942688e-02 -9.109684824943542480e-02 -1.922562122344970703e-01 -1.133610010147094727e-01 7.144989818334579468e-02 6.625369191169738770e-02 -9.479901939630508423e-02 -4.809069260954856873e-02 -3.660824894905090332e-01 -1.220723465085029602e-01 -2.038861066102981567e-01 -8.494853973388671875e-02 -1.178136020898818970e-01 -1.656671240925788879e-02 -1.325008869171142578e-01 -4.262326657772064209e-01 -4.873304441571235657e-02 -1.289055403321981430e-02 -1.544778496026992798e-01 -9.558402746915817261e-02 -2.749619781970977783e-01 1.057121753692626953e-01 1.479099038988351822e-02 -3.345488607883453369e-01
1.791156530380249023e-01 1.888014376163482666e-01 1.047214679419994354e-02 -3.728334978222846985e-02 1.223385781049728394e-01 6.696715205907821655e-02 1.582679301500320435e-01 2.219047844409942627e-01 1.589222550392150879e-01 4.567721858620643616e-02 -7.746358402073383331e-03 5.851828306913375854e-02 2.135020494461059570e-02 2.355242073535919189e-01 3.871875405311584473e-01 4.190402626991271973e-01 -1.817810386419296265e-01 6.546724587678909302e-02 -2.135120928287506104e-01 -1.009406149387359619e-01 3.645711112767457962e-03 3.245029449462890625e-01 -1.566331237554550171e-01 -1.927340179681777954e-01 -1.389761418104171753e-01 -8.620201796293258667e-02 -1.121567785739898682e-01 -2.904210984706878662e-01 -1.384926438331604004e-01 6.826839596033096313e-02 -2.891853265464305878e-02 -1.277423799037933350e-01
-1.980510056018829346e-01 1.736390776932239532e-02 -1.530948430299758911e-01 1.852812618017196655e-02 1.492962241172790527e-01 2.535771131515502930e-01 2.378539592027664185e-01 4.796398431062698364e-02 2.374323271214962006e-02 -7.896582037210464478e-02 -3.198068439960479736e-01 -1.399726569652557373e-01 1.382574588060379028e-01 -1.096944138407707214e-02 2.879144996404647827e-02 3.140292167663574219e-01 -2.478930354118347168e-01 1.777614280581474304e-02 -1.121878921985626221e-01 1.611946672201156616e-01 -2.431957423686981201e-01 1.708960384130477905e-01 -2.288791118189692497e-03 1.728707179427146912e-02 5.687908083200454712e-02 -3.329499810934066772e-02 -4.802799820899963379e-01 -1.351651996374130249e-01 -1.982415467500686646e-01 2.414129525423049927e-01 3.949104994535446167e-02 -4.967798292636871338e-02
1.681295596063137054e-02 1.807883232831954956e-01 4.745767451822757721e-03 -6.421087682247161865e-02 -1.680614650249481201e-01 -2.007778733968734741e-01 -3.061849623918533325e-03 2.090266495943069458e-01 -2.175080180168151855e-01 -8.395820856094360352e-03 -1.595213711261749268e-01 -1.641267836093902588e-01 1.269605103880167007e-02 -2.924432754516601562e-01 -1.377862095832824707e-01 -1.536578834056854248e-01 -1.602869331836700439e-01 2.641700208187103271e-02 -7.204245775938034058e-02 2.449129223823547363e-01 -2.383613884449005127e-01 1.722615659236907959e-01 -1.592257618904113770e-02 -6.080104112625122070e-01 4.024530574679374695e-02 -8.506894111633300781e-02 -2.559983730316162109e-02 -1.958972811698913574e-01 -6.192627921700477600e-02 -4.656678065657615662e-02 8.455836772918701172e-02 -1.164508536458015442e-01
1.832031160593032837e-01 2.880550324916839600e-01 -1.787691712379455566e-01 -2.480363845825195312e-01 -1.152228191494941711e-01 -1.642679274082183838e-01 1.051781177520751953e-01 1.905887275934219360e-01 -4.819726105779409409e-03 9.009671956300735474e-02 4.670556262135505676e-02 -3.008970022201538086e-01 2.522875368595123291e-01 7.453181594610214233e-02 1.448873579502105713e-01 3.546037524938583374e-02 2.461323887109756470e-02 4.467533528804779053e-02 -1.050649359822273254e-01 3.415671586990356445e-01 -2.920129895210266113e-01 1.304487586021423340e-01 -1.263847351074218750e-01 -1.333234906196594238e-01 -1.543447189033031464e-02 -1.233060956001281738e-01 1.806710362434387207e-01 -1.805870234966278076e-01 -3.020547330379486084e-01 1.405367255210876465e-01 -2.142658084630966187e-01 -7.797447592020034790e-02
1.024403795599937439e-01 9.177628904581069946e-03 -2.257796078920364380e-01 -1.784947365522384644e-01 -1.118238046765327454e-01 -2.543962560594081879e-02 -1.658508554100990295e-02 3.043153584003448486e-01 -1.947662681341171265e-01 9.652720391750335693e-02 8.607608824968338013e-02 2.849777974188327789e-02 -1.523384451866149902e-01 -2.464327402412891388e-02 4.084508866071701050e-02 3.192403540015220642e-02 -2.628839910030364990e-01 -4.930441081523895264e-02 3.352846950292587280e-03 -1.461313962936401367e-01 1.516672372817993164e-01 2.343697100877761841e-01 -1.672121137380599976e-01 -1.594111472368240356e-01 -2.421173751354217529e-01 -1.182977668941020966e-02 -1.098455786705017090e-01 -3.224338889122009277e-01 -4.773066937923431396e-01 1.146107390522956848e-01 -4.954378586262464523e-03 -2.803487479686737061e-01
-9.788228571414947510e-02 3.005650937557220459e-01 -1.822017431259155273e-01 2.918977849185466766e-02 1.292345672845840454e-01 -7.888849824666976929e-02 2.576184570789337158e-01 9.554465860128402710e-02 -7.501091808080673218e-02 -1.749349683523178101e-01 -3.418597579002380371e-01 -5.267113447189331055e-02 3.244008868932723999e-02 -3.822337463498115540e-02 -2.576165273785591125e-02 2.762069702148437500e-01 -2.702127695083618164e-01 -2.014074027538299561e-01 4.208927974104881287e-02 6.124947220087051392e-02 -1.146843135356903076e-01 2.361352741718292236e-01 -7.170694321393966675e-02 1.223457530140876770e-01 1.740607023239135742e-01 4.517085105180740356e-02 -3.257097601890563965e-01 -5.448817089200019836e-02 4.648236185312271118e-02 -1.676696166396141052e-02 -6.033354252576828003e-02 -4.203211963176727295e-01
2.698561251163482666e-01 1.459951549768447876e-01 3.052392788231372833e-02 -3.189824819564819336e-01 7.997127622365951538e-02 -1.255037188529968262e-01 8.015761524438858032e-02 2.410724461078643799e-01 -7.907804101705551147e-02 -2.718227803707122803e-01 1.398357152938842773e-01 8.539544418454170227e-03 3.340793401002883911e-02 -6.675776094198226929e-02 -5.258572101593017578e-02 8.920228481292724609e-02 -2.620253711938858032e-02 1.228586062788963318e-01 -2.315403148531913757e-02 2.535715103149414062e-01 -2.071909755468368530e-01 4.038815796375274658e-01 -3.259371221065521240e-02 -2.029973566532135010e-01 -4.159896075725555420e-02 -2.072179764509201050e-01 1.887951493263244629e-01 -3.030962049961090088e-01 -1.501140743494033813e-01 1.861110329627990723e-01 -1.077806204557418823e-01 -1.747222393751144409e-01
5.925556272268295288e-02 2.388710826635360718e-01 -2.709985151886940002e-02 -1.256508231163024902e-01 -2.357905060052871704e-01 2.166308462619781494e-01 5.658080056309700012e-02 2.593784928321838379e-01 -1.005399152636528015e-01 -2.129262313246726990e-02 -3.137246072292327881e-01 -2.267616242170333862e-02 -6.849757581949234009e-02 -1.116978004574775696e-01 2.340854406356811523e-01 -8.842285722494125366e-02 -2.066977471113204956e-01 -2.507918179035186768e-01 -1.212627217173576355e-01 -1.517222672700881958e-01 -4.129571318626403809e-01 3.203356266021728516e-01 7.101589441299438477e-02 -2.031091153621673584e-01 -5.444554984569549561e-02 7.567057013511657715e-02 -1.779253929853439331e-01 -7.933698594570159912e-02 -1.947734951972961426e-01 -8.972660452127456665e-02 -3.727746754884719849e-02 6.173560768365859985e-02
1.095803976058959961e-01 2.954568900167942047e-02 -1.160255372524261475e-01 -1.001518666744232178e-01 -1.759407073259353638e-01 -6.011934578418731689e-02 -9.708106517791748047e-02 1.476182043552398682e-01 -8.979621529579162598e-02 -3.521994873881340027e-02 -4.865540862083435059e-01 -3.589045405387878418e-01 -4.853624850511550903e-02 2.791373059153556824e-02 6.951627135276794434e-02 -1.491643674671649933e-02 7.690652459859848022e-02 -5.756157636642456055e-02 -7.056260108947753906e-02 -3.176095187664031982e-01 -1.298647522926330566e-01 1.643826216459274292e-01 -4.877832904458045959e-02 -2.652817964553833008e-01 1.423528790473937988e-01 -1.264334619045257568e-01 -1.775086075067520142e-01 -1.840126514434814453e-02 -3.167456388473510742e-01 2.913311719894409180e-01 -1.890938170254230499e-02 1.715235859155654907e-01
-5.057006701827049255e-02 2.880726158618927002e-01 1.458081752061843872e-01 -2.442542612552642822e-01 -1.527363806962966919e-02 -1.547249704599380493e-01 1.872329227626323700e-02 6.608429551124572754e-02 -2.293028235435485840e-01 -1.982303410768508911e-01 -1.383652836084365845e-01 3.156373649835586548e-02 -7.807430624961853027e-02 -2.506881579756736755e-02 6.866423785686492920e-02 -1.211438775062561035e-01 -1.689709722995758057e-01 -8.927243947982788086e-02 3.222037851810455322e-02 2.612915933132171631e-01 2.236124873161315918e-02 3.549458980560302734e-01 3.508449345827102661e-02 -4.016072154045104980e-01 -9.530223906040191650e-02 -1.495702266693115234e-01 -1.134839747101068497e-02 -1.589084565639495850e-01 -3.078505694866180420e-01 1.340513974428176880e-01 -1.165679469704627991e-01 -2.975108027458190918e-01
2.510924078524112701e-02 1.074839383363723755e-01 -1.318952888250350952e-01 -1.830768585205078125e-01 -1.656163334846496582e-01 -1.625126414000988007e-02 7.694284617900848389e-02 -2.792398072779178619e-02 -4.711391776800155640e-02 -1.460864841938018799e-01 -1.019076406955718994e-01 -1.276603341102600098e-01 1.534773111343383789e-01 9.546037763357162476e-02 8.863785117864608765e-02 4.266788661479949951e-01 -1.103414148092269897e-01 1.564633697271347046e-01 2.114665135741233826e-02 -8.362092822790145874e-02 -3.195057511329650879e-01 1.474469900131225586e-01 -3.918703198432922363e-01 -2.481815367937088013e-01 -3.781784698367118835e-02 -1.220380142331123352e-01 -1.467360556125640869e-01 -4.264253377914428711e-01 -3.799409791827201843e-02 1.541791856288909912e-01 6.522225216031074524e-03 4.074512422084808350e-02
1.222761496901512146e-01 -2.392198331654071808e-02 -2.770317494869232178e-01 -1.405016481876373291e-01 1.850532367825508118e-03 -5.744326859712600708e-02 6.176934391260147095e-02 9.811716154217720032e-03 -9.253449738025665283e-02 -2.196723222732543945e-01 -3.084459458477795124e-04 -1.362262517213821411e-01 -3.384242206811904907e-02 -3.855415806174278259e-02 -1.030957549810409546e-01 3.418579399585723877e-01 -2.854448556900024414e-01 -7.310969382524490356e-02 -1.169792935252189636e-02 -4.530472680926322937e-02 -1.666645258665084839e-01 8.455330133438110352e-02 -1.378941237926483154e-01 1.608309745788574219e-01 1.511249095201492310e-01 4.264996200799942017e-02 -3.603132814168930054e-02 -4.470766484737396240e-01 -2.565086781978607178e-01 -2.828456759452819824e-01 -1.078222319483757019e-01 -3.509871959686279297e-01
1.361042261123657227e-01 1.161091551184654236e-01 -7.426243275403976440e-03 -6.350249052047729492e-02 -8.919145166873931885e-02 -1.221193373203277588e-01 7.775919884443283081e-02 1.005383208394050598e-01 -1.405664980411529541e-01 -4.954660683870315552e-02 7.287120819091796875e-02 -3.645882606506347656e-01 2.185723632574081421e-01 2.013195306062698364e-02 8.313460648059844971e-02 2.057460248470306396e-01 -1.696464121341705322e-01 -4.205940756946802139e-03 -3.644506335258483887e-01 3.197220563888549805e-01 -2.498289756476879120e-02 1.310157179832458496e-01 -4.176820628345012665e-03 -9.080079197883605957e-02 -2.272055484354496002e-02 -1.601134091615676880e-01 6.309084594249725342e-02 -4.076797068119049072e-01 1.927838101983070374e-02 2.179589569568634033e-01 -3.099509179592132568e-01 -1.919236183166503906e-01
-7.459817081689834595e-02 2.309345155954360962e-01 -2.096816301345825195e-01 -1.273237764835357666e-01 1.484250873327255249e-01 -1.300477236509323120e-01 9.695791453123092651e-02 1.953758150339126587e-01 1.182896271347999573e-02 -1.747325062751770020e-01 -2.864901721477508545e-01 -2.863718569278717041e-02 3.991191089153289795e-02 -2.693822979927062988e-01 -2.256767153739929199e-01 3.352102041244506836e-01 -1.123759523034095764e-01 -1.577201783657073975e-01 -1.222410202026367188e-01 -9.352915734052658081e-02 9.463106840848922729e-02 9.426300972700119019e-02 1.450443118810653687e-01 1.636651754379272461e-01 -6.374964863061904907e-02 -2.381785213947296143e-01 -4.210058450698852539e-01 3.327934537082910538e-03 -1.704250872135162354e-01 4.629863053560256958e-02 -8.408791571855545044e-02 -2.005477845668792725e-01
6.105213612318038940e-02 4.295915961265563965e-01 -2.102985419332981110e-02 -3.150096535682678223e-01 1.799642890691757202e-01 3.816702216863632202e-02 3.126540035009384155e-02 1.051507815718650818e-01 -2.326619774103164673e-01 -1.556407958269119263e-01 -4.075838252902030945e-02 -8.235578984022140503e-02 6.375990342348814011e-04 -5.442846566438674927e-02 1.566410362720489502e-01 -4.019455239176750183e-02 -1.925317198038101196e-01 -1.022707819938659668e-01 -2.863746583461761475e-01 3.107970654964447021e-01 -5.206725373864173889e-02 2.698110602796077728e-02 5.989737808704376221e-02 -3.831101655960083008e-01 -9.394929558038711548e-02 -1.357780545949935913e-01 1.040641888976097107e-01 -2.411749213933944702e-01 -1.284745782613754272e-01 6.871864944696426392e-02 -1.075164079666137695e-01 -2.031751871109008789e-01
2.182113081216812134e-01 2.084437757730484009e-01 -1.812706589698791504e-01 -7.430142909288406372e-02 -1.697726696729660034e-01 1.779883354902267456e-01 3.026554584503173828e-01 1.235033646225929260e-01 -1.574033200740814209e-01 -4.023993015289306641e-02 -3.892893791198730469e-01 -2.683075368404388428e-01 -3.914595395326614380e-02 -6.941120326519012451e-02 -2.256113588809967041e-01 9.471932053565979004e-02 -2.502995431423187256e-01 7.112833205610513687e-03 8.344381302595138550e-02 6.036148406565189362e-03 -3.654448688030242920e-02 4.673057794570922852e-02 1.763987392187118530e-01 -3.518885374069213867e-01 -5.216455832123756409e-02 3.936718404293060303e-02 8.574428409337997437e-02 1.703621447086334229e-02 -7.929884642362594604e-02 2.844997346401214600e-01 1.156500820070505142e-02 -2.441519945859909058e-01
9.531518071889877319e-02 1.889236867427825928e-01 -1.115492731332778931e-01 -7.737083826214075089e-03 3.073724173009395599e-02 1.371067464351654053e-01 -1.118083521723747253e-01 2.130067050457000732e-01 -5.370597168803215027e-02 -3.343178704380989075e-02 -5.158872604370117188e-01 -3.478161096572875977e-01 -3.212257847189903259e-02 -7.937589660286903381e-03 -4.411341622471809387e-03 -6.628234684467315674e-02 -3.054760694503784180e-01 -5.606029927730560303e-02 -1.767582595348358154e-01 5.812904983758926392e-02 6.243109703063964844e-02 5.660725757479667664e-02 3.140301629900932312e-02 4.983099177479743958e-02 4.029754400253295898e-01 -6.199876591563224792e-02 -1.377743333578109741e-01 -2.965160906314849854e-01 -7.954978197813034058e-02 1.610091328620910645e-01 -7.245798408985137939e-02 -1.272293180227279663e-01
7.022896409034729004e-02 1.896706521511077881e-01 -1.776773855090141296e-02 -1.385613381862640381e-01 1.768365949392318726e-01 -2.771615609526634216e-02 -7.881091907620429993e-03 -3.194528073072433472e-02 -1.911002248525619507e-01 -9.320714324712753296e-02 -1.494858879595994949e-02 -9.769386053085327148e-02 1.141409277915954590e-01 9.300846606492996216e-02 1.966530382633209229e-01 3.369850218296051025e-01 -1.132484525442123413e-01 -7.168016582727432251e-02 -2.846229635179042816e-02 -9.235665947198867798e-02 5.952546000480651855e-02 3.993338048458099365e-01 -3.504467904567718506e-01 -5.560259521007537842e-02 1.980646401643753052e-01 2.807437777519226074e-01 1.976751163601875305e-02 1.062743961811065674e-01 -3.111977279186248779e-01 1.165514066815376282e-01 -2.202776223421096802e-01 -2.695752680301666260e-01
-1.860248148441314697e-01 1.522958129644393921e-01 -1.273892223834991455e-01 -8.607379347085952759e-02 -1.264542043209075928e-01 -2.042547166347503662e-01 3.139844238758087158e-01 1.563841104507446289e-01 -7.274850457906723022e-02 -5.652357637882232666e-02 -9.076821058988571167e-02 -2.059240937232971191e-01 6.381890177726745605e-02 -5.468094348907470703e-02 -3.134031891822814941e-01 1.066111251711845398e-01 5.335275456309318542e-02 -4.942467808723449707e-02 -1.673021167516708374e-01 -2.088896185159683228e-02 1.953571289777755737e-01 8.619115501642227173e-02 5.174679681658744812e-02 -1.649699360132217407e-01 -1.904838345944881439e-02 1.885627210140228271e-01 1.116351708769798279e-01 -1.581865102052688599e-01 -4.259110689163208008e-01 2.094793617725372314e-01 -1.900882571935653687e-01 -3.435238897800445557e-01
-1.227394565939903259e-01 9.308664500713348389e-02 -1.628036648035049438e-01 -1.513134092092514038e-01 -3.656068816781044006e-02 -2.679402939975261688e-02 1.704943031072616577e-01 5.423383414745330811e-02 -8.153484016656875610e-02 -1.613267511129379272e-02 -3.003979027271270752e-01 -2.570393383502960205e-01 3.703979775309562683e-02 -3.101475723087787628e-02 -2.078609466552734375e-01 1.374464631080627441e-01 1.586199849843978882e-01 -8.146864920854568481e-02 -3.516367375850677490e-01 -2.186937034130096436e-01 1.921564787626266479e-01 1.225674450397491455e-01 5.259402841329574585e-02 -3.125307857990264893e-01 -4.865717515349388123e-02 1.642290353775024414e-01 -3.383587114512920380e-03 -5.766231194138526917e-02 -3.371163010597229004e-01 1.218935400247573853e-01 -1.954328119754791260e-01 -3.318453431129455566e-01
-2.089086771011352539e-01 3.578878045082092285e-01 1.660460233688354492e-01 2.685936689376831055e-01 5.445949360728263855e-02 1.824628710746765137e-01 4.774548858404159546e-02 3.378724455833435059e-01 -1.173471584916114807e-01 -5.091154482215642929e-03 -2.631168961524963379e-01 -1.991295218467712402e-01 9.446985274553298950e-02 -2.077213376760482788e-01 -1.743988543748855591e-01 1.595874279737472534e-01 -2.180225551128387451e-01 1.793512850999832153e-01 -1.336654722690582275e-01 -6.309594959020614624e-03 -1.978634297847747803e-02 2.726025283336639404e-01 -7.585813850164413452e-02 -3.093365430831909180e-01 -1.018124669790267944e-01 -1.074109673500061035e-01 -3.565086424350738525e-02 -1.883960217237472534e-01 -1.700696162879467010e-02 1.155038084834814072e-02 -7.150119543075561523e-02 -8.527839183807373047e-02
-8.233689516782760620e-02 2.396864742040634155e-01 8.815103769302368164e-02 -8.429136127233505249e-02 -1.015629246830940247e-01 -1.466823518276214600e-01 3.023389577865600586e-01 1.598213016986846924e-01 -6.949280947446823120e-02 5.083396658301353455e-02 -4.161631464958190918e-01 -1.754265576601028442e-01 -3.160761296749114990e-02 1.532780081033706665e-01 9.662184119224548340e-02 1.392475366592407227e-01 -1.904713064432144165e-01 -5.794811993837356567e-02 -1.134704127907752991e-01 -3.656765818595886230e-01 -2.998232841491699219e-01 1.254062056541442871e-01 -1.657703667879104614e-01 8.041609078645706177e-02 2.366698384284973145e-01 3.430546820163726807e-02 -1.820358037948608398e-01 -3.512655571103096008e-02 -1.930587440729141235e-01 2.883964404463768005e-02 -2.277486920356750488e-01 -1.348192431032657623e-02
6.281722337007522583e-02 -4.217956960201263428e-02 -2.352170199155807495e-01 7.207218557596206665e-02 1.995342671871185303e-01 -4.028239548206329346e-01 -6.773082166910171509e-02 2.318255603313446045e-01 9.379387646913528442e-02 -1.161509379744529724e-01 -2.988038659095764160e-01 -1.956286728382110596e-01 2.964786626398563385e-02 -1.523394435644149780e-01 3.669214621186256409e-02 -6.385756283998489380e-02 -1.252142339944839478e-01 2.431209236383438110e-01 -3.295120596885681152e-01 -1.270968765020370483e-01 -5.401035025715827942e-02 3.040724992752075195e-01 -1.730353832244873047e-01 -3.715563565492630005e-02 1.476788967847824097e-01 9.428105317056179047e-03 1.568488925695419312e-01 -1.387384533882141113e-02 2.258571982383728027e-02 5.434879660606384277e-02 -3.353654742240905762e-01 7.173352688550949097e-02
2.553367614746093750e-01 1.444949507713317871e-01 -1.243302747607231140e-01 -1.321749389171600342e-01 -1.179156266152858734e-02 1.521661784499883652e-02 1.856884658336639404e-01 1.355715990066528320e-01 2.928551053628325462e-03 -2.712999582290649414e-01 -4.031715691089630127e-01 -2.562164664268493652e-01 -1.367539763450622559e-01 -8.285129070281982422e-02 -1.636299639940261841e-01 1.992415338754653931e-01 -1.700437366962432861e-01 1.252864003181457520e-01 8.022794127464294434e-02 -1.424428969621658325e-01 2.785767801105976105e-02 1.080240607261657715e-01 2.630301415920257568e-01 -1.850322932004928589e-01 -1.332341879606246948e-01 1.031383201479911804e-01 1.007716208696365356e-01 6.126043386757373810e-03 -1.166788041591644287e-01 3.839663267135620117e-01 3.749284520745277405e-02 -2.137406766414642334e-01
-1.884489655494689941e-01 1.824479401111602783e-01 -2.040157616138458252e-01 -6.923373043537139893e-02 4.889045283198356628e-02 -1.993963420391082764e-01 -4.682987183332443237e-02 3.365052342414855957e-01 5.491593480110168457e-02 -4.044995829463005066e-02 3.009652346372604370e-02 -3.250791132450103760e-01 1.687248051166534424e-01 -4.888381063938140869e-02 -3.209072351455688477e-02 2.776941657066345215e-01 -6.262833625078201294e-02 2.573202550411224365e-01 -5.495160073041915894e-02 5.535878613591194153e-02 -2.632670998573303223e-01 9.803964942693710327e-02 -1.405916213989257812e-01 -2.521773874759674072e-01 -1.183356530964374542e-02 -8.353220671415328979e-02 -2.491438686847686768e-01 -3.503113090991973877e-01 2.750527858734130859e-02 2.203445285558700562e-01 6.924197822809219360e-02 -1.498599797487258911e-01
-1.823620945215225220e-01 1.254815608263015747e-01 1.419172734022140503e-01 -1.084520146250724792e-01 8.979068696498870850e-02 -5.903302878141403198e-02 -1.765574663877487183e-01 1.724884510040283203e-01 9.439026564359664917e-02 -9.608489274978637695e-02 -2.091853022575378418e-01 -1.251695305109024048e-01 -1.109270155429840088e-01 -1.442706733942031860e-01 -7.826858013868331909e-02 3.485171794891357422e-01 -1.929407268762588501e-01 -1.946678608655929565e-01 -2.300422638654708862e-01 -2.595622241497039795e-01 -2.048252522945404053e-01 8.705232292413711548e-02 7.916645705699920654e-02 -9.402003884315490723e-02 -1.935917697846889496e-02 3.838644921779632568e-02 -2.637374699115753174e-01 2.166448831558227539e-01 -2.901548743247985840e-01 1.757931113243103027e-01 4.570363834500312805e-02 -3.358159363269805908e-01
2.500478029251098633e-01 1.085902843624353409e-02 -3.733223378658294678e-01 -1.170193627476692200e-01 6.102138012647628784e-02 -1.210954263806343079e-01 -1.213957834988832474e-02 1.471761912107467651e-01 -2.712698876857757568e-01 -1.598718613386154175e-01 6.864864379167556763e-03 -2.729660272598266602e-01 -1.353451907634735107e-01 -5.380522087216377258e-02 -4.346311464905738831e-02 1.938507109880447388e-01 -2.561325132846832275e-01 -1.015423312783241272e-01 1.473190784454345703e-01 1.050381511449813843e-01 -2.314183264970779419e-01 5.112872645258903503e-02 -1.651941090822219849e-01 6.207656487822532654e-02 1.022343263030052185e-01 -1.051877043209969997e-03 -1.601808145642280579e-02 -2.384995520114898682e-01 -2.625110745429992676e-01 -1.882400661706924438e-01 -3.668732196092605591e-02 -3.747919797897338867e-01
-6.655617058277130127e-02 2.265801727771759033e-01 1.834210008382797241e-02 9.945931285619735718e-02 6.442861258983612061e-02 -3.394842147827148438e-01 1.172594800591468811e-01 2.928231060504913330e-01 2.382276803255081177e-01 -3.106274902820587158e-01 4.074503481388092041e-02 -9.476841241121292114e-02 1.740909963846206665e-01 -4.922879859805107117e-02 3.165908157825469971e-02 -5.400539562106132507e-02 -3.774771690368652344e-01 -1.257928609848022461e-01 -1.529577523469924927e-01 6.783170253038406372e-02 -9.291285276412963867e-02 3.056326806545257568e-01 -4.397953674197196960e-02 -2.273500114679336548e-01 -4.696936160326004028e-02 -1.383800357580184937e-01 -2.750289440155029297e-01 -1.954323798418045044e-01 3.969999775290489197e-02 1.772760152816772461e-01 -5.097272247076034546e-02 4.250913113355636597e-02
-1.244865134358406067e-01 3.272994756698608398e-01 -6.603355705738067627e-02 1.033870056271553040e-01 2.870272286236286163e-02 5.831675603985786438e-03 -1.635715961456298828e-01 5.858514904975891113e-01 8.136242628097534180e-02 -3.848669584840536118e-03 -4.931178092956542969e-01 -1.026909351348876953e-01 -4.315061494708061218e-02 -1.096167564392089844e-01 8.961689472198486328e-02 4.112503677606582642e-02 -1.627188175916671753e-01 -1.493575274944305420e-01 -3.743331506848335266e-02 6.346113234758377075e-02 -2.486868351697921753e-01 1.139105111360549927e-01 8.529445528984069824e-02 -1.262175142765045166e-01 -1.491032633930444717e-02 -6.805264204740524292e-02 -6.418031454086303711e-02 -2.319107577204704285e-02 -1.716151833534240723e-01 3.288231790065765381e-02 -6.829748302698135376e-02 1.029535382986068726e-01
-2.430316358804702759e-01 2.334847748279571533e-01 1.739173680543899536e-01 -5.425443127751350403e-02 -3.924277424812316895e-02 1.095729228109121323e-02 -3.861967474222183228e-02 1.121806725859642029e-01 6.311737932264804840e-03 -3.082037270069122314e-01 -1.403936594724655151e-01 -1.249151229858398438e-01 8.372598141431808472e-02 -2.769393324851989746e-01 -1.700677871704101562e-01 -2.408852800726890564e-02 -1.794188469648361206e-01 2.440129369497299194e-01 -2.060233205556869507e-01 -2.759631574153900146e-01 -1.892261952161788940e-01 1.771403700113296509e-01 -4.553190991282463074e-02 -1.343773603439331055e-01 2.234058827161788940e-02 -8.298536390066146851e-02 2.133534103631973267e-01 -2.433147579431533813e-01 -1.849443465471267700e-01 1.415251940488815308e-02 -3.861109614372253418e-01 -2.640738151967525482e-02
-1.074284017086029053e-01 2.294225394725799561e-01 1.027319729328155518e-01 -1.906767487525939941e-01 2.929446473717689514e-02 -1.993741244077682495e-01 -1.481841355562210083e-01 3.647963702678680420e-01 -7.036736607551574707e-02 -2.298749387264251709e-01 -4.883644357323646545e-02 1.064756326377391815e-02 1.714026182889938354e-01 -3.141284286975860596e-01 1.052066162228584290e-01 -6.427423655986785889e-02 -1.481743752956390381e-01 1.403213888406753540e-01 -2.665329575538635254e-01 9.642538428306579590e-02 -4.068892076611518860e-02 -2.439678087830543518e-02 -1.026013270020484924e-01 -1.980051249265670776e-01 4.074111878871917725e-01 -2.696383297443389893e-01 1.182326674461364746e-01 -1.476568132638931274e-01 -1.429138034582138062e-01 8.917374163866043091e-02 -1.045821011066436768e-01 4.439642652869224548e-02
5.772562231868505478e-03 2.270777076482772827e-01 -2.077628858387470245e-02 -3.005907833576202393e-01 2.240087389945983887e-01 -1.715950518846511841e-01 2.218137681484222412e-02 -2.243115752935409546e-02 -2.825209498405456543e-02 -1.324827075004577637e-01 -6.641666591167449951e-02 -8.156844414770603180e-03 2.907929010689258575e-03 -2.261886559426784515e-02 -4.376146569848060608e-02 -1.858059018850326538e-01 -1.970794796943664551e-01 7.005844265222549438e-02 3.650235757231712341e-02 1.071605682373046875e-01 -3.317301571369171143e-01 2.051151245832443237e-01 5.025220569223165512e-03 -5.286976099014282227e-01 2.593321502208709717e-01 -2.698023021221160889e-01 -9.402230381965637207e-02 -1.655168384313583374e-01 3.587396582588553429e-03 1.790843009948730469e-01 -3.780343756079673767e-02 -1.385136991739273071e-01
4.781368374824523926e-02 2.424211800098419189e-01 -1.105743497610092163e-01 1.487680971622467041e-01 1.130359917879104614e-01 -2.118181288242340088e-01 1.794134825468063354e-01 9.517799317836761475e-02 8.626899123191833496e-02 3.314869827590882778e-04 -1.641087085008621216e-01 -1.993913203477859497e-01 -5.663640424609184265e-02 -3.229565918445587158e-01 -2.489819824695587158e-01 5.256295949220657349e-02 -2.291604317724704742e-02 7.209135219454765320e-03 1.335748136043548584e-01 1.267533749341964722e-01 -3.505527600646018982e-02 2.773860991001129150e-01 -1.742223203182220459e-01 -2.579655945301055908e-01 6.146157160401344299e-02 -1.904643024317920208e-03 -3.213107585906982422e-01 2.824066877365112305e-01 -3.377667665481567383e-01 1.487035751342773438e-01 -1.339152306318283081e-01 -9.399696439504623413e-02
2.681375443935394287e-01 2.560259103775024414e-01 2.026957869529724121e-01 -1.654157787561416626e-02 -2.739504873752593994e-01 4.965335503220558167e-02 3.234879076480865479e-01 -1.235236749053001404e-01 3.806823119521141052e-02 -6.360528618097305298e-02 5.175832193344831467e-03 -1.753798425197601318e-01 -2.886365354061126709e-02 -2.757229842245578766e-02 -1.370529979467391968e-01 5.605901777744293213e-02 -8.159089833498001099e-03 3.121818043291568756e-02 -3.339687287807464600e-01 -1.131178438663482666e-02 -6.818640977144241333e-02 2.112875282764434814e-01 -4.460294544696807861e-02 -1.284426897764205933e-01 2.585670053958892822e-01 -3.310121223330497742e-02 -1.534184366464614868e-01 -2.367788553237915039e-01 -2.027224302291870117e-01 1.657870113849639893e-01 -3.247993886470794678e-01 -2.487257570028305054e-01
-1.756078153848648071e-01 -1.166161000728607178e-01 1.039565205574035645e-01 -1.887450069189071655e-01 -3.759435191750526428e-02 -6.953883450478315353e-03 3.231040835380554199e-01 1.443392336368560791e-01 -2.451107800006866455e-01 -2.988936007022857666e-01 -2.164266854524612427e-01 -1.255357563495635986e-01 -1.794356405735015869e-01 -1.098493188619613647e-01 -1.816467493772506714e-01 2.662102282047271729e-01 -1.219881027936935425e-01 -1.973640546202659607e-02 -3.427998423576354980e-01 5.431219935417175293e-02 -2.728372216224670410e-01 9.534731507301330566e-02 1.883581653237342834e-02 -1.144642531871795654e-01 3.091126084327697754e-01 3.206032793968915939e-03 -1.532053947448730469e-02 1.440564841032028198e-01 -1.711556017398834229e-01 1.983350068330764771e-01 -6.596058607101440430e-02 -6.734441965818405151e-03
-1.533245891332626343e-01 6.892708688974380493e-02 1.434375764802098274e-03 -1.086320448666810989e-02 -4.405600205063819885e-02 -3.173306584358215332e-01 -2.344973981380462646e-01 2.842827737331390381e-01 1.648680865764617920e-01 -1.858186908066272736e-02 -1.334829926490783691e-01 -2.910539209842681885e-01 -4.463256895542144775e-02 -1.806032657623291016e-01 4.691243544220924377e-02 1.399196833372116089e-01 -4.179369285702705383e-02 5.474821850657463074e-02 -1.995379179716110229e-01 -3.346270918846130371e-01 -3.726956248283386230e-01 1.153621003031730652e-01 -9.894052147865295410e-02 4.230814054608345032e-03 3.631463646888732910e-02 1.568563878536224365e-01 -1.988782733678817749e-02 1.471347510814666748e-01 -1.147244423627853394e-01 3.066491484642028809e-01 -2.255889028310775757e-01 -1.487460285425186157e-01
-2.865112721920013428e-01 3.756136596202850342e-01 -7.347466796636581421e-02 -1.310428380966186523e-01 2.017250061035156250e-01 -6.788101792335510254e-02 2.047065347433090210e-01 8.318632096052169800e-02 -1.802834570407867432e-01 -2.484558150172233582e-02 -6.994920223951339722e-02 -9.888403862714767456e-02 7.754442840814590454e-02 1.037634983658790588e-01 -1.645554453134536743e-01 2.758135795593261719e-01 -1.565648168325424194e-01 -7.538943737745285034e-02 -1.590903662145137787e-02 -9.366273880004882812e-02 5.274002999067306519e-02 2.535985112190246582e-01 6.883463263511657715e-02 -1.246894448995590210e-01 1.011482030153274536e-01 4.147432371973991394e-02 -3.600156009197235107e-01 9.875217825174331665e-02 -4.191164076328277588e-01 5.037143826484680176e-02 -1.838840395212173462e-01 -4.982624948024749756e-02
1.166256144642829895e-01 -5.629656836390495300e-02 1.995661407709121704e-01 -3.377284705638885498e-01 2.167012095451354980e-01 -2.413734495639801025e-01 1.595326811075210571e-01 2.722802758216857910e-01 -2.403341978788375854e-02 1.111917868256568909e-01 -2.251846641302108765e-01 -2.263232022523880005e-01 3.362524439580738544e-04 -1.237870156764984131e-01 -1.917074434459209442e-02 5.321576073765754700e-02 1.291075348854064941e-02 9.961465746164321899e-02 3.178497031331062317e-02 -1.333494037389755249e-01 -2.613475918769836426e-01 7.266850676387548447e-03 -1.167605295777320862e-01 -3.034573197364807129e-01 -2.053866237401962280e-01 -2.750104665756225586e-02 -2.001377344131469727e-01 -2.370291799306869507e-01 2.537347003817558289e-02 8.894467353820800781e-02 -1.024943869560956955e-02 -3.746264576911926270e-01
-1.890629678964614868e-01 1.919848024845123291e-01 -4.275588318705558777e-02 -8.551447093486785889e-02 -3.910914529114961624e-03 -9.973878413438796997e-02 2.976014018058776855e-01 6.729232612997293472e-03 -6.319844722747802734e-02 9.453327208757400513e-02 -2.750088274478912354e-01 9.401207417249679565e-02 1.375905424356460571e-01 -3.504264354705810547e-02 8.811686933040618896e-02 1.285806000232696533e-01 -2.532706558704376221e-01 1.749442368745803833e-01 -2.542646601796150208e-02 -6.636898964643478394e-02 -1.352352742105722427e-02 1.221940517425537109e-01 -2.548479139804840088e-01 -3.132877945899963379e-01 1.076011806726455688e-01 3.833606839179992676e-01 1.334145851433277130e-02 8.640531450510025024e-02 -2.046955823898315430e-01 -2.490333616733551025e-01 -2.599127590656280518e-01 -2.493030279874801636e-01
-7.016860693693161011e-02 -1.174039468169212341e-01 -1.501776725053787231e-01 1.669776812195777893e-02 8.457774668931961060e-02 -5.896505899727344513e-03 4.914756864309310913e-03 7.571380585432052612e-02 2.138755097985267639e-02 -4.461100101470947266e-01 -4.086543247103691101e-02 -2.520952224731445312e-01 1.892357170581817627e-01 -3.242851234972476959e-03 3.397682448849081993e-03 2.124933525919914246e-02 -1.899686306715011597e-01 -9.872409701347351074e-02 -1.501788645982742310e-01 -5.516913160681724548e-02 2.158177644014358521e-01 2.767490744590759277e-01 2.948941662907600403e-02 -1.925639063119888306e-01 2.110879123210906982e-01 3.544456064701080322e-01 -2.287897467613220215e-01 -3.446799516677856445e-01 -1.120559349656105042e-01 -1.851804554462432861e-02 9.041261672973632812e-02 -2.226566076278686523e-01
-9.172308444976806641e-02 9.309386461973190308e-02 5.480794981122016907e-02 -1.293845921754837036e-01 2.317044436931610107e-01 7.217125594615936279e-02 -8.793259412050247192e-02 1.833052635192871094e-01 -1.803641468286514282e-01 2.090848609805107117e-02 1.133169233798980713e-01 -2.974717319011688232e-01 1.389619857072830200e-01 1.479293853044509888e-01 2.364745587110519409e-01 2.323018163442611694e-01 -1.116800904273986816e-01 -1.966752707958221436e-01 -9.570097923278808594e-02 -1.352016776800155640e-01 -1.260805502533912659e-02 3.709647953510284424e-01 -2.808865010738372803e-01 -1.700595915317535400e-01 -2.624261677265167236e-01 -2.771467342972755432e-02 -2.753207385540008545e-01 -1.985805779695510864e-01 -1.885617226362228394e-01 1.176788210868835449e-01 2.659524045884609222e-02 -1.356670707464218140e-01
-1.325524896383285522e-01 -2.982823364436626434e-02 -1.591784320771694183e-02 8.331393823027610779e-03 1.921710371971130371e-01 -1.580306887626647949e-01 -6.669485569000244141e-02 2.468472570180892944e-01 -9.238695353269577026e-02 -1.157621573656797409e-02 -1.634527593851089478e-01 -9.977716952562332153e-02 3.052671253681182861e-01 -1.342366188764572144e-01 1.621067970991134644e-01 2.363186478614807129e-01 -1.672490835189819336e-01 4.549132287502288818e-02 -2.261188030242919922e-01 1.607546359300613403e-01 -1.127892285585403442e-01 2.428116798400878906e-01 -3.408621251583099365e-01 -2.890989780426025391e-01 -6.693623960018157959e-02 -2.194207459688186646e-01 -2.714508771896362305e-01 -2.138040512800216675e-01 9.330726414918899536e-02 1.598473042249679565e-01 1.572492718696594238e-01 -7.610431313514709473e-02
-1.430522203445434570e-01 8.384104818105697632e-02 2.891879761591553688e-03 -1.449622958898544312e-01 2.492711395025253296e-01 2.425199598073959351e-01 -7.117137312889099121e-02 -3.753493353724479675e-02 -7.555484026670455933e-02 -3.031451441347599030e-02 -1.750912070274353027e-01 -2.043712586164474487e-01 -1.654558479785919189e-01 2.122976481914520264e-01 -1.471337825059890747e-01 8.134457468986511230e-02 -3.846865892410278320e-01 9.754686057567596436e-02 -9.067874401807785034e-02 -7.585006952285766602e-02 9.070345759391784668e-02 3.102497458457946777e-01 6.586018949747085571e-02 -3.045291304588317871e-01 8.546374738216400146e-02 3.616822510957717896e-02 2.891827374696731567e-02 3.662104904651641846e-02 -1.463884562253952026e-01 1.325275599956512451e-01 -3.711368143558502197e-01 -2.893732488155364990e-01
4.723401367664337158e-02 4.132846836000680923e-03 -6.628146767616271973e-02 -2.766675949096679688e-01 -2.647943794727325439e-01 5.520172417163848877e-02 -7.569913566112518311e-02 1.925850361585617065e-01 -7.270616292953491211e-02 -1.040570959448814392e-01 -3.088666796684265137e-01 -2.487663626670837402e-01 -1.995756477117538452e-02 1.847456544637680054e-01 -1.032893881201744080e-01 -1.605213284492492676e-01 -2.024736553430557251e-01 -5.080653354525566101e-02 -1.545722968876361847e-02 -2.326681762933731079e-01 9.280914068222045898e-02 9.896843135356903076e-02 3.116394579410552979e-02 -2.152881771326065063e-01 1.439400911331176758e-01 -5.897767469286918640e-02 -2.825946211814880371e-01 -5.895792320370674133e-02 -2.490395754575729370e-01 2.348396331071853638e-01 -4.087212383747100830e-01 -3.215050324797630310e-02
1.865103095769882202e-01 1.289273649454116821e-01 -2.449831962585449219e-01 1.893525570631027222e-01 -3.759344294667243958e-02 -2.826246321201324463e-01 -2.986346557736396790e-02 1.323731094598770142e-01 7.045677304267883301e-02 1.329763978719711304e-01 1.002018898725509644e-01 2.224293649196624756e-01 5.013287533074617386e-03 -1.166298389434814453e-01 1.313168834894895554e-02 3.882476687431335449e-01 -1.195801794528961182e-01 -1.983478814363479614e-01 -2.259602546691894531e-01 -3.123108483850955963e-02 -2.152519486844539642e-02 2.471310496330261230e-01 -1.690257787704467773e-01 -1.281794458627700806e-01 1.373546719551086426e-01 2.736373841762542725e-01 -5.228869244456291199e-02 -3.692154586315155029e-02 -3.774875104427337646e-01 1.588721876032650471e-03 -2.078755795955657959e-01 -1.027304902672767639e-01
4.184896126389503479e-02 9.168743342161178589e-02 -3.003952465951442719e-02 2.998451329767704010e-02 -2.560512907803058624e-02 -7.168114930391311646e-02 -5.670057237148284912e-02 -1.067322418093681335e-01 5.667322315275669098e-03 2.852487750351428986e-02 -2.196967303752899170e-01 -1.964248865842819214e-01 1.163873542100191116e-02 -4.748231172561645508e-02 1.405868530273437500e-01 -1.399377584457397461e-01 -6.403175741434097290e-02 2.223970741033554077e-01 -2.266897410154342651e-01 -4.192448258399963379e-01 -1.660628467798233032e-01 2.326255440711975098e-01 -2.017947882413864136e-01 -3.659187853336334229e-01 3.204702213406562805e-02 -1.021342948079109192e-01 1.823048889636993408e-01 -1.180691719055175781e-01 -2.964804768562316895e-01 2.601925730705261230e-01 -1.612445712089538574e-01 -2.468783408403396606e-01
2.690865695476531982e-01 4.383217394351959229e-01 -9.234747290611267090e-02 -1.112266257405281067e-01 1.469052135944366455e-01 2.223534286022186279e-01 8.091045916080474854e-02 1.744493991136550903e-01 -2.641487717628479004e-01 3.897972032427787781e-02 -4.071885347366333008e-01 -1.923726201057434082e-01 -5.284730717539787292e-02 -1.732326149940490723e-01 -3.887500986456871033e-02 -1.183781325817108154e-01 2.312011318281292915e-03 1.236663758754730225e-01 9.213675558567047119e-02 -1.134164184331893921e-01 -2.529996037483215332e-01 2.452926635742187500e-01 -1.360568106174468994e-01 -1.012304332107305527e-02 3.965634107589721680e-02 -1.944690383970737457e-02 -3.499627485871315002e-02 -1.629032380878925323e-02 -2.638499736785888672e-01 1.182096228003501892e-01 -9.063185751438140869e-02 9.719599038362503052e-02
-3.132480755448341370e-02 5.460166186094284058e-02 1.320650726556777954e-01 -3.913300931453704834e-01 2.371892333030700684e-02 -9.574756026268005371e-02 2.412243038415908813e-01 -1.912122406065464020e-02 -1.393268108367919922e-01 -4.038584828376770020e-01 -1.442200597375631332e-02 -2.139301598072052002e-01 1.545581817626953125e-01 -1.760222762823104858e-01 -2.718484103679656982e-01 3.420560434460639954e-02 9.361460804939270020e-02 -1.629290282726287842e-01 -1.903282105922698975e-01 -1.398611813783645630e-01 -6.851001083850860596e-02 7.098207622766494751e-02 -1.002835407853126526e-01 -6.914728134870529175e-02 2.729548513889312744e-01 -1.261515170335769653e-01 -1.720231622457504272e-01 -1.513548195362091064e-01 -2.812571227550506592e-01 1.652134805917739868e-01 -5.357274413108825684e-02 -1.757414042949676514e-01
5.577506870031356812e-02 2.251400351524353027e-01 -2.037968039512634277e-01 -1.901060193777084351e-01 1.843978166580200195e-01 -7.631918787956237793e-02 2.150272428989410400e-01 2.722361385822296143e-01 1.943798959255218506e-01 -2.633054554462432861e-01 -2.491551637649536133e-02 -8.837535977363586426e-02 1.419466268271207809e-02 -3.425947725772857666e-01 1.736045926809310913e-01 1.391335427761077881e-01 9.558061510324478149e-02 3.422217443585395813e-02 -5.810851603746414185e-02 8.487030863761901855e-02 -2.856547236442565918e-01 2.497411072254180908e-01 -5.731348693370819092e-02 -3.741888701915740967e-01 1.175871267914772034e-01 -1.031612008810043335e-01 1.983772218227386475e-01 7.875064760446548462e-02 -1.928372979164123535e-01 7.625365257263183594e-02 -5.619094520807266235e-02 3.738500550389289856e-02
-1.532330214977264404e-01 -2.037669569253921509e-01 -1.513042151927947998e-01 2.338477410376071930e-03 2.261637598276138306e-01 2.944649197161197662e-02 -1.226307749748229980e-01 2.340132147073745728e-01 8.076420053839683533e-03 -1.481883972883224487e-01 -1.114968061447143555e-01 5.038303509354591370e-02 1.942673325538635254e-01 -1.525014340877532959e-01 -4.600054770708084106e-02 1.464126259088516235e-01 -3.879242539405822754e-01 2.175869643688201904e-01 -1.323997043073177338e-02 1.528336573392152786e-02 -4.448958933353424072e-01 2.920508682727813721e-01 7.666391879320144653e-02 -2.237308770418167114e-01 -1.511078178882598877e-01 -2.447959594428539276e-02 9.992075711488723755e-02 8.041230589151382446e-02 -1.903260201215744019e-01 3.889451920986175537e-02 -7.919436693191528320e-02 -2.178299129009246826e-01
1.692309528589248657e-01 1.506052017211914062e-01 3.323015943169593811e-02 -6.681409478187561035e-02 -1.638049781322479248e-01 6.951490044593811035e-02 1.861230880022048950e-01 1.582272201776504517e-01 -5.621115118265151978e-02 -3.055007755756378174e-01 -6.732311099767684937e-03 -1.009774506092071533e-01 -1.040259748697280884e-01 2.887336909770965576e-02 2.270053923130035400e-01 2.045398652553558350e-01 -2.360283285379409790e-01 -3.172304132021963596e-04 -2.977114617824554443e-01 1.283923834562301636e-01 -1.211600899696350098e-01 2.540609240531921387e-01 -1.940650790929794312e-01 1.863892376422882080e-01 2.778478562831878662e-01 1.624374687671661377e-01 -7.782509922981262207e-02 9.608970582485198975e-02 -2.145791351795196533e-01 3.011995553970336914e-01 -1.740723550319671631e-01 -2.040010988712310791e-01
1.928260028362274170e-01 2.051160484552383423e-01 -2.125208377838134766e-01 2.746862731873989105e-02 1.236901804804801941e-01 6.395215541124343872e-02 2.019472420215606689e-01 1.539958864450454712e-01 8.654730767011642456e-02 -2.068973332643508911e-01 -3.198953270912170410e-01 -1.467801332473754883e-01 4.286560714244842529e-01 -1.634296923875808716e-01 -5.823926627635955811e-02 1.197633296251296997e-01 -1.438279747962951660e-01 -1.793880611658096313e-01 -1.266673505306243896e-01 1.601961813867092133e-02 1.046551540493965149e-01 2.708035055547952652e-03 -5.680019967257976532e-03 3.563108667731285095e-02 -9.331898391246795654e-02 1.019628345966339111e-01 -3.394018411636352539e-01 -2.102051675319671631e-01 -3.273856043815612793e-01 -2.979196980595588684e-02 -1.434117406606674194e-01 -4.942440427839756012e-03
[truncated: 3,284,290 more chars]
