# Supplementary material for: The Language of Innovation
Source: PLoS One. 2020 Apr 30;15(4):e0230107. doi: 10.1371/journal.pone.0230107 (PMC7194493; doi:10.1371/journal.pone.0230107)
Supplement: S6 File — (GZ) [file pone.0230107.s006.tar.gz › 1984-1988/V2Run_26_VS_4500_embeddings1984-1988ED32.txt]

-1.467191725969314575e-01 2.905955314636230469e-01 1.493253856897354126e-01 3.036453723907470703e-01 1.421200931072235107e-01 4.838183894753456116e-02 2.369453608989715576e-01 -1.164137274026870728e-01 2.315210849046707153e-01 -6.553404033184051514e-02 7.225655019283294678e-02 9.533458948135375977e-02 -2.195349894464015961e-02 2.188484370708465576e-01 2.402740903198719025e-02 1.414556205272674561e-01 -7.842662930488586426e-02 -3.399994671344757080e-01 6.634420901536941528e-02 9.718479961156845093e-02 -2.185582555830478668e-02 -2.183132618665695190e-02 -1.446349918842315674e-01 2.861969359219074249e-02 3.559604287147521973e-01 -7.658942043781280518e-02 1.120747625827789307e-01 1.291331201791763306e-01 -3.506605923175811768e-01 3.150540590286254883e-01 -5.029611289501190186e-02 -3.569140657782554626e-02
2.825313210487365723e-01 3.370023965835571289e-01 1.771423518657684326e-01 6.918393820524215698e-02 1.694389581680297852e-01 -7.922088354825973511e-02 1.445807516574859619e-01 -1.163369193673133850e-01 2.958648800849914551e-01 -2.146272957324981689e-01 3.429441452026367188e-01 1.318840384483337402e-01 -2.238516658544540405e-01 2.017434872686862946e-02 -9.697632491588592529e-02 1.333917826414108276e-01 -1.623120158910751343e-01 -1.591143608093261719e-01 -2.338471114635467529e-01 9.708590060472488403e-02 -1.965807378292083740e-01 -6.656569987535476685e-02 1.119307503104209900e-01 -9.800701588392257690e-02 1.403349190950393677e-01 -1.547930538654327393e-01 2.731344103813171387e-01 -1.247313171625137329e-01 -1.353090256452560425e-01 1.249446719884872437e-01 -4.952406510710716248e-02 5.939688161015510559e-02
-4.124733805656433105e-02 4.163087904453277588e-01 4.634634256362915039e-01 -9.921829402446746826e-02 1.444732248783111572e-01 -4.073363542556762695e-02 5.871761962771415710e-02 6.216181069612503052e-02 1.319403350353240967e-01 -2.213051468133926392e-01 -1.319609303027391434e-02 1.766270250082015991e-01 2.719522714614868164e-01 -1.356256753206253052e-02 -5.087514966726303101e-02 1.937208473682403564e-01 1.520770937204360962e-01 -2.240699082612991333e-01 -1.449030488729476929e-01 1.048349738121032715e-01 -1.548793911933898926e-01 8.886520564556121826e-02 1.328247189521789551e-01 1.398321473971009254e-03 -9.903504699468612671e-02 -2.066040188074111938e-01 1.110961064696311951e-01 -1.362271457910537720e-01 -2.963937819004058838e-01 1.630769670009613037e-01 -1.750283688306808472e-02 7.410675287246704102e-02
9.121059626340866089e-02 3.421951532363891602e-01 4.036310315132141113e-02 4.458054900169372559e-02 1.018208488821983337e-01 9.931720048189163208e-02 1.710682809352874756e-01 7.333046942949295044e-02 1.895743012428283691e-01 -2.118623852729797363e-01 -1.113775745034217834e-01 1.677643954753875732e-01 -3.749686479568481445e-01 -1.636736243963241577e-01 -1.538957357406616211e-01 1.676617413759231567e-01 -9.663129597902297974e-02 -1.028872877359390259e-01 3.517921641469001770e-02 -3.880165517330169678e-03 -2.080187648534774780e-01 -8.092641830444335938e-02 -3.166146278381347656e-01 1.580106765031814575e-01 6.431649625301361084e-02 -2.890454232692718506e-01 8.006101846694946289e-02 -2.236406058073043823e-01 -2.633578479290008545e-01 2.478221952915191650e-01 1.635432988405227661e-02 6.462218612432479858e-02
-1.548129599541425705e-02 4.359601736068725586e-01 2.207345217466354370e-01 -1.606743186712265015e-01 7.906650006771087646e-02 1.683242917060852051e-01 2.552177570760250092e-02 -8.831474930047988892e-02 2.610540091991424561e-01 -2.191957682371139526e-01 -5.751018226146697998e-02 -6.529320031404495239e-02 1.927244663238525391e-01 1.350712925195693970e-01 -5.472087487578392029e-02 4.239170625805854797e-02 -1.488316357135772705e-01 3.622188791632652283e-02 2.288777753710746765e-02 -2.690987586975097656e-01 -1.084505096077919006e-01 -1.242959126830101013e-01 -2.955506145954132080e-01 -2.473249100148677826e-02 2.360991090536117554e-01 -1.438650488853454590e-01 5.522301793098449707e-02 -1.217526122927665710e-01 -3.636207282543182373e-01 1.748040616512298584e-01 1.162391304969787598e-01 1.612566709518432617e-01
-2.935008518397808075e-02 2.721927464008331299e-01 -1.832535676658153534e-02 -9.209980070590972900e-02 4.605887457728385925e-02 -7.636775076389312744e-02 -1.249076053500175476e-01 -1.759091466665267944e-01 5.215733498334884644e-02 -8.124464750289916992e-02 3.324250131845474243e-02 -4.653447866439819336e-02 1.468415111303329468e-01 -4.456383362412452698e-02 -2.096387445926666260e-01 5.038795620203018188e-02 -1.010099425911903381e-01 1.243788823485374451e-01 -4.294222593307495117e-02 1.048993039876222610e-02 -3.880528211593627930e-01 1.338213589042425156e-02 -2.522887885570526123e-01 -5.691165849566459656e-02 2.090827673673629761e-01 -3.150753974914550781e-01 8.976718783378601074e-02 1.448102202266454697e-02 -3.259122669696807861e-01 3.385620117187500000e-01 -2.774948477745056152e-01 2.910714447498321533e-01
-1.619641482830047607e-01 3.987692296504974365e-01 1.578597277402877808e-01 -3.996541351079940796e-02 1.895165294408798218e-01 9.945357590913772583e-02 9.637127071619033813e-02 -3.373797610402107239e-02 2.785631716251373291e-01 -2.796320319175720215e-01 1.272255331277847290e-01 -9.712231904268264771e-02 2.123313695192337036e-01 -5.827507004141807556e-02 3.463663160800933838e-02 7.044463884085416794e-03 -5.707080010324716568e-03 2.436843886971473694e-02 -2.957391738891601562e-01 -8.339823782444000244e-02 -2.479887753725051880e-02 -1.275771409273147583e-01 -1.948438286781311035e-01 -2.338816225528717041e-01 5.894767865538597107e-02 -2.904918193817138672e-01 2.558614313602447510e-01 -1.202767062932252884e-02 -1.802243478596210480e-02 2.712002396583557129e-01 -2.527719140052795410e-01 7.087340205907821655e-02
1.632363349199295044e-01 1.206033378839492798e-01 -3.069076687097549438e-02 2.231702804565429688e-01 4.670243710279464722e-02 9.355130046606063843e-02 1.397026032209396362e-01 -2.002788707613945007e-02 1.246353164315223694e-01 -1.626460701227188110e-01 3.184041753411293030e-02 1.120562255382537842e-01 -8.232340216636657715e-02 -4.838328063488006592e-02 3.186496719717979431e-02 1.229468435049057007e-01 -2.329081892967224121e-01 -1.443517357110977173e-01 -1.873308420181274414e-01 1.377539783716201782e-01 -1.980011612176895142e-01 -3.190653026103973389e-01 -5.504880845546722412e-02 8.787252008914947510e-02 -6.404731422662734985e-02 -4.621579647064208984e-01 1.246520280838012695e-01 -1.416693478822708130e-01 -2.111912369728088379e-01 4.433786273002624512e-01 -9.263915568590164185e-02 -1.114586517214775085e-01
1.268435865640640259e-01 2.260161042213439941e-01 3.611279278993606567e-02 2.068223953247070312e-01 -8.485836535692214966e-02 1.159197390079498291e-01 2.266548573970794678e-01 -5.268125981092453003e-02 1.070766001939773560e-01 -2.125180363655090332e-01 5.724412202835083008e-02 2.405810803174972534e-01 -2.273250669240951538e-01 2.530411817133426666e-02 -2.259192466735839844e-01 2.344287782907485962e-01 -1.600883305072784424e-01 -1.932274736464023590e-02 1.224352046847343445e-01 -1.173793748021125793e-01 5.437358468770980835e-02 -1.633995771408081055e-01 -2.577883899211883545e-01 1.847658306360244751e-01 1.978216879069805145e-02 -3.645784258842468262e-01 1.109066903591156006e-01 1.260320842266082764e-01 -1.298869252204895020e-01 2.326909452676773071e-01 9.114341810345649719e-03 3.467737138271331787e-01
-3.172752559185028076e-01 1.940197795629501343e-01 2.152063995599746704e-01 3.872787207365036011e-02 -1.904107816517353058e-02 2.419569939374923706e-01 6.392274796962738037e-02 -1.801800280809402466e-01 2.528111636638641357e-01 -1.736779883503913879e-02 -2.510149478912353516e-01 2.661969661712646484e-01 -2.506679594516754150e-01 -2.459402382373809814e-02 -1.145687773823738098e-01 -3.089149594306945801e-01 -2.427619993686676025e-01 -1.878754794597625732e-01 5.768022313714027405e-02 1.388410944491624832e-02 -8.285344392061233521e-02 2.862043976783752441e-01 -7.780962437391281128e-02 -1.916411668062210083e-01 7.891927659511566162e-02 -6.216944009065628052e-02 1.786438077688217163e-01 3.534799069166183472e-02 -7.545778155326843262e-02 2.072018831968307495e-01 2.825166471302509308e-02 1.623404175043106079e-01
1.262399107217788696e-01 2.869923114776611328e-01 1.089871749281883240e-01 1.280753165483474731e-01 1.240867841988801956e-02 -5.196885019540786743e-02 9.436495020054280758e-04 2.467811852693557739e-01 2.426112890243530273e-01 -2.012611329555511475e-01 1.223073527216911316e-01 -1.520274393260478973e-02 -3.671806305646896362e-02 1.702781021595001221e-01 3.382866457104682922e-02 1.762211173772811890e-01 -3.346766531467437744e-01 4.340606927871704102e-02 -1.026467233896255493e-01 1.686847358942031860e-01 -3.009560704231262207e-01 -3.147250711917877197e-01 1.541911661624908447e-01 1.287284046411514282e-01 -4.106075316667556763e-02 -1.284490525722503662e-01 2.008779942989349365e-01 -8.149147778749465942e-02 -2.620415687561035156e-01 2.721002697944641113e-01 1.782676428556442261e-01 1.002283245325088501e-01
-1.443915665149688721e-01 3.009618818759918213e-01 -2.167053148150444031e-02 5.842257663607597351e-02 1.113566458225250244e-01 -1.406686305999755859e-01 8.645660430192947388e-02 3.773616626858711243e-02 2.348438501358032227e-01 -9.286823123693466187e-02 -9.421437978744506836e-02 -2.101593911647796631e-01 6.986540276557207108e-03 8.029902726411819458e-02 -9.408855438232421875e-02 2.995421290397644043e-01 -2.239852398633956909e-01 -3.796899616718292236e-01 -1.335220634937286377e-01 1.461153030395507812e-01 -3.633038699626922607e-01 -2.427619993686676025e-01 -7.575494050979614258e-02 2.603367269039154053e-01 1.660110503435134888e-01 -3.582661598920822144e-02 2.714616246521472931e-02 6.605281680822372437e-02 -2.859317362308502197e-01 -5.602489411830902100e-02 -6.880596280097961426e-02 1.368333771824836731e-02
-2.389105260372161865e-01 4.052973985671997070e-01 -5.640913918614387512e-02 -7.080440409481525421e-03 1.843495965003967285e-01 3.277385234832763672e-02 -7.295251637697219849e-02 -1.352681368589401245e-01 2.567287385463714600e-01 -1.856082081794738770e-01 7.169260084629058838e-02 3.940494358539581299e-01 -5.348639190196990967e-02 -3.037843406200408936e-01 -1.332522779703140259e-01 -7.593461778014898300e-03 -2.136746197938919067e-01 4.364690184593200684e-02 6.497669965028762817e-02 2.445621341466903687e-01 9.547900408506393433e-02 -1.504160314798355103e-01 -1.834136396646499634e-01 -3.403551504015922546e-02 9.520212188363075256e-03 -2.484560459852218628e-01 5.489039048552513123e-02 -6.608382612466812134e-02 -2.113441675901412964e-01 1.808997392654418945e-01 -9.670521318912506104e-02 9.450994431972503662e-02
-2.502137422561645508e-01 3.029861450195312500e-01 1.832945197820663452e-01 -2.352398037910461426e-01 -1.217632647603750229e-02 1.349943727254867554e-01 2.168289273977279663e-01 1.550045162439346313e-01 1.906553655862808228e-01 -2.893766164779663086e-01 -2.282865904271602631e-02 1.105393767356872559e-01 7.929221540689468384e-02 -1.938697248697280884e-01 -2.084977626800537109e-01 -8.129781484603881836e-02 -1.505075693130493164e-01 -4.118208587169647217e-02 -2.365099042654037476e-01 -3.112123720347881317e-02 -2.845528423786163330e-01 -4.424343258142471313e-02 3.481881320476531982e-02 1.083986908197402954e-01 1.658054143190383911e-01 -3.428637087345123291e-01 2.848744019865989685e-02 1.861256062984466553e-01 -1.768648624420166016e-01 2.110045254230499268e-01 7.457005232572555542e-02 3.811629116535186768e-02
-2.349330782890319824e-01 3.307935297489166260e-01 -4.992565512657165527e-02 1.548606008291244507e-01 2.056178264319896698e-02 2.841651141643524170e-01 8.566918969154357910e-02 8.377207070589065552e-02 3.375903666019439697e-01 -2.065697461366653442e-01 -3.018862009048461914e-01 3.475897908210754395e-01 1.907227933406829834e-01 1.675428124144673347e-03 7.604620605707168579e-02 9.840524941682815552e-02 -1.076331585645675659e-01 -3.473327308893203735e-02 -2.052228525280952454e-02 1.671645417809486389e-02 -4.977468773722648621e-02 4.921538010239601135e-02 7.394632324576377869e-03 1.349208950996398926e-01 -1.161142364144325256e-01 7.512119412422180176e-02 1.642813831567764282e-01 -1.165949627757072449e-01 -1.093864962458610535e-01 2.353740930557250977e-01 -5.168261379003524780e-02 3.557325005531311035e-01
1.163392364978790283e-01 1.464487016201019287e-01 -7.172209024429321289e-02 -8.894754946231842041e-02 -9.907405823469161987e-02 -3.768453001976013184e-02 1.324110031127929688e-01 -9.843839704990386963e-02 1.536577194929122925e-01 -2.468136548995971680e-01 3.094645775854587555e-02 9.278002381324768066e-02 8.700659126043319702e-02 -8.759932219982147217e-02 2.294032461941242218e-02 1.126604005694389343e-01 -1.909109055995941162e-01 -1.682729870080947876e-01 -2.390964627265930176e-01 1.188450604677200317e-01 -8.028907328844070435e-02 -1.468117535114288330e-01 -1.704945862293243408e-01 -2.887228690087795258e-02 -1.415030956268310547e-01 -4.086155295372009277e-01 2.158947139978408813e-01 -1.967618614435195923e-01 -3.501579165458679199e-01 3.192912042140960693e-01 1.394700855016708374e-01 2.840188741683959961e-01
-2.459930330514907837e-01 4.344660639762878418e-01 -1.152797192335128784e-01 8.926142007112503052e-03 1.119227260351181030e-01 -6.406381726264953613e-02 5.576189234852790833e-02 -2.474480420351028442e-01 1.926977187395095825e-01 -2.862085998058319092e-01 1.915762573480606079e-02 -1.236696168780326843e-02 -7.115505635738372803e-02 1.251287609338760376e-01 3.246972709894180298e-02 2.651466727256774902e-01 -8.698820322751998901e-02 -3.550205826759338379e-01 -1.434113681316375732e-01 1.732767522335052490e-01 -8.094009011983871460e-02 -3.578793630003929138e-02 -7.985082268714904785e-02 -1.428195983171463013e-01 3.105307817459106445e-01 -2.429373860359191895e-01 -6.752895563840866089e-02 3.953674063086509705e-02 -1.939692199230194092e-01 7.046433538198471069e-02 -1.008977219462394714e-01 -1.076899394392967224e-01
-2.491873875260353088e-02 3.616760969161987305e-01 -5.691341683268547058e-02 -2.631989074870944023e-03 -1.006130967289209366e-02 -3.443371951580047607e-01 8.900362998247146606e-02 1.228627562522888184e-01 2.262195795774459839e-01 -2.315418422222137451e-01 2.905155345797538757e-02 2.873702645301818848e-01 -1.105027087032794952e-02 -8.370360732078552246e-02 -3.707277402281761169e-02 2.814757823944091797e-01 -2.845722138881683350e-01 -1.155795380473136902e-01 1.801167875528335571e-01 -5.998941138386726379e-02 -1.226584911346435547e-01 1.900391839444637299e-02 1.067339628934860229e-01 -2.248852998018264771e-01 -5.876925215125083923e-02 -1.684305667877197266e-01 -2.600965322926640511e-03 9.388884902000427246e-02 -1.168478652834892273e-01 3.217571079730987549e-01 -2.331683933734893799e-01 1.665763109922409058e-01
-1.431618034839630127e-01 3.805441856384277344e-01 1.502850055694580078e-01 2.319193929433822632e-01 -7.494804915040731430e-03 -7.384674996137619019e-02 6.492789089679718018e-02 -3.416506052017211914e-01 1.154293417930603027e-01 -3.112912476062774658e-01 1.679897159337997437e-01 -8.497827500104904175e-02 -2.810716629028320312e-01 2.360126003623008728e-02 3.247178345918655396e-02 -1.479272842407226562e-01 -6.521200388669967651e-02 -6.747229397296905518e-02 1.521361023187637329e-01 2.493539303541183472e-01 1.188796758651733398e-01 1.410924792289733887e-01 1.335533112287521362e-01 1.563091874122619629e-01 2.027060389518737793e-01 8.862850815057754517e-02 9.785148501396179199e-02 9.785960614681243896e-02 -2.120236605405807495e-01 3.054233789443969727e-01 -4.136163275688886642e-03 8.317533135414123535e-02
2.297078967094421387e-01 2.283537536859512329e-01 3.034156858921051025e-01 2.745108492672443390e-02 -4.320413991808891296e-02 1.220164448022842407e-01 9.378387778997421265e-02 -2.922273874282836914e-01 1.420949846506118774e-01 -1.557683944702148438e-01 8.855352550745010376e-02 6.930400431156158447e-02 4.481915384531021118e-02 -2.184338718652725220e-01 -7.137189805507659912e-02 3.082633316516876221e-01 -2.101949006319046021e-01 -2.395546995103359222e-02 1.718588620424270630e-01 -1.514450181275606155e-02 5.975488945841789246e-02 -2.132599428296089172e-02 -8.362577855587005615e-02 5.512024462223052979e-02 1.246038004755973816e-01 -2.635150253772735596e-01 5.421613156795501709e-02 7.054783403873443604e-02 -3.225025832653045654e-01 4.418598413467407227e-01 4.859102517366409302e-02 -3.627924993634223938e-02
-2.042524702847003937e-02 3.632396161556243896e-01 1.162813305854797363e-01 -7.816421985626220703e-02 1.387560963630676270e-01 1.938889473676681519e-01 2.027707844972610474e-01 1.514723449945449829e-01 2.205805294215679169e-02 -1.860960572957992554e-01 -1.832642108201980591e-01 1.431364566087722778e-01 -9.875105693936347961e-03 -1.861699274741113186e-03 3.480106219649314880e-02 1.332290619611740112e-01 -1.945261657238006592e-01 2.079115808010101318e-01 -3.591852029785513878e-03 2.980292439460754395e-01 -1.045472845435142517e-01 -8.091849088668823242e-02 -9.500936418771743774e-02 -2.083647251129150391e-01 1.067656800150871277e-01 -4.528166651725769043e-01 -9.156253933906555176e-02 -6.749085336923599243e-02 -1.228939294815063477e-01 2.576322853565216064e-01 -4.408257827162742615e-02 2.573420703411102295e-01
-1.465527415275573730e-01 2.651905715465545654e-01 2.344081699848175049e-01 1.047294680029153824e-02 8.496917039155960083e-02 3.039671480655670166e-01 -8.456923812627792358e-02 -4.833605885505676270e-02 2.980704605579376221e-01 -9.543137997388839722e-02 4.974485933780670166e-02 -2.164667695760726929e-01 4.294657614082098007e-03 3.236244991421699524e-02 -4.153608530759811401e-02 5.871567130088806152e-02 -1.340345740318298340e-01 3.679411858320236206e-02 1.836475431919097900e-01 6.149343773722648621e-02 -2.479326426982879639e-01 5.457267537713050842e-02 -2.953209280967712402e-01 -3.528480231761932373e-02 2.177072763442993164e-01 -3.504590690135955811e-01 1.064989417791366577e-01 -2.975651621818542480e-02 4.127419739961624146e-02 4.226392507553100586e-01 1.298327296972274780e-01 3.385801240801811218e-02
2.848221361637115479e-01 -8.553601801395416260e-02 2.109864652156829834e-01 1.666348278522491455e-01 -1.228892244398593903e-03 1.423145085573196411e-01 1.162645295262336731e-01 3.299474120140075684e-01 2.718718945980072021e-01 1.513481792062520981e-02 -1.718187630176544189e-01 5.108566954731941223e-02 -1.272296905517578125e-01 -8.895264565944671631e-02 1.046771630644798279e-01 -2.559355199337005615e-01 -2.701588347554206848e-02 -2.459745705127716064e-01 -1.815822673961520195e-03 3.506824374198913574e-01 -1.461712121963500977e-01 -2.046823501586914062e-01 -2.270155996084213257e-01 -1.127068772912025452e-01 -9.749767486937344074e-04 -1.733247041702270508e-01 1.309974119067192078e-03 1.560169011354446411e-01 -7.216329872608184814e-02 2.750332355499267578e-01 5.845162644982337952e-02 1.985891461372375488e-01
-3.164841830730438232e-01 2.962090373039245605e-01 2.704078853130340576e-01 1.678561419248580933e-01 -2.175534069538116455e-01 3.957116603851318359e-02 -7.545282691717147827e-02 -1.848400682210922241e-01 1.262096464633941650e-01 -1.481309533119201660e-01 8.391496539115905762e-02 -8.333559148013591766e-03 -2.551229596138000488e-01 -1.671341508626937866e-01 -1.115719825029373169e-01 5.824312940239906311e-02 -9.274581819772720337e-02 6.765271723270416260e-02 1.749545782804489136e-01 1.983232051134109497e-01 6.619322113692760468e-03 -7.133436948060989380e-02 5.005398765206336975e-02 -3.037536144256591797e-02 -1.757621206343173981e-02 -1.387233883142471313e-01 3.276331424713134766e-01 -1.336047053337097168e-01 -2.587688565254211426e-01 3.910326957702636719e-01 -1.090811267495155334e-01 2.991152228787541389e-03
2.624685764312744141e-01 2.508201897144317627e-01 2.013630867004394531e-01 9.768146090209484100e-03 -8.943126350641250610e-02 1.209812238812446594e-01 2.560575008392333984e-01 6.149866804480552673e-02 1.544308960437774658e-01 -1.615725010633468628e-01 1.775306165218353271e-01 -5.306703969836235046e-04 -4.591799154877662659e-02 -2.834417521953582764e-01 -1.081360206007957458e-01 4.667719826102256775e-03 -1.859238892793655396e-01 -2.398874014616012573e-01 -4.915772750973701477e-02 9.310714900493621826e-02 -1.763887405395507812e-01 -1.788559854030609131e-01 -2.745329439640045166e-01 -6.071994081139564514e-02 -3.857043385505676270e-02 -1.149060428142547607e-01 -9.359353780746459961e-02 1.035362854599952698e-01 -5.027437210083007812e-01 6.797400861978530884e-02 1.381848454475402832e-01 6.281790137290954590e-02
-1.076003164052963257e-01 1.975936591625213623e-01 5.133567750453948975e-02 -2.078886842355132103e-03 2.343933880329132080e-01 5.573842301964759827e-02 -1.156143248081207275e-01 -1.328386217355728149e-01 3.301974534988403320e-01 -3.185596168041229248e-01 -1.513998806476593018e-01 2.777589857578277588e-01 -2.045038528740406036e-02 9.614620357751846313e-02 -2.323285937309265137e-01 2.401223629713058472e-01 -6.960768252611160278e-02 3.730056807398796082e-02 1.415529195219278336e-02 2.486347854137420654e-01 -8.328306674957275391e-02 -1.711907982826232910e-01 5.414365604519844055e-02 -9.032224118709564209e-02 1.241397261619567871e-01 -9.407041966915130615e-02 3.019959479570388794e-02 -8.196978271007537842e-02 -2.561665773391723633e-01 3.566765487194061279e-01 5.194349214434623718e-02 -2.877197563648223877e-01
1.929625719785690308e-01 2.603644132614135742e-01 3.013052940368652344e-01 -7.604560256004333496e-02 1.133325994014739990e-01 9.317712485790252686e-02 7.813003659248352051e-02 -4.680776968598365784e-02 2.003688663244247437e-01 -1.926886141300201416e-01 -4.532309249043464661e-02 -8.059509098529815674e-02 -4.132399801164865494e-03 -2.043019235134124756e-02 5.491009727120399475e-02 -9.236463159322738647e-02 -6.359817832708358765e-02 -2.745485901832580566e-01 -8.713650703430175781e-02 9.916924871504306793e-03 -1.117140576243400574e-01 1.549609303474426270e-01 -3.721491992473602295e-01 7.480555772781372070e-02 3.865592181682586670e-01 -3.592575490474700928e-01 2.288906574249267578e-01 -2.342665754258632660e-02 -1.718531697988510132e-01 2.026481479406356812e-01 -1.912845112383365631e-02 2.614027261734008789e-02
-1.060456112027168274e-01 4.369424283504486084e-01 3.929737806320190430e-01 -9.480077773332595825e-02 1.408990174531936646e-01 2.940222620964050293e-01 1.780982315540313721e-01 -2.221005409955978394e-02 2.205071598291397095e-01 -1.169101297855377197e-01 1.029114052653312683e-01 1.245412677526473999e-01 2.196907550096511841e-01 -1.544772088527679443e-01 7.449215650558471680e-02 1.939391046762466431e-01 1.725501567125320435e-01 2.516567520797252655e-02 -3.386053070425987244e-02 2.326512634754180908e-01 -1.821085661649703979e-01 -2.263580560684204102e-01 5.485084280371665955e-02 1.545609682798385620e-01 -9.214422665536403656e-03 -1.133439689874649048e-01 8.892197906970977783e-02 1.505632996559143066e-01 -1.596791446208953857e-01 1.580135673284530640e-01 3.130314126610755920e-02 -1.708345673978328705e-02
2.431284636259078979e-01 3.551048934459686279e-01 2.837243080139160156e-01 1.295436918735504150e-01 7.399693131446838379e-02 1.725087612867355347e-01 -1.005857437849044800e-01 3.168515488505363464e-02 2.823889553546905518e-01 -3.487618565559387207e-01 -1.800035312771797180e-02 -3.234720230102539062e-02 1.753805670887231827e-03 9.694811888039112091e-03 5.831821262836456299e-02 -1.297081410884857178e-01 -9.689490497112274170e-02 -4.114880412817001343e-02 8.484236896038055420e-02 -1.798656880855560303e-01 -2.229098677635192871e-01 -1.952902413904666901e-02 -2.554018199443817139e-01 3.137203678488731384e-02 3.363487124443054199e-01 -2.013510167598724365e-01 5.676183849573135376e-02 2.734830677509307861e-01 -1.337989866733551025e-01 1.183980032801628113e-01 9.339950233697891235e-02 -9.398544579744338989e-02
-2.333576232194900513e-01 2.824479043483734131e-01 1.325555443763732910e-01 -2.166637219488620758e-02 1.719752550125122070e-01 1.245067492127418518e-01 1.279898285865783691e-01 9.008651226758956909e-02 1.485663205385208130e-01 -3.952335417270660400e-01 2.183341607451438904e-02 -8.766069263219833374e-02 1.321831643581390381e-01 -4.044956341385841370e-02 -3.865101039409637451e-01 7.552766054868698120e-02 2.703380286693572998e-01 5.629221349954605103e-02 -1.136491224169731140e-01 2.958149611949920654e-01 -5.650490149855613708e-02 -8.459255099296569824e-02 -4.264114424586296082e-02 -1.562142670154571533e-01 9.697011113166809082e-02 -2.176249921321868896e-01 1.592061072587966919e-01 -6.871868669986724854e-02 -1.994646936655044556e-01 1.704116612672805786e-01 -1.097172126173973083e-01 1.912222206592559814e-01
8.562298864126205444e-02 2.580821812152862549e-01 1.993327438831329346e-01 1.445944756269454956e-01 9.091911464929580688e-02 2.673178613185882568e-01 -5.770504847168922424e-02 -1.973391696810722351e-02 1.291229426860809326e-01 -2.964562773704528809e-01 -9.104179218411445618e-03 -6.995864212512969971e-02 1.442145109176635742e-01 -1.151920631527900696e-01 9.303383529186248779e-02 -2.207467257976531982e-01 -2.499591410160064697e-01 -1.994941197335720062e-02 -3.138184174895286560e-02 -1.107799820601940155e-02 -1.236761659383773804e-01 -2.443377226591110229e-01 -2.674420475959777832e-01 5.963396653532981873e-02 3.291815221309661865e-01 -3.068191409111022949e-01 2.481988519430160522e-01 -8.668690919876098633e-02 -6.232390925288200378e-02 2.714811861515045166e-01 1.272079050540924072e-01 -3.926704451441764832e-02
1.503818929195404053e-01 3.699353933334350586e-01 7.760168984532356262e-03 1.245366875082254410e-02 -2.050233334302902222e-01 1.657734364271163940e-01 -1.386731564998626709e-01 -1.581980139017105103e-01 3.309202194213867188e-01 -2.246021479368209839e-01 -6.486912071704864502e-02 -7.023536413908004761e-02 -1.847819238901138306e-02 -3.291454399004578590e-03 9.601417183876037598e-02 2.530337497591972351e-02 1.635005511343479156e-02 -1.582639515399932861e-01 6.327834725379943848e-02 -1.431559026241302490e-01 -3.104383051395416260e-01 -1.256030797958374023e-01 -2.442174702882766724e-01 1.129359845072031021e-02 2.744590044021606445e-01 -3.670068681240081787e-01 1.041372865438461304e-01 -8.663818240165710449e-03 2.068429999053478241e-02 2.860607206821441650e-01 1.336966454982757568e-01 6.658677756786346436e-02
1.035936623811721802e-01 1.733413934707641602e-01 2.547553181648254395e-01 2.333200573921203613e-01 -6.090459972620010376e-02 2.937698923051357269e-02 3.823825158178806305e-03 -7.707832008600234985e-02 1.300450265407562256e-01 -1.867981851100921631e-01 5.480914260260760784e-04 -2.269462794065475464e-01 -6.588127464056015015e-02 9.383460879325866699e-02 -2.816635072231292725e-01 1.874525398015975952e-01 1.450110524892807007e-01 -2.652723789215087891e-01 2.532209753990173340e-01 1.392432451248168945e-01 -3.191359639167785645e-01 -2.314563244581222534e-01 1.144843697547912598e-01 -1.589876413345336914e-01 -4.397231712937355042e-02 1.049763057380914688e-02 2.682069540023803711e-01 1.731391996145248413e-01 -1.143286079168319702e-01 2.788667976856231689e-01 1.011417359113693237e-01 -1.571385264396667480e-01
-1.569061130285263062e-01 4.654317721724510193e-02 -4.543415457010269165e-02 1.665914058685302734e-02 -6.367705017328262329e-02 2.608423866331577301e-02 9.126204997301101685e-02 -1.479314267635345459e-01 3.634802401065826416e-01 3.544459491968154907e-02 -3.876628875732421875e-01 1.393626332283020020e-01 -3.200196893885731697e-03 1.584756523370742798e-01 -6.174610182642936707e-02 1.287813782691955566e-01 -2.276586592197418213e-01 -2.114167362451553345e-01 1.669856309890747070e-01 3.839488625526428223e-01 -1.686066538095474243e-01 6.690750271081924438e-02 -1.383892148733139038e-01 -2.846331708133220673e-02 -8.298446983098983765e-02 -1.953303515911102295e-01 2.720348238945007324e-01 -1.218482628464698792e-01 -1.929353773593902588e-01 2.475415170192718506e-01 4.256488382816314697e-02 1.686066538095474243e-01
-9.860070794820785522e-02 3.681899607181549072e-01 2.879104614257812500e-01 -1.722069340758025646e-03 2.422865480184555054e-01 1.082416921854019165e-01 1.859352290630340576e-01 4.382435232400894165e-02 3.023078441619873047e-01 -2.517502903938293457e-01 -3.717750310897827148e-02 -9.520525485277175903e-02 7.948657125234603882e-02 -1.345984488725662231e-01 1.494464129209518433e-01 -4.068930167704820633e-03 -7.409611344337463379e-02 2.171158194541931152e-01 9.320493042469024658e-02 -9.981052577495574951e-02 -2.743431627750396729e-01 3.037579171359539032e-02 -3.455727398395538330e-01 2.449962869286537170e-02 2.938143908977508545e-01 -1.773381829261779785e-01 5.945159122347831726e-02 5.358327925205230713e-02 -1.579066365957260132e-01 6.002240255475044250e-02 -1.688577234745025635e-01 6.472214311361312866e-02
6.075726449489593506e-02 3.596604168415069580e-01 1.336482018232345581e-01 -5.682357400655746460e-02 1.885083317756652832e-01 3.231749832630157471e-01 -7.357469946146011353e-02 -1.101964637637138367e-01 2.529890537261962891e-01 -2.747266590595245361e-01 2.732995525002479553e-02 -1.074014045298099518e-02 2.974678017199039459e-02 -5.876926705241203308e-02 2.034720927476882935e-01 4.635529126971960068e-03 -4.246543720364570618e-02 -1.820414662361145020e-01 9.569712728261947632e-02 -1.111486554145812988e-01 -9.010116755962371826e-02 2.871425636112689972e-02 -2.128454744815826416e-01 -5.264597013592720032e-02 2.592819035053253174e-01 -2.904724776744842529e-01 -4.388788342475891113e-02 9.247162938117980957e-02 -2.069327086210250854e-01 4.175146222114562988e-01 -2.556519210338592529e-02 -9.425051510334014893e-02
-7.487946003675460815e-02 1.180708259344100952e-01 -2.255661785602569580e-02 4.506465420126914978e-02 7.950240373611450195e-02 -9.412918984889984131e-02 1.538528352975845337e-01 -2.859300076961517334e-01 3.107750713825225830e-01 -1.450667381286621094e-01 -1.530645340681076050e-01 1.402547359466552734e-01 9.480620175600051880e-02 3.814237937331199646e-02 7.661147415637969971e-02 2.142000198364257812e-01 -1.473090201616287231e-01 8.069584146142005920e-03 3.967828452587127686e-01 2.148755639791488647e-01 -3.830105364322662354e-01 -2.317844778299331665e-01 4.102388396859169006e-02 -2.786810696125030518e-01 1.771334442310035229e-03 -2.195817679166793823e-01 1.335840672254562378e-02 4.871180281043052673e-02 -1.050432845950126648e-01 -6.564744748175144196e-03 2.391125261783599854e-01 -1.011066138744354248e-01
1.885341852903366089e-02 2.956008017063140869e-01 1.586016416549682617e-01 2.394484821707010269e-03 1.462486386299133301e-01 1.211788058280944824e-01 -5.203149840235710144e-02 -1.380515992641448975e-01 -9.615601599216461182e-02 -2.258309423923492432e-01 -2.021329402923583984e-01 -7.441679388284683228e-02 3.811308369040489197e-02 -2.579793930053710938e-01 2.927391231060028076e-02 1.851036399602890015e-01 -2.398067414760589600e-01 -2.103063762187957764e-01 1.450064033269882202e-01 4.728229716420173645e-02 -2.521245777606964111e-01 -1.596018970012664795e-01 -3.552726507186889648e-01 6.212824583053588867e-02 2.587538957595825195e-01 -1.026601642370223999e-01 3.093004822731018066e-01 1.336625963449478149e-01 -8.938440680503845215e-02 2.284622192382812500e-02 -2.749316990375518799e-01 -1.605034992098808289e-02
-1.359749585390090942e-01 -1.050519198179244995e-02 -3.314021276310086250e-03 1.219654008746147156e-01 -3.825133293867111206e-02 -1.099811308085918427e-02 3.603166937828063965e-01 -3.416220471262931824e-02 1.063153743743896484e-01 -1.344343461096286774e-02 -1.149518415331840515e-01 -5.308793857693672180e-02 -3.185500502586364746e-01 -2.658309936523437500e-01 -1.904702931642532349e-02 -8.664487302303314209e-02 -3.658084869384765625e-01 -6.075648218393325806e-02 1.942312531173229218e-02 2.164332717657089233e-01 -2.074779719114303589e-01 1.196980327367782593e-01 1.788284257054328918e-02 9.860492497682571411e-02 1.222751289606094360e-02 -3.295627236366271973e-01 3.561958372592926025e-01 2.220219373703002930e-01 -2.194188535213470459e-03 1.652199029922485352e-01 1.566507518291473389e-01 1.936257034540176392e-01
-4.847318306565284729e-02 2.015957385301589966e-01 -1.910993158817291260e-01 4.050963819026947021e-01 -1.101594790816307068e-01 -1.589087396860122681e-01 2.705824673175811768e-01 -4.824579879641532898e-02 -1.378615796566009521e-01 -3.692449927330017090e-01 -2.728371620178222656e-01 3.220616579055786133e-01 -7.232905924320220947e-02 -9.245926886796951294e-02 1.642905026674270630e-01 -7.730376720428466797e-02 7.463411428034305573e-03 -7.238883525133132935e-02 7.028453797101974487e-02 3.317716717720031738e-02 -2.622703015804290771e-01 4.313224554061889648e-02 6.483302265405654907e-02 1.426527202129364014e-01 7.262367755174636841e-02 -7.404183596372604370e-02 -6.806539371609687805e-03 2.940652146935462952e-02 -2.302962541580200195e-01 2.953965365886688232e-01 6.720536202192306519e-02 -1.355231367051601410e-02
8.713130652904510498e-02 3.129385709762573242e-01 1.962103135883808136e-02 -4.501198977231979370e-02 6.592235714197158813e-02 8.553020656108856201e-02 2.164750844240188599e-01 -6.240748614072799683e-02 6.344886962324380875e-03 -1.055670380592346191e-01 9.575403481721878052e-02 1.710615754127502441e-01 -3.702681362628936768e-01 -1.942694783210754395e-01 -2.499867230653762817e-01 1.413392871618270874e-01 -1.336831878870725632e-02 -1.229727119207382202e-01 -2.423062548041343689e-02 1.652884781360626221e-01 1.082780808210372925e-01 -7.719162106513977051e-02 -8.019893616437911987e-02 1.502821445465087891e-01 6.922924518585205078e-02 -3.424842357635498047e-01 -3.471607714891433716e-02 3.099398612976074219e-01 -2.605664432048797607e-01 3.759728968143463135e-01 -2.312342077493667603e-02 6.062538921833038330e-02
-1.892006099224090576e-01 2.102514952421188354e-01 1.577876657247543335e-01 6.254697591066360474e-02 1.327919960021972656e-01 1.051434651017189026e-01 2.247896231710910797e-02 3.586307168006896973e-02 1.690551191568374634e-01 -1.119016930460929871e-01 4.126853123307228088e-02 -1.464560329914093018e-01 1.839557290077209473e-02 -4.148652032017707825e-02 -2.147692888975143433e-01 6.712432205677032471e-02 -1.330711841583251953e-01 -1.411280333995819092e-01 3.601299133151769638e-03 -1.121754944324493408e-01 5.245085060596466064e-02 -1.563522517681121826e-01 -3.449535369873046875e-01 -1.102873831987380981e-01 2.679704129695892334e-01 -6.382318586111068726e-02 -8.742783218622207642e-03 -7.029585540294647217e-02 -2.289769500494003296e-01 5.199995040893554688e-01 -3.355637788772583008e-01 1.373161077499389648e-01
-3.086131513118743896e-01 -3.863539546728134155e-02 1.473938375711441040e-01 1.855597645044326782e-01 -2.060637027025222778e-01 -1.144764423370361328e-01 1.463246047496795654e-01 3.165145218372344971e-02 2.154854983091354370e-01 -3.719228208065032959e-01 -2.728234529495239258e-01 1.708663552999496460e-01 2.483968436717987061e-02 -1.739068925380706787e-01 1.263571232557296753e-01 -2.134338021278381348e-01 -1.227933168411254883e-02 5.961630865931510925e-02 9.378827235195785761e-05 9.964942187070846558e-02 -1.764602065086364746e-01 1.503444164991378784e-01 -7.165642827749252319e-02 1.041302010416984558e-01 1.793942898511886597e-01 6.003971211612224579e-03 1.782780438661575317e-01 4.933413863182067871e-02 -4.559065699577331543e-01 1.363582462072372437e-01 -1.012496724724769592e-01 -4.328290373086929321e-02
2.164116874337196350e-02 1.810648292303085327e-01 4.490605369210243225e-02 3.666798025369644165e-02 1.193132549524307251e-01 2.493960969150066376e-02 2.147027663886547089e-02 -1.833623647689819336e-01 7.406033575534820557e-02 -3.020218014717102051e-01 -6.543701887130737305e-02 3.140274286270141602e-01 -8.120191283524036407e-03 9.047685563564300537e-02 5.481079965829849243e-02 -1.645164191722869873e-01 -3.180798888206481934e-01 -3.237280249595642090e-01 1.136182546615600586e-01 4.519129991531372070e-01 -1.860523819923400879e-01 -1.797309145331382751e-02 -1.746821999549865723e-01 -1.565047949552536011e-01 -1.077352166175842285e-01 -1.751667708158493042e-01 -4.223491251468658447e-02 1.785304248332977295e-01 -2.078761756420135498e-01 1.720421910285949707e-01 1.135848537087440491e-01 -4.256340116262435913e-02
-2.974536269903182983e-02 9.398280829191207886e-02 3.173558115959167480e-01 2.544324100017547607e-01 7.050840556621551514e-02 2.666643559932708740e-01 -2.092052400112152100e-01 -8.026830106973648071e-02 2.273419946432113647e-01 -1.779492050409317017e-01 1.629061549901962280e-01 -3.982729464769363403e-02 7.518994808197021484e-02 -6.275133043527603149e-02 4.197879508137702942e-02 7.880656421184539795e-02 -1.142768636345863342e-01 8.279467932879924774e-03 -1.065466105937957764e-01 -2.781606316566467285e-01 -2.847957313060760498e-01 -2.332143187522888184e-01 -4.379179328680038452e-02 -3.092102408409118652e-01 2.943773269653320312e-01 -1.470162272453308105e-01 2.233726233243942261e-01 -1.088294014334678650e-01 -1.511256694793701172e-01 1.858147680759429932e-01 1.922276988625526428e-02 8.292118459939956665e-02
-1.540234237909317017e-01 3.283486068248748779e-01 3.078002333641052246e-01 -5.374861881136894226e-02 1.140574067831039429e-01 1.844736486673355103e-01 2.966472320258617401e-02 -1.739196479320526123e-02 2.076352834701538086e-01 -5.736582353711128235e-02 -1.292616426944732666e-01 3.656030073761940002e-02 -9.383935481309890747e-02 -1.302133053541183472e-01 1.269417405128479004e-01 -7.443490624427795410e-02 -2.904605269432067871e-01 1.037004590034484863e-01 1.012368127703666687e-01 -2.085396498441696167e-01 -1.747076511383056641e-01 -5.375208333134651184e-02 -3.076625764369964600e-01 1.225385889410972595e-01 6.931298971176147461e-02 -3.336795270442962646e-01 2.329798787832260132e-01 -1.349614234641194344e-03 -1.693523973226547241e-01 1.347941607236862183e-01 -2.891075909137725830e-01 1.339543908834457397e-01
-4.500943422317504883e-02 1.869006305932998657e-01 6.432994455099105835e-02 -4.778227582573890686e-02 -2.135968059301376343e-01 7.822729647159576416e-02 1.953762471675872803e-01 -4.775743484497070312e-01 1.868464797735214233e-01 -2.199167162179946899e-01 -3.400374948978424072e-02 -1.361684501171112061e-01 -1.826105862855911255e-01 -1.503732651472091675e-01 9.776856750249862671e-02 1.241416577249765396e-02 -1.513428334146738052e-02 1.014401018619537354e-01 -5.572339147329330444e-02 6.731528788805007935e-02 -6.693185865879058838e-02 -2.352403104305267334e-01 2.185723185539245605e-01 1.815007776021957397e-01 1.548734605312347412e-01 -1.712414175271987915e-01 4.578575864434242249e-02 -1.451736241579055786e-01 -1.970310211181640625e-01 3.766587376594543457e-01 -8.506157249212265015e-02 2.165282219648361206e-01
-1.033310871571302414e-02 -1.545810513198375702e-02 2.081794589757919312e-01 -1.400498002767562866e-01 1.987449228763580322e-01 1.191604509949684143e-01 3.249233067035675049e-01 -8.881706744432449341e-02 -1.048398297280073166e-02 -3.116205334663391113e-01 -1.388387978076934814e-01 2.469841986894607544e-01 -6.811992824077606201e-02 1.035651192069053650e-01 -1.825406402349472046e-01 -2.458549439907073975e-01 -9.840787388384342194e-03 -1.013272106647491455e-01 9.507224895060062408e-03 -1.977875381708145142e-01 -1.358420401811599731e-01 8.904436975717544556e-02 -6.744918413460254669e-03 -5.956654623150825500e-02 -8.644808828830718994e-02 2.020628750324249268e-01 3.696521818637847900e-01 7.348058372735977173e-02 -1.106056645512580872e-01 3.181643784046173096e-01 8.417012542486190796e-02 3.040911555290222168e-01
-3.098146915435791016e-01 3.357773721218109131e-01 5.935241281986236572e-02 1.141557097434997559e-01 1.119243279099464417e-01 -1.771835237741470337e-02 -6.772126257419586182e-02 1.392192207276821136e-02 -1.998144201934337616e-02 -1.159495860338211060e-01 -4.427858442068099976e-02 5.621647834777832031e-02 -1.259829401969909668e-01 -2.834814786911010742e-01 -4.656515717506408691e-01 5.262363329529762268e-02 -1.054218560457229614e-01 3.766646236181259155e-02 1.021428778767585754e-02 1.945836283266544342e-02 -1.482521742582321167e-01 -1.527031362056732178e-01 -1.208264902234077454e-01 -2.531591057777404785e-01 -1.056035235524177551e-01 -2.077561467885971069e-01 3.356145620346069336e-01 1.135076731443405151e-01 -1.874707192182540894e-01 6.877111643552780151e-02 -1.221179142594337463e-01 2.251003384590148926e-01
1.276838034391403198e-01 3.876959979534149170e-01 -1.126046702265739441e-01 2.591083347797393799e-01 8.119018375873565674e-02 1.736945807933807373e-01 -1.382020711898803711e-01 4.782670363783836365e-02 6.836779415607452393e-02 -2.747837267816066742e-02 -1.622960269451141357e-01 -1.204877793788909912e-01 7.424402981996536255e-02 -1.528798192739486694e-01 -6.416893005371093750e-02 1.328251417726278305e-02 -3.399145305156707764e-01 -1.940472424030303955e-02 1.330615431070327759e-01 -3.239899128675460815e-02 -1.176008284091949463e-01 -2.210447937250137329e-01 -3.405330181121826172e-01 -4.436820372939109802e-02 1.476765275001525879e-01 9.236422181129455566e-02 1.318565458059310913e-01 -4.045575484633445740e-02 -3.794044256210327148e-01 3.094777762889862061e-01 -9.725564718246459961e-02 4.601175710558891296e-02
-3.019961118698120117e-01 2.579328715801239014e-01 2.157659679651260376e-01 -5.139716342091560364e-02 2.497228048741817474e-02 1.033573895692825317e-01 -7.544559985399246216e-02 3.829476190730929375e-03 2.002983093261718750e-01 -1.502554416656494141e-01 -2.390872389078140259e-01 2.383605688810348511e-01 6.139077991247177124e-02 5.256881192326545715e-02 -2.177453041076660156e-01 1.678701676428318024e-02 2.054527029395103455e-02 -6.464977562427520752e-02 4.853697493672370911e-03 3.247769773006439209e-01 -1.798268705606460571e-01 3.968567587435245514e-03 -2.416782677173614502e-01 1.992079168558120728e-01 5.512567609548568726e-02 -2.607487440109252930e-01 4.006285369396209717e-01 9.928555227816104889e-03 -1.730138212442398071e-01 -1.764886677265167236e-01 8.960883319377899170e-02 6.216313317418098450e-02
-2.058175057172775269e-01 2.697705924510955811e-01 1.330983340740203857e-01 -5.151186510920524597e-02 3.600062429904937744e-02 -7.278553396463394165e-02 1.974643021821975708e-02 -3.808622062206268311e-02 4.200754687190055847e-02 -4.081220328807830811e-01 8.954622596502304077e-02 -1.763490140438079834e-01 -2.491600811481475830e-01 -1.327655017375946045e-01 -7.481304556131362915e-02 2.638422548770904541e-01 -5.327178165316581726e-02 1.560350060462951660e-01 1.455394625663757324e-01 -3.965987265110015869e-02 -1.276161968708038330e-01 5.529999732971191406e-02 5.690765008330345154e-02 -3.247294723987579346e-01 1.749586313962936401e-01 -1.709153354167938232e-01 2.283840626478195190e-01 1.482754498720169067e-01 -1.763529777526855469e-01 3.304667770862579346e-01 4.705752432346343994e-02 1.980795860290527344e-01
-2.741755247116088867e-01 1.997882127761840820e-01 -5.652568116784095764e-02 2.454762905836105347e-01 -1.862147152423858643e-01 2.067434489727020264e-01 -2.677222527563571930e-02 -1.442822068929672241e-01 1.645800098776817322e-02 -2.709374427795410156e-01 -2.576746046543121338e-01 5.396833643317222595e-02 -8.755443990230560303e-02 7.674987614154815674e-02 -1.144471392035484314e-01 -2.008779495954513550e-01 9.489811211824417114e-02 -1.222245395183563232e-01 -1.733086705207824707e-01 5.876088142395019531e-02 -1.304805651307106018e-02 -4.036630317568778992e-02 -5.101998150348663330e-02 -8.226167410612106323e-02 1.369008719921112061e-01 1.118490695953369141e-01 3.218418657779693604e-01 1.583050936460494995e-01 -1.931065469980239868e-01 2.795061469078063965e-01 -1.515696793794631958e-01 3.816120326519012451e-01
-2.496488988399505615e-01 2.701850831508636475e-01 1.529726088047027588e-01 2.583384886384010315e-02 9.077481925487518311e-02 1.248520091176033020e-01 3.055239655077457428e-02 3.504827618598937988e-02 2.626705169677734375e-01 -1.952208578586578369e-01 1.366478055715560913e-01 -3.150240778923034668e-01 -1.415609717369079590e-01 1.037713959813117981e-01 -1.318107694387435913e-01 4.847300052642822266e-02 -9.021815657615661621e-02 7.480203360319137573e-02 8.508691191673278809e-02 -9.520503133535385132e-02 -2.327093929052352905e-01 -1.643068939447402954e-01 -1.624254435300827026e-01 2.073914259672164917e-01 2.350919395685195923e-01 -1.578965038061141968e-01 1.433817893266677856e-01 -6.143621727824211121e-02 -2.491229921579360962e-01 4.017269611358642578e-01 -1.462263315916061401e-01 9.551372379064559937e-02
-4.807367548346519470e-02 3.434305489063262939e-01 -6.286200601607561111e-03 1.887613087892532349e-01 1.954068243503570557e-01 9.304665774106979370e-02 -2.799060344696044922e-01 -1.691621392965316772e-01 7.056429982185363770e-02 -2.198225259780883789e-01 -3.035716116428375244e-01 1.431355029344558716e-01 -1.052999682724475861e-02 -1.519068181514739990e-01 -1.529796700924634933e-02 -1.022626608610153198e-01 -1.180507391691207886e-01 -3.224698603153228760e-01 2.775531113147735596e-01 -1.317439228296279907e-01 -1.089258342981338501e-01 1.708582602441310883e-02 8.378224074840545654e-02 -6.035092473030090332e-02 1.770137622952461243e-02 -2.843021750450134277e-01 -1.808538734912872314e-01 8.847655355930328369e-02 -1.657476872205734253e-01 8.525346405804157257e-03 -6.957481801509857178e-02 3.181980550289154053e-01
-2.080068737268447876e-01 -2.206085994839668274e-02 -2.094309180974960327e-01 7.483446504920721054e-03 1.722433231770992279e-02 1.946829557418823242e-01 -8.641993254423141479e-02 -1.831939518451690674e-01 1.858733147382736206e-01 -1.961743831634521484e-01 -6.232365593314170837e-02 3.015694022178649902e-02 -8.576634526252746582e-02 -8.438783138990402222e-02 -6.829915195703506470e-02 2.650644257664680481e-02 -3.273922801017761230e-01 -2.134690284729003906e-01 -9.517845511436462402e-02 3.289238512516021729e-01 -2.866138517856597900e-01 -9.886313229799270630e-02 -8.663336187601089478e-02 1.960864812135696411e-01 -4.352469369769096375e-02 -1.214324459433555603e-01 1.026059165596961975e-01 1.775547415018081665e-01 -3.370699286460876465e-01 2.483303695917129517e-01 -2.177439779043197632e-01 2.148471325635910034e-01
-9.460084140300750732e-02 2.360090315341949463e-01 -2.036063224077224731e-01 -5.618362501263618469e-02 2.388397604227066040e-02 2.932395339012145996e-01 1.880979388952255249e-01 6.746493745595216751e-03 2.885484695434570312e-01 -8.611839264631271362e-02 -1.532328277826309204e-01 1.934651136398315430e-01 -4.048273712396621704e-02 8.435209095478057861e-02 -3.450275063514709473e-01 -1.832873076200485229e-01 -8.704544603824615479e-02 -6.150132045149803162e-02 2.776531875133514404e-01 1.412701308727264404e-01 -2.747344672679901123e-01 1.349081099033355713e-01 -2.762164548039436340e-02 -2.215055935084819794e-02 -1.461897790431976318e-02 2.490969747304916382e-01 7.009866833686828613e-02 1.140520945191383362e-01 -1.755623966455459595e-01 3.313373327255249023e-01 9.303052723407745361e-02 1.516168862581253052e-01
-5.615730956196784973e-02 3.048258125782012939e-01 2.579500377178192139e-01 -1.051245853304862976e-01 3.743441700935363770e-01 1.700158417224884033e-01 -6.788207590579986572e-02 -2.859810292720794678e-01 -4.026999697089195251e-02 -1.082838848233222961e-01 -1.940161455422639847e-03 -2.208940535783767700e-01 2.223459780216217041e-01 -1.917366087436676025e-01 -1.062860339879989624e-01 8.871598541736602783e-02 -2.717072665691375732e-01 -2.912895381450653076e-01 -9.982731193304061890e-02 1.349609643220901489e-01 -1.660527139902114868e-01 -1.145935654640197754e-01 -1.163572445511817932e-01 -1.789996027946472168e-01 4.481956362724304199e-02 -1.845329403877258301e-01 9.485588222742080688e-02 5.035755783319473267e-02 -1.236843690276145935e-01 7.833775132894515991e-02 -3.536988422274589539e-02 2.448948770761489868e-01
7.697728276252746582e-02 1.533238440752029419e-01 3.649982810020446777e-02 1.679624319076538086e-01 1.552064567804336548e-01 1.047402992844581604e-01 4.150049388408660889e-02 -1.578000783920288086e-01 -4.441727697849273682e-02 -3.852823972702026367e-01 1.179999783635139465e-01 1.161794364452362061e-01 3.562920540571212769e-02 -2.491436339914798737e-02 -2.620799839496612549e-01 7.332438230514526367e-02 -8.458299934864044189e-02 -2.441737651824951172e-01 4.000601172447204590e-01 2.475102096796035767e-01 -2.474769502878189087e-01 -1.273368149995803833e-01 -2.369294315576553345e-01 -5.185841023921966553e-02 -1.391538083553314209e-01 1.528834700584411621e-01 5.610040947794914246e-02 -1.352203190326690674e-01 -3.231814801692962646e-01 1.680621951818466187e-01 4.498845711350440979e-02 4.793005809187889099e-02
5.199850350618362427e-02 1.895600408315658569e-01 -5.221738293766975403e-02 -9.251351654529571533e-02 -9.921618551015853882e-02 -4.627101868391036987e-02 7.950159907341003418e-02 -1.642183661460876465e-01 2.555683553218841553e-01 -2.126793563365936279e-01 -7.112502306699752808e-02 2.215539664030075073e-01 1.264278125017881393e-02 1.462284028530120850e-01 2.271667271852493286e-01 -4.551303386688232422e-02 -3.895480930805206299e-01 -2.026109844446182251e-01 3.929878398776054382e-02 2.066515535116195679e-01 -9.064068645238876343e-02 1.771139167249202728e-02 -1.115890666842460632e-01 -1.534063816070556641e-01 -2.179050892591476440e-01 -9.764561802148818970e-02 3.634249866008758545e-01 2.277448028326034546e-01 -2.289196848869323730e-01 2.823736369609832764e-01 1.010679304599761963e-01 3.711240366101264954e-03
1.849977225065231323e-01 4.041514694690704346e-01 8.972934447228908539e-03 1.201505213975906372e-01 2.681488096714019775e-01 2.127198278903961182e-01 1.208051592111587524e-01 -1.533388793468475342e-01 1.208722218871116638e-01 -1.685853600502014160e-01 1.499022692441940308e-01 1.370314788073301315e-02 -6.476429104804992676e-02 -3.616410493850708008e-01 3.947283327579498291e-02 2.006781846284866333e-01 3.655580803751945496e-02 1.151035428047180176e-01 1.384008079767227173e-01 -4.031216353178024292e-02 -2.347934991121292114e-01 7.276204880326986313e-03 -2.654508650302886963e-01 -1.234364733099937439e-01 1.670762002468109131e-01 -2.805746197700500488e-01 -1.241270639002323151e-02 2.570662647485733032e-02 -1.536946147680282593e-01 1.667314469814300537e-01 1.118909791111946106e-01 2.062118649482727051e-01
-8.804786205291748047e-02 1.690940111875534058e-01 3.819066658616065979e-02 4.490434750914573669e-02 3.911159001290798187e-03 -1.229622140526771545e-01 5.633791908621788025e-02 -3.136031031608581543e-01 3.708374500274658203e-01 -1.422043442726135254e-01 9.627570211887359619e-02 5.987457558512687683e-02 1.240687966346740723e-01 1.115754097700119019e-01 1.087146624922752380e-01 3.306802734732627869e-02 -2.193143069744110107e-01 -2.689529582858085632e-02 1.847737133502960205e-01 3.772404193878173828e-01 -1.857308298349380493e-01 -2.720971703529357910e-01 -1.085783392190933228e-01 -2.177035212516784668e-01 2.854740247130393982e-02 3.415595367550849915e-02 1.043146550655364990e-01 3.372127711772918701e-01 -1.485247164964675903e-01 1.629990488290786743e-01 2.404121011495590210e-01 7.861535251140594482e-02
-1.698728650808334351e-01 3.699873387813568115e-01 2.380196750164031982e-01 1.712226718664169312e-01 -1.258391737937927246e-01 -3.679291903972625732e-01 6.173828616738319397e-02 -1.522150933742523193e-01 7.157392799854278564e-02 -6.519538909196853638e-02 -6.744579970836639404e-02 -1.322619020938873291e-01 6.301005929708480835e-02 7.191909849643707275e-02 -9.899468719959259033e-02 -1.294430941343307495e-01 -1.662508398294448853e-01 7.930585183203220367e-03 7.471355795860290527e-02 -3.556628897786140442e-02 -8.987638354301452637e-02 -6.387431174516677856e-02 -1.170674562454223633e-01 2.626546025276184082e-01 2.341737002134323120e-01 -1.897059381008148193e-01 1.763596087694168091e-01 -2.350165247917175293e-01 -1.841623038053512573e-01 1.699695587158203125e-01 6.169851124286651611e-02 3.602882623672485352e-01
1.434964686632156372e-01 1.182954665273427963e-02 2.323444932699203491e-02 8.279116824269294739e-03 2.960745096206665039e-01 1.418449133634567261e-01 2.450251281261444092e-01 1.282115816138684750e-03 1.854685246944427490e-01 -2.042582631111145020e-01 -5.831769853830337524e-02 2.147693186998367310e-01 -4.223362356424331665e-02 2.180972322821617126e-02 3.067437931895256042e-02 -4.000140726566314697e-02 -3.288005888462066650e-01 -2.155024558305740356e-01 -1.501840204000473022e-01 2.367154657840728760e-01 -2.647266983985900879e-01 5.244479048997163773e-03 -2.276840806007385254e-01 -1.891231536865234375e-01 -9.212742000818252563e-02 -1.590967178344726562e-01 -6.568600982427597046e-02 2.043490558862686157e-01 -3.635500669479370117e-01 9.193506836891174316e-02 2.489468753337860107e-01 -8.408644795417785645e-02
1.515438854694366455e-01 3.916319012641906738e-01 3.116764426231384277e-01 3.948544859886169434e-01 1.555703580379486084e-01 1.475437581539154053e-01 -6.560595333576202393e-02 -9.506357461214065552e-02 -4.932844545692205429e-03 -1.470973044633865356e-01 -2.043197602033615112e-01 5.885330215096473694e-02 3.739215806126594543e-02 -1.479564458131790161e-01 -3.687417507171630859e-02 -7.834193110466003418e-02 -1.449026465415954590e-01 -1.031194627285003662e-02 8.409897983074188232e-02 7.678167521953582764e-02 3.940887749195098877e-02 1.569700054824352264e-02 3.254488706588745117e-01 9.374570846557617188e-02 2.752805352210998535e-01 -2.827583253383636475e-01 1.469887048006057739e-01 1.895335912704467773e-01 -1.042694784700870514e-02 -1.500134728848934174e-02 1.051922291517257690e-01 1.959593892097473145e-01
-5.315946042537689209e-02 7.300522178411483765e-02 -8.241452276706695557e-03 4.343884810805320740e-02 -1.218144446611404419e-01 8.369154483079910278e-02 2.482580542564392090e-01 -1.150095090270042419e-01 2.721486985683441162e-01 -1.473852246999740601e-01 -2.932756245136260986e-01 -9.082875214517116547e-03 1.592415869235992432e-01 4.798881709575653076e-02 -1.061609089374542236e-01 2.406177483499050140e-02 -3.359360396862030029e-01 -2.136619538068771362e-01 -5.736264586448669434e-02 4.138587415218353271e-01 -7.291417568922042847e-02 -1.309728156775236130e-02 -1.688559055328369141e-01 -8.012187480926513672e-02 -1.769402176141738892e-01 -7.017647381871938705e-03 2.479372918605804443e-01 8.862993866205215454e-02 -1.982817947864532471e-01 3.766433298587799072e-01 -4.323486238718032837e-02 1.207172870635986328e-01
-1.536622345447540283e-01 2.055077552795410156e-01 -1.432842314243316650e-01 1.935525387525558472e-01 2.663955688476562500e-01 1.434570997953414917e-01 -5.013285204768180847e-02 1.763809099793434143e-02 3.240355849266052246e-01 -7.666323333978652954e-02 -2.443611919879913330e-01 2.417825907468795776e-01 -1.737994253635406494e-01 -7.699288427829742432e-02 2.169324085116386414e-03 -8.636493235826492310e-02 -1.535002589225769043e-01 -2.488868683576583862e-01 6.527090072631835938e-02 -1.135236769914627075e-01 -3.175357356667518616e-02 1.875961869955062866e-01 -7.509166747331619263e-02 1.768977344036102295e-01 -4.929287731647491455e-02 -1.542991846799850464e-01 3.213479220867156982e-01 -2.014406770467758179e-01 -1.617326289415359497e-01 2.355953902006149292e-01 6.212907657027244568e-02 2.788453102111816406e-01
-1.118939649313688278e-02 2.042035013437271118e-01 -1.023721322417259216e-01 4.121859744191169739e-02 -3.508426249027252197e-02 -1.330556422472000122e-01 7.684610784053802490e-02 -1.935247182846069336e-01 -6.558701861649751663e-03 7.159925252199172974e-02 -3.071343898773193359e-01 -2.294667810201644897e-01 6.651867181062698364e-02 -1.344420462846755981e-01 7.429730892181396484e-02 -1.855680197477340698e-01 -8.080210536718368530e-02 -4.231113195419311523e-01 -7.053102552890777588e-02 6.261636316776275635e-02 -2.038911879062652588e-01 -9.616091102361679077e-02 6.046158447861671448e-02 -2.884452641010284424e-01 9.731491655111312866e-02 -3.052248358726501465e-01 -7.640171796083450317e-03 1.575376987457275391e-01 -2.522015869617462158e-01 2.576815485954284668e-01 2.342409789562225342e-01 1.568069607019424438e-01
-9.074515849351882935e-02 1.318358033895492554e-01 1.429091989994049072e-01 -4.202900920063257217e-03 4.266567062586545944e-03 -1.096354145556688309e-02 1.702421903610229492e-01 -9.205841342918574810e-05 3.128502368927001953e-01 -2.150461375713348389e-01 -4.399572610855102539e-01 -7.717166561633348465e-03 1.778533458709716797e-01 1.144723445177078247e-01 1.764756739139556885e-01 -4.152192175388336182e-02 -3.825261592864990234e-01 -2.198736071586608887e-01 1.319096684455871582e-01 2.919998764991760254e-01 -2.115432918071746826e-01 -4.693112149834632874e-02 -1.564392745494842529e-01 7.462339010089635849e-03 -1.832434684038162231e-01 -1.415613144636154175e-01 9.907270222902297974e-02 4.362176731228828430e-02 -5.889885872602462769e-02 2.604799270629882812e-01 -6.318903714418411255e-02 -3.611407475546002388e-03
1.206003129482269287e-01 2.189511656761169434e-01 2.002723366022109985e-01 1.512425839900970459e-01 1.266474649310112000e-02 7.683323323726654053e-02 -8.120624721050262451e-02 -2.499092929065227509e-02 -8.115629851818084717e-02 -3.092950582504272461e-01 5.047529563307762146e-02 2.754765376448631287e-02 1.044444665312767029e-01 -1.496257781982421875e-01 6.065900996327400208e-02 7.595991343259811401e-02 -2.172587513923645020e-01 -2.194250226020812988e-01 -7.068168371915817261e-02 -1.780803129076957703e-02 -1.338336765766143799e-01 1.042977161705493927e-02 -2.819042503833770752e-01 1.187026277184486389e-01 3.323341012001037598e-01 -4.108815789222717285e-01 -2.924224734306335449e-02 1.102177202701568604e-01 -3.396307528018951416e-01 2.952236831188201904e-01 6.847038865089416504e-02 3.518893197178840637e-02
-2.222412228584289551e-01 3.136321604251861572e-01 1.065837312489748001e-02 -3.683119267225265503e-02 -2.823880873620510101e-02 -1.004259735345840454e-01 -1.449178438633680344e-02 -3.819342702627182007e-02 1.156898066401481628e-01 -1.395175457000732422e-01 -5.230145156383514404e-02 2.518525123596191406e-01 -7.462723553180694580e-02 1.546576526015996933e-02 -3.479183614253997803e-01 2.411134243011474609e-01 -1.105246171355247498e-01 -4.475484415888786316e-02 -1.105654984712600708e-01 2.407296150922775269e-01 -5.931500345468521118e-02 -2.446159273386001587e-01 -9.433221071958541870e-02 -1.570719331502914429e-01 -8.539609843865036964e-04 -2.855290174484252930e-01 -4.477904364466667175e-02 1.689051389694213867e-01 -2.218074351549148560e-01 1.602731347084045410e-01 -2.968069612979888916e-01 3.128173947334289551e-01
-8.866098523139953613e-02 3.413469195365905762e-01 8.745418488979339600e-02 -1.682335324585437775e-02 3.525484204292297363e-01 -5.220035091042518616e-02 3.551951795816421509e-02 -8.197280764579772949e-02 8.508572727441787720e-02 -9.498444269411265850e-04 4.155170463491231203e-04 -1.350963301956653595e-02 6.652477383613586426e-02 -2.259080298244953156e-02 -2.182279229164123535e-01 1.483320593833923340e-01 -3.360686302185058594e-01 3.408049815334379673e-04 -1.634577102959156036e-02 1.509413472376763821e-03 -9.153797477483749390e-02 1.226171553134918213e-01 -3.562825322151184082e-01 -2.940004691481590271e-02 2.185249924659729004e-01 -2.284092158079147339e-01 2.035273611545562744e-01 1.500262767076492310e-01 -3.029283881187438965e-01 2.240475416183471680e-01 -2.344219088554382324e-01 1.597175300121307373e-01
1.112718954682350159e-01 1.118915975093841553e-01 2.850844152271747589e-02 -1.117977201938629150e-01 1.555949747562408447e-01 -1.827170848846435547e-01 2.047873437404632568e-01 -3.085765838623046875e-01 2.049138695001602173e-01 -2.472455948591232300e-01 -9.891559928655624390e-02 -2.461093105375766754e-02 -8.864666521549224854e-02 -2.069024741649627686e-01 2.241267114877700806e-01 -7.596760988235473633e-02 -1.919573992490768433e-01 -9.091328084468841553e-02 8.632615953683853149e-02 3.263220191001892090e-02 -4.319241736084222794e-03 -3.488589450716972351e-02 1.854557693004608154e-01 -2.645809352397918701e-01 -4.487677291035652161e-02 -1.638991385698318481e-02 -1.194704771041870117e-01 3.205809891223907471e-01 -4.835813939571380615e-01 1.340245008468627930e-01 4.560363665223121643e-02 1.198763847351074219e-01
-5.856536701321601868e-02 1.128806769847869873e-01 -5.200394243001937866e-02 1.583450883626937866e-01 1.424295157194137573e-01 -9.127158671617507935e-02 1.019090786576271057e-01 -2.853654026985168457e-01 1.240128371864557266e-02 -2.171293348073959351e-01 -6.572927534580230713e-02 2.276571840047836304e-01 -2.516695261001586914e-01 -4.100851714611053467e-02 4.717113822698593140e-02 3.601277172565460205e-01 -2.939795851707458496e-01 1.032202616333961487e-01 -1.411509960889816284e-01 8.771075308322906494e-02 -1.311090439558029175e-01 -9.053824841976165771e-02 -4.358064755797386169e-02 -2.604881068691611290e-03 9.968107193708419800e-02 -2.403683215379714966e-01 2.703755199909210205e-01 2.517388761043548584e-01 -3.474010527133941650e-01 1.366303861141204834e-01 1.640556007623672485e-01 1.130715385079383850e-01
-4.487265541683882475e-04 3.602199852466583252e-01 7.105524837970733643e-02 -4.654099419713020325e-02 1.382922828197479248e-01 1.153928786516189575e-01 1.452458500862121582e-01 -2.912704832851886749e-02 -6.635753810405731201e-02 -1.444302201271057129e-01 6.116569787263870239e-02 3.708561137318611145e-02 7.139410823583602905e-02 2.674045562744140625e-01 -3.022322244942188263e-02 -1.011855993419885635e-02 -1.414031982421875000e-01 -5.758164450526237488e-02 1.038246080279350281e-01 1.248293220996856689e-01 -3.139371424913406372e-02 -1.238864958286285400e-01 -2.755163908004760742e-01 5.156350508332252502e-02 1.734122782945632935e-01 -2.928766310214996338e-01 4.088272154331207275e-01 1.506327092647552490e-01 -4.457680284976959229e-01 1.401316076517105103e-01 1.507516950368881226e-01 -9.653388708829879761e-02
1.482887715101242065e-01 2.761587202548980713e-01 2.458600252866744995e-01 5.874535068869590759e-02 -4.104629158973693848e-02 -1.642432510852813721e-01 -3.354895114898681641e-02 -7.873485982418060303e-02 4.697757959365844727e-02 -3.407734930515289307e-01 2.064661383628845215e-01 -1.077005118131637573e-01 -1.502939909696578979e-01 -6.586051732301712036e-02 -2.643184065818786621e-01 -1.292196512222290039e-01 -9.863848984241485596e-02 -1.310995668172836304e-01 -6.484523415565490723e-02 9.478965774178504944e-03 -2.576611936092376709e-01 -1.454434096813201904e-01 1.332948356866836548e-01 -8.139452338218688965e-02 -2.362889610230922699e-02 -1.565677225589752197e-01 1.729482114315032959e-01 7.118363678455352783e-02 -1.965509355068206787e-01 3.839091062545776367e-01 3.550347685813903809e-01 2.343033440411090851e-02
-1.823985725641250610e-01 3.271402716636657715e-01 2.980528175830841064e-01 -1.969110071659088135e-01 9.186255931854248047e-02 2.278299927711486816e-01 2.154831588268280029e-01 2.407919317483901978e-01 3.389784097671508789e-01 -2.609132230281829834e-01 -1.625825762748718262e-01 -1.435300856828689575e-01 1.298962533473968506e-01 -7.746885716915130615e-02 5.905357189476490021e-03 8.709505945444107056e-02 -7.888814061880111694e-02 -9.151019901037216187e-02 1.330391038209199905e-02 -1.383253466337919235e-02 -1.918117552995681763e-01 -6.255473941564559937e-02 -1.652170568704605103e-01 3.449389711022377014e-03 1.065888553857803345e-01 -3.826035261154174805e-01 1.712111830711364746e-01 -9.394762106239795685e-03 4.727339372038841248e-03 1.526276469230651855e-01 -9.434944018721580505e-03 1.153111606836318970e-01
-1.135184392333030701e-01 2.830379903316497803e-01 2.704662680625915527e-01 8.289708942174911499e-02 1.436828225851058960e-01 -5.033929646015167236e-02 3.168118372559547424e-02 -3.341868519783020020e-01 5.437714979052543640e-02 -1.862284094095230103e-01 -1.879907697439193726e-01 1.091488450765609741e-01 3.940324857831001282e-02 -3.737041056156158447e-01 1.886700689792633057e-01 -2.262381911277770996e-01 1.713882386684417725e-01 -8.239351958036422729e-02 -5.503100343048572540e-03 -3.145361319184303284e-02 -4.129864871501922607e-01 -1.406399160623550415e-01 1.824767440557479858e-01 7.451263815164566040e-02 1.008754596114158630e-01 -1.813255101442337036e-01 -6.131087616086006165e-02 -9.558670222759246826e-03 -2.138233780860900879e-01 4.329893365502357483e-02 1.317223161458969116e-01 3.938650246709585190e-03
-1.893531531095504761e-02 1.204698756337165833e-01 9.443429112434387207e-02 1.058401763439178467e-01 -4.494776017963886261e-03 -2.425420098006725311e-02 9.098558872938156128e-02 -2.007784247398376465e-01 3.340778946876525879e-01 -8.476054668426513672e-02 -2.470899373292922974e-01 -3.930339217185974121e-02 1.806275546550750732e-02 1.732933521270751953e-01 2.762951329350471497e-02 5.279159545898437500e-02 -3.488287627696990967e-01 -2.495381832122802734e-01 9.354043751955032349e-02 4.240236282348632812e-01 -1.288467198610305786e-01 2.087023407220840454e-01 -1.710516661405563354e-01 -7.738184928894042969e-02 -1.510059982538223267e-01 -6.895086914300918579e-02 1.961502581834793091e-01 6.416413933038711548e-02 -2.272726744413375854e-01 3.120233714580535889e-01 -1.079611554741859436e-01 4.236219450831413269e-02
2.167638540267944336e-01 2.289811074733734131e-01 1.535491943359375000e-01 -4.627400636672973633e-02 -2.408903092145919800e-02 1.152998805046081543e-01 1.840451508760452271e-01 2.893182635307312012e-02 -5.630553141236305237e-02 -2.328125536441802979e-01 -8.387076109647750854e-02 -6.161055341362953186e-02 1.910007596015930176e-01 -2.868669927120208740e-01 -6.176126748323440552e-02 -1.680616848170757294e-02 -1.863995194435119629e-01 -1.554165035486221313e-01 -7.317043840885162354e-02 1.371361315250396729e-01 -1.684933453798294067e-01 -3.596780896186828613e-01 -3.270782828330993652e-01 -1.491022258996963501e-01 -5.759518966078758240e-02 -3.004166781902313232e-01 3.320411220192909241e-02 -6.757295131683349609e-02 -2.983258962631225586e-01 1.262441277503967285e-01 5.063112452626228333e-02 2.417448312044143677e-01
-2.261440157890319824e-01 6.317253410816192627e-02 7.332286983728408813e-02 1.424594670534133911e-01 -1.075692847371101379e-01 2.123583480715751648e-02 2.032701969146728516e-01 -3.202841281890869141e-01 1.353974491357803345e-01 -5.106435716152191162e-02 6.588028371334075928e-02 1.110035330057144165e-01 -1.486704051494598389e-01 1.258028149604797363e-01 1.772007495164871216e-01 1.306722164154052734e-01 -2.285704016685485840e-01 -1.770117878913879395e-02 2.298134565353393555e-01 2.881841361522674561e-01 -2.536353468894958496e-01 -2.751281857490539551e-01 -2.128810286521911621e-01 -2.273664474487304688e-01 -1.165675669908523560e-01 -1.949855238199234009e-01 -2.176622115075588226e-02 3.128146827220916748e-01 -1.507570296525955200e-01 1.247094422578811646e-01 9.352475404739379883e-02 1.297863125801086426e-01
-4.324620962142944336e-02 1.795422732830047607e-01 3.393993154168128967e-02 1.569222360849380493e-01 -1.794230639934539795e-01 1.396129727363586426e-01 2.291203849017620087e-02 1.352335661649703979e-01 -8.463719487190246582e-02 -2.541734278202056885e-01 1.736753247678279877e-02 -8.398033678531646729e-02 2.501465678215026855e-01 -7.219322025775909424e-02 7.838411629199981689e-02 8.608905971050262451e-02 -2.658073604106903076e-01 -9.064187109470367432e-02 2.590593099594116211e-01 5.471198819577693939e-04 -1.853470341302454472e-03 -6.538553163409233093e-03 -4.614948034286499023e-01 5.110406503081321716e-02 1.227451860904693604e-01 -8.389177918434143066e-02 1.380625367164611816e-01 1.382154077291488647e-01 -3.805083334445953369e-01 3.403396010398864746e-01 -3.896057978272438049e-02 1.585449278354644775e-01
-3.237295150756835938e-01 1.665089130401611328e-01 1.246351897716522217e-01 -9.767568111419677734e-02 1.580594182014465332e-01 1.578057706356048584e-01 2.505902387201786041e-02 -1.482468545436859131e-01 1.085347458720207214e-01 -4.979642927646636963e-01 -2.544095218181610107e-01 1.646741926670074463e-01 -2.253293246030807495e-01 6.376177072525024414e-02 6.572132557630538940e-02 1.750386953353881836e-01 6.444694008678197861e-04 2.691060863435268402e-02 5.719005595892667770e-03 2.879588901996612549e-01 -2.466307729482650757e-01 -2.098104916512966156e-02 -1.603032797574996948e-01 -1.324726790189743042e-01 3.087573312222957611e-02 -9.766649454832077026e-02 1.869951933622360229e-01 -1.251772195100784302e-01 -1.605982631444931030e-01 2.309940159320831299e-01 2.986866515129804611e-03 6.633482407778501511e-03
2.267863005399703979e-01 1.129022836685180664e-01 2.218346297740936279e-01 9.435807168483734131e-02 2.444231808185577393e-01 4.393304884433746338e-02 2.003065794706344604e-01 -1.338451355695724487e-01 -1.643546223640441895e-01 -3.364030420780181885e-01 -3.564016520977020264e-02 2.399755120277404785e-01 -1.434979289770126343e-01 2.197279185056686401e-01 1.454052478075027466e-01 -7.254844903945922852e-02 -1.987193077802658081e-01 -2.234447151422500610e-01 1.003451198339462280e-01 7.443061470985412598e-02 -3.852583169937133789e-01 -7.433116436004638672e-02 -1.862621307373046875e-01 -6.571321934461593628e-02 4.263615608215332031e-02 9.041215479373931885e-02 1.166290417313575745e-01 -1.398597061634063721e-01 -2.087243199348449707e-01 1.444624811410903931e-01 -8.189135044813156128e-02 2.267099618911743164e-01
1.250860542058944702e-01 3.208832442760467529e-01 5.891199782490730286e-02 4.831830039620399475e-02 -4.370695352554321289e-02 4.957152903079986572e-02 1.088123768568038940e-01 1.449973136186599731e-01 2.822062671184539795e-01 -1.982570737600326538e-01 -7.173207402229309082e-02 -1.114012524485588074e-01 2.448777258396148682e-01 -3.560420125722885132e-03 9.833415597677230835e-02 4.722620546817779541e-02 3.490187972784042358e-02 -2.894409000873565674e-01 -8.063148125074803829e-04 -1.277275979518890381e-01 -1.469558775424957275e-01 -1.546370834112167358e-01 -1.705286353826522827e-01 1.850887686014175415e-01 2.495605051517486572e-01 -1.729665249586105347e-01 -4.531234130263328552e-02 1.531341075897216797e-01 -1.043705418705940247e-01 5.283679366111755371e-01 -8.774088323116302490e-02 -6.595028191804885864e-02
9.306898713111877441e-02 3.430623412132263184e-01 5.410933867096900940e-02 1.730609536170959473e-01 -3.466593101620674133e-02 1.892750151455402374e-02 2.406404167413711548e-01 -1.945848576724529266e-02 2.178018540143966675e-01 -1.905162781476974487e-01 1.901304870843887329e-01 -1.829966753721237183e-01 2.058884799480438232e-01 -1.908899843692779541e-01 7.362131774425506592e-02 3.068690747022628784e-02 -1.382351219654083252e-01 -1.295686662197113037e-01 -1.141938120126724243e-01 2.543199062347412109e-01 1.734720915555953979e-02 -1.671818643808364868e-01 -1.289697289466857910e-01 -3.547793254256248474e-02 7.042985875159502029e-03 -2.529393732547760010e-01 -1.329044103622436523e-01 -2.368918620049953461e-02 -3.612464964389801025e-01 3.662836253643035889e-01 1.728362739086151123e-01 7.624626159667968750e-02
-1.640261895954608917e-02 2.910813391208648682e-01 6.275456398725509644e-02 5.459826067090034485e-02 1.361065059900283813e-01 2.582736313343048096e-01 1.210354194045066833e-01 -1.521773636341094971e-01 2.630714476108551025e-01 -2.631200253963470459e-01 2.630411386489868164e-01 -1.799070090055465698e-02 1.854336261749267578e-01 8.365046232938766479e-02 -2.044579237699508667e-01 -2.908918634057044983e-02 2.447392642498016357e-01 -1.642957925796508789e-01 2.385404109954833984e-01 3.472961112856864929e-02 -1.498266607522964478e-01 -2.341940402984619141e-01 1.045631766319274902e-01 2.030740678310394287e-02 -1.510705202817916870e-01 -1.190263330936431885e-01 2.000137120485305786e-01 5.593625456094741821e-02 -2.197686880826950073e-01 2.913922667503356934e-01 -5.223125964403152466e-02 -2.082349359989166260e-01
9.126833081245422363e-02 1.918810009956359863e-01 -5.936626717448234558e-02 4.788736626505851746e-02 1.279352307319641113e-01 -2.035145610570907593e-01 -3.548697382211685181e-02 -1.526697725057601929e-01 1.077739670872688293e-01 -1.086085513234138489e-01 4.618932679295539856e-02 3.069085776805877686e-01 7.120636850595474243e-02 1.251706779003143311e-01 1.950252801179885864e-01 -2.893105149269104004e-01 -1.053471490740776062e-01 -2.298482060432434082e-01 1.070037260651588440e-01 3.446301519870758057e-01 -2.742228209972381592e-01 -3.412839258089661598e-03 -1.623008847236633301e-01 -9.434467554092407227e-02 -2.175533771514892578e-02 -1.350623220205307007e-01 1.701313257217407227e-01 2.585774958133697510e-01 -3.100202381610870361e-01 1.967123597860336304e-01 1.788711398839950562e-01 1.361795961856842041e-01
-1.745163053274154663e-01 5.195454359054565430e-01 6.949596852064132690e-02 -2.460910938680171967e-02 1.209978945553302765e-02 9.651695191860198975e-02 2.436161600053310394e-02 -2.462414801120758057e-01 3.041149675846099854e-01 -1.073846220970153809e-01 9.497983753681182861e-02 4.235718771815299988e-02 -9.883251786231994629e-02 -2.203223556280136108e-01 -2.083047181367874146e-01 2.062932401895523071e-01 -2.555516362190246582e-01 -7.792647927999496460e-02 1.682460457086563110e-01 -1.613012701272964478e-01 -1.561249643564224243e-01 -1.485723853111267090e-01 2.413179576396942139e-01 -1.976780220866203308e-02 1.217471882700920105e-01 -2.986704558134078979e-02 -9.208506345748901367e-02 4.027179628610610962e-02 -1.639810055494308472e-01 1.215276941657066345e-01 1.459947973489761353e-01 2.117399424314498901e-01
2.169728130102157593e-01 2.346437275409698486e-01 1.063945889472961426e-01 -1.079173572361469269e-02 1.409933269023895264e-01 6.315547972917556763e-02 2.473794668912887573e-01 -1.834274828433990479e-01 9.270728379487991333e-02 -2.008548825979232788e-01 -8.528038114309310913e-02 -3.132751956582069397e-02 -4.316614195704460144e-02 -3.923120442777872086e-03 -1.601432710886001587e-01 1.855695396661758423e-01 -9.194683283567428589e-02 1.429673749953508377e-02 1.990058086812496185e-02 -3.802773728966712952e-02 -2.451197616755962372e-02 -1.426289081573486328e-01 -3.323262929916381836e-01 5.752268433570861816e-02 4.060427546501159668e-01 -4.198775887489318848e-01 1.792035400867462158e-01 1.870103776454925537e-01 -4.587519541382789612e-02 1.927415430545806885e-01 2.044633775949478149e-01 1.185691803693771362e-01
-1.344070583581924438e-01 1.196455731987953186e-01 8.848377317190170288e-02 2.139406055212020874e-01 -3.149252012372016907e-02 1.697655320167541504e-01 1.798990182578563690e-02 -2.522927522659301758e-01 -1.368379336781799793e-03 -3.701420724391937256e-01 -2.432351410388946533e-01 1.169604063034057617e-01 -1.290234923362731934e-01 1.424425691366195679e-01 -5.418127868324518204e-03 -2.458431422710418701e-01 -2.093687951564788818e-01 -5.858722701668739319e-02 -1.141922920942306519e-02 -2.720123901963233948e-02 4.631268605589866638e-02 6.971462070941925049e-02 -2.460048906505107880e-02 -4.167056083679199219e-02 1.366934627294540405e-01 5.679071694612503052e-02 4.659155756235122681e-02 1.866464130580425262e-02 -8.843089640140533447e-02 5.321434736251831055e-01 -2.037307247519493103e-02 3.736993968486785889e-01
-7.729805260896682739e-02 1.231126636266708374e-01 6.014559045433998108e-02 1.437067389488220215e-01 1.254740357398986816e-02 2.874914109706878662e-01 1.710497736930847168e-01 -3.696435987949371338e-01 4.550503194332122803e-02 -1.362961381673812866e-01 -8.375425636768341064e-02 3.404702618718147278e-02 -9.310385584831237793e-02 9.225580841302871704e-02 -1.825996637344360352e-01 -1.809095591306686401e-01 2.866370044648647308e-02 -1.786974966526031494e-01 -6.108939647674560547e-02 -1.500633358955383301e-02 1.874357759952545166e-01 -5.915228649973869324e-02 -8.972040563821792603e-02 5.937609355896711349e-03 3.019526600837707520e-01 5.186630040407180786e-02 2.388388812541961670e-01 3.332680463790893555e-02 -2.593210637569427490e-01 4.218647778034210205e-01 -1.784719675779342651e-01 2.851437628269195557e-01
-1.860509812831878662e-01 3.203497529029846191e-01 5.122725293040275574e-02 1.435874681919813156e-02 3.698108345270156860e-02 3.222657367587089539e-02 3.207839727401733398e-01 -2.838997542858123779e-01 7.380817830562591553e-02 -6.087024509906768799e-02 -3.148662745952606201e-01 1.800910234451293945e-01 -3.199847787618637085e-02 1.918453723192214966e-01 -2.364702671766281128e-01 6.204646080732345581e-03 -1.000300422310829163e-01 -1.309751719236373901e-01 1.549990922212600708e-01 1.640937179327011108e-01 -3.164166212081909180e-01 1.677302867174148560e-01 -3.041768446564674377e-02 3.581091389060020447e-02 -2.703407034277915955e-02 2.451199740171432495e-01 3.949831798672676086e-02 2.952177077531814575e-02 -5.172848701477050781e-02 2.183278948068618774e-01 -1.142939776182174683e-01 3.229344189167022705e-01
1.353167891502380371e-01 4.530046284198760986e-01 8.190231025218963623e-02 4.623325541615486145e-03 9.640218317508697510e-02 1.764202564954757690e-01 -5.340190231800079346e-02 2.217079997062683105e-01 1.512323915958404541e-01 -1.198298260569572449e-01 7.228184491395950317e-02 -1.408184915781021118e-01 2.264661192893981934e-01 -1.192470043897628784e-01 1.360714137554168701e-01 -2.331276684999465942e-01 3.214561566710472107e-02 -7.389239221811294556e-02 2.233940064907073975e-01 1.294715050607919693e-02 -1.779329329729080200e-01 2.499018795788288116e-02 -2.261788696050643921e-01 1.536863893270492554e-01 5.852947756648063660e-02 1.960503309965133667e-02 1.589104980230331421e-01 9.883228689432144165e-02 -2.159491777420043945e-01 4.486110210418701172e-01 -1.222689002752304077e-01 1.066512539982795715e-01
-3.132261568680405617e-03 1.778167933225631714e-01 1.512535065412521362e-01 3.934376686811447144e-02 6.126658618450164795e-02 3.219298273324966431e-02 1.314680725336074829e-01 -1.377504020929336548e-01 2.750431597232818604e-01 -1.899342089891433716e-01 1.392684429883956909e-01 2.073343992233276367e-01 2.113447524607181549e-02 1.323654949665069580e-01 1.696981862187385559e-02 -3.734853235073387623e-04 -1.521580815315246582e-01 -2.433768212795257568e-01 1.109975278377532959e-01 2.529608607292175293e-01 -2.145698219537734985e-01 -3.035641014575958252e-01 -8.587837964296340942e-02 -2.309403270483016968e-01 -5.475028604269027710e-02 5.634515359997749329e-02 6.660930067300796509e-02 2.207673192024230957e-01 -3.259573578834533691e-01 8.818654716014862061e-02 4.237343668937683105e-01 -4.146633669734001160e-03
8.818136155605316162e-02 1.608188748359680176e-01 1.292624510824680328e-02 1.116284504532814026e-01 -1.701109707355499268e-01 2.856648862361907959e-01 9.039729088544845581e-02 -8.181096613407135010e-02 1.199485361576080322e-01 3.302239999175071716e-02 -1.488685309886932373e-01 1.099321022629737854e-01 1.312705427408218384e-01 4.510216414928436279e-02 3.562535718083381653e-02 -1.898072659969329834e-01 7.025265600532293320e-03 -1.743464171886444092e-01 2.735730707645416260e-01 1.669087558984756470e-01 3.632180392742156982e-02 -2.873546481132507324e-01 6.046994775533676147e-02 -3.773048520088195801e-01 -7.460515480488538742e-03 -1.758695542812347412e-01 8.539156615734100342e-02 2.198694646358489990e-01 -3.917751014232635498e-01 5.981374904513359070e-02 2.669579088687896729e-01 2.098402678966522217e-01
-4.000572860240936279e-02 2.491741329431533813e-01 1.435277163982391357e-01 -8.270774036645889282e-02 1.190798357129096985e-01 1.353558152914047241e-01 -7.216554880142211914e-02 -3.641195222735404968e-02 1.825732439756393433e-01 -3.143409490585327148e-01 2.649964764714241028e-02 -1.199746578931808472e-01 1.244540587067604065e-01 -3.857323154807090759e-02 -1.962507367134094238e-01 5.806109309196472168e-02 1.697871237993240356e-01 -1.240416988730430603e-01 6.970977038145065308e-02 8.723381906747817993e-02 -2.773763537406921387e-01 -4.254621267318725586e-01 2.216665297746658325e-01 6.863199174404144287e-02 -2.725603878498077393e-01 -2.748770117759704590e-01 2.208712100982666016e-01 6.095445156097412109e-02 -1.483090370893478394e-01 2.642210721969604492e-01 -3.171148151159286499e-02 9.451678022742271423e-03
1.778453961014747620e-02 2.514802515506744385e-01 1.173189133405685425e-01 1.615077443420886993e-02 -9.768386185169219971e-02 7.199146598577499390e-02 4.865679144859313965e-02 3.996700793504714966e-02 2.041077315807342529e-01 -7.128998637199401855e-02 -1.051501408219337463e-01 9.873697161674499512e-02 1.690081208944320679e-01 4.916058108210563660e-02 1.336107254028320312e-01 -5.636538565158843994e-02 3.188508003950119019e-02 3.883602842688560486e-02 1.528583914041519165e-01 3.954061567783355713e-01 -2.289229333400726318e-01 -3.529734611511230469e-01 -1.506386697292327881e-01 -1.995317637920379639e-01 -2.207033783197402954e-01 -1.356229186058044434e-01 3.003218583762645721e-02 1.808807700872421265e-01 -2.859408557415008545e-01 -9.149672091007232666e-02 8.427237719297409058e-02 4.055532217025756836e-01
-9.210354089736938477e-02 6.704138964414596558e-02 1.297700703144073486e-01 2.399667650461196899e-01 3.704588115215301514e-02 -3.084736168384552002e-01 1.366470307111740112e-01 7.875961065292358398e-02 2.793684899806976318e-01 -3.480547070503234863e-01 6.893885135650634766e-02 1.024685353040695190e-01 2.054741829633712769e-01 -1.340921670198440552e-01 7.189127802848815918e-02 2.455514371395111084e-01 -2.323268353939056396e-01 5.148093029856681824e-02 -1.911952793598175049e-01 3.176046013832092285e-01 -2.832902073860168457e-01 3.546270728111267090e-02 -1.737296283245086670e-01 1.290549896657466888e-02 -2.818270772695541382e-02 -1.603776067495346069e-01 1.100227013230323792e-01 3.843017295002937317e-02 -5.468448158353567123e-03 2.432247400283813477e-01 7.077155262231826782e-02 2.021905779838562012e-01
-5.149842426180839539e-02 4.021989703178405762e-01 1.622647494077682495e-01 -2.396614663302898407e-02 1.590155065059661865e-01 8.937689661979675293e-02 -4.952672868967056274e-02 -3.462839722633361816e-01 4.735460877418518066e-02 -6.304574012756347656e-02 -1.876267939805984497e-01 -8.479791879653930664e-02 1.074340194463729858e-01 -3.780924528837203979e-02 -2.212352603673934937e-01 1.414403617382049561e-01 -2.277060896158218384e-01 -3.199521899223327637e-01 -1.356420516967773438e-01 -3.987144306302070618e-02 -2.075846344232559204e-01 -2.121386826038360596e-01 3.758098557591438293e-02 -1.948810070753097534e-01 2.285712063312530518e-01 -1.263533681631088257e-01 3.261319100856781006e-01 -7.044161111116409302e-02 -1.943578720092773438e-01 -5.561109632253646851e-02 1.358506642282009125e-02 1.506835408508777618e-02
-1.428985744714736938e-01 -9.030298329889774323e-03 1.527437753975391388e-02 -6.304354220628738403e-02 -5.944991111755371094e-02 1.732952743768692017e-01 5.055406093597412109e-01 -2.385856062173843384e-01 1.737033724784851074e-01 -6.354074180126190186e-02 2.318803369998931885e-01 2.392512410879135132e-01 1.239990890026092529e-01 -2.632399499416351318e-01 -3.313360735774040222e-02 6.029736623167991638e-02 3.958829119801521301e-02 -6.224752590060234070e-02 -5.348544102162122726e-03 2.108043879270553589e-01 -3.376391232013702393e-01 -1.105154771357774734e-02 -1.046386584639549255e-01 -1.610348746180534363e-02 1.312304586172103882e-01 -1.543053686618804932e-01 -1.684588640928268433e-01 8.631318062543869019e-02 -2.640849053859710693e-01 6.722911447286605835e-02 6.931701302528381348e-02 2.518744468688964844e-01
-9.090241044759750366e-02 3.017686605453491211e-01 2.242429107427597046e-01 -1.684010028839111328e-01 6.314648687839508057e-02 6.758147478103637695e-02 5.705738812685012817e-02 1.493016332387924194e-01 2.682719826698303223e-01 -3.677302300930023193e-01 1.242782399058341980e-01 1.016929894685745239e-01 3.536477088928222656e-01 -2.343042790889739990e-01 1.836877129971981049e-02 -8.366867154836654663e-02 -1.246878653764724731e-01 -1.978196799755096436e-01 2.346263453364372253e-02 -1.151657775044441223e-01 -3.274428844451904297e-01 -3.972725570201873779e-02 -1.200556010007858276e-02 3.252576291561126709e-02 7.413278520107269287e-02 -3.084054887294769287e-01 2.115606516599655151e-01 -6.345860660076141357e-03 -1.915755271911621094e-01 2.836953848600387573e-02 -6.465396727435290813e-04 7.896589487791061401e-02
2.367953024804592133e-02 6.740099936723709106e-02 9.001888334751129150e-02 2.976062595844268799e-01 -2.111196964979171753e-01 -4.422288015484809875e-02 1.017960757017135620e-01 1.065096110105514526e-01 -2.124857343733310699e-02 5.035289097577333450e-03 -2.107101976871490479e-01 2.722250223159790039e-01 -1.808924674987792969e-01 -4.003157019615173340e-01 2.509137429296970367e-02 -1.911491602659225464e-01 6.785120069980621338e-02 -2.522211968898773193e-01 7.978190481662750244e-02 -6.327218841761350632e-03 -2.817963361740112305e-01 -2.476944178342819214e-01 1.206658482551574707e-01 -1.504481583833694458e-01 -3.733887523412704468e-02 -1.283123195171356201e-01 8.833128958940505981e-02 6.321773678064346313e-02 -1.521871536970138550e-01 2.737820148468017578e-01 7.154988497495651245e-02 3.088527917861938477e-01
1.905436441302299500e-02 2.505918443202972412e-01 -1.587451249361038208e-01 -1.632551252841949463e-01 1.662380527704954147e-03 -9.601702541112899780e-02 9.843958914279937744e-02 -1.227638125419616699e-01 2.736857831478118896e-01 -3.484944403171539307e-01 -4.170878827571868896e-01 1.198033541440963745e-01 -1.380623728036880493e-01 3.695096448063850403e-02 1.702559366822242737e-02 1.041966304183006287e-01 -4.018523171544075012e-02 -2.361839264631271362e-01 -1.420544385910034180e-01 2.528655529022216797e-01 -2.070111334323883057e-01 -5.520234629511833191e-02 6.915296614170074463e-02 -1.349770724773406982e-01 1.323172301054000854e-01 -4.779738932847976685e-02 2.493735402822494507e-01 -1.848850101232528687e-01 -4.198834300041198730e-02 3.188495039939880371e-01 -6.890590488910675049e-02 2.492135390639305115e-03
-3.477349579334259033e-01 4.721214175224304199e-01 5.962438136339187622e-02 9.664737433195114136e-02 -1.791773550212383270e-02 2.387037500739097595e-02 9.796334803104400635e-02 1.330031603574752808e-01 1.585540771484375000e-01 -2.331230789422988892e-01 -5.299188941717147827e-02 1.224714219570159912e-01 -8.736381679773330688e-02 -4.469623789191246033e-02 -1.729497909545898438e-01 1.875726580619812012e-01 4.027888551354408264e-02 1.986373960971832275e-01 1.360334753990173340e-01 -5.980005953460931778e-03 -1.345951408147811890e-01 -1.618564724922180176e-01 -2.192720472812652588e-01 -2.930351793766021729e-01 -8.508288301527500153e-03 -2.596706449985504150e-01 1.810543239116668701e-01 2.375593967735767365e-02 -1.999205052852630615e-01 9.697616845369338989e-02 -2.190141826868057251e-01 8.378981053829193115e-02
-1.261883694678544998e-02 3.520841002464294434e-01 1.919649094343185425e-01 1.118043214082717896e-01 -4.233885928988456726e-02 2.604122161865234375e-01 2.905869483947753906e-02 -3.038990199565887451e-01 1.151119768619537354e-01 -3.192236125469207764e-01 -9.765475243330001831e-02 2.052576839923858643e-01 -9.613914042711257935e-02 1.233224645256996155e-01 -1.212507933378219604e-01 -3.452924489974975586e-01 -1.272892504930496216e-01 -1.677495539188385010e-01 9.527684305794537067e-04 1.098692342638969421e-01 -5.399671196937561035e-02 1.735290735960006714e-01 1.909984648227691650e-01 -9.661249071359634399e-02 1.169863194227218628e-01 7.347024977207183838e-02 1.547688692808151245e-01 2.620215900242328644e-02 -6.737191230058670044e-02 2.218170762062072754e-01 -1.666737198829650879e-01 2.793144583702087402e-01
-7.713788002729415894e-02 3.998386263847351074e-01 1.650777161121368408e-01 1.568792909383773804e-01 1.602540910243988037e-01 -5.228224769234657288e-02 -8.456826955080032349e-02 -5.520906671881675720e-02 1.803799420595169067e-01 -1.693127006292343140e-01 -2.453980296850204468e-01 -1.269953250885009766e-01 2.442662045359611511e-02 -2.250570617616176605e-02 2.239673882722854614e-01 -2.423880547285079956e-01 1.101853996515274048e-01 -1.601335406303405762e-01 2.280281856656074524e-03 -1.962137222290039062e-02 1.029162928462028503e-01 -2.170943468809127808e-01 7.293292880058288574e-02 -1.305461078882217407e-01 -8.570716530084609985e-02 -4.185450971126556396e-01 -1.237345114350318909e-02 2.859672605991363525e-01 -7.828840613365173340e-02 -2.155368775129318237e-02 -1.349451243877410889e-01 2.976866960525512695e-01
6.886723637580871582e-02 1.574282497167587280e-01 3.313205242156982422e-01 2.751213312149047852e-01 2.273205220699310303e-01 -1.480962485074996948e-01 1.429281532764434814e-01 -1.723746657371520996e-01 1.563522517681121826e-01 -3.445036709308624268e-01 -2.558455765247344971e-01 -1.508854236453771591e-02 -2.561900913715362549e-01 7.363850600086152554e-04 -1.461667865514755249e-01 3.787716925144195557e-01 -1.683225333690643311e-01 5.288672074675559998e-02 1.052827015519142151e-01 1.226255223155021667e-01 -1.039650291204452515e-01 9.219734370708465576e-02 1.926624099723994732e-04 1.099856719374656677e-01 -1.168386358767747879e-02 -3.150565922260284424e-01 -2.300973422825336456e-02 -9.383615106344223022e-02 -6.762752681970596313e-02 5.750713869929313660e-02 -1.290196329355239868e-01 8.039732463657855988e-03
1.978980302810668945e-01 3.718205988407135010e-01 -6.506977975368499756e-02 5.211824178695678711e-02 1.874779909849166870e-02 4.215181767940521240e-01 -6.825920939445495605e-02 1.908675879240036011e-01 2.306917011737823486e-01 -1.472083479166030884e-01 -1.064960137009620667e-01 -1.534122973680496216e-01 -5.669893324375152588e-02 -1.140854954719543457e-01 -9.637666493654251099e-02 1.582272117957472801e-03 -7.113972306251525879e-02 -1.304135322570800781e-01 7.160826027393341064e-02 -5.771428346633911133e-02 -1.215118635445833206e-02 -5.920641869306564331e-02 -2.906862497329711914e-01 -3.808600828051567078e-02 8.777068555355072021e-02 2.573494799435138702e-02 6.791351735591888428e-02 2.498032897710800171e-01 -2.444685399532318115e-01 3.187619745731353760e-01 -2.385988980531692505e-01 2.177547365427017212e-01
-4.587887600064277649e-02 3.902806341648101807e-01 2.473053038120269775e-01 3.203719109296798706e-02 -6.905543804168701172e-02 2.770048975944519043e-01 1.715730428695678711e-01 1.646409928798675537e-01 2.432307228446006775e-02 -2.274157404899597168e-01 -1.106002703309059143e-01 1.718383133411407471e-01 2.453370764851570129e-02 -6.042565405368804932e-02 6.843335181474685669e-02 1.812403798103332520e-01 -2.149646431207656860e-01 8.294202387332916260e-02 -4.844038188457489014e-02 -5.691836588084697723e-03 -1.333444565534591675e-01 -9.371199458837509155e-02 -2.447842061519622803e-01 -9.087393432855606079e-02 2.409070730209350586e-01 -3.609833121299743652e-01 6.242373213171958923e-02 5.472251214087009430e-03 -1.462590247392654419e-01 8.419421315193176270e-02 -2.481841593980789185e-01 2.773716449737548828e-01
6.336555629968643188e-02 3.824110925197601318e-01 4.293109849095344543e-02 5.535996332764625549e-02 -8.847466111183166504e-02 2.368457168340682983e-01 7.881537824869155884e-02 -6.132953613996505737e-02 5.166109651327133179e-02 -4.485283792018890381e-01 4.887550324201583862e-02 -1.743959933519363403e-01 -1.084871515631675720e-01 2.136207818984985352e-01 -1.408920139074325562e-01 -2.417230792343616486e-02 -2.167146652936935425e-01 -8.546236157417297363e-02 1.648826599121093750e-01 2.220512181520462036e-01 -6.989968568086624146e-02 -7.442411780357360840e-02 -2.446685284376144409e-01 9.163670474663376808e-04 1.366729736328125000e-01 -3.304986655712127686e-01 1.772636324167251587e-01 2.045309394598007202e-01 -2.269376367330551147e-01 7.720453198999166489e-03 -5.126190185546875000e-02 -7.193570025265216827e-03
-7.316131144762039185e-02 5.029946193099021912e-02 -1.305698454380035400e-01 2.056673020124435425e-01 6.035767961293458939e-03 9.366977028548717499e-03 2.406074702739715576e-01 -1.282251924276351929e-01 1.288925856351852417e-01 -7.110638171434402466e-02 -2.871567010879516602e-01 -5.492189899086952209e-02 -1.332489550113677979e-01 1.526026576757431030e-01 -4.115888476371765137e-02 1.699319034814834595e-01 -2.028484642505645752e-01 1.090549752116203308e-01 -4.129097796976566315e-03 -1.053166016936302185e-01 -4.070487618446350098e-01 1.400405317544937134e-01 -2.345735765993595123e-02 -7.314392924308776855e-02 -1.060999371111392975e-02 -2.561288774013519287e-01 1.502343118190765381e-01 2.288843095302581787e-01 -3.819754123687744141e-01 -9.056644141674041748e-02 2.607117295265197754e-01 2.478969395160675049e-01
7.787256687879562378e-02 1.741068512201309204e-01 1.358579993247985840e-01 -5.882422626018524170e-02 1.963834762573242188e-01 -1.628186255693435669e-01 1.776836663484573364e-01 4.366245120763778687e-02 4.179484769701957703e-02 -3.134317696094512939e-01 -6.326109170913696289e-02 2.038405388593673706e-01 -1.037609577178955078e-01 1.519080996513366699e-01 1.454953104257583618e-01 -5.895027145743370056e-02 -3.025467395782470703e-01 -1.674765944480895996e-01 -1.930049434304237366e-02 3.458335697650909424e-01 -2.246458679437637329e-01 1.685845479369163513e-02 -2.675193250179290771e-01 -1.400458216667175293e-01 -9.700565785169601440e-02 -2.253734320402145386e-01 -6.410864647477865219e-03 1.141905412077903748e-01 -3.830530047416687012e-01 8.752616494894027710e-02 7.885212451219558716e-02 1.541012972593307495e-01
9.782862663269042969e-02 3.880457282066345215e-01 8.545172959566116333e-02 1.473300457000732422e-01 1.108892075717449188e-02 1.423976421356201172e-01 1.243281289935112000e-01 -2.550543248653411865e-01 1.155965551733970642e-01 1.542468965053558350e-01 4.667795728892087936e-03 2.719862461090087891e-01 -1.305945068597793579e-01 -2.240452617406845093e-01 1.313593536615371704e-01 -3.247210010886192322e-02 -5.414072889834642410e-03 -2.222786694765090942e-01 -2.605814859271049500e-02 1.952919061295688152e-03 -7.057850062847137451e-02 -3.288956284523010254e-01 5.112409591674804688e-02 -1.400977522134780884e-01 1.101496890187263489e-01 9.153944253921508789e-02 2.314955741167068481e-02 -1.190900728106498718e-01 -5.067993402481079102e-01 -6.703153252601623535e-02 9.843321144580841064e-02 1.464389860630035400e-01
-2.088626474142074585e-01 1.058368831872940063e-01 6.268466264009475708e-02 2.769357338547706604e-02 2.744798175990581512e-02 8.584145456552505493e-02 1.714312285184860229e-01 -2.419901639223098755e-01 3.985085487365722656e-01 -1.193346381187438965e-01 2.409238927066326141e-02 5.697889253497123718e-02 -8.085260540246963501e-02 1.152334269136190414e-02 2.511402964591979980e-01 3.242334350943565369e-02 -2.653976082801818848e-01 2.892818860709667206e-02 7.389079779386520386e-02 2.294263392686843872e-01 -3.595407307147979736e-01 -3.104885816574096680e-01 -1.316458731889724731e-01 -3.404279053211212158e-01 4.681864380836486816e-02 -5.237193312495946884e-03 2.032202780246734619e-01 1.888547837734222412e-01 2.333768270909786224e-02 -4.883969575166702271e-02 1.162304505705833435e-01 1.133672520518302917e-01
1.492772549390792847e-01 4.062810242176055908e-01 7.746043056249618530e-02 1.656285673379898071e-01 1.462513357400894165e-01 1.798938512802124023e-01 -1.791813522577285767e-01 9.687589108943939209e-02 1.908876001834869385e-01 -2.216938138008117676e-01 -1.966310590505599976e-01 -1.069817543029785156e-01 2.660221755504608154e-01 -7.021822035312652588e-02 8.467414230108261108e-02 5.317948758602142334e-02 8.868739753961563110e-02 -1.478812694549560547e-01 2.380781061947345734e-02 -1.630681455135345459e-01 9.720697999000549316e-03 -3.989119827747344971e-02 -2.506906390190124512e-01 1.111882925033569336e-01 1.415788382291793823e-01 -2.182196825742721558e-01 2.003459781408309937e-01 1.669350713491439819e-01 -2.177874296903610229e-01 3.816278278827667236e-01 1.093241953640244901e-04 7.575359195470809937e-03
-1.375813037157058716e-01 3.775676712393760681e-02 4.274454340338706970e-02 3.147870004177093506e-01 1.515450477600097656e-01 2.099763751029968262e-01 4.004403576254844666e-02 7.608126848936080933e-02 2.516584694385528564e-01 -8.197671920061111450e-02 -2.630217075347900391e-01 3.703943192958831787e-01 8.734326064586639404e-02 -1.562290340662002563e-01 -8.890932053327560425e-02 -1.785921305418014526e-01 -5.087312683463096619e-02 -7.296938449144363403e-02 -1.521638929843902588e-01 6.386294215917587280e-02 2.166130207479000092e-02 -5.509475246071815491e-02 1.175010129809379578e-01 2.581891119480133057e-01 6.084908172488212585e-02 -2.129795700311660767e-01 4.047136306762695312e-01 -3.821023553609848022e-02 -1.308606266975402832e-01 1.952075660228729248e-01 1.926024854183197021e-01 1.739521771669387817e-01
1.168286651372909546e-01 1.039714142680168152e-01 4.107623100280761719e-01 1.418579071760177612e-01 3.797636553645133972e-02 6.546118110418319702e-02 -2.078241854906082153e-02 6.254918407648801804e-03 4.968843758106231689e-01 -1.366174072027206421e-01 5.961574986577033997e-02 -9.301538020372390747e-02 -1.798020005226135254e-01 -9.753999114036560059e-02 -2.637050151824951172e-01 1.357017010450363159e-01 -8.034599572420120239e-02 -2.324679642915725708e-01 5.802732706069946289e-02 -3.263547122478485107e-01 -2.423911839723587036e-01 -4.085950180888175964e-02 -1.392500400543212891e-01 -1.202779486775398254e-01 -5.562965944409370422e-02 -1.164596974849700928e-01 -3.738004714250564575e-02 6.520634889602661133e-02 -2.791556715965270996e-01 7.001151889562606812e-02 4.105910286307334900e-02 3.817290812730789185e-02
1.238704770803451538e-01 3.228612840175628662e-01 2.179527878761291504e-01 -8.991597592830657959e-02 1.096357256174087524e-01 1.310989260673522949e-01 1.649549007415771484e-01 8.121697604656219482e-02 1.548582613468170166e-01 -3.364025652408599854e-01 1.339824050664901733e-01 -7.719915360212326050e-02 1.536568701267242432e-01 4.541532322764396667e-02 -4.550177603960037231e-02 1.127038076519966125e-01 2.086134254932403564e-01 -6.795188784599304199e-02 8.014981448650360107e-02 8.797335438430309296e-03 -3.156290352344512939e-01 -4.442234337329864502e-01 1.095917299389839172e-01 3.147575631737709045e-02 -4.187634959816932678e-02 -1.228387281298637390e-01 2.118095457553863525e-01 2.048947662115097046e-01 -2.048273682594299316e-01 1.864055395126342773e-01 -1.199032589793205261e-01 3.080791048705577850e-02
-1.150203719735145569e-01 3.553311228752136230e-01 1.288719028234481812e-01 -8.224526047706604004e-02 1.545666754245758057e-01 6.231845915317535400e-02 6.952594220638275146e-02 8.411847800016403198e-02 1.680191010236740112e-01 -1.904813200235366821e-01 1.372380554676055908e-02 -2.881156206130981445e-01 -6.463977694511413574e-02 -2.278524637222290039e-02 -1.400482803583145142e-01 -9.170874953269958496e-02 -1.427535116672515869e-01 8.291564881801605225e-02 2.059865146875381470e-01 1.301214564591646194e-02 -1.032200083136558533e-01 -1.347827073186635971e-02 -3.633337840437889099e-02 -7.285792380571365356e-02 3.164747655391693115e-01 -1.706153303384780884e-01 2.829840779304504395e-01 -7.114434242248535156e-02 -2.397464960813522339e-01 4.968127906322479248e-01 7.858965545892715454e-02 -6.940325349569320679e-02
9.693689644336700439e-02 3.586952388286590576e-01 1.972599327564239502e-01 -6.385674327611923218e-02 3.057655319571495056e-02 1.308435201644897461e-01 5.263397097587585449e-02 -5.465609580278396606e-02 -2.396331429481506348e-01 -9.729982167482376099e-02 -1.162855178117752075e-01 -5.566954612731933594e-02 6.608562171459197998e-02 -9.300863370299339294e-03 -4.281736537814140320e-02 1.832982301712036133e-01 -3.428836762905120850e-01 -2.534079551696777344e-01 1.176254004240036011e-01 7.925551384687423706e-02 -4.137503206729888916e-01 -9.167433530092239380e-02 -9.393316507339477539e-02 -1.403325796127319336e-01 1.008378043770790100e-01 -2.470302730798721313e-01 4.711250588297843933e-02 1.346697956323623657e-01 -3.853183388710021973e-01 2.281551808118820190e-02 -8.521304279565811157e-02 1.180216670036315918e-01
-9.984553605318069458e-02 4.506135284900665283e-01 2.302707433700561523e-01 -8.935107290744781494e-02 2.041727006435394287e-01 5.101595073938369751e-02 -1.473186910152435303e-01 -8.790572732686996460e-02 -3.584827855229377747e-02 -6.392796337604522705e-02 -7.447431236505508423e-02 -7.311006635427474976e-02 -5.246783792972564697e-02 -6.058462336659431458e-02 -2.275131829082965851e-02 1.374764591455459595e-01 -1.815854907035827637e-01 -1.081461757421493530e-01 9.870729595422744751e-02 7.940196990966796875e-02 -3.597045838832855225e-01 -1.672327816486358643e-01 -1.933264583349227905e-01 4.734200239181518555e-02 4.019429385662078857e-01 4.849160090088844299e-03 1.380128264427185059e-01 2.351490557193756104e-01 -3.261770606040954590e-01 8.041198551654815674e-02 -4.349046386778354645e-03 6.048661097884178162e-02
-6.428225338459014893e-02 2.751242518424987793e-01 1.102443337440490723e-01 -1.374982595443725586e-01 1.128768622875213623e-01 1.411374509334564209e-01 2.571072876453399658e-01 4.204717651009559631e-02 1.756211370229721069e-01 -3.180241584777832031e-01 1.668851077556610107e-01 -5.312315747141838074e-02 1.111176013946533203e-01 8.189715445041656494e-02 -5.790531262755393982e-02 5.957393348217010498e-02 3.224633634090423584e-01 -2.073843330144882202e-01 9.083603322505950928e-02 7.397416979074478149e-03 -1.375208646059036255e-01 -2.895952761173248291e-01 6.643593311309814453e-02 -5.374314263463020325e-02 -2.978341467678546906e-02 -8.923686295747756958e-02 3.170300722122192383e-01 1.473191976547241211e-01 -4.952277988195419312e-02 4.428555071353912354e-01 6.187126040458679199e-02 -3.363766521215438843e-02
-6.967405229806900024e-02 4.920092523097991943e-01 9.804501384496688843e-02 -2.386962808668613434e-02 1.531273722648620605e-01 1.595652699470520020e-01 4.275956004858016968e-02 -1.125227361917495728e-01 3.211352275684475899e-03 -1.422182023525238037e-01 -2.043232135474681854e-02 -2.071125358343124390e-01 8.253772556781768799e-02 -1.756139844655990601e-01 -5.891737341880798340e-02 9.002440422773361206e-02 -1.358737796545028687e-01 -3.572986125946044922e-01 -7.669116556644439697e-02 1.568432748317718506e-01 -2.952902913093566895e-01 -1.514648795127868652e-01 -8.131929486989974976e-02 -5.606411024928092957e-02 2.077021300792694092e-01 -2.301336824893951416e-01 2.904116511344909668e-01 2.307077050209045410e-01 -5.189224705100059509e-02 -1.625386476516723633e-01 1.916981674730777740e-02 8.407174795866012573e-02
8.998148888349533081e-02 4.376454949378967285e-01 2.445958256721496582e-01 1.678080409765243530e-01 6.344261765480041504e-02 2.006248533725738525e-01 -9.381063282489776611e-03 1.783628165721893311e-01 1.259301509708166122e-02 -3.420317918062210083e-02 -4.070562869310379028e-02 -6.283916532993316650e-02 -1.095736864954233170e-02 -8.235394954681396484e-02 2.294236123561859131e-01 2.129209935665130615e-01 9.767515957355499268e-02 -2.185196429491043091e-01 -1.152307633310556412e-02 -2.621478736400604248e-01 -2.080832123756408691e-01 -1.266270875930786133e-01 -2.026048153638839722e-01 -9.600645303726196289e-02 1.239143460988998413e-01 -2.910508774220943451e-02 -6.401615589857101440e-02 9.003553539514541626e-03 -3.577918112277984619e-01 3.317679166793823242e-01 -7.972070574760437012e-02 1.543815284967422485e-01
1.395849138498306274e-01 1.540964841842651367e-01 1.081058159470558167e-01 8.843617886304855347e-02 1.738438904285430908e-01 -1.587844938039779663e-01 2.801799476146697998e-01 -1.649101972579956055e-01 3.169630169868469238e-01 -2.735325992107391357e-01 5.702079739421606064e-03 -6.394498050212860107e-02 -1.801972836256027222e-01 -3.935093283653259277e-01 -3.167630359530448914e-02 2.050913870334625244e-02 -2.684587538242340088e-01 8.708430081605911255e-02 -1.035357341170310974e-01 1.358088254928588867e-01 -1.389327347278594971e-01 -1.238225027918815613e-01 -2.646143138408660889e-01 2.710512280464172363e-01 -8.575209416449069977e-03 -2.117921710014343262e-01 1.561793964356184006e-02 1.618936099112033844e-02 -9.716216474771499634e-02 1.518154330551624298e-02 1.102857068181037903e-01 2.318826913833618164e-01
-1.419022381305694580e-01 2.914618253707885742e-01 1.828474551439285278e-01 4.890112206339836121e-02 1.128011494874954224e-01 -7.701528072357177734e-02 1.146057546138763428e-01 -1.626707911491394043e-01 2.237538993358612061e-01 -1.984435021877288818e-01 1.092024296522140503e-01 -1.493781656026840210e-01 1.992346160113811493e-02 -2.808210253715515137e-01 -3.212887421250343323e-02 2.569727897644042969e-01 -2.143107652664184570e-01 3.685426339507102966e-02 2.962259650230407715e-01 -2.488663606345653534e-02 -4.091830458492040634e-03 -7.545267790555953979e-02 2.056765109300613403e-01 -1.045614853501319885e-01 3.017082512378692627e-01 -2.836558520793914795e-01 6.671064347028732300e-02 1.430498212575912476e-01 -1.587617546319961548e-01 1.864505708217620850e-01 2.681218683719635010e-01 8.924977481365203857e-02
2.776928618550300598e-02 4.952222853899002075e-02 -1.779997721314430237e-03 2.016299366950988770e-01 1.483185738325119019e-01 -9.209887683391571045e-02 5.426918342709541321e-02 -5.853365361690521240e-02 1.646987348794937134e-01 -2.241897881031036377e-01 -1.660260558128356934e-01 2.702257037162780762e-01 -2.803811728954315186e-01 -1.796357780694961548e-01 2.549826726317405701e-02 3.799991011619567871e-01 -4.023469612002372742e-02 1.147740632295608521e-01 -9.762031584978103638e-02 3.224086761474609375e-02 -1.564567387104034424e-01 4.035247862339019775e-02 -2.449537254869937897e-02 1.477585434913635254e-01 -1.427629441022872925e-01 -3.457319736480712891e-01 3.668413162231445312e-01 1.943748742341995239e-01 -2.425276935100555420e-01 7.669249176979064941e-02 -4.307687282562255859e-02 1.806590408086776733e-01
2.184601426124572754e-01 4.131827652454376221e-01 1.623572260141372681e-01 2.302922122180461884e-02 -4.061697795987129211e-02 2.224300354719161987e-01 -2.811223082244396210e-02 8.782738447189331055e-02 7.003591209650039673e-02 -3.396239876747131348e-01 -5.119205638766288757e-02 5.523968953639268875e-03 2.633922398090362549e-01 -5.559483915567398071e-02 1.910883337259292603e-01 1.049402877688407898e-01 -2.081475257873535156e-01 -8.578132838010787964e-03 7.550106942653656006e-02 -1.314983610063791275e-02 -1.257982850074768066e-01 7.730542216449975967e-03 -2.666485309600830078e-01 -1.457689702510833740e-01 1.598088145256042480e-01 7.846353948116302490e-02 1.907237917184829712e-01 2.335310876369476318e-01 -9.138254821300506592e-02 3.910432457923889160e-01 -4.304443672299385071e-02 9.438651800155639648e-02
1.173569634556770325e-01 3.907681703567504883e-01 3.127225115895271301e-02 3.123809993267059326e-01 3.178826272487640381e-01 -2.683966979384422302e-02 -2.097611278295516968e-01 -1.917197555303573608e-01 8.599276095628738403e-02 -1.262969076633453369e-01 -5.052225291728973389e-02 4.569339100271463394e-03 -2.656491100788116455e-02 -4.506996273994445801e-02 1.396516859531402588e-01 -6.417990475893020630e-02 -1.761531233787536621e-01 -3.234309554100036621e-01 2.650503516197204590e-01 -1.372673064470291138e-01 1.127893552184104919e-01 -1.120307594537734985e-01 1.244898512959480286e-01 3.026253916323184967e-02 -9.955592453479766846e-02 -2.263567447662353516e-01 1.187017261981964111e-01 3.938884288072586060e-02 -2.937690913677215576e-01 1.197708472609519958e-01 5.749414209276437759e-03 2.372298836708068848e-01
-4.095021635293960571e-02 3.460836112499237061e-01 1.150498539209365845e-01 -1.387908402830362320e-02 -3.171396255493164062e-02 -7.869440317153930664e-02 1.133762020617723465e-02 -1.468369960784912109e-01 -1.444202959537506104e-01 -2.155348956584930420e-01 3.432946279644966125e-02 -7.140393555164337158e-02 2.104687839746475220e-01 9.942720830440521240e-02 -1.487481892108917236e-01 4.907549917697906494e-02 -1.563159376382827759e-01 -2.234603762626647949e-01 -8.887506276369094849e-02 6.248980388045310974e-02 -4.815333485603332520e-01 -2.874105870723724365e-01 -1.246473118662834167e-01 -2.321594394743442535e-02 1.891350746154785156e-01 -1.839872300624847412e-01 3.221302330493927002e-01 2.073741108179092407e-01 -2.014620304107666016e-01 -4.563927650451660156e-02 -8.682846277952194214e-02 2.434474788606166840e-02
-2.597204595804214478e-02 8.618736639618873596e-03 1.653540581464767456e-01 -6.240697577595710754e-03 -5.417950078845024109e-02 9.810136258602142334e-02 1.122162118554115295e-01 -1.100182011723518372e-01 3.415451347827911377e-01 -5.151824280619621277e-02 -4.585741758346557617e-01 1.885786093771457672e-02 9.282207489013671875e-02 5.889849364757537842e-02 1.678609549999237061e-01 1.033043265342712402e-01 -3.062200546264648438e-01 -1.349150985479354858e-01 1.080895215272903442e-01 2.459443658590316772e-01 -4.253719002008438110e-02 3.183176741003990173e-02 -2.332295775413513184e-01 -1.337033044546842575e-02 -2.130377292633056641e-01 -7.134098559617996216e-02 1.542632728815078735e-01 3.475329279899597168e-02 -1.899753659963607788e-01 3.779458999633789062e-01 -7.492619007825851440e-02 2.283809930086135864e-01
2.565682679414749146e-02 1.324098557233810425e-01 8.495637774467468262e-02 -6.133880838751792908e-02 -2.040802389383316040e-01 1.088374387472867966e-02 7.250905781984329224e-02 -1.199372112751007080e-01 2.529821693897247314e-01 -1.661596298217773438e-01 -4.993208646774291992e-01 3.323164954781532288e-02 5.109112337231636047e-02 1.578093469142913818e-01 -2.161297388374805450e-02 8.088501542806625366e-02 -2.452339828014373779e-01 -2.241363972425460815e-01 -2.216295525431632996e-02 4.388863146305084229e-01 -4.928061272948980331e-03 -2.023424394428730011e-02 -1.267800629138946533e-01 -2.841159515082836151e-02 6.372373551130294800e-02 -7.701201736927032471e-02 1.888530403375625610e-01 8.263704180717468262e-02 -1.846455782651901245e-01 2.517510354518890381e-01 -1.756122857332229614e-01 1.768043041229248047e-01
-1.280203461647033691e-01 1.917580068111419678e-01 3.259131908416748047e-01 2.127220481634140015e-01 -1.472569406032562256e-01 -2.315439581871032715e-01 2.036450952291488647e-01 -3.879338800907135010e-01 1.581752598285675049e-01 -1.580812931060791016e-01 -4.033311735838651657e-03 3.293243050575256348e-02 -2.923250794410705566e-01 8.670086413621902466e-02 1.255458295345306396e-01 7.209924608469009399e-02 5.736289918422698975e-02 -2.521004527807235718e-03 2.033200114965438843e-01 1.808101870119571686e-02 -1.150529161095619202e-01 3.766952082514762878e-02 1.397240906953811646e-01 9.101334959268569946e-02 1.865256279706954956e-01 -6.053626537322998047e-02 1.921984404325485229e-01 -1.097623854875564575e-01 -3.156036138534545898e-01 2.528221905231475830e-01 -1.363219171762466431e-01 7.803412526845932007e-02
8.308648318052291870e-02 2.540863454341888428e-01 7.146559190005064011e-03 7.391990511678159237e-04 -8.650943636894226074e-02 -1.314440090209245682e-02 2.187936156988143921e-01 -6.026836484670639038e-02 2.285450845956802368e-01 -2.563936710357666016e-01 3.406357392668724060e-02 -1.128405705094337463e-01 1.631989479064941406e-01 -1.724752783775329590e-01 9.357565641403198242e-02 6.504740566015243530e-02 -3.121306896209716797e-01 -3.402720764279365540e-02 -9.130836278200149536e-02 1.756205707788467407e-01 -2.256377637386322021e-01 -4.287566244602203369e-02 9.285093285143375397e-03 -1.487755030393600464e-01 -9.154098480939865112e-02 -1.331236362457275391e-01 -2.463728934526443481e-01 -4.047040268778800964e-02 -4.375811219215393066e-01 3.485336899757385254e-01 1.084664240479469299e-01 2.054292112588882446e-01
1.399627625942230225e-01 4.799347817897796631e-01 -1.009761914610862732e-01 -1.243513897061347961e-01 8.224098384380340576e-02 -1.165019646286964417e-01 1.031347587704658508e-01 7.658892869949340820e-02 1.988312304019927979e-01 -2.867633998394012451e-01 -6.576523929834365845e-02 2.678758800029754639e-01 -1.480661481618881226e-01 -2.353654950857162476e-01 -2.153339087963104248e-01 1.701298356056213379e-01 5.977835133671760559e-02 1.454906612634658813e-01 1.063017249107360840e-01 -6.857772171497344971e-02 -8.578738570213317871e-02 -1.376085728406906128e-01 -6.537186354398727417e-02 -1.895882338285446167e-01 8.040658384561538696e-02 -2.204051315784454346e-01 2.408181875944137573e-01 9.708552807569503784e-02 -1.652686446905136108e-01 2.058163434267044067e-01 1.252725422382354736e-01 1.483408808708190918e-01
1.035925745964050293e-02 2.275826483964920044e-01 -4.326646029949188232e-02 -1.739880628883838654e-02 -1.050080955028533936e-01 1.692729592323303223e-01 1.704891771078109741e-01 -1.641612499952316284e-01 3.905046880245208740e-01 1.308365166187286377e-01 -9.865472465753555298e-02 8.935433812439441681e-03 -3.693854510784149170e-01 1.547798216342926025e-01 9.212990850210189819e-02 2.745058760046958923e-02 -9.808126091957092285e-02 -1.976264119148254395e-01 -1.984128355979919434e-02 3.405020534992218018e-01 -5.755633488297462463e-02 3.526323940604925156e-03 -1.240588426589965820e-01 -9.547382069285959005e-05 -1.546864360570907593e-01 -1.957680583000183105e-01 2.916584312915802002e-01 -5.180865526199340820e-02 -3.150923252105712891e-01 2.254818379878997803e-01 8.493188023567199707e-02 1.004605442285537720e-01
2.738367319107055664e-01 4.795497655868530273e-01 6.335963029414415359e-03 -1.030155494809150696e-01 2.194806486368179321e-01 2.565250396728515625e-01 -2.671862021088600159e-02 -6.980466097593307495e-02 1.713503748178482056e-01 -2.847035229206085205e-01 -1.894277483224868774e-01 -5.549661070108413696e-02 -6.824609637260437012e-02 -2.149720340967178345e-01 -1.771316081285476685e-01 2.979905605316162109e-01 -7.658464461565017700e-02 8.719882927834987640e-03 9.791232645511627197e-02 -7.328857481479644775e-02 -8.163853734731674194e-02 -9.149906225502490997e-03 -1.223650127649307251e-01 6.970695406198501587e-02 2.309730052947998047e-01 -8.593225479125976562e-02 6.497431546449661255e-02 4.795876517891883850e-02 -1.023450717329978943e-01 2.549064457416534424e-01 3.293537348508834839e-02 2.305084615945816040e-01
2.449464797973632812e-01 3.586783111095428467e-01 1.296766698360443115e-01 8.737442642450332642e-02 -6.626144051551818848e-02 2.814662754535675049e-01 2.368277907371520996e-01 -1.672816127538681030e-01 -1.694593206048011780e-02 1.485959999263286591e-02 -1.068545207381248474e-01 2.044766396284103394e-01 2.170253545045852661e-02 -1.882583051919937134e-01 -1.491493135690689087e-01 2.457645088434219360e-01 -7.105931639671325684e-02 1.606692187488079071e-02 -2.068089097738265991e-01 -5.503232777118682861e-02 -3.560729920864105225e-01 1.105651184916496277e-01 -1.925330758094787598e-01 -1.048352643847465515e-01 1.947927325963973999e-01 -3.800788149237632751e-02 7.725670188665390015e-02 2.494444698095321655e-01 -7.848846167325973511e-02 2.775002717971801758e-01 1.234560832381248474e-01 5.249363183975219727e-02
1.561441719532012939e-01 2.483720779418945312e-01 2.138286083936691284e-01 1.640634089708328247e-01 5.444121733307838440e-02 8.108584582805633545e-02 2.715801000595092773e-01 4.785506427288055420e-02 2.108075618743896484e-01 -1.386895775794982910e-01 -1.264714519493281841e-03 1.598344445228576660e-01 -2.138701826333999634e-02 -2.824368774890899658e-01 -9.458864480257034302e-02 -1.938480138778686523e-01 2.528604567050933838e-01 -3.676513209939002991e-02 -1.442707628011703491e-01 3.782902657985687256e-02 -2.605684697628021240e-01 3.002295829355716705e-02 1.344949100166559219e-02 1.732238680124282837e-01 2.186035811901092529e-01 1.662436425685882568e-01 -5.987120419740676880e-02 1.395973265171051025e-01 -3.053339421749114990e-01 -3.477882966399192810e-02 2.208122983574867249e-02 3.997357487678527832e-01
-3.771657645702362061e-01 4.434545040130615234e-01 -1.102606356143951416e-01 7.975710555911064148e-03 3.752021118998527527e-02 -6.574538350105285645e-02 2.915068864822387695e-01 1.307665109634399414e-01 1.084290146827697754e-01 -1.481465399265289307e-01 -1.090348064899444580e-01 3.690165653824806213e-02 2.952541969716548920e-02 -2.096083760261535645e-01 -1.492888480424880981e-01 1.836459636688232422e-01 -1.085491757839918137e-02 9.660477936267852783e-02 1.832873821258544922e-01 -1.501287519931793213e-01 -4.960400983691215515e-02 -9.491623193025588989e-02 -7.705616950988769531e-02 -1.149897649884223938e-01 6.555253639817237854e-03 -1.407493352890014648e-01 2.968351244926452637e-01 6.494245957583189011e-03 -4.050932526588439941e-01 1.286166310310363770e-01 -7.754849642515182495e-02 -4.914612323045730591e-02
1.371625661849975586e-01 1.017836946994066238e-02 3.816724121570587158e-01 4.187288880348205566e-02 8.616447448730468750e-02 -1.649425625801086426e-01 1.695087403059005737e-01 -1.942570656538009644e-01 2.643173635005950928e-01 -7.712190598249435425e-02 -2.360492944717407227e-02 -1.408476978540420532e-01 1.133036538958549500e-01 3.534119110554456711e-03 -1.526227593421936035e-01 -2.999675692990422249e-03 2.635053917765617371e-02 -6.478787399828433990e-03 6.157748401165008545e-02 -6.688673794269561768e-02 -2.953425645828247070e-01 -1.735281497240066528e-01 7.418977469205856323e-02 -3.985099792480468750e-01 -1.267649680376052856e-01 -1.807889789342880249e-01 1.232184469699859619e-01 -1.568997465074062347e-02 -2.775270640850067139e-01 2.544722855091094971e-01 2.973673343658447266e-01 1.230989024043083191e-01
2.182065695524215698e-02 4.989119470119476318e-01 1.513597816228866577e-01 2.863938510417938232e-01 -2.271643877029418945e-01 1.305578183382749557e-02 -8.435970544815063477e-02 -1.191980391740798950e-02 1.824101209640502930e-01 9.403116255998611450e-02 -1.299764811992645264e-01 -2.002742886543273926e-02 1.895157843828201294e-01 -1.435478031635284424e-01 1.323905885219573975e-01 -8.688384294509887695e-02 -2.021063566207885742e-01 -1.071778088808059692e-01 7.303386181592941284e-02 6.364578008651733398e-02 -2.283038944005966187e-02 -1.628577560186386108e-01 -1.830589175224304199e-01 -7.525446265935897827e-02 1.051401570439338684e-01 -2.481791973114013672e-01 -1.272486746311187744e-01 6.732998788356781006e-02 -4.199604690074920654e-01 1.080290749669075012e-01 1.800138652324676514e-01 6.234216317534446716e-02
-2.916097044944763184e-01 2.436193972826004028e-01 2.853348553180694580e-01 -3.797114267945289612e-02 1.822402924299240112e-01 4.168929532170295715e-02 -3.143256902694702148e-02 -1.492416411638259888e-01 2.948984801769256592e-01 -1.461348235607147217e-01 5.056739598512649536e-02 -1.952249556779861450e-01 -1.390610486268997192e-01 -8.770156651735305786e-02 -5.506249889731407166e-02 2.299155443906784058e-01 -1.101036667823791504e-01 -5.777445435523986816e-02 2.829457521438598633e-01 -3.480759263038635254e-02 -1.354575753211975098e-01 -7.097762078046798706e-02 1.899408549070358276e-01 -2.102687358856201172e-01 2.199060320854187012e-01 -1.724286973476409912e-01 -1.770774833858013153e-02 1.262807846069335938e-01 -1.967435181140899658e-01 3.137215673923492432e-01 1.958974897861480713e-01 1.112144440412521362e-01
1.148490011692047119e-01 1.810366213321685791e-01 2.863882482051849365e-02 9.367936849594116211e-02 2.290438301861286163e-02 -1.871687546372413635e-02 1.347027420997619629e-01 -7.727398723363876343e-02 -5.448646098375320435e-02 -1.837048083543777466e-01 6.121142581105232239e-02 5.024291947484016418e-02 4.609654471278190613e-02 -1.481758505105972290e-01 1.013860329985618591e-01 4.887078329920768738e-02 -3.391764163970947266e-01 -2.593895494937896729e-01 -1.585633903741836548e-01 3.625183999538421631e-01 -2.823779582977294922e-01 2.339359931647777557e-02 -3.378751873970031738e-01 -7.788631319999694824e-02 -9.056054055690765381e-03 -3.170575499534606934e-01 -7.203686237335205078e-02 -3.792335465550422668e-02 -3.038736879825592041e-01 2.561258077621459961e-01 -2.924422360956668854e-02 1.851669847965240479e-01
-4.398791864514350891e-02 -5.412919819355010986e-02 -1.707235276699066162e-01 -4.393103718757629395e-02 -1.177479624748229980e-01 -1.743843778967857361e-02 3.590668737888336182e-01 2.188941091299057007e-02 3.260187208652496338e-01 -1.448616683483123779e-01 -1.888339817523956299e-01 2.177521586418151855e-01 -1.124461665749549866e-01 1.178445667028427124e-01 2.488099783658981323e-02 -1.266238242387771606e-01 -2.541694641113281250e-01 -1.608486920595169067e-01 9.434739500284194946e-02 2.412937283515930176e-01 -3.737876564264297485e-02 -2.945691905915737152e-02 1.260292977094650269e-01 6.371827423572540283e-02 -6.010477244853973389e-02 -1.962419301271438599e-01 7.133647054433822632e-02 2.488457709550857544e-01 -3.744314610958099365e-01 2.047073245048522949e-01 -2.012543678283691406e-01 2.353711873292922974e-01
-6.552137783728539944e-04 -7.064273953437805176e-02 4.165578633546829224e-02 2.350145727396011353e-01 3.017446994781494141e-01 5.517894029617309570e-02 1.181765794754028320e-01 -1.538137812167406082e-02 1.952908039093017578e-01 -1.735491901636123657e-01 -1.529700160026550293e-01 -2.223597615957260132e-01 -2.014048583805561066e-02 -9.169938974082469940e-03 -1.773687303066253662e-01 3.553512096405029297e-01 5.178626626729965210e-02 -7.038669288158416748e-02 -7.159710675477981567e-02 1.354991048574447632e-01 -3.096379935741424561e-01 3.095749914646148682e-01 1.103638485074043274e-01 -1.681182682514190674e-01 -5.323724076151847839e-02 -2.326443046331405640e-01 -1.817973144352436066e-02 1.505380719900131226e-01 -1.809433400630950928e-01 2.759140729904174805e-01 5.251615121960639954e-02 2.748898863792419434e-01
-3.330956101417541504e-01 1.901159249246120453e-02 5.574531108140945435e-02 1.467095911502838135e-01 1.119477599859237671e-01 1.988656818866729736e-01 -3.919672966003417969e-02 -2.308722734451293945e-01 3.902867138385772705e-01 3.631369024515151978e-02 -8.950764685869216919e-02 3.033879697322845459e-01 -1.277604848146438599e-01 5.282120779156684875e-02 1.196049749851226807e-01 -5.055302754044532776e-02 7.012398540973663330e-02 -4.355463758111000061e-02 -6.702354550361633301e-02 2.626535296440124512e-02 -3.916175663471221924e-02 1.553333848714828491e-01 -2.778263390064239502e-01 -2.160298973321914673e-01 4.167826846241950989e-02 2.646408602595329285e-02 2.042794227600097656e-01 1.243624314665794373e-01 -3.178794682025909424e-01 2.165891826152801514e-01 -2.561675012111663818e-01 1.809305846691131592e-01
-3.006551861763000488e-01 1.892146319150924683e-01 1.227334723807871342e-03 1.141611635684967041e-01 -8.255777508020401001e-02 1.627108901739120483e-01 2.560583055019378662e-01 -1.755162626504898071e-01 6.677573174238204956e-02 -3.582220077514648438e-01 -1.371041685342788696e-01 -5.761743709444999695e-02 -4.942739382386207581e-02 9.668949991464614868e-02 1.320705115795135498e-01 -3.818641602993011475e-01 9.224587678909301758e-02 -2.371376901865005493e-01 7.478685677051544189e-02 1.571770459413528442e-01 9.683489054441452026e-02 -5.237283557653427124e-02 -1.020900383591651917e-01 -2.261176938191056252e-03 1.742124408483505249e-01 1.822411864995956421e-01 2.405880540609359741e-01 8.991619944572448730e-02 -1.399711966514587402e-01 2.785359323024749756e-01 -6.458386033773422241e-02 2.295432537794113159e-01
-2.585315518081188202e-02 4.271089434623718262e-01 7.329516112804412842e-02 6.987660657614469528e-03 1.027342230081558228e-01 1.811412274837493896e-01 1.471181958913803101e-01 1.713681370019912720e-01 -3.636245429515838623e-02 -8.578491210937500000e-02 1.591670215129852295e-01 4.636084660887718201e-02 2.330716699361801147e-02 -2.915088832378387451e-01 6.778868287801742554e-02 -1.632975637912750244e-01 -1.737445741891860962e-01 -7.079269853420555592e-04 1.710779666900634766e-01 2.611138485372066498e-02 -3.070799112319946289e-01 4.896461963653564453e-02 -1.309397816658020020e-01 -1.464710086584091187e-01 1.106432229280471802e-01 -3.174469769001007080e-01 -1.779528707265853882e-02 1.890507191419601440e-01 -2.575079202651977539e-01 1.427326500415802002e-01 3.366344869136810303e-01 1.401990205049514771e-01
1.208470165729522705e-01 3.401799798011779785e-01 1.179216951131820679e-01 1.778727173805236816e-01 -1.691320538520812988e-01 1.716529764235019684e-02 1.328168809413909912e-01 7.770992815494537354e-02 -4.734759405255317688e-02 -3.292649239301681519e-02 1.022174581885337830e-01 3.675792217254638672e-01 2.001407928764820099e-02 -1.737973541021347046e-01 2.038671225309371948e-01 -1.252592504024505615e-01 1.695839613676071167e-01 -4.101298749446868896e-01 -1.242938265204429626e-01 -2.193536795675754547e-02 -2.320917993783950806e-01 -9.378264844417572021e-02 3.907724842429161072e-02 -1.367193460464477539e-01 1.064060553908348083e-01 1.076945513486862183e-01 2.228619009256362915e-01 1.029241681098937988e-01 -3.277597427368164062e-01 1.824500262737274170e-01 5.984034389257431030e-02 1.074730083346366882e-01
1.141356825828552246e-01 4.017756879329681396e-01 -7.466306537389755249e-02 1.938650608062744141e-01 -6.280831992626190186e-02 7.749136537313461304e-02 1.701175123453140259e-01 1.277154684066772461e-01 3.030233681201934814e-01 -1.352142691612243652e-01 1.334166228771209717e-01 2.309239953756332397e-01 5.136728286743164062e-02 -2.055833190679550171e-01 -1.811846345663070679e-01 2.002934515476226807e-01 -7.811367046087980270e-03 5.887832492589950562e-02 2.659662067890167236e-01 2.250613868236541748e-01 -1.140435636043548584e-01 -1.512280702590942383e-01 -7.223854959011077881e-02 -2.755500562489032745e-02 -1.064385939389467239e-02 -3.557533621788024902e-01 1.464812904596328735e-01 -3.793281735852360725e-03 -3.041122555732727051e-01 8.279469609260559082e-02 -7.204378396272659302e-02 -9.307748079299926758e-02
2.330143600702285767e-01 6.927848607301712036e-02 1.234559714794158936e-01 1.421056836843490601e-01 6.470450665801763535e-03 -8.388636261224746704e-02 6.674942374229431152e-02 8.551953732967376709e-02 3.241531550884246826e-02 -1.412727776914834976e-02 1.011606603860855103e-01 4.173468053340911865e-01 -4.124194383621215820e-02 -3.620500564575195312e-01 -1.687501370906829834e-02 -2.813028870150446892e-03 1.760403066873550415e-01 -3.854572772979736328e-01 9.344436973333358765e-02 -3.009648993611335754e-02 -1.650748848915100098e-01 -4.596173390746116638e-02 1.599551290273666382e-01 -1.534225344657897949e-01 9.946047514677047729e-02 -1.036533191800117493e-01 1.379956752061843872e-01 1.276804953813552856e-01 -2.959907948970794678e-01 3.912011682987213135e-01 5.455958470702171326e-02 2.422423101961612701e-02
-3.788386285305023193e-02 2.524527013301849365e-01 3.776324447244405746e-03 9.162467718124389648e-02 7.454589754343032837e-02 -2.847004830837249756e-01 2.274460047483444214e-01 -2.098965644836425781e-01 3.882602453231811523e-01 -1.650834977626800537e-01 9.202220290899276733e-02 1.301992833614349365e-01 -2.755237556993961334e-02 2.247182279825210571e-02 9.754389524459838867e-02 1.011681482195854187e-01 -2.437498718500137329e-01 -3.134848475456237793e-01 1.173899173736572266e-01 2.242104560136795044e-01 -1.897224187850952148e-01 -9.031420946121215820e-02 -2.697051130235195160e-02 -2.158520072698593140e-01 -1.829504519701004028e-01 2.369373142719268799e-01 2.106818556785583496e-01 1.705898642539978027e-01 -1.338494271039962769e-01 8.162266016006469727e-02 1.011438071727752686e-01 9.206869453191757202e-02
8.677935227751731873e-03 1.929120719432830811e-01 -3.219839185476303101e-02 -7.391203194856643677e-02 1.145205721259117126e-01 1.368597894906997681e-01 4.037494957447052002e-02 -3.266113698482513428e-01 2.810444831848144531e-01 -1.014718115329742432e-01 -3.034180998802185059e-01 9.415260702371597290e-02 1.566023081541061401e-01 1.271101236343383789e-01 -7.203565537929534912e-02 2.863052859902381897e-02 -3.377697765827178955e-01 -2.382759451866149902e-01 1.575821638107299805e-01 3.580613434314727783e-01 -1.709927618503570557e-01 -3.033202700316905975e-02 -1.539303660392761230e-01 1.316968537867069244e-02 -2.129490226507186890e-01 -1.912657469511032104e-01 1.647110134363174438e-01 1.093348786234855652e-01 -2.777207270264625549e-02 2.370956838130950928e-01 -1.521911174058914185e-01 8.210073225200176239e-03
-1.929000467061996460e-01 4.676152765750885010e-01 -2.218133807182312012e-01 2.476144134998321533e-01 1.181125417351722717e-01 8.267427980899810791e-02 1.363966912031173706e-01 1.952147297561168671e-02 1.929912418127059937e-01 -1.122120395302772522e-01 -2.419411838054656982e-01 2.919729948043823242e-01 -9.690070152282714844e-02 8.083953708410263062e-02 1.779716759920120239e-01 -8.059617131948471069e-02 -9.061413258314132690e-02 -2.254159599542617798e-01 -1.237127408385276794e-01 1.325401216745376587e-01 -4.447635635733604431e-02 2.374257706105709076e-02 -4.068936407566070557e-02 7.406986504793167114e-02 9.778564423322677612e-02 -7.131405919790267944e-02 1.954031586647033691e-01 4.833953455090522766e-02 -3.835269808769226074e-02 1.900749951601028442e-01 -2.351406216621398926e-01 3.106272816658020020e-01
6.738888472318649292e-02 2.751983106136322021e-01 5.905048921704292297e-03 8.953540772199630737e-02 1.865644939243793488e-02 1.495624184608459473e-01 -4.448982700705528259e-02 6.210811436176300049e-02 2.590249478816986084e-01 -9.716825187206268311e-02 -6.078020669519901276e-04 -2.661977410316467285e-01 -1.340896785259246826e-01 -1.874153614044189453e-01 -2.485865056514739990e-01 5.827980116009712219e-02 -1.081280112266540527e-01 3.576114540919661522e-03 2.084155678749084473e-01 1.367613524198532104e-01 -1.138342246413230896e-01 2.187492549419403076e-01 -9.192126989364624023e-02 -1.888794302940368652e-01 2.820933759212493896e-01 -2.005130052566528320e-01 1.553893387317657471e-01 -6.035085022449493408e-02 -1.831156164407730103e-01 4.594912007451057434e-02 -1.940543353557586670e-01 4.666652679443359375e-01
-2.300669625401496887e-02 2.989675700664520264e-01 1.699336022138595581e-01 -3.285290300846099854e-02 -1.664233207702636719e-01 1.131282523274421692e-01 -8.693724870681762695e-03 -1.134255751967430115e-01 4.395211115479469299e-02 -4.563529510051012039e-03 -1.646870970726013184e-01 1.403672546148300171e-01 -1.226086728274822235e-02 1.407339330762624741e-02 -1.051500216126441956e-01 -1.552956104278564453e-01 5.475228652358055115e-02 -6.293168663978576660e-02 1.021279096603393555e-01 2.983368933200836182e-01 -1.889474242925643921e-01 -5.445355549454689026e-02 1.354771107435226440e-01 -4.589446783065795898e-01 -1.119451746344566345e-01 -2.527420818805694580e-01 2.898074872791767120e-02 5.031020846217870712e-03 -5.109296441078186035e-01 7.935398072004318237e-02 5.482245981693267822e-02 1.439673602581024170e-01
7.494012266397476196e-02 9.369039535522460938e-02 7.033871859312057495e-02 5.115092173218727112e-02 9.984337538480758667e-02 -2.121690846979618073e-02 1.710965037345886230e-01 -8.874993026256561279e-02 -1.820393502712249756e-01 -3.752664625644683838e-01 -1.011085137724876404e-01 1.419191211462020874e-01 2.030379325151443481e-01 2.682146616280078888e-02 1.965732779353857040e-03 -1.700812205672264099e-02 -1.779022961854934692e-01 -2.353186458349227905e-01 3.668781518936157227e-01 1.259499043226242065e-01 -4.873911738395690918e-01 -2.236266136169433594e-01 1.117132827639579773e-01 -5.078619718551635742e-02 1.496543586254119873e-01 -2.601515874266624451e-02 -3.643389791250228882e-02 2.903449535369873047e-02 -3.220262229442596436e-01 1.047518178820610046e-01 4.798830673098564148e-02 3.978851065039634705e-02
-1.840137541294097900e-01 4.438028037548065186e-01 1.515601426362991333e-01 7.348287850618362427e-02 1.366387903690338135e-01 -1.056046597659587860e-02 2.224179506301879883e-01 -3.179511725902557373e-01 5.025851354002952576e-02 1.088945344090461731e-01 -1.459785830229520798e-02 -2.166347205638885498e-01 -5.736434832215309143e-02 -7.813119143247604370e-02 2.490523084998130798e-02 9.527138620615005493e-02 -2.105168551206588745e-01 1.739617995917797089e-02 8.741267770528793335e-02 2.997893095016479492e-01 -1.848786771297454834e-01 8.903238922357559204e-02 8.014842122793197632e-02 1.464224308729171753e-01 2.631698548793792725e-01 -1.132825314998626709e-01 1.585735827684402466e-01 -1.357711255550384521e-01 -1.123854592442512512e-01 2.855531573295593262e-01 1.959768533706665039e-01 1.431442946195602417e-01
-8.942767977714538574e-02 5.613848567008972168e-02 2.870848476886749268e-01 3.576651215553283691e-01 -5.414502695202827454e-02 -5.326641350984573364e-02 1.620514094829559326e-01 3.501567244529724121e-02 2.399505972862243652e-01 -8.969610929489135742e-02 5.666363611817359924e-02 -1.523991525173187256e-01 -1.365988552570343018e-01 1.186309456825256348e-01 1.656082831323146820e-02 9.327162057161331177e-02 -1.214986220002174377e-01 -1.786994189023971558e-01 -2.902484238147735596e-01 -2.317855978617444634e-04 -2.262188643217086792e-01 1.790559738874435425e-01 -1.007216572761535645e-01 -3.809957504272460938e-01 1.567391306161880493e-01 -1.444823741912841797e-01 -1.262372136116027832e-01 1.474544703960418701e-01 -1.677339226007461548e-01 3.384125530719757080e-01 1.265897601842880249e-01 -1.438387762755155563e-02
-1.459138393402099609e-01 2.192139178514480591e-01 -1.160761192440986633e-01 -2.390221506357192993e-02 -4.593205824494361877e-02 4.075518995523452759e-02 4.367936402559280396e-02 -1.393245458602905273e-01 4.860832095146179199e-01 -6.394711881875991821e-02 -7.725304365158081055e-02 1.755292862653732300e-01 -9.378260374069213867e-02 9.727765619754791260e-02 8.608142286539077759e-02 -3.705497458577156067e-02 -8.382526785135269165e-02 -2.947044372558593750e-01 5.439223349094390869e-02 4.276154041290283203e-01 -1.624450534582138062e-01 -1.271036565303802490e-01 7.459791749715805054e-02 1.404842585325241089e-01 -2.061443030834197998e-01 -1.546075642108917236e-01 1.670887470245361328e-01 5.843848455697298050e-03 -2.004489898681640625e-01 1.388041377067565918e-01 -1.440945118665695190e-01 2.554154098033905029e-01
-8.244611322879791260e-02 2.412261515855789185e-01 6.635213643312454224e-02 2.539266049861907959e-01 -1.842413395643234253e-01 2.619121074676513672e-01 2.144451141357421875e-01 -4.192249774932861328e-01 -4.452207311987876892e-02 -3.421785831451416016e-01 -1.243473812937736511e-01 2.079857438802719116e-01 -7.852548360824584961e-02 1.748999208211898804e-01 -1.097960174083709717e-01 -2.503864467144012451e-01 -1.895687542855739594e-02 -1.201957017183303833e-01 -1.102164015173912048e-02 4.030135273933410645e-02 6.088814511895179749e-02 -9.699340909719467163e-02 1.508236024528741837e-02 -1.439217180013656616e-01 9.229662269353866577e-02 -4.249818250536918640e-02 1.156646758317947388e-01 1.006425395607948303e-01 -8.658669143915176392e-02 3.535735905170440674e-01 -9.541860222816467285e-02 1.627954393625259399e-01
3.144088685512542725e-01 -2.430308051407337189e-02 1.760603338479995728e-01 8.483949303627014160e-02 1.981982737779617310e-01 -4.743669554591178894e-02 8.514760062098503113e-03 7.265718653798103333e-03 1.341230571269989014e-01 6.723010446876287460e-03 -2.825395204126834869e-02 2.764822542667388916e-01 -5.837874859571456909e-02 -8.273701369762420654e-02 1.411651372909545898e-01 -8.932188898324966431e-02 7.531330734491348267e-02 -1.913770139217376709e-01 -2.693572826683521271e-02 4.498670995235443115e-01 -3.606827259063720703e-01 -1.262341588735580444e-01 -9.698722511529922485e-02 -8.576553314924240112e-02 6.977454293519258499e-03 -2.128339260816574097e-01 1.145532578229904175e-01 1.586840003728866577e-01 -4.552091285586357117e-02 2.860441207885742188e-01 4.191515035927295685e-03 3.339393734931945801e-01
-1.371636614203453064e-02 4.032627344131469727e-01 -1.946954131126403809e-01 9.418036788702011108e-02 -1.543114930391311646e-01 2.473295666277408600e-02 4.696385562419891357e-02 1.852347850799560547e-01 2.536183297634124756e-01 -7.557895034551620483e-02 -3.774750977754592896e-02 -3.425726201385259628e-03 3.589857742190361023e-02 -3.710750043392181396e-01 2.349875867366790771e-02 2.138258665800094604e-01 2.199872210621833801e-02 -1.311257630586624146e-01 -8.025304973125457764e-02 4.385120049118995667e-02 -9.861355647444725037e-04 -5.802135169506072998e-02 -1.193454936146736145e-01 -2.164972573518753052e-01 2.989467978477478027e-01 -2.143118977546691895e-01 2.183155119419097900e-01 4.373965412378311157e-02 -8.675729483366012573e-02 4.109026491641998291e-01 -9.427443146705627441e-02 1.099595502018928528e-01
-2.326236814260482788e-01 6.906915456056594849e-02 -4.253442585468292236e-02 6.860967725515365601e-02 3.602866828441619873e-02 -6.435051560401916504e-02 1.519502401351928711e-01 -2.152188867330551147e-01 1.853808164596557617e-01 -1.726592481136322021e-01 -1.984906941652297974e-01 -4.117101430892944336e-02 1.948808133602142334e-01 -7.186721265316009521e-02 7.123721390962600708e-02 9.007038921117782593e-02 -1.671762317419052124e-01 -2.495524585247039795e-01 -2.669284045696258545e-01 -5.049755424261093140e-02 1.372423954308032990e-02 -2.434053272008895874e-01 1.721466779708862305e-01 -1.683468371629714966e-01 -1.109444275498390198e-01 -1.885484158992767334e-01 1.836876273155212402e-01 3.084274232387542725e-01 -4.327042996883392334e-01 -2.716456167399883270e-02 -2.024129591882228851e-02 2.271723151206970215e-01
-1.753434240818023682e-01 3.598290681838989258e-01 5.140349641442298889e-02 1.686523109674453735e-01 -1.687866151332855225e-01 1.619535386562347412e-01 2.337564378976821899e-01 -2.218427807092666626e-01 7.507082773372530937e-04 -1.737748980522155762e-01 -1.218521744012832642e-01 -2.283391803503036499e-01 5.392399057745933533e-02 -2.407678663730621338e-01 5.391700193285942078e-02 1.041248217225074768e-01 -8.612392842769622803e-02 -2.510103583335876465e-01 -5.897764489054679871e-02 2.692230790853500366e-02 -2.334043830633163452e-01 1.925269216299057007e-01 9.368951618671417236e-02 -1.462233513593673706e-01 -2.536216080188751221e-01 -2.006649971008300781e-03 -1.561785698868334293e-03 2.078437954187393188e-01 -3.921747803688049316e-01 1.192879304289817810e-01 -5.619028583168983459e-02 5.708990618586540222e-02
6.154378131031990051e-02 2.676297426223754883e-01 1.142655089497566223e-01 -5.613774806261062622e-02 -1.235458403825759888e-01 1.025634780526161194e-01 2.693589925765991211e-01 2.106311544775962830e-02 -3.715831413865089417e-02 3.643130138516426086e-02 -3.051939047873020172e-02 -8.528691530227661133e-02 -5.691913142800331116e-02 -1.702362149953842163e-01 -1.480729281902313232e-01 -5.195688083767890930e-02 -4.362183511257171631e-01 -2.132582813501358032e-01 1.014381274580955505e-01 2.656756937503814697e-01 -6.644831597805023193e-02 -2.411492913961410522e-01 -1.500535905361175537e-01 -1.647858917713165283e-01 2.348264902830123901e-01 1.657555997371673584e-01 4.421586054377257824e-04 1.849028915166854858e-01 -2.600762546062469482e-01 1.768317073583602905e-01 -4.041593894362449646e-02 3.092112541198730469e-01
1.898666024208068848e-01 2.357440143823623657e-01 1.346041564829647541e-03 1.814684420824050903e-01 3.747422946617007256e-03 8.136145025491714478e-02 7.821051031351089478e-02 5.450786557048559189e-03 9.471568465232849121e-02 -3.399142622947692871e-01 -1.859706826508045197e-02 6.640966981649398804e-02 -2.215288579463958740e-02 -1.998161375522613525e-01 -2.702466547489166260e-01 8.617999404668807983e-02 -8.894452452659606934e-02 -7.697473466396331787e-02 9.515453875064849854e-02 -7.127484679222106934e-02 -1.716396212577819824e-01 -6.445465236902236938e-02 -1.810922026634216309e-01 1.676382273435592651e-01 4.147264361381530762e-01 -3.264750242233276367e-01 1.715401411056518555e-01 -5.711894482374191284e-02 6.640940159559249878e-02 3.800154626369476318e-01 1.005180627107620239e-01 1.408394873142242432e-01
1.525280475616455078e-01 -4.535869229584932327e-03 3.876371979713439941e-01 -1.045937743037939072e-02 -1.421269308775663376e-02 1.431926786899566650e-01 8.825815469026565552e-02 1.790099591016769409e-01 1.321469545364379883e-01 1.488522440195083618e-01 -6.547943502664566040e-02 3.851712346076965332e-01 -1.036597602069377899e-02 -6.086631864309310913e-02 -4.245879128575325012e-02 -2.442700415849685669e-02 5.417256802320480347e-02 -2.024028748273849487e-01 3.152657672762870789e-02 2.184387147426605225e-01 -2.375107258558273315e-01 -1.820693612098693848e-01 -4.352601245045661926e-02 -4.041349887847900391e-01 3.391838818788528442e-02 -8.597070723772048950e-02 1.608394682407379150e-01 1.308500319719314575e-01 -2.316491752862930298e-01 3.027331233024597168e-01 -8.945198357105255127e-02 1.228523924946784973e-01
-1.994824595749378204e-02 3.941313028335571289e-01 3.447305411100387573e-03 3.449015617370605469e-01 2.746191620826721191e-01 2.049652040004730225e-01 1.303905434906482697e-02 -1.944455951452255249e-01 2.890715599060058594e-01 -1.274835225194692612e-02 -1.597381383180618286e-01 -1.065009161829948425e-01 2.674162946641445160e-02 -9.078640490770339966e-02 8.806914836168289185e-02 -1.854719519615173340e-01 -1.238114759325981140e-01 -2.103562206029891968e-01 2.707813978195190430e-01 -8.948647975921630859e-02 6.022297590970993042e-02 -8.757566660642623901e-02 1.835770346224308014e-02 1.438894105376675725e-04 -2.925005741417407990e-03 -3.736690878868103027e-01 -4.075382277369499207e-02 2.921411022543907166e-02 3.901061788201332092e-02 8.595689386129379272e-02 5.840635672211647034e-02 3.019520938396453857e-01
-1.846018731594085693e-01 -6.570889800786972046e-02 1.144353747367858887e-01 3.508989214897155762e-01 -2.094908058643341064e-01 3.383041918277740479e-02 1.471254527568817139e-01 -9.368602931499481201e-02 -6.043227761983871460e-02 -2.324111908674240112e-01 -2.748554944992065430e-01 8.349222689867019653e-02 1.391638815402984619e-01 -3.094925582408905029e-01 8.020374923944473267e-02 2.119004875421524048e-01 4.112878069281578064e-02 -4.245061576366424561e-01 -4.874663800001144409e-02 6.538402754813432693e-03 -2.155302166938781738e-01 -2.292987406253814697e-01 2.504167612642049789e-03 -1.198698114603757858e-02 6.726120773237198591e-05 -5.965648964047431946e-02 8.554202318191528320e-02 2.968710362911224365e-01 -2.215882986783981323e-01 -9.677701629698276520e-03 -5.538804107345640659e-04 1.074877008795738220e-01
1.679443567991256714e-01 1.564864367246627808e-01 3.586272150278091431e-02 2.841122746467590332e-01 -1.926551572978496552e-02 -3.980552032589912415e-02 1.204751804471015930e-01 -1.088003069162368774e-01 7.887748628854751587e-02 6.032389029860496521e-02 1.109870523214340210e-01 6.380280107259750366e-02 1.626407057046890259e-01 6.276503205299377441e-02 1.266742497682571411e-01 -2.144317775964736938e-01 -6.721841543912887573e-02 -7.930992543697357178e-02 -2.458287589251995087e-02 1.941242963075637817e-01 -2.137212306261062622e-01 -2.458041608333587646e-01 3.409375250339508057e-02 -3.168870210647583008e-01 -1.110141575336456299e-01 -2.471895515918731689e-01 -4.525342583656311035e-02 2.225423753261566162e-01 -4.848266541957855225e-01 1.844422966241836548e-01 -6.286196410655975342e-02 2.520406544208526611e-01
-4.060079902410507202e-02 2.184683233499526978e-01 2.614432573318481445e-01 7.305760681629180908e-02 4.692264273762702942e-02 1.065389290452003479e-01 -8.779554627835750580e-03 -3.308734893798828125e-01 5.680108070373535156e-02 2.474214285612106323e-01 4.792562127113342285e-02 3.828127402812242508e-03 9.051910042762756348e-02 -7.444120198488235474e-02 -1.531371623277664185e-01 -2.898183465003967285e-01 -4.494593665003776550e-02 -8.452174067497253418e-02 -2.637815475463867188e-02 1.077339053153991699e-01 -5.111687816679477692e-03 -3.950076103210449219e-01 -4.863710701465606689e-02 -1.037064269185066223e-01 1.574769616127014160e-01 -3.066799137741327286e-03 1.345766633749008179e-01 1.641124188899993896e-01 -4.172446727752685547e-01 1.540074646472930908e-01 2.313175350427627563e-01 2.325402051210403442e-01
-1.338921487331390381e-01 1.189162656664848328e-01 1.700505763292312622e-01 8.112438768148422241e-02 1.537119150161743164e-01 -5.270081013441085815e-02 1.687483042478561401e-01 -2.954541519284248352e-02 -1.270733475685119629e-01 -1.143462434411048889e-01 -9.307264350354671478e-03 2.768769860267639160e-01 -4.876087978482246399e-02 -2.088183462619781494e-01 -5.574304610490798950e-02 1.710416525602340698e-01 2.178163640201091766e-02 -2.374007254838943481e-01 1.640079617500305176e-01 1.055198907852172852e-01 -2.765444815158843994e-01 2.438774257898330688e-01 -1.874567270278930664e-01 -1.276771873235702515e-01 7.358749210834503174e-02 6.116487085819244385e-02 1.556368172168731689e-01 -1.700630336999893188e-01 -4.252049326896667480e-01 9.651523083448410034e-02 2.437837570905685425e-01 3.134612441062927246e-01
9.938037022948265076e-03 1.092446669936180115e-01 3.926427364349365234e-01 1.512662023305892944e-01 -2.627294361591339111e-01 -8.464769273996353149e-02 1.931833773851394653e-01 -6.615646928548812866e-02 9.237493574619293213e-02 -6.762523949146270752e-02 -2.614123374223709106e-02 -2.436459362506866455e-01 -8.039174973964691162e-02 1.671532727777957916e-02 -1.903491914272308350e-01 1.540309041738510132e-01 -1.982825249433517456e-01 3.853680938482284546e-02 7.340315729379653931e-02 4.538770020008087158e-02 -2.846317552030086517e-02 4.159544408321380615e-02 -1.570172025822103024e-03 -2.475874274969100952e-01 3.844699859619140625e-01 5.426017567515373230e-02 2.081929296255111694e-01 9.990663081407546997e-02 -1.863805651664733887e-01 2.641403973102569580e-01 8.054059743881225586e-02 3.549675047397613525e-01
5.760350823402404785e-02 6.699443329125642776e-04 -7.923218607902526855e-02 8.103374391794204712e-02 5.048622190952301025e-02 1.110594719648361206e-01 -9.115393459796905518e-02 4.393919557332992554e-02 2.995615601539611816e-01 -3.544884920120239258e-01 -1.118109375238418579e-01 2.995232939720153809e-01 -7.462711632251739502e-02 -2.761001139879226685e-02 1.088325753808021545e-01 2.564294636249542236e-01 -2.080854326486587524e-01 -1.403116285800933838e-01 -1.158241778612136841e-01 3.268168568611145020e-01 -2.656093835830688477e-01 -2.837271988391876221e-01 -8.028666675090789795e-02 -4.135307297110557556e-02 -9.102371521294116974e-03 3.740725340321660042e-03 7.563965767621994019e-02 2.705230116844177246e-01 -2.574468255043029785e-01 -7.572969421744346619e-03 -5.320821888744831085e-03 2.634103000164031982e-01
-5.020780954509973526e-04 1.192925125360488892e-01 1.777290701866149902e-01 1.700592488050460815e-01 2.926616966724395752e-01 2.038444876670837402e-01 4.117403551936149597e-02 -3.002730309963226318e-01 2.255855351686477661e-01 -9.030272066593170166e-02 6.891855597496032715e-02 -2.676251577213406563e-03 -1.631624102592468262e-01 -3.841146826744079590e-02 1.196460425853729248e-01 -3.761506453156471252e-02 2.006110697984695435e-01 -1.417072117328643799e-01 2.065091431140899658e-01 -1.648779362440109253e-01 2.831909433007240295e-02 -1.633832454681396484e-01 -1.341305226087570190e-01 -1.464905440807342529e-01 1.096225678920745850e-01 -1.379952281713485718e-01 -1.094864308834075928e-01 3.000118136405944824e-01 -4.427238702774047852e-01 -1.270487904548645020e-01 -8.843635767698287964e-02 2.201063185930252075e-01
1.813914179801940918e-01 3.713817596435546875e-01 1.540288776159286499e-01 2.186317592859268188e-01 -1.220506280660629272e-01 2.107514142990112305e-01 2.177367173135280609e-02 -3.408051431179046631e-01 1.860788762569427490e-01 7.936988025903701782e-02 1.677432805299758911e-01 7.803324609994888306e-02 7.994115352630615234e-02 -3.293643295764923096e-01 -1.628682911396026611e-01 5.355205386877059937e-02 4.450678452849388123e-02 -2.478449605405330658e-02 3.304210305213928223e-02 6.914872676134109497e-02 -2.792316377162933350e-01 9.292299300432205200e-02 -2.182154208421707153e-01 3.833875432610511780e-02 6.147210299968719482e-02 -1.855555176734924316e-01 1.580962091684341431e-01 1.093200147151947021e-01 -1.119106486439704895e-01 2.197598218917846680e-01 2.217167913913726807e-01 1.816678792238235474e-01
-1.346923559904098511e-01 1.043537333607673645e-01 1.886759847402572632e-01 -1.256431825459003448e-02 2.692499160766601562e-01 -7.155321538448333740e-02 -7.882030680775642395e-03 -4.232338070869445801e-02 2.253824919462203979e-01 2.537632882595062256e-01 -1.910740286111831665e-01 -1.226384118199348450e-01 1.218458190560340881e-01 -1.773069500923156738e-01 2.516390569508075714e-02 1.424743235111236572e-01 3.063210472464561462e-02 -4.302881658077239990e-01 7.421682123094797134e-03 1.234341859817504883e-01 -1.109516769647598267e-01 -2.172531634569168091e-01 1.176395416259765625e-01 -9.935330599546432495e-02 1.057585105299949646e-01 -3.352038934826850891e-02 -3.821495920419692993e-03 1.258318275213241577e-01 -3.332486152648925781e-01 1.245162710547447205e-01 1.908003389835357666e-01 3.821871578693389893e-01
1.633974313735961914e-01 2.360628694295883179e-01 1.878102719783782959e-01 1.607691645622253418e-01 1.614212989807128906e-01 1.782975345849990845e-01 2.939089536666870117e-01 -5.423257499933242798e-02 1.587129086256027222e-01 -1.544740945100784302e-01 -4.533762633800506592e-01 2.100757509469985962e-02 1.073065176606178284e-01 1.126002240926027298e-02 2.604637742042541504e-01 1.318022906780242920e-01 -2.615014649927616119e-02 -2.203429341316223145e-01 1.940293982625007629e-02 -2.983123995363712311e-02 -6.731370091438293457e-02 -1.539850980043411255e-01 1.328435242176055908e-01 -6.272383034229278564e-02 1.817853897809982300e-01 -3.476360440254211426e-01 -3.131728246808052063e-02 2.906181216239929199e-01 1.009193342179059982e-02 3.692459315061569214e-02 -4.711971431970596313e-02 -1.184922978281974792e-01
1.174526065587997437e-01 1.925924122333526611e-01 1.882114112377166748e-01 1.917745321989059448e-01 -8.108766376972198486e-02 -6.561569124460220337e-02 -1.178336665034294128e-01 5.882188677787780762e-02 5.449223145842552185e-02 -1.425606757402420044e-01 -8.722516149282455444e-02 5.743271857500076294e-02 7.886051386594772339e-02 -2.697729170322418213e-01 1.093139648437500000e-01 -2.426567673683166504e-01 -1.430386900901794434e-01 5.009116232395172119e-02 -2.630614042282104492e-01 1.740975677967071533e-01 -2.771430835127830505e-02 -2.837281525135040283e-01 -1.172111257910728455e-01 -1.001530140638351440e-01 -1.678656190633773804e-01 7.210744544863700867e-03 -1.076036691665649414e-01 1.453236937522888184e-01 -3.276370763778686523e-01 4.634512662887573242e-01 2.844195405486971140e-04 2.325461506843566895e-01
1.159104108810424805e-01 2.679528892040252686e-01 2.230163216590881348e-01 2.716547846794128418e-01 1.240527406334877014e-01 5.349015351384878159e-03 2.493360489606857300e-01 -7.657899055629968643e-03 1.327794016106054187e-04 3.827423229813575745e-02 -4.723685607314109802e-02 6.222471222281455994e-02 1.579784154891967773e-01 -8.960258215665817261e-03 -9.834202378988265991e-02 -2.465165033936500549e-02 -2.621508389711380005e-02 1.490269601345062256e-01 2.753497660160064697e-02 2.235522866249084473e-01 -1.041798759251832962e-02 1.413991749286651611e-01 2.817130461335182190e-02 -1.924828588962554932e-01 -1.524721831083297729e-01 -3.713402748107910156e-01 7.877197861671447754e-02 3.193193972110748291e-01 -2.868916094303131104e-01 1.824425756931304932e-01 -3.659275472164154053e-01 1.425563246011734009e-01
1.489170193672180176e-01 -8.234921097755432129e-02 -3.152466565370559692e-02 1.504539549350738525e-01 1.460548043251037598e-01 1.112970337271690369e-02 2.150534540414810181e-01 -9.145162999629974365e-03 2.322258204221725464e-01 -8.670651912689208984e-02 -4.408173635601997375e-02 1.904707849025726318e-01 -2.356309145689010620e-01 -1.991216093301773071e-01 -6.121442839503288269e-02 -1.646568067371845245e-03 -3.300176858901977539e-01 -4.968169331550598145e-02 -1.830036789178848267e-01 3.863679766654968262e-01 -2.362200319766998291e-01 -5.213638395071029663e-02 -8.056380599737167358e-02 1.164453700184822083e-01 1.108037084341049194e-01 -1.917748898267745972e-01 1.341963559389114380e-01 3.633571863174438477e-01 -1.297456473112106323e-01 2.379972636699676514e-01 1.370958834886550903e-01 1.301975548267364502e-01
-2.388553693890571594e-02 4.838112741708755493e-02 -4.969856142997741699e-02 6.256626546382904053e-02 1.153597906231880188e-01 -5.552859976887702942e-02 2.694025337696075439e-01 8.703648112714290619e-03 1.493242383003234863e-01 -3.055076897144317627e-01 -1.216176748275756836e-01 2.114407122135162354e-01 -2.808810472488403320e-01 -1.268061250448226929e-01 -2.271663993597030640e-01 2.934500575065612793e-01 -1.569774895906448364e-01 -7.332362979650497437e-02 -7.368790358304977417e-02 -9.153116494417190552e-02 -1.041781380772590637e-01 1.474189907312393188e-01 -2.951970994472503662e-01 7.867865264415740967e-02 1.465872675180435181e-01 -1.311486661434173584e-01 3.226325809955596924e-01 2.496543228626251221e-01 -8.191367983818054199e-02 2.448296695947647095e-01 1.659903377294540405e-01 1.574267297983169556e-01
7.496596872806549072e-02 2.103320807218551636e-01 3.121895790100097656e-01 1.500821486115455627e-02 -8.606123179197311401e-02 2.777080535888671875e-01 5.995270982384681702e-02 -1.407953351736068726e-01 1.010384708642959595e-01 7.768746465444564819e-02 -1.064469516277313232e-01 1.031460613012313843e-01 1.222555562853813171e-01 1.371656656265258789e-01 3.737181797623634338e-02 -1.505039334297180176e-01 -7.761561870574951172e-02 -1.264191120862960815e-01 1.142777279019355774e-01 1.865253895521163940e-01 -4.634586349129676819e-02 -1.927823871374130249e-01 1.042749173939228058e-02 -5.352042317390441895e-01 -5.028795078396797180e-02 -1.273565143346786499e-01 6.077972054481506348e-02 -1.395443528890609741e-01 -3.487120866775512695e-01 1.171624809503555298e-01 9.180336259305477142e-03 2.746538519859313965e-01
-1.939309686422348022e-01 9.805612266063690186e-02 1.028519198298454285e-01 1.530373841524124146e-01 2.448780685663223267e-01 5.368962883949279785e-02 2.956537008285522461e-01 -4.948730766773223877e-02 2.932747006416320801e-01 -1.370303630828857422e-01 -6.313547492027282715e-02 1.030072718858718872e-01 1.087592840194702148e-01 -1.218064874410629272e-01 1.942266151309013367e-02 2.171097993850708008e-01 -3.260696828365325928e-01 9.343376010656356812e-02 -2.379593402147293091e-01 1.441980898380279541e-01 -3.226825594902038574e-01 -1.018379479646682739e-01 -1.465239226818084717e-01 -1.166363358497619629e-01 1.115510612726211548e-01 -1.469469964504241943e-01 -7.737914472818374634e-02 -5.011279508471488953e-02 -1.558182984590530396e-01 1.361408084630966187e-01 -3.795987367630004883e-01 -3.199281543493270874e-02
-6.186125800013542175e-02 3.142062947154045105e-02 -2.762624323368072510e-01 1.988906562328338623e-01 2.146024256944656372e-01 -1.919881701469421387e-01 1.426796764135360718e-01 -3.050770759582519531e-01 1.647380143404006958e-01 1.368614006787538528e-02 -1.663255691528320312e-01 -5.612193420529365540e-02 1.437312513589859009e-01 7.961652427911758423e-02 -4.204057902097702026e-02 2.337501049041748047e-01 -2.256610989570617676e-01 -1.198307797312736511e-01 -1.550847589969635010e-01 -4.727312829345464706e-03 -2.875956892967224121e-01 1.067794039845466614e-01 -2.729028463363647461e-02 1.130390912294387817e-02 5.834995210170745850e-02 -1.117323711514472961e-01 2.610343098640441895e-01 -1.471003051847219467e-02 -4.553981721401214600e-01 2.163965851068496704e-01 -3.043638356029987335e-02 1.330164968967437744e-01
-1.675622165203094482e-01 4.642327725887298584e-01 1.246726363897323608e-01 2.717619240283966064e-01 1.820793747901916504e-01 1.439232099801301956e-02 -2.312578260898590088e-02 -4.589591175317764282e-02 -1.801137477159500122e-01 -3.993469178676605225e-01 -1.239664778113365173e-01 5.922261998057365417e-02 9.917248785495758057e-02 5.743647366762161255e-02 -3.262481987476348877e-01 -5.406212434172630310e-02 -1.423096358776092529e-01 6.722685694694519043e-02 -2.168586999177932739e-01 -8.006136119365692139e-02 -1.815069466829299927e-01 -1.337223052978515625e-01 -1.173867583274841309e-01 -1.864317208528518677e-01 4.590277373790740967e-02 -1.001615375280380249e-01 -8.250881731510162354e-02 7.356826961040496826e-02 -2.141032367944717407e-01 2.059787809848785400e-01 -8.617616444826126099e-02 9.904074482619762421e-03
1.820977404713630676e-02 2.707660794258117676e-01 1.538959294557571411e-01 3.028463125228881836e-01 -1.537321717478334904e-03 2.559263706207275391e-01 1.851138174533843994e-01 3.544314578175544739e-02 4.864053428173065186e-02 -7.203616946935653687e-02 5.086490511894226074e-02 6.291158497333526611e-02 2.857333719730377197e-01 -3.149558305740356445e-01 -4.066563770174980164e-02 -1.416018754243850708e-01 -1.943236291408538818e-01 -6.240833178162574768e-02 1.450116783380508423e-01 -8.920101821422576904e-02 -1.876723468303680420e-01 9.583685547113418579e-02 -2.292922139167785645e-01 -1.706918478012084961e-01 -3.860769793391227722e-02 -3.251168727874755859e-01 3.278831392526626587e-02 -1.617414951324462891e-01 -2.939855456352233887e-01 1.828169673681259155e-01 1.741493493318557739e-01 1.091892793774604797e-01
2.310978174209594727e-01 3.542146384716033936e-01 1.535068005323410034e-01 1.440247148275375366e-01 -1.149613261222839355e-01 2.761623859405517578e-01 7.088616490364074707e-02 -2.261942774057388306e-01 1.545301377773284912e-01 -7.771204411983489990e-02 -8.091959357261657715e-02 8.635458350181579590e-02 4.476493224501609802e-02 -2.500414848327636719e-01 -1.171590462327003479e-01 2.086064070463180542e-01 1.540498584508895874e-01 1.377220153808593750e-01 -1.702579110860824585e-01 6.916593015193939209e-02 -2.251404076814651489e-01 -1.272236462682485580e-02 -3.019391596317291260e-01 2.582329325377941132e-02 2.450574487447738647e-01 -1.769058108329772949e-01 1.871540844440460205e-01 8.071777969598770142e-02 -1.824574321508407593e-01 1.157991737127304077e-01 1.398855298757553101e-01 2.171242088079452515e-01
-1.981150805950164795e-01 3.693587481975555420e-01 3.031858205795288086e-01 -3.110956847667694092e-01 2.125420421361923218e-01 1.682008057832717896e-01 1.302675753831863403e-01 6.544400006532669067e-02 3.774328231811523438e-01 -2.477854043245315552e-01 9.105768054723739624e-02 -5.728086456656455994e-02 8.641880750656127930e-02 1.525227911770343781e-02 -1.012049242854118347e-01 -1.764929443597793579e-01 9.962114691734313965e-02 -2.749223113059997559e-01 1.305914670228958130e-02 4.179027304053306580e-02 -9.189707785844802856e-02 -1.003796905279159546e-01 -5.331270396709442139e-02 -8.445698022842407227e-02 -1.067547947168350220e-01 -2.587855458259582520e-01 1.592977344989776611e-01 9.219681471586227417e-02 -1.691020429134368896e-01 3.055962175130844116e-02 5.088215693831443787e-02 1.269041001796722412e-01
2.520861923694610596e-01 1.959964931011199951e-01 2.355350106954574585e-01 1.810095459222793579e-01 1.594210118055343628e-01 2.468260973691940308e-01 3.394478261470794678e-01 -3.043823540210723877e-01 1.329549252986907959e-01 -1.338504552841186523e-01 -2.653267681598663330e-01 7.478966377675533295e-03 8.696594834327697754e-02 -5.831050872802734375e-02 1.036926060914993286e-01 -1.085578352212905884e-01 -5.126011371612548828e-02 -1.099746078252792358e-01 -4.393713548779487610e-03 -8.086413890123367310e-02 2.558729983866214752e-02 -1.137985615059733391e-03 2.705066800117492676e-01 2.234716862440109253e-01 2.290115803480148315e-01 -1.368240416049957275e-01 -2.026998624205589294e-02 2.409701645374298096e-01 -1.947788745164871216e-01 2.161366492509841919e-01 1.208970099687576294e-01 4.553545266389846802e-02
-2.896568477153778076e-01 4.201459884643554688e-01 2.214500308036804199e-01 -8.628219366073608398e-02 1.181069165468215942e-01 1.646226495504379272e-01 1.379532516002655029e-01 2.077815830707550049e-01 3.295026719570159912e-01 -3.712454140186309814e-01 -7.465565204620361328e-02 2.762780338525772095e-02 5.309411883354187012e-02 -1.286518722772598267e-01 -1.041900068521499634e-01 3.956367075443267822e-02 -1.300998684018850327e-02 1.085504051297903061e-02 1.027661561965942383e-01 -3.756897151470184326e-02 -1.607307493686676025e-01 -1.031213626265525818e-01 -1.880458593368530273e-01 9.559521079063415527e-02 5.643370002508163452e-02 -3.760542571544647217e-01 1.852648705244064331e-01 2.209297381341457367e-03 -1.343668401241302490e-01 4.178853705525398254e-03 -7.099293917417526245e-02 6.730410270392894745e-03
1.136737465858459473e-01 7.920948415994644165e-02 3.934732973575592041e-01 1.726933270692825317e-01 1.017884537577629089e-01 1.287320107221603394e-01 -4.057786986231803894e-02 -3.129348531365394592e-02 -3.307501599192619324e-02 -2.002377361059188843e-01 -7.571233436465263367e-03 -2.013846635818481445e-01 -2.297587245702743530e-01 1.126606483012437820e-02 -2.600299417972564697e-01 -3.818108513951301575e-02 2.610479593276977539e-01 -2.011806219816207886e-01 1.981474906206130981e-01 1.521202772855758667e-01 -1.719132363796234131e-01 -1.339733898639678955e-01 -1.758512705564498901e-01 -1.916913092136383057e-01 -9.840367734432220459e-02 -3.274040818214416504e-01 1.663670688867568970e-01 2.409350499510765076e-02 -2.074871659278869629e-01 2.956211268901824951e-01 -5.408688914030790329e-03 3.174365311861038208e-02
-5.297231674194335938e-02 1.480104494839906693e-02 2.987906932830810547e-01 1.460200101137161255e-01 -4.020334687083959579e-03 2.055403292179107666e-01 2.824887037277221680e-01 6.374408304691314697e-02 1.841989010572433472e-01 -1.227475777268409729e-01 -4.355703946202993393e-03 -1.218731421977281570e-02 2.723313868045806885e-02 -4.765127301216125488e-01 4.240036010742187500e-02 -1.369529366493225098e-01 5.364168435335159302e-02 -1.436446607112884521e-01 -6.778679043054580688e-02 1.874330192804336548e-01 -1.847527772188186646e-01 -7.442252337932586670e-02 -7.904250919818878174e-02 1.842703372240066528e-01 1.074394360184669495e-01 1.521366983652114868e-01 -9.892697632312774658e-02 9.488859772682189941e-02 -4.104895293712615967e-01 9.138672053813934326e-02 -4.293178021907806396e-02 2.957005798816680908e-01
-1.497809682041406631e-02 1.866268366575241089e-01 3.668591752648353577e-02 -7.860165834426879883e-02 -2.983804978430271149e-02 -4.732819274067878723e-02 1.712095141410827637e-01 -2.499146908521652222e-01 2.826387882232666016e-01 -6.996233016252517700e-02 3.283791616559028625e-02 1.945058107376098633e-01 1.319865882396697998e-01 4.587253089994192123e-03 3.058138191699981689e-01 -3.864646330475807190e-02 -1.908735930919647217e-01 -2.223627269268035889e-01 8.145081251859664917e-02 2.507551312446594238e-01 -2.201606184244155884e-01 -2.679100632667541504e-01 -1.076361238956451416e-01 -1.712005138397216797e-01 -3.552471473813056946e-02 -2.430622577667236328e-01 7.690976560115814209e-02 3.736043870449066162e-01 -8.336875587701797485e-02 1.713285595178604126e-01 2.547828555107116699e-01 5.279725417494773865e-02
-2.938335947692394257e-02 6.805120408535003662e-02 -4.050992056727409363e-02 2.016883641481399536e-01 3.092143237590789795e-01 -2.785414457321166992e-01 1.519108563661575317e-01 -1.229572445154190063e-01 4.357217252254486084e-01 -9.314185380935668945e-02 2.224688418209552765e-02 1.492205075919628143e-02 -4.020356386899948120e-02 -3.008439540863037109e-01 8.291766978800296783e-03 4.588634183164685965e-04 -2.877736687660217285e-01 -5.305260047316551208e-02 -1.659068167209625244e-01 1.036060005426406860e-01 -1.347936987876892090e-01 1.411761939525604248e-01 -2.351223081350326538e-01 1.086247041821479797e-01 7.244054228067398071e-02 -2.354135811328887939e-01 -2.118695154786109924e-02 1.328573673963546753e-01 -7.172635197639465332e-02 2.684371769428253174e-01 2.216234952211380005e-01 1.232757344841957092e-01
-1.512750834226608276e-01 5.458709970116615295e-02 2.517599463462829590e-01 1.879125088453292847e-01 8.827918767929077148e-02 8.293388783931732178e-02 4.421339184045791626e-02 -3.096846118569374084e-02 -6.918716430664062500e-02 -1.168024167418479919e-01 3.023183206096291542e-03 2.593610882759094238e-01 -1.112913638353347778e-01 -3.324342193081974983e-03 5.150005221366882324e-02 1.539292633533477783e-01 -6.786968559026718140e-02 -4.848784208297729492e-02 1.570104807615280151e-01 -8.588472008705139160e-02 -4.243738353252410889e-01 1.447208132594823837e-02 -1.257929056882858276e-01 -4.754449427127838135e-02 3.830980136990547180e-02 2.621474564075469971e-01 1.830063760280609131e-01 -1.342137902975082397e-01 -4.896341860294342041e-01 5.338400974869728088e-02 6.381089985370635986e-02 3.573189675807952881e-01
-1.351812034845352173e-01 1.749893277883529663e-01 3.528108820319175720e-02 -3.422728553414344788e-02 5.269296839833259583e-02 -7.654414325952529907e-02 3.075698316097259521e-01 -3.968646824359893799e-01 3.011816740036010742e-01 5.560617521405220032e-02 -8.920753607526421547e-04 2.895081043243408203e-01 -6.399659812450408936e-02 7.064122706651687622e-02 3.133559226989746094e-02 7.618930935859680176e-02 -5.183134600520133972e-02 -8.794269710779190063e-02 1.970420926809310913e-01 2.725216746330261230e-01 -3.447532951831817627e-01 -3.146871328353881836e-01 -1.967890374362468719e-02 -2.318020462989807129e-01 -2.194833569228649139e-02 -1.749869585037231445e-01 1.131017804145812988e-01 1.499352604150772095e-01 -1.492348760366439819e-01 -5.222972482442855835e-02 6.183299049735069275e-02 6.122310832142829895e-02
-1.628126949071884155e-02 4.514380544424057007e-02 1.392731908708810806e-02 -1.706226170063018799e-02 -7.457549124956130981e-02 7.831872999668121338e-02 5.560055002570152283e-02 -1.074310988187789917e-01 3.779902756214141846e-01 -1.460846513509750366e-01 -4.490784108638763428e-01 -5.603772029280662537e-02 7.731080800294876099e-02 1.065544858574867249e-01 6.709845364093780518e-02 2.942758984863758087e-02 -3.778366148471832275e-01 -2.619583308696746826e-01 2.158759683370590210e-01 3.346076309680938721e-01 -5.134705454111099243e-02 9.080705791711807251e-02 -1.691962480545043945e-01 -1.584079414606094360e-01 -9.673980064690113068e-03 -1.088420674204826355e-01 1.449396312236785889e-01 3.137483028694987297e-03 -9.113853424787521362e-02 3.191732466220855713e-01 -2.873179735615849495e-03 3.823284059762954712e-02
9.929559379816055298e-02 2.871071994304656982e-01 -5.982171278446912766e-04 2.589802742004394531e-01 5.777361337095499039e-03 8.113979548215866089e-02 2.424347400665283203e-01 -1.144682094454765320e-01 7.488095015287399292e-02 3.311424702405929565e-02 -2.244235873222351074e-01 6.528100371360778809e-02 1.476510614156723022e-02 -1.203072145581245422e-01 -1.841536760330200195e-01 2.973094880580902100e-01 -1.938216686248779297e-01 -1.949452012777328491e-01 -9.725014865398406982e-02 1.397600322961807251e-01 -2.738901674747467041e-01 1.249739062041044235e-02 -1.881214082241058350e-01 -8.264908939599990845e-02 -1.329029053449630737e-01 -5.972242355346679688e-02 -3.397207334637641907e-02 -1.903243511915206909e-01 -3.220971226692199707e-01 2.636111974716186523e-01 2.998072206974029541e-01 1.418897062540054321e-01
2.145983427762985229e-01 1.482520252466201782e-01 -6.828974932432174683e-02 9.160775691270828247e-02 -4.587793350219726562e-02 5.092702060937881470e-02 1.963663846254348755e-02 -6.851726770401000977e-02 3.122342824935913086e-01 -9.813640266656875610e-02 -1.430877596139907837e-01 8.224424719810485840e-02 9.124089032411575317e-02 -3.034508824348449707e-01 -1.606634855270385742e-01 5.982645601034164429e-02 -2.498554289340972900e-01 -9.266740828752517700e-02 -9.627929329872131348e-02 1.426480114459991455e-01 -4.279887378215789795e-01 -1.470222473144531250e-01 -1.080237254500389099e-01 -3.873471403494477272e-03 -2.675209939479827881e-01 -3.395694494247436523e-01 2.044265121221542358e-01 -1.094350293278694153e-01 -3.945423662662506104e-02 1.017936468124389648e-01 9.388788044452667236e-02 2.578651607036590576e-01
4.059286043047904968e-02 2.408936023712158203e-01 -8.446718752384185791e-02 1.291386783123016357e-01 -2.264020591974258423e-01 -6.102498248219490051e-02 3.525711968541145325e-02 -4.557349905371665955e-02 3.017684817314147949e-01 -2.952258586883544922e-01 -3.093730807304382324e-01 5.883752927184104919e-02 1.275147348642349243e-01 9.628777392208576202e-03 -1.398880332708358765e-01 -2.315263599157333374e-01 -3.008663058280944824e-01 -1.787067577242851257e-02 -2.250366806983947754e-01 6.672934442758560181e-02 4.930750280618667603e-02 2.098370790481567383e-01 5.307545140385627747e-02 1.045421138405799866e-02 1.894597411155700684e-01 -2.316074818372726440e-01 1.438776701688766479e-01 1.501689553260803223e-01 -2.533767521381378174e-01 1.070210803300142288e-02 2.425757646560668945e-01 2.000449895858764648e-01
1.076113656163215637e-01 1.161720976233482361e-01 -1.913901269435882568e-01 4.135730490088462830e-02 -4.262185841798782349e-02 -5.246812477707862854e-02 2.351264208555221558e-01 -9.540744870901107788e-02 3.648483157157897949e-01 -1.245933175086975098e-01 -1.507211178541183472e-01 2.462096214294433594e-01 1.978220492601394653e-01 -2.103096246719360352e-01 -2.330665439367294312e-01 1.331756711006164551e-01 -4.027828872203826904e-01 -3.233303725719451904e-01 9.702493553049862385e-04 2.611875236034393311e-01 -2.260268852114677429e-02 -1.508140563964843750e-01 -9.621169883757829666e-04 3.587224334478378296e-02 -7.566005736589431763e-02 -1.406112909317016602e-01 7.693710923194885254e-02 -5.813344940543174744e-02 -2.074068784713745117e-01 2.048935741186141968e-01 2.738119801506400108e-04 2.999432571232318878e-02
7.111795991659164429e-02 3.498281836509704590e-01 4.517620205879211426e-01 -1.293958574533462524e-01 1.963773742318153381e-02 2.097381502389907837e-01 2.827068269252777100e-01 -1.765236817300319672e-02 1.450889557600021362e-01 -2.556471526622772217e-01 1.344839483499526978e-01 -1.606003344058990479e-01 4.810965433716773987e-02 1.378069072961807251e-01 3.986998647451400757e-02 -1.551930159330368042e-01 -6.634100340306758881e-03 -2.647534310817718506e-01 4.715567082166671753e-02 -2.936424501240253448e-02 2.085760980844497681e-02 -2.571657896041870117e-01 8.431884460151195526e-03 9.032135829329490662e-03 1.179168652743101120e-02 -2.237983494997024536e-01 2.484974563121795654e-01 5.642003193497657776e-02 -2.631895840167999268e-01 1.364159733057022095e-01 -7.504752278327941895e-02 3.521239757537841797e-02
-9.870921075344085693e-02 3.310326635837554932e-01 3.961057066917419434e-01 2.616980373859405518e-01 3.941628709435462952e-02 -6.154391914606094360e-02 1.631897389888763428e-01 -1.964844912290573120e-01 1.357398778200149536e-01 -1.182801946997642517e-01 -9.624779224395751953e-02 -1.442684382200241089e-01 -2.311605811119079590e-01 -4.587911814451217651e-02 -1.109941974282264709e-01 1.317928582429885864e-01 -1.816306859254837036e-01 2.495403587818145752e-01 2.758229710161685944e-02 -1.483757887035608292e-02 -6.672432646155357361e-03 -2.064430862665176392e-01 -8.557144552469253540e-02 1.750237494707107544e-01 1.304187327623367310e-01 -1.552524566650390625e-01 2.938113510608673096e-01 1.577380299568176270e-01 1.239573769271373749e-02 3.038780391216278076e-01 -1.202783733606338501e-01 -2.910333313047885895e-02
2.122751809656620026e-02 -6.977069377899169922e-02 2.022506594657897949e-01 1.376140564680099487e-01 1.262999922037124634e-01 2.082905769348144531e-01 3.578549027442932129e-01 -1.098204031586647034e-01 2.298328280448913574e-01 -2.175317406654357910e-01 1.626514345407485962e-01 2.344299666583538055e-02 -1.282487660646438599e-01 -4.819204099476337433e-03 -1.058922111988067627e-01 4.977152496576309204e-02 -1.422027796506881714e-01 -1.804591864347457886e-01 -2.345099598169326782e-01 2.118439227342605591e-01 -2.326198108494281769e-02 2.895184559747576714e-03 1.697636544704437256e-01 -1.107777133584022522e-01 -3.372246399521827698e-02 -1.800865530967712402e-01 -5.180034041404724121e-02 -3.788797557353973389e-02 -3.266751766204833984e-01 3.323317766189575195e-01 3.339232504367828369e-01 1.319776475429534912e-01
1.811389923095703125e-01 -3.056193701922893524e-02 1.893619596958160400e-01 1.071120053529739380e-01 1.110414117574691772e-01 -1.117694452404975891e-01 -3.422991838306188583e-03 1.099080666899681091e-01 1.222716495394706726e-01 -8.434997871518135071e-03 -8.316917717456817627e-02 3.063927888870239258e-01 -2.782351374626159668e-01 8.234517276287078857e-02 1.131963580846786499e-01 -2.179867476224899292e-01 -4.680628702044487000e-02 -1.367266923189163208e-01 -7.631294429302215576e-02 2.355168163776397705e-01 -2.839495241641998291e-01 -1.636250615119934082e-01 -5.078082531690597534e-02 -4.471893981099128723e-02 1.325741410255432129e-01 -3.686889708042144775e-01 -6.906056310981512070e-03 2.408057153224945068e-01 -1.445968300104141235e-01 2.747095823287963867e-01 -5.295792594552040100e-02 3.417468070983886719e-01
2.079495787620544434e-01 -1.264788955450057983e-01 1.611420661211013794e-01 -6.070726364850997925e-02 1.684709638357162476e-01 -7.049678266048431396e-02 -3.458678722381591797e-02 -1.323245167732238770e-01 2.573120296001434326e-01 -2.390260100364685059e-01 -1.870113164186477661e-01 2.996901422739028931e-02 -6.306622177362442017e-02 -1.419464349746704102e-01 -1.914097368717193604e-01 -8.182331919670104980e-03 1.978077292442321777e-01 -1.889469176530838013e-01 7.094576023519039154e-03 4.631384834647178650e-02 -3.468536138534545898e-01 -1.380499750375747681e-01 -1.624405682086944580e-01 -2.672911882400512695e-01 1.155928969383239746e-01 -1.431976556777954102e-01 -1.830693781375885010e-01 2.275432050228118896e-01 -3.440897911787033081e-02 3.389921486377716064e-01 4.922721162438392639e-02 2.951324284076690674e-01
-1.402874290943145752e-01 2.280410975217819214e-01 1.835955083370208740e-01 1.506520360708236694e-01 -1.202326864004135132e-01 3.877511322498321533e-01 1.344222724437713623e-01 -1.369462013244628906e-01 1.004681438207626343e-01 -2.293298244476318359e-01 -1.530726701021194458e-01 2.104900628328323364e-01 -1.896279901266098022e-01 1.707246005535125732e-01 5.087852105498313904e-02 -1.911150217056274414e-01 5.883493274450302124e-02 7.742006331682205200e-02 4.432974010705947876e-02 7.627267390489578247e-03 6.245897710323333740e-02 8.958965539932250977e-02 -1.172195151448249817e-01 -3.380002081394195557e-02 2.988445758819580078e-02 1.181412637233734131e-01 2.653873264789581299e-01 1.917058080434799194e-01 -4.462181031703948975e-02 4.721217453479766846e-01 5.102194845676422119e-02 2.186916619539260864e-01
-5.031984299421310425e-02 3.913163244724273682e-01 1.651577651500701904e-01 1.026935502886772156e-02 -1.020144894719123840e-01 4.311565862735733390e-05 2.208214253187179565e-01 -6.979005783796310425e-02 -9.772508405148983002e-03 -1.862201243638992310e-01 7.081618905067443848e-02 4.817017167806625366e-02 -3.077326416969299316e-01 -3.337770700454711914e-01 -2.546929419040679932e-01 1.082849800586700439e-01 -4.546287935227155685e-03 3.507648780941963196e-02 2.188821136951446533e-02 -9.116907417774200439e-02 -6.048310175538063049e-02 -7.936534471809864044e-03 5.034333094954490662e-02 -3.794721513986587524e-02 3.927851095795631409e-02 -2.161983549594879150e-01 2.029196023941040039e-01 1.175825968384742737e-01 -1.577697694301605225e-01 3.541525006294250488e-01 -3.349255919456481934e-01 2.111713439226150513e-01
6.109459325671195984e-02 6.963554024696350098e-02 6.965518742799758911e-02 9.124670177698135376e-02 -2.898679487407207489e-02 7.349426299333572388e-02 1.049703955650329590e-01 -6.905678659677505493e-02 4.125065207481384277e-01 -1.095558106899261475e-01 -3.553706109523773193e-01 9.346983395516872406e-03 1.200186181813478470e-02 7.037287205457687378e-02 8.755578845739364624e-02 -6.410778313875198364e-02 -3.643358945846557617e-01 -3.122068047523498535e-01 1.051269099116325378e-01 2.771466672420501709e-01 -6.423972547054290771e-02 -1.366692036390304565e-01 -2.756635844707489014e-01 2.802067063748836517e-02 -1.465398818254470825e-01 -4.230029135942459106e-02 1.485656201839447021e-01 1.513080447912216187e-01 -2.003535777330398560e-01 2.121390700340270996e-01 -1.957796365022659302e-01 -1.464219391345977783e-01
-1.765061169862747192e-01 2.854422628879547119e-01 9.467003867030143738e-03 2.011371105909347534e-01 1.323902457952499390e-01 2.684113383293151855e-01 3.019356727600097656e-02 -3.024223446846008301e-01 2.149281650781631470e-01 -5.371231213212013245e-02 -2.782211601734161377e-01 1.401890665292739868e-01 -3.973216190934181213e-02 1.405883878469467163e-01 -1.661142855882644653e-01 -2.309392243623733521e-01 -2.190324664115905762e-02 2.503993734717369080e-02 1.642880141735076904e-01 3.497928008437156677e-02 2.762028388679027557e-02 2.249058037996292114e-01 -4.836671799421310425e-02 -1.799671202898025513e-01 -1.085281074047088623e-01 1.456308215856552124e-01 2.244481444358825684e-01 2.172824889421463013e-01 -2.185925692319869995e-01 3.241815865039825439e-01 -8.786598592996597290e-02 9.951952099800109863e-02
-1.084733754396438599e-01 1.443202495574951172e-01 2.175693660974502563e-01 2.318715900182723999e-01 7.572986930608749390e-02 -7.523334026336669922e-02 1.698746681213378906e-01 -2.827259600162506104e-01 1.244042217731475830e-01 -1.014372706413269043e-01 -3.752934560179710388e-02 -2.439696639776229858e-01 6.252696365118026733e-02 9.854301810264587402e-02 -2.735621035099029541e-01 -1.750389784574508667e-01 -2.080496102571487427e-01 7.987758517265319824e-02 1.244168579578399658e-01 4.032945632934570312e-02 -7.545223087072372437e-02 -2.455770038068294525e-02 -8.670027554035186768e-02 3.071650266647338867e-01 4.175606369972229004e-02 -1.663850545883178711e-01 8.804938197135925293e-02 -3.445116579532623291e-01 -1.325550526380538940e-01 2.954991459846496582e-01 -6.386103481054306030e-02 3.171043097972869873e-01
1.767137795686721802e-01 3.767795562744140625e-01 9.635531902313232422e-02 1.955371350049972534e-01 -1.752305179834365845e-01 -1.861311309039592743e-02 -1.373712122440338135e-01 -5.759645625948905945e-02 2.087414413690567017e-01 -3.349041044712066650e-01 -3.203448653221130371e-01 -1.458743214607238770e-01 1.479272544384002686e-02 -1.182304471731185913e-01 -2.031990885734558105e-01 -1.179240718483924866e-01 2.047101035714149475e-02 5.484021082520484924e-02 -2.922726571559906006e-01 8.973661065101623535e-02 1.076578535139560699e-02 1.694058179855346680e-01 -4.166626185178756714e-02 8.471063524484634399e-02 -1.540748775005340576e-01 -2.241415381431579590e-01 1.199688985943794250e-01 5.780592188239097595e-02 -2.467779219150543213e-01 2.037030756473541260e-01 1.118843853473663330e-01 1.891272664070129395e-01
-2.589448820799589157e-03 6.532448530197143555e-02 8.347147703170776367e-02 4.378750622272491455e-01 -2.029737532138824463e-01 -1.517577320337295532e-01 3.899726271629333496e-01 3.258980810642242432e-02 -8.655602484941482544e-02 -1.418156027793884277e-01 -8.827872574329376221e-02 1.286672055721282959e-01 -5.995243415236473083e-02 -2.120056897401809692e-01 1.518211066722869873e-01 -8.281877636909484863e-02 1.869547739624977112e-02 -1.332247108221054077e-01 1.867088526487350464e-01 2.051472067832946777e-01 -1.099639832973480225e-01 -1.687767058610916138e-01 2.200640141963958740e-01 2.774273045361042023e-02 1.202043816447257996e-01 -2.905239164829254150e-01 1.782825887203216553e-01 1.016676276922225952e-01 -2.650300264358520508e-01 1.924172788858413696e-01 -3.567534685134887695e-02 -1.221542656421661377e-01
-1.929562985897064209e-01 4.960692822933197021e-01 3.381932154297828674e-02 1.285651177167892456e-01 5.551810562610626221e-02 -3.036749958992004395e-01 2.153122127056121826e-01 6.050338596105575562e-02 1.361273080110549927e-01 -2.065460532903671265e-01 -1.402453184127807617e-01 -1.838524490594863892e-01 -2.235064841806888580e-02 -1.650240719318389893e-01 -2.873395681381225586e-01 -6.532273441553115845e-02 -7.718306034803390503e-02 -5.173453129827976227e-03 -8.134942501783370972e-02 3.067309735342860222e-03 -1.775977611541748047e-01 -8.824558928608894348e-03 -6.795654445886611938e-02 -1.938661485910415649e-01 2.188129574060440063e-01 1.295083202421665192e-02 -7.494024932384490967e-02 1.857413351535797119e-01 -1.305450797080993652e-01 1.699378937482833862e-01 -3.143174052238464355e-01 7.178073376417160034e-02
-1.319235712289810181e-01 -1.435939818620681763e-01 6.693786382675170898e-02 2.959740459918975830e-01 4.327310994267463684e-02 1.471703946590423584e-01 3.540870249271392822e-01 -6.681549549102783203e-02 1.537163704633712769e-01 -2.932173907756805420e-01 2.370029389858245850e-01 8.321551978588104248e-02 1.898579671978950500e-02 -1.710097789764404297e-01 -1.040506884455680847e-01 1.930712610483169556e-01 -1.287223845720291138e-01 -1.804457306861877441e-01 6.648391485214233398e-02 5.564856529235839844e-02 -2.245726436376571655e-01 1.580193191766738892e-01 -3.278220295906066895e-01 -5.702987313270568848e-02 1.148699223995208740e-01 -1.190665885806083679e-01 3.457947075366973877e-02 -1.487365663051605225e-01 -2.480662763118743896e-01 -1.900482177734375000e-02 8.509939163923263550e-02 3.217360377311706543e-01
-1.332457810640335083e-01 2.877438366413116455e-01 -1.430307328701019287e-01 2.423990964889526367e-01 1.056383177638053894e-01 1.118948459625244141e-01 4.731449484825134277e-02 -4.753058031201362610e-02 4.382500946521759033e-01 -9.932690858840942383e-02 -3.289588987827301025e-01 3.884526193141937256e-01 1.266573071479797363e-01 2.864608168601989746e-02 1.469090674072504044e-02 -1.830172240734100342e-01 -5.328173562884330750e-02 -4.597445577383041382e-02 -9.134202450513839722e-02 4.025386646389961243e-03 -1.024090722203254700e-01 1.980417035520076752e-02 7.168465107679367065e-02 1.739386171102523804e-01 3.305827453732490540e-02 -1.949516832828521729e-01 3.435459434986114502e-01 -7.111042737960815430e-02 -9.058638662099838257e-02 1.454149484634399414e-01 5.193838104605674744e-02 1.631874889135360718e-01
1.107738614082336426e-01 1.410148739814758301e-01 2.263150364160537720e-01 8.571545034646987915e-02 -9.440368413925170898e-02 -1.501122489571571350e-02 3.400577232241630554e-02 -8.505770564079284668e-02 3.467594683170318604e-01 1.096797361969947815e-01 -2.139535918831825256e-02 3.229322731494903564e-01 2.172563374042510986e-01 -1.178746595978736877e-01 -2.287789434194564819e-01 7.839940488338470459e-02 -3.324740231037139893e-01 4.280670732259750366e-02 -7.860134541988372803e-02 1.052190810441970825e-01 -2.606259286403656006e-01 -7.227209396660327911e-03 1.658666729927062988e-01 1.712472587823867798e-01 -1.388887017965316772e-01 -2.997356355190277100e-01 1.678798347711563110e-01 -1.235141828656196594e-01 -1.314736902713775635e-01 1.464345753192901611e-01 1.128569841384887695e-01 2.769144773483276367e-01
1.960425078868865967e-01 3.342658653855323792e-02 2.298445403575897217e-01 6.510010361671447754e-02 3.101475238800048828e-01 8.072670549154281616e-02 2.313673496246337891e-01 -3.626779466867446899e-02 -1.257634162902832031e-01 -2.904404103755950928e-01 1.712816208600997925e-02 1.760809421539306641e-01 2.041452080011367798e-01 7.083697617053985596e-02 -2.085036486387252808e-01 -1.444021612405776978e-01 -2.465429753065109253e-01 -3.641639053821563721e-01 2.100322097539901733e-01 1.423870176076889038e-01 -2.710348665714263916e-01 -1.817140728235244751e-01 -1.098968684673309326e-01 -9.194562584161758423e-02 1.531565636396408081e-01 4.849601909518241882e-02 1.643820106983184814e-01 9.436334669589996338e-02 -1.077056899666786194e-01 2.115350663661956787e-01 1.988404802978038788e-02 -8.063338696956634521e-03
1.449143700301647186e-02 2.959709763526916504e-01 -6.008936557918787003e-03 3.210814595222473145e-01 1.106134355068206787e-01 2.245963811874389648e-01 -2.430598810315132141e-02 -3.197838068008422852e-01 1.267513167113065720e-02 4.393555223941802979e-02 -4.226060807704925537e-01 -4.711095243692398071e-02 5.657876282930374146e-02 -1.691932827234268188e-01 4.715026542544364929e-02 -1.695981249213218689e-02 2.922888100147247314e-02 -1.257072836160659790e-01 2.348894923925399780e-01 -1.774077713489532471e-01 -4.172961786389350891e-02 -9.339391440153121948e-02 7.779864221811294556e-02 2.251388039439916611e-03 2.095598727464675903e-01 -2.226294875144958496e-01 2.508515492081642151e-02 1.786854863166809082e-01 -4.164235293865203857e-02 2.371818721294403076e-01 1.193679347634315491e-01 3.289164304733276367e-01
-2.310705035924911499e-01 2.053060233592987061e-01 1.764265149831771851e-01 9.665584564208984375e-02 -2.208005487918853760e-01 2.552537247538566589e-02 1.408594846725463867e-01 -3.823178708553314209e-01 6.529878824949264526e-02 -1.567946076393127441e-01 5.218127742409706116e-02 1.950393319129943848e-01 -1.022734791040420532e-01 1.888504326343536377e-01 3.013328649103641510e-02 -1.734620183706283569e-01 -1.104388535022735596e-01 -4.008903726935386658e-02 -1.835629343986511230e-02 1.915424875915050507e-02 1.321222335100173950e-01 -3.082302398979663849e-02 1.491459757089614868e-01 2.261294052004814148e-03 2.651478946208953857e-01 -4.250204935669898987e-02 2.731334269046783447e-01 5.413964018225669861e-02 -2.600815296173095703e-01 3.704090416431427002e-01 -3.738513588905334473e-02 3.013171851634979248e-01
-9.313827008008956909e-02 3.101908862590789795e-01 1.335722059011459351e-01 3.612616658210754395e-01 -2.107030898332595825e-01 -1.944522857666015625e-01 2.869714796543121338e-01 -1.514077484607696533e-01 2.201090604066848755e-01 -1.485264301300048828e-02 -1.509910821914672852e-01 -1.337092816829681396e-01 -1.287519186735153198e-01 1.536566317081451416e-01 -3.741499483585357666e-01 -2.794705331325531006e-01 -1.329316645860671997e-01 -6.312198936939239502e-02 1.412878781557083130e-01 1.424882411956787109e-01 -1.589463651180267334e-01 -5.307469516992568970e-02 -1.612275242805480957e-01 -1.519284844398498535e-01 7.505356520414352417e-02 -1.600841879844665527e-01 1.387753486633300781e-01 -3.379904199391603470e-03 3.460461273789405823e-02 3.602651879191398621e-02 1.460259687155485153e-02 1.390326470136642456e-01
5.508292466402053833e-02 8.586195856332778931e-02 2.221861928701400757e-01 2.058065682649612427e-01 3.056828677654266357e-01 1.074899360537528992e-01 2.195514887571334839e-01 1.794439256191253662e-01 -4.496986791491508484e-02 6.596283614635467529e-02 1.930533349514007568e-01 1.768187880516052246e-01 -1.493494957685470581e-01 -8.263245970010757446e-02 8.951527997851371765e-04 -2.952808886766433716e-02 -6.517390906810760498e-02 -2.251040786504745483e-01 1.390866637229919434e-01 1.543534994125366211e-01 -3.156039118766784668e-01 2.540153861045837402e-01 9.632131457328796387e-02 -3.745962679386138916e-02 4.825121536850929260e-02 7.036891765892505646e-03 1.469564139842987061e-01 1.322300918400287628e-02 -3.839969933032989502e-01 8.976335078477859497e-02 -2.531596459448337555e-02 3.928821980953216553e-01
-1.952915340662002563e-01 1.312730759382247925e-01 4.665829706937074661e-03 2.780209667980670929e-02 1.152687296271324158e-01 -2.923971042037010193e-02 8.334875106811523438e-02 -2.980447113513946533e-01 2.713879048824310303e-01 -8.295898139476776123e-02 1.064639389514923096e-01 1.789321303367614746e-01 -1.315661147236824036e-02 6.353574991226196289e-02 1.310074478387832642e-01 5.524672567844390869e-02 -1.810798496007919312e-01 -1.835215389728546143e-01 2.048681825399398804e-01 2.500951588153839111e-01 -3.405421972274780273e-01 -1.048654913902282715e-01 -1.076390445232391357e-01 -2.984409928321838379e-01 -1.197522059082984924e-01 -1.577916890382766724e-01 2.940344810485839844e-01 2.725684046745300293e-01 -7.956673204898834229e-02 9.651614725589752197e-02 2.598473429679870605e-01 -6.198006495833396912e-02
4.845528397709131241e-03 3.441434586420655251e-03 2.139607220888137817e-01 -2.144350111484527588e-02 -1.517454683780670166e-01 1.896486431360244751e-01 1.876861043274402618e-02 -1.013428494334220886e-01 2.638989686965942383e-01 -3.551109135150909424e-01 -1.449960023164749146e-01 3.090087771415710449e-01 -1.626382321119308472e-01 1.534429099410772324e-02 -1.536355167627334595e-02 2.258043438196182251e-01 -8.216222375631332397e-02 -1.191444471478462219e-01 -2.212272286415100098e-01 2.421241402626037598e-01 -4.255921244621276855e-01 -1.970603764057159424e-01 -4.020826891064643860e-02 -5.200449749827384949e-02 -3.370037535205483437e-03 -1.185833588242530823e-01 1.235685795545578003e-01 2.533853352069854736e-01 -1.899495273828506470e-01 -7.241377234458923340e-02 -5.402247235178947449e-02 5.795615538954734802e-02
-7.618582993745803833e-02 9.680771082639694214e-02 3.953026831150054932e-01 1.459198594093322754e-01 2.008954435586929321e-02 -5.119399726390838623e-02 2.675858438014984131e-01 -3.149186074733734131e-01 -7.804383337497711182e-02 1.786428242921829224e-01 -2.169240415096282959e-01 1.369276493787765503e-01 1.473687738180160522e-01 2.151269651949405670e-02 -1.666341125965118408e-01 7.720438390970230103e-02 -1.025818213820457458e-01 -6.104229390621185303e-02 5.045144632458686829e-02 2.707550823688507080e-01 -3.396602720022201538e-02 -2.449615746736526489e-01 -2.528006732463836670e-01 -1.356550604104995728e-01 2.101807147264480591e-01 -5.196190997958183289e-02 -6.717069447040557861e-02 2.235359996557235718e-01 -1.442420035600662231e-01 1.030361205339431763e-01 8.549913018941879272e-02 3.163667321205139160e-01
-1.224587485194206238e-01 4.084926843643188477e-01 5.292657017707824707e-01 7.410395890474319458e-02 2.977456748485565186e-01 -2.278514057397842407e-01 2.071684300899505615e-01 -3.676800802350044250e-02 2.293305546045303345e-01 7.567922770977020264e-02 6.598026491701602936e-03 -9.865631163120269775e-02 -4.898079484701156616e-02 4.412239789962768555e-02 -1.321578770875930786e-02 1.866904273629188538e-02 -1.186429262161254883e-01 3.554307669401168823e-02 1.165475398302078247e-01 9.057826548814773560e-02 -8.769376575946807861e-02 4.162866249680519104e-02 -2.304735183715820312e-01 3.025657311081886292e-02 2.429183758795261383e-02 2.230901643633842468e-02 1.289062201976776123e-01 -1.280057877302169800e-01 -1.300442963838577271e-01 2.722197473049163818e-01 -2.214005440473556519e-01 3.399702953174710274e-03
-2.160435765981674194e-01 1.855726391077041626e-01 -2.502378076314926147e-02 3.490483760833740234e-01 1.521844863891601562e-01 5.342531949281692505e-02 2.592979967594146729e-01 -3.256028890609741211e-01 1.664171218872070312e-01 3.565665334463119507e-02 -1.387261226773262024e-02 -1.663124561309814453e-01 3.063128590583801270e-01 -2.327329516410827637e-01 -6.576789915561676025e-02 5.872041732072830200e-02 -2.181619219481945038e-02 2.473834902048110962e-02 1.337558180093765259e-01 1.732107549905776978e-01 -2.827366292476654053e-01 -2.068869173526763916e-01 -6.423328071832656860e-02 3.104885108768939972e-02 1.019261330366134644e-01 -3.121129870414733887e-01 6.612445414066314697e-02 -2.715028524398803711e-01 -1.297502368688583374e-01 -2.435453236103057861e-02 -1.257022749632596970e-02 -6.547591090202331543e-02
-4.357168078422546387e-02 9.119068086147308350e-02 -2.904241979122161865e-01 2.088036388158798218e-01 2.689165174961090088e-01 -1.164249777793884277e-01 2.539499998092651367e-01 -1.734565794467926025e-01 2.079385071992874146e-01 -3.466196954250335693e-01 -9.412298351526260376e-02 -1.247309073805809021e-01 7.988545298576354980e-02 -1.463819295167922974e-01 -2.526535466313362122e-02 -6.227358058094978333e-02 -1.072243228554725647e-01 1.328924447298049927e-01 -8.399492502212524414e-02 -5.768259987235069275e-03 -4.457356035709381104e-01 -7.756273262202739716e-03 1.154451817274093628e-01 -1.386756300926208496e-01 -1.826713532209396362e-01 -8.803495764732360840e-02 2.284359633922576904e-01 2.109789401292800903e-01 -4.707689583301544189e-02 1.396727710962295532e-01 1.564628034830093384e-01 9.849683940410614014e-02
-1.465288456529378891e-02 1.165487542748451233e-01 -1.105625852942466736e-01 3.305012732744216919e-02 -6.785316020250320435e-02 7.144332863390445709e-03 2.543200850486755371e-01 -1.832202374935150146e-01 3.822807073593139648e-01 -9.950284659862518311e-02 -1.844816505908966064e-01 1.449163258075714111e-01 7.466533780097961426e-02 -8.842158131301403046e-03 1.497366465628147125e-02 -4.964310675859451294e-02 -3.295035660266876221e-01 -6.429555267095565796e-02 -2.241668850183486938e-01 1.639511138200759888e-01 -1.018694117665290833e-01 4.869880154728889465e-02 -2.112290412187576294e-01 1.241525113582611084e-01 -1.076550409197807312e-01 -4.048106372356414795e-01 -4.599876329302787781e-02 6.805066019296646118e-02 -3.627758622169494629e-01 2.515487074851989746e-01 7.473899424076080322e-02 -7.260630279779434204e-02
-1.403567939996719360e-01 4.214444756507873535e-02 2.522047422826290131e-02 2.335861176252365112e-01 1.581441015005111694e-01 7.281408458948135376e-02 -8.527655899524688721e-02 -1.304776370525360107e-01 -2.142650634050369263e-02 1.192100867629051208e-01 -6.534519046545028687e-02 -3.821301972493529320e-03 6.759798526763916016e-02 -2.369532138109207153e-01 2.010669000446796417e-02 -2.104997783899307251e-01 -9.051658958196640015e-02 -2.043242156505584717e-01 1.774403154850006104e-01 -2.244659811258316040e-01 -1.823109835386276245e-01 -2.048051804304122925e-01 -8.978331089019775391e-02 2.573097124695777893e-02 -6.191018223762512207e-02 -4.374037981033325195e-01 1.005537807941436768e-01 -5.130150914192199707e-02 -4.155501425266265869e-01 9.926182776689529419e-02 8.596604317426681519e-02 3.616513609886169434e-01
-1.422431766986846924e-01 3.843861818313598633e-01 1.875779777765274048e-01 2.462217509746551514e-01 3.334989026188850403e-02 3.053326606750488281e-01 7.190919667482376099e-02 -2.310688793659210205e-01 2.825792729854583740e-01 -8.518204838037490845e-02 -2.656076848506927490e-01 2.417943328619003296e-01 -1.962619870901107788e-01 2.465914785861968994e-01 -2.334182523190975189e-02 -1.053767427802085876e-01 3.304943442344665527e-03 -1.859871149063110352e-01 -1.254751980304718018e-01 -3.286967799067497253e-02 1.241951063275337219e-02 2.510466575622558594e-01 -3.845068439841270447e-02 -1.369310021400451660e-01 -1.311282068490982056e-01 -2.595577389001846313e-02 5.277471989393234253e-02 8.854442834854125977e-02 -1.680590957403182983e-01 1.423542946577072144e-01 -1.318050771951675415e-01 1.643070280551910400e-01
-1.444057077169418335e-01 4.216620028018951416e-01 2.410547435283660889e-01 2.703599929809570312e-01 -2.674330770969390869e-02 -2.023100405931472778e-01 1.487393975257873535e-01 1.330955326557159424e-01 1.396683305501937866e-01 -1.173083558678627014e-01 -1.632073521614074707e-01 -1.427246481180191040e-01 -1.891266256570816040e-01 6.140017509460449219e-02 -1.650027036666870117e-01 -2.015503346920013428e-01 -1.453444957733154297e-01 8.529842644929885864e-02 -4.038672521710395813e-02 5.471125617623329163e-02 -3.146799504756927490e-01 -3.587836399674415588e-03 -2.133829146623611450e-01 -2.138074338436126709e-01 -1.562179476022720337e-01 1.719823107123374939e-02 -2.426189556717872620e-02 -1.805811077356338501e-01 -1.365412175655364990e-01 2.356525957584381104e-01 -2.056367993354797363e-01 5.773713439702987671e-02
1.551060378551483154e-01 3.755826950073242188e-01 1.660764068365097046e-01 3.904455900192260742e-02 -9.765978157520294189e-02 2.104547470808029175e-01 4.094244539737701416e-02 1.159593760967254639e-01 8.555459976196289062e-02 -1.124948859214782715e-01 6.441458314657211304e-02 1.073487177491188049e-01 1.788682769984006882e-03 -5.102972034364938736e-03 1.165036410093307495e-01 5.118420720100402832e-02 -2.356586791574954987e-02 -1.425355970859527588e-01 -1.728274673223495483e-01 5.028942227363586426e-02 2.886811457574367523e-02 -5.831189826130867004e-02 -3.459416925907135010e-01 -5.415793135762214661e-02 2.823638916015625000e-01 -1.042971946299076080e-02 2.169497460126876831e-01 2.457075119018554688e-01 -2.223965376615524292e-01 5.133724212646484375e-01 5.846004933118820190e-02 3.366794437170028687e-02
-8.760322630405426025e-02 7.150410115718841553e-02 2.824823744595050812e-02 8.508124388754367828e-03 1.225639507174491882e-01 -2.837696112692356110e-02 1.132142841815948486e-01 -7.673987746238708496e-02 3.585914373397827148e-01 -1.219463199377059937e-01 -4.229855835437774658e-01 -1.278236061334609985e-01 7.903082668781280518e-02 5.950621888041496277e-02 -4.293144121766090393e-02 6.139380857348442078e-02 -2.387373894453048706e-01 -2.344366312026977539e-01 2.287275493144989014e-01 4.349111616611480713e-01 6.545200198888778687e-02 -3.205314278602600098e-02 -1.969544291496276855e-01 1.101823057979345322e-02 -1.185112893581390381e-01 -8.813512325286865234e-02 4.643493890762329102e-02 -7.531432807445526123e-02 -2.518647909164428711e-01 2.422181963920593262e-01 -4.423118010163307190e-02 2.152861952781677246e-01
1.934604793787002563e-01 1.199017539620399475e-01 1.250234395265579224e-01 1.742524057626724243e-01 2.578781247138977051e-01 -6.416648626327514648e-02 8.961240202188491821e-02 9.940943121910095215e-02 8.250580728054046631e-02 1.351385843008756638e-02 -6.361152231693267822e-02 1.178667396306991577e-01 3.971801139414310455e-03 -1.081635504961013794e-01 7.619582116603851318e-02 -3.773526847362518311e-01 2.089903801679611206e-01 -7.248186320066452026e-02 -9.688492864370346069e-02 2.681134641170501709e-01 -3.588326871395111084e-01 -1.038333401083946228e-01 -9.953829646110534668e-02 -1.695045083761215210e-01 6.119896471500396729e-02 -3.028241097927093506e-01 -2.038382552564144135e-02 1.536040753126144409e-01 -1.545130759477615356e-01 4.069171845912933350e-01 -1.073687300086021423e-01 -6.220467039383947849e-04
8.851353079080581665e-02 2.498795092105865479e-01 -4.452851042151451111e-02 2.082292176783084869e-02 -2.347932308912277222e-01 1.424748897552490234e-01 3.593729808926582336e-02 -2.040909379720687866e-01 -1.119642928242683411e-01 -2.460549175739288330e-01 -2.149588763713836670e-01 2.325417846441268921e-02 6.022909656167030334e-02 -8.301217108964920044e-02 -9.599785506725311279e-02 -3.012015521526336670e-01 -1.838770359754562378e-01 -4.254429787397384644e-02 -2.635230422019958496e-01 7.399518042802810669e-03 4.811285063624382019e-02 -1.044420823454856873e-01 -2.101132571697235107e-01 -3.909294679760932922e-02 2.996668964624404907e-02 -3.473917543888092041e-01 4.243825003504753113e-02 1.980707049369812012e-01 -3.280314505100250244e-01 3.169648945331573486e-01 1.750233173370361328e-01 1.154059171676635742e-01
-6.508430093526840210e-02 -1.356295198202133179e-01 8.935134112834930420e-02 1.139105111360549927e-01 2.137722373008728027e-01 9.677067399024963379e-02 -1.484034210443496704e-01 -1.599251329898834229e-01 2.625601887702941895e-01 -3.546775877475738525e-01 -1.663184762001037598e-01 -1.018310114741325378e-01 -8.716727048158645630e-02 -2.266936153173446655e-01 -7.267577107995748520e-03 -1.246473491191864014e-01 1.679056882858276367e-01 -1.237515732645988464e-01 2.619549930095672607e-01 -1.400201916694641113e-01 6.979771703481674194e-02 -2.553138732910156250e-01 -5.876917857676744461e-03 -1.664551496505737305e-01 2.707119584083557129e-01 -1.197119429707527161e-01 5.370859801769256592e-02 2.223151773214340210e-01 -3.418036103248596191e-01 1.248983666300773621e-01 5.543901398777961731e-02 2.035795301198959351e-01
-5.547455325722694397e-02 -1.911383680999279022e-02 2.597793340682983398e-01 2.707218527793884277e-01 9.668250381946563721e-02 -7.094719260931015015e-02 -5.725875869393348694e-02 9.852993488311767578e-02 3.717863261699676514e-01 -1.125709563493728638e-01 8.397670835256576538e-02 1.056638807058334351e-01 -6.220987811684608459e-02 -3.995997607707977295e-01 1.115828156471252441e-01 -2.668648362159729004e-01 -1.632986404001712799e-02 -2.659872919321060181e-02 1.415420621633529663e-01 1.974162906408309937e-01 -2.756614983081817627e-01 -2.812022566795349121e-01 -1.373805403709411621e-01 7.755856961011886597e-02 1.899067498743534088e-02 1.686059981584548950e-01 6.544678658246994019e-02 -2.244583098217844963e-03 -1.151738464832305908e-01 -2.456494048237800598e-02 -1.390012502670288086e-01 3.253934979438781738e-01
2.177315503358840942e-01 1.131268590688705444e-01 -6.202868744730949402e-02 -3.880155272781848907e-03 -5.674717575311660767e-02 2.471721321344375610e-01 2.486979067325592041e-01 -1.597777158021926880e-01 1.970229893922805786e-01 -6.320395320653915405e-02 -9.173122793436050415e-02 1.350500583648681641e-01 -2.224594540894031525e-02 6.973031908273696899e-02 5.276874080300331116e-02 1.988874524831771851e-01 -2.225697487592697144e-01 -1.833746433258056641e-01 1.688426584005355835e-01 5.004169940948486328e-01 -2.192502282559871674e-02 1.917969435453414917e-02 1.635484583675861359e-02 -7.637480739504098892e-03 -1.717221289873123169e-01 -1.331921070814132690e-01 1.897337436676025391e-01 3.672823309898376465e-02 -2.112354636192321777e-01 3.366827368736267090e-01 -2.828165329992771149e-02 2.458863109350204468e-01
-1.761250644922256470e-01 2.877984642982482910e-01 2.094179987907409668e-01 3.944247663021087646e-01 8.796425163745880127e-02 1.238146573305130005e-01 1.348988115787506104e-01 3.063298575580120087e-02 9.987821429967880249e-02 -1.271591484546661377e-01 1.270411610603332520e-01 -7.346461713314056396e-02 1.945684254169464111e-01 -2.760817706584930420e-01 -3.142352774739265442e-02 -2.901513129472732544e-02 2.011380791664123535e-01 -1.566658169031143188e-01 2.858783863484859467e-02 1.706541329622268677e-01 -3.145732283592224121e-01 1.158792525529861450e-01 2.166773080825805664e-01 9.488761425018310547e-02 1.723955571651458740e-01 2.353800460696220398e-02 -6.663372367620468140e-02 -9.978344291448593140e-02 -6.376048177480697632e-02 2.096828371286392212e-01 8.528375066816806793e-03 3.533815145492553711e-01
-1.371567696332931519e-01 3.788569569587707520e-01 1.523119360208511353e-01 2.482012808322906494e-01 1.235013380646705627e-01 2.318904697895050049e-01 1.291026547551155090e-02 -1.780375093221664429e-01 -1.301761437207460403e-02 -6.055880710482597351e-02 -1.363215893507003784e-01 -1.450623720884323120e-01 3.904366865754127502e-02 -4.160027503967285156e-01 -3.975742310285568237e-02 1.739653572440147400e-02 -1.136943846940994263e-01 -3.311304450035095215e-01 -6.608794908970594406e-03 -5.391858518123626709e-02 -1.670417487621307373e-01 1.786012575030326843e-02 7.946415245532989502e-02 -2.024941146373748779e-01 -2.258418351411819458e-01 -1.551174074411392212e-01 7.477333396673202515e-02 2.211473286151885986e-01 -2.950595617294311523e-01 6.662018597126007080e-02 -8.746378123760223389e-02 -4.750658944249153137e-02
-3.561153262853622437e-02 3.435361981391906738e-01 5.947309732437133789e-02 2.776849269866943359e-01 -3.903900980949401855e-01 1.797904223203659058e-01 1.266824305057525635e-01 -4.297646507620811462e-02 1.628170460462570190e-01 3.115399554371833801e-02 6.902474164962768555e-02 1.725827455520629883e-01 -5.320118367671966553e-02 -2.763488590717315674e-01 4.028378427028656006e-02 -3.950544074177742004e-02 1.564341634511947632e-01 -3.622378706932067871e-01 -1.561633590608835220e-02 -7.348907738924026489e-02 -2.891259789466857910e-01 -1.751473993062973022e-01 -7.500319182872772217e-02 -1.306328773498535156e-01 2.524347603321075439e-01 1.190402079373598099e-02 6.897733360528945923e-02 -1.264276355504989624e-01 -1.472651362419128418e-01 1.313052475452423096e-01 7.938301563262939453e-02 1.578061729669570923e-01
-1.199713200330734253e-01 2.043491750955581665e-01 7.753985933959484100e-03 2.295379154384136200e-02 -1.460699588060379028e-01 6.241188570857048035e-02 1.060448214411735535e-01 -2.672494649887084961e-01 2.587881982326507568e-01 -4.548655450344085693e-02 -4.086910486221313477e-01 -1.967292651534080505e-02 1.743880957365036011e-01 1.274918168783187866e-01 -1.147155999206006527e-03 9.101439267396926880e-02 -1.542119979858398438e-01 -1.964883953332901001e-01 1.731681376695632935e-01 3.945288360118865967e-01 -2.004934474825859070e-02 3.709913045167922974e-02 -1.419634371995925903e-01 -3.496761992573738098e-02 -2.396184951066970825e-01 -2.037566006183624268e-01 1.914231181144714355e-01 1.151732057332992554e-01 -2.477273792028427124e-01 2.419058978557586670e-01 -5.068166553974151611e-02 3.839928284287452698e-02
-1.407660096883773804e-01 1.270242035388946533e-01 -1.102271974086761475e-01 7.093832641839981079e-02 3.701711073517799377e-02 2.228590846061706543e-01 5.359808355569839478e-02 -2.087937444448471069e-01 4.185124337673187256e-01 -4.531540274620056152e-01 -5.663435906171798706e-02 2.238627672195434570e-01 2.774748951196670532e-02 -8.895116299390792847e-02 -2.839028239250183105e-01 2.083113491535186768e-01 1.916007250547409058e-01 -1.076358836144208908e-02 -2.309438586235046387e-01 6.415200233459472656e-02 -1.890502721071243286e-01 1.130074262619018555e-01 -1.024698987603187561e-01 7.207462191581726074e-02 -6.221243366599082947e-02 -1.498640775680541992e-01 4.991439357399940491e-02 -8.433960378170013428e-03 -2.093121707439422607e-01 1.171097755432128906e-01 -1.890977770090103149e-01 -4.695171490311622620e-02
3.660378232598304749e-02 1.385723799467086792e-01 8.842760324478149414e-02 3.555466234683990479e-01 -2.611143328249454498e-02 -3.080488555133342743e-02 1.102606058120727539e-01 -1.841840595006942749e-01 7.568325847387313843e-02 -2.321684360504150391e-01 -2.068426012992858887e-01 6.167052313685417175e-02 1.184043660759925842e-02 -2.209490537643432617e-01 6.398107856512069702e-02 -2.931921780109405518e-01 2.875084429979324341e-02 2.280189394950866699e-01 1.131630241870880127e-01 4.884595051407814026e-02 -2.658239901065826416e-01 -1.277484446763992310e-01 1.228968277573585510e-01 4.663002863526344299e-02 1.857325136661529541e-01 5.094594135880470276e-02 1.817057281732559204e-01 3.642270863056182861e-01 -3.961785733699798584e-01 -5.291008204221725464e-02 -4.448113590478897095e-02 -1.245195865631103516e-01
-1.406686902046203613e-01 2.591152787208557129e-01 8.396818302571773529e-03 1.331226974725723267e-01 -7.678268849849700928e-02 9.892591089010238647e-02 8.691332489252090454e-02 -2.552133798599243164e-01 3.173820078372955322e-01 -1.746878474950790405e-01 -1.906014829874038696e-01 1.792635470628738403e-01 -1.936610937118530273e-01 2.542458772659301758e-01 -2.934512495994567871e-01 -1.644413024187088013e-01 -1.949779540300369263e-01 -1.289866566658020020e-01 2.109718024730682373e-01 7.635524868965148926e-02 -1.800588667392730713e-01 1.248493418097496033e-01 8.673040568828582764e-02 8.699071407318115234e-02 -9.463041275739669800e-02 1.474392563104629517e-01 1.050310395658016205e-02 1.214966252446174622e-01 -1.842673569917678833e-01 2.645636200904846191e-01 -1.200781986117362976e-01 2.446928322315216064e-01
-4.579596221446990967e-02 3.486972451210021973e-01 4.351700469851493835e-02 5.931058153510093689e-02 2.044971734285354614e-01 1.541211307048797607e-01 -7.770596444606781006e-02 -2.558648586273193359e-01 1.346720382571220398e-02 -3.696988224983215332e-01 -6.784602254629135132e-02 -3.079424500465393066e-01 1.296876966953277588e-01 -4.769638925790786743e-02 -5.383765697479248047e-02 1.207400187849998474e-01 -5.363035202026367188e-02 -2.012473195791244507e-01 1.685125678777694702e-01 2.065357863903045654e-01 -2.677922546863555908e-01 -1.304275840520858765e-01 -1.046605259180068970e-01 -1.800779998302459717e-01 1.750801652669906616e-01 -1.295680105686187744e-01 1.888538599014282227e-01 6.015134602785110474e-02 -3.175823390483856201e-01 -1.337535530328750610e-01 -8.132784813642501831e-02 4.836860299110412598e-02
-7.593388110399246216e-02 8.408644795417785645e-02 9.104470163583755493e-02 1.316651105880737305e-01 -9.140309691429138184e-02 -1.035743057727813721e-01 1.167479977011680603e-01 -2.051481604576110840e-01 1.096726730465888977e-01 -2.900559306144714355e-01 -2.771550714969635010e-01 3.397621810436248779e-01 -2.357793040573596954e-02 -1.167136877775192261e-01 -4.499155655503273010e-02 -2.409407645463943481e-01 -2.365745045244693756e-02 -1.672731041908264160e-01 -7.378356158733367920e-02 2.206948995590209961e-01 -8.742588758468627930e-02 -8.083836175501346588e-03 -1.476066708564758301e-01 3.473732769489288330e-01 1.334277689456939697e-01 3.697982057929039001e-02 1.907304674386978149e-01 -1.409464329481124878e-01 -1.585118174552917480e-01 4.356012344360351562e-01 6.456048227846622467e-03 2.978151664137840271e-02
2.038597911596298218e-01 -5.265284329652786255e-03 2.264370620250701904e-01 5.488421022891998291e-02 -8.238607645034790039e-02 -1.234196312725543976e-02 3.008045023307204247e-04 -5.442703515291213989e-02 2.328643649816513062e-01 -1.506088674068450928e-01 4.085625335574150085e-02 2.145153135061264038e-01 1.288932263851165771e-01 -3.560427203774452209e-02 -1.497237980365753174e-01 -5.674085021018981934e-02 1.401911824941635132e-01 -5.102056860923767090e-01 2.848487906157970428e-02 2.658406794071197510e-01 6.026104837656021118e-02 -1.231530904769897461e-01 -1.526767015457153320e-01 -1.204275637865066528e-01 -4.664379637688398361e-03 1.185633614659309387e-01 6.531898677349090576e-02 1.036563515663146973e-01 -3.963982164859771729e-01 2.835293710231781006e-01 -2.251189053058624268e-01 2.767734788358211517e-02
-1.413015574216842651e-01 2.054545730352401733e-01 1.385625302791595459e-01 2.001670449972152710e-01 -1.701391488313674927e-01 1.597592234611511230e-01 1.179609149694442749e-01 -3.835376203060150146e-01 6.017139926552772522e-02 -1.590598821640014648e-01 -1.039125546813011169e-01 1.173762157559394836e-01 5.341541022062301636e-02 1.585425287485122681e-01 -2.461162954568862915e-01 -2.094260156154632568e-01 -5.833491310477256775e-02 -1.022687777876853943e-01 1.091490313410758972e-01 1.654899716377258301e-01 3.655175969470292330e-04 1.540435999631881714e-01 1.960210129618644714e-02 -3.054184652864933014e-02 1.540361195802688599e-01 3.231114521622657776e-02 2.317189127206802368e-01 4.981274902820587158e-02 -3.322263248264789581e-03 4.435177147388458252e-01 -2.591252326965332031e-02 3.472853899002075195e-01
-1.858345419168472290e-01 -2.223144099116325378e-02 -2.837651222944259644e-02 4.323146343231201172e-01 1.108268350362777710e-01 -4.308552294969558716e-02 1.535517126321792603e-01 1.930932998657226562e-01 1.516807377338409424e-01 -1.480068564414978027e-01 -1.508675664663314819e-01 -2.240077033638954163e-02 6.526691373437643051e-03 -6.138228625059127808e-02 -2.283213138580322266e-01 2.702738046646118164e-01 9.010050445795059204e-02 -6.184520199894905090e-02 -9.749091416597366333e-02 1.757189780473709106e-01 -3.184458315372467041e-01 1.136849075555801392e-01 1.082919687032699585e-01 -2.004933953285217285e-01 -1.083964016288518906e-02 -1.757028251886367798e-01 2.073392421007156372e-01 1.180468425154685974e-01 -2.332554757595062256e-01 6.370868533849716187e-02 1.507568806409835815e-01 3.426569998264312744e-01
2.925580143928527832e-01 3.780129849910736084e-01 -7.037583738565444946e-02 3.728270903229713440e-02 1.720454990863800049e-01 1.656602323055267334e-01 1.902546137571334839e-01 -1.379435658454895020e-01 1.190443709492683411e-01 -1.071574836969375610e-01 9.869574010372161865e-02 4.652117937803268433e-02 -5.505674332380294800e-02 -2.516304552555084229e-01 -1.555749028921127319e-01 2.495783716440200806e-01 -1.720578372478485107e-01 -2.432917244732379913e-02 9.762822091579437256e-02 -2.320058271288871765e-02 -1.171714439988136292e-01 -1.839446574449539185e-01 -2.521155774593353271e-01 1.514887809753417969e-01 1.630174964666366577e-01 1.281442586332559586e-02 2.788313627243041992e-01 6.954624503850936890e-02 -2.826833724975585938e-01 2.091078162193298340e-01 -1.045922785997390747e-01 2.103906273841857910e-01
-1.531569510698318481e-01 1.466926932334899902e-01 2.042241990566253662e-01 1.115458235144615173e-01 5.671606957912445068e-02 8.031264692544937134e-02 -1.922441720962524414e-01 -9.505590051412582397e-02 2.834309637546539307e-01 -5.274535343050956726e-02 -1.658662110567092896e-01 -6.140948086977005005e-02 -1.257724761962890625e-01 -2.826147675514221191e-01 -2.384045720100402832e-01 3.006652891635894775e-01 -1.649895310401916504e-02 -2.365077845752239227e-02 1.379247009754180908e-01 -2.056287527084350586e-01 -3.352755904197692871e-01 -2.548320591449737549e-01 -4.915761947631835938e-02 -1.774739176034927368e-01 1.459003537893295288e-01 -2.692100703716278076e-01 1.380260884761810303e-01 -4.748128727078437805e-02 -3.065125644207000732e-01 6.714338064193725586e-02 2.790962159633636475e-02 1.361670903861522675e-02
3.072097338736057281e-02 1.428394317626953125e-01 3.195998370647430420e-01 1.236331537365913391e-01 -9.405738115310668945e-02 1.469005644321441650e-01 1.987286061048507690e-01 -1.633767634630203247e-01 1.374184936285018921e-01 -1.409244984388351440e-01 6.327525526285171509e-02 2.579387128353118896e-01 -1.284439954906702042e-02 -3.532467484474182129e-01 3.295330330729484558e-02 6.798283010721206665e-02 2.056009471416473389e-01 2.100851386785507202e-02 -4.888106137514114380e-02 3.530985116958618164e-02 -4.643426835536956787e-01 -1.130686998367309570e-01 3.336325660347938538e-02 5.670062452554702759e-02 1.639039963483810425e-01 -2.557698190212249756e-01 4.472989588975906372e-02 -9.383185207843780518e-02 -2.735674083232879639e-01 -1.233385503292083740e-01 1.006868928670883179e-01 2.057264894247055054e-01
-1.555335074663162231e-01 1.934969574213027954e-01 2.217804044485092163e-01 1.192134320735931396e-01 6.623105704784393311e-02 1.068780273199081421e-01 1.800309121608734131e-01 4.704745858907699585e-02 -1.451372951269149780e-01 -1.752676442265510559e-02 -2.487907558679580688e-01 -1.256122589111328125e-01 2.537721097469329834e-01 -2.630298770964145660e-02 1.406087577342987061e-01 -1.154514402151107788e-01 1.174838095903396606e-01 -1.401134580373764038e-01 2.792456150054931641e-01 1.768536865711212158e-01 2.031192928552627563e-02 -2.554673850536346436e-01 -1.951945573091506958e-01 -2.303810864686965942e-01 -7.258120179176330566e-02 -1.245329156517982483e-01 1.015501022338867188e-01 -1.324329525232315063e-01 -3.435406088829040527e-01 3.142514824867248535e-01 -1.139103174209594727e-01 2.222098857164382935e-01
-1.682059913873672485e-01 1.884790807962417603e-01 2.243160456418991089e-01 -8.302866667509078979e-02 1.217735186219215393e-01 -6.967365741729736328e-02 5.149475485086441040e-02 1.029949188232421875e-01 1.996117979288101196e-01 -4.427090287208557129e-01 -4.173767194151878357e-02 7.066866755485534668e-02 -1.897784769535064697e-01 1.347001641988754272e-01 -9.496082365512847900e-02 1.950046420097351074e-01 -9.724053740501403809e-02 1.368215382099151611e-01 -3.716784343123435974e-02 5.428213253617286682e-02 -2.574785649776458740e-01 -1.713849455118179321e-01 -3.714237734675407410e-02 2.910013310611248016e-02 2.410799115896224976e-01 -1.821027100086212158e-01 1.596685200929641724e-01 -6.872326880693435669e-02 -3.122667372226715088e-01 3.792491853237152100e-01 8.134221285581588745e-02 -4.897132888436317444e-02
-1.233135461807250977e-01 -5.383942276239395142e-02 3.706233501434326172e-01 3.134616911411285400e-01 1.128746867179870605e-01 1.119640097022056580e-01 -5.068333819508552551e-02 -1.837482303380966187e-01 2.768190503120422363e-01 -1.350792474113404751e-03 -2.676857262849807739e-02 -3.948723152279853821e-02 -3.977646306157112122e-02 3.018543124198913574e-02 -1.737338751554489136e-01 -8.555885404348373413e-02 -9.007491916418075562e-02 1.459560990333557129e-01 4.825902730226516724e-02 1.419359585270285606e-03 -3.284979164600372314e-01 -3.106369972229003906e-01 1.309032738208770752e-01 -1.267921626567840576e-01 -8.406098932027816772e-02 -3.265810012817382812e-01 2.127931267023086548e-01 8.258552849292755127e-02 -3.165279924869537354e-01 1.079503372311592102e-01 7.278858125209808350e-02 -1.158998683094978333e-01
-2.883329987525939941e-02 2.241543680429458618e-01 -4.303860664367675781e-02 1.298770308494567871e-01 -4.030850157141685486e-02 -1.103071495890617371e-01 4.354697093367576599e-02 -4.713301733136177063e-02 2.502908110618591309e-01 -4.000677168369293213e-01 -1.440538465976715088e-01 2.531512677669525146e-01 -1.648623198270797729e-01 1.728246957063674927e-01 -2.387087326496839523e-03 1.006465852260589600e-01 -2.704431712627410889e-01 -2.315968275070190430e-01 -7.301817089319229126e-02 3.971753120422363281e-01 -1.072269156575202942e-01 -7.930327206850051880e-02 -1.880739033222198486e-01 -2.224099263548851013e-02 -8.595819771289825439e-02 -1.903248205780982971e-02 2.175773680210113525e-01 1.424131989479064941e-01 -3.413479924201965332e-01 2.206131815910339355e-02 4.072723537683486938e-02 5.188459064811468124e-03
5.520818755030632019e-02 3.352497220039367676e-01 2.591015398502349854e-02 2.028676569461822510e-01 1.861381381750106812e-01 5.329036340117454529e-02 -9.931477718055248260e-03 -2.824176847934722900e-01 9.564350545406341553e-02 -1.629426330327987671e-01 -7.953081279993057251e-02 -3.808970004320144653e-02 3.206128254532814026e-02 4.563295096158981323e-02 1.096711773425340652e-02 -1.726736277341842651e-01 -2.421636581420898438e-01 -3.166421651840209961e-01 7.535388320684432983e-02 -2.752631902694702148e-01 2.229795046150684357e-02 -5.892857164144515991e-02 4.540002718567848206e-02 -9.956581890583038330e-02 8.970051072537899017e-03 -3.413295745849609375e-01 -8.485455811023712158e-02 -4.872569697909057140e-04 -2.237911224365234375e-01 2.848014049232006073e-02 5.698624253273010254e-02 4.632936418056488037e-01
-1.749274879693984985e-01 1.397229433059692383e-01 8.360899239778518677e-02 1.133772507309913635e-01 1.147405356168746948e-01 -1.360245048999786377e-01 2.951536774635314941e-01 1.180357411503791809e-01 1.937924027442932129e-01 -2.735249698162078857e-01 -5.708529800176620483e-02 8.390493690967559814e-02 -2.091862857341766357e-01 -1.513677742332220078e-02 -1.542311161756515503e-01 1.090912744402885437e-01 -2.176799476146697998e-01 -3.989991918206214905e-02 -1.236932128667831421e-01 -3.455277904868125916e-02 -1.556583195924758911e-01 -6.968702375888824463e-02 8.676258474588394165e-02 -4.504035413265228271e-01 7.995990663766860962e-02 -3.692327439785003662e-01 2.783777192234992981e-02 -5.056496337056159973e-02 -1.053072512149810791e-01 2.888284921646118164e-01 2.141780257225036621e-01 -5.984284356236457825e-02
1.841406822204589844e-01 1.517099589109420776e-01 1.507497429847717285e-01 9.899841994047164917e-02 1.806554347276687622e-01 2.732353098690509796e-02 1.835824102163314819e-01 -1.826749294996261597e-01 -1.568816453218460083e-01 -3.131907880306243896e-01 -1.247055232524871826e-01 3.214959502220153809e-01 1.088910028338432312e-01 1.469393074512481689e-01 -6.923834234476089478e-02 -1.714772917330265045e-02 -1.297798603773117065e-01 -2.105133086442947388e-01 3.014123737812042236e-01 -5.776484683156013489e-02 -4.660648405551910400e-01 -1.416859179735183716e-01 -5.135427042841911316e-02 -1.303213648498058319e-02 -1.423603147268295288e-01 8.412197977304458618e-02 9.718883782625198364e-02 1.124168485403060913e-01 -2.374174594879150391e-01 1.612206250429153442e-01 -1.109147351235151291e-02 -5.094014480710029602e-02
6.071495264768600464e-02 1.234979555010795593e-01 2.719411849975585938e-01 1.873224824666976929e-01 9.443987160921096802e-02 -5.202298983931541443e-02 3.146595358848571777e-01 -5.702265724539756775e-02 2.212335467338562012e-01 -1.750821769237518311e-01 -2.357548922300338745e-01 4.412856325507164001e-02 -4.668579250574111938e-02 -3.022741973400115967e-01 3.151664733886718750e-01 4.383400455117225647e-02 -6.251866370439529419e-02 -3.635848164558410645e-01 -1.703300029039382935e-01 -1.360142976045608521e-01 3.220650553703308105e-02 1.083912514150142670e-02 5.061269178986549377e-02 -2.988722920417785645e-01 -1.953714191913604736e-01 -3.312240913510322571e-02 1.418073773384094238e-01 -1.733116507530212402e-01 -1.505241692066192627e-01 1.677258685231208801e-02 1.119933556765317917e-02 1.925429552793502808e-01
1.998126506805419922e-01 5.380274653434753418e-01 -3.193777799606323242e-02 9.530054032802581787e-02 1.082760170102119446e-01 -1.694255508482456207e-02 -7.229430601000785828e-03 3.097547590732574463e-02 2.440282106399536133e-01 -7.329925149679183960e-02 -1.121567115187644958e-01 5.010299012064933777e-02 1.928499788045883179e-01 -2.188284546136856079e-01 8.125784993171691895e-02 2.005372494459152222e-01 2.016208367422223091e-03 -2.528934776782989502e-01 1.625931859016418457e-01 -3.325909748673439026e-02 2.317784912884235382e-02 -1.691516041755676270e-01 -3.208644092082977295e-01 1.140552014112472534e-01 2.320604175329208374e-01 -2.071184366941452026e-01 9.177176654338836670e-02 1.565611660480499268e-01 -4.211419075727462769e-02 2.236574590206146240e-01 -4.400560259819030762e-02 1.246576979756355286e-01
-3.035416305065155029e-01 5.030229687690734863e-01 4.684226587414741516e-03 2.243355363607406616e-01 2.964278459548950195e-01 -9.675887972116470337e-02 1.337546557188034058e-01 6.400239467620849609e-02 -1.109087988734245300e-01 -9.324632585048675537e-02 -1.326433420181274414e-01 2.547638304531574249e-02 -2.099176347255706787e-01 3.895085677504539490e-02 -2.287895679473876953e-01 -3.405017405748367310e-02 -1.549500878900289536e-02 -1.079451814293861389e-01 -3.013499267399311066e-02 -2.069648504257202148e-01 -3.118387162685394287e-01 1.123578920960426331e-01 -8.793412894010543823e-02 -7.921551913022994995e-02 1.786485314369201660e-02 -2.499696314334869385e-01 2.765321731567382812e-02 7.186315208673477173e-02 -2.006058841943740845e-01 1.911437362432479858e-01 7.665216922760009766e-03 1.478434503078460693e-01
1.838105767965316772e-01 1.038965806365013123e-01 6.729910522699356079e-02 1.598635911941528320e-01 -1.612880453467369080e-02 2.155252359807491302e-02 1.503129750490188599e-01 3.612343594431877136e-02 3.245086073875427246e-01 1.651037298142910004e-02 -5.430121440440416336e-03 1.197651550173759460e-01 -2.341044843196868896e-01 -2.336964458227157593e-01 -2.008217573165893555e-01 -3.144074082374572754e-01 1.929700970649719238e-01 -3.617488741874694824e-01 -1.675247773528099060e-02 3.334522843360900879e-01 -2.373368106782436371e-02 -1.350725535303354263e-02 -1.201013624668121338e-01 -1.845664680004119873e-01 -5.301756411790847778e-02 -2.325398176908493042e-01 1.314213406294584274e-02 9.854291379451751709e-02 -2.707830369472503662e-01 1.384945958852767944e-01 -6.702112406492233276e-02 1.989660412073135376e-01
-1.847428232431411743e-01 4.943408370018005371e-01 1.099020689725875854e-01 1.120529770851135254e-01 4.410487040877342224e-02 9.110983461141586304e-02 2.849743701517581940e-03 -2.354063242673873901e-01 1.598915159702301025e-01 7.478539645671844482e-02 -1.136985141783952713e-02 -1.464321166276931763e-01 1.838696002960205078e-02 -3.483764827251434326e-01 -3.051016479730606079e-02 3.079865276813507080e-01 -1.430589258670806885e-01 -9.280419349670410156e-02 2.024316638708114624e-01 6.675637792795896530e-03 -1.281791329383850098e-01 -2.371595799922943115e-02 1.221402063965797424e-01 -1.008754521608352661e-01 1.684355139732360840e-01 -1.958336532115936279e-01 1.208537518978118896e-01 1.809912919998168945e-01 4.830546677112579346e-02 1.710514575242996216e-01 1.208303645253181458e-01 2.975010871887207031e-01
2.038215845823287964e-01 2.883217334747314453e-01 1.299406886100769043e-01 2.245985716581344604e-01 1.192388162016868591e-01 9.789803065359592438e-03 -1.300617456436157227e-01 -1.413498222827911377e-01 2.570635080337524414e-01 -1.070354804396629333e-01 -3.774575516581535339e-02 -9.001081436872482300e-02 -4.401803016662597656e-02 -3.110099397599697113e-02 -1.372512876987457275e-01 1.956160739064216614e-02 3.137766122817993164e-01 -1.059310659766197205e-01 3.028656244277954102e-01 1.013097688555717468e-01 -8.940231800079345703e-02 -4.150335788726806641e-01 -4.438171163201332092e-02 -5.013538151979446411e-02 1.043734923005104065e-01 -1.457332521677017212e-01 -1.837472431361675262e-02 2.095699906349182129e-01 -3.169384300708770752e-01 -6.717917323112487793e-02 2.074065059423446655e-01 1.638027578592300415e-01
1.083727255463600159e-01 3.780146539211273193e-01 -9.092950262129306793e-03 1.917359791696071625e-02 -4.669520631432533264e-02 2.370872162282466888e-02 -5.070736631751060486e-02 -1.777515262365341187e-01 4.878484904766082764e-01 2.025073915719985962e-01 -7.029712945222854614e-02 -1.898245364427566528e-01 -1.211319267749786377e-01 -1.164021790027618408e-01 2.536390908062458038e-02 2.387634851038455963e-02 9.050609916448593140e-02 2.283830754458904266e-02 2.037886679172515869e-01 -2.275581955909729004e-01 -1.126047223806381226e-01 -2.191960960626602173e-01 -1.333546042442321777e-01 -2.012260407209396362e-01 1.886701136827468872e-01 -1.857556104660034180e-01 2.375688850879669189e-01 1.430288553237915039e-01 -2.600598335266113281e-01 1.328375786542892456e-01 7.064854353666305542e-02 1.705131493508815765e-02
-3.673795610666275024e-02 8.743748068809509277e-02 -5.599991232156753540e-02 -8.393454551696777344e-02 -8.980663865804672241e-02 -4.221641644835472107e-02 2.248440086841583252e-01 -2.404615581035614014e-01 4.649086296558380127e-01 -2.569375932216644287e-01 -2.432986348867416382e-01 1.258217692375183105e-01 1.458255946636199951e-02 1.235301345586776733e-01 3.732728958129882812e-02 1.412928253412246704e-01 -2.108487337827682495e-01 -2.342624068260192871e-01 1.189097240567207336e-01 3.170251846313476562e-01 -1.201401427388191223e-01 -3.213087469339370728e-02 -1.007416993379592896e-01 3.072395548224449158e-02 2.025434933602809906e-02 1.210538744926452637e-01 2.968015968799591064e-01 5.835081264376640320e-02 -1.665990799665451050e-01 2.973761260509490967e-01 3.478216752409934998e-02 6.396052241325378418e-02
7.049909979104995728e-02 3.222329616546630859e-01 -1.195799931883811951e-01 -5.087133124470710754e-02 3.559123352169990540e-02 -1.332068443298339844e-01 2.271110266447067261e-01 -2.085116207599639893e-01 4.030773639678955078e-01 -2.461614459753036499e-01 -4.255837574601173401e-02 8.778879791498184204e-02 1.508309692144393921e-01 -8.695051074028015137e-02 6.664972752332687378e-02 -1.857575327157974243e-01 -7.479222863912582397e-02 -2.374504357576370239e-01 1.477119326591491699e-01 9.811190515756607056e-02 -5.929763428866863251e-03 9.952206164598464966e-02 -3.697973489761352539e-01 1.254785805940628052e-01 -1.771309524774551392e-01 -6.721988320350646973e-02 2.609316706657409668e-01 2.331060767173767090e-01 -2.927069179713726044e-02 1.522547900676727295e-01 -9.437049180269241333e-02 -1.062080413103103638e-01
1.311531662940979004e-02 7.449598610401153564e-02 2.314311712980270386e-01 7.701318711042404175e-02 1.139219384640455246e-02 5.537489801645278931e-02 2.493290230631828308e-02 -9.944003820419311523e-02 2.956353127956390381e-01 -2.052333503961563110e-01 2.437274456024169922e-01 -1.084115132689476013e-01 -9.545625746250152588e-02 4.905851930379867554e-02 -1.628134846687316895e-01 1.353016197681427002e-01 1.430064588785171509e-01 -8.268359303474426270e-02 1.444495618343353271e-01 -1.700219362974166870e-01 -4.583977460861206055e-01 -1.127238273620605469e-01 -2.099663764238357544e-02 -2.039068043231964111e-01 -1.373367011547088623e-01 -1.218005418777465820e-01 8.594508469104766846e-02 2.122538536787033081e-01 -4.745528101921081543e-01 8.863410353660583496e-02 4.950401186943054199e-02 2.266541309654712677e-02
7.405288517475128174e-02 1.715321391820907593e-01 9.170296043157577515e-02 8.421077579259872437e-02 2.064622044563293457e-01 -1.421022266149520874e-01 4.263083934783935547e-01 -1.057801693677902222e-01 2.171472162008285522e-01 -3.230719566345214844e-01 -2.221648842096328735e-01 3.194965422153472900e-02 -8.920697495341300964e-03 -1.513687372207641602e-01 -1.252246648073196411e-01 2.301628887653350830e-01 8.458804339170455933e-02 -3.931510150432586670e-01 -2.256448417901992798e-01 -1.925814449787139893e-01 2.139787748456001282e-02 -1.512307822704315186e-01 -3.027911065146327019e-03 -2.181362807750701904e-01 7.893872261047363281e-02 -5.224659666419029236e-02 -1.279601454734802246e-01 1.246266663074493408e-01 -6.429634988307952881e-02 5.075618997216224670e-02 -6.286219507455825806e-02 1.676714271306991577e-01
-2.149730175733566284e-01 -1.267173048108816147e-02 1.503670662641525269e-01 4.209299981594085693e-01 2.269502729177474976e-01 9.368604421615600586e-02 -3.230555728077888489e-02 -1.632629334926605225e-01 7.288577407598495483e-02 -1.190344095230102539e-01 1.649074256420135498e-01 2.489292062819004059e-02 1.629519313573837280e-01 -6.763202697038650513e-02 1.803263276815414429e-01 4.494239389896392822e-02 -5.090183764696121216e-02 4.146452527493238449e-03 2.299488782882690430e-01 7.266803085803985596e-02 -3.540420532226562500e-01 -1.487730592489242554e-01 1.545963585376739502e-01 -1.518953293561935425e-01 -9.166172891855239868e-02 -1.479163616895675659e-01 3.368729650974273682e-01 2.817918658256530762e-01 5.587216839194297791e-02 1.911991536617279053e-01 1.653236001729965210e-01 8.655965328216552734e-02
8.945304155349731445e-02 2.719152867794036865e-01 8.702345937490463257e-02 2.191001027822494507e-01 -1.147956307977437973e-02 7.561876624822616577e-02 1.406521499156951904e-01 -7.491945475339889526e-02 1.852467805147171021e-01 -3.266266584396362305e-01 1.415692865848541260e-01 -1.070945858955383301e-01 2.689663469791412354e-01 -1.573964804410934448e-01 1.368454843759536743e-02 -7.589231431484222412e-02 -4.053803384304046631e-01 -1.055441051721572876e-01 -1.999580767005681992e-03 2.375072538852691650e-01 -2.003981545567512512e-02 -2.077364772558212280e-01 -1.315683592110872269e-02 -4.182488098740577698e-02 -6.174882873892784119e-02 -2.820464372634887695e-01 -2.080787904560565948e-02 -8.555035293102264404e-02 -3.381966054439544678e-01 2.620662152767181396e-01 2.097759768366813660e-02 -6.070303916931152344e-02
1.793505549430847168e-01 5.097458362579345703e-01 -1.232149675488471985e-01 1.987680792808532715e-01 2.224422395229339600e-01 1.192540824413299561e-01 -1.225971877574920654e-01 -2.207238040864467621e-02 2.519129812717437744e-01 -3.012067675590515137e-01 2.080977521836757660e-02 -4.157178103923797607e-02 1.814603954553604126e-01 -3.068805672228336334e-02 1.405717059969902039e-02 1.216254085302352905e-01 -2.079958096146583557e-02 -3.037124872207641602e-01 4.582766070961952209e-02 -9.480589628219604492e-02 -1.267731040716171265e-01 -1.309457868337631226e-01 -2.566806972026824951e-01 1.408993303775787354e-01 1.927853375673294067e-01 8.296526037156581879e-03 4.672877117991447449e-02 2.467029541730880737e-02 -5.703013762831687927e-02 2.193746715784072876e-01 -1.604330390691757202e-01 1.703343987464904785e-01
-1.113627329468727112e-01 3.532051444053649902e-01 1.554955076426267624e-02 1.963664889335632324e-01 -1.323205977678298950e-01 -1.925485134124755859e-01 1.287545636296272278e-02 1.108942255377769470e-01 2.456104457378387451e-01 -1.479037851095199585e-01 -1.189536452293395996e-01 -5.596135556697845459e-02 -7.831648737192153931e-02 -2.195426374673843384e-01 1.632161587476730347e-01 9.339288622140884399e-02 -3.037872910499572754e-01 -1.812532693147659302e-01 -5.428493767976760864e-02 3.216111958026885986e-01 -1.217381432652473450e-01 -3.844369947910308838e-02 -2.053104490041732788e-01 -1.585505716502666473e-02 -2.456048727035522461e-01 -1.152265444397926331e-01 -7.359724491834640503e-02 1.152892597019672394e-02 -2.986316382884979248e-01 3.064216077327728271e-01 1.105327159166336060e-01 5.618762597441673279e-02
-4.551404342055320740e-02 1.331739574670791626e-01 -5.189809948205947876e-02 1.329267174005508423e-01 3.393688201904296875e-01 1.565023511648178101e-01 5.974181741476058960e-02 -2.725346982479095459e-01 1.123264059424400330e-01 -4.974425584077835083e-02 -8.918607234954833984e-02 -1.587887257337570190e-01 1.408977210521697998e-01 -1.474228054285049438e-01 2.470488250255584717e-01 3.652253001928329468e-02 -8.780793845653533936e-02 1.757152006030082703e-02 2.504483759403228760e-01 1.024708524346351624e-02 -9.189458936452865601e-02 -3.790604695677757263e-02 1.745741963386535645e-01 -1.072111353278160095e-01 -2.940426170825958252e-01 -2.181349135935306549e-02 -1.787072420120239258e-02 3.576480150222778320e-01 -2.167723774909973145e-01 2.900030612945556641e-01 -8.637724071741104126e-02 3.371760547161102295e-01
9.358103573322296143e-02 4.793310761451721191e-01 4.015937447547912598e-02 2.221511602401733398e-01 4.986583068966865540e-02 -1.139582693576812744e-02 5.554958805441856384e-02 -5.338723957538604736e-02 1.966677904129028320e-01 1.697733551263809204e-01 -9.036946296691894531e-02 -2.459113672375679016e-02 1.705891340970993042e-01 2.262035012245178223e-02 -9.206361137330532074e-03 -3.502823412418365479e-02 3.864457458257675171e-02 2.571841180324554443e-01 -7.664203643798828125e-03 6.386674940586090088e-02 -3.258397104218602180e-03 -2.958823926746845245e-02 -9.054655209183692932e-03 -3.208659291267395020e-01 -1.262509822845458984e-02 -2.172625064849853516e-01 9.474025666713714600e-02 -2.126574981957674026e-03 -4.867469668388366699e-01 2.254768460988998413e-02 -7.152560353279113770e-02 3.466755151748657227e-01
-6.224720925092697144e-02 3.569621443748474121e-01 2.236360758543014526e-01 1.985457241535186768e-01 -9.689113497734069824e-02 -2.853501141071319580e-01 2.796777151525020599e-02 -2.615975439548492432e-01 1.244519799947738647e-01 -2.604009509086608887e-01 -1.947880834341049194e-01 2.228223234415054321e-01 -2.245466411113739014e-02 -4.598766099661588669e-03 6.406807899475097656e-02 -4.151578247547149658e-02 -9.205336123704910278e-02 -2.631330862641334534e-02 -2.776408195495605469e-02 7.981219142675399780e-02 6.652941554784774780e-02 -3.607922419905662537e-02 2.302484363317489624e-01 3.375741839408874512e-01 1.370963901281356812e-01 1.123108342289924622e-02 3.327845409512519836e-02 4.992547258734703064e-02 -2.226901948451995850e-01 3.112239837646484375e-01 -2.534373104572296143e-01 1.406773179769515991e-01
2.158537209033966064e-01 1.420579105615615845e-01 1.550899595022201538e-01 2.706485986709594727e-01 3.000510670244693756e-02 2.844842709600925446e-02 3.628416061401367188e-01 -9.389571845531463623e-02 4.323831796646118164e-01 5.414610728621482849e-02 -3.549244701862335205e-01 4.264501854777336121e-02 1.860723271965980530e-02 5.155204981565475464e-02 7.453939318656921387e-02 -4.001380503177642822e-02 -8.599574863910675049e-02 -1.327325701713562012e-01 -1.921287328004837036e-01 3.469833359122276306e-02 -6.008138507604598999e-02 -1.521956473588943481e-01 2.917298674583435059e-01 -6.861273944377899170e-02 1.133104637265205383e-01 -3.244386315345764160e-01 -1.535940356552600861e-02 2.124792635440826416e-01 -1.125013232231140137e-01 -4.417384625412523746e-04 9.905494004487991333e-02 1.534612476825714111e-02
8.432177454233169556e-02 1.150610372424125671e-01 3.030781745910644531e-01 1.882021278142929077e-01 1.118798553943634033e-02 -1.286261379718780518e-01 -1.074824780225753784e-01 -5.821788683533668518e-02 3.025866746902465820e-01 -2.092424482107162476e-01 -8.271230384707450867e-03 -1.794352829456329346e-01 -7.992343604564666748e-02 -3.926558420062065125e-02 -2.041748464107513428e-01 1.774668991565704346e-01 -9.254817664623260498e-02 -2.026125341653823853e-01 4.217997193336486816e-02 -3.382995724678039551e-01 -2.290456593036651611e-01 -6.749098002910614014e-02 -4.709170013666152954e-02 -2.841766774654388428e-01 3.633661568164825439e-02 -2.559711039066314697e-01 -7.158742845058441162e-02 -1.621893420815467834e-02 -3.094364702701568604e-01 2.521523535251617432e-01 -9.240224957466125488e-02 1.615915894508361816e-01
2.410810068249702454e-02 1.979953646659851074e-01 3.133226335048675537e-01 -1.508697494864463806e-02 2.005971223115921021e-01 3.077904880046844482e-01 2.304857224225997925e-01 2.247432060539722443e-02 1.403673738241195679e-01 -2.241573184728622437e-01 1.343669742345809937e-01 -1.043629422783851624e-01 1.195044219493865967e-01 8.096235245466232300e-02 -2.218913286924362183e-01 -2.070213854312896729e-02 1.518956571817398071e-01 -1.274527013301849365e-01 5.299258977174758911e-03 7.320097833871841431e-02 -4.525621607899665833e-02 -4.067252576351165771e-01 6.072985008358955383e-02 8.228699862957000732e-02 -4.725110530853271484e-02 -6.664508581161499023e-02 3.074948489665985107e-01 1.669170707464218140e-01 -1.620433330535888672e-01 3.508714139461517334e-01 -2.118560485541820526e-03 -5.216565728187561035e-02
2.727378532290458679e-02 4.974763840436935425e-03 -3.865920007228851318e-02 2.980857491493225098e-01 -1.199638564139604568e-02 -1.164888963103294373e-01 2.704505622386932373e-01 -2.273791730403900146e-01 1.723152697086334229e-01 -4.427970647811889648e-01 -2.014782428741455078e-01 4.537264108657836914e-01 -1.102708056569099426e-01 6.514956057071685791e-02 1.420377171598374844e-03 2.291398644447326660e-01 -5.090840160846710205e-02 -6.884412840008735657e-03 -8.513920754194259644e-02 4.275475442409515381e-02 -8.325782418251037598e-02 -1.782788187265396118e-01 2.379878796637058258e-02 9.415639191865921021e-02 2.034270167350769043e-01 -4.216459393501281738e-02 2.247095853090286255e-01 -7.468960434198379517e-02 -1.691629141569137573e-01 1.502463370561599731e-01 -1.279057655483484268e-02 1.368917524814605713e-01
-3.474014401435852051e-01 3.602245151996612549e-01 2.624532282352447510e-01 -1.243675872683525085e-02 1.307127773761749268e-01 9.432020038366317749e-02 5.188640952110290527e-02 1.815713942050933838e-01 2.721154987812042236e-01 -3.075548112392425537e-01 -2.082467451691627502e-02 -4.152720421552658081e-02 3.833194673061370850e-01 5.391634255647659302e-02 -1.017878055572509766e-01 -1.921888589859008789e-01 6.985084153711795807e-03 -2.024790346622467041e-01 1.181749626994132996e-01 -4.096861556172370911e-02 -1.799313724040985107e-01 -9.520199894905090332e-02 5.849776044487953186e-02 2.893568016588687897e-02 -8.400792628526687622e-02 -3.119482994079589844e-01 9.422912448644638062e-02 4.386422690004110336e-03 -3.178521618247032166e-02 6.350208818912506104e-02 7.963767647743225098e-02 1.545898318290710449e-01
4.573946446180343628e-02 5.213856697082519531e-02 1.396936625242233276e-01 -2.442643977701663971e-02 1.331537365913391113e-01 9.127780050039291382e-02 2.623871266841888428e-01 -7.768839597702026367e-02 6.344255059957504272e-02 -3.623667061328887939e-01 -4.926833789795637131e-03 3.898188099265098572e-02 3.016141057014465332e-01 8.615618199110031128e-02 -1.305531859397888184e-01 -1.107484921813011169e-01 -5.320315808057785034e-02 1.174076646566390991e-02 2.326310425996780396e-01 4.737026989459991455e-02 -5.695477724075317383e-01 -2.283074706792831421e-01 1.067867428064346313e-01 -7.007416337728500366e-02 -1.796303503215312958e-02 9.876623004674911499e-02 4.787201806902885437e-02 -4.867636784911155701e-02 1.531371474266052246e-02 1.463929116725921631e-01 -2.564569413661956787e-01 2.350025027990341187e-01
-1.857297122478485107e-02 3.155906200408935547e-01 -1.240980699658393860e-01 -1.927295029163360596e-01 9.118500165641307831e-03 3.303006989881396294e-03 4.502530768513679504e-02 -1.774608939886093140e-01 3.621733784675598145e-01 -2.462813407182693481e-01 -4.099659919738769531e-01 2.168944180011749268e-01 -2.383689582347869873e-01 -1.264400314539670944e-02 9.479621052742004395e-02 1.091548800468444824e-02 -1.025737300515174866e-01 6.195368990302085876e-02 -5.433043930679559708e-03 2.092277705669403076e-01 -1.753977686166763306e-01 -1.105484813451766968e-01 -1.082719862461090088e-01 -9.986026585102081299e-02 -1.807701773941516876e-02 4.139901325106620789e-02 2.003498673439025879e-01 -7.408233731985092163e-02 -2.441254258155822754e-01 2.104372680187225342e-01 -1.804658174514770508e-01 1.841494888067245483e-01
2.596186995506286621e-01 2.268211394548416138e-01 2.615167796611785889e-01 3.547674417495727539e-01 2.933124899864196777e-01 1.034622937440872192e-01 4.877476021647453308e-02 -1.388762444257736206e-01 4.030932113528251648e-02 6.280915439128875732e-02 -3.633923530578613281e-01 7.245126646012067795e-03 -1.255845725536346436e-01 -1.359173953533172607e-01 1.068312898278236389e-01 -1.230681464076042175e-01 -1.483028084039688110e-01 -1.067822873592376709e-01 8.187378942966461182e-02 1.213953830301761627e-02 -1.236673220992088318e-01 -1.732368916273117065e-01 2.162903696298599243e-01 6.210969388484954834e-02 5.841040983796119690e-02 -2.366200387477874756e-01 -5.943257734179496765e-02 6.839505583047866821e-02 -1.412581373006105423e-02 1.257088482379913330e-01 7.071643322706222534e-02 3.810674548149108887e-01
-7.660222053527832031e-02 1.221442073583602905e-01 4.514626786112785339e-02 2.288510054349899292e-01 8.918249607086181641e-02 -7.410835009068250656e-03 1.853585243225097656e-01 -3.795518279075622559e-01 1.724099367856979370e-01 -2.399014830589294434e-01 7.740336656570434570e-02 1.176251098513603210e-02 1.847661435604095459e-01 -5.669466406106948853e-02 2.044728212058544159e-02 3.267904520034790039e-01 -2.575331032276153564e-01 -8.779583871364593506e-02 -2.124577201902866364e-02 1.394928060472011566e-02 -5.258943438529968262e-01 1.147335469722747803e-01 -5.675900354981422424e-02 1.380944401025772095e-01 -1.321592926979064941e-01 -2.222115546464920044e-01 1.647787392139434814e-01 8.562534302473068237e-02 -8.530708402395248413e-02 -2.506732940673828125e-02 -6.646042689681053162e-03 6.656068563461303711e-02
9.100525826215744019e-02 3.432652056217193604e-01 3.403883576393127441e-01 3.470151722431182861e-01 -2.194849774241447449e-03 2.582189440727233887e-01 8.947901660576462746e-04 -1.857081353664398193e-01 7.924476638436317444e-03 -1.139451712369918823e-01 -1.906609684228897095e-01 -7.304515689611434937e-02 5.961173027753829956e-02 -3.647979348897933960e-02 8.396262675523757935e-02 1.037139818072319031e-01 -1.436226516962051392e-01 -1.176403462886810303e-01 1.025897487998008728e-01 -1.460035052150487900e-02 -1.861520484089851379e-02 -1.667957007884979248e-01 2.063273936510086060e-01 9.905325621366500854e-02 2.619398236274719238e-01 -3.216850161552429199e-01 -1.568456441164016724e-01 1.439668983221054077e-01 3.765428438782691956e-02 1.916133463382720947e-01 3.062839806079864502e-02 2.770600020885467529e-01
-1.828670501708984375e-01 3.179270923137664795e-01 -8.928146213293075562e-03 2.192778289318084717e-01 -3.816861659288406372e-02 -8.195068687200546265e-02 2.374984472990036011e-01 1.698002666234970093e-01 1.799535304307937622e-01 -1.270257234573364258e-01 -6.573602557182312012e-02 2.697318792343139648e-01 -1.264449805021286011e-01 -1.081818789243698120e-01 -2.628192305564880371e-01 3.791199624538421631e-01 -1.140215620398521423e-01 -4.610364511609077454e-02 -2.042967639863491058e-02 2.404539659619331360e-02 9.146180748939514160e-02 5.729154497385025024e-02 -1.350427567958831787e-01 -2.821133434772491455e-01 1.946426779031753540e-01 -1.501787453889846802e-01 1.986360847949981689e-01 -4.238427802920341492e-02 -1.887993216514587402e-01 2.830887436866760254e-01 1.114832460880279541e-01 4.813644289970397949e-02
2.856307625770568848e-01 1.587984263896942139e-01 2.960963845252990723e-01 7.713410258293151855e-02 1.668436825275421143e-01 -9.113577753305435181e-02 8.868212252855300903e-02 6.126388162374496460e-02 1.685547828674316406e-01 4.866271466016769409e-02 -2.720018476247787476e-02 1.317260414361953735e-01 -1.243125498294830322e-01 1.638760417699813843e-02 1.919346749782562256e-01 -2.228581160306930542e-02 1.328807920217514038e-01 -3.031309843063354492e-01 1.552345603704452515e-01 3.903700411319732666e-01 -3.187811970710754395e-01 6.218487396836280823e-02 -1.340806633234024048e-01 1.108673438429832458e-01 -1.000786572694778442e-01 -1.860195249319076538e-01 -1.468934267759323120e-01 2.309544831514358521e-01 -1.284655332565307617e-01 2.669303119182586670e-01 9.650522843003273010e-04 1.442376673221588135e-01
-1.749935001134872437e-01 3.667199313640594482e-01 8.506469428539276123e-02 1.900032907724380493e-01 1.100644376128911972e-02 1.748704463243484497e-01 2.036802284419536591e-02 -2.759442329406738281e-01 3.529055416584014893e-01 -1.129724085330963135e-01 -3.509097397327423096e-01 2.985045611858367920e-01 -1.930820196866989136e-01 1.293311119079589844e-01 -1.398645043373107910e-01 -1.533456295728683472e-01 4.492665827274322510e-02 -1.882424950599670410e-01 -4.621480405330657959e-02 -5.455574020743370056e-02 -1.155997663736343384e-01 2.131814807653427124e-01 -9.856113791465759277e-02 -5.577266681939363480e-03 -4.904247447848320007e-02 -2.088537439703941345e-02 -9.706977009773254395e-02 1.369763910770416260e-01 -7.156135886907577515e-02 1.834039986133575439e-01 -8.754756301641464233e-02 2.215714454650878906e-01
7.350549101829528809e-02 -5.939983949065208435e-02 1.894544214010238647e-01 3.152986764907836914e-01 6.025254260748624802e-03 -2.307142689824104309e-02 1.891218125820159912e-01 -1.685339659452438354e-01 2.229304313659667969e-01 -2.712838351726531982e-01 -1.099265962839126587e-01 -2.428317070007324219e-01 2.155400514602661133e-01 1.959039643406867981e-02 -2.425092458724975586e-01 1.383577138185501099e-01 -1.278755962848663330e-01 1.761326640844345093e-01 -1.118171513080596924e-01 1.168923825025558472e-01 -6.053873151540756226e-02 -3.377877175807952881e-02 9.664283692836761475e-02 -1.775173395872116089e-01 6.007535755634307861e-02 -2.007504254579544067e-01 2.768984138965606689e-01 1.725632995367050171e-01 3.621244430541992188e-02 7.043910026550292969e-02 1.416150927543640137e-01 4.195185005664825439e-01
-3.024433366954326630e-02 2.990457713603973389e-01 4.149367287755012512e-02 1.362649798393249512e-01 2.647082805633544922e-01 2.560113556683063507e-03 -4.475006088614463806e-02 -2.958632409572601318e-01 1.764014512300491333e-01 1.467443443834781647e-02 -9.887851029634475708e-02 -1.132083088159561157e-01 -1.277310550212860107e-01 3.347740275785326958e-03 9.850302338600158691e-02 -1.603916585445404053e-01 -1.259122937917709351e-01 -2.793948948383331299e-01 1.557474136352539062e-01 -1.108681708574295044e-01 2.103161253035068512e-02 -2.920961976051330566e-01 -7.276128977537155151e-02 1.480364147573709488e-02 -5.261265486478805542e-02 -2.908344268798828125e-01 -1.167091205716133118e-01 2.400763146579265594e-02 -3.527916073799133301e-01 1.178069710731506348e-01 -1.671649068593978882e-01 3.667378425598144531e-01
-1.334811151027679443e-01 3.403299748897552490e-01 -1.498397737741470337e-01 -4.185488447546958923e-02 2.526893615722656250e-01 -1.796160787343978882e-01 1.764302402734756470e-01 -2.207037359476089478e-01 1.367740612477064133e-02 -3.058732748031616211e-01 -1.951325237751007080e-01 -9.537424147129058838e-02 7.429466396570205688e-02 5.947317928075790405e-02 -1.174771264195442200e-01 2.561908662319183350e-01 -2.166803628206253052e-01 -6.540496647357940674e-02 -3.472715243697166443e-02 1.507106125354766846e-01 -6.434562802314758301e-02 -5.032299086451530457e-02 -2.341231517493724823e-02 -2.836506441235542297e-02 2.913441359996795654e-01 -2.617021203041076660e-01 2.630472183227539062e-01 9.937144070863723755e-02 -2.967379689216613770e-01 -5.476954206824302673e-02 1.119089871644973755e-01 1.326839178800582886e-01
-2.739187702536582947e-02 9.590781480073928833e-02 -1.013152673840522766e-01 2.474082708358764648e-01 9.967705607414245605e-02 -2.275664955377578735e-01 9.499607980251312256e-02 -3.932701423764228821e-02 3.860376477241516113e-01 -1.259645670652389526e-01 3.854800388216972351e-02 1.499507576227188110e-01 5.309007316827774048e-02 -3.161576092243194580e-01 3.127105534076690674e-02 5.156889557838439941e-02 -3.542454242706298828e-01 -1.683332324028015137e-01 -1.670601963996887207e-01 9.948087483644485474e-02 -7.668235152959823608e-02 1.185802146792411804e-01 -1.026462092995643616e-01 1.385680288076400757e-01 2.141531705856323242e-01 -1.331270337104797363e-01 2.245872169733047485e-01 2.875847518444061279e-01 1.129156351089477539e-02 1.666400581598281860e-01 1.095786616206169128e-01 2.703058123588562012e-01
-1.990603506565093994e-01 3.379242718219757080e-01 -2.791007980704307556e-02 2.405684143304824829e-01 -6.769424770027399063e-03 2.377343475818634033e-01 1.163252517580986023e-01 -3.337216675281524658e-01 2.141962796449661255e-01 -5.115783214569091797e-02 -2.886695861816406250e-01 1.168321967124938965e-01 -2.205797731876373291e-01 2.728514969348907471e-01 -1.290646195411682129e-01 -2.612156569957733154e-01 4.795255511999130249e-02 -2.475665882229804993e-02 1.065311133861541748e-01 1.898919604718685150e-02 4.922878742218017578e-02 1.565500795841217041e-01 -8.026031404733657837e-02 -6.476496160030364990e-02 -6.736278068274259567e-03 -9.029361605644226074e-02 1.801472604274749756e-01 1.541846543550491333e-01 -9.832356870174407959e-02 2.349248081445693970e-01 -5.230290815234184265e-02 2.615088522434234619e-01
-4.379317536950111389e-02 2.538643181324005127e-01 7.388342637568712234e-03 6.578627973794937134e-02 9.453794360160827637e-02 -9.016422927379608154e-02 2.855187058448791504e-01 -1.989665180444717407e-01 1.862244307994842529e-01 -2.362423092126846313e-01 -3.480886816978454590e-01 5.556791275739669800e-02 1.292989216744899750e-02 -1.831338107585906982e-01 9.753493219614028931e-02 1.028828322887420654e-01 6.013718247413635254e-02 -2.439115792512893677e-01 -2.954412996768951416e-01 -2.921061217784881592e-01 -2.489942163228988647e-01 -3.172803670167922974e-02 8.356116712093353271e-03 -1.997969448566436768e-01 -8.079634606838226318e-02 8.734156191349029541e-02 -1.346404105424880981e-01 1.595222204923629761e-01 -7.192789763212203979e-02 2.051769495010375977e-01 -5.643336847424507141e-02 2.750055491924285889e-01
-8.047711104154586792e-02 2.836054861545562744e-01 8.604520000517368317e-03 -9.533564001321792603e-02 -1.630785465240478516e-01 2.366881519556045532e-01 2.891869246959686279e-01 3.288707882165908813e-02 3.355994820594787598e-01 -1.027558818459510803e-01 -2.823306322097778320e-01 8.785809576511383057e-02 -1.091178506612777710e-01 2.646516561508178711e-01 -8.948199450969696045e-02 -2.426033765077590942e-01 -3.204761072993278503e-02 -3.613488003611564636e-02 1.332695931196212769e-01 -7.199057843536138535e-03 -3.610518276691436768e-01 5.844873189926147461e-02 8.558688312768936157e-02 -9.960414841771125793e-03 -2.516685798764228821e-02 2.109829932451248169e-01 1.026249527931213379e-01 1.092449575662612915e-01 -1.434731632471084595e-01 2.904974520206451416e-01 -7.510920614004135132e-02 1.939153373241424561e-01
1.558159850537776947e-02 1.384367942810058594e-01 2.212201058864593506e-01 3.838932216167449951e-01 1.598495095968246460e-01 -1.925385557115077972e-02 2.043953090906143188e-01 -2.603832483291625977e-01 6.222017481923103333e-02 2.222157642245292664e-02 -4.349532723426818848e-01 -1.178475916385650635e-01 -4.503346234560012817e-02 6.581603735685348511e-02 -4.101556539535522461e-02 2.335620671510696411e-02 -7.179890573024749756e-02 -1.254428178071975708e-01 -1.681841760873794556e-01 1.118360385298728943e-01 -1.417240649461746216e-01 -1.790121048688888550e-01 3.629139065742492676e-01 -2.294876575469970703e-01 -2.385245077311992645e-02 -2.824414968490600586e-01 4.891872033476829529e-02 1.015271991491317749e-01 -4.017589986324310303e-02 1.708100736141204834e-01 -2.639424242079257965e-02 1.001970320940017700e-01
5.876614153385162354e-02 2.938980469480156898e-03 3.737342655658721924e-01 3.108305037021636963e-01 8.306917548179626465e-02 -9.994496405124664307e-02 -1.002411991357803345e-01 -5.192862078547477722e-02 3.717909157276153564e-01 -1.768577694892883301e-01 6.329800933599472046e-02 -9.775473922491073608e-02 1.198916230350732803e-02 7.938851416110992432e-02 -1.327131539583206177e-01 1.431843265891075134e-02 7.993090897798538208e-02 2.245797961950302124e-02 1.261187642812728882e-01 -3.989303112030029297e-02 -2.806512415409088135e-01 -1.609071493148803711e-01 4.027960076928138733e-02 -2.097462266683578491e-01 -1.128079816699028015e-01 -1.667588055133819580e-01 3.743850290775299072e-01 9.023347496986389160e-02 -3.389871418476104736e-01 1.299062371253967285e-01 1.501022875308990479e-01 -7.385940849781036377e-02
-3.894449397921562195e-02 1.040910556912422180e-01 4.496916010975837708e-02 7.317314296960830688e-02 1.190114542841911316e-01 -6.192772835493087769e-02 1.403992343693971634e-02 -8.626770973205566406e-02 1.726533770561218262e-01 -1.548214107751846313e-01 -2.190667241811752319e-01 4.273740202188491821e-02 4.174894466996192932e-02 -3.949331939220428467e-01 -2.819578945636749268e-01 6.939345598220825195e-02 -3.799957334995269775e-01 -2.064023632556200027e-03 1.065440028905868530e-01 2.857105433940887451e-01 -1.814797520637512207e-01 -1.075497567653656006e-01 2.024103552103042603e-01 -7.784786075353622437e-02 1.090527623891830444e-01 -3.277663290500640869e-01 1.993273496627807617e-01 -2.142396718263626099e-01 -7.664608210325241089e-02 -5.306619033217430115e-02 7.940109074115753174e-02 2.452420592308044434e-01
-7.629297673702239990e-02 2.631407976150512695e-02 2.595010995864868164e-01 1.537939161062240601e-01 1.292396634817123413e-01 -1.301460415124893188e-01 1.038275882601737976e-01 1.630574166774749756e-01 -9.794379770755767822e-02 -2.124321460723876953e-01 6.293701380491256714e-02 1.393448710441589355e-01 -1.275935471057891846e-01 -5.688326433300971985e-02 -4.131115972995758057e-02 -9.360532462596893311e-02 -3.469807654619216919e-02 -2.971911728382110596e-01 -2.872643619775772095e-02 -1.739362031221389771e-01 -2.795302271842956543e-01 1.712801754474639893e-01 -1.446657627820968628e-01 3.102849051356315613e-02 8.333007246255874634e-02 -1.983430795371532440e-02 3.151547610759735107e-01 -1.003827378153800964e-01 -3.783679902553558350e-01 -2.153388597071170807e-02 1.338577568531036377e-01 4.417590498924255371e-01
-2.174482345581054688e-01 1.611414551734924316e-02 3.624623715877532959e-01 2.219966351985931396e-01 1.293224841356277466e-01 -4.101263359189033508e-02 -9.790643304586410522e-02 -1.388356685638427734e-01 2.723291516304016113e-01 -1.079642698168754578e-01 -1.329326331615447998e-01 -7.502830773591995239e-02 -9.860453009605407715e-02 -1.560892462730407715e-01 -1.678767353296279907e-01 -2.024895697832107544e-02 -1.236261352896690369e-01 3.442232310771942139e-02 -6.187807396054267883e-02 -8.328709006309509277e-02 -2.332118153572082520e-01 -2.599992752075195312e-01 1.603463888168334961e-01 -2.421796023845672607e-01 -4.095455631613731384e-02 -2.076331228017807007e-01 1.958492994308471680e-01 1.378997415304183960e-01 -3.679310679435729980e-01 1.840497553348541260e-01 5.334229022264480591e-02 -2.118737697601318359e-01
-1.338459998369216919e-01 3.824965357780456543e-01 -1.304137259721755981e-01 2.796931862831115723e-01 1.234603747725486755e-01 7.822915166616439819e-02 2.299673855304718018e-01 6.844808906316757202e-02 3.586797714233398438e-01 -2.850081585347652435e-02 -1.220034658908843994e-01 3.145579397678375244e-01 -1.039036829024553299e-02 -3.750981017947196960e-02 -1.295789480209350586e-01 -1.756321936845779419e-01 2.944399788975715637e-02 -1.110992059111595154e-01 -9.827988594770431519e-02 2.618330344557762146e-02 -6.014872342348098755e-02 1.237160488963127136e-01 1.297659706324338913e-02 -4.141680896282196045e-02 5.819609388709068298e-02 -7.282813638448715210e-02 4.044963121414184570e-01 -9.703907370567321777e-02 5.955540016293525696e-02 2.552486360073089600e-01 -1.846628338098526001e-01 2.007002383470535278e-01
-6.692505627870559692e-02 1.239850223064422607e-01 7.125915586948394775e-02 3.876237273216247559e-01 1.941545158624649048e-01 -2.500362135469913483e-02 -1.184108480811119080e-01 -3.306624591350555420e-01 3.513493239879608154e-01 -2.327758371829986572e-01 -1.300345659255981445e-01 -1.752544790506362915e-01 -2.703521959483623505e-02 -2.282638996839523315e-01 1.031207442283630371e-01 -1.161513105034828186e-01 6.998169422149658203e-02 -7.393308728933334351e-02 1.914528310298919678e-01 -1.846920996904373169e-01 -1.091738045215606689e-01 -1.232723742723464966e-01 -8.576344698667526245e-02 -3.051796853542327881e-01 1.127920523285865784e-01 -1.292407214641571045e-01 4.644529148936271667e-02 3.106134571135044098e-02 -1.554408967494964600e-01 -1.218114495277404785e-01 2.042248994112014771e-01 1.973214596509933472e-01
2.094271928071975708e-01 5.225594639778137207e-01 5.382111668586730957e-02 1.774273365736007690e-01 9.954247623682022095e-02 -4.021366685628890991e-02 -3.918446227908134460e-02 1.426962465047836304e-01 1.201228797435760498e-01 -1.954467035830020905e-03 1.698962226510047913e-02 -7.080686092376708984e-02 1.305582970380783081e-01 -1.946784257888793945e-01 7.443644106388092041e-02 1.361156851053237915e-01 -6.780314445495605469e-02 -2.658174633979797363e-01 -5.087842419743537903e-02 4.638355970382690430e-02 -9.734980762004852295e-02 8.593358844518661499e-02 -2.462770491838455200e-01 -4.537180438637733459e-02 1.656943559646606445e-01 3.885842859745025635e-02 1.568728536367416382e-01 -2.253347262740135193e-02 -2.015396654605865479e-01 4.864913523197174072e-01 -3.583609685301780701e-02 1.558701843023300171e-01
9.700752794742584229e-02 4.122875928878784180e-01 7.311187684535980225e-02 2.065985798835754395e-01 1.920026727020740509e-02 3.519364446401596069e-02 1.191614121198654175e-01 2.224152088165283203e-01 1.102406084537506104e-01 -1.397993415594100952e-01 9.874713607132434845e-03 3.395285010337829590e-01 1.658774614334106445e-01 8.010315150022506714e-02 5.288088694214820862e-02 6.321991980075836182e-02 -4.658132791519165039e-03 9.765741229057312012e-02 9.125816822052001953e-02 1.793197542428970337e-01 -1.127725243568420410e-01 -1.237119827419519424e-02 -2.090701311826705933e-01 -2.597048580646514893e-01 8.968152850866317749e-02 -4.339707493782043457e-01 -1.035466641187667847e-01 2.894460037350654602e-02 -3.040679097175598145e-01 9.890916943550109863e-02 -1.052608862519264221e-01 1.555078923702239990e-01
-8.679427951574325562e-02 -8.597445674240589142e-03 5.407671257853507996e-02 2.074147015810012817e-01 -1.807993501424789429e-01 5.948714539408683777e-02 4.778648912906646729e-02 -1.274773180484771729e-01 1.808276027441024780e-01 -3.054913282394409180e-01 -2.083456218242645264e-01 2.232220023870468140e-01 1.318003386259078979e-01 -1.468644440174102783e-01 -1.779669523239135742e-02 -2.032566517591476440e-01 1.457843631505966187e-01 -2.192895859479904175e-02 1.465790569782257080e-01 2.860763967037200928e-01 -9.518297761678695679e-02 -6.697510927915573120e-02 3.202977403998374939e-02 -8.504359424114227295e-02 4.245361983776092529e-01 1.863140910863876343e-01 3.945111334323883057e-01 5.724646523594856262e-02 -1.468691229820251465e-01 2.132541835308074951e-01 5.874511227011680603e-02 -2.519133128225803375e-02
-1.541595757007598877e-01 3.808057904243469238e-01 2.723761498928070068e-01 -1.350553333759307861e-01 1.425089966505765915e-02 3.165309131145477295e-01 2.286787629127502441e-01 7.106427848339080811e-02 2.205379903316497803e-01 -3.023872673511505127e-01 1.341194361448287964e-01 -1.260353475809097290e-01 3.067329525947570801e-02 5.986505746841430664e-02 -2.419285923242568970e-01 7.863827794790267944e-02 1.961199492216110229e-01 -1.531525552272796631e-01 8.533126674592494965e-03 -1.336876451969146729e-01 -1.544012129306793213e-01 -2.273788899183273315e-01 1.419014185667037964e-01 -1.033231019973754883e-01 3.572421520948410034e-02 -3.973185643553733826e-02 1.646347641944885254e-01 8.046906441450119019e-02 -2.487149983644485474e-01 2.141411155462265015e-01 6.788124144077301025e-02 5.378773808479309082e-02
-1.725388616323471069e-01 3.887740373611450195e-01 2.565097808837890625e-01 2.332990430295467377e-02 4.656916856765747070e-02 9.937915951013565063e-02 -4.512265324592590332e-03 9.269233047962188721e-02 2.452093213796615601e-01 -1.607868969440460205e-01 9.522372484207153320e-02 -3.151794970035552979e-01 -2.627360224723815918e-01 1.157462671399116516e-01 -6.807746738195419312e-02 -7.457569241523742676e-02 -9.909757971763610840e-02 7.301229983568191528e-02 5.392225086688995361e-02 -5.343373492360115051e-02 -5.457394942641258240e-02 -1.147387102246284485e-01 -1.713950932025909424e-01 -2.392810024321079254e-02 1.671848744153976440e-01 -9.547162055969238281e-02 2.336817383766174316e-01 -1.729645766317844391e-02 -2.984636127948760986e-01 4.415921568870544434e-01 3.422184381633996964e-03 4.475925862789154053e-02
-2.181028425693511963e-01 6.591420620679855347e-02 2.552601993083953857e-01 1.260486543178558350e-01 2.346742004156112671e-01 9.242404997348785400e-02 1.739578396081924438e-01 8.015789836645126343e-02 3.346625268459320068e-01 1.294894516468048096e-02 1.779692322015762329e-01 3.403842076659202576e-02 -1.340642273426055908e-01 7.921071723103523254e-03 -3.053462132811546326e-02 3.526396453380584717e-01 -3.171085417270660400e-01 6.214292719960212708e-02 -1.531555801630020142e-01 1.994058042764663696e-01 -2.630026936531066895e-01 2.756841480731964111e-02 -2.991346642374992371e-02 -7.959206588566303253e-03 -6.307363510131835938e-03 -1.256604399532079697e-02 1.332428604364395142e-01 1.664391905069351196e-02 -3.470507264137268066e-01 1.250060051679611206e-01 -2.475486397743225098e-01 1.559211015701293945e-01
-1.752216964960098267e-01 1.520898640155792236e-01 -1.210237964987754822e-01 2.522119283676147461e-01 1.922953128814697266e-01 1.350737959146499634e-01 1.977600753307342529e-01 2.595172822475433350e-02 4.335026741027832031e-01 -1.289887726306915283e-01 -2.863729596138000488e-01 3.390559256076812744e-01 1.266576647758483887e-01 -1.215423364192247391e-02 -3.676769509911537170e-02 -1.786553710699081421e-01 -7.182312011718750000e-02 -1.667519062757492065e-01 -1.231091693043708801e-01 -1.594433933496475220e-02 -2.892727032303810120e-02 2.044992288574576378e-03 -2.215870842337608337e-02 2.312517613172531128e-01 3.143247961997985840e-02 -2.313896268606185913e-01 2.599823474884033203e-01 -1.424237191677093506e-01 -1.016627475619316101e-01 2.011000961065292358e-01 8.252274245023727417e-02 1.368850320577621460e-01
-9.642540663480758667e-02 7.463161647319793701e-02 -2.650121748447418213e-01 5.377511028200387955e-03 2.609864175319671631e-01 2.453865855932235718e-01 1.602653712034225464e-01 -1.237149015069007874e-01 2.799028158187866211e-01 -1.024827212095260620e-01 -2.284081429243087769e-01 -6.510203331708908081e-02 6.536822766065597534e-02 4.448492079973220825e-02 1.333608925342559814e-01 -1.443356275558471680e-01 -1.421093344688415527e-01 -1.053031980991363525e-01 5.285830050706863403e-02 1.129169836640357971e-01 -3.857806921005249023e-01 7.294911146163940430e-02 1.794636249542236328e-01 4.515078617259860039e-04 -1.966070942580699921e-02 -2.433303147554397583e-01 2.613541781902313232e-01 -6.905399728566408157e-03 -3.840624392032623291e-01 -1.815784722566604614e-02 -2.064126431941986084e-01 6.207047402858734131e-02
-3.797297924757003784e-02 4.677164852619171143e-01 1.189078018069267273e-01 2.304202616214752197e-01 1.846466362476348877e-01 1.416626665741205215e-02 -9.968695044517517090e-02 -2.038538455963134766e-01 1.811413466930389404e-01 1.754614338278770447e-02 -9.563623368740081787e-02 1.140412166714668274e-01 -8.564054220914840698e-02 -1.941569447517395020e-01 1.319637745618820190e-01 -2.915078103542327881e-01 -2.090019583702087402e-01 -2.355150431394577026e-01 3.311853110790252686e-01 -6.875938922166824341e-02 1.165949702262878418e-01 -1.387693732976913452e-01 -1.196329072117805481e-01 -1.203222945332527161e-01 -9.682205319404602051e-02 -2.340310811996459961e-01 1.551789604127407074e-02 1.321783661842346191e-01 -1.445747017860412598e-01 -6.218051537871360779e-02 3.847629204392433167e-02 2.019322514533996582e-01
6.627212464809417725e-02 1.408734321594238281e-01 -1.140181943774223328e-01 8.160955458879470825e-02 -1.202844008803367615e-01 1.306860446929931641e-01 2.367255091667175293e-01 -2.517781220376491547e-03 2.976697385311126709e-01 4.164614528417587280e-02 -2.627236582338809967e-02 -1.503821015357971191e-01 2.905872836709022522e-02 -1.396006792783737183e-01 -1.169602647423744202e-01 -2.024855278432369232e-02 -1.952268630266189575e-01 -2.739080190658569336e-01 1.094206348061561584e-01 -9.954972192645072937e-03 -5.097132176160812378e-02 4.088948667049407959e-02 -3.045969605445861816e-01 -1.703830808401107788e-01 -5.850760638713836670e-02 -2.986980080604553223e-01 -9.206016361713409424e-02 1.192770246416330338e-02 -4.140323698520660400e-01 1.385655701160430908e-01 -2.876324355602264404e-01 3.074629008769989014e-01
8.482715487480163574e-02 2.350982427597045898e-01 -1.498936116695404053e-02 -4.005819559097290039e-02 -3.924932703375816345e-02 1.315505709499120712e-02 1.323181241750717163e-01 -2.201054692268371582e-01 2.511481344699859619e-01 -3.217361569404602051e-01 -5.165959000587463379e-01 9.527143836021423340e-02 -3.448177129030227661e-02 1.710212826728820801e-01 2.640321254730224609e-01 3.977175801992416382e-02 -1.863701045513153076e-01 -8.924965560436248779e-02 -7.827614247798919678e-02 2.112067490816116333e-01 -4.712663590908050537e-02 3.166513284668326378e-03 -1.047467589378356934e-01 -1.253502070903778076e-02 6.921450048685073853e-02 7.823568768799304962e-03 3.020489215850830078e-01 -1.233624219894409180e-01 -1.573513001203536987e-01 2.801285386085510254e-01 -3.323570638895034790e-02 3.649636730551719666e-02
4.185814410448074341e-02 4.514139890670776367e-01 5.587689951062202454e-02 -8.294619619846343994e-03 -5.348173528909683228e-02 1.774784177541732788e-01 4.572056233882904053e-02 3.032136883120983839e-04 8.443094044923782349e-02 -3.721678256988525391e-01 6.636973470449447632e-02 -2.385303676128387451e-01 1.099827885627746582e-01 4.988051205873489380e-02 -8.957997895777225494e-03 -3.922196477651596069e-02 -1.457909494638442993e-01 -1.355152875185012817e-01 6.364616006612777710e-02 1.061281859874725342e-01 -6.798025220632553101e-02 -2.120022177696228027e-01 -1.549510806798934937e-01 3.790893778204917908e-02 2.348085641860961914e-01 -3.576029837131500244e-01 2.516503036022186279e-01 6.887320429086685181e-02 -3.620383441448211670e-01 1.013912931084632874e-01 -3.855505585670471191e-02 -8.842734992504119873e-02
1.402945518493652344e-01 4.914221465587615967e-01 1.741456985473632812e-01 1.485431641340255737e-01 -1.106398627161979675e-01 1.462957412004470825e-01 2.082657255232334137e-02 -3.370882570743560791e-01 1.539781987667083740e-01 -1.251626461744308472e-01 3.231749683618545532e-02 4.419980943202972412e-02 7.362709194421768188e-02 -1.831652075052261353e-01 -4.341506958007812500e-02 3.459300398826599121e-01 -6.580301374197006226e-02 1.483905944041907787e-03 6.105000898241996765e-02 8.568104356527328491e-02 -8.749158680438995361e-02 1.119491457939147949e-02 -1.835982203483581543e-01 1.442133635282516479e-01 1.629217863082885742e-01 -1.886386126279830933e-01 7.836882025003433228e-02 -7.523056119680404663e-02 -8.765415102243423462e-02 3.475584685802459717e-01 9.315036237239837646e-03 2.358925789594650269e-01
-1.952824592590332031e-01 3.444123268127441406e-01 6.010087952017784119e-02 1.423996835947036743e-01 1.239668857306241989e-02 3.156891167163848877e-01 1.877398490905761719e-01 -2.082041800022125244e-01 3.396946787834167480e-01 -9.894739836454391479e-02 -2.515843510627746582e-01 1.259773522615432739e-01 -1.884898096323013306e-01 1.281439214944839478e-01 -1.446162611246109009e-01 -2.534745037555694580e-01 -2.882527373731136322e-02 -1.143322438001632690e-01 -6.996088474988937378e-02 -2.057571895420551300e-02 2.238701563328504562e-03 1.792254596948623657e-01 -2.326976321637630463e-02 -1.015500277280807495e-01 1.903322711586952209e-02 1.108233183622360229e-01 9.651935100555419922e-02 1.557465344667434692e-01 -8.666343986988067627e-02 2.542058825492858887e-01 2.380810491740703583e-02 3.440494239330291748e-01
6.164178252220153809e-02 3.112393803894519806e-02 1.752690225839614868e-01 1.394910663366317749e-01 -6.999669969081878662e-02 -8.003370463848114014e-02 2.921452522277832031e-01 -1.997844725847244263e-01 1.713753491640090942e-01 -3.570780754089355469e-01 -1.473110765218734741e-01 -4.143861681222915649e-02 -1.038259565830230713e-01 -2.152216583490371704e-01 3.026787042617797852e-01 -2.547266185283660889e-01 -9.123221784830093384e-02 2.319590374827384949e-02 2.558513581752777100e-01 -7.372011989355087280e-02 -2.008208483457565308e-01 4.275129362940788269e-02 1.334575004875659943e-02 -1.613038219511508942e-02 1.149082854390144348e-01 -6.613211706280708313e-03 3.016108274459838867e-01 2.451837807893753052e-01 -2.820306718349456787e-01 9.329258650541305542e-02 -8.927772194147109985e-02 -1.780352890491485596e-01
2.239452749490737915e-01 3.107715211808681488e-02 -3.267487511038780212e-02 2.089916020631790161e-01 6.667912006378173828e-02 1.072889268398284912e-01 2.117545306682586670e-01 1.054675728082656860e-01 2.723160386085510254e-01 -1.162763461470603943e-01 -1.041743345558643341e-02 -1.225668638944625854e-01 2.043244801461696625e-02 -1.962530314922332764e-01 -2.717356383800506592e-02 1.539542526006698608e-01 -3.483257889747619629e-01 -1.490890085697174072e-01 -9.150656871497631073e-03 -4.666049778461456299e-02 4.449472576379776001e-02 7.259168662130832672e-03 -2.220247387886047363e-01 2.302398672327399254e-03 -3.127038478851318359e-02 -2.972262799739837646e-01 1.912007927894592285e-01 -1.794502139091491699e-01 -2.833987474441528320e-01 2.938458621501922607e-01 -1.028347164392471313e-01 3.654699027538299561e-01
-2.155614495277404785e-01 1.426550745964050293e-01 -3.251509666442871094e-01 1.525477785617113113e-02 -2.510585486888885498e-01 1.805889904499053955e-01 2.400273680686950684e-01 1.195461824536323547e-01 3.484385609626770020e-01 -3.769904971122741699e-01 -1.566348224878311157e-01 1.702936291694641113e-01 -9.350116550922393799e-02 1.726048141717910767e-01 -2.306208200752735138e-02 -1.017485260963439941e-01 2.200059220194816589e-02 2.183157578110694885e-02 1.520864963531494141e-01 9.031661599874496460e-02 -2.839476764202117920e-01 -2.371779270470142365e-02 -7.420112378895282745e-03 1.823856495320796967e-02 1.264111548662185669e-01 6.007973104715347290e-02 7.993824034929275513e-02 6.721394509077072144e-02 -1.498699635267257690e-01 2.306787073612213135e-01 2.409269846975803375e-02 2.694784402847290039e-01
-3.600505590438842773e-01 2.167040109634399414e-01 3.606484532356262207e-01 8.924797177314758301e-02 4.316508769989013672e-02 -3.576500341296195984e-02 6.801712512969970703e-02 -1.570369899272918701e-01 2.504589557647705078e-01 -2.061637789011001587e-01 -6.244076788425445557e-02 -9.499422460794448853e-02 -1.055660396814346313e-01 6.005787104368209839e-02 -7.598991692066192627e-02 1.510480940341949463e-01 -1.023547798395156860e-01 4.743273928761482239e-02 3.263540565967559814e-01 -1.048181876540184021e-01 -9.610357135534286499e-02 -1.958575695753097534e-01 1.992598474025726318e-01 -3.174107372760772705e-01 9.995500743389129639e-02 -1.837813258171081543e-01 -1.368463039398193359e-01 1.510934829711914062e-01 -6.880339980125427246e-02 2.652213573455810547e-01 7.850752025842666626e-02 8.130950480699539185e-02
1.656418591737747192e-01 3.792020380496978760e-01 -2.979670278728008270e-02 1.573670506477355957e-01 1.556370556354522705e-01 8.512882143259048462e-02 -7.068075239658355713e-02 -2.501793578267097473e-02 7.787445187568664551e-02 -5.816985294222831726e-02 -8.546915650367736816e-02 -2.728547435253858566e-03 1.493223905563354492e-01 -1.055122241377830505e-01 1.254765391349792480e-01 9.494417905807495117e-02 -1.915335804224014282e-01 -1.824589073657989502e-01 7.718793302774429321e-02 -1.258823424577713013e-01 -1.332570705562829971e-02 -9.080518968403339386e-03 -2.463178634643554688e-01 5.032598599791526794e-02 3.031373023986816406e-01 -1.065745651721954346e-01 1.594060659408569336e-01 2.667051255702972412e-01 -7.950041443109512329e-02 5.582013726234436035e-01 -1.345941722393035889e-01 3.560330485925078392e-03
-2.632940374314785004e-02 3.133671879768371582e-01 1.681009382009506226e-01 6.503618508577346802e-02 1.054295077919960022e-01 1.087355762720108032e-01 1.820641756057739258e-02 2.331887334585189819e-01 1.775819361209869385e-01 -1.528420299291610718e-01 -7.763588335365056992e-03 -2.241639643907546997e-01 -6.094183772802352905e-02 2.992196194827556610e-02 2.280690968036651611e-01 -2.312644757330417633e-02 -8.998012542724609375e-02 -2.214800119400024414e-01 1.902833729982376099e-01 -1.418766193091869354e-02 -1.643473207950592041e-01 9.059009142220020294e-03 -3.382105827331542969e-01 -2.491248846054077148e-01 3.905469179153442383e-01 3.324819356203079224e-02 2.974698543548583984e-01 -6.953617930412292480e-02 -3.634832054376602173e-02 1.497467309236526489e-01 2.953717857599258423e-02 2.448128610849380493e-01
9.629146754741668701e-02 2.527932226657867432e-01 -1.737846732139587402e-01 -4.134420678019523621e-02 -6.795585155487060547e-02 4.313046485185623169e-02 1.601369678974151611e-01 -5.868162959814071655e-02 3.072138428688049316e-01 -3.686949014663696289e-01 -1.176639422774314880e-01 1.752724051475524902e-01 1.617496907711029053e-01 4.211286455392837524e-02 7.159977406263351440e-02 -8.442641049623489380e-02 3.237595036625862122e-02 -2.229238599538803101e-01 6.682793796062469482e-02 2.331804633140563965e-01 -3.160571753978729248e-01 2.291069030761718750e-01 -2.900938689708709717e-01 6.751255691051483154e-02 -5.224066227674484253e-02 -1.652624607086181641e-01 2.043541371822357178e-01 1.641057878732681274e-01 7.922024279832839966e-02 2.087262868881225586e-01 1.529958397150039673e-01 1.470240801572799683e-01
1.669498831033706665e-01 7.634311169385910034e-02 1.085593253374099731e-01 2.683734893798828125e-01 9.385345876216888428e-02 -4.290204867720603943e-02 -1.570882089436054230e-02 -2.501503825187683105e-01 2.034272551536560059e-01 -3.458577692508697510e-01 1.933803223073482513e-02 -1.960009932518005371e-01 -1.144372299313545227e-02 1.351874768733978271e-01 -9.434907883405685425e-02 -1.790646761655807495e-01 4.023005664348602295e-01 -1.864714897237718105e-03 9.057359397411346436e-02 -2.782643027603626251e-02 -2.628360092639923096e-01 -1.398226767778396606e-01 -1.112134158611297607e-01 -1.938503831624984741e-01 -1.818340271711349487e-01 -2.237970530986785889e-01 4.970274120569229126e-02 5.209402740001678467e-02 -2.585358917713165283e-01 2.523742318153381348e-01 1.458908468484878540e-01 -1.728264801204204559e-02
3.303965181112289429e-02 1.527592092752456665e-01 1.790258884429931641e-01 2.542318105697631836e-01 2.844165777787566185e-03 2.274134010076522827e-02 2.110225856304168701e-01 3.944616392254829407e-02 1.466207504272460938e-01 -1.344624459743499756e-01 -1.972693055868148804e-01 1.371647715568542480e-01 -1.568337231874465942e-01 -2.419708110392093658e-02 3.036187589168548584e-01 -5.360844358801841736e-02 -1.850757449865341187e-01 -3.121346831321716309e-01 -1.701802313327789307e-01 6.537380069494247437e-02 2.193435132503509521e-01 -2.606900930404663086e-01 5.126101523637771606e-02 1.045480649918317795e-02 2.415952831506729126e-01 -1.274258196353912354e-01 -1.157724782824516296e-01 3.174101412296295166e-01 -1.783928722143173218e-01 1.047203764319419861e-01 2.766858637332916260e-01 1.513346880674362183e-01
6.745961029082536697e-03 1.703900992870330811e-01 6.918366998434066772e-02 5.147657543420791626e-02 -1.665195524692535400e-01 -2.794265933334827423e-02 3.857040703296661377e-01 -1.257071644067764282e-01 1.282248795032501221e-01 -3.749129474163055420e-01 -7.341959327459335327e-02 -1.055687665939331055e-01 1.261570155620574951e-01 -2.796967923641204834e-01 1.704760082066059113e-02 1.009106934070587158e-01 1.191312354058027267e-02 3.401590883731842041e-01 3.030088841915130615e-01 -6.977744400501251221e-02 -1.762986183166503906e-01 -2.011947631835937500e-01 1.217938289046287537e-01 -8.351524919271469116e-02 2.195525169372558594e-01 -4.757072404026985168e-02 4.115496948361396790e-02 -3.963151946663856506e-02 -2.055854946374893188e-01 9.727536141872406006e-02 7.928791455924510956e-03 2.842993736267089844e-01
-1.510704457759857178e-01 9.770230203866958618e-02 5.715117976069450378e-02 -1.665566116571426392e-02 -2.562198042869567871e-01 -1.155855227261781693e-02 1.488043963909149170e-01 -3.282472193241119385e-01 3.396089673042297363e-01 -1.494067758321762085e-01 -2.295235693454742432e-01 2.742016613483428955e-01 3.618938848376274109e-02 -2.921471931040287018e-02 7.132244855165481567e-02 -1.502751410007476807e-01 -1.690020561218261719e-01 -2.279841303825378418e-01 9.116955846548080444e-02 3.531367480754852295e-01 -1.985276341438293457e-01 -1.618440747261047363e-01 -1.388980299234390259e-01 4.758228361606597900e-02 -2.015966027975082397e-01 -3.343041753396391869e-03 2.358847558498382568e-01 9.058297425508499146e-02 -1.963665336370468140e-01 1.365955919027328491e-01 1.002889871597290039e-01 2.378447912633419037e-02
-2.622743546962738037e-01 3.274259567260742188e-01 -1.696004569530487061e-01 2.637049257755279541e-01 8.652974665164947510e-02 6.143306568264961243e-02 1.374534517526626587e-01 1.831486355513334274e-03 2.607935070991516113e-01 -1.740294694900512695e-01 -3.322722911834716797e-01 2.327849864959716797e-01 -1.117420420050621033e-01 -5.046940967440605164e-02 2.046248167753219604e-01 -1.970759034156799316e-01 3.946134820580482483e-03 -8.268801867961883545e-02 -1.412770748138427734e-01 1.048300982802174985e-04 -1.246676817536354065e-01 1.089572906494140625e-01 -2.369141438975930214e-03 -2.691942080855369568e-02 -8.145210146903991699e-02 -6.438343971967697144e-02 3.742661178112030029e-01 8.422788232564926147e-02 -2.712025679647922516e-02 1.015946865081787109e-01 -1.554005891084671021e-01 2.979816794395446777e-01
-1.477350592613220215e-01 1.187311932444572449e-01 9.368753433227539062e-02 5.012252926826477051e-02 -5.310650914907455444e-02 8.906934410333633423e-02 1.682086288928985596e-01 -3.045981824398040771e-01 1.091144308447837830e-01 -2.619976997375488281e-01 -1.693503409624099731e-01 7.332196109928190708e-04 1.475403644144535065e-02 1.125144436955451965e-01 -1.870863288640975952e-01 -2.822487950325012207e-01 9.098760038614273071e-02 -1.244969964027404785e-01 1.488553434610366821e-01 2.093010395765304565e-01 1.580739319324493408e-01 -1.359581649303436279e-01 8.795063942670822144e-02 -8.777564018964767456e-02 7.099444419145584106e-02 1.912149339914321899e-01 1.991427540779113770e-01 6.623255461454391479e-02 -1.301756352186203003e-01 4.226061999797821045e-01 -5.032702535390853882e-02 3.896293342113494873e-01
2.004578560590744019e-01 5.020056366920471191e-01 7.207347452640533447e-02 2.198395431041717529e-01 -9.337042272090911865e-02 2.200717777013778687e-01 8.005014806985855103e-02 -1.202389821410179138e-01 1.749928444623947144e-01 -7.465433329343795776e-02 -1.378353089094161987e-01 9.715279191732406616e-02 8.763200789690017700e-02 -2.803390920162200928e-01 6.293413788080215454e-02 1.809710860252380371e-01 2.378854202106595039e-03 -4.338025581091642380e-03 9.607470035552978516e-02 8.515296131372451782e-02 -3.746090531349182129e-01 1.474466174840927124e-01 -1.643816232681274414e-01 1.306147128343582153e-01 1.069111451506614685e-01 -1.106649190187454224e-01 -1.247034519910812378e-01 -1.492562703788280487e-02 -4.580938816070556641e-02 3.337772190570831299e-01 1.138941198587417603e-01 8.147187530994415283e-03
-2.578611075878143311e-01 2.709904313087463379e-01 5.272601731121540070e-03 1.217095553874969482e-01 1.491691768169403076e-01 1.642640978097915649e-01 2.491578310728073120e-01 -2.273270785808563232e-01 2.740565240383148193e-01 -1.217255443334579468e-01 -2.874094545841217041e-01 3.928810954093933105e-01 1.026269979774951935e-03 2.364901639521121979e-02 1.586283557116985321e-02 3.591835871338844299e-02 -7.602125406265258789e-02 -4.220838099718093872e-02 -8.477055281400680542e-02 9.613419324159622192e-02 -4.291382431983947754e-02 2.354390919208526611e-01 1.386672407388687134e-01 -1.074930205941200256e-01 3.832946345210075378e-02 -1.175658032298088074e-01 8.932864665985107422e-02 6.737058609724044800e-02 -3.812988847494125366e-02 3.512033820152282715e-01 -2.059005349874496460e-01 2.149567753076553345e-01
1.176796481013298035e-01 3.497302532196044922e-01 6.035212054848670959e-02 6.724847108125686646e-02 -7.282389327883720398e-03 1.277358978986740112e-01 -1.735678762197494507e-01 9.204502403736114502e-02 2.057644724845886230e-01 -1.695086807012557983e-01 -6.183350831270217896e-02 6.611268036067485809e-04 2.762919366359710693e-01 -1.811504960060119629e-01 2.678042277693748474e-02 4.313368722796440125e-02 4.203665535897016525e-03 -1.785410195589065552e-01 2.079392038285732269e-02 -1.965871602296829224e-01 -5.363817140460014343e-02 -1.911902576684951782e-01 -3.448175787925720215e-01 3.152568265795707703e-02 1.491670906543731689e-01 -9.636393189430236816e-02 1.388674229383468628e-01 1.973666995763778687e-01 -2.653163373470306396e-01 4.725604355335235596e-01 1.322358660399913788e-02 -1.133906468749046326e-02
3.595023602247238159e-02 2.834778726100921631e-01 -1.879605799913406372e-01 -2.937954384833574295e-03 3.008275926113128662e-01 -5.613364279270172119e-02 7.190860062837600708e-02 -2.639747858047485352e-01 3.866215944290161133e-01 -2.077196091413497925e-01 -4.179551303386688232e-01 -1.413953118026256561e-02 -5.605890974402427673e-02 4.146905988454818726e-02 8.129578828811645508e-02 9.509499371051788330e-02 -1.319047957658767700e-01 -4.528027027845382690e-02 -5.060091987252235413e-02 1.718767173588275909e-02 -5.837704986333847046e-02 -2.093924880027770996e-01 -1.552460435777902603e-02 -7.800857536494731903e-03 -3.573123738169670105e-02 8.533846586942672729e-02 1.446855068206787109e-01 -2.068218588829040527e-01 9.117167443037033081e-03 4.234545230865478516e-01 -5.137498304247856140e-02 4.815403744578361511e-02
-2.010526061058044434e-01 2.169339954853057861e-01 2.512069046497344971e-01 7.346206903457641602e-02 1.282578855752944946e-01 1.505822688341140747e-01 1.962323188781738281e-01 6.992756575345993042e-02 3.227549791336059570e-01 1.540679782629013062e-01 -2.064892053604125977e-01 -7.075646519660949707e-02 -8.267024159431457520e-02 -1.425582468509674072e-01 3.469573333859443665e-02 -8.684277534484863281e-02 -3.944629803299903870e-02 -2.798216342926025391e-01 1.863627731800079346e-01 -1.805523484945297241e-01 1.200231909751892090e-01 -1.779130101203918457e-02 -6.006957218050956726e-02 -3.103134036064147949e-01 1.252964884042739868e-01 -9.474962204694747925e-02 -7.367151975631713867e-02 1.925141215324401855e-01 -1.090136542916297913e-01 1.458242684602737427e-01 2.931405901908874512e-01 3.193462789058685303e-01
5.122360587120056152e-02 3.141594529151916504e-01 1.768419444561004639e-01 1.936605274677276611e-01 7.228803634643554688e-02 3.563296496868133545e-01 1.835658103227615356e-01 -1.804258674383163452e-01 3.402335569262504578e-02 -5.857939645648002625e-02 -5.515627935528755188e-02 2.260284125804901123e-01 3.335688635706901550e-02 -3.660820722579956055e-01 -1.871925443410873413e-01 1.870552152395248413e-01 -9.026574343442916870e-02 -2.528166212141513824e-02 -2.035683095455169678e-01 -5.465268157422542572e-03 -9.092456847429275513e-02 -4.385305102914571762e-03 -3.171836137771606445e-01 5.252089351415634155e-02 1.956814825534820557e-01 -2.237913310527801514e-01 1.514067798852920532e-01 2.496472559869289398e-02 -1.547393798828125000e-01 2.311926633119583130e-01 1.009911447763442993e-01 7.845186442136764526e-02
1.936758011579513550e-01 3.485674262046813965e-01 1.972476094961166382e-01 -4.235768318176269531e-02 2.638171613216400146e-01 4.093332216143608093e-02 -2.095133662223815918e-01 -1.158130913972854614e-01 1.977567523717880249e-01 -2.422058135271072388e-01 -1.093781813979148865e-01 2.090694569051265717e-02 -4.095127806067466736e-02 1.031397841870784760e-02 4.228120669722557068e-02 3.885145485401153564e-02 -1.381555199623107910e-01 -3.750236704945564270e-02 1.222418174147605896e-01 -1.405464708805084229e-01 -1.071175634860992432e-01 -1.476553082466125488e-01 -2.734496593475341797e-01 9.568817168474197388e-02 3.767014741897583008e-01 -2.482239603996276855e-01 6.018858775496482849e-02 -4.919665679335594177e-02 -1.505384445190429688e-01 3.758191168308258057e-01 6.993304938077926636e-02 7.551208138465881348e-02
3.035905063152313232e-01 3.543760478496551514e-01 2.291850745677947998e-01 2.970492839813232422e-01 7.244807481765747070e-02 4.614580050110816956e-02 2.121508568525314331e-01 8.205839991569519043e-02 1.275968849658966064e-01 -1.815145276486873627e-02 -1.602844297885894775e-01 2.563846409320831299e-01 -1.203636974096298218e-01 1.168463751673698425e-02 3.292246460914611816e-01 -2.920964732766151428e-02 -1.270051002502441406e-01 -1.829978525638580322e-01 1.383824199438095093e-01 6.092592701315879822e-02 -4.090955480933189392e-02 -2.549349665641784668e-01 3.020011782646179199e-01 -8.969592861831188202e-03 1.000730693340301514e-01 4.300371557474136353e-02 6.121563538908958435e-02 2.689716219902038574e-01 -1.452619880437850952e-01 -8.312975056469440460e-03 4.324345290660858154e-02 9.506901353597640991e-02
8.561741560697555542e-02 2.293483614921569824e-01 5.127749443054199219e-01 1.306182937696576118e-03 -7.736366987228393555e-02 1.924091726541519165e-01 -5.804167315363883972e-02 -1.312868148088455200e-01 1.969171613454818726e-01 -3.718897327780723572e-02 -4.402651637792587280e-02 -2.971280924975872040e-02 1.445562541484832764e-01 -2.192532420158386230e-01 1.647160500288009644e-01 1.392333358526229858e-01 -4.658244084566831589e-03 -3.398286178708076477e-02 7.539806514978408813e-02 -2.306610643863677979e-01 -3.306393623352050781e-01 3.279005363583564758e-02 3.575330227613449097e-02 -5.461696162819862366e-02 2.413934022188186646e-01 -2.692814767360687256e-01 -7.982834242284297943e-03 5.712094157934188843e-02 -1.716831028461456299e-01 3.377853035926818848e-01 -2.679156884551048279e-02 4.387474805116653442e-02
-2.241488546133041382e-02 2.204228043556213379e-01 -1.228064950555562973e-02 -1.820738911628723145e-01 1.924357116222381592e-01 -1.046689078211784363e-01 1.223788633942604065e-01 -7.745377719402313232e-02 1.498386263847351074e-01 2.104941904544830322e-01 -1.442044824361801147e-01 -9.638863056898117065e-02 9.752105176448822021e-02 -2.961635589599609375e-02 1.758274137973785400e-01 1.592926308512687683e-02 4.038524813950061798e-03 -4.339823722839355469e-01 6.695751845836639404e-02 5.205091461539268494e-02 -2.272958308458328247e-01 -2.115814834833145142e-01 1.154911592602729797e-01 -1.760637909173965454e-01 4.775937274098396301e-02 -1.795753240585327148e-01 -6.026205793023109436e-02 2.794145047664642334e-01 -3.084687888622283936e-01 2.901408970355987549e-01 2.172024101018905640e-01 1.765923202037811279e-01
2.613356709480285645e-01 5.381779074668884277e-01 1.395210158079862595e-02 2.082466036081314087e-01 -2.758345603942871094e-01 2.739103734493255615e-01 2.667633071541786194e-02 -2.589518725872039795e-01 1.023453176021575928e-01 -1.209772229194641113e-01 3.762073814868927002e-03 5.910318344831466675e-02 -4.411382228136062622e-02 -2.021442651748657227e-01 -1.364929676055908203e-01 -1.704240888357162476e-01 -1.611787639558315277e-02 -4.019659012556076050e-02 -8.648912608623504639e-02 3.726580878719687462e-03 -1.609069406986236572e-01 3.071866184473037720e-02 -7.282420992851257324e-02 1.759564504027366638e-02 1.280624419450759888e-01 -2.676507234573364258e-01 -5.573622137308120728e-02 2.599864304065704346e-01 -1.816702187061309814e-01 1.475965380668640137e-01 -5.713807791471481323e-02 -4.381783306598663330e-02
-1.612640619277954102e-01 1.451584696769714355e-01 2.513070404529571533e-01 1.814342848956584930e-02 3.090373873710632324e-01 1.355881989002227783e-01 -1.749449595808982849e-02 -2.323344349861145020e-01 1.354438811540603638e-01 -2.494733929634094238e-01 -3.440123200416564941e-01 3.112784028053283691e-01 8.714998513460159302e-02 7.762917876243591309e-02 -6.610558927059173584e-02 9.629587829113006592e-02 1.197687312960624695e-01 -4.022677615284919739e-02 -2.069476544857025146e-01 2.127965390682220459e-01 -6.893446296453475952e-02 2.504457533359527588e-02 -1.310238242149353027e-01 -1.422786265611648560e-01 2.987910509109497070e-01 -5.700824037194252014e-02 2.351361215114593506e-01 -1.164784282445907593e-01 -1.596533507108688354e-01 1.226086616516113281e-01 -1.553543508052825928e-01 -1.589918285608291626e-01
-1.463420242071151733e-01 3.573309481143951416e-01 -1.342640537768602371e-02 3.749251067638397217e-01 1.838909275829792023e-02 -5.986779555678367615e-02 2.961140871047973633e-02 -1.705744564533233643e-01 1.314330250024795532e-01 -1.113124415278434753e-01 -2.288815975189208984e-01 -1.903173141181468964e-02 1.566130965948104858e-01 -6.856758147478103638e-02 4.658476263284683228e-02 -1.517376303672790527e-01 -3.244968131184577942e-02 -2.894852757453918457e-01 9.346614032983779907e-02 -6.796784698963165283e-02 -1.531102228909730911e-02 -1.287435740232467651e-01 2.392401993274688721e-01 -2.603113353252410889e-01 -1.777320057153701782e-01 -2.923788726329803467e-01 1.130265742540359497e-01 2.070968896150588989e-01 -1.951336264610290527e-01 -1.201451867818832397e-01 -2.166889011859893799e-01 1.649103313684463501e-01
-3.009230494499206543e-01 -1.474917051382362843e-03 2.579509615898132324e-01 7.954704761505126953e-02 2.723713517189025879e-01 -1.096087321639060974e-02 -1.767100533470511436e-03 4.814045503735542297e-02 2.131409645080566406e-01 -3.178884387016296387e-01 2.280204743146896362e-01 4.025053605437278748e-02 6.752179563045501709e-02 -6.026520580053329468e-02 -1.511393934488296509e-01 -1.342942118644714355e-01 -1.700077205896377563e-01 -1.876066625118255615e-01 7.775112241506576538e-02 5.915858969092369080e-02 5.558934994041919708e-03 -2.380335479974746704e-01 -4.114119708538055420e-02 -1.123329028487205505e-01 1.809586025774478912e-02 -2.552453987300395966e-02 3.110422790050506592e-01 2.277096807956695557e-01 -1.183866858482360840e-01 3.868622779846191406e-01 2.040444016456604004e-01 -1.060618832707405090e-01
-1.785085052251815796e-01 2.923543155193328857e-01 7.133466005325317383e-02 -4.230861738324165344e-02 -2.166305035352706909e-01 7.979220896959304810e-02 2.768700420856475830e-01 -2.782224118709564209e-01 1.053050085902214050e-01 -2.175983935594558716e-01 1.560299545526504517e-01 8.519852906465530396e-02 -2.358507178723812103e-02 -3.011990487575531006e-01 1.113664284348487854e-01 5.648798495531082153e-02 -7.436277717351913452e-02 2.792775398120284081e-03 1.268568336963653564e-01 1.295495405793190002e-02 -3.702799081802368164e-01 9.451298974454402924e-03 1.250675469636917114e-01 8.359976857900619507e-02 1.482190489768981934e-01 -1.846824586391448975e-01 -3.208445385098457336e-02 -1.908641606569290161e-01 -7.564668357372283936e-02 3.052826225757598877e-01 1.191893666982650757e-01 2.884879112243652344e-01
-1.036579012870788574e-01 3.438640534877777100e-01 1.003321707248687744e-01 1.383606623858213425e-02 -2.836259827017784119e-02 -1.033661216497421265e-01 1.379328817129135132e-01 -1.658214479684829712e-01 -6.691789627075195312e-02 1.114094704389572144e-01 -2.639093399047851562e-01 1.079540327191352844e-02 -1.532473713159561157e-01 -8.507017791271209717e-02 7.217518240213394165e-02 -6.515020132064819336e-02 -5.623169615864753723e-02 6.539460271596908569e-02 1.607104763388633728e-02 1.498091667890548706e-01 -6.562314182519912720e-02 5.320025980472564697e-02 -1.579838544130325317e-01 -3.473598659038543701e-01 1.554966438561677933e-02 -4.478197991847991943e-01 6.667280197143554688e-02 9.098301827907562256e-02 -4.356997609138488770e-01 3.543157875537872314e-02 -2.213884443044662476e-01 1.985172331333160400e-01
1.812414824962615967e-01 7.492552697658538818e-02 1.615839153528213501e-01 9.008628875017166138e-02 1.351480036973953247e-01 -1.294363290071487427e-01 4.639568924903869629e-02 2.797404304146766663e-02 9.284155070781707764e-02 -8.407493680715560913e-02 6.305265240371227264e-03 3.366322219371795654e-01 3.261336684226989746e-02 1.021423265337944031e-01 4.936319217085838318e-02 -1.588734984397888184e-01 -1.932481676340103149e-01 -2.887442111968994141e-01 1.448979973793029785e-01 3.127605617046356201e-01 -3.132879137992858887e-01 -8.541616797447204590e-02 -1.405425816774368286e-01 -1.122248396277427673e-01 -3.772956132888793945e-02 -9.756773710250854492e-02 4.082964733242988586e-02 3.178968131542205811e-01 -3.370783329010009766e-01 1.629554927349090576e-01 2.729899287223815918e-01 1.242690533399581909e-01
1.223189905285835266e-01 -1.588972806930541992e-01 -1.967882663011550903e-01 -1.062950305640697479e-02 1.849493198096752167e-02 1.739902771078050137e-03 9.917195886373519897e-02 -2.173091024160385132e-01 3.524019718170166016e-01 -7.655085995793342590e-03 -2.628065645694732666e-01 1.081656590104103088e-01 -2.976569905877113342e-02 -2.039587348699569702e-01 1.928145252168178558e-02 -1.688232719898223877e-01 8.811703324317932129e-02 -1.367193553596735001e-02 7.803583890199661255e-02 1.541967540979385376e-01 -3.946855664253234863e-01 -3.807859122753143311e-02 4.264192655682563782e-02 1.526332795619964600e-01 1.861385628581047058e-02 -2.489690631628036499e-01 7.829789817333221436e-02 3.424380719661712646e-01 -1.002549454569816589e-01 3.759809732437133789e-01 -1.104738786816596985e-01 1.329401433467864990e-01
9.679011255502700806e-02 3.783952593803405762e-01 1.529957056045532227e-01 -4.624930769205093384e-02 1.496209762990474701e-02 -3.456592857837677002e-01 2.635761201381683350e-01 -3.610266745090484619e-02 2.300050705671310425e-01 -1.462062150239944458e-01 -2.809668332338333130e-02 2.364921271800994873e-01 7.110464572906494141e-02 3.230980336666107178e-01 -1.233256086707115173e-01 -3.176247477531433105e-01 -7.527936249971389771e-02 -2.754784524440765381e-01 1.959691643714904785e-01 1.449688971042633057e-01 -9.246199578046798706e-02 1.254303753376007080e-01 -6.381493061780929565e-02 7.998183369636535645e-02 9.165912866592407227e-02 -4.802733194082975388e-03 6.056741625070571899e-02 7.987773977220058441e-03 -2.378366142511367798e-01 1.520027071237564087e-01 8.542837947607040405e-02 -5.509235896170139313e-03
1.366629004478454590e-01 4.214187860488891602e-01 -2.846189960837364197e-02 2.302905619144439697e-01 -5.676581338047981262e-02 3.015298843383789062e-01 1.527515500783920288e-01 1.326810419559478760e-01 1.225887164473533630e-01 3.452940285205841064e-02 -5.166518315672874451e-02 -2.828118763864040375e-02 1.947193592786788940e-01 -5.127487704157829285e-03 4.794548079371452332e-02 -1.469635814428329468e-01 -1.644445061683654785e-01 -1.560071110725402832e-01 1.448354572057723999e-01 -1.274690926074981689e-01 -1.978794783353805542e-01 9.882252663373947144e-02 -3.845885992050170898e-01 -2.181298732757568359e-01 3.300053626298904419e-02 -7.472782582044601440e-02 2.047747671604156494e-01 1.316570341587066650e-01 -6.808236986398696899e-02 2.864701151847839355e-01 -1.874011307954788208e-01 1.118085607886314392e-01
-2.254166454076766968e-02 2.377582788467407227e-01 5.398383736610412598e-02 9.740510024130344391e-03 3.608096390962600708e-02 1.557874679565429688e-01 -5.410544574260711670e-02 1.429271399974822998e-01 8.766633272171020508e-02 3.356537967920303345e-02 2.781875245273113251e-02 2.287738323211669922e-01 1.131374165415763855e-01 -2.001052051782608032e-01 -8.992021530866622925e-02 -1.932629793882369995e-01 1.122573167085647583e-01 -3.221732974052429199e-01 1.953306049108505249e-02 2.911462783813476562e-01 -2.107771039009094238e-01 -6.705922633409500122e-02 5.351087078452110291e-02 -4.799720942974090576e-01 4.200380295515060425e-02 -2.540639936923980713e-01 1.127386614680290222e-01 2.869461476802825928e-02 -2.064020633697509766e-01 2.820188999176025391e-01 -1.456982344388961792e-01 1.546245664358139038e-01
-2.595036923885345459e-01 6.030840426683425903e-02 -2.002260833978652954e-01 2.654362022876739502e-01 2.743460536003112793e-01 1.454752236604690552e-01 1.387238800525665283e-01 -7.046643644571304321e-02 2.675729990005493164e-01 -1.119518876075744629e-01 -1.157682165503501892e-01 -1.756473779678344727e-01 -1.069534383714199066e-02 8.479827642440795898e-02 -6.384037435054779053e-02 3.000141084194183350e-01 -5.613510310649871826e-02 3.872852399945259094e-02 -1.474076658487319946e-01 1.001665592193603516e-01 -1.534015536308288574e-01 1.222231313586235046e-01 -7.136957347393035889e-02 -1.074371486902236938e-01 9.671983122825622559e-02 -1.261608898639678955e-01 -9.196098893880844116e-02 3.059012889862060547e-01 -3.087183833122253418e-01 1.464749872684478760e-01 1.429470777511596680e-01 3.347287774085998535e-01
-3.646768257021903992e-02 2.811925709247589111e-01 1.152052506804466248e-01 2.348192334175109863e-01 -1.341596245765686035e-01 1.968441605567932129e-01 2.133369892835617065e-01 -2.418275475502014160e-01 2.191290855407714844e-01 -1.745404154062271118e-01 -6.383610516786575317e-02 -1.930071413516998291e-01 -1.109355241060256958e-01 -2.593275606632232666e-01 9.170398116111755371e-03 1.117448285222053528e-01 -8.386454731225967407e-02 9.977687895298004150e-02 4.299789071083068848e-01 1.925288699567317963e-02 -2.643012106418609619e-01 -1.689287424087524414e-01 1.317159980535507202e-01 1.579372286796569824e-01 2.408003360033035278e-01 4.977846518158912659e-02 9.078416973352432251e-02 5.095493514090776443e-03 1.707295142114162445e-02 1.356442109681665897e-03 2.822687849402427673e-02 2.564463913440704346e-01
-1.474194079637527466e-01 2.360909432172775269e-01 2.897902429103851318e-01 -1.500784754753112793e-01 1.474945694208145142e-01 2.178682386875152588e-02 -1.731765456497669220e-02 1.118521392345428467e-01 3.584140837192535400e-01 -2.325563430786132812e-01 -1.823048293590545654e-01 -1.923419386148452759e-01 -7.956979423761367798e-02 -1.004753410816192627e-01 -5.181802436709403992e-03 -1.522308886051177979e-01 -1.229368001222610474e-01 1.546269804239273071e-01 1.363442987203598022e-01 -1.374172419309616089e-02 -1.007320657372474670e-01 -1.004971638321876526e-01 -1.808145195245742798e-01 4.190361872315406799e-02 3.023378252983093262e-01 -4.145824611186981201e-01 6.857840716838836670e-02 -1.138638332486152649e-02 -1.297002583742141724e-01 2.390286028385162354e-01 -1.472278535366058350e-01 1.110624000430107117e-01
1.171465441584587097e-01 3.625896871089935303e-01 -6.740833818912506104e-02 1.066045463085174561e-01 -1.221620514988899231e-01 1.300237923860549927e-01 3.168256580829620361e-01 -3.111903741955757141e-02 2.930705845355987549e-01 -1.040255427360534668e-01 -1.662481576204299927e-01 2.308958619832992554e-01 -5.136249959468841553e-02 -2.811348736286163330e-01 8.822552859783172607e-02 2.255802787840366364e-02 3.252312242984771729e-01 -1.388576179742813110e-01 -5.665972828865051270e-02 -2.195577174425125122e-01 -3.631992638111114502e-01 -1.204238608479499817e-01 -5.024299398064613342e-02 -1.582135707139968872e-01 -5.938697606325149536e-02 -1.673483289778232574e-02 1.114178001880645752e-01 9.974253363907337189e-03 -1.102985218167304993e-01 -7.820458710193634033e-02 -1.461861189454793930e-02 2.298478037118911743e-01
-1.027529090642929077e-01 3.632729053497314453e-01 -5.256496369838714600e-03 1.466502845287322998e-01 1.325750648975372314e-01 2.787068784236907959e-01 3.130771517753601074e-01 -1.825006753206253052e-01 1.334584504365921021e-01 -5.765605717897415161e-02 -6.899444013833999634e-02 -2.401771396398544312e-01 -7.351326197385787964e-02 -3.297032415866851807e-01 9.119016677141189575e-02 2.033305168151855469e-01 -8.566797524690628052e-02 -2.592515349388122559e-01 -1.354582160711288452e-01 3.326021879911422729e-02 -1.183058917522430420e-01 1.539760082960128784e-01 5.267315730452537537e-02 -1.625257730484008789e-01 -1.845538914203643799e-01 -7.674662768840789795e-02 2.978684902191162109e-01 9.319776296615600586e-02 -9.907174110412597656e-02 1.809520274400711060e-01 1.275402307510375977e-01 7.020529359579086304e-02
-1.144594103097915649e-01 9.823725372552871704e-02 1.153453886508941650e-01 -4.647458344697952271e-02 6.565431505441665649e-02 -9.744200110435485840e-02 -7.419199682772159576e-03 -1.976267546415328979e-01 3.083718121051788330e-01 -2.321528792381286621e-01 8.940643817186355591e-02 2.308506071567535400e-01 1.759094558656215668e-02 2.755654454231262207e-01 1.322463303804397583e-01 -4.941386729478836060e-02 -2.802777588367462158e-01 -7.998014986515045166e-02 9.850946068763732910e-02 1.097836643457412720e-01 -3.516882359981536865e-01 -1.927985101938247681e-01 -1.887298077344894409e-01 -1.895268112421035767e-01 -1.640304625034332275e-01 -1.266857981681823730e-01 3.967858105897903442e-02 2.536768913269042969e-01 -2.296618819236755371e-01 1.737680882215499878e-01 2.109966576099395752e-01 1.642303615808486938e-01
-1.208210512995719910e-01 2.883573174476623535e-01 2.748834192752838135e-01 -1.445654220879077911e-02 3.990885615348815918e-02 1.321198046207427979e-01 -2.671508304774761200e-02 1.330057382583618164e-01 5.904421210289001465e-03 -9.492090344429016113e-02 7.714419066905975342e-02 -1.154078394174575806e-01 -3.168145939707756042e-02 1.427488680928945541e-02 7.833392918109893799e-02 -2.227987200021743774e-01 -1.079019606113433838e-01 -2.032040208578109741e-01 1.717852652072906494e-01 -1.472337543964385986e-01 -2.053170800209045410e-01 -3.366802632808685303e-02 -2.641341090202331543e-01 -2.256519347429275513e-01 3.105514943599700928e-01 -9.931039810180664062e-02 1.792218834161758423e-01 5.253422632813453674e-02 -1.906785741448402405e-02 3.741323053836822510e-01 1.172587126493453979e-01 3.746490478515625000e-01
-2.267762571573257446e-01 3.702814280986785889e-01 2.594011425971984863e-01 -1.748635917901992798e-01 5.875153839588165283e-02 4.837347194552421570e-02 1.722539663314819336e-01 4.054083302617073059e-02 3.644697368144989014e-01 -1.887658536434173584e-01 -5.055486410856246948e-02 8.146359026432037354e-02 2.171961516141891479e-01 -1.179035454988479614e-01 1.222970560193061829e-01 -1.572398394346237183e-01 -4.885127395391464233e-02 -6.779886037111282349e-02 1.748318821191787720e-01 -1.001321002840995789e-01 -1.247052997350692749e-01 -8.629585057497024536e-02 -2.643168866634368896e-01 1.408182382583618164e-01 2.179270982742309570e-01 -3.603741824626922607e-01 8.371795713901519775e-02 6.749094277620315552e-02 -1.689454615116119385e-01 3.719978407025337219e-02 1.376400440931320190e-01 -2.832971746101975441e-03
-9.353620931506156921e-03 1.067985221743583679e-01 1.105095520615577698e-01 3.852527439594268799e-01 3.431057557463645935e-02 1.977646537125110626e-02 3.431547284126281738e-01 -9.504045546054840088e-02 3.326848149299621582e-01 -1.516159474849700928e-01 9.063141047954559326e-02 -1.439813077449798584e-01 8.252702653408050537e-02 1.264527738094329834e-01 1.023703217506408691e-01 1.219101697206497192e-01 -1.322940140962600708e-01 -1.328409910202026367e-01 -4.121937230229377747e-02 1.115298643708229065e-01 -1.962672024965286255e-01 -2.685436010360717773e-01 7.139829546213150024e-02 -1.419916301965713501e-01 8.203431218862533569e-02 -2.481782883405685425e-01 2.121152281761169434e-01 2.330771088600158691e-01 2.390857040882110596e-01 -1.550375819206237793e-01 -1.157634928822517395e-01 2.033288180828094482e-01
-5.246961489319801331e-02 -1.198042109608650208e-01 2.853402495384216309e-01 2.810231149196624756e-01 1.301977317780256271e-03 1.865565180778503418e-01 3.958883285522460938e-01 -9.411051869392395020e-02 -1.020154654979705811e-01 -1.995520442724227905e-01 -1.906561255455017090e-01 2.440086752176284790e-01 -1.420763880014419556e-01 1.407678723335266113e-01 -5.092377215623855591e-02 -7.531939446926116943e-02 -5.911326408386230469e-02 -8.459156006574630737e-02 6.086866836994886398e-03 7.678786665201187134e-02 -2.784188687801361084e-01 3.245312348008155823e-02 -2.595949769020080566e-01 2.051169425249099731e-02 -1.602794229984283447e-01 1.476049572229385376e-01 2.955712378025054932e-01 2.727459743618965149e-02 -2.496801018714904785e-01 1.868461370468139648e-01 -1.561235487461090088e-01 8.690498024225234985e-02
-1.033954322338104248e-01 2.779927551746368408e-01 2.936963737010955811e-01 2.484557479619979858e-01 -5.789913609623908997e-02 1.759740263223648071e-01 -1.116341128945350647e-01 4.543980583548545837e-02 3.271945416927337646e-01 -1.211448162794113159e-01 -9.724826365709304810e-02 5.094908922910690308e-02 1.866903156042098999e-01 -7.359133660793304443e-02 9.620242565870285034e-02 -7.951423525810241699e-02 -6.048101186752319336e-02 -2.711468636989593506e-01 1.636884510517120361e-01 -2.210817635059356689e-01 -2.375895902514457703e-02 3.952834755182266235e-02 6.617845594882965088e-02 -1.177928745746612549e-01 9.906690567731857300e-03 -1.045096218585968018e-01 6.766068190336227417e-02 2.074139118194580078e-01 -2.277794480323791504e-01 -2.215443104505538940e-01 2.778871953487396240e-01 3.398924171924591064e-01
-3.922254592180252075e-02 -6.955397129058837891e-02 7.387018296867609024e-03 1.928196102380752563e-01 2.769735157489776611e-01 1.359863281250000000e-01 6.066213548183441162e-02 8.896967023611068726e-02 2.892204821109771729e-01 -1.799983829259872437e-01 -5.754764750599861145e-02 -3.353749215602874756e-01 -6.469517201185226440e-02 2.447879612445831299e-01 -7.147409021854400635e-02 2.255402803421020508e-01 -2.277034670114517212e-01 -2.114137709140777588e-01 -3.957094997167587280e-02 -4.895843192934989929e-02 -1.534315049648284912e-01 1.809433102607727051e-01 -2.756248787045478821e-02 -1.897546947002410889e-01 -7.763864099979400635e-02 -9.576915949583053589e-02 1.645235717296600342e-01 1.885474622249603271e-01 -1.973864585161209106e-01 1.796894371509552002e-01 3.519393736496567726e-03 3.937419950962066650e-01
-7.859660685062408447e-02 1.111354380846023560e-01 -1.097099781036376953e-01 -1.445097923278808594e-01 1.899797469377517700e-02 2.587451636791229248e-01 -3.886191546916961670e-02 -2.214710861444473267e-01 3.371458947658538818e-01 -1.734315045177936554e-02 -9.965933859348297119e-02 1.292622536420822144e-01 2.986464835703372955e-02 -7.563060522079467773e-02 4.213207587599754333e-02 1.812702603638172150e-02 -1.257113814353942871e-01 -3.120458722114562988e-01 -9.283963590860366821e-02 2.712218463420867920e-01 -3.838071823120117188e-01 -2.865397036075592041e-01 9.303211234509944916e-03 5.815004929900169373e-02 -2.547224052250385284e-02 2.103109471499919891e-02 2.953615784645080566e-01 9.133336693048477173e-02 -3.455966114997863770e-01 4.986545071005821228e-02 -1.471190154552459717e-01 1.134973168373107910e-01
-3.384919762611389160e-01 1.900808662176132202e-01 1.725375503301620483e-01 4.872687533497810364e-02 3.643256798386573792e-02 1.859278827905654907e-01 -9.681142866611480713e-02 7.186684757471084595e-02 2.092197984457015991e-01 -1.627603620290756226e-01 2.327717244625091553e-01 -5.676780641078948975e-02 2.723371684551239014e-01 8.072470128536224365e-02 -3.136146366596221924e-01 2.776690721511840820e-01 -3.389865905046463013e-02 -2.738689184188842773e-01 1.125802770256996155e-01 1.099185124039649963e-01 -1.629947572946548462e-01 -5.543818324804306030e-02 2.284510759636759758e-03 1.728364964947104454e-03 2.682114765048027039e-02 -3.075655549764633179e-02 2.587226629257202148e-01 3.017767369747161865e-01 -1.205006912350654602e-01 1.779943257570266724e-01 1.619357913732528687e-01 1.423079520463943481e-01
-1.984916441142559052e-02 2.262248396873474121e-01 1.753675192594528198e-02 2.669246494770050049e-01 -9.211719036102294922e-02 -7.373963296413421631e-02 1.040113121271133423e-01 -1.179131120443344116e-01 2.523509263992309570e-01 -3.437463641166687012e-01 2.850370407104492188e-01 -1.280206441879272461e-01 8.185352385044097900e-02 -4.988063126802444458e-02 5.984133854508399963e-02 2.699028328061103821e-02 -3.324525654315948486e-01 7.120229303836822510e-02 -4.842675104737281799e-02 2.632520906627178192e-02 -9.122463315725326538e-02 -2.008297443389892578e-01 5.520037561655044556e-02 -1.668885797262191772e-01 -2.409005910158157349e-01 -7.561063766479492188e-02 5.442086607217788696e-02 1.291888486593961716e-02 -2.967541217803955078e-01 3.628795146942138672e-01 2.021999955177307129e-01 1.398483961820602417e-01
2.239398956298828125e-01 3.296687901020050049e-01 5.950124934315681458e-02 8.608400821685791016e-02 1.456989943981170654e-01 1.945218592882156372e-01 -1.908803284168243408e-01 6.982500851154327393e-02 1.556207835674285889e-01 -9.524995833635330200e-02 -4.542076215147972107e-02 1.108378358185291290e-02 2.769197225570678711e-01 -5.173058062791824341e-02 -4.577204585075378418e-02 1.842382848262786865e-01 -9.474340826272964478e-02 -4.075513780117034912e-01 1.136363670229911804e-01 -9.839316457509994507e-02 -5.078671872615814209e-02 -1.091722548007965088e-01 -1.931426376104354858e-01 5.590978264808654785e-02 4.981002584099769592e-02 -1.853036880493164062e-01 1.011613234877586365e-01 1.051355898380279541e-01 -1.024159416556358337e-01 4.734787642955780029e-01 -1.334015130996704102e-01 1.256823241710662842e-01
-5.395041778683662415e-02 1.962271630764007568e-01 -9.425525553524494171e-03 2.220723032951354980e-01 1.389294266700744629e-01 2.585186362266540527e-01 1.892223358154296875e-01 -1.494509726762771606e-01 1.021584123373031616e-01 -2.566446363925933838e-01 -8.251328766345977783e-02 -7.532433420419692993e-02 1.967908293008804321e-01 -1.866654306650161743e-01 -3.712984174489974976e-02 -1.907930076122283936e-01 -1.779872924089431763e-01 1.967722773551940918e-01 -2.778714895248413086e-02 -4.853229224681854248e-02 -1.409658193588256836e-01 4.737270250916481018e-02 -1.486200839281082153e-01 -9.457658231258392334e-02 -2.830265462398529053e-01 -3.234025239944458008e-01 -2.616971544921398163e-02 -1.681858897209167480e-01 -3.075054585933685303e-01 2.032568156719207764e-01 2.436308264732360840e-01 1.708837300539016724e-01
2.073618397116661072e-02 3.038523197174072266e-01 3.231469392776489258e-01 -1.838271319866180420e-02 -3.177702054381370544e-02 1.148412525653839111e-01 -1.175008788704872131e-01 -2.005178034305572510e-01 2.664888799190521240e-01 7.779865711927413940e-02 -7.226107269525527954e-02 -7.654109597206115723e-02 1.632662266492843628e-01 -8.919906686060130596e-04 1.815436333417892456e-01 5.353929102420806885e-02 -1.478926390409469604e-01 -1.159418225288391113e-01 9.588775038719177246e-02 -1.686907000839710236e-02 4.555044695734977722e-02 -2.995490431785583496e-01 -1.812055557966232300e-01 -2.133279293775558472e-01 -7.249232381582260132e-02 -3.055204451084136963e-01 -9.552429616451263428e-02 2.139956057071685791e-01 -3.741784095764160156e-01 7.961146533489227295e-02 7.141774892807006836e-02 2.524520754814147949e-01
4.327869042754173279e-02 3.654069006443023682e-01 2.576056420803070068e-01 5.631624534726142883e-02 -4.063431173563003540e-02 -6.570285558700561523e-02 1.664950400590896606e-01 1.171641200780868530e-01 2.526565492153167725e-01 -3.821719065308570862e-02 -2.710163891315460205e-01 -2.620735764503479004e-01 -1.634610146284103394e-01 -6.099360436201095581e-02 -2.155825346708297729e-01 -1.207920834422111511e-01 -1.896008402109146118e-01 -1.901613175868988037e-02 1.737173795700073242e-01 2.934826016426086426e-01 3.165987133979797363e-02 -4.417831450700759888e-02 -1.175630688667297363e-01 -8.539695292711257935e-02 2.762179672718048096e-01 -4.190488904714584351e-02 1.977596133947372437e-01 -2.059248536825180054e-01 2.362470328807830811e-02 5.499388277530670166e-02 -1.069554612040519714e-01 3.121638000011444092e-01
-1.769244819879531860e-01 2.204608172178268433e-01 1.491942405700683594e-01 3.403281867504119873e-01 -1.811069846153259277e-01 1.740779578685760498e-01 1.718537509441375732e-01 -2.666493356227874756e-01 1.350494772195816040e-01 -2.102339714765548706e-01 -2.385279238224029541e-01 8.251485228538513184e-02 -1.869271546602249146e-01 -1.317776856012642384e-03 -1.702326983213424683e-01 -3.810497224330902100e-01 -1.678376793861389160e-01 -7.947999238967895508e-02 1.297981142997741699e-01 5.768276751041412354e-02 -4.994305968284606934e-02 -1.331067737191915512e-02 -1.309067662805318832e-02 1.601716689765453339e-02 -3.213324770331382751e-02 2.155623137950897217e-01 1.121889054775238037e-01 9.428671747446060181e-02 -8.076354861259460449e-02 2.572247087955474854e-01 -1.409618556499481201e-01 2.524226307868957520e-01
-2.412689924240112305e-01 -2.549408003687858582e-02 1.871424764394760132e-01 1.266111284494400024e-01 2.289744913578033447e-01 -5.677667632699012756e-02 2.126398533582687378e-01 -4.019278287887573242e-02 2.888874709606170654e-02 -4.180737733840942383e-01 1.731326431035995483e-01 1.331752836704254150e-01 4.790852591395378113e-02 -7.551996409893035889e-02 1.140071377158164978e-01 -1.455256193876266479e-01 -1.215107142925262451e-01 -1.651903539896011353e-01 2.929742932319641113e-01 -1.266712248325347900e-01 -1.058256402611732483e-01 1.423674672842025757e-01 -2.918137470260262489e-03 -4.968848079442977905e-02 -9.871118515729904175e-02 -3.529126569628715515e-02 3.865726590156555176e-01 -6.673633307218551636e-02 -3.146424889564514160e-01 -6.942444294691085815e-02 -1.604383885860443115e-01 2.231120765209197998e-01
-2.557813227176666260e-01 1.269892752170562744e-01 2.277579754590988159e-01 1.581695973873138428e-01 1.833954006433486938e-01 3.089705109596252441e-01 9.954223781824111938e-02 -2.554629445075988770e-01 3.064146041870117188e-01 -1.472731381654739380e-01 -3.114171028137207031e-01 3.533732593059539795e-01 -1.246409416198730469e-01 1.321774274110794067e-01 -9.967332333326339722e-02 6.464718282222747803e-02 -8.466239273548126221e-02 -1.740363836288452148e-01 -3.697755187749862671e-02 9.271341562271118164e-02 -3.053252771496772766e-02 1.416687071323394775e-01 8.025510609149932861e-02 -1.914835870265960693e-01 -5.544635280966758728e-02 -1.689919978380203247e-01 9.963693469762802124e-02 1.325345933437347412e-01 -4.020885750651359558e-02 1.734423190355300903e-01 -1.416670829057693481e-01 1.741152852773666382e-01
1.509265508502721786e-02 3.079232573509216309e-01 -1.588392704725265503e-01 -2.170191109180450439e-01 1.039279624819755554e-02 -1.036889106035232544e-01 7.708532735705375671e-03 -8.336079865694046021e-02 2.306558638811111450e-01 -2.790383994579315186e-01 -5.099870562553405762e-01 1.243284344673156738e-01 -2.147580087184906006e-01 4.250427335500717163e-02 1.179140880703926086e-01 4.094676300883293152e-02 -9.731743484735488892e-02 4.323076084256172180e-02 1.635019481182098389e-02 2.239576876163482666e-01 -1.588473618030548096e-01 -5.648642405867576599e-02 2.434906922280788422e-02 -9.742768853902816772e-02 6.930537521839141846e-02 9.667517989873886108e-02 1.391682624816894531e-01 7.016200572252273560e-02 -2.870724201202392578e-01 2.595883011817932129e-01 -1.794735342264175415e-01 1.546743959188461304e-01
1.257080435752868652e-01 2.963698208332061768e-01 3.438281267881393433e-02 1.678627580404281616e-01 -1.331088393926620483e-01 1.776140630245208740e-01 -5.754154175519943237e-02 -4.777052439749240875e-03 -9.893020242452621460e-02 1.196565385907888412e-02 -7.052739709615707397e-02 -3.692049533128738403e-02 5.595697462558746338e-02 3.795246034860610962e-02 -1.374402791261672974e-01 -1.611969061195850372e-02 -2.378423362970352173e-01 -4.803123325109481812e-02 7.222313433885574341e-02 1.393955945968627930e-01 -5.192770808935165405e-02 -3.197587132453918457e-01 -2.606991529464721680e-01 -1.849317699670791626e-01 2.486598342657089233e-01 -6.429106742143630981e-02 -5.130372196435928345e-02 1.382035613059997559e-01 -4.904072284698486328e-01 2.002208530902862549e-01 -3.919578716158866882e-02 3.375863134860992432e-01
4.641012474894523621e-02 1.008021086454391479e-01 5.682660266757011414e-02 1.520376056432723999e-01 -5.446173250675201416e-03 8.239875547587871552e-03 -1.436209231615066528e-01 -7.143664360046386719e-02 2.225333005189895630e-01 -1.095535755157470703e-01 -8.270708471536636353e-02 -1.558330357074737549e-01 5.600528791546821594e-02 -1.019378527998924255e-01 -2.336850166320800781e-01 6.702682375907897949e-02 3.151121139526367188e-01 -2.628279924392700195e-01 2.512005865573883057e-01 -2.517627775669097900e-01 -2.029655575752258301e-01 -2.686508595943450928e-01 -9.373196959495544434e-02 4.611618351191282272e-03 -1.588624343276023865e-02 -2.617756128311157227e-01 -6.758194416761398315e-02 5.187492817640304565e-02 -3.140774965286254883e-01 1.976884901523590088e-01 1.972363293170928955e-01 3.170735239982604980e-01
8.039250224828720093e-02 4.551314562559127808e-02 4.351559281349182129e-01 1.591977179050445557e-01 2.311179181560873985e-03 4.434618726372718811e-02 5.112880468368530273e-02 -1.174313947558403015e-01 2.280724644660949707e-01 -5.816280841827392578e-02 -2.859614416956901550e-02 -2.500749826431274414e-01 -2.124721370637416840e-02 7.260110694915056229e-03 -1.199109130539000034e-03 1.286664903163909912e-01 -1.794234663248062134e-02 -2.150027304887771606e-01 1.339430660009384155e-01 1.246315017342567444e-01 -2.268325686454772949e-01 -1.083202511072158813e-01 6.305101513862609863e-02 -2.522040605545043945e-01 -1.831056624650955200e-01 -7.677547633647918701e-02 9.552736580371856689e-02 -1.011327933520078659e-02 -4.072147309780120850e-01 2.983269393444061279e-01 3.228038847446441650e-01 -6.405734270811080933e-02
-7.271028310060501099e-02 -5.477922037243843079e-02 4.059689044952392578e-01 2.564240396022796631e-01 2.007428742945194244e-02 8.348433673381805420e-02 6.979208439588546753e-03 1.660542190074920654e-01 2.587341666221618652e-01 -1.058145835995674133e-01 -6.761989742517471313e-02 -5.921028181910514832e-02 -8.484259992837905884e-02 -1.486193686723709106e-01 -2.186823450028896332e-02 -1.610482186079025269e-01 -1.591843217611312866e-01 -9.787608683109283447e-02 -4.523795470595359802e-02 -1.130137443542480469e-01 -2.058913409709930420e-01 -2.099395543336868286e-01 2.899458706378936768e-01 -2.013346254825592041e-01 9.603395313024520874e-02 -1.122259944677352905e-01 3.563365042209625244e-01 1.974954903125762939e-01 -3.417738974094390869e-01 1.179399266839027405e-01 -2.856738306581974030e-02 -6.397923082113265991e-02
-2.804606556892395020e-01 1.319344621151685715e-02 2.685678005218505859e-01 2.498845010995864868e-01 -1.045078560709953308e-01 -4.299570620059967041e-02 -7.541923224925994873e-02 -3.831337094306945801e-01 2.843289375305175781e-01 -1.885453313589096069e-01 -6.412600725889205933e-02 -6.600669026374816895e-02 -7.909372448921203613e-02 -5.726913735270500183e-02 -2.839914709329605103e-02 2.206793129444122314e-01 -6.907112896442413330e-02 -9.341520071029663086e-02 8.295366913080215454e-02 1.033392846584320068e-01 5.359076336026191711e-02 -1.205819323658943176e-01 2.122067064046859741e-01 -1.445140093564987183e-01 2.321180552244186401e-01 -2.150034308433532715e-01 -4.729751870036125183e-02 -1.132629588246345520e-01 -6.729629635810852051e-02 3.807108700275421143e-01 -4.937820136547088623e-02 2.366008907556533813e-01
9.819096326828002930e-02 4.080831110477447510e-01 2.628471851348876953e-01 2.827240824699401855e-01 1.705707609653472900e-01 1.078293323516845703e-01 1.716306805610656738e-01 -1.211038157343864441e-01 4.250590875744819641e-02 -2.633333802223205566e-01 -1.427396088838577271e-01 1.608358919620513916e-01 2.453146278858184814e-01 -2.240234613418579102e-01 1.374910622835159302e-01 -1.541185975074768066e-01 -1.846582293510437012e-01 -8.059037476778030396e-02 5.961826816201210022e-02 -5.613128654658794403e-03 2.796414494514465332e-02 -1.858238279819488525e-01 2.194929420948028564e-01 -4.644282534718513489e-02 2.718946635723114014e-01 1.828494668006896973e-01 -4.400726780295372009e-02 1.555748134851455688e-01 -2.116330862045288086e-01 -6.372284144163131714e-02 -2.053335867822170258e-02 -8.334824442863464355e-02
-3.000090643763542175e-02 1.752590062096714973e-03 9.804251044988632202e-02 1.418632715940475464e-01 -1.702694781124591827e-02 3.894573822617530823e-02 3.923691213130950928e-01 -6.296751648187637329e-02 -7.897926121950149536e-02 -1.977709531784057617e-01 -1.923213303089141846e-01 3.288905322551727295e-01 -5.103869736194610596e-02 -5.103279277682304382e-02 1.601406782865524292e-01 -1.431419849395751953e-01 1.553716510534286499e-01 -1.138110458850860596e-01 7.275566458702087402e-02 1.355482935905456543e-01 -2.998031973838806152e-01 -1.099790856242179871e-01 -2.104566693305969238e-01 -4.327490627765655518e-01 -1.239030156284570694e-02 -1.765658408403396606e-01 1.560929864645004272e-01 -2.049098461866378784e-01 -2.191461771726608276e-01 9.457757323980331421e-02 1.098301187157630920e-01 8.226161450147628784e-02
-2.837851271033287048e-02 2.269313484430313110e-01 8.242075145244598389e-02 2.195866405963897705e-01 1.401973962783813477e-01 1.781558059155941010e-02 -7.415022701025009155e-02 -1.764445155858993530e-01 1.492235362529754639e-01 5.931280553340911865e-02 -2.560058534145355225e-01 -3.333418397232890129e-03 9.957296401262283325e-02 1.397945266216993332e-02 4.438274353742599487e-02 1.900419145822525024e-01 -4.013967141509056091e-02 -3.798779845237731934e-01 7.858304306864738464e-03 -7.193940132856369019e-02 -1.544386148452758789e-01 -1.905805617570877075e-01 1.370861083269119263e-01 -2.183031737804412842e-01 -3.199938833713531494e-01 -4.814833700656890869e-01 1.418595761060714722e-01 1.414024382829666138e-01 -1.304990798234939575e-01 8.209460228681564331e-02 -1.299158930778503418e-01 6.152035668492317200e-02
-1.383753269910812378e-01 2.819351255893707275e-01 9.727481752634048462e-02 2.632952630519866943e-01 -3.272256627678871155e-02 -3.110645115375518799e-01 1.135659217834472656e-01 2.831200323998928070e-02 3.505515754222869873e-01 -2.335475385189056396e-01 2.095218934118747711e-02 -1.321039050817489624e-01 4.235973209142684937e-02 -1.306765079498291016e-01 -9.774740785360336304e-02 9.970972687005996704e-02 3.156974539160728455e-02 -5.162091925740242004e-02 9.030246734619140625e-02 7.816041260957717896e-02 -1.717573590576648712e-02 -2.841440439224243164e-01 -2.079950273036956787e-01 -1.607052087783813477e-01 -1.183392405509948730e-01 2.682602778077125549e-02 -2.040916234254837036e-01 1.082837358117103577e-01 -1.314819902181625366e-01 4.217749834060668945e-01 2.131381928920745850e-01 2.451268956065177917e-02
1.287959963083267212e-01 1.048943921923637390e-01 -6.551023572683334351e-02 9.280773252248764038e-02 1.931221485137939453e-01 -2.943448780570179224e-04 1.820263266563415527e-01 -7.358669489622116089e-02 -2.125903032720088959e-02 -3.577700853347778320e-01 6.083829700946807861e-02 1.628545373678207397e-01 1.444925516843795776e-01 1.421038955450057983e-01 -1.273406483232975006e-02 -2.089307606220245361e-01 -3.971186578273773193e-01 -2.777033448219299316e-01 3.052656650543212891e-01 9.819624572992324829e-02 -3.721680045127868652e-01 -1.706465631723403931e-01 2.958071045577526093e-02 -1.286247968673706055e-01 -9.168187528848648071e-02 8.954741060733795166e-02 1.461320817470550537e-01 1.630165874958038330e-01 -1.722075641155242920e-01 4.001846909523010254e-02 -1.456123124808073044e-02 1.468882113695144653e-01
-2.439123392105102539e-01 1.245624050498008728e-01 -9.560555964708328247e-02 3.120834529399871826e-01 -8.408337086439132690e-02 2.926325500011444092e-01 7.292065769433975220e-02 -1.816719323396682739e-01 2.412418872117996216e-01 -2.187023460865020752e-01 -3.653793334960937500e-01 2.328978925943374634e-01 1.227279286831617355e-02 1.288879811763763428e-01 2.301224321126937866e-02 -2.432697080075740814e-02 -9.995111078023910522e-02 -1.364833395928144455e-02 -3.100288799032568932e-03 1.263643354177474976e-01 -1.164727210998535156e-01 1.618001908063888550e-01 5.929002910852432251e-02 1.011682152748107910e-01 -3.681380674242973328e-02 -1.607531160116195679e-01 1.416154056787490845e-01 1.665522158145904541e-01 -1.409251242876052856e-01 2.774541378021240234e-01 -3.524640202522277832e-01 7.748529314994812012e-03
-7.116288691759109497e-02 -1.772449463605880737e-01 8.219400793313980103e-02 1.936101317405700684e-01 -3.333136141300201416e-01 1.058073565363883972e-01 1.570864766836166382e-01 -9.400726854801177979e-02 2.258896976709365845e-01 -4.554599225521087646e-01 -2.467186190187931061e-02 3.898113593459129333e-02 -2.011459469795227051e-01 -1.576653569936752319e-01 -1.977543830871582031e-01 5.765375867486000061e-02 -1.190584823489189148e-01 2.832776494324207306e-02 2.063590586185455322e-01 1.183072254061698914e-01 -3.149425685405731201e-01 -1.545826196670532227e-01 -2.242673886939883232e-03 -9.612579643726348877e-02 1.276584863662719727e-01 -2.348750978708267212e-01 1.257399469614028931e-01 7.313020527362823486e-02 -1.678025871515274048e-01 1.095401123166084290e-01 -2.415697574615478516e-01 1.018322911113500595e-02
-2.399071753025054932e-01 3.165981471538543701e-01 5.986648425459861755e-02 8.678185939788818359e-02 -4.854781553149223328e-02 -3.593578040599822998e-01 3.747182488441467285e-01 1.812305301427841187e-01 2.892065346240997314e-01 -1.850106567144393921e-01 -6.284410506486892700e-02 5.365186557173728943e-02 -1.069920659065246582e-01 -2.431940883398056030e-01 3.411444649100303650e-02 7.162178307771682739e-02 7.016361504793167114e-02 -1.267132014036178589e-01 -9.219925850629806519e-02 1.271026879549026489e-01 -2.283639758825302124e-01 -9.567748755216598511e-02 -1.533054411411285400e-01 7.835095748305320740e-03 -5.657586827874183655e-02 1.924668066203594208e-02 2.119351476430892944e-01 2.765699625015258789e-01 -4.356714710593223572e-02 2.157337665557861328e-01 2.690885961055755615e-02 -1.418287605047225952e-01
1.550838053226470947e-01 1.306086182594299316e-01 2.171729952096939087e-01 1.054989770054817200e-01 9.411605447530746460e-02 -1.126256361603736877e-01 2.746426314115524292e-02 1.378525327891111374e-02 5.618669837713241577e-02 7.182998210191726685e-02 -4.860211163759231567e-02 5.698225274682044983e-02 -1.074546799063682556e-01 -2.002353519201278687e-01 -1.021390631794929504e-01 -3.003559410572052002e-01 1.511820256710052490e-01 -2.606282830238342285e-01 2.650993131101131439e-02 2.537320256233215332e-01 -2.770609259605407715e-01 -1.219196543097496033e-01 -2.662831544876098633e-01 -5.137850344181060791e-02 2.357831895351409912e-01 -1.464511007070541382e-01 -8.791828900575637817e-02 2.248401790857315063e-01 -1.587756723165512085e-01 3.795851171016693115e-01 -2.908754944801330566e-01 4.037566483020782471e-02
2.931027114391326904e-01 1.739203780889511108e-01 9.439350664615631104e-02 3.306460008025169373e-02 3.349341824650764465e-02 2.252898216247558594e-01 1.076534315943717957e-01 -2.390258610248565674e-01 2.085245251655578613e-01 -2.256036996841430664e-01 8.018069714307785034e-02 4.911706969141960144e-02 -2.065531313419342041e-01 -7.189892977476119995e-02 8.023276925086975098e-02 2.358096279203891754e-02 -1.821752055548131466e-03 -4.546136409044265747e-02 -2.464693505316972733e-03 -1.227436140179634094e-01 -7.386510074138641357e-02 -2.585015296936035156e-01 -2.608432471752166748e-01 9.528671205043792725e-02 2.575844228267669678e-01 -4.225696623325347900e-01 3.004612028598785400e-01 1.165649965405464172e-01 -2.043169289827346802e-01 1.411530226469039917e-01 -7.446462661027908325e-02 1.125048249959945679e-01
4.426856711506843567e-02 1.186546385288238525e-01 3.305299878120422363e-01 2.977224886417388916e-01 2.584148943424224854e-02 -8.850279450416564941e-02 1.907120048999786377e-01 -9.393338859081268311e-02 2.854831814765930176e-01 -3.372406065464019775e-01 -8.066384494304656982e-02 -5.667153745889663696e-04 -2.101068794727325439e-01 -2.443988025188446045e-01 3.057310581207275391e-01 2.502997592091560364e-02 -4.240482673048973083e-02 -1.041391491889953613e-01 7.894369214773178101e-02 1.057538688182830811e-01 -6.955172121524810791e-02 -2.592020332813262939e-01 4.642492905259132385e-02 -1.187187954783439636e-01 5.832065269351005554e-02 1.674525290727615356e-01 -2.012511342763900757e-01 1.768472194671630859e-01 -2.155795842409133911e-01 4.706280678510665894e-02 2.051963359117507935e-01 1.425481438636779785e-01
1.076523289084434509e-01 1.702260971069335938e-01 2.107050418853759766e-01 3.230597078800201416e-01 -3.999611735343933105e-02 -2.952081896364688873e-02 -4.751875251531600952e-02 8.286979794502258301e-02 1.039380952715873718e-01 -2.219376415014266968e-01 -6.384873390197753906e-02 -3.191784257069230080e-03 1.718264073133468628e-01 -2.566600143909454346e-01 2.474951595067977905e-01 -1.599952876567840576e-01 7.015121728181838989e-02 -1.055627837777137756e-01 -4.675341397523880005e-02 2.078730165958404541e-01 -1.316417604684829712e-01 -1.878357827663421631e-01 1.389240473508834839e-01 -2.670471966266632080e-01 -1.270165443420410156e-01 -2.935359477996826172e-01 -1.736207008361816406e-01 6.797311455011367798e-02 -2.728896737098693848e-01 3.201428055763244629e-01 1.263900846242904663e-01 1.341359317302703857e-01
-1.074785739183425903e-02 3.720630407333374023e-01 1.770493686199188232e-01 2.767716944217681885e-01 -6.289081647992134094e-03 -3.048078715801239014e-02 2.788009680807590485e-02 1.740023307502269745e-02 3.984071612358093262e-01 -5.051574483513832092e-02 -9.424302726984024048e-03 -7.560657709836959839e-02 -1.225292459130287170e-01 -5.506400018930435181e-02 -1.628290712833404541e-01 9.740476310253143311e-02 2.114111091941595078e-03 2.536347210407257080e-01 8.989067375659942627e-02 1.558867543935775757e-01 -1.484469175338745117e-01 -7.740798592567443848e-02 -8.986081928014755249e-02 3.213890492916107178e-01 1.517290323972702026e-01 -7.912381738424301147e-02 2.228588014841079712e-01 7.378248125314712524e-02 -6.917191296815872192e-02 3.030435740947723389e-01 -3.233430385589599609e-01 -9.300941228866577148e-02
-1.311260163784027100e-01 2.999959290027618408e-01 2.283584773540496826e-01 2.493396252393722534e-01 -2.225830703973770142e-01 2.941611409187316895e-02 -9.488559514284133911e-02 -7.820319384336471558e-02 5.603650584816932678e-02 -8.025082200765609741e-02 -9.583276510238647461e-02 2.595864832401275635e-01 -4.467973858118057251e-02 -1.195701211690902710e-01 -9.846098721027374268e-02 5.337138846516609192e-02 -6.096968054771423340e-02 -9.897051006555557251e-02 1.120403595268726349e-02 1.522598117589950562e-01 -1.178938597440719604e-01 -9.455391764640808105e-02 1.771474033594131470e-01 -2.857393622398376465e-01 -1.679431274533271790e-02 5.324758123606443405e-03 -4.934557527303695679e-02 1.298560178838670254e-03 -5.458713769912719727e-01 -1.791770011186599731e-01 -1.082869395613670349e-01 2.841401696205139160e-01
-1.280420571565628052e-01 2.295364439487457275e-01 5.722967907786369324e-02 -1.208873232826590538e-03 -8.405470848083496094e-02 -1.292721033096313477e-01 3.466665372252464294e-02 -3.507278263568878174e-01 2.428474873304367065e-01 -2.688815891742706299e-01 -1.614343822002410889e-01 1.240418776869773865e-01 9.945539385080337524e-02 3.485860824584960938e-01 -1.617912575602531433e-02 1.929076313972473145e-01 -2.207970619201660156e-01 -1.598251760005950928e-01 8.512251824140548706e-02 6.565675139427185059e-02 -1.481917798519134521e-01 -2.576564252376556396e-01 -1.284311711788177490e-01 4.471481591463088989e-02 -1.625168174505233765e-01 -6.534738093614578247e-02 1.310014128684997559e-01 3.683045506477355957e-01 -1.123260259628295898e-01 2.023002207279205322e-01 7.836556434631347656e-02 4.675455018877983093e-02
-4.097104668617248535e-01 2.794430851936340332e-01 -4.863909259438514709e-02 2.217126637697219849e-01 7.492283731698989868e-02 2.079340666532516479e-01 1.730730086565017700e-01 -1.446522027254104614e-01 2.682736814022064209e-01 -1.848464608192443848e-01 -3.213963806629180908e-01 4.700377881526947021e-01 -5.549455992877483368e-03 1.944139227271080017e-02 -3.725261241197586060e-02 -2.829364873468875885e-02 7.916186004877090454e-02 -1.235194280743598938e-01 -2.480999566614627838e-02 9.004881232976913452e-02 -8.308669924736022949e-02 1.435317695140838623e-01 -1.690497435629367828e-02 9.684872202342376113e-05 1.093516871333122253e-02 -1.336503773927688599e-01 1.827350407838821411e-01 2.324450016021728516e-02 -5.641918256878852844e-02 1.206884011626243591e-01 -5.253533273935317993e-02 1.984168738126754761e-01
-1.351468116044998169e-01 4.793946743011474609e-01 8.192671090364456177e-02 -1.356905605643987656e-02 -1.501296013593673706e-01 4.431403800845146179e-02 -5.002465471625328064e-02 1.607338152825832367e-02 1.013063341379165649e-01 -1.309016197919845581e-01 5.938889458775520325e-02 -2.703167200088500977e-01 -1.030656471848487854e-01 -4.793023318052291870e-02 -1.327291727066040039e-01 1.956226490437984467e-02 -5.172953009605407715e-02 -1.627541780471801758e-01 2.549726329743862152e-02 1.684832572937011719e-01 -9.167719632387161255e-02 -1.146843060851097107e-01 -1.172582060098648071e-01 -2.237114869058132172e-02 2.191849797964096069e-01 -3.669385313987731934e-01 3.632958233356475830e-01 1.053222641348838806e-01 -3.541106283664703369e-01 1.702287644147872925e-01 3.603643178939819336e-02 -8.601538836956024170e-02
1.849348545074462891e-01 3.321626782417297363e-01 2.873666882514953613e-01 2.476802319288253784e-01 -1.418224442750215530e-02 1.129902992397546768e-02 2.227147519588470459e-01 -6.624155491590499878e-02 -7.433952763676643372e-03 -5.154166743159294128e-02 -2.984044253826141357e-01 -1.212333068251609802e-01 4.897329956293106079e-02 -4.820261523127555847e-02 9.093025326728820801e-02 1.424663066864013672e-01 -2.554728686809539795e-01 -2.308771014213562012e-01 1.621311455965042114e-01 6.663483381271362305e-02 -1.186673436313867569e-02 -2.816075086593627930e-01 2.960593402385711670e-01 -7.368870079517364502e-02 1.126890331506729126e-01 -2.029618918895721436e-01 -1.137290596961975098e-01 2.131568938493728638e-01 -2.769706547260284424e-01 3.447853773832321167e-02 7.356175035238265991e-02 9.193929843604564667e-03
2.293056845664978027e-01 3.246786594390869141e-01 2.116570025682449341e-01 1.824439465999603271e-01 3.023139573633670807e-02 1.775390803813934326e-01 3.468479812145233154e-01 -5.319995805621147156e-02 8.570774644613265991e-02 -1.833214908838272095e-01 -4.787515401840209961e-01 -1.865208335220813751e-02 2.127376571297645569e-02 2.435765974223613739e-02 6.312988698482513428e-02 3.058422729372978210e-02 1.626851856708526611e-01 -2.161313444375991821e-01 9.512472897768020630e-02 4.653307609260082245e-03 -5.998049303889274597e-02 9.699209779500961304e-02 1.373550146818161011e-01 -1.093844920396804810e-01 -1.091319769620895386e-01 -4.350161924958229065e-02 -1.325919330120086670e-01 1.528067439794540405e-01 -3.435731828212738037e-01 -3.371868282556533813e-02 1.783199161291122437e-01 9.165726602077484131e-03
4.628846421837806702e-02 1.545828729867935181e-01 2.010839134454727173e-01 1.461563706398010254e-01 -6.436169147491455078e-02 7.619667053222656250e-02 -8.322053588926792145e-03 1.370928585529327393e-01 -1.236504223197698593e-02 3.452126681804656982e-02 -5.996419116854667664e-02 2.740457653999328613e-01 -5.241700261831283569e-02 -8.529558777809143066e-02 -9.103981778025627136e-03 -2.099187970161437988e-01 7.184598594903945923e-02 -3.549562692642211914e-01 9.180072695016860962e-02 3.669391274452209473e-01 -2.426477819681167603e-01 -9.480052441358566284e-02 7.397356629371643066e-02 -3.835886120796203613e-01 6.533441692590713501e-02 -1.700504422187805176e-01 1.519096642732620239e-01 -1.573280803859233856e-02 -3.273563086986541748e-01 1.786288917064666748e-01 -2.037696987390518188e-01 1.316536664962768555e-01
-3.102913498878479004e-01 -4.514442756772041321e-02 9.942095726728439331e-02 6.923509389162063599e-02 3.016364872455596924e-01 -8.916150033473968506e-02 5.291007459163665771e-03 -3.326807171106338501e-02 2.143097370862960815e-01 -3.737114071846008301e-01 1.573846191167831421e-01 -6.879347376525402069e-03 3.788940981030464172e-02 -9.004949033260345459e-02 -1.773716509342193604e-01 -1.064534336328506470e-01 -1.823514848947525024e-01 -3.322043120861053467e-01 7.072719931602478027e-02 -7.461874186992645264e-02 -3.083635494112968445e-02 -3.448768556118011475e-01 -1.321759223937988281e-01 8.301800489425659180e-02 -1.402154844254255295e-02 -3.844706714153289795e-02 2.678715586662292480e-01 1.792852729558944702e-01 -1.198127567768096924e-01 3.126326203346252441e-01 8.419466763734817505e-02 -3.160223737359046936e-02
-1.462588272988796234e-02 2.819676399230957031e-01 -4.983404278755187988e-02 -6.959860771894454956e-02 1.092221587896347046e-01 -1.601421684026718140e-01 1.460020691156387329e-01 -2.460357099771499634e-01 1.424012333154678345e-01 -2.846155762672424316e-01 -1.465630233287811279e-01 4.078009724617004395e-02 1.754070073366165161e-01 2.038084715604782104e-01 -1.250087171792984009e-01 1.554338037967681885e-01 -2.263125479221343994e-01 -3.533647656440734863e-01 6.793280690908432007e-02 1.643509864807128906e-01 -4.883595276623964310e-03 -2.562238574028015137e-01 -2.099606096744537354e-01 -4.895422607660293579e-03 -1.016822531819343567e-01 4.450314491987228394e-02 1.355682462453842163e-01 3.361453711986541748e-01 -1.001419723033905029e-01 2.286416441202163696e-01 1.609876602888107300e-01 8.718047291040420532e-02
-2.179713249206542969e-01 9.789243340492248535e-02 2.202335894107818604e-01 2.292923331260681152e-01 2.751855552196502686e-01 -6.782609969377517700e-02 8.127151429653167725e-02 8.249042928218841553e-02 3.116678595542907715e-01 -1.888031065464019775e-01 1.447595804929733276e-01 -4.053547382354736328e-01 2.107948996126651764e-02 8.171925693750381470e-02 -7.425261661410331726e-03 -9.963459521532058716e-02 1.253905743360519409e-01 -9.173751622438430786e-02 -1.543956901878118515e-02 6.814615428447723389e-02 -4.446266889572143555e-01 -1.253851354122161865e-01 2.151474356651306152e-02 -1.585948169231414795e-01 -1.432807296514511108e-01 -9.699583798646926880e-02 2.036951482295989990e-01 2.619985677301883698e-02 -6.247901916503906250e-02 2.469026148319244385e-01 6.405914574861526489e-02 6.164877489209175110e-02
2.421369403600692749e-01 7.607925683259963989e-02 1.996206641197204590e-01 -5.703162029385566711e-02 1.895903348922729492e-01 -9.477772563695907593e-02 -3.013205341994762421e-02 1.606898605823516846e-01 2.817787528038024902e-01 2.782416529953479767e-02 -3.099374175071716309e-01 2.916752547025680542e-02 -2.764639258384704590e-01 -1.986543089151382446e-01 1.881932467222213745e-01 2.696769312024116516e-03 7.335702329874038696e-02 -3.833890259265899658e-01 5.563576705753803253e-03 1.053788214921951294e-01 -1.580699980258941650e-01 2.855575084686279297e-02 -5.991920456290245056e-02 -2.136925160884857178e-01 8.995748311281204224e-02 -8.664358407258987427e-02 -1.438344120979309082e-01 -3.008012194186449051e-03 -2.627614140510559082e-01 2.844449281692504883e-01 -7.976559549570083618e-02 2.474806010723114014e-01
-1.486479789018630981e-01 2.573077082633972168e-01 4.277153685688972473e-02 -1.221429631114006042e-01 -1.562216430902481079e-01 2.823516726493835449e-01 2.360062003135681152e-01 1.746128350496292114e-01 3.909646570682525635e-01 6.592121720314025879e-02 -2.067031264305114746e-01 8.657675981521606445e-02 -1.198954060673713684e-01 1.815351396799087524e-01 -1.444510221481323242e-01 -2.000120729207992554e-01 -1.063595414161682129e-01 -2.509167604148387909e-02 1.060045957565307617e-01 1.593554466962814331e-01 -2.627535462379455566e-01 4.330814629793167114e-02 -1.608377881348133087e-02 7.392369955778121948e-02 5.810636281967163086e-02 1.620230674743652344e-01 1.741346269845962524e-01 2.017598897218704224e-01 -2.043000012636184692e-01 1.051771640777587891e-01 -1.282347552478313446e-02 3.319279551506042480e-01
-5.493024736642837524e-02 -7.015933841466903687e-02 2.724305689334869385e-01 -8.652369678020477295e-02 -1.050468981266021729e-01 1.954758912324905396e-01 5.140177905559539795e-02 -1.824802309274673462e-01 1.748031675815582275e-01 -4.349214136600494385e-01 -7.675285637378692627e-02 2.495739907026290894e-01 -1.020163372159004211e-01 3.686683997511863708e-02 -1.173378080129623413e-01 3.526370823383331299e-01 -6.418617814779281616e-02 -7.153938710689544678e-02 -3.424103185534477234e-02 1.450810283422470093e-01 -4.268300533294677734e-01 -2.586517333984375000e-01 9.797025471925735474e-02 -6.166639178991317749e-02 4.861426353454589844e-02 -5.346867442131042480e-02 1.916597932577133179e-01 6.860934197902679443e-02 -2.931873872876167297e-02 7.015202194452285767e-02 -5.528024956583976746e-02 1.947981864213943481e-01
7.129903137683868408e-02 9.871592372655868530e-02 1.861144900321960449e-01 4.840164631605148315e-02 5.882515385746955872e-02 -1.305958479642868042e-01 -1.500210464000701904e-01 1.087508276104927063e-01 2.333759814500808716e-01 -3.352980911731719971e-01 -4.591896384954452515e-02 2.188245654106140137e-01 6.763727962970733643e-02 3.234924972057342529e-01 -7.555115222930908203e-02 -9.680964797735214233e-02 -2.083388715982437134e-01 -3.411989286541938782e-02 1.039916947484016418e-01 4.158781170845031738e-01 -1.979969441890716553e-01 -2.981672435998916626e-02 -1.410913020372390747e-01 -2.639188896864652634e-03 -8.733554184436798096e-02 -1.236625686287879944e-01 -2.365946955978870392e-02 3.254957869648933411e-02 -3.772248923778533936e-01 2.918663620948791504e-01 1.051412429660558701e-02 1.080713570117950439e-01
-2.159404568374156952e-02 3.286201655864715576e-01 9.476754069328308105e-02 2.433079034090042114e-01 -1.889717578887939453e-01 -3.099633157253265381e-01 3.601288199424743652e-01 -3.627182841300964355e-01 2.120181620121002197e-01 -2.230484485626220703e-01 -1.890580356121063232e-01 3.147636726498603821e-02 -5.438869073987007141e-02 5.998184531927108765e-02 -5.789609998464584351e-02 -3.264351785182952881e-01 -1.606679111719131470e-01 -1.045269146561622620e-01 1.868945509195327759e-01 -8.807686157524585724e-03 -1.312630157917737961e-02 4.690458998084068298e-02 3.363187983632087708e-02 1.088976189494132996e-01 -1.244429275393486023e-01 6.050809100270271301e-02 6.745730340480804443e-02 -3.696107119321823120e-02 -2.168264836072921753e-01 1.150923147797584534e-01 -6.706506758928298950e-02 7.404900342226028442e-02
8.286697417497634888e-02 2.286831438541412354e-01 -1.297363787889480591e-01 -1.457223594188690186e-01 3.045329265296459198e-02 -4.764645360410213470e-03 1.766420006752014160e-01 -1.809311471879482269e-02 3.760928809642791748e-01 -2.915621399879455566e-01 -1.359611302614212036e-01 8.917924761772155762e-02 -7.399654388427734375e-02 1.637929081916809082e-01 5.851698666810989380e-02 -2.311171293258666992e-01 1.835224777460098267e-02 -2.500699758529663086e-01 8.194480836391448975e-02 3.059090077877044678e-01 -2.191431969404220581e-01 1.771850138902664185e-01 -2.859500348567962646e-01 -4.661915078759193420e-02 -5.664683505892753601e-02 -1.544160991907119751e-01 2.286128699779510498e-01 1.773239076137542725e-01 5.160079337656497955e-03 2.762333750724792480e-01 4.834140464663505554e-02 1.109047010540962219e-01
5.150658264756202698e-02 1.152387484908103943e-01 -1.806712448596954346e-01 3.113770782947540283e-01 8.283451944589614868e-02 3.738844022154808044e-02 3.158507645130157471e-01 -2.037788480520248413e-01 1.774856150150299072e-01 -1.947455555200576782e-01 -8.921132981777191162e-02 -9.654471278190612793e-02 3.844674304127693176e-02 4.881007224321365356e-02 -8.848475664854049683e-02 -3.297476470470428467e-02 -2.036441415548324585e-01 1.690540611743927002e-01 -2.589971721172332764e-01 -4.661069065332412720e-02 -3.343081474304199219e-01 -1.631875871680676937e-03 -5.512988939881324768e-02 -1.197357079945504665e-03 9.407272189855575562e-02 -2.337598800659179688e-01 2.505525350570678711e-01 3.654771447181701660e-01 -1.535082608461380005e-02 1.427082121372222900e-01 2.071913480758666992e-01 1.672054827213287354e-01
1.203531697392463684e-01 5.907359719276428223e-02 2.318569719791412354e-01 2.805832326412200928e-01 1.240060571581125259e-02 -1.664575748145580292e-02 4.506775736808776855e-02 -1.634099930524826050e-01 1.203979030251502991e-01 -1.206448078155517578e-01 3.758145123720169067e-02 -7.006069272756576538e-02 -7.214377820491790771e-02 -3.937966376543045044e-02 -1.322323381900787354e-01 4.825413599610328674e-02 2.739031016826629639e-01 -1.754832267761230469e-01 1.034900695085525513e-01 9.756588935852050781e-02 -1.342654377222061157e-01 -3.152494132518768311e-01 3.939046710729598999e-02 -1.895557194948196411e-01 -1.739478409290313721e-01 -6.418343633413314819e-02 5.358906388282775879e-01 4.801752045750617981e-02 -2.390523105859756470e-01 2.689070105552673340e-01 1.441355645656585693e-01 5.832907930016517639e-02
3.177649676799774170e-01 -6.822938472032546997e-02 8.545387536287307739e-02 1.422592848539352417e-01 1.807277649641036987e-01 -1.657191812992095947e-01 1.167045384645462036e-01 -1.103330925107002258e-01 1.676834076642990112e-01 -2.677176594734191895e-01 -3.180503845214843750e-01 -7.889378070831298828e-02 8.896030485630035400e-02 -1.293713301420211792e-01 1.586521603167057037e-02 -1.331223100423812866e-01 8.410623669624328613e-02 -1.149859577417373657e-01 2.492376267910003662e-01 4.005206748843193054e-02 -3.091564774513244629e-01 -2.512810230255126953e-01 1.211901083588600159e-01 -1.524185389280319214e-01 -1.078354567289352417e-02 2.001076489686965942e-01 4.450263455510139465e-02 -7.817613333463668823e-02 -3.433575034141540527e-01 2.538146972656250000e-01 5.969960708171129227e-03 1.409110128879547119e-01
5.437207967042922974e-02 -6.902258843183517456e-02 4.549475610256195068e-01 1.261133402585983276e-01 1.048442162573337555e-02 -9.323745965957641602e-02 6.441275775432586670e-02 -8.396071195602416992e-02 2.207869440317153931e-01 6.537373363971710205e-02 -1.071322336792945862e-01 1.993735879659652710e-01 1.625914871692657471e-01 -1.908722519874572754e-01 -5.616562813520431519e-02 -2.846307456493377686e-01 -2.391212619841098785e-02 -6.575145572423934937e-02 -9.684531390666961670e-02 2.067510336637496948e-01 -3.567680418491363525e-01 -5.413281545042991638e-02 -1.974807530641555786e-01 -5.633836612105369568e-02 3.097486197948455811e-01 1.498448401689529419e-01 9.210378676652908325e-02 1.674421280622482300e-01 -2.598047852516174316e-01 -4.973686765879392624e-03 -1.606769710779190063e-01 1.429918557405471802e-01
1.860549896955490112e-01 3.182944655418395996e-01 1.830988377332687378e-01 3.293883800506591797e-01 1.741247135214507580e-03 1.847541034221649170e-01 -5.547185987234115601e-02 -3.897185623645782471e-01 5.422047153115272522e-02 3.457603743299841881e-03 -2.374179810285568237e-01 1.351556777954101562e-01 3.558136150240898132e-02 -2.709964215755462646e-01 -1.685662120580673218e-01 2.084860950708389282e-01 2.570760250091552734e-01 4.080845974385738373e-03 -6.706210225820541382e-02 -9.653466939926147461e-02 -1.432432234287261963e-01 -1.474849283695220947e-01 -1.194873079657554626e-01 -1.786996126174926758e-01 -5.068130046129226685e-02 -7.353965193033218384e-02 1.996171623468399048e-01 1.018185093998908997e-01 3.146209940314292908e-02 2.419816106557846069e-01 -5.019916966557502747e-02 1.418637186288833618e-01
-2.934594750404357910e-01 1.623560041189193726e-01 9.341615438461303711e-02 -5.062485858798027039e-02 1.294908672571182251e-01 7.899367064237594604e-02 1.344422250986099243e-01 8.038771152496337891e-02 2.845812439918518066e-01 -1.927828639745712280e-01 2.176784127950668335e-01 -6.129586696624755859e-02 2.452043294906616211e-01 7.986094802618026733e-02 -2.553182840347290039e-01 2.394859641790390015e-01 -3.992077428847551346e-03 -3.017088174819946289e-01 1.308509707450866699e-01 4.271649196743965149e-02 -1.817520558834075928e-01 -1.494690626859664917e-01 -7.244324684143066406e-02 -6.838907301425933838e-02 -1.587778031826019287e-01 -6.902722269296646118e-02 3.139935433864593506e-01 2.491502314805984497e-01 -1.658028960227966309e-01 2.605708241462707520e-01 8.412981033325195312e-02 4.418073967099189758e-02
-1.467308253049850464e-01 3.916485607624053955e-01 2.024465985596179962e-02 2.505532503128051758e-01 1.447059959173202515e-01 -7.333417236804962158e-02 5.904445052146911621e-02 -2.753106355667114258e-01 7.558292150497436523e-02 -3.395427763462066650e-02 -7.470102608203887939e-02 -2.941119484603404999e-02 -6.364380009472370148e-03 4.487821087241172791e-02 1.441251393407583237e-02 -1.349925845861434937e-01 -9.234273433685302734e-02 -3.979917466640472412e-01 2.327542006969451904e-01 -2.364410758018493652e-01 -1.448673475533723831e-02 3.184031695127487183e-02 1.009131781756877899e-03 2.626677509397268295e-03 -1.613736450672149658e-01 -4.421023726463317871e-01 3.299829363822937012e-02 2.074446976184844971e-01 -2.038119137287139893e-01 -1.456658914685249329e-02 -1.852356493473052979e-01 5.080880969762802124e-02
2.493300586938858032e-01 1.648016870021820068e-01 1.011835560202598572e-01 2.008799463510513306e-01 1.302076429128646851e-01 2.737168222665786743e-02 2.986239194869995117e-01 -1.099664345383644104e-02 2.986561879515647888e-02 -2.658062875270843506e-01 -1.992650330066680908e-01 1.302955746650695801e-01 -1.439231336116790771e-01 -1.646251380443572998e-01 1.671159118413925171e-01 -1.971758455038070679e-01 -6.948605924844741821e-02 -3.251425027847290039e-01 6.874901056289672852e-02 1.280505117028951645e-02 9.626748040318489075e-03 5.368646606802940369e-02 3.367606401443481445e-01 1.287469863891601562e-01 7.894030958414077759e-02 -1.756652593612670898e-01 1.462022215127944946e-01 -1.340719684958457947e-02 -1.174005791544914246e-01 1.792141646146774292e-01 3.651457428932189941e-01 1.547985672950744629e-01
1.461947560310363770e-01 4.235673248767852783e-01 4.542342945933341980e-02 -3.551661968231201172e-02 1.063922792673110962e-01 1.731866002082824707e-01 1.818168163299560547e-01 7.355764508247375488e-02 3.245158791542053223e-01 9.376920759677886963e-02 -1.363965868949890137e-01 -2.224278897047042847e-01 -1.509935706853866577e-01 -4.336585104465484619e-02 -1.370017230510711670e-01 1.083553209900856018e-01 -8.763374388217926025e-02 -1.611353084444999695e-02 2.942462265491485596e-01 -1.702197939157485962e-01 3.518703952431678772e-02 1.172257587313652039e-01 -2.284904383122920990e-02 -2.459581941366195679e-02 2.351085096597671509e-01 -1.081765592098236084e-01 1.895732134580612183e-01 2.290461910888552666e-03 -2.942771017551422119e-01 1.945968419313430786e-01 -9.416561573743820190e-02 3.207543194293975830e-01
2.015575170516967773e-01 2.578526735305786133e-01 -1.229686886072158813e-01 2.082293629646301270e-01 -3.224087879061698914e-02 2.589266002178192139e-01 3.764089569449424744e-02 3.086671791970729828e-02 2.309337854385375977e-01 -1.897291541099548340e-01 2.057275325059890747e-01 5.436710640788078308e-02 -1.999679058790206909e-01 -2.007475644350051880e-01 -2.671098113059997559e-01 9.162908419966697693e-03 -3.702048584818840027e-02 -2.148631401360034943e-02 -8.102937042713165283e-02 2.017963677644729614e-01 -2.104783207178115845e-01 -5.869273096323013306e-02 -1.687151342630386353e-01 9.182933717966079712e-03 -5.332414433360099792e-02 -3.247441351413726807e-01 5.241768807172775269e-02 2.689907141029834747e-02 -4.149395823478698730e-01 1.830780655145645142e-01 3.970431163907051086e-02 1.821297705173492432e-01
-9.529384970664978027e-02 3.628803491592407227e-01 1.858808398246765137e-01 5.663245171308517456e-02 -1.419312059879302979e-01 2.012385874986648560e-01 8.638763800263404846e-03 -3.037844002246856689e-01 7.180517166852951050e-02 -2.515231966972351074e-01 -2.139016389846801758e-01 2.236285209655761719e-01 -1.216877028346061707e-01 3.627273067831993103e-02 -8.872082084417343140e-02 -2.184972167015075684e-01 -6.757235527038574219e-02 -2.536278665065765381e-01 -9.592083841562271118e-02 8.007527887821197510e-02 8.393035829067230225e-02 -2.498386055231094360e-02 1.262299865484237671e-01 1.113006025552749634e-01 -3.535451367497444153e-02 7.297746092081069946e-02 1.600732952356338501e-01 -3.106391988694667816e-02 -1.885513365268707275e-01 4.474017322063446045e-01 1.021566521376371384e-02 2.075405418872833252e-01
4.815977811813354492e-02 2.914932370185852051e-01 1.365322172641754150e-01 -4.040184989571571350e-02 5.187074467539787292e-02 1.499805897474288940e-01 2.681262195110321045e-01 -6.125015020370483398e-02 6.524045765399932861e-02 -2.510176599025726318e-01 7.429336011409759521e-02 -3.263907432556152344e-01 -3.334858641028404236e-02 1.374681293964385986e-01 1.008903309702873230e-01 -2.247031182050704956e-01 3.436503186821937561e-02 -2.025446295738220215e-01 1.540949344635009766e-01 1.012733504176139832e-01 -7.147219032049179077e-02 -1.912706047296524048e-01 -1.340646594762802124e-01 5.199173092842102051e-02 2.358415573835372925e-01 -3.337720632553100586e-01 2.291611433029174805e-01 1.379301846027374268e-01 -2.997180223464965820e-01 1.536229848861694336e-01 -1.259770840406417847e-01 -1.586590707302093506e-01
2.636081911623477936e-02 2.707155644893646240e-01 -2.340877242386341095e-02 1.761217229068279266e-02 -2.098862826824188232e-01 1.296492815017700195e-01 2.240380048751831055e-01 -2.072801738977432251e-01 3.889077529311180115e-02 6.486562639474868774e-02 4.569013789296150208e-02 1.526532471179962158e-01 4.248034581542015076e-02 -7.341578602790832520e-02 -8.777811378240585327e-02 -8.674859255552291870e-02 -3.185321390628814697e-01 -8.633759617805480957e-02 -2.132263500243425369e-03 -6.069625169038772583e-02 -2.852786779403686523e-01 -1.049315109848976135e-01 3.673110157251358032e-02 -1.508351508527994156e-02 -2.324820160865783691e-01 -4.001974761486053467e-01 1.919938623905181885e-01 -7.474290579557418823e-02 -2.594377696514129639e-01 2.447611689567565918e-01 2.259559035301208496e-01 2.758669257164001465e-01
1.362545639276504517e-01 4.629807770252227783e-01 8.557137846946716309e-02 8.445855975151062012e-02 3.325227275490760803e-02 1.035431679338216782e-02 1.600577533245086670e-01 -2.655300311744213104e-02 -6.017351895570755005e-02 1.132196839898824692e-02 1.005783900618553162e-01 -1.866337507963180542e-01 -7.429366558790206909e-02 -3.305119648575782776e-02 4.962609615176916122e-03 -4.709978774189949036e-02 7.799734175205230713e-02 3.569326922297477722e-02 2.470585703849792480e-01 5.018514022231101990e-02 -6.910011917352676392e-02 -4.809548147022724152e-03 -6.551594287157058716e-02 -2.070449739694595337e-01 -6.724366918206214905e-03 -2.543226480484008789e-01 2.180921584367752075e-01 -1.535486876964569092e-01 -2.695526480674743652e-01 3.968929946422576904e-01 -2.434919029474258423e-01 3.454411923885345459e-01
-6.864712387323379517e-02 -1.333011500537395477e-02 -1.439507901668548584e-01 -1.162499040365219116e-01 -3.266713116317987442e-03 2.252526134252548218e-01 2.240176945924758911e-01 -1.835365444421768188e-01 2.238349616527557373e-01 -9.099190682172775269e-02 -2.144606560468673706e-01 1.471273750066757202e-01 1.551841646432876587e-01 9.411508589982986450e-02 -8.111617714166641235e-02 1.141899079084396362e-01 -1.879800409078598022e-01 -2.611875236034393311e-01 -1.628459841012954712e-01 2.357994914054870605e-01 -3.211791813373565674e-01 -1.099466439336538315e-02 -4.262078180909156799e-02 1.348558068275451660e-01 2.359596341848373413e-01 -1.495335400104522705e-01 2.100158631801605225e-01 1.317778676748275757e-01 -3.293312489986419678e-01 1.770198196172714233e-01 -2.437272816896438599e-01 3.497786587104201317e-03
1.763527840375900269e-01 1.924043744802474976e-01 9.511451423168182373e-02 5.979043617844581604e-02 -1.096915826201438904e-01 -1.712647676467895508e-01 1.553479135036468506e-01 -5.657650157809257507e-02 -1.613952033221721649e-02 3.311455249786376953e-02 -1.472016423940658569e-01 -1.448372006416320801e-01 -2.870148122310638428e-01 -3.735804231837391853e-03 1.342429071664810181e-01 -2.977129817008972168e-02 -2.821974754333496094e-01 -2.671355307102203369e-01 5.444284901022911072e-02 2.955751717090606689e-01 -1.902897655963897705e-01 -1.687736250460147858e-02 -5.535347387194633484e-02 -3.610615730285644531e-01 3.308046758174896240e-01 -6.422873586416244507e-02 -4.417420551180839539e-02 8.489446341991424561e-02 -2.676821947097778320e-01 7.026317715644836426e-02 -1.190359983593225479e-02 3.075070977210998535e-01
1.529778093099594116e-01 2.422828227281570435e-02 2.072190195322036743e-01 1.253038197755813599e-01 1.715888231992721558e-01 -3.828046098351478577e-02 1.313683092594146729e-01 -1.604543328285217285e-01 8.004858344793319702e-02 -4.427835643291473389e-01 -1.714842915534973145e-01 -1.937244981527328491e-01 -9.734807163476943970e-02 -1.531446129083633423e-01 -1.237615048885345459e-01 8.919884264469146729e-02 3.569633066654205322e-01 -1.218716949224472046e-01 3.480494618415832520e-01 1.558424253016710281e-02 -1.907703727483749390e-01 -1.542655378580093384e-01 9.670922905206680298e-02 -1.656448990106582642e-01 -5.195738375186920166e-02 3.068590350449085236e-02 3.184146285057067871e-01 9.322459995746612549e-02 -5.306896194815635681e-02 1.741446107625961304e-01 -5.127969756722450256e-02 8.788293600082397461e-02
-1.705081909894943237e-01 2.291451841592788696e-01 1.466835886240005493e-01 6.749637890607118607e-03 3.386135399341583252e-01 1.495940685272216797e-01 2.218368798494338989e-01 -2.121753059327602386e-03 2.612848877906799316e-01 -1.194966956973075867e-01 4.607313871383666992e-02 9.262393414974212646e-02 -5.222036316990852356e-02 -5.680487304925918579e-02 -4.189827665686607361e-02 1.525626927614212036e-01 -4.149047732353210449e-01 2.393298149108886719e-01 1.407790929079055786e-01 -2.351899445056915283e-02 -1.705184280872344971e-01 -1.550479233264923096e-02 -1.372117251157760620e-01 -1.333638876676559448e-01 2.336856722831726074e-02 -1.765215583145618439e-02 4.637734591960906982e-02 4.058890976011753082e-03 -3.170083165168762207e-01 2.273138016462326050e-01 -3.297920525074005127e-01 8.178129047155380249e-02
1.216100007295608521e-01 3.386217951774597168e-01 1.749349087476730347e-01 1.442523440346121788e-03 1.546114534139633179e-01 9.168279916048049927e-02 1.300100833177566528e-01 -1.697176545858383179e-01 -3.708913223817944527e-03 -2.611099481582641602e-01 1.076543554663658142e-01 -1.807945594191551208e-02 -6.618368625640869141e-02 2.754219435155391693e-02 1.362644694745540619e-02 -1.527326926589012146e-02 -8.015520125627517700e-02 -1.590749770402908325e-01 -1.382885780185461044e-02 -1.870544105768203735e-01 -1.745178699493408203e-01 -1.058709099888801575e-01 -3.805616497993469238e-01 2.836180031299591064e-01 2.625275552272796631e-01 -3.558305203914642334e-01 2.259795963764190674e-01 1.248874291777610779e-01 -1.441621929407119751e-01 1.795821636915206909e-01 3.151254355907440186e-02 1.618378907442092896e-01
-1.985182464122772217e-01 2.920893430709838867e-01 2.738874554634094238e-01 -2.078513354063034058e-01 2.624402195215225220e-02 1.474409252405166626e-01 5.862122401595115662e-02 -1.784620992839336395e-02 3.247793316841125488e-01 -3.316431343555450439e-01 1.908228732645511627e-02 -4.053178057074546814e-02 3.778510093688964844e-01 1.135333999991416931e-01 -2.159154266119003296e-01 1.176519319415092468e-02 -6.395973265171051025e-02 -3.119444251060485840e-01 1.919055432081222534e-01 -9.224286675453186035e-02 -4.622451215982437134e-02 -5.247572809457778931e-02 -4.615104943513870239e-02 4.294846206903457642e-02 -9.136088192462921143e-02 -1.710312813520431519e-01 2.318239212036132812e-01 1.696403324604034424e-01 -7.725831866264343262e-02 1.078551113605499268e-01 2.708963304758071899e-02 1.300955116748809814e-01
-1.420019418001174927e-01 1.327490806579589844e-01 1.369840204715728760e-01 6.525286287069320679e-02 2.894279733300209045e-02 -8.808702230453491211e-02 2.076619118452072144e-01 -1.668706536293029785e-01 3.539886176586151123e-01 -2.472083121538162231e-01 9.893050417304039001e-03 2.390857040882110596e-01 -1.088806614279747009e-01 1.378283500671386719e-01 1.899117976427078247e-01 2.950264513492584229e-01 -1.618264615535736084e-01 -6.969805806875228882e-02 1.644300073385238647e-01 2.769581377506256104e-01 -6.566344201564788818e-02 -2.605087757110595703e-01 -1.663792282342910767e-01 -2.421588748693466187e-01 -7.888738065958023071e-03 2.067269571125507355e-02 2.368647754192352295e-01 2.576029300689697266e-01 7.762462645769119263e-02 8.083107322454452515e-02 1.619623750448226929e-01 8.338425308465957642e-02
-1.333038806915283203e-01 -8.809643983840942383e-02 -2.854980714619159698e-02 8.823926746845245361e-02 6.061870977282524109e-02 -9.449478983879089355e-02 3.073039650917053223e-01 -1.167467311024665833e-01 2.260410934686660767e-01 -3.246060311794281006e-01 -9.037946164608001709e-02 7.642353326082229614e-02 -7.119079679250717163e-02 -1.121182069182395935e-01 1.800789088010787964e-01 -2.224765568971633911e-01 1.239123791456222534e-01 -9.228242561221122742e-03 2.192307561635971069e-01 1.770113036036491394e-02 -1.811196804046630859e-01 2.458091080188751221e-02 3.151205927133560181e-02 1.407428532838821411e-01 3.821897804737091064e-01 -5.899227410554885864e-02 2.805507779121398926e-01 1.216986998915672302e-01 -1.943176388740539551e-01 3.438083827495574951e-01 -2.240243554115295410e-01 -8.898861706256866455e-02
1.123804897069931030e-01 3.340560197830200195e-01 3.255973756313323975e-01 2.512201070785522461e-01 2.068043872714042664e-02 -2.741187810897827148e-02 7.687093317508697510e-02 -3.457704186439514160e-01 5.854117497801780701e-02 -2.176801115274429321e-01 -1.773938685655593872e-01 9.510592371225357056e-02 -7.819424383342266083e-03 -2.981762290000915527e-01 7.058374583721160889e-02 1.152214012108743191e-03 1.697303205728530884e-01 -1.142379418015480042e-01 -9.080326557159423828e-02 -3.910789489746093750e-01 -5.955035984516143799e-02 -1.945077478885650635e-01 -1.165638267993927002e-01 -7.553212344646453857e-02 1.222342438995838165e-02 2.322920225560665131e-02 9.974987804889678955e-02 8.985874801874160767e-02 -6.966663897037506104e-02 -1.111129205673933029e-02 1.325869411230087280e-01 2.995650470256805420e-01
-1.190967410802841187e-01 3.039682805538177490e-01 -2.312154322862625122e-01 -7.619795203208923340e-02 7.844571024179458618e-02 7.371906191110610962e-02 4.336391761898994446e-02 -5.741073563694953918e-02 3.806793391704559326e-01 -2.009940743446350098e-01 -1.169426441192626953e-01 6.694243848323822021e-02 -8.030221611261367798e-02 4.335773363709449768e-02 3.188050910830497742e-02 1.344754248857498169e-01 -1.192772984504699707e-01 -1.026973202824592590e-01 4.361965134739875793e-02 5.010144114494323730e-01 -1.542724817991256714e-01 -1.677858084440231323e-01 -8.742816001176834106e-02 -1.335513740777969360e-01 -5.134823173284530640e-02 9.413120895624160767e-02 2.556970119476318359e-01 -1.129477322101593018e-01 -1.720101386308670044e-01 2.719808816909790039e-01 -1.296670734882354736e-01 1.461283862590789795e-01
-2.773353755474090576e-01 -1.124292686581611633e-01 -4.919954016804695129e-02 5.889169499278068542e-02 -7.643839716911315918e-02 9.447988122701644897e-02 1.352896839380264282e-01 -1.747302561998367310e-01 3.549104928970336914e-01 7.859534583985805511e-03 -5.057903006672859192e-02 3.549408018589019775e-01 1.213991194963455200e-01 1.622262895107269287e-01 -1.098743528127670288e-01 -9.008712321519851685e-02 6.206827983260154724e-02 -2.542689442634582520e-01 1.520358920097351074e-01 1.447163075208663940e-01 -2.633352279663085938e-01 1.170635595917701721e-01 -1.867986321449279785e-01 5.266780406236648560e-02 1.108215376734733582e-01 1.633640006184577942e-02 1.126865018159151077e-02 4.921931400895118713e-02 -3.178896903991699219e-01 3.582511842250823975e-01 -2.156260609626770020e-01 2.958235330879688263e-02
2.213972508907318115e-01 -1.687661372125148773e-02 -3.435709327459335327e-02 1.546413302421569824e-01 1.922038644552230835e-01 -7.768766582012176514e-02 1.758321523666381836e-01 -2.095610946416854858e-01 2.183247059583663940e-01 -1.187299117445945740e-01 3.146051242947578430e-02 1.217899695038795471e-01 -2.481064647436141968e-01 -2.664819359779357910e-01 5.936818197369575500e-02 -9.467940777540206909e-02 -2.681069374084472656e-01 2.572963014245033264e-02 5.483886599540710449e-02 2.084591239690780640e-01 -2.883887588977813721e-01 -9.614086896181106567e-02 -6.568460166454315186e-02 -4.036106914281845093e-02 1.185087207704782486e-02 -7.943039387464523315e-02 1.460961401462554932e-01 4.428256750106811523e-01 1.743297129869461060e-01 2.135732918977737427e-01 1.225369498133659363e-01 2.299608886241912842e-01
-7.929897308349609375e-02 3.036948442459106445e-01 2.897960543632507324e-01 3.629362881183624268e-01 2.029651403427124023e-01 -1.306035816669464111e-01 1.347395032644271851e-01 -1.975574791431427002e-01 1.552941948175430298e-01 -2.740059792995452881e-01 -1.382736265659332275e-01 -1.008777413517236710e-02 2.522375807166099548e-02 -3.316157758235931396e-01 1.990019083023071289e-01 -1.356742233037948608e-01 1.693629324436187744e-01 -7.767006009817123413e-02 1.353467851877212524e-01 -6.870320439338684082e-02 -2.604852318763732910e-01 -1.483405381441116333e-01 1.310942918062210083e-01 2.039534598588943481e-02 1.178261116147041321e-01 -3.101867437362670898e-02 -1.699223518371582031e-01 -2.001665346324443817e-02 -2.120523452758789062e-01 -8.823905773169826716e-06 -5.626569315791130066e-02 1.607588380575180054e-01
1.398678272962570190e-01 2.064697295427322388e-01 -1.440765708684921265e-01 -8.460190147161483765e-02 -2.670449763536453247e-02 1.342527568340301514e-01 7.867754995822906494e-02 -2.925743535161018372e-02 3.419292867183685303e-01 -3.560492098331451416e-01 -7.723487913608551025e-02 1.393317282199859619e-01 3.645743429660797119e-02 7.402257621288299561e-02 9.846280515193939209e-02 -1.313870698213577271e-01 -2.951160632073879242e-02 -2.226808220148086548e-01 1.401414275169372559e-01 2.838931977748870850e-01 -2.304700464010238647e-01 3.206734657287597656e-01 -1.745445728302001953e-01 1.104195415973663330e-01 -3.764536976814270020e-02 -5.923107638955116272e-02 2.879371047019958496e-01 2.337877303361892700e-01 3.135215491056442261e-02 2.499378621578216553e-01 7.258392870426177979e-02 1.441126167774200439e-01
2.378051728010177612e-01 2.959147095680236816e-01 -9.426631964743137360e-03 1.470386832952499390e-01 -2.728266455233097076e-02 1.094589978456497192e-01 3.693347051739692688e-02 -1.141055524349212646e-01 1.943915709853172302e-02 4.105023294687271118e-02 -1.413719952106475830e-01 1.436511892825365067e-02 -1.093419119715690613e-01 -2.489866316318511963e-01 -3.629545867443084717e-02 3.120074570178985596e-01 -1.116928830742835999e-01 1.268566492944955826e-02 -8.583467453718185425e-02 8.123821765184402466e-02 -1.979046016931533813e-01 -2.387102246284484863e-01 -2.321985661983489990e-01 3.746544197201728821e-02 3.354179859161376953e-01 -1.816840320825576782e-01 2.942616939544677734e-01 6.330496817827224731e-02 -1.417435407638549805e-01 2.437341064214706421e-01 -7.450658828020095825e-02 3.360953927040100098e-01
2.332892715930938721e-01 4.203463196754455566e-01 1.035192236304283142e-01 4.840131476521492004e-02 -1.063432767987251282e-01 4.091286566108465195e-03 -1.381328515708446503e-02 -2.522323727607727051e-01 1.156635656952857971e-01 -2.693854868412017822e-01 -1.155403703451156616e-01 -5.197416245937347412e-02 -4.837621748447418213e-02 -9.532278031110763550e-02 7.108593732118606567e-02 3.099557459354400635e-01 -1.742682307958602905e-01 8.835107833147048950e-02 2.432364672422409058e-01 8.579570800065994263e-02 -3.013788461685180664e-01 -7.983358949422836304e-02 2.989041432738304138e-02 -2.256626263260841370e-02 -1.471257060766220093e-01 -1.626496315002441406e-01 5.829455796629190445e-03 -1.102934628725051880e-01 -1.813746988773345947e-01 3.927873075008392334e-01 1.045498624444007874e-01 6.651338934898376465e-02
4.887862876057624817e-02 7.812382280826568604e-02 -3.334140870720148087e-03 -3.555416315793991089e-02 -1.163339838385581970e-01 -1.697211340069770813e-02 2.856023013591766357e-01 -1.307118237018585205e-01 2.837060689926147461e-01 -2.385055460035800934e-02 -3.314513266086578369e-01 1.652782596647739410e-02 1.300957053899765015e-01 1.361048370599746704e-01 -1.106008701026439667e-02 1.634795963764190674e-01 -2.895010113716125488e-01 -2.762853801250457764e-01 5.251438170671463013e-02 3.406002521514892578e-01 -1.765020340681076050e-01 -6.589624285697937012e-02 -6.348792463541030884e-02 -1.910469308495521545e-02 -2.146402746438980103e-01 -2.742835283279418945e-01 1.643338799476623535e-01 1.159430071711540222e-01 -1.493716239929199219e-01 3.264512121677398682e-01 3.450443223118782043e-02 1.168034821748733521e-01
-5.878107622265815735e-02 1.430633515119552612e-01 1.037108972668647766e-01 2.734906673431396484e-01 -2.284277975559234619e-01 -7.369463145732879639e-02 1.747087687253952026e-01 -9.033828228712081909e-02 -7.078243792057037354e-02 -4.547193050384521484e-01 -7.173574715852737427e-02 1.097135916352272034e-01 -1.092196255922317505e-01 1.982689835131168365e-02 -1.615504361689090729e-02 -1.324935704469680786e-01 8.275362849235534668e-02 9.104178845882415771e-02 2.803939878940582275e-01 9.321220219135284424e-02 1.686162799596786499e-01 2.415001019835472107e-02 2.339507639408111572e-02 -5.328955501317977905e-02 6.302316486835479736e-02 5.476815998554229736e-02 3.663083612918853760e-01 7.837449759244918823e-02 -2.423609942197799683e-01 2.476531863212585449e-01 -2.446270585060119629e-01 2.703199386596679688e-01
4.714575409889221191e-02 6.495632976293563843e-02 2.423545271158218384e-01 6.451158318668603897e-03 -4.945794492959976196e-02 2.009353786706924438e-02 1.690912842750549316e-01 -3.724756464362144470e-02 3.484708070755004883e-01 -3.184907138347625732e-01 -6.420731544494628906e-02 1.933160587213933468e-03 5.060712806880474091e-03 -2.192576378583908081e-01 -1.207422316074371338e-01 -1.268754005432128906e-01 -2.942915260791778564e-02 -6.670438498258590698e-02 1.352689862251281738e-01 3.244579434394836426e-01 -4.393066167831420898e-01 -6.285057216882705688e-02 2.684682011604309082e-01 -5.535677075386047363e-02 1.532863974571228027e-01 -4.834337905049324036e-02 -6.098391860723495483e-02 1.714170128107070923e-01 -9.209165722131729126e-02 -1.085838824510574341e-01 -2.997764945030212402e-01 1.616826057434082031e-01
6.300500035285949707e-02 9.099309146404266357e-02 1.056408733129501343e-01 1.572906225919723511e-01 -2.137665003538131714e-01 -7.611566781997680664e-02 3.917344212532043457e-01 1.235153004527091980e-01 5.377357453107833862e-02 -5.063874274492263794e-02 -1.609073579311370850e-02 5.142989158630371094e-01 1.237688362598419189e-01 1.793751493096351624e-02 -6.498800963163375854e-02 -1.790084242820739746e-01 -8.331815898418426514e-02 -3.297294378280639648e-01 1.082011237740516663e-01 2.261949032545089722e-01 -1.447386294603347778e-01 1.963050663471221924e-02 -1.342642009258270264e-01 1.159508973360061646e-01 1.896506249904632568e-01 -1.282863225787878036e-02 1.627084910869598389e-01 8.021847158670425415e-02 -1.564114838838577271e-01 2.286633551120758057e-01 -1.662014871835708618e-01 6.903652846813201904e-02
-3.463441506028175354e-02 5.474048107862472534e-02 2.419656664133071899e-01 1.512061208486557007e-01 1.737765520811080933e-01 4.425815492868423462e-02 1.564261764287948608e-01 -2.595933973789215088e-01 4.434183239936828613e-01 8.855644613504409790e-03 -1.042274758219718933e-01 -6.034002080559730530e-02 -3.110683895647525787e-02 -6.987595558166503906e-02 6.565642356872558594e-02 2.073056064546108246e-02 -3.497502952814102173e-02 -2.077451944351196289e-01 2.305963486433029175e-01 -3.317940235137939453e-01 -2.418172210454940796e-01 -2.567210197448730469e-01 2.043865621089935303e-01 -1.118317097425460815e-01 -2.480950392782688141e-02 -1.751780807971954346e-01 -8.988934010267257690e-02 6.146451458334922791e-02 -2.547102868556976318e-01 -3.534140437841415405e-02 1.324236840009689331e-01 2.354934662580490112e-01
-3.672179207205772400e-02 1.708361506462097168e-01 1.004661694169044495e-01 -1.022540852427482605e-01 -1.097474545240402222e-01 1.232581958174705505e-02 1.723401099443435669e-01 9.161014109849929810e-02 3.631768226623535156e-01 -6.911945994943380356e-03 -1.688561886548995972e-01 1.601338535547256470e-01 -4.048079252243041992e-03 1.883244067430496216e-01 -8.402882516384124756e-02 -1.859054714441299438e-02 -3.315524160861968994e-01 -5.795064941048622131e-02 2.030364722013473511e-01 3.689413070678710938e-01 -1.383283585309982300e-01 3.803069144487380981e-02 1.996649503707885742e-01 7.534821331501007080e-02 -4.917628318071365356e-02 2.921200543642044067e-02 2.845349311828613281e-01 2.644978463649749756e-01 -1.426532715559005737e-01 3.662115335464477539e-01 -8.331575430929660797e-03 6.453965604305267334e-02
-1.296703666448593140e-01 3.174683451652526855e-01 1.392362564802169800e-01 3.326413035392761230e-01 3.741172701120376587e-02 2.519217431545257568e-01 1.895310133695602417e-01 -7.725820690393447876e-02 1.830515265464782715e-01 -1.199709624052047729e-01 -1.429161429405212402e-01 -2.047840207815170288e-01 7.353786379098892212e-02 -2.740940153598785400e-01 -6.456556171178817749e-02 2.601606547832489014e-01 -1.761991530656814575e-01 -2.168032526969909668e-01 -1.065218821167945862e-01 2.568276226520538330e-01 -3.733962401747703552e-02 4.396793618798255920e-02 1.252888794988393784e-02 -1.080883387476205826e-02 -2.909582555294036865e-01 1.816893555223941803e-02 1.836166232824325562e-01 -2.080022171139717102e-02 -2.085261642932891846e-01 4.835598543286323547e-02 2.222218811511993408e-01 9.828691929578781128e-02
4.397095367312431335e-02 3.239723443984985352e-01 3.879457712173461914e-02 1.322738677263259888e-01 -4.553734511137008667e-02 9.081853181123733521e-02 2.297479063272476196e-01 -1.738783568143844604e-01 6.222546100616455078e-02 -2.979879500344395638e-03 2.332666888833045959e-02 1.037589758634567261e-01 3.536962345242500305e-02 -2.556623220443725586e-01 -1.515966840088367462e-02 -2.012055180966854095e-02 2.315826527774333954e-02 2.869154699146747589e-02 -1.280961558222770691e-02 -5.610644817352294922e-02 -4.519567489624023438e-01 8.864729851484298706e-02 -3.663430362939834595e-02 1.918367445468902588e-01 -2.087586373090744019e-01 -2.334176599979400635e-01 -1.249945685267448425e-01 -5.185583233833312988e-02 -3.733860254287719727e-01 2.622270584106445312e-01 1.383855342864990234e-01 3.157251179218292236e-01
3.105792105197906494e-01 -1.559932827949523926e-01 1.673082262277603149e-01 2.371957600116729736e-01 2.367736101150512695e-01 -1.020090207457542419e-01 1.428793072700500488e-01 -6.522100418806076050e-02 3.388936072587966919e-02 -2.819429337978363037e-01 -3.938958644866943359e-01 6.263301521539688110e-02 4.725407063961029053e-02 -2.396190911531448364e-02 -4.581670835614204407e-02 -2.460466697812080383e-02 2.157544493675231934e-01 -2.255944013595581055e-01 3.538283705711364746e-01 2.352536655962467194e-02 -3.263289928436279297e-01 -9.545435011386871338e-02 -2.358886413276195526e-02 -1.998690068721771240e-01 5.557525530457496643e-02 -3.722973167896270752e-02 1.540804505348205566e-01 -8.467790484428405762e-02 -1.642524302005767822e-01 1.107309535145759583e-01 -4.908040165901184082e-02 4.749945178627967834e-02
8.859522640705108643e-02 2.025875076651573181e-02 -4.594008252024650574e-02 1.970849186182022095e-01 8.522461354732513428e-02 -1.146045103669166565e-01 6.847165524959564209e-02 -1.056854501366615295e-01 1.848219484090805054e-01 -5.102986842393875122e-02 6.681740283966064453e-02 1.682618558406829834e-01 1.653052121400833130e-01 -1.017605885863304138e-01 -1.158524006605148315e-01 -2.328890413045883179e-01 -3.230043873190879822e-02 -5.262559652328491211e-02 -3.137009218335151672e-03 3.390939906239509583e-02 -1.052579432725906372e-01 -2.944982051849365234e-01 -9.212655015289783478e-03 -3.872910141944885254e-01 4.645728319883346558e-02 -3.258353471755981445e-01 -2.004372924566268921e-01 2.209412455558776855e-01 -2.043443173170089722e-01 3.218855857849121094e-01 -6.623568385839462280e-02 3.737929761409759521e-01
6.685921549797058105e-02 2.966094994917511940e-03 1.109223440289497375e-01 3.607991635799407959e-01 -2.520574815571308136e-02 -9.277476370334625244e-02 1.297773122787475586e-01 -4.444115608930587769e-02 1.976490765810012817e-01 -7.333126664161682129e-02 9.886372834444046021e-02 2.892759442329406738e-02 2.753917574882507324e-01 -6.338645517826080322e-02 -5.498792231082916260e-02 -2.090221792459487915e-01 8.971492061391472816e-04 -6.804942339658737183e-02 6.791859865188598633e-02 1.261207014322280884e-01 -1.649036854505538940e-01 -3.366210162639617920e-01 -3.347225487232208252e-02 -2.271222025156021118e-01 -7.617542892694473267e-02 -3.744319379329681396e-01 -1.271437853574752808e-01 1.352205425500869751e-01 -4.043206274509429932e-01 2.557681500911712646e-01 1.101875910535454750e-03 1.250885128974914551e-01
-1.150481551885604858e-01 4.175944030284881592e-01 -1.014602929353713989e-01 2.259136438369750977e-01 3.646624684333801270e-01 -6.747897714376449585e-02 5.205688625574111938e-02 -5.246624350547790527e-03 -1.366603374481201172e-01 -1.372049599885940552e-01 -1.674504578113555908e-01 -1.062278375029563904e-01 -1.233095973730087280e-01 -9.011436253786087036e-02 -2.765811979770660400e-01 -4.293682053685188293e-02 -5.389275774359703064e-02 -5.615883693099021912e-02 -1.435201335698366165e-02 -1.113788560032844543e-01 -1.805032193660736084e-01 9.059169143438339233e-02 -1.985919661819934845e-02 -2.758986949920654297e-01 2.181355357170104980e-01 -1.865643262863159180e-01 1.747124195098876953e-01 1.129166930913925171e-01 -1.757817566394805908e-01 3.725914359092712402e-01 -3.887385129928588867e-03 3.018863126635551453e-02
1.523513197898864746e-01 5.121928453445434570e-01 2.964525222778320312e-01 3.033352196216583252e-01 -1.735754162073135376e-01 2.113390713930130005e-02 6.832028925418853760e-02 -1.631906330585479736e-01 -4.454646259546279907e-02 -3.433568030595779419e-02 5.923375487327575684e-02 -5.652896687388420105e-02 1.478070765733718872e-01 1.671604812145233154e-03 1.375797763466835022e-02 -3.842436149716377258e-02 -9.015289135277271271e-03 -2.422905527055263519e-02 2.338572144508361816e-01 -1.469895243644714355e-03 -6.749562919139862061e-02 6.276223808526992798e-02 -1.460804603993892670e-02 -4.526736214756965637e-02 1.681901067495346069e-01 -6.526789069175720215e-02 -8.085194975137710571e-02 -9.393585845828056335e-03 -2.395995408296585083e-01 3.302501738071441650e-01 -1.259443312883377075e-01 3.894471526145935059e-01
-6.090473756194114685e-02 3.706710636615753174e-01 3.507020696997642517e-02 9.724753350019454956e-02 2.061922550201416016e-01 -4.299577325582504272e-02 2.550292313098907471e-01 -1.768900430761277676e-03 1.866714656352996826e-01 -1.435683667659759521e-01 4.227623715996742249e-02 6.128330156207084656e-02 -5.332041904330253601e-02 2.949022650718688965e-01 2.443644776940345764e-02 -2.261278480291366577e-01 9.444590657949447632e-02 -9.009540081024169922e-02 1.964511126279830933e-01 -5.465782713145017624e-03 -2.004375755786895752e-01 -3.117479681968688965e-01 -2.745379880070686340e-02 3.225862607359886169e-02 3.865170478820800781e-01 -3.998427987098693848e-01 -1.381065230816602707e-02 -5.236281547695398331e-03 1.237112469971179962e-02 -2.583257481455802917e-02 -1.269484013319015503e-01 1.225430518388748169e-01
-2.120187431573867798e-01 3.335334956645965576e-01 2.832931652665138245e-02 4.015674293041229248e-01 -2.605921216309070587e-02 7.777724415063858032e-02 1.471271514892578125e-01 -1.785808950662612915e-01 3.375253081321716309e-02 -6.608461588621139526e-02 1.596573553979396820e-02 -2.299974709749221802e-01 1.403924729675054550e-02 -1.311037242412567139e-01 -1.180978212505578995e-02 2.113147526979446411e-01 -1.458822637796401978e-01 -3.245973885059356689e-01 -7.709545642137527466e-02 1.716374754905700684e-01 -2.498117983341217041e-01 3.767026215791702271e-02 1.060246974229812622e-01 -2.489278316497802734e-01 -2.193390727043151855e-01 -8.119101077318191528e-02 1.955043822526931763e-01 3.096666000783443451e-02 -1.519971936941146851e-01 2.307134717702865601e-01 1.753962188959121704e-01 -2.413013204932212830e-02
-8.426719158887863159e-02 3.049272298812866211e-01 4.695822298526763916e-02 2.014647871255874634e-01 -1.501154154539108276e-01 2.068479955196380615e-01 8.353622257709503174e-02 -3.764672875404357910e-01 -1.205395325087010860e-03 -2.778971791267395020e-01 -2.473018914461135864e-01 1.059495955705642700e-01 1.608906127512454987e-02 2.163411825895309448e-01 1.702846027910709381e-02 -1.213195025920867920e-01 -3.943767771124839783e-02 -2.272164225578308105e-01 1.450137495994567871e-01 1.191967427730560303e-01 -2.223968692123889923e-02 -2.324442844837903976e-03 9.283549338579177856e-02 -2.551566250622272491e-02 9.277547150850296021e-02 8.442939817905426025e-02 1.402901560068130493e-01 -1.327722370624542236e-01 -1.104917898774147034e-01 4.221961200237274170e-01 -1.060842424631118774e-01 2.801248729228973389e-01
1.588486731052398682e-01 9.741918742656707764e-02 3.424030542373657227e-01 1.529356092214584351e-01 8.185333013534545898e-02 -6.361220777034759521e-02 -8.624497056007385254e-02 -3.269062563776969910e-02 3.550905883312225342e-01 -1.231469735503196716e-01 7.842573523521423340e-02 -1.667852997779846191e-01 -1.899584755301475525e-02 -2.255197428166866302e-02 -2.345556765794754028e-01 1.486836969852447510e-01 -3.328022733330726624e-02 -2.219499796628952026e-01 -1.021782495081424713e-02 -3.179427087306976318e-01 -2.790333926677703857e-01 -1.174825429916381836e-01 -1.186171732842922211e-02 -1.597262322902679443e-01 2.125515937805175781e-01 -2.192800790071487427e-01 -5.634538829326629639e-02 8.481462299823760986e-02 -3.455274105072021484e-01 1.771451234817504883e-01 8.393566124141216278e-03 1.698008328676223755e-01
2.253599613904953003e-01 -5.267512425780296326e-02 2.345479875802993774e-01 1.340270489454269409e-01 3.469906747341156006e-02 5.191402509808540344e-02 1.517703682184219360e-01 -6.077430676668882370e-03 3.110576868057250977e-01 -3.620191514492034912e-01 -9.781873971223831177e-02 5.929858237504959106e-02 3.100809641182422638e-02 9.766221046447753906e-03 -7.306937873363494873e-02 5.490789189934730530e-02 -1.542560905218124390e-01 -1.127693727612495422e-01 -5.687495693564414978e-02 2.167355269193649292e-01 -4.514874219894409180e-01 1.041188910603523254e-01 1.720660328865051270e-01 -2.135171145200729370e-01 3.219451308250427246e-01 1.126827597618103027e-01 6.532958894968032837e-02 1.444407105445861816e-01 3.034795634448528290e-02 -1.069255173206329346e-01 -9.636198729276657104e-02 2.376249432563781738e-01
-1.512434184551239014e-01 3.167807757854461670e-01 -6.743833422660827637e-02 1.685402244329452515e-01 2.085369527339935303e-01 -2.008312940597534180e-02 1.611816287040710449e-01 1.717138439416885376e-01 3.334831297397613525e-01 -1.173768565058708191e-01 -3.524716496467590332e-01 2.325842231512069702e-01 -1.105860918760299683e-01 -1.806007027626037598e-01 8.586332201957702637e-02 -1.497132629156112671e-01 -1.147399991750717163e-01 -8.647777140140533447e-02 3.986024484038352966e-02 -3.334743529558181763e-02 -1.007698550820350647e-01 -1.317929029464721680e-01 2.064496092498302460e-02 4.381659626960754395e-01 7.378741353750228882e-02 -9.341578185558319092e-02 2.085994780063629150e-01 6.483356002718210220e-03 -2.014002650976181030e-01 8.116667717695236206e-02 3.129174560308456421e-02 1.318054795265197754e-01
7.049842923879623413e-02 4.488809704780578613e-01 1.518304497003555298e-01 -8.419151604175567627e-02 1.719439327716827393e-01 -6.533484160900115967e-02 -9.871918708086013794e-02 1.107824593782424927e-02 1.095883399248123169e-01 -1.296914368867874146e-01 -5.673091113567352295e-02 -1.023723930120468140e-01 -9.073717147111892700e-02 -3.133464157581329346e-01 -1.010397076606750488e-01 2.809993326663970947e-01 -1.568098366260528564e-01 -7.523231208324432373e-02 1.804697215557098389e-01 -4.990627616643905640e-02 -2.412683516740798950e-01 -7.184606045484542847e-02 -1.512299031019210815e-01 3.703621402382850647e-02 2.402037084102630615e-01 -2.135743200778961182e-01 1.181466728448867798e-01 1.281764358282089233e-01 5.202762410044670105e-02 2.618169188499450684e-01 1.123364120721817017e-01 3.332852423191070557e-01
-2.057199925184249878e-01 4.347920417785644531e-01 1.885879784822463989e-01 -1.288981456309556961e-02 1.796366572380065918e-01 7.974642515182495117e-02 -3.524411469697952271e-02 1.243856698274612427e-01 -6.045055389404296875e-02 -2.469934225082397461e-01 2.294937707483768463e-02 2.220834493637084961e-01 8.580169081687927246e-02 9.291440248489379883e-02 -2.012739777565002441e-01 1.179225966334342957e-01 2.473781630396842957e-02 -6.914716213941574097e-03 -9.527657926082611084e-02 7.603155076503753662e-02 -1.348694711923599243e-01 -2.527105808258056641e-01 -1.656663715839385986e-01 -2.055696249008178711e-01 1.455435752868652344e-01 -2.296533137559890747e-01 1.405759304761886597e-01 7.826911658048629761e-02 -2.550066113471984863e-01 6.749898195266723633e-02 -3.227343857288360596e-01 2.276250422000885010e-01
-1.872486919164657593e-01 3.330581784248352051e-01 -7.785377651453018188e-02 2.265727706253528595e-02 -3.814408183097839355e-02 1.339607834815979004e-01 2.439124137163162231e-01 -7.125364243984222412e-02 1.840347200632095337e-01 -8.570875041186809540e-03 -1.708504557609558105e-01 4.311398863792419434e-01 -1.097829546779394150e-03 1.720855385065078735e-01 -2.312381984665989876e-03 2.426074631512165070e-02 -1.009128466248512268e-01 -1.483335345983505249e-02 -1.209356784820556641e-01 4.154285788536071777e-02 9.300377219915390015e-02 -1.222635656595230103e-01 -2.432901710271835327e-01 -1.417292654514312744e-01 -5.141220521181821823e-03 -2.324396967887878418e-01 2.730915248394012451e-01 -9.390730410814285278e-02 -2.619508206844329834e-01 1.340730190277099609e-01 -2.583433091640472412e-01 2.526364028453826904e-01
-4.855531454086303711e-02 3.402778506278991699e-01 -9.883633255958557129e-02 -1.397498250007629395e-01 1.485579758882522583e-01 3.127351403236389160e-02 3.062005341053009033e-01 -2.659583687782287598e-01 1.989696025848388672e-01 -9.029819071292877197e-02 -1.556997150182723999e-01 1.917928606271743774e-01 5.652543623000383377e-03 2.073621004819869995e-02 3.069291822612285614e-02 6.549504399299621582e-02 -1.796649098396301270e-01 -1.875238716602325439e-01 2.066578865051269531e-01 3.292036056518554688e-01 -8.287583291530609131e-02 -1.973824575543403625e-02 -8.831168711185455322e-02 1.091116368770599365e-01 -2.351548522710800171e-01 -3.187735006213188171e-02 3.676777780055999756e-01 -2.636667527258396149e-02 -1.258820891380310059e-01 1.415498554706573486e-01 -7.989229261875152588e-02 2.657073736190795898e-01
-1.592938750982284546e-01 1.428849548101425171e-01 3.220753967761993408e-01 1.888342387974262238e-02 -2.607050538063049316e-02 1.801780760288238525e-01 7.374907284975051880e-02 3.835289552807807922e-02 2.164345383644104004e-01 -1.764523051679134369e-02 -2.206481844186782837e-01 -1.115415319800376892e-01 2.219821065664291382e-01 -7.444125413894653320e-02 5.357661843299865723e-02 -9.795734286308288574e-02 -6.962675601243972778e-02 -2.644970118999481201e-01 3.121987879276275635e-01 -2.158802896738052368e-01 1.695018559694290161e-01 4.897755384445190430e-02 -6.902655959129333496e-02 -8.912598341703414917e-02 -4.976272117346525192e-03 -1.420140415430068970e-01 9.051392972469329834e-02 3.516042828559875488e-01 -2.013017833232879639e-01 3.604011610150337219e-02 -7.221763953566551208e-04 4.218423366546630859e-01
-9.234117716550827026e-02 2.025327831506729126e-01 3.217936158180236816e-01 1.328229159116744995e-01 -1.410650908946990967e-01 1.304035484790802002e-01 1.579489856958389282e-01 -7.914615422487258911e-02 -1.508134305477142334e-01 1.371408402919769287e-01 -1.155708134174346924e-01 2.697378695011138916e-01 3.352633491158485413e-02 4.288425296545028687e-02 -1.343454793095588684e-02 -2.808489203453063965e-01 -9.948772192001342773e-02 -2.097870223224163055e-02 2.338438779115676880e-01 1.595612913370132446e-01 -2.997825443744659424e-01 -2.667430937290191650e-01 -1.886854916810989380e-01 -1.043396368622779846e-01 2.986213751137256622e-02 -1.105059012770652771e-01 8.122499287128448486e-02 2.023799419403076172e-01 -3.302303254604339600e-01 -1.216414384543895721e-02 1.859686672687530518e-01 2.214118540287017822e-01
-2.359694801270961761e-02 3.221153616905212402e-01 3.189574778079986572e-01 1.219653785228729248e-01 -7.734571117907762527e-03 1.305257678031921387e-01 -1.204507648944854736e-01 9.068363159894943237e-02 7.698568701744079590e-02 1.971336752176284790e-01 -4.787149280309677124e-02 1.022723838686943054e-01 1.231194585561752319e-01 -2.309696823358535767e-01 -1.582195013761520386e-01 -6.507026404142379761e-02 7.587075233459472656e-02 -2.815873324871063232e-01 2.225311696529388428e-01 6.664058566093444824e-02 -2.054409235715866089e-01 2.215144969522953033e-02 -8.045614510774612427e-02 -4.610570073127746582e-01 -3.042877465486526489e-02 -5.051748827099800110e-02 1.971513777971267700e-01 -1.091852560639381409e-01 -2.978274226188659668e-01 8.406406641006469727e-02 -5.261271074414253235e-02 1.742918193340301514e-01
-2.476589009165763855e-02 3.905543982982635498e-01 3.471318185329437256e-01 8.828207105398178101e-02 -7.346999645233154297e-02 8.091491460800170898e-02 6.998029351234436035e-02 1.479015685617923737e-02 2.595539391040802002e-01 2.873618341982364655e-02 -1.331144385039806366e-02 -2.301133126020431519e-01 -1.304491013288497925e-01 1.394106596708297729e-01 8.907302469015121460e-02 -8.494062721729278564e-02 1.650036424398422241e-01 -2.375626936554908752e-02 2.491138130426406860e-01 4.196482151746749878e-02 -3.143498599529266357e-01 -1.546115279197692871e-01 -2.121057957410812378e-01 -1.038659643381834030e-02 3.075749874114990234e-01 -1.541844606399536133e-01 1.206253841519355774e-01 -1.139954030513763428e-01 -1.584092080593109131e-01 2.343843430280685425e-01 7.053525000810623169e-02 -1.955048590898513794e-01
5.339964106678962708e-02 7.631247490644454956e-02 3.344871103763580322e-02 1.712135076522827148e-01 9.244413673877716064e-02 -8.444444090127944946e-02 -1.335732638835906982e-01 -2.072812467813491821e-01 2.510614693164825439e-01 -1.057241410017013550e-01 -2.316685020923614502e-01 -1.831571012735366821e-01 -1.564971506595611572e-01 4.911196231842041016e-02 -1.783860176801681519e-01 -1.332312971353530884e-01 3.329052925109863281e-01 -1.925303637981414795e-01 1.293676644563674927e-01 -1.824838668107986450e-01 -1.303113698959350586e-01 -1.720982789993286133e-01 -1.022008210420608521e-01 -6.650569289922714233e-02 8.411587774753570557e-02 -2.480228096246719360e-01 -4.476219415664672852e-02 1.832186579704284668e-01 -4.403948187828063965e-01 1.032324284315109253e-01 2.012521773576736450e-01 1.945212185382843018e-01
8.731093257665634155e-02 3.732220828533172607e-01 1.270803064107894897e-01 2.624338567256927490e-01 -1.928940601646900177e-02 -1.870031803846359253e-01 2.028937339782714844e-01 -2.712666094303131104e-01 2.888292968273162842e-01 -8.925974369049072266e-02 -7.990400493144989014e-02 4.938958957791328430e-02 -1.163738295435905457e-01 1.108361035585403442e-01 -4.275567233562469482e-01 -2.055233716964721680e-01 -3.400852084159851074e-01 -1.578076332807540894e-01 2.059388346970081329e-02 1.861149817705154419e-01 -4.203906282782554626e-02 -1.532929539680480957e-01 -4.104955494403839111e-02 -3.668250516057014465e-02 -3.416964784264564514e-02 3.784832544624805450e-03 1.886997520923614502e-01 1.292093545198440552e-01 5.569333210587501526e-02 -1.180410571396350861e-02 -2.422102540731430054e-02 7.515734434127807617e-02
1.178529709577560425e-01 1.214165762066841125e-01 -1.808498203754425049e-01 3.461640179157257080e-01 3.612855374813079834e-01 -6.247342377901077271e-02 1.404801663011312485e-02 -1.510806232690811157e-01 3.683374524116516113e-01 -1.958056986331939697e-01 -2.654528059065341949e-02 4.943247884511947632e-02 1.501095890998840332e-01 3.228310495615005493e-02 -4.982242733240127563e-02 -8.719968795776367188e-02 1.290472745895385742e-01 -2.409048676490783691e-01 1.584878116846084595e-01 1.119118276983499527e-02 -1.546131912618875504e-02 -9.249837696552276611e-02 -4.137235134840011597e-02 -1.724066212773323059e-02 3.043850064277648926e-01 -5.356726050376892090e-02 -2.160463035106658936e-01 1.762745827436447144e-01 -3.413996696472167969e-01 1.922996193170547485e-01 -7.435132563114166260e-02 -8.656070381402969360e-02
1.211514323949813843e-02 1.024614647030830383e-01 1.668406873941421509e-01 3.396782577037811279e-01 1.447692699730396271e-02 1.488895714282989502e-02 4.294875264167785645e-01 -8.037807047367095947e-02 1.004711613059043884e-01 -8.268881589174270630e-02 -1.638664156198501587e-01 3.319450095295906067e-02 -1.177718862891197205e-01 1.074537783861160278e-01 8.704508841037750244e-02 3.245236352086067200e-02 2.073625028133392334e-01 -9.144847840070724487e-02 -1.429100930690765381e-01 -2.571537857875227928e-03 -1.931972056627273560e-02 -2.582370340824127197e-01 -2.443633228540420532e-02 1.125909537076950073e-01 -1.643826216459274292e-01 9.485511481761932373e-02 -9.852982312440872192e-02 1.756957471370697021e-01 -4.913013577461242676e-01 1.530931144952774048e-01 2.339373975992202759e-01 1.661048382520675659e-01
2.307798415422439575e-01 -8.051402866840362549e-02 2.179474681615829468e-01 2.957399785518646240e-01 -5.440944433212280273e-02 -9.885030239820480347e-02 2.161360532045364380e-01 -1.502880826592445374e-03 3.279972076416015625e-01 -1.873028129339218140e-01 -9.135964512825012207e-02 -1.504814624786376953e-02 -1.652419716119766235e-01 -1.355372071266174316e-01 1.982401162385940552e-01 -7.551447302103042603e-02 -4.899689182639122009e-02 1.170940920710563660e-01 -9.722859598696231842e-03 -3.278406709432601929e-02 -2.788900434970855713e-01 -8.567412942647933960e-02 -8.117664605379104614e-03 6.002431362867355347e-02 4.396786913275718689e-03 1.452219635248184204e-01 2.429876625537872314e-01 7.362738996744155884e-02 -2.083341628313064575e-01 4.892452955245971680e-01 -1.294711530208587646e-01 -1.129709929227828979e-01
2.198044955730438232e-02 3.050663769245147705e-01 2.359987497329711914e-01 2.082827538251876831e-01 -3.804730996489524841e-02 -1.397926211357116699e-01 -3.360771760344505310e-02 -2.632220983505249023e-01 1.317269057035446167e-01 -2.665744721889495850e-01 -3.044458031654357910e-01 2.773495018482208252e-01 -1.367639601230621338e-01 -6.667413562536239624e-02 1.354444921016693115e-01 -1.746291965246200562e-01 -3.015531599521636963e-02 6.962984800338745117e-02 -1.148232519626617432e-01 4.990635439753532410e-02 -1.157244108617305756e-02 5.013466626405715942e-02 -2.337886951863765717e-02 7.607129961252212524e-02 1.654840409755706787e-01 2.328045219182968140e-01 2.272675335407257080e-01 -8.659131824970245361e-02 -2.303076833486557007e-01 3.871707618236541748e-01 1.082647368311882019e-01 1.207600999623537064e-02
-1.281323134899139404e-01 1.133804619312286377e-01 1.540311574935913086e-01 -7.613453269004821777e-02 -1.649977862834930420e-01 -8.465200662612915039e-02 2.053440064191818237e-01 -1.367963403463363647e-01 -2.518513053655624390e-02 -2.907598912715911865e-01 9.747410565614700317e-02 -5.783452093601226807e-02 2.235734462738037109e-01 -1.400675177574157715e-01 -2.474785149097442627e-01 1.038687378168106079e-01 -1.146069541573524475e-02 -2.481107562780380249e-01 2.260373383760452271e-01 -9.472107514739036560e-03 -2.342070490121841431e-01 2.742772456258535385e-03 -1.820006221532821655e-01 -2.723756432533264160e-01 -9.774750471115112305e-02 -1.110594496130943298e-01 -1.571604162454605103e-01 3.398669660091400146e-01 -1.823455244302749634e-01 3.408939242362976074e-01 -7.288354635238647461e-02 1.198373511433601379e-01
2.872052490711212158e-01 3.741131722927093506e-01 4.491588100790977478e-02 2.317155301570892334e-01 -5.823041871190071106e-02 1.025806441903114319e-01 2.715695500373840332e-01 -9.109116345643997192e-02 8.314146101474761963e-02 -2.718859016895294189e-01 3.226927295327186584e-02 -1.037393286824226379e-01 1.397605687379837036e-01 -2.014285884797573090e-02 -2.798752784729003906e-01 5.349208414554595947e-02 -9.817845374345779419e-02 1.890595704317092896e-01 2.436720766127109528e-02 2.648341059684753418e-01 -1.485324949026107788e-01 -8.133061975240707397e-02 6.114200502634048462e-02 -1.398145593702793121e-02 -1.656334549188613892e-01 -7.851396501064300537e-02 2.711160853505134583e-02 -1.014081612229347229e-01 -3.872672319412231445e-01 2.371421754360198975e-01 -1.580375283956527710e-01 8.708811551332473755e-02
8.961580693721771240e-02 1.329695731401443481e-01 1.157705634832382202e-01 7.853780686855316162e-02 9.371136873960494995e-02 -4.476014897227287292e-02 1.845702230930328369e-01 1.761575490236282349e-01 1.693797558546066284e-01 -3.259171843528747559e-01 -3.144893944263458252e-01 -1.956789195537567139e-01 7.107569277286529541e-02 -2.348773330450057983e-01 -1.969534158706665039e-01 -9.741368144750595093e-02 2.143518999218940735e-02 -8.382556587457656860e-02 2.099736034870147705e-01 4.934900254011154175e-02 6.396043300628662109e-02 -4.920770823955535889e-01 1.946779713034629822e-02 1.480422820895910263e-02 -8.744633942842483521e-02 1.051584109663963318e-01 3.045882880687713623e-01 1.706518381834030151e-01 -4.156327620148658752e-02 -4.133889451622962952e-02 -4.854213818907737732e-02 2.258238345384597778e-01
6.516438722610473633e-02 3.449517786502838135e-01 3.376087918877601624e-02 1.199189722537994385e-01 -1.408597640693187714e-02 -2.370538190007209778e-02 9.384563565254211426e-02 1.328518688678741455e-01 4.647644236683845520e-02 -3.735868334770202637e-01 1.777762919664382935e-02 2.211918979883193970e-01 2.753624022006988525e-01 2.203883081674575806e-01 -1.004797592759132385e-01 -3.195441141724586487e-02 -1.175205931067466736e-01 -2.035924792289733887e-01 2.284365296363830566e-01 2.534958124160766602e-01 -1.682132780551910400e-01 -2.336015999317169189e-01 -1.690489053726196289e-01 6.065994128584861755e-02 -4.611273482441902161e-02 -3.189772665500640869e-01 -3.668608376756310463e-03 1.521395705640316010e-02 -3.160525858402252197e-01 8.407773077487945557e-02 8.914076536893844604e-02 -4.115684330463409424e-02
1.120845153927803040e-01 2.955702841281890869e-01 -1.302243117243051529e-02 1.293639689683914185e-01 -2.044014073908329010e-02 1.884328275918960571e-01 4.050992056727409363e-02 -5.596608519554138184e-01 8.614490926265716553e-02 7.978127151727676392e-02 -2.158423513174057007e-01 1.208035573363304138e-01 6.715639680624008179e-02 -1.559233963489532471e-01 -8.931711316108703613e-02 2.566518187522888184e-01 -2.279645204544067383e-01 -9.194822609424591064e-02 -1.430870890617370605e-01 -3.767532529309391975e-03 -7.440505176782608032e-02 -1.578614860773086548e-01 -1.430343836545944214e-01 6.826011836528778076e-02 -5.024740844964981079e-02 -2.398627549409866333e-01 1.417204439640045166e-01 -8.124288916587829590e-02 -3.186404407024383545e-01 1.471762657165527344e-01 -5.597132816910743713e-02 7.206118851900100708e-02
-1.543848216533660889e-01 1.953638345003128052e-01 1.051287874579429626e-01 1.517382562160491943e-01 -7.371495664119720459e-02 4.142465814948081970e-02 -1.746433973312377930e-02 -1.789887063205242157e-02 2.204418629407882690e-01 6.839551776647567749e-02 -3.104727715253829956e-02 9.791313111782073975e-02 2.006058245897293091e-01 2.383005470037460327e-01 9.759341180324554443e-02 -4.736924543976783752e-02 1.079332008957862854e-01 -2.067595720291137695e-02 2.157373279333114624e-01 2.400446236133575439e-01 -3.309200704097747803e-01 -1.348867863416671753e-01 -8.577036112546920776e-02 -5.064384341239929199e-01 -2.588603645563125610e-02 -1.329777855426073074e-02 4.667614586651325226e-03 1.321372687816619873e-01 -3.411709368228912354e-01 2.080688029527664185e-01 -6.878288835287094116e-02 1.816442161798477173e-01
-4.238830804824829102e-01 1.589782983064651489e-01 5.886116623878479004e-02 1.644815802574157715e-01 6.850352883338928223e-02 2.158516049385070801e-01 1.113935634493827820e-01 -1.401508748531341553e-01 2.597770988941192627e-01 -3.663200139999389648e-02 -2.351490259170532227e-01 4.063108861446380615e-01 -1.624445170164108276e-01 1.072939634323120117e-01 -9.684691578149795532e-02 4.660752043128013611e-02 5.283034872263669968e-03 -2.068380415439605713e-01 8.348946459591388702e-03 1.791561543941497803e-01 1.078701689839363098e-01 1.168887317180633545e-01 8.438111841678619385e-02 -1.005018651485443115e-01 -1.599005050957202911e-02 -1.605369448661804199e-01 -9.571780683472752571e-04 2.013211250305175781e-01 -1.863778233528137207e-01 2.354990392923355103e-01 -1.127075478434562683e-01 2.357508838176727295e-01
-3.754930496215820312e-01 2.817174792289733887e-01 1.102342978119850159e-01 -7.911553978919982910e-02 -3.930816799402236938e-02 3.836176171898841858e-02 6.796015053987503052e-02 -1.097379345446825027e-02 3.884297311305999756e-01 -2.917210161685943604e-01 -1.706300377845764160e-01 1.380600314587354660e-02 1.561071723699569702e-01 2.390049770474433899e-02 -1.238482818007469177e-01 -5.743646994233131409e-02 -1.018298324197530746e-02 -6.991562992334365845e-02 6.392802298069000244e-02 -1.867422461509704590e-01 -1.900092698633670807e-02 -6.675057858228683472e-02 -1.449427753686904907e-01 2.568877935409545898e-01 -6.610865145921707153e-02 -3.350070118904113770e-01 2.505662441253662109e-01 1.546452343463897705e-01 -2.221709638833999634e-01 -7.501076161861419678e-02 5.472766235470771790e-02 2.180903106927871704e-01
4.267284646630287170e-02 8.043149858713150024e-02 9.767954796552658081e-02 3.842135965824127197e-01 -8.089639246463775635e-02 2.497234940528869629e-01 3.622231185436248779e-01 -3.810226544737815857e-02 3.098211949691176414e-03 -1.631132066249847412e-01 -6.753347814083099365e-02 2.152586579322814941e-01 -5.477886646986007690e-02 -1.572513431310653687e-01 5.313437804579734802e-02 -2.017104327678680420e-01 8.238865435123443604e-02 -3.033291734755039215e-02 1.095540076494216919e-01 -4.527759179472923279e-02 -1.867756992578506470e-01 -2.451807558536529541e-01 -2.932663857936859131e-01 -2.707343399524688721e-01 1.064897701144218445e-01 -8.384671062231063843e-02 2.756736576557159424e-01 -2.200052738189697266e-01 -1.841692775487899780e-01 -8.868538588285446167e-02 1.092317327857017517e-01 1.081133782863616943e-01
5.293127149343490601e-02 2.536524832248687744e-01 3.372141718864440918e-01 2.539992034435272217e-01 9.932489693164825439e-02 5.314458534121513367e-02 2.427390813827514648e-01 -2.195167392492294312e-01 5.734096094965934753e-02 -2.384795546531677246e-01 -3.912546932697296143e-01 6.661976128816604614e-02 2.778545320034027100e-01 7.844815962016582489e-03 2.138924449682235718e-01 -8.198826760053634644e-02 1.446370780467987061e-02 -1.167463585734367371e-01 -1.858062148094177246e-01 -1.145800873637199402e-01 -8.838108181953430176e-02 -4.673186689615249634e-02 2.266271710395812988e-01 -2.387567162513732910e-01 6.261758506298065186e-02 -2.220627665519714355e-01 3.031316958367824554e-02 1.660325527191162109e-01 -1.423872858285903931e-01 4.171932116150856018e-03 -7.223013043403625488e-02 -1.832496188580989838e-02
-2.163803018629550934e-02 5.579355359077453613e-02 7.417207211256027222e-02 2.310260012745857239e-02 -1.129810884594917297e-01 1.017935499548912048e-01 1.392751634120941162e-01 -1.952834427356719971e-01 4.256196916103363037e-01 -9.146335721015930176e-02 -4.269458651542663574e-01 4.091076925396919250e-02 8.480823040008544922e-02 1.404521465301513672e-01 -1.048182416707277298e-02 -5.689810588955879211e-02 -2.261137664318084717e-01 -2.694962918758392334e-01 9.628263115882873535e-02 2.836034893989562988e-01 -2.269126325845718384e-01 1.095856130123138428e-01 -2.402657717466354370e-01 -1.057858169078826904e-01 2.022897126153111458e-03 2.253241278231143951e-02 2.354252785444259644e-01 -5.448339041322469711e-03 -2.341943830251693726e-01 2.136817127466201782e-01 -3.524216264486312866e-02 4.893055558204650879e-02
-8.869295567274093628e-02 2.601311802864074707e-01 1.235655695199966431e-01 1.890482157468795776e-01 2.857202477753162384e-02 3.544044494628906250e-02 -1.908193901181221008e-02 -2.633756697177886963e-01 -1.087554730474948883e-02 -5.123378336429595947e-02 -6.156313791871070862e-02 -1.898188441991806030e-01 1.575063616037368774e-01 -1.228518411517143250e-01 1.731211133301258087e-02 -1.274589747190475464e-01 5.160390213131904602e-02 -3.299486637115478516e-01 1.169830709695816040e-01 -1.887644827365875244e-01 -1.429457366466522217e-01 -4.465939942747354507e-03 1.007540002465248108e-01 -3.479632437229156494e-01 -9.421147406101226807e-02 -4.324117600917816162e-01 1.905809044837951660e-01 2.414071112871170044e-01 -2.155102789402008057e-01 4.012331366539001465e-02 -2.054403424263000488e-01 9.695139527320861816e-02
[truncated: 3,267,669 more chars]
