# Supplementary material for: The Language of Innovation
Source: PLoS One. 2020 Apr 30;15(4):e0230107. doi: 10.1371/journal.pone.0230107 (PMC7194493; doi:10.1371/journal.pone.0230107)
Supplement: S6 File — (GZ) [file pone.0230107.s006.tar.gz › 1984-1988/V2Run_12_VS_4500_embeddings1984-1988ED32.txt]

-6.474434584379196167e-02 8.722992241382598877e-02 -1.822097040712833405e-02 1.422828435897827148e-01 -5.992494150996208191e-02 -1.647396385669708252e-01 5.761008337140083313e-02 5.039356183260679245e-03 1.173140108585357666e-01 -1.357695180922746658e-02 1.039834097027778625e-01 1.797315627336502075e-01 3.256647884845733643e-01 -1.454433947801589966e-01 1.990658789873123169e-01 2.477193027734756470e-01 1.081586182117462158e-01 -1.842441111803054810e-01 1.175610944628715515e-01 -1.340241730213165283e-01 8.431384339928627014e-03 2.669735550880432129e-01 2.329258322715759277e-01 2.762769162654876709e-01 3.146677613258361816e-01 -1.877105981111526489e-01 2.192512154579162598e-01 -3.578050136566162109e-01 -1.819236427545547485e-01 -1.200357824563980103e-01 7.238000631332397461e-02 7.638791203498840332e-02
2.125388532876968384e-01 -1.197411715984344482e-01 1.424784064292907715e-01 1.718060970306396484e-01 7.580185681581497192e-02 -2.963735759258270264e-01 2.132185995578765869e-01 -6.480253487825393677e-02 -7.802236080169677734e-02 7.366339862346649170e-02 1.589434593915939331e-01 -4.165003076195716858e-02 -7.552142441272735596e-02 1.928681433200836182e-01 -1.197131201624870300e-01 2.793672978878021240e-01 1.279710084199905396e-01 -2.470721863210201263e-02 1.638624370098114014e-01 1.740944534540176392e-01 -1.542065590620040894e-01 2.172982841730117798e-01 -2.770595848560333252e-01 -7.838201522827148438e-02 2.058344185352325439e-01 1.746538132429122925e-01 2.338830828666687012e-01 -2.418292015790939331e-01 -2.853190898895263672e-01 1.627773493528366089e-01 -1.828482449054718018e-01 -1.348872929811477661e-01
9.751657396554946899e-02 -2.423101849853992462e-02 -2.577624619007110596e-01 3.203112185001373291e-01 -1.576810777187347412e-01 -2.205764353275299072e-01 1.029929667711257935e-01 2.793363109230995178e-02 5.312985926866531372e-02 -3.487735688686370850e-01 1.908415704965591431e-01 2.449418306350708008e-01 -1.812232583761215210e-01 1.878081560134887695e-01 1.666662245988845825e-01 1.378571391105651855e-01 1.833798587322235107e-01 9.452651441097259521e-02 5.024965852499008179e-03 1.957393288612365723e-01 9.512411803007125854e-02 1.352454870939254761e-01 -1.145574301481246948e-01 -6.708376854658126831e-02 2.323049306869506836e-01 1.957307540578767657e-04 1.064525321125984192e-01 -5.233808606863021851e-02 -4.401206970214843750e-01 3.991998732089996338e-02 7.232487946748733521e-02 -7.579462230205535889e-02
-7.883267849683761597e-02 -1.072356253862380981e-01 1.539756357669830322e-01 -2.896931208670139313e-02 -3.621138930320739746e-01 -2.882006466388702393e-01 1.024440601468086243e-01 -2.463148720562458038e-02 -3.771788254380226135e-02 2.415534108877182007e-01 1.049473211169242859e-01 2.626441605389118195e-02 -1.079942658543586731e-01 -8.728264272212982178e-02 1.536233127117156982e-01 1.770689785480499268e-01 1.321042776107788086e-01 8.591812849044799805e-02 -5.190977826714515686e-02 6.708021461963653564e-02 -1.810633391141891479e-01 1.641944050788879395e-01 -3.008791618049144745e-02 3.137541189789772034e-02 2.182759344577789307e-01 -1.043991968035697937e-01 4.346306324005126953e-01 -2.620179355144500732e-01 -3.433839976787567139e-01 -1.013293638825416565e-01 -7.094123214483261108e-02 -2.092051357030868530e-01
-1.150639504194259644e-01 1.855726987123489380e-01 -1.979084871709346771e-02 2.349660396575927734e-01 -2.853883504867553711e-01 -3.096003234386444092e-01 -9.826498106122016907e-03 5.154323205351829529e-02 2.332731634378433228e-01 1.074516326189041138e-01 1.475148200988769531e-01 2.065917253494262695e-01 -1.424494385719299316e-01 -1.816888898611068726e-01 -2.474538050591945648e-02 2.056552320718765259e-01 -8.920664340257644653e-02 1.775279827415943146e-02 2.848644740879535675e-02 1.353871822357177734e-01 3.623786196112632751e-02 2.634568214416503906e-01 1.208647415041923523e-01 -1.000887602567672729e-01 6.180387735366821289e-02 2.479303032159805298e-01 2.081906646490097046e-01 -2.387200668454170227e-02 -4.687076807022094727e-01 -1.860973685979843140e-01 3.141023591160774231e-02 5.279316008090972900e-02
5.302894115447998047e-02 1.531375795602798462e-01 -5.070925876498222351e-02 2.258848547935485840e-01 -2.289021015167236328e-01 -1.747725307941436768e-01 -2.113352343440055847e-02 -1.564807444810867310e-01 -9.604988247156143188e-02 5.210681259632110596e-02 2.263194769620895386e-01 8.205839991569519043e-02 -1.369390189647674561e-01 -3.387381136417388916e-02 -3.126453235745429993e-02 6.200964376330375671e-02 7.254309952259063721e-03 8.939388394355773926e-02 3.677742481231689453e-01 -1.348855048418045044e-01 -2.561953067779541016e-01 3.715312778949737549e-01 -1.736207120120525360e-02 -2.567068934440612793e-01 2.280087918043136597e-01 9.174682199954986572e-02 1.831966638565063477e-02 -2.036367058753967285e-01 -3.097955286502838135e-01 -1.619840860366821289e-01 2.456150501966476440e-01 -3.917254880070686340e-02
-2.024296969175338745e-01 1.681958884000778198e-01 1.995054334402084351e-01 2.901924550533294678e-01 -1.173270940780639648e-01 -9.167658537626266479e-02 3.160334825515747070e-01 1.258949637413024902e-01 9.989709407091140747e-02 -2.108220607042312622e-01 1.483018696308135986e-01 2.921263873577117920e-02 -2.673450112342834473e-01 5.043802782893180847e-02 4.914451390504837036e-02 5.008586496114730835e-02 4.682236164808273315e-02 8.426192402839660645e-02 2.392927557229995728e-01 1.427080333232879639e-01 1.312272399663925171e-01 1.420888900756835938e-01 -8.249365538358688354e-02 -8.621557056903839111e-02 2.608225643634796143e-01 1.216746345162391663e-01 1.124989166855812073e-01 -2.468252032995223999e-01 -3.440393507480621338e-01 -2.695549726486206055e-01 1.112578511238098145e-01 1.192800700664520264e-01
1.716612279415130615e-01 -1.193008869886398315e-01 1.840270161628723145e-01 4.641986265778541565e-02 -7.850442081689834595e-02 -2.948176860809326172e-02 2.552787661552429199e-01 9.023343771696090698e-02 1.290025264024734497e-01 -7.782401144504547119e-02 1.930544227361679077e-01 -1.055874302983283997e-02 1.457185670733451843e-02 4.861079901456832886e-02 -1.230824291706085205e-01 2.895367145538330078e-01 -1.596058756113052368e-01 -6.555853039026260376e-02 -1.132276952266693115e-01 3.809964656829833984e-02 -1.934185773134231567e-01 2.778924107551574707e-01 -2.068787626922130585e-02 -1.768731623888015747e-01 2.785811722278594971e-01 1.062078922986984253e-01 4.673630893230438232e-01 -2.125632762908935547e-01 -1.981369256973266602e-01 -9.991766512393951416e-02 2.329126149415969849e-01 -1.786659061908721924e-01
-7.779633253812789917e-02 -2.347293943166732788e-01 2.391332536935806274e-01 6.628632545471191406e-02 -2.919521033763885498e-01 -1.540409177541732788e-01 1.904868632555007935e-01 -1.508665829896926880e-02 -6.755568832159042358e-02 2.624699175357818604e-01 1.711278110742568970e-01 6.795191764831542969e-02 -2.825155556201934814e-01 -2.750359773635864258e-01 9.430422447621822357e-03 -1.585538312792778015e-02 3.204780071973800659e-02 -9.152264893054962158e-02 1.102612540125846863e-01 1.472589820623397827e-01 -1.009382978081703186e-01 2.464781105518341064e-01 6.147499382495880127e-02 -1.363875865936279297e-01 3.550161123275756836e-01 -1.921232193708419800e-01 2.146470844745635986e-01 -2.756442725658416748e-01 -1.047638580203056335e-01 -4.273286089301109314e-02 -1.310590505599975586e-01 -1.307338178157806396e-01
1.526835113763809204e-01 -3.115891516208648682e-01 8.143328130245208740e-03 2.375810593366622925e-01 -1.755965314805507660e-02 -2.814407050609588623e-01 -1.270937174558639526e-01 2.111566513776779175e-01 -1.216247528791427612e-01 1.668527126312255859e-01 1.382346600294113159e-01 -8.289284259080886841e-02 1.379938572645187378e-01 -1.431742310523986816e-01 -2.064115107059478760e-01 2.848847806453704834e-01 7.123905420303344727e-02 1.176358461380004883e-01 2.259383052587509155e-01 1.672561764717102051e-01 4.703755024820566177e-03 9.856876730918884277e-02 1.473419275134801865e-02 1.483759284019470215e-01 3.148879408836364746e-01 -2.827758491039276123e-01 1.564045101404190063e-01 -1.324467062950134277e-01 -8.261524885892868042e-02 1.890363730490207672e-02 1.743459105491638184e-01 2.496131807565689087e-01
2.726558782160282135e-02 -3.489209711551666260e-02 2.285690605640411377e-01 1.129591744393110275e-02 -1.525008678436279297e-01 4.202999174594879150e-02 9.584347158670425415e-02 1.509085148572921753e-01 1.192629188299179077e-01 -1.067662537097930908e-01 2.058395147323608398e-01 -1.845613569021224976e-01 -3.659697622060775757e-02 4.994123056530952454e-02 4.604069516062736511e-02 2.378852814435958862e-01 1.973475329577922821e-02 -2.049321830272674561e-01 6.837471574544906616e-02 1.354242563247680664e-01 -2.732967436313629150e-01 3.402084410190582275e-01 -6.821322441101074219e-02 -3.986897319555282593e-02 4.407444000244140625e-01 2.459993362426757812e-01 2.060526311397552490e-01 4.166977107524871826e-02 -2.935685813426971436e-01 1.184940114617347717e-01 -4.050162807106971741e-02 -2.473482787609100342e-01
-8.284816145896911621e-02 -2.171076089143753052e-01 1.858095228672027588e-01 1.194994375109672546e-01 1.501254886388778687e-01 -1.319921165704727173e-01 -1.301735173910856247e-03 2.341485470533370972e-01 -1.508107185363769531e-01 1.860512942075729370e-01 1.132032051682472229e-01 4.122132807970046997e-02 1.203371491283178329e-02 -2.017908496782183647e-03 1.196945086121559143e-01 3.397379815578460693e-01 7.187135517597198486e-02 -4.600551724433898926e-02 -2.141383476555347443e-02 -2.007566839456558228e-01 -1.462938487529754639e-01 4.592987596988677979e-01 1.026068553328514099e-01 1.118357256054878235e-01 1.033456847071647644e-01 2.976047992706298828e-01 7.929913699626922607e-02 -1.596942245960235596e-01 -3.613444864749908447e-01 2.105016633868217468e-02 1.843167394399642944e-01 -3.429469838738441467e-02
-1.233132481575012207e-01 -2.141196578741073608e-01 -1.943965442478656769e-02 3.337279856204986572e-01 -1.563519537448883057e-01 -1.243410930037498474e-01 1.686196774244308472e-01 -1.170624271035194397e-01 6.295278668403625488e-03 6.973109394311904907e-02 -1.202866155654191971e-02 1.626997627317905426e-02 1.560751795768737793e-01 8.090995252132415771e-02 -8.665806800127029419e-02 3.173320367932319641e-02 1.514712423086166382e-01 6.033561751246452332e-02 -1.326918881386518478e-02 5.938898399472236633e-02 -1.970414519309997559e-01 3.180327713489532471e-01 3.478401601314544678e-01 -5.836642161011695862e-02 3.170743286609649658e-01 7.853707671165466309e-02 2.556454837322235107e-01 -3.069531619548797607e-01 -2.016957402229309082e-01 -2.173428535461425781e-01 -2.112035453319549561e-01 8.340133726596832275e-02
-1.765678375959396362e-01 2.711403183639049530e-02 3.483347967267036438e-02 4.180342555046081543e-01 -2.421860992908477783e-01 -2.223686873912811279e-01 8.812630176544189453e-02 1.554626375436782837e-01 -1.950351446866989136e-01 -9.709917008876800537e-02 -3.296529874205589294e-02 1.985196024179458618e-01 -2.977600991725921631e-01 5.897708609700202942e-02 -1.041636423906311393e-04 -2.155685983598232269e-02 8.063179254531860352e-02 9.464316070079803467e-02 -8.290240541100502014e-03 -7.053643465042114258e-02 1.546564698219299316e-01 4.423801228404045105e-02 5.840456485748291016e-02 3.892059624195098877e-02 3.628172278404235840e-01 2.305465936660766602e-01 3.527229130268096924e-01 -5.509781092405319214e-02 -2.159191519021987915e-01 -5.528246238827705383e-02 -1.861644685268402100e-01 -1.537593305110931396e-01
-8.027973771095275879e-02 -3.226878345012664795e-01 -8.731295913457870483e-02 4.418254196643829346e-01 -2.873516082763671875e-02 -5.240873619914054871e-02 -1.199775785207748413e-01 1.998062878847122192e-01 1.880378872156143188e-01 1.898576319217681885e-01 8.677870780229568481e-02 -1.856950297951698303e-02 6.611797958612442017e-02 1.159273311495780945e-01 -1.755982339382171631e-01 2.262160927057266235e-01 -9.005343914031982422e-02 -4.835054278373718262e-03 1.959115713834762573e-01 1.527863834053277969e-02 -5.187826976180076599e-02 3.860032558441162109e-01 -4.266866669058799744e-02 9.070838987827301025e-02 4.605138301849365234e-02 -1.238915100693702698e-01 3.720774948596954346e-01 -2.696392238140106201e-01 -3.795896098017692566e-02 -2.715719165280461311e-03 1.044786050915718079e-01 -1.179475709795951843e-02
6.139002740383148193e-02 -4.858219996094703674e-02 1.822104454040527344e-01 3.653136193752288818e-01 -1.698197722434997559e-01 -3.192518651485443115e-01 5.633147805929183960e-02 5.727417021989822388e-02 2.368974685668945312e-02 1.181364357471466064e-01 1.026279032230377197e-01 -7.849480956792831421e-02 -9.415263682603836060e-02 3.817049786448478699e-02 1.717717796564102173e-01 2.841125726699829102e-01 -1.660931706428527832e-01 -1.624651998281478882e-01 -2.067412286996841431e-01 1.028898507356643677e-01 -2.765335440635681152e-01 2.119306474924087524e-01 4.360989481210708618e-02 -2.133520096540451050e-01 2.537133395671844482e-01 1.370619684457778931e-01 3.082520961761474609e-01 -2.025506086647510529e-02 -1.251545101404190063e-01 -2.494196295738220215e-01 5.936994403600692749e-02 -4.629085585474967957e-02
-1.923467814922332764e-01 -1.375246047973632812e-01 -4.164013266563415527e-02 2.760184407234191895e-01 1.127865090966224670e-01 -1.898924112319946289e-01 2.388389110565185547e-01 3.175666928291320801e-02 2.236230112612247467e-02 5.399528145790100098e-02 1.629147976636886597e-01 8.650915324687957764e-02 -4.614356160163879395e-02 2.161054164171218872e-01 -1.191890388727188110e-01 4.757148921489715576e-01 5.569604784250259399e-02 -1.217107940465211868e-02 1.292369216680526733e-01 -1.783262640237808228e-01 -4.512728005647659302e-02 2.535850703716278076e-01 -7.799636106938123703e-03 6.720734387636184692e-02 6.542213261127471924e-02 1.169146895408630371e-01 2.235408723354339600e-01 -5.617296323180198669e-02 -4.002533853054046631e-01 6.129850447177886963e-02 2.246613353490829468e-01 -1.561247557401657104e-01
-3.038479983806610107e-01 -9.493335336446762085e-02 3.539983183145523071e-02 2.522749006748199463e-01 -1.638067066669464111e-01 1.709783971309661865e-01 1.932788044214248657e-01 -5.404628813266754150e-02 1.068481653928756714e-01 8.418353646993637085e-02 4.179618954658508301e-01 -1.264549642801284790e-01 3.369126468896865845e-03 2.221022397279739380e-01 1.900381445884704590e-01 2.545605972409248352e-02 1.241496670991182327e-02 -4.182296991348266602e-02 5.071427300572395325e-02 1.740722358226776123e-01 -1.322173029184341431e-01 1.992592662572860718e-01 -2.446018010377883911e-01 -2.954285964369773865e-02 3.431885242462158203e-01 -2.945644082501530647e-04 1.751735955476760864e-01 -1.729122102260589600e-01 -2.364650964736938477e-01 -2.176771461963653564e-01 -8.834032714366912842e-02 1.948982942849397659e-03
1.934845000505447388e-01 6.945641338825225830e-02 1.558137685060501099e-01 1.581645905971527100e-01 7.499109953641891479e-02 1.885972730815410614e-02 -1.373949795961380005e-01 3.897832706570625305e-02 -1.088499724864959717e-01 1.957981586456298828e-01 2.005845159292221069e-01 3.156838715076446533e-01 -3.891663160175085068e-03 6.760226190090179443e-02 -2.673419415950775146e-01 1.366218477487564087e-01 2.614901363849639893e-01 -5.079002305865287781e-02 7.344725728034973145e-02 9.290207922458648682e-02 1.018240749835968018e-01 3.431124687194824219e-01 9.584397077560424805e-02 3.726119548082351685e-02 1.476649492979049683e-01 -1.715326756238937378e-01 2.836185097694396973e-01 -2.756544649600982666e-01 -3.082708120346069336e-01 2.217796593904495239e-01 1.395339220762252808e-01 4.775465279817581177e-02
7.835363596677780151e-02 3.048681281507015228e-02 -2.936824038624763489e-02 1.534936726093292236e-01 -1.836171299219131470e-01 4.369540512561798096e-02 4.948860034346580505e-02 -4.992538690567016602e-02 1.434360146522521973e-01 2.135040313005447388e-01 2.060694694519042969e-01 1.289553940296173096e-01 -2.041686326265335083e-01 -2.482923269271850586e-01 -3.997362218797206879e-03 1.543435156345367432e-01 2.983022332191467285e-01 -1.355225741863250732e-01 1.817279122769832611e-02 1.546584367752075195e-01 -6.472751498222351074e-02 1.609715223312377930e-01 3.129194676876068115e-02 -1.997515559196472168e-01 2.631050050258636475e-01 1.178013086318969727e-01 1.762613356113433838e-01 -3.858962357044219971e-01 -1.402749717235565186e-01 -3.984281048178672791e-02 5.307307094335556030e-02 -4.310110807418823242e-01
-1.428721845149993896e-01 9.240146726369857788e-03 1.658055782318115234e-01 3.487331867218017578e-01 -4.212128520011901855e-01 -9.529090672731399536e-02 -1.107309460639953613e-01 -4.450659826397895813e-02 1.489734500646591187e-01 6.447888165712356567e-02 7.196719944477081299e-02 1.342595517635345459e-01 -1.718445718288421631e-01 1.818989068269729614e-01 1.111940518021583557e-01 2.348669767379760742e-01 2.732047140598297119e-01 1.035863831639289856e-01 1.617058813571929932e-01 -6.161713227629661560e-02 -5.311231315135955811e-02 1.706348955631256104e-01 1.696437746286392212e-01 -2.897952198982238770e-01 1.648869514465332031e-01 -2.638608962297439575e-02 3.029656112194061279e-01 -1.445554196834564209e-01 -3.888015449047088623e-02 -8.502522855997085571e-02 -1.841589063405990601e-01 -8.194642513990402222e-02
-2.075685262680053711e-01 1.348138600587844849e-01 4.374948143959045410e-02 2.863094508647918701e-01 -2.301855385303497314e-01 -3.378727436065673828e-01 -5.825823917984962463e-02 1.103981733322143555e-01 1.973328292369842529e-01 3.262617588043212891e-01 -8.942132815718650818e-03 2.631998062133789062e-02 4.655053466558456421e-02 -1.829642355442047119e-01 -1.038664579391479492e-01 1.745908260345458984e-01 1.673776805400848389e-01 1.328932046890258789e-01 1.393082588911056519e-01 6.847523152828216553e-02 -1.217278540134429932e-01 -1.461871434003114700e-02 6.736695766448974609e-02 -2.143097370862960815e-01 3.607237637042999268e-01 2.619099020957946777e-01 4.125326871871948242e-02 -2.332147061824798584e-01 -1.870713680982589722e-01 -4.352423176169395447e-02 1.445043236017227173e-01 3.470879048109054565e-02
1.727437786757946014e-02 1.618504822254180908e-01 1.212883591651916504e-01 2.879258096218109131e-01 6.158103421330451965e-02 -3.826731145381927490e-01 -9.623951464891433716e-02 2.179258167743682861e-01 9.625013917684555054e-02 5.953986546956002712e-04 2.578611373901367188e-01 3.756259754300117493e-02 1.967488974332809448e-01 2.113310694694519043e-01 1.371797472238540649e-01 -1.081020385026931763e-01 -9.296077489852905273e-02 -8.595890551805496216e-02 1.143459007143974304e-01 2.207985222339630127e-01 -3.983095288276672363e-01 -1.611333489418029785e-01 5.902286246418952942e-02 4.881636425852775574e-02 1.679842770099639893e-01 -2.304701954126358032e-01 2.222562432289123535e-01 -7.722516357898712158e-02 -1.481893062591552734e-01 -1.390321701765060425e-01 1.516748964786529541e-01 -9.238690882921218872e-02
-1.035812962800264359e-02 -6.224145367741584778e-02 2.759169042110443115e-01 2.556148767471313477e-01 -1.545933485031127930e-01 -2.809407562017440796e-02 -8.390198647975921631e-02 -7.513631135225296021e-03 9.609778970479965210e-02 9.597767889499664307e-02 1.671303361654281616e-01 2.620386481285095215e-01 1.217216253280639648e-01 1.017055064439773560e-01 -1.784450709819793701e-01 2.737306356430053711e-01 3.844492435455322266e-01 -2.093149423599243164e-01 -1.246852651238441467e-01 -3.042343258857727051e-02 -5.452060699462890625e-02 1.465017497539520264e-01 -4.395289719104766846e-02 -9.902225434780120850e-02 2.601092457771301270e-01 -4.547977820038795471e-02 1.091307252645492554e-01 -1.834576018154621124e-02 -3.843401074409484863e-01 -3.019901812076568604e-01 9.255565702915191650e-02 -4.559307917952537537e-02
1.485790163278579712e-01 -9.460753947496414185e-02 4.894099012017250061e-02 2.204782515764236450e-01 -3.590402603149414062e-01 -2.465989291667938232e-01 1.180569231510162354e-01 1.933198049664497375e-02 2.939241752028465271e-02 -2.007549852132797241e-01 1.712082624435424805e-01 8.572978526353836060e-02 -2.185571938753128052e-02 1.820943653583526611e-01 3.824444413185119629e-01 1.136128306388854980e-01 -6.566648930311203003e-02 -1.088242754340171814e-01 1.093655079603195190e-01 4.344277456402778625e-02 -1.472745090723037720e-01 3.877060860395431519e-02 8.214314281940460205e-02 -1.140830665826797485e-01 2.937270402908325195e-01 1.631725579500198364e-01 6.013530865311622620e-02 -3.316685557365417480e-01 -1.316062062978744507e-01 8.551322668790817261e-02 5.887934193015098572e-02 -3.401775360107421875e-01
3.109450452029705048e-02 7.087752223014831543e-02 2.394868433475494385e-01 3.811916708946228027e-01 -4.780763387680053711e-02 8.982233703136444092e-03 1.503864228725433350e-01 -6.564077734947204590e-02 -2.546442300081253052e-02 9.581205248832702637e-02 -8.019105345010757446e-02 -1.892127655446529388e-02 5.916567146778106689e-02 -8.336687833070755005e-02 -3.468897938728332520e-02 3.063548505306243896e-01 -4.005701839923858643e-02 1.369178146123886108e-01 -4.358461871743202209e-02 -5.556294322013854980e-02 -1.918130437843501568e-03 3.059577941894531250e-01 -9.972815960645675659e-02 -1.219378188252449036e-01 3.116422593593597412e-01 -1.585960984230041504e-01 3.454990983009338379e-01 1.424197107553482056e-01 -4.118960499763488770e-01 -1.737987399101257324e-01 4.464584216475486755e-02 -1.799514740705490112e-01
-9.311047941446304321e-02 2.632838189601898193e-01 1.372815519571304321e-01 2.000143080949783325e-01 -1.638543307781219482e-01 -2.624777853488922119e-01 -8.639359474182128906e-02 1.474904716014862061e-01 -4.008373618125915527e-02 2.624964118003845215e-01 1.854455024003982544e-01 -8.698012679815292358e-02 -2.076800912618637085e-01 2.097172662615776062e-03 7.722684741020202637e-02 2.927502989768981934e-01 -2.766886912286281586e-02 8.742656558752059937e-02 5.293453112244606018e-02 1.557431221008300781e-01 4.678077250719070435e-02 1.367329061031341553e-01 -1.515117585659027100e-01 -1.093353033065795898e-01 1.608571708202362061e-01 2.010345607995986938e-01 2.721105813980102539e-01 -3.978211879730224609e-01 -2.646322250366210938e-01 1.223389580845832825e-01 1.244436204433441162e-01 2.430912479758262634e-02
1.876267045736312866e-01 2.236084192991256714e-01 -5.587352439761161804e-02 3.335559070110321045e-01 -2.675946950912475586e-01 -2.174926847219467163e-01 7.798283360898494720e-03 2.731163427233695984e-02 -2.680579386651515961e-02 -3.655596971511840820e-01 2.331862971186637878e-02 1.774193495512008667e-01 -1.080429032444953918e-01 1.095864996314048767e-01 -9.267513453960418701e-02 1.600866764783859253e-01 2.246764153242111206e-01 -6.181105598807334900e-02 9.853617288172245026e-03 1.651303768157958984e-01 1.246287953108549118e-02 9.360467642545700073e-02 -2.500179223716259003e-02 1.919562220573425293e-01 1.440954655408859253e-01 1.620066463947296143e-01 2.212933003902435303e-01 -2.637863159179687500e-01 -3.207213878631591797e-01 -1.624545753002166748e-01 -1.717083901166915894e-01 -6.378730386495590210e-02
-1.033871397376060486e-01 7.862029969692230225e-02 6.375355273485183716e-02 1.225090771913528442e-01 -1.051692366600036621e-01 -2.436937689781188965e-01 -9.140271693468093872e-02 2.823523283004760742e-01 9.328722953796386719e-02 2.023976892232894897e-01 1.310128718614578247e-01 6.349734961986541748e-02 -2.191214859485626221e-01 -1.546405255794525146e-01 -7.650658488273620605e-02 1.676954925060272217e-01 -6.890188157558441162e-02 -9.611962735652923584e-02 8.118049055337905884e-02 1.945516318082809448e-01 -7.585604488849639893e-02 4.766184836626052856e-02 1.655806303024291992e-01 -1.135491132736206055e-01 2.806853055953979492e-01 1.797978729009628296e-01 8.601428568363189697e-02 -3.841089606285095215e-01 -4.219303727149963379e-01 2.102098613977432251e-01 -1.488951593637466431e-01 1.075628176331520081e-01
-4.920134320855140686e-02 -2.638496691361069679e-03 1.421508193016052246e-01 3.308489322662353516e-01 -2.332725375890731812e-01 -3.891889750957489014e-01 7.008115202188491821e-02 3.714853152632713318e-02 -1.587373204529285431e-02 -1.872223913669586182e-01 1.918693482875823975e-01 1.068651489913463593e-02 -1.287021189928054810e-01 1.229155808687210083e-01 -4.030058160424232483e-02 2.656753659248352051e-01 1.276439875364303589e-01 2.037640661001205444e-01 2.436043880879878998e-02 -2.702892944216728210e-02 7.756799459457397461e-02 1.828512102365493774e-01 -1.856928467750549316e-01 -3.165654093027114868e-02 4.028108119964599609e-01 -1.921803802251815796e-01 -7.983298599720001221e-02 -1.621529161930084229e-01 -1.591770499944686890e-01 -2.776012122631072998e-01 -1.029289886355400085e-01 2.633396722376346588e-02
-1.154208779335021973e-01 2.151624858379364014e-01 4.718418419361114502e-02 2.079318016767501831e-01 -1.997241824865341187e-01 -1.746032088994979858e-01 1.150610391050577164e-02 2.503371536731719971e-01 1.665878295898437500e-01 1.439743489027023315e-01 1.876614242792129517e-01 -1.755599975585937500e-01 -1.364286839962005615e-01 -1.060884967446327209e-01 -1.376760751008987427e-01 1.411132216453552246e-01 -1.300120502710342407e-01 7.910813204944133759e-03 3.034926578402519226e-02 6.061291694641113281e-02 -1.168770939111709595e-01 1.602410674095153809e-01 1.828944832086563110e-01 -1.383380740880966187e-01 2.436415702104568481e-01 1.110967919230461121e-01 2.139402627944946289e-01 -3.923494815826416016e-01 -3.042733967304229736e-01 2.237819321453571320e-02 2.809251546859741211e-01 -1.469364166259765625e-01
-6.546017527580261230e-02 1.437197253108024597e-02 1.810825318098068237e-01 2.574956417083740234e-01 -1.753717362880706787e-01 -2.685632705688476562e-01 6.655999273061752319e-02 2.295439839363098145e-01 2.626661956310272217e-01 3.081080615520477295e-01 -2.491649053990840912e-02 -1.539209485054016113e-01 -2.963345870375633240e-02 -1.481155008077621460e-01 9.806030988693237305e-02 1.342468261718750000e-01 -5.431174114346504211e-02 -4.198028892278671265e-02 7.388602942228317261e-02 6.090944632887840271e-02 1.004803031682968140e-01 1.666521579027175903e-01 -7.193903625011444092e-02 -2.027048170566558838e-01 1.593797057867050171e-01 2.105397284030914307e-01 8.805204182863235474e-02 -4.438164830207824707e-01 -2.964590787887573242e-01 -1.802278333343565464e-03 -1.782327145338058472e-01 7.478186488151550293e-02
5.994456261396408081e-02 4.601365420967340469e-03 1.168615520000457764e-01 4.560821503400802612e-02 9.839612990617752075e-02 -1.501742899417877197e-01 -3.504108637571334839e-02 3.327689170837402344e-01 1.235560253262519836e-01 -1.016808450222015381e-01 1.958851069211959839e-01 1.033327579498291016e-01 2.439913302659988403e-01 -1.972009688615798950e-01 -4.034074395895004272e-02 2.610101401805877686e-01 -9.042032063007354736e-03 -6.465502083301544189e-02 -2.617037892341613770e-01 -2.957076951861381531e-02 -1.410319358110427856e-01 -8.256424218416213989e-03 -3.046498894691467285e-01 3.179639205336570740e-02 3.495937287807464600e-01 6.294310837984085083e-02 7.382211834192276001e-02 -3.694011270999908447e-01 -2.790787816047668457e-01 -1.356112658977508545e-01 -5.647705495357513428e-02 -1.966431736946105957e-01
3.137003183364868164e-01 -1.370944678783416748e-01 -1.831739693880081177e-01 4.653246104717254639e-01 6.576578319072723389e-02 4.397622868418693542e-02 -2.950514899566769600e-03 4.246991127729415894e-02 2.756063453853130341e-02 1.294300556182861328e-01 1.878109276294708252e-01 -1.650951057672500610e-01 2.145845256745815277e-02 1.377071440219879150e-01 9.638693928718566895e-02 1.886642873287200928e-01 -1.160112395882606506e-01 -2.657622471451759338e-02 2.371444851160049438e-01 1.290954500436782837e-01 -2.319525182247161865e-01 2.014334499835968018e-01 1.932669579982757568e-01 2.128391712903976440e-01 3.781180977821350098e-01 4.697209596633911133e-02 1.783657968044281006e-01 -9.059303998947143555e-02 -1.675706803798675537e-01 -4.210557788610458374e-02 2.764264680445194244e-02 1.950466632843017578e-02
-1.602641195058822632e-01 2.732654288411140442e-02 1.208932995796203613e-01 4.615955054759979248e-01 -2.325209677219390869e-01 -2.195186018943786621e-01 -1.388043314218521118e-01 1.627843379974365234e-01 6.110854819416999817e-02 9.997086971998214722e-02 1.923159658908843994e-01 -4.228017479181289673e-02 -1.697972267866134644e-01 -1.914822459220886230e-01 7.596495747566223145e-02 -7.793192751705646515e-03 2.524624764919281006e-01 2.339222431182861328e-01 3.101522801443934441e-03 1.687592566013336182e-01 -1.977015286684036255e-01 2.140992134809494019e-01 -3.236757963895797729e-02 -1.125896200537681580e-01 7.197450101375579834e-02 2.193532735109329224e-01 8.950140327215194702e-02 -1.693518608808517456e-01 -3.201889991760253906e-01 -1.427147686481475830e-01 -3.584022819995880127e-02 1.194967329502105713e-01
-2.045391947031021118e-01 1.289619803428649902e-01 -1.378757059574127197e-01 2.937826216220855713e-01 -1.899870634078979492e-01 -3.210300207138061523e-01 4.760438576340675354e-02 1.506262123584747314e-01 1.772228330373764038e-01 1.227379143238067627e-01 1.702937185764312744e-01 -1.179737225174903870e-01 -2.262987196445465088e-01 -1.080200746655464172e-01 2.848472259938716888e-02 1.697615832090377808e-01 -2.791826799511909485e-02 -1.467034965753555298e-02 2.198112308979034424e-01 7.435883581638336182e-02 -5.148663371801376343e-02 -1.156442835927009583e-01 -1.478408724069595337e-01 -7.853037118911743164e-02 1.579731255769729614e-01 2.168110460042953491e-01 2.677619159221649170e-01 -3.621301651000976562e-01 -3.339512348175048828e-01 -4.225433617830276489e-02 -5.628461018204689026e-02 6.423744838684797287e-03
-5.564257502555847168e-02 -2.465181946754455566e-01 -5.670754984021186829e-02 1.924308836460113525e-01 6.035202369093894958e-02 1.183271631598472595e-01 1.691991537809371948e-01 -2.713621594011783600e-02 -5.195338651537895203e-02 -8.694194257259368896e-02 2.589758336544036865e-01 3.205937147140502930e-01 7.675471156835556030e-02 -3.096387684345245361e-01 1.039548888802528381e-01 2.921521961688995361e-01 -1.630392670631408691e-01 -1.003515049815177917e-01 -4.956835135817527771e-02 -1.874685101211071014e-02 -1.826193183660507202e-01 9.134700894355773926e-02 9.763099998235702515e-02 -8.095806092023849487e-02 3.645083904266357422e-01 2.043473124504089355e-01 1.543145626783370972e-01 1.141296178102493286e-01 -3.292148113250732422e-01 -1.247646659612655640e-01 -1.522979736328125000e-01 -1.224672347307205200e-01
-2.442122548818588257e-01 8.580078929662704468e-02 -9.912747144699096680e-02 5.408839881420135498e-02 1.774979382753372192e-02 -3.096236288547515869e-01 4.697132483124732971e-02 2.956888973712921143e-01 -1.058769300580024719e-01 1.748486310243606567e-01 1.701737642288208008e-01 9.765345603227615356e-02 -7.324920594692230225e-02 -2.391853183507919312e-02 2.941405177116394043e-01 1.690827459096908569e-01 3.209211826324462891e-01 -4.618498682975769043e-02 2.030830234289169312e-01 -5.064908415079116821e-02 -2.202726453542709351e-01 2.723003029823303223e-01 2.125398255884647369e-03 -2.669109776616096497e-02 8.009267598390579224e-02 6.051560863852500916e-02 -4.629651084542274475e-02 -3.216756582260131836e-01 -3.298962116241455078e-01 -5.895259976387023926e-02 -1.667505949735641479e-01 7.056994736194610596e-02
1.665721237659454346e-01 6.477809697389602661e-02 -5.574356392025947571e-02 2.004108130931854248e-01 -1.639013364911079407e-02 -2.317705191671848297e-02 8.923831582069396973e-02 1.353538483381271362e-01 -2.722537815570831299e-01 -2.714438596740365028e-03 2.793318033218383789e-02 8.189114183187484741e-02 8.689211681485176086e-03 4.271484911441802979e-02 2.380090355873107910e-01 -1.231175586581230164e-01 7.774248719215393066e-02 -2.956290543079376221e-01 1.451261192560195923e-01 -2.913912534713745117e-01 -1.348464190959930420e-01 1.112323775887489319e-01 -1.543109714984893799e-01 -4.283478111028671265e-02 5.449320077896118164e-01 1.937004365026950836e-02 4.106686711311340332e-01 -7.772009074687957764e-02 -8.558084070682525635e-02 6.622616946697235107e-02 -4.123145714402198792e-02 3.652900457382202148e-02
6.068256124854087830e-02 -2.664573788642883301e-01 9.937430173158645630e-02 5.343092978000640869e-02 -2.312964349985122681e-01 7.352513819932937622e-02 -1.706981956958770752e-01 2.652511373162269592e-02 2.244804650545120239e-01 -3.017393052577972412e-01 1.838931888341903687e-01 2.105331569910049438e-01 5.533409770578145981e-03 6.090275198221206665e-02 1.267788261175155640e-01 1.104951873421669006e-01 -3.891758993268013000e-02 1.259403489530086517e-02 1.767141968011856079e-01 -3.112374991178512573e-02 -5.210960283875465393e-02 2.514980137348175049e-01 -3.658996224403381348e-01 2.380255758762359619e-01 8.976644277572631836e-02 -1.189310848712921143e-01 4.192267954349517822e-01 4.123772680759429932e-02 -2.079215198755264282e-01 -6.188350543379783630e-02 -1.969767548143863678e-02 1.864487230777740479e-01
2.038651704788208008e-01 -1.831993311643600464e-01 1.668309420347213745e-01 2.917095124721527100e-01 -2.685954868793487549e-01 -9.431312233209609985e-02 3.801671266555786133e-01 5.263283103704452515e-02 4.425700381398200989e-02 1.061460673809051514e-01 1.539225727319717407e-01 1.654605120420455933e-01 -1.202235221862792969e-01 8.102433383464813232e-02 -7.888864725828170776e-03 -5.301451310515403748e-02 3.068900704383850098e-01 8.172910660505294800e-02 1.991366595029830933e-02 -4.479572642594575882e-03 -1.977184265851974487e-01 -2.035095915198326111e-02 2.033778131008148193e-01 -1.066834330558776855e-01 2.111006677150726318e-01 -6.848299503326416016e-02 3.120162785053253174e-01 -2.220856100320816040e-01 -2.384250909090042114e-01 -9.826884418725967407e-02 -8.284041285514831543e-02 -1.805656701326370239e-01
-1.160171777009963989e-01 7.934959232807159424e-02 1.364572048187255859e-01 8.786928653717041016e-02 -1.713798195123672485e-01 2.079399861395359039e-02 4.110021889209747314e-02 3.510789200663566589e-02 -1.010268181562423706e-01 2.023759037256240845e-01 3.246403634548187256e-01 1.863432824611663818e-01 -1.715727299451828003e-01 -1.210230514407157898e-01 1.544354110956192017e-01 -2.136804349720478058e-02 1.294385343790054321e-01 2.172370702028274536e-01 2.948261797428131104e-01 1.293423771858215332e-01 1.338890194892883301e-02 1.382668465375900269e-01 1.181780099868774414e-01 1.434397790580987930e-02 1.261696666479110718e-01 1.158388033509254456e-01 5.209889635443687439e-02 -3.287170231342315674e-01 -4.845977127552032471e-01 -2.222153991460800171e-01 1.478109806776046753e-01 -1.194664835929870605e-01
9.728441387414932251e-02 -1.792528182268142700e-01 2.256047576665878296e-01 2.720295488834381104e-01 -9.834348410367965698e-02 1.529632061719894409e-01 -1.983374953269958496e-01 2.272261530160903931e-01 2.422258704900741577e-01 -5.793882533907890320e-02 -1.470690965652465820e-01 1.715641766786575317e-01 -2.644858509302139282e-02 -1.671424955129623413e-01 1.299106180667877197e-01 7.886976748704910278e-02 1.149440780282020569e-01 8.103771135210990906e-03 1.170689910650253296e-01 -4.347100853919982910e-02 -2.191826254129409790e-01 8.162362128496170044e-02 -1.062631532549858093e-01 -1.391359604895114899e-02 2.922841012477874756e-01 -1.903545409440994263e-01 2.671464681625366211e-01 1.717364788055419922e-01 -3.027307093143463135e-01 3.181728348135948181e-02 2.092323154211044312e-01 3.010271489620208740e-01
-6.477539986371994019e-02 1.756864786148071289e-02 1.405079662799835205e-01 2.589153945446014404e-01 4.859190061688423157e-02 -2.594773890450596809e-03 -2.191785424947738647e-01 5.977558903396129608e-03 1.044087931513786316e-01 -1.297112107276916504e-01 3.400938510894775391e-01 4.546885937452316284e-02 -8.545816526748239994e-04 2.043002694845199585e-01 2.744226455688476562e-01 3.085748255252838135e-01 1.354918479919433594e-01 6.204441189765930176e-02 -3.098235093057155609e-02 -7.879457622766494751e-02 -2.216064035892486572e-01 2.569835484027862549e-01 2.532506287097930908e-01 1.625745296478271484e-01 3.628948628902435303e-01 -8.949738740921020508e-02 3.002736866474151611e-01 -6.063987314701080322e-02 -3.227365016937255859e-02 -6.982760131359100342e-02 -5.472811311483383179e-02 -1.516610085964202881e-01
-4.952644929289817810e-02 2.423951625823974609e-01 4.618958011269569397e-02 6.215921416878700256e-02 -1.141825765371322632e-01 -1.645354181528091431e-01 5.727856978774070740e-02 4.712407663464546204e-02 9.228318184614181519e-02 -3.921793028712272644e-02 1.205246597528457642e-01 -9.918960183858871460e-02 1.883114129304885864e-01 -2.878580689430236816e-01 7.098437100648880005e-02 7.640302926301956177e-02 1.466088294982910156e-01 4.767616279423236847e-03 1.954818516969680786e-01 1.804794520139694214e-01 -9.754140861332416534e-03 1.979631334543228149e-01 -3.192083211615681648e-03 -1.040978655219078064e-01 5.368252098560333252e-02 1.774916946887969971e-01 1.571925580501556396e-01 -3.113440275192260742e-01 -5.402612686157226562e-01 9.378749877214431763e-02 1.624939441680908203e-01 -3.130786716938018799e-01
-1.782497614622116089e-01 -4.636733606457710266e-02 -4.419218003749847412e-02 2.370096892118453979e-01 -2.246913015842437744e-01 -4.981270432472229004e-01 -1.447946857661008835e-02 1.643956452608108521e-01 3.861327655613422394e-03 1.942003704607486725e-02 1.456307768821716309e-01 7.190064340829849243e-02 -7.222125679254531860e-02 -1.486088931560516357e-01 -1.361155062913894653e-01 -5.727830156683921814e-02 2.430792152881622314e-01 2.327514588832855225e-01 1.748839169740676880e-01 1.288613677024841309e-01 -1.059951260685920715e-01 2.141386717557907104e-01 1.085910722613334656e-01 -1.170019134879112244e-01 2.109096571803092957e-02 8.347516506910324097e-02 3.139822781085968018e-01 -1.658627688884735107e-01 -3.038411438465118408e-01 -8.535254746675491333e-02 1.681672483682632446e-01 4.247920587658882141e-02
2.459640949964523315e-01 1.521082967519760132e-01 2.737587392330169678e-01 2.643786072731018066e-01 -2.555460631847381592e-01 -4.137083515524864197e-02 -1.297946721315383911e-01 -7.086156308650970459e-02 1.839456558227539062e-01 2.942374050617218018e-01 1.758404821157455444e-01 2.053452283143997192e-01 3.451502695679664612e-02 -7.769669592380523682e-02 -2.559443414211273193e-01 2.287325263023376465e-01 2.147071510553359985e-01 -2.242116928100585938e-01 4.714928939938545227e-02 -1.516767442226409912e-01 -4.941572248935699463e-02 3.151230514049530029e-01 -7.076163589954376221e-02 6.919435411691665649e-02 2.041427642107009888e-01 1.536436378955841064e-01 2.025855183601379395e-01 -7.022662460803985596e-02 -2.512669423595070839e-03 7.980486005544662476e-02 1.614083535969257355e-02 -1.142882332205772400e-01
-3.755363076925277710e-02 -1.376484334468841553e-01 -1.264437735080718994e-01 4.859416931867599487e-02 2.736040391027927399e-02 -1.340888440608978271e-01 -2.546542882919311523e-01 3.151042163372039795e-01 2.943108603358268738e-02 1.030644401907920837e-01 6.733756512403488159e-02 1.898395717144012451e-01 3.177618607878684998e-02 9.563974291086196899e-02 1.155096888542175293e-01 4.613715708255767822e-01 1.242895126342773438e-01 -3.963031992316246033e-02 2.269835025072097778e-02 3.515204787254333496e-02 1.888171024620532990e-02 7.414675503969192505e-02 -2.077200859785079956e-01 -1.218844670802354813e-02 4.564651250839233398e-01 -2.151848673820495605e-01 1.315975040197372437e-01 -2.464937120676040649e-01 1.305669993162155151e-01 2.540768384933471680e-01 7.807504385709762573e-02 -4.050006717443466187e-02
-5.616215243935585022e-02 -1.595491766929626465e-01 2.773509025573730469e-01 3.986242711544036865e-01 -1.566895097494125366e-01 -2.221773192286491394e-02 2.524115443229675293e-01 1.670207455754280090e-02 -2.702956199645996094e-01 5.439747590571641922e-03 8.478223532438278198e-02 1.085139578208327293e-03 2.000271379947662354e-01 4.118819162249565125e-02 1.043886691331863403e-01 2.380784153938293457e-01 1.795501261949539185e-01 -2.514972910284996033e-02 2.703051567077636719e-01 -5.106743797659873962e-02 -4.299572482705116272e-02 2.055121958255767822e-01 7.309109717607498169e-02 -1.545369476079940796e-01 2.103582471609115601e-01 -6.808484345674514771e-02 -1.691515892744064331e-01 -1.414103060960769653e-01 -3.161937594413757324e-01 -2.514700591564178467e-01 -1.183508709073066711e-01 -1.989573240280151367e-02
5.388679448515176773e-03 -1.389050334692001343e-01 -1.000043973326683044e-01 -8.792689442634582520e-02 -2.769516110420227051e-01 -1.806820780038833618e-01 -4.788717254996299744e-02 2.754865884780883789e-01 7.123781740665435791e-02 5.620307847857475281e-02 3.223861157894134521e-01 -5.269041750580072403e-03 -1.318544596433639526e-01 1.448063459247350693e-02 1.723340004682540894e-01 1.831532642245292664e-02 -6.331723928451538086e-02 -1.286083087325096130e-02 2.806046605110168457e-01 -1.843042373657226562e-01 -1.787743419408798218e-01 2.042010873556137085e-01 1.032219976186752319e-01 -1.792555898427963257e-01 3.369596321135759354e-03 -9.150490164756774902e-02 2.587089538574218750e-01 -2.115797102451324463e-01 -4.364049434661865234e-01 -2.260099202394485474e-01 5.861382186412811279e-02 -1.311978250741958618e-01
-7.406694930978119373e-04 -1.002883315086364746e-01 -1.250075846910476685e-01 2.055762559175491333e-01 -4.218206554651260376e-02 -9.974258393049240112e-02 7.189463824033737183e-02 1.496305316686630249e-01 -1.651881188154220581e-01 1.382777187973260880e-02 -7.976333051919937134e-02 4.810149595141410828e-02 -9.602104872465133667e-02 8.493305183947086334e-03 1.251775324344635010e-01 3.666341006755828857e-01 3.062480390071868896e-01 7.126044481992721558e-02 3.722219914197921753e-02 8.018782734870910645e-02 -1.125563383102416992e-01 2.459068149328231812e-01 3.248740732669830322e-01 1.427968032658100128e-02 3.579972386360168457e-01 -1.118865534663200378e-01 1.709287315607070923e-01 1.025375798344612122e-01 -3.614711463451385498e-01 2.115402184426784515e-02 -2.484458088874816895e-01 1.960044652223587036e-01
-2.485549002885818481e-01 1.991030871868133545e-01 1.809813827276229858e-01 3.660253584384918213e-01 -1.355930864810943604e-01 -6.565955281257629395e-02 1.326496154069900513e-01 -1.104974672198295593e-01 5.438030138611793518e-02 1.680781692266464233e-01 1.812647581100463867e-01 1.997728087007999420e-02 1.859906464815139771e-01 9.741444140672683716e-03 -3.764361143112182617e-02 1.369122266769409180e-01 4.264481067657470703e-01 -9.024424850940704346e-02 2.135329842567443848e-01 -1.553928107023239136e-01 9.261368215084075928e-02 3.720750287175178528e-02 -1.279085725545883179e-01 -8.376271277666091919e-02 3.586523830890655518e-01 8.517582714557647705e-02 -1.277056057006120682e-02 -1.921389400959014893e-01 -2.447266280651092529e-01 -5.364549532532691956e-02 3.081613779067993164e-02 -1.739687472581863403e-01
1.557169258594512939e-01 -1.707104034721851349e-02 9.971582144498825073e-02 1.473696678876876831e-01 -8.462059497833251953e-02 7.701713591814041138e-02 -2.796056270599365234e-01 2.030757069587707520e-01 -1.329362839460372925e-01 9.627272933721542358e-02 -1.081808581948280334e-01 -1.298370510339736938e-01 6.629356741905212402e-02 -2.578541934490203857e-01 1.336865872144699097e-01 2.476215362548828125e-01 1.306366026401519775e-01 -3.266353905200958252e-02 5.748258903622627258e-02 -1.530253421515226364e-02 9.731859713792800903e-02 3.273961842060089111e-01 -1.514848768711090088e-01 1.050474271178245544e-01 2.002037465572357178e-01 -3.392894864082336426e-01 1.210001185536384583e-01 -3.581207990646362305e-01 -3.357994258403778076e-01 -3.281063959002494812e-02 1.445635110139846802e-01 2.398104779422283173e-02
-2.017213590443134308e-02 7.577604800462722778e-02 2.304626703262329102e-01 2.387930601835250854e-01 -1.754785925149917603e-01 -2.374462187290191650e-01 3.969037160277366638e-02 1.062633190304040909e-02 1.365528628230094910e-02 2.266245782375335693e-01 2.915641367435455322e-01 -6.008884310722351074e-02 6.200851500034332275e-02 -1.628812551498413086e-01 -8.011022210121154785e-02 4.840794578194618225e-02 3.324718773365020752e-01 1.566327512264251709e-01 8.815684169530868530e-02 -1.031482405960559845e-02 2.910402370616793633e-03 4.335912689566612244e-02 1.654535979032516479e-01 2.397825196385383606e-02 2.673203945159912109e-01 2.356804907321929932e-01 5.276148393750190735e-02 -2.784561216831207275e-01 -4.524619579315185547e-01 -1.310203820466995239e-01 1.141408607363700867e-01 -2.283367700874805450e-02
-5.789269134402275085e-02 -2.165731936693191528e-01 1.034595351666212082e-02 4.338540136814117432e-01 -1.882378309965133667e-01 -1.785725057125091553e-01 -1.657990813255310059e-01 7.412263005971908569e-02 1.025273948907852173e-01 4.453144222497940063e-02 4.899062216281890869e-02 3.114218413829803467e-01 4.529695026576519012e-03 -3.422216773033142090e-01 2.323511689901351929e-01 1.542544811964035034e-01 5.561981350183486938e-02 -8.117919415235519409e-02 1.119826138019561768e-01 -1.872904151678085327e-01 3.059058785438537598e-01 1.831675469875335693e-01 1.573753207921981812e-01 -7.145921140909194946e-02 -2.964674122631549835e-02 -1.594659835100173950e-01 7.469210028648376465e-02 5.572384968400001526e-02 -2.854350507259368896e-01 -5.828768014907836914e-02 -9.439626336097717285e-02 -1.059688329696655273e-01
1.875429898500442505e-01 2.444859743118286133e-01 6.060354411602020264e-02 2.320318818092346191e-01 1.383515149354934692e-01 -1.631115823984146118e-01 -1.017491370439529419e-01 2.156805247068405151e-02 -8.152961730957031250e-03 2.434743493795394897e-01 5.003336071968078613e-02 -9.059494733810424805e-02 -1.962983608245849609e-02 5.393766611814498901e-02 3.141749203205108643e-01 2.352663278579711914e-01 1.423080414533615112e-01 4.024818539619445801e-02 3.683183193206787109e-01 -1.383222341537475586e-01 -1.664107590913772583e-01 2.928653955459594727e-01 1.167626008391380310e-01 8.654645830392837524e-02 2.785831093788146973e-01 -3.784933686256408691e-02 3.030585944652557373e-01 -6.670955568552017212e-02 -1.904026605188846588e-02 -1.273795217275619507e-01 2.450809031724929810e-01 1.823287643492221832e-02
1.033217296935617924e-03 -1.069718897342681885e-01 -1.597920805215835571e-01 2.247749567031860352e-01 1.147893723100423813e-02 9.333119541406631470e-02 -2.709711492061614990e-01 1.804161816835403442e-03 1.953617669641971588e-02 6.320369243621826172e-02 -2.532352320849895477e-02 1.178664434701204300e-02 -2.864779829978942871e-01 -2.654425501823425293e-01 -1.591151952743530273e-01 2.537155449390411377e-01 -1.023199334740638733e-01 8.802993595600128174e-02 2.470596581697463989e-01 2.132497876882553101e-01 -2.030203491449356079e-01 7.788068149238824844e-03 -5.288376659154891968e-02 1.253746598958969116e-01 3.518807888031005859e-01 -1.178771108388900757e-01 3.619547784328460693e-01 -3.253168165683746338e-01 3.591274097561836243e-02 -5.714979767799377441e-02 1.254095733165740967e-01 -5.904001370072364807e-02
-2.481508404016494751e-01 1.172671988606452942e-01 7.349601015448570251e-03 8.077631145715713501e-02 -7.601967453956604004e-02 -3.483392894268035889e-01 -5.440337210893630981e-02 7.857416570186614990e-02 -3.725538402795791626e-02 -1.686126291751861572e-01 2.875327765941619873e-01 1.036386638879776001e-01 -1.671939641237258911e-01 -1.362623423337936401e-01 3.217781484127044678e-01 3.869142234325408936e-01 1.577736437320709229e-01 5.845364928245544434e-02 2.114274799823760986e-01 -2.048328965902328491e-01 -2.931298455223441124e-03 1.859889030456542969e-01 -2.120826989412307739e-01 -1.000230610370635986e-01 -8.944062143564224243e-02 5.441151559352874756e-02 8.550400286912918091e-02 -1.565244644880294800e-01 -2.455210983753204346e-01 -9.260318428277969360e-02 1.126427389681339264e-02 -2.062354534864425659e-01
1.149077564477920532e-01 -9.449096769094467163e-02 8.573719114065170288e-02 3.972735255956649780e-02 -2.753881216049194336e-01 1.450402848422527313e-02 9.464828670024871826e-02 1.791260838508605957e-01 -1.961276307702064514e-02 -3.728041425347328186e-02 1.907481700181961060e-01 2.200606651604175568e-02 1.433266848325729370e-01 -2.010683715343475342e-01 2.709691226482391357e-01 5.219162702560424805e-01 1.233943179249763489e-01 1.433694809675216675e-01 4.298076406121253967e-02 -1.325746625661849976e-01 -3.288724124431610107e-01 -2.074813470244407654e-02 -2.539497055113315582e-02 1.509466767311096191e-01 3.766848444938659668e-01 -1.076043993234634399e-01 -4.815117269754409790e-02 -1.539133340120315552e-01 4.462589044123888016e-03 -1.239736303687095642e-01 1.502273380756378174e-01 -4.186091944575309753e-02
2.605283260345458984e-01 5.769661441445350647e-02 -7.070157676935195923e-02 3.254572451114654541e-01 1.205591261386871338e-01 -5.520491302013397217e-02 -1.224018111824989319e-01 -1.338523626327514648e-01 -3.228788962587714195e-03 -8.301296085119247437e-02 1.722387969493865967e-01 2.480962686240673065e-02 1.765339374542236328e-01 8.578683435916900635e-02 2.629924118518829346e-01 2.387767881155014038e-01 -2.460113028064370155e-04 -7.796445488929748535e-02 -3.300451859831809998e-02 -7.721108198165893555e-02 -1.259505152702331543e-01 2.708879411220550537e-01 2.232919484376907349e-01 -8.924315683543682098e-03 4.019284248352050781e-01 1.053879410028457642e-02 4.325520992279052734e-01 4.861996695399284363e-02 -1.148728132247924805e-01 1.340862065553665161e-01 -1.733594238758087158e-01 -2.906329184770584106e-02
-1.268961280584335327e-01 4.602853581309318542e-02 1.076013222336769104e-01 2.141005694866180420e-01 -3.416542708873748779e-01 -8.181705325841903687e-02 1.116566285490989685e-01 1.717585325241088867e-01 9.590914845466613770e-02 2.462638728320598602e-02 3.578035533428192139e-02 1.399794518947601318e-01 -1.663486957550048828e-01 -9.250542521476745605e-02 -7.012948393821716309e-02 2.339853048324584961e-01 1.466723997145891190e-02 -7.883738726377487183e-02 -5.043401569128036499e-02 5.121000856161117554e-02 -3.002019226551055908e-01 1.811311393976211548e-01 -2.767364680767059326e-01 -2.045268565416336060e-01 3.778591379523277283e-02 -2.065205760300159454e-02 2.560505867004394531e-01 -4.343109428882598877e-01 -2.056500166654586792e-01 -2.333796769380569458e-01 -1.538691967725753784e-01 -5.458559095859527588e-02
-7.758120447397232056e-02 -9.532193653285503387e-04 -3.421547263860702515e-02 2.821977138519287109e-01 1.799944490194320679e-01 -1.455262154340744019e-01 -6.990610063076019287e-02 -2.622525393962860107e-01 6.087324395775794983e-02 -9.353636205196380615e-02 3.475830554962158203e-01 2.295673787593841553e-01 2.280836254358291626e-01 -1.713091582059860229e-01 1.660239845514297485e-01 2.394452095031738281e-01 -2.506430447101593018e-01 -2.465228550136089325e-02 -1.235239654779434204e-01 -1.575663536787033081e-01 -2.646256685256958008e-01 1.022215485572814941e-01 2.450197935104370117e-03 1.485003679990768433e-01 2.860308289527893066e-01 6.139766797423362732e-02 2.829355299472808838e-01 -4.396424070000648499e-02 -2.043272405862808228e-01 -4.483450949192047119e-02 -4.607022181153297424e-02 -1.191559210419654846e-01
-7.137362263165414333e-04 -1.013373509049415588e-01 2.749523818492889404e-01 3.046843111515045166e-01 -1.547265052795410156e-01 7.573083788156509399e-02 -6.079665198922157288e-02 3.016483783721923828e-01 -2.301123887300491333e-01 2.118780165910720825e-01 3.483068048954010010e-01 1.104043796658515930e-01 1.503903139382600784e-02 7.396531105041503906e-02 -1.347143501043319702e-01 9.219493716955184937e-02 1.007243525236845016e-02 -1.155465692281723022e-01 -3.786620870232582092e-02 1.274396628141403198e-01 3.187231123447418213e-01 2.593086659908294678e-01 4.925618693232536316e-02 -7.783105224370956421e-02 1.596579402685165405e-01 3.084908127784729004e-01 1.657215505838394165e-01 -2.293585389852523804e-01 -8.884838968515396118e-02 -6.022229418158531189e-02 8.928605914115905762e-02 6.770747900009155273e-02
6.460990011692047119e-02 -1.909528672695159912e-02 2.822844982147216797e-01 2.130929231643676758e-01 1.451959311962127686e-01 -2.760816216468811035e-01 -6.698430329561233521e-02 8.524793386459350586e-02 5.862902849912643433e-02 -2.335507869720458984e-01 1.698683947324752808e-01 3.633351624011993408e-02 3.102814964950084686e-02 1.051659211516380310e-01 2.872681915760040283e-01 2.450263351202011108e-01 1.276179105043411255e-01 -1.394644975662231445e-01 2.828933857381343842e-02 -1.060767546296119690e-01 -1.121596619486808777e-01 3.283418118953704834e-01 2.760774493217468262e-01 8.785177022218704224e-02 3.253856301307678223e-01 2.148506045341491699e-02 2.371513545513153076e-01 -7.011041045188903809e-02 1.654532998800277710e-01 -4.301399737596511841e-02 -1.767693459987640381e-01 -1.961846351623535156e-01
-7.760819047689437866e-02 -2.279409207403659821e-02 1.280572712421417236e-01 1.310914158821105957e-01 -2.036124467849731445e-01 -4.526251927018165588e-02 7.060202956199645996e-02 9.357054531574249268e-02 1.902249008417129517e-01 7.861257344484329224e-02 2.151503562927246094e-01 6.540405005216598511e-02 -5.952456593513488770e-02 -1.712982803583145142e-01 1.634757518768310547e-01 1.461923867464065552e-01 -9.773645550012588501e-02 -1.878490149974822998e-01 -1.470217760652303696e-02 -1.620224565267562866e-01 2.651696503162384033e-01 2.012071162462234497e-01 -1.761351823806762695e-01 1.669240184128284454e-02 -1.249979734420776367e-01 -3.685371279716491699e-01 3.008379638195037842e-01 -3.006485104560852051e-01 -3.160112202167510986e-01 2.167423963546752930e-01 -1.615752130746841431e-01 -1.000944748520851135e-01
2.640219032764434814e-01 2.739101089537143707e-02 -1.099864989519119263e-01 4.405044913291931152e-01 1.258108913898468018e-01 4.019690304994583130e-02 -1.282637864351272583e-01 4.039088264107704163e-02 -1.106835808604955673e-02 8.982529491186141968e-02 1.606874018907546997e-01 -1.286811847239732742e-02 -1.347419917583465576e-01 5.580237135291099548e-02 3.422185182571411133e-01 1.378778666257858276e-01 -5.572978779673576355e-02 -1.032845675945281982e-01 8.913978189229965210e-02 4.922295361757278442e-02 -5.461407080292701721e-02 3.765986859798431396e-01 1.285432726144790649e-01 -6.080474704504013062e-04 4.797199070453643799e-01 4.929971694946289062e-02 1.473684906959533691e-01 -9.241025894880294800e-02 -1.090624779462814331e-01 -1.867871135473251343e-01 3.500593453645706177e-02 -3.772040072362869978e-04
-4.412042722105979919e-02 -2.725077867507934570e-01 -1.900424659252166748e-01 3.774191439151763916e-01 -3.302651271224021912e-02 -6.225246191024780273e-02 -7.301668077707290649e-02 2.775540053844451904e-01 -4.463425651192665100e-02 9.643844515085220337e-02 1.079810410737991333e-02 -1.325543224811553955e-01 7.762306183576583862e-02 6.344655156135559082e-02 -1.810117512941360474e-01 7.570105046033859253e-02 -1.887060143053531647e-02 -1.320381164550781250e-01 4.688669145107269287e-01 2.045132778584957123e-02 -6.787144392728805542e-02 3.480381965637207031e-01 -1.562613099813461304e-01 3.433824330568313599e-02 1.961324363946914673e-01 -7.733955979347229004e-02 3.283883035182952881e-01 -4.969239607453346252e-02 -8.607316762208938599e-02 -2.307761646807193756e-02 -6.016589701175689697e-02 1.570799052715301514e-01
-1.062116771936416626e-01 4.583045840263366699e-02 7.841860502958297729e-02 2.942146956920623779e-01 -1.852297484874725342e-01 -3.957378268241882324e-01 1.603358834981918335e-01 1.118313223123550415e-01 -6.678476184606552124e-02 5.782305821776390076e-02 4.093037545680999756e-01 1.974342018365859985e-01 -2.822480536997318268e-02 -1.185924708843231201e-01 2.287510633468627930e-01 5.152229964733123779e-02 -2.136979401111602783e-01 -2.023476660251617432e-01 1.466753184795379639e-01 -1.769412010908126831e-01 -2.340137064456939697e-01 -2.462469413876533508e-02 -2.454736083745956421e-02 -7.943215221166610718e-02 2.530209720134735107e-01 -2.454659789800643921e-01 -7.888402789831161499e-02 6.514814496040344238e-02 -4.230269044637680054e-02 -1.060182079672813416e-01 -4.963343590497970581e-02 -1.693262457847595215e-01
2.293734997510910034e-01 7.609365135431289673e-02 -1.817769706249237061e-01 4.372712671756744385e-01 -2.112208306789398193e-02 1.086822375655174255e-01 -1.532704979181289673e-01 8.454792946577072144e-02 9.316828846931457520e-02 6.908873468637466431e-02 3.130672276020050049e-01 1.957752369344234467e-02 -2.362021245062351227e-02 -5.130264535546302795e-02 2.290705591440200806e-01 2.191906571388244629e-01 -1.934904754161834717e-01 -3.201219439506530762e-02 7.585298269987106323e-02 -2.273515053093433380e-02 -5.358888953924179077e-02 1.043794378638267517e-01 1.903185546398162842e-01 7.385367155075073242e-02 3.779085576534271240e-01 -1.512425858527421951e-02 2.695711553096771240e-01 1.633287072181701660e-01 -1.698205471038818359e-01 -1.704337447881698608e-01 1.449582725763320923e-01 -1.934700906276702881e-01
-4.482157900929450989e-02 2.224867939949035645e-01 -7.494468986988067627e-02 1.101842243224382401e-02 -3.391494154930114746e-01 -1.879093647003173828e-01 1.594030410051345825e-01 2.113993763923645020e-01 1.827861070632934570e-01 -1.225980371236801147e-02 3.648223876953125000e-01 -1.628769636154174805e-01 -1.300419121980667114e-01 -1.633888930082321167e-01 1.543571203947067261e-01 1.545762456953525543e-02 2.468346059322357178e-02 1.148807480931282043e-01 5.525104328989982605e-02 3.442386910319328308e-02 -1.585522592067718506e-01 2.418817430734634399e-01 -1.376302354037761688e-02 -9.185463935136795044e-02 2.196894139051437378e-01 2.064286023378372192e-01 2.485933303833007812e-01 -3.967746496200561523e-01 -1.789879798889160156e-01 6.408267468214035034e-02 4.054794088006019592e-02 -5.705170705914497375e-02
-1.766532659530639648e-02 -2.024434804916381836e-01 1.466563493013381958e-01 3.647273480892181396e-01 -2.283908575773239136e-01 -5.005104467272758484e-02 2.275481820106506348e-01 -1.504889577627182007e-01 -1.235150545835494995e-01 -4.905921965837478638e-02 2.413246035575866699e-01 1.980484277009963989e-01 -3.377896919846534729e-02 1.612716317176818848e-01 -6.472568958997726440e-02 6.835811585187911987e-02 1.759196668863296509e-01 5.725355073809623718e-02 3.288546800613403320e-01 -7.140356302261352539e-02 -1.981404870748519897e-01 2.324287891387939453e-01 2.714640200138092041e-01 -1.234991848468780518e-01 3.573437929153442383e-01 -5.517369508743286133e-02 5.873799324035644531e-02 2.214701287448406219e-02 -1.753588914871215820e-01 -9.848187118768692017e-02 -1.008262783288955688e-01 9.460767358541488647e-02
-4.344180226325988770e-03 3.069441020488739014e-02 6.156335398554801941e-02 3.520098626613616943e-01 -1.646400429308414459e-02 -2.577210962772369385e-01 -7.066393271088600159e-03 -1.632586866617202759e-02 -2.218434512615203857e-01 7.731436938047409058e-02 1.092684566974639893e-01 1.402109861373901367e-01 -2.423425465822219849e-01 -6.583092361688613892e-02 2.698950655758380890e-02 1.863810718059539795e-01 1.883374899625778198e-01 1.161359921097755432e-01 1.685803830623626709e-01 6.198494136333465576e-02 -8.199760317802429199e-02 3.483430147171020508e-01 4.934212937951087952e-02 -2.138208895921707153e-01 1.671301317401230335e-03 3.579303249716758728e-02 1.341428458690643311e-01 -2.474298477172851562e-01 -2.949180901050567627e-01 -4.019483327865600586e-01 1.452540755271911621e-01 -1.069169193506240845e-01
4.057372361421585083e-02 4.555661603808403015e-02 5.734187737107276917e-02 3.652441501617431641e-01 1.916067749261856079e-01 -2.464799396693706512e-02 1.591683030128479004e-01 -6.826017796993255615e-02 5.788240581750869751e-02 2.789996191859245300e-02 2.468446940183639526e-01 1.744040846824645996e-01 1.671228557825088501e-01 -2.723300755023956299e-01 2.759928405284881592e-01 1.038397699594497681e-01 -1.651691831648349762e-02 -4.965781569480895996e-01 2.981370985507965088e-01 -2.638787031173706055e-02 -2.180514931678771973e-01 2.124205529689788818e-01 -6.620781868696212769e-02 -9.876611083745956421e-02 8.337372541427612305e-02 -5.010054260492324829e-02 -1.833381131291389465e-02 4.459805320948362350e-03 -1.793803572654724121e-01 -1.297589838504791260e-01 6.053561344742774963e-02 -4.469583928585052490e-02
-1.057911850512027740e-02 -4.571984708309173584e-02 4.993057623505592346e-02 1.938667595386505127e-01 5.441039055585861206e-02 -8.390118181705474854e-02 3.534980118274688721e-01 -7.961785048246383667e-02 -4.355048760771751404e-02 -1.438705995678901672e-02 2.113592624664306641e-01 1.356300711631774902e-01 -1.036656051874160767e-01 -1.597737967967987061e-01 1.746917665004730225e-01 8.799130469560623169e-02 4.326635301113128662e-01 -1.551116108894348145e-01 8.919503539800643921e-02 -1.089681759476661682e-01 -1.603903174400329590e-01 1.534022539854049683e-01 -8.477188646793365479e-02 -5.525968037545681000e-03 2.622488141059875488e-01 -3.826560452580451965e-03 5.224097371101379395e-01 5.642354115843772888e-02 -9.376619011163711548e-02 -1.638762652873992920e-01 7.165931165218353271e-03 -9.257452189922332764e-02
-1.192274987697601318e-01 2.574725747108459473e-01 4.436302185058593750e-02 2.647352218627929688e-01 -1.692298650741577148e-01 -6.713552027940750122e-02 1.508304774761199951e-01 1.140315011143684387e-01 1.187012493610382080e-01 9.901751577854156494e-02 1.222339570522308350e-01 -2.265268117189407349e-01 -3.638448566198348999e-02 -5.692699179053306580e-02 2.450376003980636597e-01 5.769996047019958496e-01 2.503671050071716309e-01 9.781575202941894531e-02 9.738640487194061279e-02 -7.907486706972122192e-02 -5.799609422683715820e-02 9.934059344232082367e-03 1.822033971548080444e-01 6.523866206407546997e-02 1.536698490381240845e-01 1.478654146194458008e-01 2.462138235569000244e-01 -1.802324056625366211e-01 -1.301151365041732788e-01 -7.633947581052780151e-02 1.809384091757237911e-03 2.459936775267124176e-02
3.854023292660713196e-02 -8.168935030698776245e-02 2.244518250226974487e-01 1.183312013745307922e-01 -7.462546229362487793e-02 -9.853431582450866699e-02 -8.023961633443832397e-02 2.168700695037841797e-01 1.268225759267807007e-01 -1.229103058576583862e-01 4.067496359348297119e-01 -1.355111747980117798e-01 -6.439170986413955688e-02 -3.046350926160812378e-02 -1.687390916049480438e-02 2.739718854427337646e-01 2.184533923864364624e-01 2.946906723082065582e-02 -2.898616343736648560e-02 9.425674378871917725e-02 2.337042987346649170e-02 -4.484942555427551270e-02 -2.661422193050384521e-01 -2.215686440467834473e-01 3.462816774845123291e-01 1.899489760398864746e-01 2.455368041992187500e-01 -7.658889144659042358e-02 -4.699756205081939697e-02 7.566589862108230591e-02 -8.994799852371215820e-02 -3.799015879631042480e-01
-1.324844360351562500e-01 1.336733698844909668e-01 2.901451662182807922e-02 3.448004722595214844e-01 -4.202505052089691162e-01 -4.067700803279876709e-01 1.219739858061075211e-02 2.706194221973419189e-01 -1.539328992366790771e-01 -8.749623596668243408e-02 4.856699332594871521e-02 -5.017495900392532349e-02 -1.642071157693862915e-01 -4.643889889121055603e-02 1.306982189416885376e-01 1.367212086915969849e-01 1.726629137992858887e-01 1.637396067380905151e-01 9.620611369609832764e-02 1.549887955188751221e-01 1.580496430397033691e-01 1.399240344762802124e-01 -1.135758962482213974e-02 7.866671308875083923e-03 2.755964696407318115e-01 8.100222051143646240e-02 8.279522508382797241e-02 -5.836644768714904785e-02 -2.993469834327697754e-01 5.055943131446838379e-02 2.649549581110477448e-02 8.932287245988845825e-02
-1.517692394554615021e-02 1.269899774342775345e-02 1.963850706815719604e-01 4.254320859909057617e-01 -2.158637493848800659e-01 7.897590845823287964e-02 1.633477807044982910e-01 5.720090121030807495e-03 -1.737838424742221832e-02 -6.311098486185073853e-02 8.470360934734344482e-02 2.037266045808792114e-01 1.821431815624237061e-01 -2.817853689193725586e-01 3.678592741489410400e-01 2.010258138179779053e-01 -7.021000981330871582e-02 -9.864413738250732422e-02 7.568872720003128052e-02 -8.338660001754760742e-02 2.317022383213043213e-01 7.354060560464859009e-02 -2.398969382047653198e-01 4.839168861508369446e-02 -1.437003165483474731e-01 1.038238033652305603e-02 1.900015920400619507e-01 -1.144042611122131348e-01 -2.661308646202087402e-01 -5.624684505164623260e-03 1.856878846883773804e-01 -1.939368098974227905e-01
3.122688233852386475e-01 -7.130133360624313354e-02 -1.829203665256500244e-01 3.655264973640441895e-01 -3.113348223268985748e-02 -3.743184357881546021e-02 -3.459626436233520508e-02 4.086692351847887039e-03 -6.432854384183883667e-02 8.126015216112136841e-02 1.396310478448867798e-01 1.013867929577827454e-01 -9.260281175374984741e-02 6.085195764899253845e-02 3.431864678859710693e-01 1.180429682135581970e-01 -1.196447312831878662e-01 -9.229580312967300415e-02 9.142313897609710693e-02 -3.025735728442668915e-02 -6.185355409979820251e-02 2.670206427574157715e-01 2.345466017723083496e-01 2.228308022022247314e-01 4.033251106739044189e-01 -1.341826617717742920e-01 2.277118712663650513e-01 -1.052820906043052673e-01 -1.590592414140701294e-01 -2.447263300418853760e-01 3.554969560354948044e-03 -3.909817337989807129e-02
6.548665463924407959e-02 -1.666141301393508911e-02 2.004469484090805054e-01 1.875452548265457153e-01 -3.301031291484832764e-01 -3.733298480510711670e-01 -7.093337178230285645e-02 9.396747499704360962e-02 1.143427714705467224e-01 -1.704469025135040283e-01 2.392574101686477661e-01 7.632877677679061890e-02 -9.271305054426193237e-02 8.999127149581909180e-02 3.788131773471832275e-01 3.428568542003631592e-01 -2.341472916305065155e-02 -6.693973392248153687e-02 8.575286716222763062e-02 -1.615286245942115784e-02 -2.349808961153030396e-01 2.376946620643138885e-02 -1.672195643186569214e-02 -1.012740954756736755e-01 6.204463914036750793e-02 2.367417514324188232e-01 3.417636454105377197e-02 -3.422935009002685547e-01 -7.083570957183837891e-02 -6.776224821805953979e-02 1.451702602207660675e-02 -8.902889490127563477e-02
-1.673251092433929443e-01 -3.563776984810829163e-02 1.138700172305107117e-01 3.066158890724182129e-01 2.557370364665985107e-01 -9.265026450157165527e-02 1.336427778005599976e-01 -1.482465565204620361e-01 8.039623498916625977e-02 4.188873618841171265e-02 3.989182710647583008e-01 2.731930315494537354e-01 1.505250185728073120e-01 -3.074012696743011475e-01 1.851178407669067383e-01 1.812205612659454346e-01 -1.466421037912368774e-01 4.226737096905708313e-02 2.325876150280237198e-03 -5.609060823917388916e-02 -1.536522060632705688e-01 1.936282217502593994e-01 1.793242990970611572e-01 -1.585059016942977905e-01 3.342959880828857422e-01 7.730563730001449585e-02 2.144188582897186279e-01 -6.206652522087097168e-02 4.369000345468521118e-02 1.389491464942693710e-02 3.704320639371871948e-02 -8.844346553087234497e-02
1.073304843157529831e-02 2.256133258342742920e-01 -1.678928583860397339e-01 -3.100718744099140167e-02 -3.465791642665863037e-01 -2.139419615268707275e-01 -2.475328445434570312e-01 1.249921917915344238e-01 4.393548518419265747e-02 -3.318544477224349976e-02 2.859311103820800781e-01 -3.983620181679725647e-02 -6.452530622482299805e-02 -4.343086853623390198e-03 3.288153707981109619e-01 7.319040596485137939e-02 -6.403633952140808105e-02 -2.774877846240997314e-02 8.270599693059921265e-02 -8.855625987052917480e-02 -2.774085616692900658e-03 4.677402600646018982e-02 4.768496379256248474e-02 -1.471831798553466797e-01 2.041599303483963013e-01 -1.292309165000915527e-02 1.802369058132171631e-01 -3.599691987037658691e-01 -3.006150126457214355e-01 -3.511623144149780273e-01 -3.735958784818649292e-02 9.131912887096405029e-02
7.102927565574645996e-02 5.645724758505821228e-02 1.363775432109832764e-01 2.861550152301788330e-01 -1.871313527226448059e-02 -1.040204055607318878e-02 7.507771253585815430e-02 5.122587457299232483e-02 9.471359848976135254e-02 4.722462221980094910e-02 6.294958293437957764e-02 -5.647313967347145081e-02 -1.342486590147018433e-01 -1.288727521896362305e-01 -1.663743257522583008e-01 4.068935513496398926e-01 1.497367024421691895e-01 1.986860930919647217e-01 2.777842581272125244e-01 -1.612789630889892578e-01 7.859605364501476288e-03 1.993366181850433350e-01 1.680535227060317993e-01 -4.721890017390251160e-02 4.383968114852905273e-01 -1.108092442154884338e-01 3.010645210742950439e-01 1.544620096683502197e-01 -1.630531847476959229e-01 -1.765247136354446411e-01 -1.539180874824523926e-01 2.430795878171920776e-02
-6.492903083562850952e-02 -5.346960946917533875e-02 -4.222453385591506958e-02 1.558724939823150635e-01 -6.733381003141403198e-02 -8.467734605073928833e-02 -9.270905517041683197e-03 2.223278731107711792e-01 -1.127996742725372314e-01 -1.843634098768234253e-01 3.704114258289337158e-01 2.039253413677215576e-01 2.345177531242370605e-02 9.789518266916275024e-02 2.186825573444366455e-01 2.928462028503417969e-01 2.046592831611633301e-01 1.040975153446197510e-01 6.031630188226699829e-02 2.457928359508514404e-01 -3.292120397090911865e-01 2.596182823181152344e-01 -1.508270949125289917e-01 3.365349769592285156e-01 2.433253824710845947e-01 -1.150743290781974792e-01 3.753391280770301819e-02 -1.369064450263977051e-01 7.994996011257171631e-02 -1.942561822943389416e-03 6.819807738065719604e-02 6.480164825916290283e-02
6.099494919180870056e-02 1.100607290863990784e-01 -1.147393062710762024e-01 2.590889036655426025e-01 -1.739117056131362915e-01 -1.630292087793350220e-01 -6.513254716992378235e-03 2.564458549022674561e-01 2.032337635755538940e-01 2.572297453880310059e-01 9.002775698900222778e-02 1.130646169185638428e-01 -1.482992768287658691e-01 1.949934288859367371e-02 2.324612140655517578e-01 -8.171343803405761719e-02 2.489968761801719666e-02 3.380015864968299866e-02 5.909655243158340454e-02 1.408848464488983154e-01 -1.116392314434051514e-01 -4.000476375222206116e-02 3.524464741349220276e-02 9.827060252428054810e-02 1.537142992019653320e-01 7.904779165983200073e-02 1.783342361450195312e-01 -3.436923623085021973e-01 -5.570564270019531250e-01 -1.148605272173881531e-01 1.142561510205268860e-01 5.801444500684738159e-02
-8.834639936685562134e-02 -8.864546567201614380e-02 6.534113734960556030e-02 2.769679725170135498e-01 -2.901912033557891846e-01 -1.433346793055534363e-02 2.163036353886127472e-02 4.600005969405174255e-02 -1.070062862709164619e-03 1.306071728467941284e-01 1.913162618875503540e-01 3.635350242257118225e-02 7.878074049949645996e-02 1.012161374092102051e-02 3.640913069248199463e-01 2.839796245098114014e-01 -1.062180027365684509e-01 -2.822874486446380615e-01 9.936437755823135376e-02 3.862898796796798706e-02 -6.928837299346923828e-02 1.948086544871330261e-02 1.160553991794586182e-01 -3.366345167160034180e-01 3.066456019878387451e-01 2.753240168094635010e-01 1.005579084157943726e-01 -3.536211848258972168e-01 1.228380296379327774e-02 -3.474393486976623535e-02 2.938635088503360748e-02 -1.830448582768440247e-02
2.902278304100036621e-01 2.805437743663787842e-01 -5.570189654827117920e-02 3.162690997123718262e-01 -2.752405963838100433e-02 -8.530230075120925903e-02 1.147051677107810974e-01 1.733345985412597656e-01 3.966050967574119568e-02 -2.086120247840881348e-01 1.303579658269882202e-01 2.225810429081320763e-03 1.266676783561706543e-01 -3.093227744102478027e-01 8.312678337097167969e-02 2.875678539276123047e-01 1.470015645027160645e-01 1.521266698837280273e-01 8.088367991149425507e-03 -1.319754309952259064e-02 1.063032299280166626e-01 9.263981133699417114e-02 -1.436314135789871216e-01 1.458709221333265305e-02 3.752835988998413086e-01 5.689991638064384460e-02 -9.234111756086349487e-02 -2.393168359994888306e-01 -2.227803170680999756e-01 -2.700112462043762207e-01 -3.344679251313209534e-02 -5.442443303763866425e-03
-4.568123072385787964e-02 8.107651770114898682e-02 2.306298017501831055e-01 1.989693194627761841e-01 -4.005716368556022644e-02 -2.106321454048156738e-01 -2.376687973737716675e-01 5.854216217994689941e-02 1.088516935706138611e-01 -1.203431263566017151e-01 3.879587352275848389e-01 1.681775301694869995e-01 -5.237405374646186829e-02 5.435052327811717987e-03 1.971532553434371948e-01 2.351835370063781738e-01 -1.247410103678703308e-01 -4.889101535081863403e-02 -9.660453349351882935e-02 4.655261337757110596e-02 -3.102676868438720703e-01 2.235460579395294189e-01 1.571449786424636841e-01 1.415427625179290771e-01 2.995602190494537354e-01 -2.032842487096786499e-02 3.237708210945129395e-01 3.889829292893409729e-02 5.862136185169219971e-02 3.881972283124923706e-02 -2.603924274444580078e-01 3.067080490291118622e-02
-2.253118157386779785e-01 -3.656658157706260681e-02 -7.758260704576969147e-03 2.362236976623535156e-01 -2.565179169178009033e-01 -3.245730996131896973e-01 1.009405329823493958e-01 8.661726862192153931e-02 -1.073656901717185974e-01 2.641921043395996094e-01 3.207943141460418701e-01 2.087956070899963379e-01 1.126252785325050354e-01 -1.339147537946701050e-01 -1.170434504747390747e-01 1.588488519191741943e-01 1.247984096407890320e-01 -1.843661963939666748e-01 -4.638205468654632568e-02 1.385335111990571022e-03 -6.522297859191894531e-02 3.273265361785888672e-01 1.837920211255550385e-02 -7.965969853103160858e-03 8.894322812557220459e-02 4.738978296518325806e-02 6.647082418203353882e-02 6.062047928571701050e-02 -2.959922552108764648e-01 -3.510926291346549988e-02 -1.942677050828933716e-01 -3.121943175792694092e-01
6.607292685657739639e-03 -5.005040019750595093e-02 1.553760021924972534e-01 2.423738539218902588e-01 -4.671430215239524841e-02 -4.024040699005126953e-02 2.506281733512878418e-01 1.307056397199630737e-01 4.273119196295738220e-02 2.560913860797882080e-01 1.600497514009475708e-01 5.557817965745925903e-02 -3.456153869628906250e-01 -2.415384054183959961e-01 1.068626809865236282e-02 1.619254052639007568e-01 5.117174983024597168e-02 1.970280855894088745e-01 2.230829559266567230e-02 -2.645525895059108734e-02 -3.149656355381011963e-01 1.799812316894531250e-01 -5.849601700901985168e-02 -1.294940114021301270e-01 2.029046714305877686e-01 1.280315816402435303e-01 2.555591166019439697e-01 -3.338681757450103760e-01 -2.691096961498260498e-01 1.162841767072677612e-01 -6.371235102415084839e-02 -1.089077293872833252e-01
3.442316949367523193e-01 -1.057546585798263550e-01 -1.446774601936340332e-02 2.494141161441802979e-01 -4.709786921739578247e-02 1.236810013651847839e-01 -3.761259913444519043e-01 2.312401682138442993e-01 -8.464866876602172852e-02 3.509095683693885803e-02 9.297108650207519531e-02 1.191685721278190613e-01 1.281535327434539795e-01 -1.782637983560562134e-01 -1.453717350959777832e-01 3.967687785625457764e-01 1.516311019659042358e-01 -1.964346319437026978e-01 1.184632778167724609e-01 8.444181829690933228e-02 1.093459941330365837e-04 2.564528882503509521e-01 1.432014554738998413e-01 4.655727371573448181e-02 2.222267836332321167e-01 -2.161209881305694580e-01 8.887579292058944702e-02 -1.452956795692443848e-01 -1.742290556430816650e-01 3.128605196252465248e-03 9.925631433725357056e-02 3.064966015517711639e-02
2.847488820552825928e-01 6.198094412684440613e-02 -1.582496762275695801e-01 3.147751986980438232e-01 -1.577381044626235962e-01 9.672700613737106323e-02 -2.460942417383193970e-01 1.048755645751953125e-01 -3.668911010026931763e-02 1.672523766756057739e-01 6.114212796092033386e-03 2.073428966104984283e-02 1.842540949583053589e-01 -1.686958223581314087e-01 2.317606413271278143e-04 3.612947762012481689e-01 2.072932571172714233e-01 -2.089071273803710938e-02 -1.931409724056720734e-02 3.833858668804168701e-02 1.043991148471832275e-01 1.189636960625648499e-01 -1.687338016927242279e-02 -1.110550574958324432e-02 2.168816626071929932e-01 -2.755274474620819092e-01 1.058750525116920471e-01 -3.308446407318115234e-01 -3.436022996902465820e-01 1.591369360685348511e-01 1.313470769673585892e-02 6.732925027608871460e-02
1.691602617502212524e-01 5.544143915176391602e-02 -1.583204269409179688e-01 2.003576457500457764e-01 -1.262592077255249023e-01 4.680340737104415894e-02 -2.970306575298309326e-01 3.153259456157684326e-01 -5.786955356597900391e-02 1.555384844541549683e-01 2.289563715457916260e-01 3.183561936020851135e-02 -6.424303352832794189e-02 1.904942467808723450e-02 -1.307796835899353027e-01 2.449400424957275391e-01 -1.192850098013877869e-01 5.419087037444114685e-02 1.535105556249618530e-01 7.279419153928756714e-02 1.026233583688735962e-01 3.391585871577262878e-02 -8.401949703693389893e-02 3.328166902065277100e-01 4.763360917568206787e-01 -8.128801733255386353e-02 3.321210443973541260e-01 -1.002981141209602356e-01 1.963811740279197693e-02 -3.461851552128791809e-02 5.544818192720413208e-02 -2.614443749189376831e-02
-5.537510663270950317e-02 -8.107234537601470947e-02 -1.253631412982940674e-01 2.355187982320785522e-01 -4.469479322433471680e-01 -2.204246670007705688e-01 -1.157282441854476929e-01 2.533965408802032471e-01 -1.067526265978813171e-01 2.706328332424163818e-01 1.390722990036010742e-01 1.348913758993148804e-01 -4.377591982483863831e-02 4.334105551242828369e-02 1.437136828899383545e-01 6.978520005941390991e-02 -1.379533112049102783e-01 8.543030917644500732e-02 1.520386785268783569e-01 -8.733190596103668213e-02 -8.866374194622039795e-02 -1.634807586669921875e-01 1.655836589634418488e-02 5.557578802108764648e-02 1.859475821256637573e-01 8.915619552135467529e-02 6.900858134031295776e-02 -2.909636795520782471e-01 -3.958654701709747314e-01 -5.976418778300285339e-02 1.502734720706939697e-01 1.785986572504043579e-01
8.263792842626571655e-03 -7.277335971593856812e-02 1.939751058816909790e-01 1.786010414361953735e-01 6.006741151213645935e-02 -3.783279657363891602e-02 1.012895256280899048e-01 -1.018260493874549866e-01 1.139849051833152771e-02 -2.357999235391616821e-01 3.804299235343933105e-01 1.461705118417739868e-01 3.344879448413848877e-01 -1.848784089088439941e-02 1.156252846121788025e-01 4.446724057197570801e-01 -1.904937066137790680e-02 -1.795477271080017090e-01 -2.972511202096939087e-02 -1.992464065551757812e-02 -1.327750533819198608e-01 1.746332496404647827e-01 1.579870879650115967e-01 5.532472394406795502e-03 4.189816117286682129e-01 -3.358131274580955505e-02 1.593522727489471436e-01 1.037924364209175110e-02 -6.251115351915359497e-02 -2.916263975203037262e-02 -1.987918019294738770e-01 -2.906093746423721313e-02
-2.327316626906394958e-02 6.478573381900787354e-02 -1.029023248702287674e-02 3.487894535064697266e-01 6.549808382987976074e-02 -4.328943043947219849e-02 -1.577379740774631500e-02 4.549867287278175354e-02 3.045474588871002197e-01 -8.403977751731872559e-02 4.631053805351257324e-01 5.075084790587425232e-02 -1.654403209686279297e-01 -1.696472316980361938e-01 2.712204158306121826e-01 3.344630822539329529e-02 1.218386739492416382e-01 -1.641107052564620972e-01 1.461483687162399292e-01 5.727372318506240845e-02 -3.891919553279876709e-01 -3.495736792683601379e-02 1.508112996816635132e-01 8.060777932405471802e-02 6.664438545703887939e-02 -2.326520681381225586e-01 -4.748719558119773865e-02 -2.768624424934387207e-01 -5.458467081189155579e-02 -3.194387629628181458e-02 -1.430643349885940552e-01 -8.390486985445022583e-02
2.685801088809967041e-01 2.497787177562713623e-01 1.287249568849802017e-02 1.554952561855316162e-01 -2.908547967672348022e-02 -2.305470854043960571e-01 1.651321053504943848e-01 4.614762589335441589e-02 -6.124893575906753540e-02 -3.059060871601104736e-01 1.316193938255310059e-01 2.071689963340759277e-01 4.070732370018959045e-02 -2.233071774244308472e-01 -8.523492515087127686e-02 2.725772559642791748e-01 -2.948916284367442131e-03 1.080401167273521423e-01 -1.442100480198860168e-02 -1.560847610235214233e-01 2.309076189994812012e-01 9.363580495119094849e-02 -2.991045359522104263e-03 -8.961600251495838165e-03 4.422754645347595215e-01 -3.638283535838127136e-02 9.370186179876327515e-02 -1.949253231287002563e-01 -2.991454303264617920e-01 -1.245029196143150330e-01 1.737195998430252075e-02 -1.401801854372024536e-01
1.128884777426719666e-02 1.553440652787685394e-02 -1.294949501752853394e-01 3.553512096405029297e-01 1.547269523143768311e-01 -2.709160149097442627e-01 2.504884265363216400e-02 -1.147284135222434998e-01 3.125297725200653076e-01 -1.215597167611122131e-01 4.264479279518127441e-01 2.437604814767837524e-01 7.272442430257797241e-02 2.037489414215087891e-01 1.429509371519088745e-01 2.977517843246459961e-01 -7.129868865013122559e-02 -8.488426357507705688e-02 6.127471849322319031e-02 4.896085709333419800e-02 -2.610924839973449707e-01 -1.171683669090270996e-01 1.419364064931869507e-01 -5.761284381151199341e-02 9.094363451004028320e-02 -1.690509766340255737e-01 8.380903303623199463e-02 -1.644310355186462402e-01 -1.686801165342330933e-01 1.647652708925306797e-03 -1.125507205724716187e-01 -1.570501131936907768e-03
-1.698241755366325378e-02 -3.474930301308631897e-02 3.038159012794494629e-01 1.975812762975692749e-01 1.253158599138259888e-01 4.466478899121284485e-02 1.508958637714385986e-01 1.735194399952888489e-02 -6.956046819686889648e-02 -9.460287541151046753e-02 2.594600319862365723e-01 8.696097880601882935e-02 -2.107257843017578125e-01 1.283740103244781494e-01 1.159139126539230347e-01 1.388920247554779053e-01 6.200817227363586426e-02 -3.859889209270477295e-01 -5.758051574230194092e-02 1.711751818656921387e-01 4.003105685114860535e-02 2.799949981272220612e-02 -6.905239820480346680e-02 7.967647165060043335e-02 3.334755599498748779e-01 2.305443137884140015e-01 3.745016753673553467e-01 -2.644317150115966797e-01 -1.043036952614784241e-01 -2.356756925582885742e-01 6.073591858148574829e-02 -2.267898805439472198e-02
-1.358467936515808105e-01 1.611001044511795044e-01 7.974395900964736938e-02 9.847722202539443970e-02 -1.209104713052511215e-02 -1.356010437011718750e-01 1.806837692856788635e-02 1.221121028065681458e-01 -2.404783666133880615e-01 -3.867180272936820984e-02 2.784638106822967529e-01 -1.129185035824775696e-01 -1.149281635880470276e-01 -5.914977565407752991e-02 1.594990938901901245e-01 4.517462849617004395e-01 2.319387048482894897e-01 -1.532900482416152954e-01 3.228882253170013428e-01 -1.661852449178695679e-01 -7.428817916661500931e-03 3.044449090957641602e-01 -2.470845431089401245e-01 -2.530058100819587708e-02 -1.640051789581775665e-02 1.622966141439974308e-03 -6.103209033608436584e-02 -1.672381311655044556e-01 -3.024296462535858154e-01 6.140862032771110535e-02 -8.401419967412948608e-02 -1.098419204354286194e-01
-9.665109962224960327e-02 1.289677172899246216e-01 1.349916309118270874e-01 2.686325311660766602e-01 -2.356345802545547485e-01 -2.298501133918762207e-01 9.649834781885147095e-02 -1.770116537809371948e-01 8.280115574598312378e-02 -1.092364042997360229e-01 -2.062962390482425690e-03 3.183172047138214111e-01 1.371697336435317993e-01 -6.444609165191650391e-02 2.068217247724533081e-01 2.335306443274021149e-02 1.473986636847257614e-02 -2.331360876560211182e-01 -1.959610916674137115e-02 1.279291063547134399e-01 -1.214134842157363892e-01 2.790399491786956787e-01 1.075456365942955017e-01 1.445920318365097046e-01 3.156895339488983154e-01 1.359319537878036499e-01 2.633762061595916748e-01 -2.896199524402618408e-01 2.478354871273040771e-01 -1.298671364784240723e-01 4.451394453644752502e-02 1.346193253993988037e-02
-8.626034110784530640e-02 2.301009148359298706e-01 -1.641424894332885742e-01 3.819609284400939941e-01 -3.039762079715728760e-01 -1.569029837846755981e-01 1.518767029047012329e-01 2.628388404846191406e-01 -1.894798129796981812e-02 -2.509580552577972412e-01 3.134834468364715576e-01 6.793938577175140381e-02 -2.740207016468048096e-01 -1.142977252602577209e-01 1.125567033886909485e-01 1.573438011109828949e-02 1.632575392723083496e-01 6.430459022521972656e-02 -1.275762915611267090e-01 1.521848291158676147e-01 -5.033407360315322876e-02 1.296634972095489502e-01 4.783257469534873962e-02 4.487912170588970184e-03 2.831703126430511475e-01 1.322812736034393311e-01 1.628699004650115967e-01 -8.600547164678573608e-02 -2.322731167078018188e-01 8.461918681859970093e-02 -2.016968280076980591e-02 7.284826785326004028e-02
-8.153545111417770386e-02 -3.607251867651939392e-02 1.052312552928924561e-02 2.978428900241851807e-01 -1.834312230348587036e-01 1.052989140152931213e-01 -9.807606227695941925e-03 5.874800309538841248e-02 2.929279953241348267e-02 -2.769384682178497314e-01 2.286092489957809448e-01 1.552896797657012939e-01 3.722458779811859131e-01 3.168818727135658264e-02 2.848742008209228516e-01 -1.134623661637306213e-01 4.823149740695953369e-02 -1.566487103700637817e-01 4.510987922549247742e-02 1.616451293230056763e-01 -4.054536223411560059e-01 7.993122190237045288e-02 -1.242384761571884155e-01 -7.807083427906036377e-02 1.034239009022712708e-01 -1.638828665018081665e-01 2.055745273828506470e-01 -2.123967409133911133e-01 -2.777619957923889160e-01 1.249841302633285522e-01 -4.574502236209809780e-04 4.876155778765678406e-02
8.118370920419692993e-02 -1.483924221247434616e-03 -1.590797305107116699e-01 3.298400938510894775e-01 7.827712595462799072e-02 -5.198796838521957397e-02 -2.012709081172943115e-01 -1.121951118111610413e-01 1.580100953578948975e-01 1.840583980083465576e-01 -2.366806939244270325e-02 -1.287183612585067749e-01 1.590375900268554688e-01 8.033320307731628418e-02 -5.135902389883995056e-02 3.437805771827697754e-01 9.338096529245376587e-02 -1.273491531610488892e-01 1.310001909732818604e-01 4.591535776853561401e-02 -1.748482435941696167e-01 7.895661145448684692e-02 -6.337782740592956543e-02 2.530887424945831299e-01 2.994748950004577637e-01 1.982874423265457153e-02 3.262931406497955322e-01 -4.605805501341819763e-02 -3.261715173721313477e-01 -2.336893826723098755e-01 -2.265594601631164551e-01 -9.358146041631698608e-02
-1.869237571954727173e-01 -7.178002595901489258e-02 4.952580854296684265e-02 3.177770078182220459e-01 -3.942322731018066406e-01 -6.677410006523132324e-02 1.703622043132781982e-01 -8.139745891094207764e-02 -1.607774198055267334e-01 3.255795687437057495e-02 1.960041224956512451e-01 9.450121223926544189e-02 3.274631500244140625e-02 1.891548372805118561e-02 -7.406653021462261677e-04 1.987213194370269775e-01 2.951529920101165771e-01 5.657949671149253845e-02 2.763875722885131836e-01 1.968945264816284180e-01 -5.759336426854133606e-02 1.139395833015441895e-01 7.494281977415084839e-02 -4.401344060897827148e-02 3.166980147361755371e-01 -5.640591681003570557e-02 3.104944713413715363e-02 2.379413321614265442e-02 -2.876475453376770020e-01 -3.461235761642456055e-01 -8.314212411642074585e-02 -4.444636031985282898e-02
2.144157737493515015e-01 -1.370621621608734131e-01 -1.113789603114128113e-01 5.160824581980705261e-02 -1.054909080266952515e-01 2.009712904691696167e-02 -1.649201214313507080e-01 1.657693833112716675e-01 -1.700662672519683838e-01 1.443488001823425293e-01 8.347152918577194214e-02 1.757872551679611206e-01 1.594448834657669067e-01 -1.707360446453094482e-01 -1.208698228001594543e-01 3.801119327545166016e-01 -7.262390851974487305e-02 -1.224783584475517273e-01 5.897636711597442627e-02 3.134580254554748535e-01 1.153567992150783539e-02 3.258534371852874756e-01 -1.735694892704486847e-02 1.178647950291633606e-01 2.833381593227386475e-01 -2.597623169422149658e-01 1.554824411869049072e-01 -3.230285048484802246e-01 -1.588759273290634155e-01 -3.163848072290420532e-02 -2.012513764202594757e-02 8.498267829418182373e-02
8.779923617839813232e-02 -5.318279564380645752e-02 -4.538014903664588928e-02 2.609275877475738525e-01 -1.616190522909164429e-01 -2.452369034290313721e-01 -1.642031520605087280e-01 4.757823422551155090e-02 3.393598273396492004e-02 -1.628547757863998413e-01 3.099536299705505371e-01 3.730055987834930420e-01 -9.384004771709442139e-02 -2.938686907291412354e-01 1.723932288587093353e-02 1.684577316045761108e-01 -1.052558422088623047e-01 -2.302349358797073364e-01 1.709033846855163574e-01 -1.319386512041091919e-01 3.025075793266296387e-01 4.991780221462249756e-02 1.306468397378921509e-01 1.311122179031372070e-01 2.440485954284667969e-01 -2.195061594247817993e-01 2.218847535550594330e-02 -1.132957451045513153e-02 5.827062297612428665e-03 6.282265484333038330e-02 -2.335540056228637695e-01 -1.061068773269653320e-01
-1.123217269778251648e-01 -2.960036396980285645e-01 3.801955580711364746e-01 1.811208128929138184e-01 -5.558430403470993042e-02 -2.818088233470916748e-01 -7.954982668161392212e-02 -1.123373284935951233e-01 5.930633842945098877e-02 7.159227132797241211e-02 1.940244138240814209e-01 6.502866744995117188e-02 -6.164624914526939392e-02 -2.497107386589050293e-01 -1.520543247461318970e-01 9.975000470876693726e-02 2.583757936954498291e-01 1.075800210237503052e-01 1.054146047681570053e-02 -1.431802064180374146e-01 1.004887526505626738e-04 2.216908186674118042e-01 -3.038749098777770996e-01 -2.098540067672729492e-01 3.161813020706176758e-01 -1.621639914810657501e-02 1.849630773067474365e-01 -1.880229711532592773e-01 -3.217747807502746582e-02 -8.529390394687652588e-02 -4.190415143966674805e-02 8.296255767345428467e-02
-1.252086013555526733e-01 -7.283327728509902954e-02 -9.299218654632568359e-02 1.649369001388549805e-01 -3.015092611312866211e-01 -4.107867926359176636e-02 -3.260559588670730591e-02 4.604551196098327637e-01 3.970899060368537903e-02 1.941991597414016724e-01 1.613254845142364502e-01 2.351865470409393311e-01 -1.866598427295684814e-01 6.475225090980529785e-02 1.277012676000595093e-01 1.045417226850986481e-02 -3.202957659959793091e-02 5.896738264709711075e-03 2.647918164730072021e-01 -1.003161817789077759e-01 -1.185472682118415833e-01 2.614234015345573425e-02 1.086557433009147644e-01 -4.710860177874565125e-02 1.544384807348251343e-01 -2.017314583063125610e-01 4.028439149260520935e-02 -3.880981802940368652e-01 -2.154438793659210205e-01 -2.554058432579040527e-01 1.294804811477661133e-01 -7.876954227685928345e-02
-2.027036547660827637e-01 -2.197834849357604980e-02 1.786573790013790131e-03 1.316785365343093872e-01 -5.253697633743286133e-01 -2.970692515373229980e-01 -5.503303557634353638e-02 6.060435622930526733e-02 2.943434007465839386e-02 -3.873949870467185974e-02 1.123144850134849548e-01 9.738648682832717896e-02 -2.774832844734191895e-01 5.534594133496284485e-02 5.386172607541084290e-02 1.300031393766403198e-01 2.045958042144775391e-01 7.805588096380233765e-02 3.098098337650299072e-01 1.741671860218048096e-01 -6.097267940640449524e-02 2.152627110481262207e-01 3.878382220864295959e-02 -1.284563988447189331e-01 1.713398396968841553e-01 -4.075481370091438293e-02 2.311251610517501831e-01 -1.814543157815933228e-01 -1.462390869855880737e-01 -8.498260378837585449e-02 -2.161905169486999512e-01 -1.037028804421424866e-01
-1.613203622400760651e-02 2.123182415962219238e-01 7.099523395299911499e-02 1.411733478307723999e-01 -2.136751711368560791e-01 -1.114756613969802856e-01 2.436910867691040039e-01 2.922679185867309570e-01 -5.617046263068914413e-03 2.483923435211181641e-01 2.049637138843536377e-01 -8.835863322019577026e-02 -9.094813466072082520e-02 3.372200950980186462e-02 8.264565467834472656e-02 3.986215591430664062e-01 -2.537842839956283569e-02 9.410855174064636230e-02 2.454966753721237183e-01 -2.059174627065658569e-01 -9.484279900789260864e-02 8.461116254329681396e-02 1.413180530071258545e-01 1.137532386928796768e-02 3.181938529014587402e-01 1.843078881502151489e-01 1.875679939985275269e-01 -1.474178396165370941e-02 -2.724068462848663330e-01 6.048452109098434448e-02 -1.154186576604843140e-01 -1.728818118572235107e-01
-1.350599527359008789e-01 -2.337896823883056641e-01 6.635697185993194580e-02 1.958860009908676147e-01 5.436118692159652710e-02 -3.339588046073913574e-01 7.654380053281784058e-02 -9.177871793508529663e-02 -2.026172429323196411e-01 1.234168931841850281e-01 7.880686223506927490e-02 -2.073629945516586304e-02 -2.106967568397521973e-02 -3.056675493717193604e-01 4.433245360851287842e-01 7.777950167655944824e-02 1.640199422836303711e-01 -1.107274666428565979e-01 3.541961908340454102e-01 1.095215231180191040e-01 -9.533029049634933472e-03 4.234513733536005020e-03 -1.964887976646423340e-02 5.639606341719627380e-02 1.913959532976150513e-01 2.086648792028427124e-01 1.916071176528930664e-01 5.581155419349670410e-03 -2.062617689371109009e-01 -5.693229660391807556e-02 2.302770912647247314e-01 1.235510502010583878e-02
-5.485510826110839844e-02 2.774411253631114960e-02 1.294657886028289795e-01 2.861994206905364990e-01 -5.398976430296897888e-02 -2.155367583036422729e-01 -5.911024287343025208e-02 -7.207109779119491577e-02 -1.014946624636650085e-01 -1.037940457463264465e-01 2.926461398601531982e-01 1.615056842565536499e-01 -2.984564343933016062e-04 2.475638240575790405e-01 2.758507430553436279e-01 3.006129264831542969e-01 9.618278592824935913e-02 1.912379451096057892e-02 3.327829763293266296e-02 -8.248063735663890839e-03 -3.425031304359436035e-01 1.000619232654571533e-01 1.927617341279983521e-01 1.964670121669769287e-01 3.597171604633331299e-01 3.574270382523536682e-02 2.894510924816131592e-01 -1.177388653159141541e-01 2.042209543287754059e-02 -5.678842216730117798e-02 -1.641111522912979126e-01 -7.860291749238967896e-02
1.285242587327957153e-01 -8.227714151144027710e-02 6.456673890352249146e-02 3.257519006729125977e-01 -3.230898380279541016e-01 -1.680276989936828613e-01 -1.761973202228546143e-01 -2.527311742305755615e-01 7.372195273637771606e-02 -1.286403536796569824e-01 3.067623078823089600e-01 3.523235917091369629e-01 1.257758140563964844e-01 -2.715601921081542969e-01 1.331930309534072876e-01 -2.796836569905281067e-02 -9.481834620237350464e-02 -1.296243257820606232e-02 4.732386767864227295e-02 -9.551828354597091675e-02 -2.278661727905273438e-01 2.792145907878875732e-01 -2.846805006265640259e-02 3.092239238321781158e-02 -1.543359011411666870e-01 -9.840259701013565063e-02 2.678203284740447998e-01 -4.927523061633110046e-02 -7.535713911056518555e-02 -5.274429172277450562e-02 4.664290696382522583e-02 -1.418367326259613037e-01
-4.260003939270973206e-02 -6.292606145143508911e-02 -4.645551368594169617e-02 2.103998512029647827e-01 2.888749837875366211e-01 5.666815862059593201e-02 1.574255228042602539e-01 -1.554513126611709595e-01 4.969306662678718567e-02 -1.727080196142196655e-01 3.281602263450622559e-01 5.532457679510116577e-02 1.849665641784667969e-01 -3.641255795955657959e-01 6.137945130467414856e-02 1.050478219985961914e-01 -1.009564027190208435e-01 8.244436979293823242e-02 1.045623421669006348e-01 9.060373902320861816e-02 -2.978011965751647949e-01 3.186219036579132080e-01 -6.416881224140524864e-04 1.291363034397363663e-02 3.258572220802307129e-01 1.708537936210632324e-01 1.735455244779586792e-01 -6.180748343467712402e-02 -2.913908660411834717e-01 -3.795735910534858704e-02 -6.009876728057861328e-02 -4.200018942356109619e-02
-1.694971024990081787e-01 1.103951409459114075e-01 -1.238705813884735107e-01 3.013436198234558105e-01 -1.185312047600746155e-01 -2.955406010150909424e-01 -4.276556149125099182e-02 2.098333835601806641e-01 -1.575943827629089355e-02 1.492608487606048584e-01 4.350393265485763550e-02 1.130673438310623169e-01 3.989166766405105591e-02 3.129167854785919189e-02 4.468232765793800354e-02 6.503618787974119186e-03 -1.710144579410552979e-01 -5.185553804039955139e-02 5.809795856475830078e-02 -2.345952205359935760e-02 1.020159572362899780e-01 3.875897731631994247e-03 -8.574479073286056519e-02 8.528462052345275879e-02 1.542660295963287354e-01 1.541827619075775146e-01 1.160839051008224487e-01 -4.593380987644195557e-01 -5.451353788375854492e-01 -1.582545042037963867e-01 -7.567328959703445435e-02 5.455435812473297119e-02
8.979122340679168701e-02 -2.605457603931427002e-01 -3.158490732312202454e-02 4.083472788333892822e-01 -6.871355324983596802e-02 -3.550761342048645020e-01 -9.603039920330047607e-02 1.026053801178932190e-01 8.803356438875198364e-02 8.490588515996932983e-02 -6.681195646524429321e-02 7.577881217002868652e-02 1.796521544456481934e-01 8.344271779060363770e-02 -1.127391234040260315e-01 -5.289167538285255432e-02 -6.590584665536880493e-02 2.032545208930969238e-02 1.945222914218902588e-01 -3.321619033813476562e-01 -9.432363510131835938e-02 2.287780791521072388e-01 -8.685871213674545288e-02 5.677301064133644104e-02 2.200664728879928589e-01 -4.996634647250175476e-02 4.043850898742675781e-01 -1.424914300441741943e-01 -6.161348894238471985e-02 1.351722925901412964e-01 -8.944225311279296875e-02 1.899781525135040283e-01
3.608284145593643188e-02 7.155433297157287598e-02 -1.130402786657214165e-03 -1.284766290336847305e-02 -1.264915168285369873e-01 -2.551517188549041748e-01 -1.141302883625030518e-01 1.563812606036663055e-02 4.390436410903930664e-02 7.590649276971817017e-02 2.137521356344223022e-01 6.728281825780868530e-02 2.654338777065277100e-01 -2.421063929796218872e-01 -6.381026655435562134e-02 2.837996184825897217e-01 1.448590904474258423e-01 -2.321360707283020020e-01 3.577032089233398438e-01 8.971238508820533752e-03 -4.961619898676872253e-02 -6.149375438690185547e-02 -2.377003729343414307e-01 -2.014661133289337158e-01 3.417078256607055664e-01 5.835790559649467468e-02 -1.041131615638732910e-01 -6.608947366476058960e-02 -4.096146523952484131e-01 -1.289131212979555130e-02 -6.981890648603439331e-02 -1.140556111931800842e-01
1.479793190956115723e-01 1.562681198120117188e-01 1.802009791135787964e-01 3.068190813064575195e-01 -4.891375452280044556e-02 -1.129400953650474548e-01 1.526537090539932251e-01 2.274503111839294434e-01 6.470302492380142212e-02 -1.870202273130416870e-01 1.630697548389434814e-01 2.396581172943115234e-01 7.807102054357528687e-02 -8.876525610685348511e-02 -1.027629896998405457e-01 3.204327821731567383e-01 -9.467356652021408081e-02 2.645842134952545166e-01 -6.875603646039962769e-02 -1.223972588777542114e-01 2.267858386039733887e-01 6.957849115133285522e-02 -2.470145374536514282e-02 -1.377265900373458862e-01 3.758966922760009766e-01 -1.936375163495540619e-02 8.539456874132156372e-03 -3.536586761474609375e-01 -1.540768444538116455e-01 -1.227647215127944946e-01 -7.802845537662506104e-02 -1.538508106023073196e-02
4.127811267971992493e-02 2.754529714584350586e-01 1.853488981723785400e-01 3.138618767261505127e-01 -3.116639256477355957e-01 -1.998426169157028198e-01 2.986333705484867096e-02 2.114776074886322021e-01 -8.694925904273986816e-02 2.183479368686676025e-01 2.337863445281982422e-01 4.905911535024642944e-02 -1.161319483071565628e-02 -2.656020410358905792e-02 -1.765282452106475830e-02 7.306876778602600098e-02 3.143356144428253174e-01 1.345662027597427368e-01 1.227276548743247986e-01 -5.842842161655426025e-02 -2.161309868097305298e-02 -9.927199780941009521e-02 5.417946353554725647e-02 -1.368872225284576416e-01 1.673107743263244629e-01 4.940733686089515686e-02 2.251824736595153809e-01 2.847733348608016968e-02 -4.547244310379028320e-01 -6.431945413351058960e-02 7.901541888713836670e-02 -1.469320207834243774e-01
-5.568612832576036453e-04 1.703831702470779419e-01 -5.771384388208389282e-02 2.310345470905303955e-01 -5.776034295558929443e-02 -2.037512511014938354e-01 4.928497597575187683e-02 2.060659378767013550e-01 -9.930434823036193848e-02 -2.216708064079284668e-01 3.459320068359375000e-01 6.449132412672042847e-02 3.202982619404792786e-02 4.828196763992309570e-02 2.754233777523040771e-01 3.986998200416564941e-01 9.071973711252212524e-02 -1.925022527575492859e-02 1.239466667175292969e-01 -1.400693804025650024e-01 -2.373402714729309082e-01 3.537496626377105713e-01 -2.459516935050487518e-02 -1.677793562412261963e-01 -7.112843543291091919e-02 1.912183612585067749e-01 -1.322674006223678589e-02 -2.603195309638977051e-01 -1.543337106704711914e-01 -8.746495842933654785e-02 -7.302020490169525146e-02 -5.780688300728797913e-02
-1.430142968893051147e-01 1.342297941446304321e-01 3.244254365563392639e-02 6.804712861776351929e-02 -8.441728539764881134e-03 -1.247385814785957336e-01 -1.526610255241394043e-01 1.545025557279586792e-01 -7.398969680070877075e-02 -3.379947319626808167e-02 1.834458261728286743e-01 1.429805904626846313e-01 -1.238961368799209595e-01 -1.111112236976623535e-01 1.053672581911087036e-01 2.894748151302337646e-01 2.758843600749969482e-01 -1.346242893487215042e-02 1.618960499763488770e-01 -2.964311838150024414e-01 -8.459431678056716919e-02 2.640437185764312744e-01 1.641145944595336914e-01 -9.936235845088958740e-02 8.630941063165664673e-02 1.959643214941024780e-01 1.526039540767669678e-01 -2.689510583877563477e-01 -4.953298866748809814e-01 -5.464331060647964478e-02 -1.259491890668869019e-01 -6.649636197835206985e-04
1.257778704166412354e-01 1.718793809413909912e-01 1.414851397275924683e-01 2.430847138166427612e-01 -1.216105446219444275e-01 -6.141569837927818298e-02 1.842394918203353882e-01 2.325754314661026001e-01 -4.912130534648895264e-03 -2.565546035766601562e-01 1.561063826084136963e-01 -4.635333642363548279e-02 5.873881280422210693e-02 -9.109832346439361572e-02 -1.927848905324935913e-02 2.637321650981903076e-01 -2.691647596657276154e-02 1.565207093954086304e-01 6.567798554897308350e-02 -1.282118111848831177e-01 2.303947806358337402e-01 -9.729753434658050537e-02 -1.505518406629562378e-01 1.618179529905319214e-01 5.073612928390502930e-01 6.507022678852081299e-02 3.111258707940578461e-02 -2.262771278619766235e-01 -3.216283321380615234e-01 -1.077946051955223083e-01 -8.972395956516265869e-02 -2.422224357724189758e-02
-1.385563462972640991e-01 1.381505280733108521e-01 4.682249575853347778e-02 2.603320181369781494e-01 -1.324184536933898926e-01 -1.994608715176582336e-02 1.956602558493614197e-02 3.037047684192657471e-01 -2.287131845951080322e-01 1.849020458757877350e-02 2.306751012802124023e-01 4.606992751359939575e-02 -2.170894294977188110e-01 -1.483666300773620605e-01 2.399231046438217163e-01 3.179222941398620605e-01 2.262669801712036133e-01 -1.681057363748550415e-02 1.949229091405868530e-01 -2.524639964103698730e-01 -1.575506776571273804e-01 1.985999494791030884e-01 -4.078155383467674255e-02 -1.074920222163200378e-01 3.401045128703117371e-02 1.442090421915054321e-01 1.570460037328302860e-03 -8.901324123144149780e-02 -3.602925539016723633e-01 1.123702228069305420e-01 2.408692380413413048e-03 -2.059612125158309937e-01
-1.719288825988769531e-01 -8.350569754838943481e-02 -1.294841021299362183e-01 1.928704380989074707e-01 -3.423520624637603760e-01 2.943743020296096802e-02 2.113393321633338928e-02 1.340855211019515991e-01 1.791478693485260010e-01 -7.313788868486881256e-03 8.122151345014572144e-02 5.895673483610153198e-02 1.882842779159545898e-01 -1.097014769911766052e-01 2.139932811260223389e-01 1.129045784473419189e-01 1.154828295111656189e-01 -1.777801066637039185e-01 1.059193611145019531e-01 7.906178385019302368e-02 -5.788780376315116882e-02 1.387662738561630249e-01 1.177852004766464233e-01 2.049870602786540985e-02 -5.819810088723897934e-03 1.706827431917190552e-01 -1.931107416749000549e-02 -4.470751881599426270e-01 -4.652616381645202637e-01 -2.361049503087997437e-01 1.342828124761581421e-01 7.605985552072525024e-02
2.096520513296127319e-01 -1.076371446251869202e-01 1.194194257259368896e-01 -6.813674420118331909e-02 -1.085314154624938965e-01 -2.643061280250549316e-01 1.313604563474655151e-01 2.663051523268222809e-02 -1.553699374198913574e-01 6.625905632972717285e-02 1.896850764751434326e-01 1.778135150671005249e-01 -6.891599297523498535e-02 -1.196528375148773193e-01 -2.168489806354045868e-02 -2.072404837235808372e-03 1.684167087078094482e-01 -3.162340223789215088e-01 -8.375138975679874420e-03 8.206059224903583527e-03 -3.222097456455230713e-01 1.310016661882400513e-01 8.209680765867233276e-02 1.010079756379127502e-01 2.671896815299987793e-01 7.164097577333450317e-02 3.842434883117675781e-01 -3.466410338878631592e-01 -9.524977952241897583e-02 -2.327834814786911011e-01 -1.816750168800354004e-01 5.714084580540657043e-02
-2.378525435924530029e-01 2.008600533008575439e-01 1.733281612396240234e-01 3.273546993732452393e-01 -1.323198229074478149e-01 -1.928294599056243896e-01 -2.572978287935256958e-02 -3.601247072219848633e-02 -1.086971629410982132e-02 7.229371368885040283e-02 2.587784230709075928e-01 1.252398788928985596e-01 1.371580213308334351e-01 -2.067684829235076904e-01 7.230605930089950562e-02 2.119010314345359802e-03 3.326680064201354980e-01 -2.017718702554702759e-01 -3.445121645927429199e-02 -1.013593524694442749e-01 1.676088422536849976e-01 3.030377030372619629e-01 -1.585063934326171875e-01 -1.697971075773239136e-01 2.206614464521408081e-01 8.652961254119873047e-02 4.036436975002288818e-02 -2.237747311592102051e-01 -1.668893098831176758e-01 1.826293580234050751e-02 -2.392812669277191162e-01 -1.561673432588577271e-01
-1.248715147376060486e-01 -8.204355090856552124e-02 1.334154158830642700e-01 1.516647636890411377e-01 3.866239264607429504e-02 -2.791680768132209778e-02 3.294074535369873047e-01 -2.168972194194793701e-01 1.009737029671669006e-01 7.783108949661254883e-02 -1.134065259248018265e-02 3.390241414308547974e-02 3.540839534252882004e-03 -2.046937197446823120e-01 5.578109249472618103e-02 1.017319038510322571e-01 3.228673338890075684e-01 -2.087673842906951904e-01 2.580723464488983154e-01 2.392724389210343361e-03 -1.206637620925903320e-01 1.701356470584869385e-02 -1.401345878839492798e-01 1.583788245916366577e-01 2.138429135084152222e-01 -2.205264382064342499e-02 5.583591461181640625e-01 -1.665578484535217285e-01 -1.468190252780914307e-01 -1.502698063850402832e-01 4.597536101937294006e-02 1.283880509436130524e-02
-1.367272287607192993e-01 3.441318497061729431e-02 -6.971062719821929932e-02 2.555963024497032166e-02 -3.406683504581451416e-01 -2.259416282176971436e-01 -1.119955331087112427e-01 2.289129495620727539e-01 7.350388914346694946e-02 1.171782687306404114e-01 3.291031122207641602e-01 6.967244297266006470e-02 -2.537406980991363525e-01 1.803984493017196655e-02 7.855534553527832031e-02 1.718253791332244873e-01 -2.030998617410659790e-01 -2.448420971632003784e-01 6.636546552181243896e-02 -2.253257855772972107e-02 -1.292706280946731567e-01 -6.769510358572006226e-02 -1.033458933234214783e-01 1.960629969835281372e-01 1.713307648897171021e-01 3.375698626041412354e-02 1.632808744907379150e-01 -3.278254866600036621e-01 -2.964966893196105957e-01 -2.653571367263793945e-01 4.836454242467880249e-02 8.970414847135543823e-02
-1.180920973420143127e-01 -1.902838498353958130e-01 5.580950900912284851e-02 5.115855932235717773e-01 -1.969201266765594482e-01 -1.187171339988708496e-01 -1.058403477072715759e-01 3.293004631996154785e-02 1.046341881155967712e-01 -1.075673475861549377e-01 9.963424503803253174e-02 2.870607003569602966e-02 -1.370112597942352295e-01 -1.903069466352462769e-01 1.260727494955062866e-01 2.789822816848754883e-01 -1.272015571594238281e-01 -2.436049580574035645e-01 2.885429263114929199e-01 -1.564880311489105225e-01 2.353932410478591919e-01 -3.041689284145832062e-02 1.423699408769607544e-02 -7.727846503257751465e-02 7.684603333473205566e-02 -3.358528390526771545e-02 -1.830620132386684418e-02 -7.429180294275283813e-02 -2.775068879127502441e-01 -1.025610864162445068e-01 -2.866758704185485840e-01 -9.742225706577301025e-02
-1.425571292638778687e-01 1.990085691213607788e-01 6.299055647104978561e-03 5.172044783830642700e-02 1.223766133189201355e-01 5.148403719067573547e-02 3.020781837403774261e-02 1.206028833985328674e-01 -2.110304534435272217e-01 -7.267279922962188721e-02 3.985938429832458496e-01 5.885679740458726883e-03 -1.499282866716384888e-01 -3.644078224897384644e-02 2.119937688112258911e-01 5.091396570205688477e-01 1.174599677324295044e-01 3.925770148634910583e-02 1.046934276819229126e-01 -1.185021735727787018e-02 -9.589038789272308350e-02 3.615610897541046143e-01 3.007324598729610443e-02 -9.537514299154281616e-02 2.192662209272384644e-01 1.182587146759033203e-01 -5.236240848898887634e-02 -2.744314372539520264e-01 -2.203076183795928955e-01 4.095574468374252319e-02 -8.597803302109241486e-03 -2.847705967724323273e-02
1.609903573989868164e-01 1.609300523996353149e-01 -8.151824772357940674e-02 3.581547737121582031e-01 4.917840287089347839e-02 1.161850765347480774e-01 -8.357827365398406982e-02 -2.528068423271179199e-02 8.208296447992324829e-02 -2.034338936209678650e-02 1.365383714437484741e-01 1.968968473374843597e-02 1.428204937838017941e-03 -4.658925160765647888e-02 1.565031409263610840e-01 1.969592720270156860e-01 -2.582287192344665527e-01 -2.379390746355056763e-01 1.678060591220855713e-01 1.217427700757980347e-01 -6.688924878835678101e-02 1.830352246761322021e-01 3.180737495422363281e-01 1.494886726140975952e-01 3.716571033000946045e-01 -2.043253183364868164e-02 2.163694053888320923e-01 -1.157562360167503357e-01 -3.158540725708007812e-01 -2.246812283992767334e-01 1.358225941658020020e-01 5.343030393123626709e-02
2.303055375814437866e-01 5.614602938294410706e-02 -9.110235422849655151e-02 4.549467861652374268e-01 9.425389021635055542e-02 1.466914266347885132e-01 -6.886134296655654907e-02 1.432808814570307732e-03 -1.118364632129669189e-01 7.272349298000335693e-02 7.894646376371383667e-02 -6.569471675902605057e-03 -8.262006193399429321e-02 9.668575972318649292e-02 2.634338736534118652e-01 2.938228249549865723e-01 -1.313274800777435303e-01 -1.062859073281288147e-01 2.817469835281372070e-01 1.200822740793228149e-01 -1.534563023597002029e-02 2.602728307247161865e-01 1.527917832136154175e-01 1.511415541172027588e-01 2.508090138435363770e-01 -8.221520483493804932e-02 2.146340310573577881e-01 -2.318171598017215729e-02 -2.873824238777160645e-01 -2.443778961896896362e-01 -1.552305370569229126e-02 -4.558802023530006409e-02
1.165394037961959839e-01 -1.106353402137756348e-01 5.192094668745994568e-02 2.012782394886016846e-01 -7.623051293194293976e-03 1.826088577508926392e-01 -7.772729545831680298e-02 -5.185084417462348938e-03 9.835866093635559082e-02 7.944013923406600952e-02 2.608749866485595703e-01 1.945297867059707642e-01 2.261525243520736694e-01 -1.448544412851333618e-01 -6.938968598842620850e-02 1.370267593301832676e-03 3.992494940757751465e-01 -1.740926057100296021e-01 -4.426763579249382019e-02 1.865216940641403198e-01 -1.059516146779060364e-01 3.482420742511749268e-01 -2.120133936405181885e-01 -5.291741713881492615e-02 3.141104876995086670e-01 -8.853911422193050385e-03 1.199601292610168457e-01 -2.036764621734619141e-01 -3.232010304927825928e-01 6.999877095222473145e-02 7.431483268737792969e-02 1.283102035522460938e-01
9.211729466915130615e-02 -6.484672427177429199e-02 1.760788075625896454e-02 1.570064723491668701e-01 -2.534272670745849609e-01 -1.868700981140136719e-01 3.581739263609051704e-03 5.394951626658439636e-02 1.863651350140571594e-02 -1.565785333514213562e-02 4.097081422805786133e-01 4.591868445277214050e-02 2.472012490034103394e-02 5.372805893421173096e-02 3.486907780170440674e-01 1.530105471611022949e-01 -6.854026764631271362e-02 -2.923824787139892578e-01 1.006461903452873230e-01 -1.778987981379032135e-02 4.177581518888473511e-02 6.610602885484695435e-02 6.502165645360946655e-02 -3.018250763416290283e-01 3.327270448207855225e-01 2.541869282722473145e-01 2.879305183887481689e-01 -2.185906320810317993e-01 7.491200417280197144e-02 -7.352392375469207764e-02 3.100266121327877045e-02 -1.454870998859405518e-01
-3.794366493821144104e-02 8.739083260297775269e-02 3.419135510921478271e-02 3.002125024795532227e-01 -3.718224763870239258e-01 3.095403313636779785e-02 4.323338866233825684e-01 -1.167437136173248291e-01 -7.162466645240783691e-02 1.438609063625335693e-01 1.788561344146728516e-01 -1.061271782964468002e-02 4.090733453631401062e-02 -1.890441775321960449e-02 1.746024042367935181e-01 -9.852480143308639526e-04 6.678143143653869629e-02 -4.580093920230865479e-02 1.059779301285743713e-01 1.178711466491222382e-02 -5.365335196256637573e-02 1.283528506755828857e-01 -1.165063902735710144e-01 -4.382497444748878479e-02 2.538368999958038330e-01 -7.568460702896118164e-02 3.296260237693786621e-01 -1.281016469001770020e-01 -2.838882207870483398e-01 -2.645215690135955811e-01 -2.660461068153381348e-01 -9.174911305308341980e-03
2.258969545364379883e-01 -1.356768757104873657e-01 -1.336081176996231079e-01 2.633318006992340088e-01 1.421234756708145142e-01 -2.596556246280670166e-01 1.351941842585802078e-02 -1.066413242369890213e-02 -8.793047815561294556e-02 2.651506066322326660e-01 4.958358476869761944e-04 -1.306035667657852173e-01 6.181432306766510010e-02 1.188317611813545227e-01 7.582823187112808228e-02 2.030184268951416016e-01 -1.217165067791938782e-01 -2.037683725357055664e-01 1.769062876701354980e-01 1.271985024213790894e-01 -2.660473585128784180e-01 2.509753406047821045e-01 1.366990804672241211e-01 6.729876622557640076e-03 4.126107096672058105e-01 -1.055355444550514221e-01 1.820649504661560059e-01 -1.040761172771453857e-01 -2.706843018531799316e-01 3.001613914966583252e-02 1.436716411262750626e-02 -1.984763294458389282e-01
1.809558831155300140e-02 4.094326868653297424e-02 -2.344778040423989296e-03 2.090810239315032959e-01 -1.599990725517272949e-01 -1.655497997999191284e-01 1.713155508041381836e-01 2.549060583114624023e-01 -6.049609556794166565e-02 2.546053826808929443e-01 -4.338613245636224747e-03 1.161302030086517334e-01 -2.343753576278686523e-01 -1.819937080144882202e-01 -1.903785951435565948e-02 1.741610467433929443e-01 1.693826317787170410e-01 -7.860889285802841187e-02 5.827706679701805115e-02 -5.360328406095504761e-02 -4.410670325160026550e-02 2.059428989887237549e-01 -4.180339723825454712e-02 -8.439368754625320435e-02 2.304611960425972939e-03 -1.686329394578933716e-02 1.413398981094360352e-01 -4.852569401264190674e-01 -3.578565716743469238e-01 -2.371173501014709473e-01 -2.396283894777297974e-01 -1.199617013335227966e-01
1.974404007196426392e-01 -9.232309460639953613e-02 -3.180491924285888672e-01 1.386338751763105392e-02 -4.042530059814453125e-01 -1.188170090317726135e-01 1.555498689413070679e-01 1.792978793382644653e-01 -1.934752017259597778e-01 -7.248738408088684082e-02 2.412475496530532837e-01 4.459900781512260437e-02 -1.461173892021179199e-01 -2.450583726167678833e-01 -3.722184523940086365e-02 1.980537623167037964e-01 7.482853531837463379e-02 5.557621642947196960e-02 2.484675198793411255e-01 -2.152677066624164581e-02 -2.078262269496917725e-01 1.267547309398651123e-01 -2.844880819320678711e-01 -6.448118388652801514e-02 1.423488855361938477e-01 1.988326013088226318e-02 2.905948162078857422e-01 -2.053234279155731201e-01 -1.135801896452903748e-01 2.462279237806797028e-02 -6.365591194480657578e-03 -1.277793943881988525e-01
3.052370436489582062e-02 -1.149693280458450317e-01 2.565602660179138184e-01 3.552076220512390137e-01 -3.404472470283508301e-01 -1.295432634651660919e-02 1.939865760505199432e-02 2.878326177597045898e-01 9.205964207649230957e-02 -1.241950020194053650e-01 -2.728534676134586334e-02 2.984448671340942383e-01 3.569764494895935059e-01 -7.796714454889297485e-02 2.739514708518981934e-01 7.948553562164306641e-02 -1.260597705841064453e-01 -1.049489434808492661e-02 1.345703303813934326e-01 2.751493267714977264e-02 1.177736818790435791e-01 2.847883701324462891e-01 3.773102909326553345e-02 -3.072780370712280273e-02 1.674407273530960083e-01 9.752072393894195557e-02 2.184479385614395142e-01 7.112285494804382324e-02 -4.229220747947692871e-02 1.626894623041152954e-01 1.185101941227912903e-01 -3.363177552819252014e-02
-8.963722735643386841e-02 1.480222940444946289e-01 -9.895037114620208740e-02 3.823277056217193604e-01 -3.276790678501129150e-01 -2.454254627227783203e-01 2.894284725189208984e-01 -9.031576663255691528e-02 -2.531537711620330811e-01 1.221334375441074371e-02 2.868520021438598633e-01 9.329293668270111084e-02 6.640355288982391357e-02 -4.312952235341072083e-02 -1.435219030827283859e-02 1.001717895269393921e-01 2.590900957584381104e-01 -6.647951155900955200e-02 4.788232594728469849e-02 -6.675381958484649658e-02 -6.628414988517761230e-02 1.052097976207733154e-01 9.497033059597015381e-02 6.213804706931114197e-02 2.298908531665802002e-01 -1.614475548267364502e-01 7.422420382499694824e-02 2.058761566877365112e-02 -2.795588970184326172e-01 -3.108585178852081299e-01 1.016402095556259155e-01 -7.885463535785675049e-02
1.898340284824371338e-01 1.031891442835330963e-02 3.281990289688110352e-01 2.085500061511993408e-01 -1.801204122602939606e-02 -1.327061355113983154e-01 -3.125220164656639099e-02 1.236021965742111206e-01 -9.988557547330856323e-02 -7.237946242094039917e-02 2.389969527721405029e-01 -5.287349224090576172e-02 1.414187401533126831e-01 -3.074779510498046875e-01 -8.803227543830871582e-02 3.356142342090606689e-01 1.779453903436660767e-01 -1.570052504539489746e-01 2.220527380704879761e-01 7.174576073884963989e-02 -1.147047337144613266e-02 -1.799644231796264648e-01 4.111927375197410583e-02 -1.140136495232582092e-01 2.835653126239776611e-01 1.282434016466140747e-01 3.539220243692398071e-02 -1.301653832197189331e-01 -1.589741855859756470e-01 -5.571386590600013733e-02 -1.087709739804267883e-01 -3.939056098461151123e-01
-6.609666347503662109e-02 -1.415054798126220703e-01 5.005325004458427429e-02 4.245449006557464600e-01 -2.872312664985656738e-01 -4.554900527000427246e-02 -1.612240821123123169e-01 -3.776410967111587524e-02 2.542835474014282227e-01 -3.150100260972976685e-02 4.430360198020935059e-01 -1.592515618540346622e-03 -1.495407223701477051e-01 -5.166373029351234436e-02 2.744619846343994141e-01 -7.063702493906021118e-02 -5.818947404623031616e-02 -8.514775335788726807e-02 2.066168747842311859e-02 -9.916386008262634277e-02 -9.669177234172821045e-02 -3.785175457596778870e-02 3.241302818059921265e-02 -1.824105083942413330e-01 9.694593399763107300e-02 1.390213370323181152e-01 2.953054383397102356e-02 -3.822181820869445801e-01 -1.331847012042999268e-01 -4.323030821979045868e-03 -2.134813070297241211e-01 -9.251794964075088501e-02
-1.863818019628524780e-01 8.420880883932113647e-02 2.812375426292419434e-01 2.089897543191909790e-01 -9.466184675693511963e-02 -8.062607049942016602e-02 -9.205210208892822266e-02 8.616544306278228760e-03 3.203631937503814697e-02 3.195984987542033195e-03 3.736238777637481689e-01 6.396068632602691650e-02 1.612468808889389038e-01 -2.062409222126007080e-01 -1.336299628019332886e-01 1.399015448987483978e-02 2.189062535762786865e-01 -8.168286085128784180e-02 7.358257472515106201e-02 -1.746774613857269287e-01 1.813024431467056274e-01 2.086572200059890747e-01 -2.838418120518326759e-03 -1.283845603466033936e-01 3.428290784358978271e-01 1.689674109220504761e-01 2.355558983981609344e-02 -1.046340763568878174e-01 -2.868465185165405273e-01 3.464475646615028381e-02 -3.198629021644592285e-01 -2.308311909437179565e-01
1.863833367824554443e-01 -4.938940703868865967e-02 1.393270939588546753e-01 2.153151184320449829e-01 -7.715614140033721924e-02 -7.305916398763656616e-02 -9.189490228891372681e-02 2.212064266204833984e-01 -4.827348515391349792e-02 -7.054773718118667603e-02 2.269342392683029175e-01 1.245548799633979797e-01 -1.194216907024383545e-01 1.587219238281250000e-01 3.315920829772949219e-01 1.947133988142013550e-01 9.999486804008483887e-02 -9.352772682905197144e-02 -7.537167519330978394e-02 8.651450276374816895e-02 -4.518296718597412109e-01 2.156620174646377563e-01 8.451776951551437378e-02 -2.031894326210021973e-01 2.004427611827850342e-01 2.584313750267028809e-01 2.309277057647705078e-01 -1.898977607488632202e-01 -8.728731423616409302e-02 -1.711237877607345581e-01 2.572259493172168732e-02 -4.268725216388702393e-02
1.984619051218032837e-01 -5.295817181468009949e-02 6.175171583890914917e-02 1.745022982358932495e-01 2.294278889894485474e-01 2.440437115728855133e-02 -1.637768298387527466e-01 -1.895149946212768555e-01 5.962302908301353455e-03 -7.845412194728851318e-02 9.664215147495269775e-02 -6.422385573387145996e-02 -3.967557102441787720e-02 7.846036553382873535e-02 2.307816892862319946e-01 1.008769869804382324e-01 3.174091130495071411e-02 -1.361774951219558716e-01 3.142763972282409668e-01 1.179197654128074646e-01 -2.014636099338531494e-01 4.477287828922271729e-01 1.062252279371023178e-02 2.917169630527496338e-01 3.067599833011627197e-01 -2.345016896724700928e-01 1.743959188461303711e-01 -1.948921084403991699e-01 -7.205211371183395386e-02 -3.814434399828314781e-03 -2.521639689803123474e-02 -1.869025826454162598e-01
1.220004111528396606e-01 -1.362573951482772827e-01 3.775371238589286804e-03 2.212165594100952148e-01 -6.280213128775358200e-03 -2.662759423255920410e-01 -7.084829360246658325e-02 -4.606856778264045715e-02 -2.062735110521316528e-01 -2.927551865577697754e-01 6.848526000976562500e-02 -1.092971563339233398e-01 1.084127351641654968e-01 -2.925673425197601318e-01 1.858975589275360107e-01 7.180773466825485229e-02 4.013341367244720459e-01 -7.440179586410522461e-02 4.122260510921478271e-01 8.805428445339202881e-02 2.496368288993835449e-01 1.005240306258201599e-01 -3.416168689727783203e-02 8.455158025026321411e-02 1.974795460700988770e-01 1.847860664129257202e-01 2.080864012241363525e-01 -5.449358001351356506e-02 -2.224962040781974792e-02 -6.791309267282485962e-02 -8.411689847707748413e-02 -3.060068935155868530e-02
1.254535764455795288e-01 -1.384448111057281494e-01 1.817357987165451050e-01 4.161017537117004395e-01 2.571701630949974060e-02 -8.381350338459014893e-02 -1.821758598089218140e-01 1.881521493196487427e-01 -7.270473241806030273e-02 2.882146835327148438e-01 -6.195065751671791077e-02 -1.573684662580490112e-01 6.545314937829971313e-02 -1.673316769301891327e-02 8.518505096435546875e-02 1.655917018651962280e-01 1.213682591915130615e-01 2.512106597423553467e-01 3.282274305820465088e-01 1.053073629736900330e-01 4.388260468840599060e-02 1.456823479384183884e-02 4.992067697457969189e-04 6.168880686163902283e-02 4.937563464045524597e-02 -2.941430211067199707e-01 3.750340640544891357e-01 -2.738598287105560303e-01 3.496493399143218994e-02 -2.396618574857711792e-02 -1.221512109041213989e-01 5.023610591888427734e-02
1.628679931163787842e-01 1.045561730861663818e-01 4.722768440842628479e-02 2.084832638502120972e-01 -3.563251346349716187e-02 7.143551856279373169e-02 -2.748940587043762207e-01 3.692693114280700684e-01 -1.235099416226148605e-02 1.742837876081466675e-01 -8.441063761711120605e-02 7.960201799869537354e-02 -9.935950487852096558e-02 -2.520724236965179443e-01 9.146805852651596069e-02 1.998675465583801270e-01 1.210002899169921875e-01 5.184449627995491028e-02 -7.450190931558609009e-02 3.187805041670799255e-02 -5.376023054122924805e-02 2.850042879581451416e-01 9.613957256078720093e-03 -6.161192432045936584e-02 2.817572355270385742e-01 -2.282533645629882812e-01 1.738963425159454346e-01 -3.569011390209197998e-01 -2.174382954835891724e-01 2.559103667736053467e-01 3.089206293225288391e-02 1.345402449369430542e-01
-3.409646451473236084e-01 9.063836187124252319e-02 -5.983059480786323547e-02 3.025837838649749756e-01 -2.889727056026458740e-01 -7.693629711866378784e-02 -5.745151545852422714e-03 1.171723231673240662e-01 1.297228932380676270e-01 -1.505070626735687256e-01 2.629365772008895874e-02 2.494340687990188599e-01 1.014977879822254181e-02 -1.121961139142513275e-02 1.024763807654380798e-01 1.272491514682769775e-01 2.097226120531558990e-02 -9.641930460929870605e-02 1.474290788173675537e-01 -1.895589940249919891e-02 -1.409296840429306030e-01 7.792675495147705078e-02 3.184624016284942627e-01 -3.243231773376464844e-01 1.852750182151794434e-01 1.624688357114791870e-01 2.091325223445892334e-01 -3.030985891819000244e-01 -1.279880404472351074e-01 1.317363977432250977e-01 -7.012747973203659058e-02 -2.203233689069747925e-01
3.182366788387298584e-01 1.369889080524444580e-01 2.899249643087387085e-02 2.583290338516235352e-01 -3.398600816726684570e-01 6.734389066696166992e-02 -8.235616981983184814e-02 -4.923846106976270676e-03 -1.014226675033569336e-02 -2.414429485797882080e-01 2.541811764240264893e-01 9.994380921125411987e-02 1.351883262395858765e-01 -1.345656514167785645e-01 -5.667259916663169861e-02 -5.618050228804349899e-03 -2.355389147996902466e-01 -6.256303191184997559e-02 1.424905210733413696e-01 2.161803543567657471e-01 -3.324726223945617676e-01 3.977767005562782288e-02 -1.182638704776763916e-01 2.535205520689487457e-02 1.304678767919540405e-01 -8.169125020503997803e-02 3.659786283969879150e-01 -8.759962767362594604e-02 -1.580780744552612305e-01 1.889465302228927612e-01 1.674841642379760742e-01 -7.541457563638687134e-02
-1.397830098867416382e-01 -1.110277175903320312e-01 -8.649414777755737305e-02 1.595404595136642456e-01 -3.913488388061523438e-01 -1.312602162361145020e-01 2.759058773517608643e-01 -2.070414125919342041e-01 1.662995368242263794e-01 -1.193646620959043503e-02 1.476553082466125488e-01 1.480540633201599121e-01 -3.366757556796073914e-02 3.432354703545570374e-02 1.764963753521442413e-02 2.900535464286804199e-01 8.464910089969635010e-02 -4.442604631185531616e-02 4.567247629165649414e-02 1.206822171807289124e-01 -3.197358250617980957e-01 8.752929419279098511e-02 8.275675773620605469e-02 -9.926237165927886963e-02 4.291452765464782715e-01 -6.828657537698745728e-02 1.947386115789413452e-01 -2.781425118446350098e-01 -1.381906718015670776e-01 -9.168968349695205688e-02 -4.561259597539901733e-02 3.832471370697021484e-02
3.202023208141326904e-01 1.406690776348114014e-01 1.436796039342880249e-01 7.288999855518341064e-02 -2.866868972778320312e-01 -6.737736985087394714e-03 -6.728104781359434128e-03 -9.719934314489364624e-02 1.367004588246345520e-02 -2.870405912399291992e-01 1.192640662193298340e-01 1.463792920112609863e-01 2.443377077579498291e-01 -2.055945247411727905e-02 1.011303514242172241e-01 1.048809569329023361e-02 -1.037267372012138367e-01 4.244572017341852188e-03 9.125816822052001953e-02 9.282901883125305176e-02 -3.706689476966857910e-01 1.302628666162490845e-01 -1.909081190824508667e-01 -4.743625596165657043e-02 2.012104392051696777e-01 -2.309299409389495850e-01 2.020476460456848145e-01 -2.877886295318603516e-01 -2.676085531711578369e-01 2.464187741279602051e-01 6.948329042643308640e-03 -2.607846818864345551e-02
5.981522426009178162e-02 -1.779339760541915894e-01 -3.889666497707366943e-02 2.643939852714538574e-01 1.675960719585418701e-01 -1.161654889583587646e-01 -1.526519842445850372e-02 -2.277223467826843262e-01 2.022881526499986649e-03 -2.246684394776821136e-02 2.847040593624114990e-01 2.206741124391555786e-01 1.323036551475524902e-01 -1.836508139967918396e-02 2.035527676343917847e-01 3.052110970020294189e-01 -1.591366231441497803e-01 3.749915212392807007e-02 4.434408619999885559e-02 -2.259372621774673462e-01 -1.048539578914642334e-01 1.038455311208963394e-02 -3.213704004883766174e-02 5.605392903089523315e-02 5.378728508949279785e-01 8.642903715372085571e-02 9.385407716035842896e-02 -1.454779952764511108e-01 -1.594548374414443970e-01 5.404900759458541870e-02 -2.320797145366668701e-01 1.140190586447715759e-01
2.279974967241287231e-01 1.880716681480407715e-01 -1.886321753263473511e-01 3.732529282569885254e-01 2.262176424264907837e-01 -1.049958392977714539e-01 -4.914117604494094849e-02 -4.997145384550094604e-02 5.895297974348068237e-02 2.075554430484771729e-01 3.608928024768829346e-01 -8.087818324565887451e-02 -1.131897345185279846e-01 6.410817056894302368e-02 2.375048398971557617e-01 2.048298865556716919e-01 -6.541882455348968506e-02 -1.786694489419460297e-02 4.207682237029075623e-02 -8.352297544479370117e-02 -3.381150215864181519e-02 3.234948813915252686e-01 1.300222277641296387e-01 5.486994609236717224e-02 3.403860032558441162e-01 -1.002390757203102112e-01 2.274847775697708130e-01 -7.000351697206497192e-02 -1.515445560216903687e-01 -1.495328843593597412e-01 4.473554715514183044e-02 5.540025606751441956e-02
-2.573767900466918945e-01 -1.180058792233467102e-01 -9.696393460035324097e-02 3.029738366603851318e-01 -1.009657457470893860e-01 -6.811026949435472488e-03 -3.428598344326019287e-01 1.121331676840782166e-01 1.808291301131248474e-02 5.557995289564132690e-02 8.956519514322280884e-02 -1.365549117326736450e-01 1.456472463905811310e-02 8.700182288885116577e-02 1.531302579678595066e-03 1.551498770713806152e-01 5.315829068422317505e-02 -1.064788624644279480e-01 1.132675334811210632e-01 -1.002181693911552429e-02 3.015626966953277588e-02 4.081310033798217773e-01 -9.622015058994293213e-03 1.249170005321502686e-01 1.800276935100555420e-01 -3.482959568500518799e-01 4.110952615737915039e-01 -1.728771477937698364e-01 -1.433311402797698975e-01 -1.665526926517486572e-01 -6.811996549367904663e-02 2.298659645020961761e-02
-1.606460846960544586e-02 1.658503711223602295e-02 4.704035818576812744e-02 2.167384624481201172e-01 -5.475950613617897034e-02 -1.042029634118080139e-01 1.260821074247360229e-01 2.987027764320373535e-01 1.305993050336837769e-01 1.507188975811004639e-01 4.409972429275512695e-01 2.700198590755462646e-01 9.266474843025207520e-02 1.624823957681655884e-01 -4.511829093098640442e-02 -6.373220682144165039e-02 -8.518858253955841064e-02 2.017575204372406006e-01 3.005701005458831787e-01 -6.053230538964271545e-02 2.774439565837383270e-02 4.600155353546142578e-01 -1.405968219041824341e-01 -1.125074103474617004e-01 5.443133041262626648e-02 5.549466982483863831e-02 2.448750473558902740e-02 -1.602993905544281006e-01 -1.703703701496124268e-01 -1.279639005661010742e-01 -1.634128950536251068e-02 -1.351670324802398682e-01
6.806372851133346558e-02 -1.392037421464920044e-01 2.145412005484104156e-02 3.252109289169311523e-01 1.213262751698493958e-01 -1.269050091505050659e-01 -1.230971813201904297e-01 -4.242578893899917603e-02 1.827647238969802856e-01 -2.846843302249908447e-01 2.623127996921539307e-01 1.401737183332443237e-01 4.089881107211112976e-02 5.432824790477752686e-02 2.399911358952522278e-02 2.278654277324676514e-01 1.997830569744110107e-01 -4.034055396914482117e-02 1.136028319597244263e-01 1.332994997501373291e-01 -3.667917847633361816e-01 2.245588451623916626e-01 1.669227927923202515e-01 2.354111336171627045e-02 -1.754973232746124268e-01 -2.422391995787620544e-02 7.430397719144821167e-02 -1.749287694692611694e-01 -2.813099622726440430e-01 4.360100626945495605e-02 -1.680297106504440308e-01 -3.155770897865295410e-01
5.455508828163146973e-02 2.372435294091701508e-02 1.445534378290176392e-01 2.532815039157867432e-01 -1.110663115978240967e-01 1.498437672853469849e-01 2.678624093532562256e-01 2.251207083463668823e-01 1.320977807044982910e-01 -1.421924978494644165e-01 3.046755194664001465e-01 2.694502770900726318e-01 7.432134822010993958e-03 -1.994803696870803833e-01 2.318461090326309204e-01 4.692493975162506104e-01 -2.431311830878257751e-02 6.229440122842788696e-02 2.156499959528446198e-02 7.507247477769851685e-02 -2.435628473758697510e-01 2.269136905670166016e-01 -6.761030107736587524e-02 2.158902287483215332e-01 1.623166054487228394e-01 -7.009432464838027954e-02 -3.306220471858978271e-02 -9.250253438949584961e-02 6.291689723730087280e-02 -4.923497885465621948e-02 4.459615424275398254e-02 -1.243170797824859619e-01
-6.985965371131896973e-02 1.064687222242355347e-01 -6.048601120710372925e-02 1.487037837505340576e-01 -7.434230297803878784e-02 -2.166978083550930023e-02 -7.224952429533004761e-02 2.050913870334625244e-01 -2.072338163852691650e-01 1.739033162593841553e-01 3.880165517330169678e-01 2.619371116161346436e-01 -6.125077232718467712e-02 -6.853935867547988892e-02 -4.771677404642105103e-02 6.721873581409454346e-02 2.770886421203613281e-01 -1.805095374584197998e-01 -6.124985218048095703e-02 -8.449597284197807312e-03 1.017209887504577637e-01 3.181953132152557373e-01 -3.088798522949218750e-01 4.117033444344997406e-03 7.036367803812026978e-02 1.476072520017623901e-01 3.101547062397003174e-01 -2.250422984361648560e-01 -8.641706407070159912e-02 -2.672195136547088623e-01 1.184694543480873108e-01 -1.021823883056640625e-01
-5.525156110525131226e-02 -2.939869165420532227e-01 2.130864858627319336e-01 6.730620563030242920e-02 -1.252820156514644623e-02 -3.966072797775268555e-01 2.446302771568298340e-02 3.048892132937908173e-03 7.394289970397949219e-02 -1.074045524001121521e-01 2.634168267250061035e-01 -1.280527710914611816e-01 2.582094669342041016e-01 -1.815444529056549072e-01 3.106055594980716705e-02 9.739752858877182007e-02 1.050134152173995972e-01 -2.655223309993743896e-01 6.744474917650222778e-02 2.654707133769989014e-01 -1.861750334501266479e-01 8.832903951406478882e-02 -1.925689727067947388e-01 -8.106029778718948364e-02 6.762684136629104614e-02 7.894585281610488892e-02 1.534482240676879883e-01 -1.944983750581741333e-02 -3.911619186401367188e-01 -2.350063472986221313e-01 -4.865441098809242249e-02 4.057936370372772217e-02
4.408099502325057983e-02 8.358665555715560913e-02 -7.574137300252914429e-02 3.179194629192352295e-01 4.156156256794929504e-02 -2.391564399003982544e-01 -1.107371598482131958e-01 5.621649697422981262e-02 -5.022440478205680847e-02 3.443636596202850342e-01 2.694252133369445801e-01 9.696250408887863159e-02 4.101082310080528259e-02 1.530690118670463562e-02 -3.402267023921012878e-02 1.477621793746948242e-01 -1.860414892435073853e-01 1.265334431082010269e-02 9.684369713068008423e-02 1.931292712688446045e-01 -2.084381878376007080e-01 4.292676448822021484e-01 1.033679675310850143e-02 2.002952694892883301e-01 2.642089724540710449e-01 -2.343938685953617096e-02 2.949975430965423584e-01 2.124976515769958496e-01 -1.176541596651077271e-01 2.787822159007191658e-03 -4.723078384995460510e-02 -1.178969219326972961e-01
2.399517744779586792e-01 3.589673666283488274e-03 -4.569791257381439209e-02 3.579379022121429443e-01 -3.284801170229911804e-02 3.244899585843086243e-02 -2.345179766416549683e-01 2.740887999534606934e-01 -1.262724399566650391e-01 1.719336509704589844e-01 -3.242973471060395241e-03 1.647096127271652222e-01 1.901942491531372070e-01 -2.271772623062133789e-01 -1.152478531002998352e-01 3.399332463741302490e-01 3.817534074187278748e-02 -2.377231232821941376e-02 -1.725754588842391968e-01 5.031407251954078674e-02 -1.408019848167896271e-02 2.244524657726287842e-01 -5.520087108016014099e-02 7.615193724632263184e-02 1.624257117509841919e-01 -3.185834586620330811e-01 1.021097302436828613e-01 -2.945257723331451416e-01 -2.117395550012588501e-01 -1.060444563627243042e-01 8.929993957281112671e-02 -8.842373639345169067e-02
-9.908656589686870575e-03 1.873494237661361694e-01 3.379701375961303711e-01 1.438124477863311768e-01 4.329487681388854980e-02 -2.493337541818618774e-01 -9.185225516557693481e-02 2.327193878591060638e-02 -1.217995658516883850e-01 -2.376477718353271484e-01 1.354104131460189819e-01 1.142290011048316956e-01 1.853462010622024536e-01 7.117229700088500977e-02 1.947848647832870483e-01 -4.669344797730445862e-02 -1.649334281682968140e-01 -7.623922079801559448e-02 3.202292695641517639e-02 1.037014722824096680e-01 -3.718051016330718994e-01 1.168904229998588562e-01 1.704050600528717041e-01 4.913039505481719971e-03 3.482384681701660156e-01 -2.082691043615341187e-01 3.488330841064453125e-01 -9.571428596973419189e-02 -2.057826966047286987e-01 -4.936657845973968506e-02 9.250722825527191162e-02 6.923729088157415390e-03
-1.360810697078704834e-01 2.118063904345035553e-02 -2.138012200593948364e-01 2.401794493198394775e-01 -2.760972082614898682e-01 -5.633210763335227966e-02 2.814090549945831299e-01 8.807254582643508911e-02 -5.409419909119606018e-02 1.776964664459228516e-01 1.472399979829788208e-01 1.517150104045867920e-01 3.273836895823478699e-02 3.048690855503082275e-01 9.626222401857376099e-02 1.897112131118774414e-01 -7.230164855718612671e-02 -1.751285791397094727e-01 3.577407598495483398e-01 1.320474892854690552e-01 -1.462775841355323792e-02 1.240352019667625427e-01 -1.622461080551147461e-01 -6.338152289390563965e-02 7.100731134414672852e-02 -3.085286729037761688e-02 1.022214218974113464e-01 -3.558046519756317139e-01 -2.849635779857635498e-01 -1.765758097171783447e-01 -9.995307773351669312e-02 -1.209970563650131226e-02
2.650138735771179199e-01 -1.540470272302627563e-01 1.626911312341690063e-01 2.873792350292205811e-01 1.144836395978927612e-01 -6.120175495743751526e-02 -4.738530144095420837e-02 1.531486660242080688e-01 -1.858031451702117920e-01 -2.166842967271804810e-01 4.536634087562561035e-01 3.336553275585174561e-02 -9.603042155504226685e-02 -1.288422495126724243e-01 4.109033569693565369e-02 1.795784085988998413e-01 2.001485973596572876e-02 -3.675369024276733398e-01 1.866115480661392212e-01 -2.385919392108917236e-01 8.207034319639205933e-02 2.671345770359039307e-01 6.695157289505004883e-02 -8.429535664618015289e-03 1.064524203538894653e-01 -2.490057144314050674e-03 5.508409067988395691e-02 1.598548591136932373e-01 -2.032938450574874878e-01 -1.077787950634956360e-01 -5.110552161931991577e-02 -3.009369596838951111e-02
1.435812469571828842e-02 -2.837174944579601288e-02 -6.086083129048347473e-02 3.091557621955871582e-01 -1.394434869289398193e-01 -1.975838690996170044e-01 -8.501272648572921753e-02 1.227816119790077209e-01 -1.657813638448715210e-01 -1.398835033178329468e-01 4.114099442958831787e-01 1.728010480292141438e-03 -1.385427862405776978e-01 -1.445655524730682373e-01 1.101912185549736023e-01 1.195285189896821976e-02 2.830744534730911255e-02 -4.348270595073699951e-01 -2.284662239253520966e-02 -9.969127178192138672e-02 -1.867298185825347900e-01 1.643743366003036499e-01 -7.435178756713867188e-02 1.128354389220476151e-02 1.666548550128936768e-01 -1.163367256522178650e-01 5.078908801078796387e-02 -4.080725833773612976e-02 -2.691712677478790283e-01 -1.458114087581634521e-01 3.480845093727111816e-01 -1.480624526739120483e-01
3.978498652577400208e-02 3.588508814573287964e-02 1.030133441090583801e-01 1.035308539867401123e-01 -3.110180795192718506e-01 -8.381798118352890015e-02 -7.822140306234359741e-02 9.748765081167221069e-02 3.751350566744804382e-02 -6.822513043880462646e-02 4.318381845951080322e-01 2.226323336362838745e-01 3.081009089946746826e-01 1.902508288621902466e-01 2.615843117237091064e-01 1.439326405525207520e-01 1.409562677145004272e-01 -1.007456891238689423e-02 1.702965348958969116e-01 -4.212630093097686768e-01 -8.974093012511730194e-03 1.451732367277145386e-01 9.011015295982360840e-02 -4.740738123655319214e-02 6.692716124234721065e-05 5.282979831099510193e-02 2.142782360315322876e-01 -2.351633012294769287e-01 -5.349234119057655334e-02 -1.259241551160812378e-01 -7.434321567416191101e-03 1.153460368514060974e-01
-4.545595496892929077e-02 3.118560835719108582e-02 -2.372905984520912170e-02 1.145404055714607239e-01 -2.066883444786071777e-01 -1.599356681108474731e-01 2.720848619937896729e-01 2.248604148626327515e-01 5.118419975042343140e-02 3.161505460739135742e-01 8.781664818525314331e-02 8.614999055862426758e-02 -7.018046081066131592e-02 -2.460880577564239502e-01 -5.337715614587068558e-03 -3.655948117375373840e-02 8.099928498268127441e-02 -1.134563311934471130e-01 1.548820757307112217e-03 1.216263417154550552e-02 -2.190924733877182007e-01 2.519436180591583252e-01 3.570532053709030151e-02 -2.797940075397491455e-01 1.499172598123550415e-01 -3.689216822385787964e-02 3.091257214546203613e-01 -4.538128376007080078e-01 -2.399190813302993774e-01 8.506955951452255249e-02 -6.440576165914535522e-02 3.041612729430198669e-02
1.073768809437751770e-01 7.650977373123168945e-02 2.224165201187133789e-01 3.655323684215545654e-01 2.475712075829505920e-02 -1.909527629613876343e-01 -1.502666771411895752e-01 8.735366910696029663e-02 2.178951352834701538e-01 -2.767942249774932861e-01 1.251546945422887802e-02 1.216674894094467163e-01 2.614857554435729980e-01 -2.460771985352039337e-02 9.974134713411331177e-02 7.980719208717346191e-02 6.628368794918060303e-02 1.302611678838729858e-01 1.784985363483428955e-01 8.590157330036163330e-02 -4.829325079917907715e-01 1.394655648618936539e-02 2.683416604995727539e-01 -1.962152123451232910e-01 2.267367988824844360e-01 -1.875405386090278625e-02 8.942832797765731812e-02 -1.236074715852737427e-01 -1.154299229383468628e-01 -6.518118083477020264e-02 -9.974041581153869629e-02 -2.844938635826110840e-02
6.917781382799148560e-02 -1.685718744993209839e-01 1.379459649324417114e-01 4.327372014522552490e-01 -3.085400760173797607e-01 -1.834453046321868896e-01 6.358033418655395508e-02 2.172556240111589432e-03 1.139908283948898315e-01 1.260373890399932861e-01 9.749048948287963867e-02 2.251929789781570435e-01 -2.232140898704528809e-01 -3.710430562496185303e-01 -1.455812156200408936e-02 1.492474228143692017e-01 -1.445032656192779541e-01 -1.037925779819488525e-01 2.735334038734436035e-01 2.201125212013721466e-02 1.693004816770553589e-01 1.825656928122043610e-02 1.663079410791397095e-01 1.290690712630748749e-02 8.715700358152389526e-02 -1.656246185302734375e-01 5.448153987526893616e-02 -9.303090721368789673e-02 -1.848358511924743652e-01 7.182765984907746315e-04 -2.298306673765182495e-01 -1.763898134231567383e-01
5.779124796390533447e-02 9.239785373210906982e-02 1.141195595264434814e-01 4.398012757301330566e-01 -1.184376701712608337e-02 -8.922696113586425781e-02 -8.628319948911666870e-02 -9.251043945550918579e-02 -1.509017646312713623e-01 -3.109475076198577881e-01 2.564414441585540771e-01 1.455548256635665894e-01 2.771935798227787018e-02 -3.357591927051544189e-01 -1.553858667612075806e-01 -1.698954403400421143e-01 1.871416866779327393e-01 -2.218694537878036499e-01 1.325399130582809448e-01 4.030755162239074707e-02 -2.895845472812652588e-01 1.987274587154388428e-01 -8.077902346849441528e-02 -6.601197272539138794e-02 1.013073772192001343e-01 -2.633897960186004639e-01 2.092603445053100586e-01 -5.409598723053932190e-02 3.310314565896987915e-02 9.701521694660186768e-02 1.001257598400115967e-01 -9.427898563444614410e-03
7.287343591451644897e-02 1.085013672709465027e-01 2.282330542802810669e-01 2.937231957912445068e-01 -4.758820310235023499e-02 -2.234853245317935944e-02 -5.635085329413414001e-02 4.208704456686973572e-02 1.803146600723266602e-01 -9.116262942552566528e-02 4.892076849937438965e-01 3.393653780221939087e-02 1.300572752952575684e-01 -7.048637419939041138e-02 2.178603261709213257e-01 2.555562853813171387e-01 -5.643635615706443787e-02 -1.520543247461318970e-01 3.058630526065826416e-01 4.321740567684173584e-02 -3.131559491157531738e-01 3.613461926579475403e-02 1.474698781967163086e-01 -3.217895030975341797e-01 1.310588866472244263e-01 -1.109786331653594971e-01 3.658952564001083374e-02 -1.234664171934127808e-01 6.340861320495605469e-02 3.389605507254600525e-02 -1.244840547442436218e-01 -8.804588019847869873e-02
-4.666791111230850220e-02 2.145010232925415039e-01 -1.001643612980842590e-01 1.603510528802871704e-01 -8.202319592237472534e-02 -1.238711774349212646e-01 -2.342540919780731201e-01 3.642456233501434326e-02 5.577131360769271851e-02 -1.671427041292190552e-01 4.486027657985687256e-01 4.574566185474395752e-01 3.686729073524475098e-02 -2.184801548719406128e-01 1.529430001974105835e-01 6.771843880414962769e-02 -1.668320596218109131e-01 -1.764824390411376953e-01 1.461412943899631500e-02 -3.989387676119804382e-02 -2.879660762846469879e-02 7.843870669603347778e-02 3.219479024410247803e-01 3.551005199551582336e-02 -3.437884524464607239e-02 -7.567288726568222046e-02 1.426578462123870850e-01 -1.905002593994140625e-01 -2.754519283771514893e-01 -1.061055343598127365e-02 -4.429027810692787170e-02 7.063220441341400146e-02
-1.959893852472305298e-01 1.235956102609634399e-01 -6.228597089648246765e-02 1.488045901060104370e-01 -2.182908505201339722e-01 -3.109262324869632721e-02 -1.519600301980972290e-01 -2.762280590832233429e-02 1.528724730014801025e-01 -2.457258105278015137e-01 4.550083354115486145e-02 2.513047456741333008e-01 1.968386620283126831e-01 -1.808707565069198608e-01 -3.854532726109027863e-03 3.330073356628417969e-01 9.055157750844955444e-02 -1.160878688097000122e-01 1.727039068937301636e-01 1.950650513172149658e-01 4.613314941525459290e-02 3.982231318950653076e-01 -1.549119949340820312e-01 -1.311786323785781860e-01 1.669707298278808594e-01 1.066111624240875244e-01 2.284860014915466309e-01 -2.146695405244827271e-01 2.037031054496765137e-01 2.970051579177379608e-02 2.088158130645751953e-01 -3.859812766313552856e-02
1.157832816243171692e-01 5.621221661567687988e-02 9.288753569126129150e-02 2.450605183839797974e-01 3.583581745624542236e-02 -5.457380414009094238e-02 -6.902503967285156250e-02 1.768778823316097260e-02 1.133473515510559082e-01 9.724494069814682007e-02 3.904028236865997314e-01 9.702966362237930298e-02 4.028792381286621094e-01 1.475762426853179932e-01 3.054495900869369507e-02 -2.284297049045562744e-01 1.433585137128829956e-01 -4.354162141680717468e-02 3.073527477681636810e-02 -1.889256089925765991e-01 1.699332892894744873e-01 2.626762986183166504e-01 -6.893462967127561569e-03 -1.173843070864677429e-01 1.900990456342697144e-01 5.750931799411773682e-02 1.054413318634033203e-01 -4.089643657207489014e-01 -3.055040240287780762e-01 -2.718704566359519958e-02 3.247612714767456055e-02 -1.860054209828376770e-02
2.590149454772472382e-02 1.386758983135223389e-01 3.660900294780731201e-01 2.491459697484970093e-01 1.055979877710342407e-01 -1.028457432985305786e-01 3.374157100915908813e-02 -1.991912424564361572e-01 -2.668903209269046783e-02 1.254178285598754883e-01 1.292599588632583618e-01 1.513381209224462509e-02 -5.400643497705459595e-02 -9.592073410749435425e-02 2.962136566638946533e-01 1.697924435138702393e-01 2.133831679821014404e-01 -3.436754643917083740e-02 1.860452294349670410e-01 1.469183266162872314e-01 -2.640264928340911865e-01 1.251525431871414185e-01 8.695691078901290894e-02 3.952783942222595215e-01 2.576876282691955566e-01 2.149735204875469208e-02 2.785825729370117188e-01 -2.422265242785215378e-03 -1.142220571637153625e-01 -8.717667311429977417e-02 5.242531746625900269e-02 -1.985573023557662964e-01
-1.131206899881362915e-01 -1.803741902112960815e-01 1.018306463956832886e-01 2.206012010574340820e-01 -7.451279461383819580e-02 -1.660347729921340942e-01 -4.043288901448249817e-02 -2.337107807397842407e-02 1.703214645385742188e-01 -1.075855866074562073e-01 2.756563425064086914e-01 1.185940057039260864e-01 8.229164779186248779e-02 -4.241816401481628418e-01 3.159077465534210205e-01 -1.971728354692459106e-01 -8.848796784877777100e-02 -2.777168713510036469e-02 1.795677691698074341e-01 1.236800402402877808e-01 4.302361980080604553e-02 1.588310301303863525e-01 -5.142303556203842163e-02 8.055071532726287842e-02 -1.747850887477397919e-02 -1.101648211479187012e-01 -1.021601036190986633e-01 -2.563442289829254150e-01 -3.662327229976654053e-01 -8.584417402744293213e-02 -2.854587733745574951e-01 -1.987560465931892395e-02
1.521548926830291748e-01 -1.282615810632705688e-01 -1.093214452266693115e-01 2.389405667781829834e-01 -3.580748438835144043e-01 -1.796355098485946655e-01 -2.631692774593830109e-02 -8.982624858617782593e-02 -7.234381884336471558e-02 3.753736242651939392e-02 4.947938397526741028e-02 2.099859863519668579e-01 -7.320304960012435913e-02 -2.619727551937103271e-01 -3.163354471325874329e-02 2.063225060701370239e-01 4.452013969421386719e-02 -1.643137335777282715e-01 7.397297769784927368e-02 -1.873425394296646118e-01 -2.273779958486557007e-01 3.091054409742355347e-02 -2.083491086959838867e-01 -1.873391568660736084e-01 1.734305620193481445e-01 9.166941791772842407e-02 1.698046922683715820e-01 -5.156496167182922363e-01 -1.086841747164726257e-01 5.116277933120727539e-02 -2.616613730788230896e-02 -4.824102297425270081e-02
8.590742200613021851e-02 -6.786946207284927368e-02 2.498241513967514038e-01 2.587720751762390137e-01 -1.519791930913925171e-01 -3.335860371589660645e-01 4.483835771679878235e-02 1.431477814912796021e-01 -6.656958907842636108e-02 -6.967588514089584351e-02 4.465441703796386719e-01 7.856202125549316406e-02 1.661037355661392212e-01 -3.267070353031158447e-01 1.498250365257263184e-01 -5.666894838213920593e-02 -1.671887338161468506e-01 3.265384584665298462e-02 1.204851642251014709e-01 -2.605850398540496826e-01 -6.709521170705556870e-03 2.094965279102325439e-01 1.123869344592094421e-01 4.478506278246641159e-03 1.863728016614913940e-01 -2.728135325014591217e-03 -1.745438128709793091e-01 -2.152067273855209351e-01 3.315081074833869934e-02 9.584555029869079590e-02 -1.920022368431091309e-01 1.471377816051244736e-02
1.022318657487630844e-02 1.544466316699981689e-01 1.257503181695938110e-01 3.683807253837585449e-01 -1.318209916353225708e-01 -3.503485023975372314e-01 1.297074854373931885e-01 2.879338562488555908e-01 -9.105459786951541901e-03 1.146258264780044556e-01 1.753913760185241699e-01 -1.160705834627151489e-01 -5.321708321571350098e-02 -2.536979615688323975e-01 1.693096905946731567e-01 9.329114109277725220e-02 8.896611630916595459e-03 -2.312290519475936890e-01 2.583045363426208496e-01 -1.363189071416854858e-01 -5.869125202298164368e-02 4.031322151422500610e-02 -3.560303524136543274e-02 -4.653660953044891357e-02 2.232934720814228058e-02 -1.534916460514068604e-01 2.131030261516571045e-01 1.707001961767673492e-02 -1.198152378201484680e-01 3.452237844467163086e-01 -2.054335922002792358e-01 1.726256310939788818e-01
7.709130644798278809e-02 -3.263910487294197083e-02 3.200952708721160889e-02 1.808575093746185303e-01 -2.863128483295440674e-01 3.442037478089332581e-02 -1.920519769191741943e-01 -5.638935789465904236e-02 2.357513904571533203e-01 -1.333944313228130341e-02 3.316193222999572754e-01 3.570667281746864319e-02 1.780165433883666992e-01 9.645776450634002686e-02 3.174718320369720459e-01 1.902896463871002197e-01 -1.074761524796485901e-01 -3.127036094665527344e-01 1.410673260688781738e-01 -5.157398432493209839e-02 -1.318185180425643921e-01 -1.714419126510620117e-01 -5.837779119610786438e-02 -3.144808113574981689e-01 3.017504513263702393e-01 -1.712365895509719849e-01 1.542524099349975586e-01 -1.456820517778396606e-01 -3.224312141537666321e-02 -1.545480340719223022e-01 1.391528844833374023e-01 -1.971964165568351746e-02
1.465008556842803955e-01 -1.327197551727294922e-01 -1.154578570276498795e-02 3.049376606941223145e-01 5.064443126320838928e-02 -7.006259635090827942e-03 7.642111927270889282e-02 -2.590381503105163574e-01 -1.635285839438438416e-02 -1.195601075887680054e-01 2.943250834941864014e-01 6.700106710195541382e-02 -3.925114497542381287e-02 1.313133835792541504e-01 4.236527904868125916e-02 2.816730141639709473e-01 -1.146431267261505127e-01 1.306421011686325073e-01 3.670126199722290039e-01 2.957927286624908447e-01 9.332998096942901611e-02 1.157255694270133972e-01 5.399375036358833313e-02 -1.993492692708969116e-01 -2.410483732819557190e-02 -7.240363210439682007e-02 1.894525736570358276e-01 -4.602655470371246338e-01 -3.255947679281234741e-02 1.891249604523181915e-02 -1.145797446370124817e-01 -3.720719739794731140e-02
7.478150725364685059e-02 3.325815126299858093e-02 2.459267973899841309e-01 1.346442103385925293e-01 9.061067551374435425e-02 -1.839768886566162109e-01 -4.681563377380371094e-02 -1.678204536437988281e-02 -5.647813528776168823e-02 -6.907741073518991470e-03 9.248164482414722443e-03 9.101412445306777954e-02 -1.060146316885948181e-01 4.330785572528839111e-02 1.859122514724731445e-01 -1.008419767022132874e-01 2.050311267375946045e-01 -2.002215683460235596e-01 1.706236004829406738e-01 -2.815836109220981598e-02 -4.122142493724822998e-01 2.170522958040237427e-01 -1.242314465343952179e-02 -5.311641097068786621e-02 5.112155079841613770e-01 3.313961997628211975e-02 4.175361096858978271e-01 -1.425751596689224243e-01 -1.629015430808067322e-02 -3.267246857285499573e-02 -1.009159386157989502e-01 -6.897072773426771164e-03
-5.477148573845624924e-03 -3.315603435039520264e-01 1.334598660469055176e-01 2.029385864734649658e-01 1.056484431028366089e-01 8.299995213747024536e-02 2.360248118638992310e-01 -6.710644811391830444e-03 -2.789132297039031982e-01 1.436474174261093140e-01 4.350760206580162048e-02 9.460874646902084351e-02 -9.254615008831024170e-02 -3.313271328806877136e-02 1.212230250239372253e-01 -5.865329876542091370e-02 1.241033822298049927e-01 1.943295076489448547e-02 8.945973962545394897e-02 -1.633926182985305786e-01 -4.574678093194961548e-02 7.086172699928283691e-02 -1.288294345140457153e-01 -9.103595465421676636e-02 3.169287145137786865e-01 -7.565868645906448364e-02 5.430020689964294434e-01 -2.759835720062255859e-01 -2.398074120283126831e-01 -3.860130906105041504e-02 -5.670244805514812469e-03 3.841528296470642090e-02
2.396001247689127922e-03 1.526273339986801147e-01 -3.407559171319007874e-02 3.413119614124298096e-01 1.319255530834197998e-01 -8.715156465768814087e-02 -6.609514355659484863e-03 -2.324434183537960052e-02 1.423649936914443970e-01 -1.471945047378540039e-01 2.120954245328903198e-01 2.284450083971023560e-01 3.729296103119850159e-02 8.090236224234104156e-03 2.222502082586288452e-01 1.755656003952026367e-01 -6.592503748834133148e-03 -5.168454349040985107e-02 1.993358433246612549e-01 -3.706630691885948181e-02 -4.141495227813720703e-01 -8.484572172164916992e-03 2.594914436340332031e-01 7.583372294902801514e-02 -4.412690550088882446e-02 -1.418096013367176056e-02 5.233971402049064636e-02 -4.432561695575714111e-01 -1.759907454252243042e-01 1.509731560945510864e-01 -2.446117252111434937e-01 -9.598924964666366577e-02
4.268566519021987915e-02 -3.279266059398651123e-01 3.997987601906061172e-03 2.294778823852539062e-01 -6.497117131948471069e-02 -3.367009162902832031e-01 2.503259852528572083e-02 4.639515280723571777e-02 4.554812330752611160e-03 3.831056877970695496e-02 1.796573400497436523e-01 9.067927300930023193e-02 2.802498266100883484e-02 -3.144984319806098938e-02 3.268048763275146484e-01 -3.322470188140869141e-02 7.947804778814315796e-02 4.110389351844787598e-01 8.564530313014984131e-02 8.576119691133499146e-02 -1.006909310817718506e-01 3.652378916740417480e-01 -1.009151488542556763e-01 -1.368660628795623779e-01 1.001827269792556763e-01 1.549704223871231079e-01 3.035129904747009277e-01 5.807042866945266724e-02 -2.022396922111511230e-01 -1.526844203472137451e-01 -5.490776151418685913e-02 -8.212065696716308594e-02
5.419001355767250061e-02 -1.244960278272628784e-01 -2.029960975050926208e-02 1.367937326431274414e-01 2.174764275550842285e-01 -1.178302913904190063e-01 -5.910808965563774109e-02 2.176256775856018066e-01 -6.614344567060470581e-02 -9.678605198860168457e-02 1.344087868928909302e-01 -2.306459657847881317e-02 -1.213049981743097305e-03 -4.213050752878189087e-02 2.583938241004943848e-01 7.611754536628723145e-02 1.021271497011184692e-01 -5.475971102714538574e-02 1.863889545202255249e-01 -1.564060598611831665e-01 -3.096674941480159760e-02 3.071493208408355713e-01 -7.178867608308792114e-02 2.229838371276855469e-01 1.997224427759647369e-02 3.463256955146789551e-01 4.539799392223358154e-01 -9.810984879732131958e-02 -2.484490126371383667e-01 -2.885949909687042236e-01 1.750873178243637085e-01 -9.584584087133407593e-02
-3.306517144665122032e-03 5.633568391203880310e-02 2.857845425605773926e-01 2.971474528312683105e-01 -2.446532994508743286e-01 -6.692764163017272949e-02 -1.314723193645477295e-01 -1.442344784736633301e-01 -2.433041334152221680e-01 -2.069573998451232910e-01 1.395516842603683472e-01 -1.543985158205032349e-01 2.498756349086761475e-02 1.602536290884017944e-01 1.028603091835975647e-01 2.819681763648986816e-01 7.761817425489425659e-02 9.537511318922042847e-02 3.293939530849456787e-01 -1.036838069558143616e-01 1.009847000241279602e-01 2.454709857702255249e-01 6.518766283988952637e-02 -3.690804078360088170e-05 4.012465104460716248e-02 1.278829574584960938e-01 4.322427883744239807e-02 -3.683966994285583496e-01 -1.658778339624404907e-01 -5.667920410633087158e-02 1.408876329660415649e-01 -2.179177254438400269e-01
-2.165706083178520203e-02 -9.885631501674652100e-02 -1.763272732496261597e-01 1.832272112369537354e-01 -2.333288043737411499e-01 -1.621802300214767456e-01 -8.798483759164810181e-02 6.891324371099472046e-02 6.658283621072769165e-02 -1.795739233493804932e-01 1.669080257415771484e-01 2.270064949989318848e-01 2.125286497175693512e-02 -1.918153613805770874e-01 1.669898331165313721e-01 7.471419870853424072e-02 -1.390970647335052490e-01 -5.596775189042091370e-02 -2.591944299638271332e-03 -5.183172877877950668e-03 -1.109316051006317139e-01 1.508282423019409180e-01 1.045877784490585327e-01 -4.311930835247039795e-01 -6.293803919106721878e-03 1.336739659309387207e-01 3.951082229614257812e-01 -3.292485177516937256e-01 -2.315231710672378540e-01 3.543005883693695068e-02 -5.294141359627246857e-03 -2.309377938508987427e-01
2.445861399173736572e-01 -2.024044282734394073e-02 -3.720347955822944641e-02 1.312389522790908813e-01 -4.610894918441772461e-01 -1.277412921190261841e-01 1.022521629929542542e-01 2.761608175933361053e-02 -1.470876205712556839e-02 -6.408612430095672607e-02 4.410002008080482483e-02 9.543796628713607788e-02 -2.023434191942214966e-01 -2.501951158046722412e-01 1.839004009962081909e-01 1.682664752006530762e-01 1.015444621443748474e-01 -1.019765995442867279e-02 1.275888383388519287e-01 2.200689166784286499e-02 -1.352651119232177734e-01 2.696193456649780273e-01 -2.921748459339141846e-01 -8.140421705320477486e-04 1.451927721500396729e-01 1.094608232378959656e-01 1.513845324516296387e-01 -4.611025154590606689e-01 -1.476360112428665161e-01 2.374272234737873077e-02 -7.037372142076492310e-02 -2.293897047638893127e-02
-5.493938457220792770e-03 1.352735459804534912e-01 4.480219632387161255e-02 4.080622196197509766e-01 -7.839256525039672852e-02 -4.113248884677886963e-01 1.245328262448310852e-01 2.914279401302337646e-01 -1.130182370543479919e-01 -3.378674685955047607e-01 3.059149719774723053e-02 6.890776753425598145e-02 -9.737829677760601044e-03 -4.933642968535423279e-02 1.212896592915058136e-02 2.177698314189910889e-01 -1.266428083181381226e-02 1.012589037418365479e-01 -1.060988605022430420e-01 1.476100832223892212e-02 1.203130334615707397e-01 5.708643421530723572e-02 -5.854066461324691772e-02 2.682870626449584961e-02 2.196389883756637573e-01 6.228139251470565796e-02 1.593069434165954590e-01 -7.183893769979476929e-02 -4.240997135639190674e-01 -5.204692948609590530e-03 -1.322496682405471802e-03 2.198787778615951538e-01
-4.422527551651000977e-02 9.628674387931823730e-02 8.480688184499740601e-02 3.360522091388702393e-01 -5.264654383063316345e-02 -3.505785465240478516e-01 1.427308768033981323e-01 2.410853654146194458e-02 2.760115861892700195e-01 -3.246039152145385742e-02 1.661053299903869629e-01 3.535493835806846619e-02 -1.140576675534248352e-01 -3.026850521564483643e-01 9.943448752164840698e-02 1.776049137115478516e-01 -2.000596746802330017e-02 -1.772449016571044922e-01 1.124775409698486328e-01 -9.325719624757766724e-02 -6.912415474653244019e-02 3.196228742599487305e-01 -1.647060811519622803e-01 2.936530411243438721e-01 -1.715878546237945557e-01 -1.068291440606117249e-01 2.145314365625381470e-01 -1.177169308066368103e-01 -1.174956336617469788e-01 2.112062126398086548e-01 -1.046505272388458252e-01 1.622413098812103271e-01
-1.936084777116775513e-01 1.118321940302848816e-01 5.172490328550338745e-02 3.922736644744873047e-01 -3.560924828052520752e-01 -3.354424238204956055e-01 1.077388897538185120e-01 2.702476382255554199e-01 -1.012974604964256287e-01 1.421189773827791214e-02 7.984217256307601929e-02 7.625930756330490112e-02 -1.646227389574050903e-01 2.215103991329669952e-02 -1.827483996748924255e-02 2.010167539119720459e-01 2.599648833274841309e-01 1.025319769978523254e-01 -5.739039555191993713e-02 1.098767444491386414e-01 -6.573247164487838745e-02 9.610163420438766479e-02 -1.027808431535959244e-02 7.434326410293579102e-02 2.815416455268859863e-01 6.323476135730743408e-02 1.490345597267150879e-01 -5.944555997848510742e-02 -3.486605286598205566e-01 -5.537959933280944824e-02 -8.480535447597503662e-02 1.581815928220748901e-01
7.167951762676239014e-02 2.549262344837188721e-02 1.104807853698730469e-01 1.161196529865264893e-01 -1.923432648181915283e-01 -2.005694806575775146e-01 -1.837948150932788849e-02 3.381864726543426514e-01 5.611369758844375610e-02 -3.304299432784318924e-03 2.864180505275726318e-01 1.553906947374343872e-01 1.389236748218536377e-01 -2.254351526498794556e-01 1.896978467702865601e-01 2.005755305290222168e-01 1.416366696357727051e-01 1.629869043827056885e-01 -1.228216364979743958e-01 7.949679344892501831e-02 -3.855132311582565308e-02 -1.848638504743576050e-01 -2.159556299448013306e-01 -2.589730918407440186e-01 2.773625552654266357e-01 -8.271186053752899170e-02 -2.491991221904754639e-02 -2.134661823511123657e-01 -2.548440694808959961e-01 -1.140068396925926208e-01 1.902471482753753662e-01 -2.437628209590911865e-01
6.144635006785392761e-02 9.191104769706726074e-02 2.075293064117431641e-01 5.540572404861450195e-01 -1.396636813879013062e-01 -1.952161788940429688e-01 -7.930357009172439575e-02 4.938988760113716125e-02 9.793475270271301270e-02 -1.625173389911651611e-01 -1.069057732820510864e-01 3.336065709590911865e-01 2.786678969860076904e-01 -4.404640942811965942e-02 2.607059478759765625e-01 -9.949288517236709595e-02 9.143682569265365601e-02 -1.499491780996322632e-01 6.062111631035804749e-02 1.967301070690155029e-01 1.636499539017677307e-03 2.911832630634307861e-01 9.244190901517868042e-02 2.601499482989311218e-02 1.800040598027408123e-03 1.933809742331504822e-02 1.751779615879058838e-01 -9.918084740638732910e-02 -7.547705899924039841e-03 -7.598838210105895996e-02 2.030224055051803589e-01 3.365799784660339355e-03
-1.590341478586196899e-01 -1.047785300761461258e-02 1.372097879648208618e-01 3.864080905914306641e-01 2.606096565723419189e-01 -1.917863041162490845e-01 5.714970082044601440e-02 1.863569580018520355e-02 1.421870887279510498e-01 -4.064872115850448608e-02 3.424834609031677246e-01 6.508412957191467285e-02 1.542978435754776001e-01 -7.591898739337921143e-02 1.302649825811386108e-01 2.285032570362091064e-01 -3.070009648799896240e-01 -1.511332839727401733e-01 -8.375196903944015503e-02 1.119857281446456909e-01 -1.685846894979476929e-01 1.140555292367935181e-01 6.080751121044158936e-02 2.883843146264553070e-02 3.073689639568328857e-01 1.313590109348297119e-01 2.756772041320800781e-01 -1.812587119638919830e-02 -3.728134185075759888e-02 -2.461373992264270782e-02 -2.867839038372039795e-01 -3.302085027098655701e-02
7.136669009923934937e-02 -2.965713739395141602e-01 2.029556632041931152e-01 5.037820432335138321e-03 6.799725443124771118e-02 -1.197954639792442322e-01 1.222259178757667542e-01 2.081482708454132080e-01 1.109984237700700760e-02 2.857954427599906921e-02 3.378844559192657471e-01 1.195719763636589050e-01 -2.609942555427551270e-01 2.100440673530101776e-02 7.173168659210205078e-02 7.393120788037776947e-03 4.394456744194030762e-02 -3.324299454689025879e-01 1.430161744356155396e-01 -9.973222762346267700e-02 -1.797194480895996094e-01 -8.250874280929565430e-02 -3.717714687809348106e-03 1.890612393617630005e-01 3.649066686630249023e-01 7.041978836059570312e-02 3.491460680961608887e-01 -2.327210009098052979e-01 -1.379706114530563354e-01 -1.743257194757461548e-01 -6.217842176556587219e-02 1.258905977010726929e-02
-2.811513245105743408e-01 -1.397697255015373230e-02 -3.330041468143463135e-02 2.377116531133651733e-01 -2.315071672201156616e-01 8.208106458187103271e-02 1.967589929699897766e-02 2.785032689571380615e-01 1.168231368064880371e-01 -2.387392222881317139e-01 4.315243661403656006e-02 2.190477997064590454e-01 4.493705555796623230e-02 -1.597402095794677734e-01 6.518612056970596313e-02 1.501293778419494629e-01 8.246084302663803101e-02 -1.258901953697204590e-01 8.541358262300491333e-02 2.366931587457656860e-01 -1.257592253386974335e-02 4.115652740001678467e-01 -4.001302644610404968e-02 1.065917611122131348e-01 2.921806871891021729e-01 1.197348088026046753e-01 1.657115668058395386e-01 -2.537047564983367920e-01 2.230737805366516113e-01 3.053347393870353699e-02 1.797321736812591553e-01 -8.391588926315307617e-02
-6.456208974123001099e-02 -1.350948810577392578e-01 1.146560162305831909e-02 2.254481911659240723e-01 1.659759283065795898e-01 7.604016363620758057e-02 -4.360573831945657730e-03 -1.810866594314575195e-01 -1.044050231575965881e-01 2.805932890623807907e-03 3.575778305530548096e-01 3.805692195892333984e-01 1.589033901691436768e-01 -1.244094669818878174e-01 4.667303711175918579e-02 1.704656630754470825e-01 -2.208947092294692993e-01 8.589453250169754028e-02 6.805198639631271362e-02 -8.323017507791519165e-02 -2.142894566059112549e-01 2.475350648164749146e-01 9.142731875181198120e-02 -1.589167118072509766e-01 3.559389114379882812e-01 1.354524940252304077e-01 2.474019080400466919e-01 -2.754207933321595192e-03 -2.226973772048950195e-01 2.925391122698783875e-02 -1.976508647203445435e-01 -2.459103427827358246e-02
3.517897129058837891e-01 -2.883206680417060852e-02 -1.240023374557495117e-01 5.053086876869201660e-01 1.463793218135833740e-03 1.357388347387313843e-01 -1.036570519208908081e-01 -1.641514711081981659e-02 1.041234284639358521e-01 3.002970851957798004e-02 1.569328159093856812e-01 -8.448673784732818604e-02 -6.811840087175369263e-02 -1.407032608985900879e-01 2.401735782623291016e-01 1.099830418825149536e-01 -1.582422554492950439e-01 -9.185279905796051025e-02 1.008362695574760437e-01 1.583220809698104858e-01 -1.564633101224899292e-01 1.440847218036651611e-01 2.353256195783615112e-01 1.366743594408035278e-01 2.643113732337951660e-01 -1.281393691897392273e-03 2.051467299461364746e-01 -3.684924542903900146e-02 -2.260264456272125244e-01 -2.909283936023712158e-01 -1.903562806546688080e-02 1.121752616018056870e-02
2.045855373144149780e-01 -2.439665943384170532e-01 -1.215503811836242676e-01 1.850323975086212158e-01 -1.769531518220901489e-01 -4.924445971846580505e-02 -2.335226163268089294e-03 3.350584954023361206e-02 -2.610984146595001221e-01 -8.139493316411972046e-02 2.774337530136108398e-01 8.531809784471988678e-03 7.411845028400421143e-02 -8.237082511186599731e-02 1.448180675506591797e-01 1.786932051181793213e-01 -3.118359250947833061e-03 -1.303255371749401093e-02 1.426486819982528687e-01 -1.991344243288040161e-01 -9.701338410377502441e-02 2.079808861017227173e-01 -1.664556711912155151e-01 -6.000237911939620972e-02 1.844917833805084229e-01 2.268364429473876953e-01 3.386946320533752441e-01 -2.459271848201751709e-01 -3.411913290619850159e-02 -1.032295301556587219e-01 1.114349365234375000e-01 -4.106625318527221680e-01
1.879154443740844727e-01 -1.848608255386352539e-02 2.205726951360702515e-01 2.332058846950531006e-01 -1.182909086346626282e-01 -1.675106436014175415e-01 4.029932618141174316e-02 2.188959857448935509e-03 -4.582409933209419250e-02 1.348822265863418579e-01 1.722844839096069336e-01 -1.248714774847030640e-01 -6.875114142894744873e-02 -8.984081447124481201e-02 9.064719080924987793e-02 7.272128760814666748e-02 -3.067144751548767090e-01 -1.348793357610702515e-01 1.203660741448402405e-01 -7.762665301561355591e-02 -7.720530033111572266e-02 2.573747634887695312e-01 -5.493922531604766846e-02 7.526090834289789200e-03 1.979631036520004272e-01 2.787475585937500000e-01 4.482710361480712891e-01 -1.927664130926132202e-01 2.029095590114593506e-02 -1.056556180119514465e-01 6.409639865159988403e-02 -3.834319710731506348e-01
9.587403386831283569e-02 -2.680132091045379639e-01 2.289295792579650879e-01 9.870310127735137939e-02 -2.477436214685440063e-01 7.431604713201522827e-02 -1.504387259483337402e-01 -4.724062979221343994e-02 6.847486644983291626e-02 3.189639374613761902e-02 4.139177501201629639e-02 -1.774001568555831909e-01 -8.893054723739624023e-02 -1.540549993515014648e-01 3.453986048698425293e-01 -1.112405955791473389e-02 1.412231009453535080e-02 -2.720597945153713226e-02 3.034545853734016418e-02 -1.544309258460998535e-01 5.120521038770675659e-02 2.125017046928405762e-01 1.472660005092620850e-01 2.717880308628082275e-01 1.921341717243194580e-01 1.678704768419265747e-01 3.897782564163208008e-01 -2.311855703592300415e-01 -2.959428727626800537e-01 1.048452481627464294e-01 -9.511997550725936890e-02 1.672427356243133545e-01
1.284284591674804688e-01 -1.784475743770599365e-01 -1.304764486849308014e-02 2.819381356239318848e-01 3.468927368521690369e-02 -2.563371956348419189e-01 -1.247478276491165161e-01 -7.660796493291854858e-02 1.059533357620239258e-01 7.600536942481994629e-02 2.141691893339157104e-01 8.350460231304168701e-02 -5.164051800966262817e-02 1.118003204464912415e-01 1.789197325706481934e-01 4.509989544749259949e-02 -7.130565494298934937e-02 -2.581590414047241211e-01 -1.097247973084449768e-01 -1.595382094383239746e-01 -1.408260762691497803e-01 3.803801834583282471e-01 -1.120139509439468384e-01 2.180698066949844360e-01 2.983973622322082520e-01 4.918500408530235291e-02 2.319007962942123413e-01 -1.783699393272399902e-01 -5.413918569684028625e-02 -3.456993401050567627e-01 4.316722974181175232e-02 -1.714705973863601685e-01
8.864929899573326111e-03 1.424016207456588745e-01 -6.038547307252883911e-02 4.334703385829925537e-01 6.288057658821344376e-03 -7.076129317283630371e-02 4.740048199892044067e-02 5.253886580467224121e-01 1.782977432012557983e-01 -1.204920932650566101e-01 2.245785593986511230e-01 -4.766908660531044006e-02 6.682841479778289795e-02 7.764638867229223251e-03 -4.012223798781633377e-03 1.748529076576232910e-01 6.217103824019432068e-02 3.015502095222473145e-01 -1.248506084084510803e-01 2.832275629043579102e-02 7.486174255609512329e-02 3.150057746097445488e-03 -7.412527501583099365e-02 -1.224775463342666626e-01 9.521419554948806763e-02 1.020884588360786438e-01 1.690189987421035767e-01 -1.461936235427856445e-01 -3.455240428447723389e-01 -5.851541832089424133e-02 -1.840918958187103271e-01 -8.494429290294647217e-02
1.433868892490863800e-02 -1.776541024446487427e-01 1.926818639039993286e-01 2.508223354816436768e-01 -4.951354861259460449e-02 -2.347064763307571411e-01 4.438574612140655518e-02 4.188659414649009705e-02 1.520658433437347412e-01 2.373293638229370117e-01 2.840870022773742676e-01 1.415074914693832397e-01 1.082415208220481873e-01 -1.521364301443099976e-01 -1.203691810369491577e-01 1.061056926846504211e-01 3.157572746276855469e-01 1.922723799943923950e-01 2.594248764216899872e-02 -1.463285833597183228e-01 2.789576053619384766e-01 2.233148366212844849e-01 -7.574880123138427734e-02 -1.644280403852462769e-01 1.647883653640747070e-01 4.301932826638221741e-02 1.850502043962478638e-01 -1.524654775857925415e-01 -1.519065350294113159e-01 -1.261000931262969971e-01 3.393469452857971191e-01 7.936044782400131226e-02
1.067260205745697021e-01 -1.639172136783599854e-01 2.990699112415313721e-01 2.812665998935699463e-01 -1.806120127439498901e-01 -2.865939736366271973e-01 -8.243788033723831177e-02 -1.380637139081954956e-01 -5.217680707573890686e-02 -1.833175718784332275e-01 -5.298409983515739441e-02 -1.138655561953783035e-02 2.084997892379760742e-01 -2.966086566448211670e-02 -2.611561305820941925e-02 1.363272666931152344e-01 2.639000713825225830e-01 -3.406293392181396484e-01 1.659946590662002563e-01 3.291994705796241760e-02 -4.465105012059211731e-02 8.366221934556961060e-02 1.600576937198638916e-01 -1.016323789954185486e-01 4.109753966331481934e-01 7.546027004718780518e-02 2.531480789184570312e-01 -7.146629504859447479e-03 -9.153787046670913696e-03 1.828779280185699463e-02 1.202095746994018555e-01 -1.919376105070114136e-01
-3.377794846892356873e-02 6.615674495697021484e-02 4.140116572380065918e-01 1.037490069866180420e-01 8.860117197036743164e-02 -1.389105468988418579e-01 -1.472967118024826050e-01 8.155379444360733032e-02 -1.034967005252838135e-01 -7.389324158430099487e-02 1.400847136974334717e-01 1.876012086868286133e-01 -3.473787382245063782e-02 8.423638343811035156e-02 2.230378836393356323e-01 2.532847411930561066e-02 -5.521964654326438904e-02 -2.123036235570907593e-02 2.071648240089416504e-01 1.137280762195587158e-01 -3.208265900611877441e-01 2.173471450805664062e-02 2.435835152864456177e-01 -2.001812756061553955e-01 4.348329305648803711e-01 -2.847239077091217041e-01 2.138882875442504883e-01 -6.954687088727951050e-02 -1.884252279996871948e-01 1.610623905435204506e-03 7.655280828475952148e-02 -5.367611348628997803e-02
1.016648579388856888e-02 1.871457993984222412e-01 2.313015609979629517e-01 7.993187755346298218e-02 3.291584551334381104e-02 -2.355361282825469971e-01 -2.644531726837158203e-01 1.276945024728775024e-01 -2.760939598083496094e-01 -1.353154033422470093e-01 8.980095386505126953e-02 2.817234396934509277e-01 1.905003786087036133e-01 1.027860790491104126e-01 3.305873274803161621e-01 -1.863279752433300018e-02 5.726144462823867798e-02 -1.124080345034599304e-01 1.057142838835716248e-01 2.665068209171295166e-01 -1.065092533826828003e-01 -1.117288470268249512e-01 2.561818063259124756e-02 5.712711936212144792e-05 3.087942302227020264e-01 -6.700079143047332764e-02 -3.648970043286681175e-03 -2.424029707908630371e-01 -3.268654644489288330e-01 -1.068596094846725464e-01 -1.407195031642913818e-01 -6.665896624326705933e-02
2.000487297773361206e-01 -6.051446124911308289e-02 -1.960310339927673340e-02 3.660753667354583740e-01 -1.734586954116821289e-01 5.695830658078193665e-02 -4.004766643047332764e-01 1.058957949280738831e-01 -8.081444352865219116e-02 1.353930868208408356e-02 -1.040049493312835693e-01 6.261406093835830688e-02 -3.920285776257514954e-02 -1.922919899225234985e-01 -1.110757216811180115e-01 3.217088878154754639e-01 4.729915037751197815e-02 1.064965724945068359e-01 -4.098205536138266325e-04 1.068842038512229919e-01 3.205340728163719177e-02 3.161208331584930420e-01 -9.008760750293731689e-02 9.578756988048553467e-02 2.882073521614074707e-01 -3.233173489570617676e-01 9.847841411828994751e-02 -2.472371757030487061e-01 -1.684754043817520142e-01 4.371453449130058289e-02 -6.436352431774139404e-02 -7.129285484552383423e-02
1.256707124412059784e-02 -1.616893857717514038e-01 1.994528472423553467e-01 3.603488206863403320e-01 -3.502466380596160889e-01 1.104321777820587158e-01 2.952788770198822021e-01 -3.824889659881591797e-02 8.347965031862258911e-02 1.007702946662902832e-01 2.496722787618637085e-01 2.056850679218769073e-02 1.436186581850051880e-01 1.472248435020446777e-01 -2.945134043693542480e-02 1.102645769715309143e-01 2.552169859409332275e-01 1.021602153778076172e-01 1.507863253355026245e-01 1.440863609313964844e-01 -6.176154315471649170e-02 2.864654958248138428e-01 -6.978340446949005127e-02 8.492013067007064819e-02 1.454443037509918213e-01 5.108969286084175110e-02 5.194903165102005005e-02 -3.370467126369476318e-01 -2.250587791204452515e-01 -1.464961618185043335e-01 1.837057620286941528e-02 -1.256736963987350464e-01
2.977644801139831543e-01 -1.494507654570043087e-03 -1.138478331267833710e-02 3.213257789611816406e-01 -2.228219248354434967e-02 -4.471473023295402527e-02 -1.324944496154785156e-01 2.928369119763374329e-02 2.859881520271301270e-02 2.072542309761047363e-01 2.359279245138168335e-01 8.769953250885009766e-02 -2.171005588024854660e-03 -4.442299902439117432e-02 2.779704034328460693e-01 1.701255887746810913e-01 -1.243029981851577759e-01 -1.156069561839103699e-01 1.116592660546302795e-01 -4.309805855154991150e-02 -1.531134359538555145e-02 1.952325552701950073e-01 2.962734699249267578e-01 1.445944160223007202e-01 3.929598331451416016e-01 -1.209540143609046936e-01 1.723389625549316406e-01 1.285805553197860718e-01 -2.333583682775497437e-01 -3.138647377490997314e-01 1.127716228365898132e-01 2.428019791841506958e-02
3.257148861885070801e-01 5.735069885849952698e-02 6.066501140594482422e-02 3.237656354904174805e-01 -1.022521257400512695e-01 -2.774146571755409241e-02 -9.484996646642684937e-02 2.569116055965423584e-01 -1.307620406150817871e-01 2.001858800649642944e-01 8.055501431226730347e-02 1.731346920132637024e-02 -1.277255266904830933e-01 -1.243349537253379822e-01 -1.079521998763084412e-01 1.887297630310058594e-01 -9.427648782730102539e-02 1.092493459582328796e-01 3.424905240535736084e-01 -9.281641803681850433e-03 1.405445933341979980e-01 2.242781817913055420e-01 -2.542065456509590149e-02 1.526059359312057495e-01 2.091407626867294312e-01 -3.967411518096923828e-01 2.241599708795547485e-01 -2.206208258867263794e-01 2.162638353183865547e-03 6.878977268934249878e-02 3.231997415423393250e-02 1.218193545937538147e-01
1.216786131262779236e-01 -1.066002622246742249e-01 3.285882472991943359e-01 1.914345622062683105e-01 -2.739560306072235107e-01 -1.224713400006294250e-01 -1.524782329797744751e-01 2.660857737064361572e-01 -3.220431208610534668e-01 3.315203785896301270e-01 2.486802637577056885e-01 1.781520396471023560e-01 1.081340909004211426e-01 -9.486046433448791504e-02 -7.328691333532333374e-02 6.697830557823181152e-02 1.318273949436843395e-03 6.289163231849670410e-02 -3.196225315332412720e-02 3.908109292387962341e-02 9.250864386558532715e-02 7.845045626163482666e-02 -1.271956562995910645e-01 3.281246870756149292e-02 1.859834939241409302e-01 2.090395092964172363e-01 1.954435110092163086e-01 -1.862208545207977295e-01 -1.089732497930526733e-01 -5.898300558328628540e-02 3.186860978603363037e-01 2.850362285971641541e-02
4.025113284587860107e-01 -1.051187813282012939e-01 -2.889283001422882080e-02 1.414215117692947388e-01 -2.259443551301956177e-01 -1.333418637514114380e-01 -1.055135391652584076e-03 -4.882273077964782715e-02 3.576937019824981689e-01 1.466674655675888062e-01 1.487953364849090576e-01 1.190710738301277161e-01 -1.391489058732986450e-01 -1.039804667234420776e-01 2.854933142662048340e-01 3.247725591063499451e-02 1.352135539054870605e-01 -1.132959593087434769e-02 2.286987900733947754e-01 -1.057412475347518921e-01 7.401222735643386841e-02 1.274103671312332153e-01 1.484431773424148560e-01 -2.188370376825332642e-01 1.859588623046875000e-01 6.450292468070983887e-02 3.264010548591613770e-01 -2.214277535676956177e-01 -7.323117554187774658e-02 2.053444385528564453e-01 3.413647785782814026e-02 1.408515870571136475e-01
-1.499380264431238174e-02 6.919641792774200439e-02 6.525740027427673340e-02 2.883865833282470703e-01 -4.394409805536270142e-02 -6.604315340518951416e-02 -2.939010784029960632e-02 -1.664646156132221222e-02 1.974566131830215454e-01 -1.909835338592529297e-01 2.733004093170166016e-01 1.647718548774719238e-01 -2.836961671710014343e-02 9.756986051797866821e-03 5.119910463690757751e-02 -3.867281973361968994e-02 1.031398177146911621e-01 -2.295822137966752052e-03 8.691179752349853516e-02 1.884120106697082520e-01 -2.878761291503906250e-01 -2.371191419661045074e-02 -5.510165095329284668e-01 -8.023934811353683472e-02 9.437499940395355225e-02 -1.592361927032470703e-01 3.677268624305725098e-01 -9.863153100013732910e-02 -1.988606005907058716e-01 1.139540225267410278e-01 7.642059773206710815e-02 1.817439645528793335e-01
-3.535867109894752502e-02 -2.421255782246589661e-02 2.180302590131759644e-01 3.726048171520233154e-01 -1.561314016580581665e-01 8.008575439453125000e-02 4.725037515163421631e-02 2.167195314541459084e-03 -2.686617970466613770e-01 -1.588939316570758820e-02 3.905216455459594727e-01 1.046658158302307129e-01 1.194155514240264893e-01 2.443396896123886108e-01 3.076217696070671082e-02 2.877804636955261230e-02 2.815703451633453369e-01 5.824786797165870667e-02 3.629299402236938477e-01 -4.957967251539230347e-02 1.416690945625305176e-01 7.732538878917694092e-02 7.885428518056869507e-02 -8.634948730468750000e-02 1.987141668796539307e-01 5.739683657884597778e-02 9.522362798452377319e-02 -2.415802627801895142e-01 -9.005153179168701172e-02 -2.112721949815750122e-01 2.083220630884170532e-01 -6.485176086425781250e-02
-5.857606977224349976e-02 -5.262195318937301636e-02 -1.499993354082107544e-01 1.969190984964370728e-01 -9.829841554164886475e-02 -4.129958152770996094e-01 7.270320504903793335e-02 5.337342247366905212e-02 7.338004559278488159e-02 -9.483062475919723511e-02 7.153723388910293579e-02 1.222134605050086975e-01 2.632941603660583496e-01 2.661192789673805237e-02 1.575963795185089111e-01 1.781707853078842163e-01 1.044490486383438110e-01 -6.798166781663894653e-02 1.127516292035579681e-02 1.601438075304031372e-01 -4.913813620805740356e-02 1.982688605785369873e-01 -2.742089033126831055e-01 2.338496223092079163e-02 3.366066217422485352e-01 2.707085311412811279e-01 1.588396877050399780e-01 -3.474286496639251709e-01 1.423031091690063477e-01 -7.174085080623626709e-02 2.315783947706222534e-01 1.131341904401779175e-01
-4.063703119754791260e-02 -3.177319467067718506e-01 -1.042462587356567383e-01 4.361006021499633789e-01 -3.187679871916770935e-02 -2.028873562812805176e-01 -1.615216583013534546e-01 6.738705933094024658e-02 3.392477985471487045e-03 1.894249171018600464e-01 4.475820064544677734e-02 -9.716231375932693481e-02 4.010763391852378845e-02 9.031587839126586914e-02 -1.556503027677536011e-01 1.000886969268321991e-02 -6.588959693908691406e-02 -2.214571647346019745e-02 2.302540689706802368e-01 -1.867823451757431030e-01 -1.312791258096694946e-01 2.746342718601226807e-01 -8.697519451379776001e-02 1.300553232431411743e-01 2.711562216281890869e-01 -2.471917569637298584e-01 3.503345549106597900e-01 -2.017391175031661987e-01 -1.130725145339965820e-01 2.413963526487350464e-02 -1.338092684745788574e-01 5.380841344594955444e-02
-2.327525056898593903e-02 -9.857552498579025269e-02 -1.231504697352647781e-02 2.274243831634521484e-01 -1.956213079392910004e-02 -1.398915946483612061e-01 1.341380085796117783e-02 -1.712672710418701172e-01 8.054480701684951782e-02 -9.617369621992111206e-02 -3.753280267119407654e-02 1.611615270376205444e-01 -2.479780316352844238e-01 -4.060664400458335876e-02 1.148307994008064270e-01 -3.270425647497177124e-02 -1.644166111946105957e-01 -3.292144536972045898e-01 -7.092891633510589600e-02 2.570229768753051758e-01 -5.830656737089157104e-02 4.444259405136108398e-01 -1.746002882719039917e-01 -5.670984834432601929e-02 2.605019807815551758e-01 6.824052333831787109e-02 3.089619874954223633e-01 -2.161056548357009888e-01 -1.923222690820693970e-01 -5.973418802022933960e-02 1.912504136562347412e-01 -1.869613081216812134e-01
7.654956728219985962e-02 -5.255268886685371399e-02 5.611042305827140808e-02 9.127789735794067383e-02 -1.127472743391990662e-01 -8.566065132617950439e-02 1.942060142755508423e-01 2.589294016361236572e-01 -1.060084775090217590e-01 -1.473782360553741455e-01 3.563645780086517334e-01 1.207531914114952087e-01 9.826692938804626465e-02 -1.513187885284423828e-01 2.317326366901397705e-01 4.240492880344390869e-01 5.804269388318061829e-02 2.395145148038864136e-01 1.067959237843751907e-02 2.070606499910354614e-01 -1.846151798963546753e-01 8.394266664981842041e-02 6.778080761432647705e-02 2.132463753223419189e-01 2.881154716014862061e-01 -2.238818556070327759e-01 1.608030796051025391e-01 -1.759194284677505493e-01 9.652500599622726440e-02 1.359987705945968628e-01 -8.826146833598613739e-03 -4.159629717469215393e-02
-4.608907923102378845e-02 -1.290177553892135620e-01 3.616930171847343445e-02 4.181612133979797363e-01 -3.516233861446380615e-01 -1.351413130760192871e-01 -1.246633082628250122e-01 8.588137477636337280e-02 9.949960559606552124e-02 4.912436380982398987e-02 2.724606096744537354e-01 1.046995073556900024e-01 -9.938471019268035889e-02 -3.169813156127929688e-01 -8.609555661678314209e-03 4.395538195967674255e-02 -6.111368536949157715e-02 -6.551202386617660522e-02 8.414717018604278564e-02 -3.328498080372810364e-02 1.963512897491455078e-01 -9.685692936182022095e-02 1.243018507957458496e-01 9.163792431354522705e-02 -1.177968159317970276e-01 -2.485470920801162720e-01 1.985436230897903442e-01 -1.433377414941787720e-01 -3.540579974651336670e-01 2.372066229581832886e-01 -1.122092083096504211e-01 -1.119945794343948364e-01
2.062337696552276611e-01 -1.748072057962417603e-01 1.225611492991447449e-01 3.918305039405822754e-01 -4.651498794555664062e-02 1.545950621366500854e-01 -5.795428529381752014e-02 7.571078091859817505e-02 -1.008956432342529297e-01 2.685581743717193604e-01 1.121464818716049194e-01 7.587860524654388428e-02 8.726081997156143188e-02 -1.518145352602005005e-01 -3.834036737680435181e-02 1.642486304044723511e-01 2.986989617347717285e-01 -1.043506637215614319e-01 -8.946137875318527222e-02 1.056948006153106689e-01 1.593568027019500732e-01 3.281197845935821533e-01 3.109662234783172607e-02 7.831946760416030884e-02 3.321446478366851807e-01 -2.064345628023147583e-01 5.592755973339080811e-02 -2.964618504047393799e-01 -1.882343590259552002e-01 1.116140931844711304e-01 9.734524413943290710e-03 1.098890900611877441e-01
2.824990637600421906e-02 9.584278613328933716e-02 6.726062297821044922e-02 1.430172622203826904e-01 5.847815796732902527e-02 1.660218536853790283e-01 -3.207788616418838501e-02 2.459286153316497803e-01 -3.050050139427185059e-01 5.267458409070968628e-02 4.884320795536041260e-01 -6.403667479753494263e-02 2.207350432872772217e-01 8.259087800979614258e-02 -1.187202483415603638e-01 9.670209139585494995e-02 -7.222514599561691284e-02 3.384422510862350464e-02 2.617338299751281738e-01 2.728975191712379456e-02 1.147464215755462646e-01 1.624294668436050415e-01 -1.811564415693283081e-01 -6.129861623048782349e-02 2.404066175222396851e-01 1.175435483455657959e-01 2.821850478649139404e-01 -3.111456930637359619e-01 1.027429476380348206e-02 -8.717506378889083862e-02 1.553118824958801270e-01 1.531988680362701416e-01
-1.288422495126724243e-01 1.476089805364608765e-01 3.250336647033691406e-02 3.091162145137786865e-01 -7.308295369148254395e-02 -2.323982119560241699e-01 -6.338773667812347412e-02 2.396522313356399536e-01 2.418945915997028351e-02 -2.132575064897537231e-01 3.549983724951744080e-02 2.756913304328918457e-01 6.131358072161674500e-02 -5.882606841623783112e-03 1.214915588498115540e-01 1.660900563001632690e-02 -1.108352988958358765e-01 -8.862946927547454834e-02 1.711642742156982422e-01 3.670545220375061035e-01 -1.478330790996551514e-01 3.104315400123596191e-01 -1.206216514110565186e-01 -1.884403824806213379e-01 2.200845777988433838e-01 9.356522560119628906e-02 1.806885451078414917e-01 -2.480229884386062622e-01 2.926132678985595703e-01 1.800911128520965576e-02 -7.035348564386367798e-02 8.568152040243148804e-02
1.992118917405605316e-02 -6.998553127050399780e-02 -3.452750295400619507e-02 3.733011186122894287e-01 2.973636090755462646e-01 -8.213926851749420166e-02 7.618934661149978638e-02 1.106631569564342499e-02 -5.700689554214477539e-02 -9.379656612873077393e-02 1.745653599500656128e-01 2.460335195064544678e-01 1.816667914390563965e-01 -1.374315619468688965e-01 2.794438228011131287e-02 2.377219498157501221e-01 -1.457898318767547607e-01 -8.081994019448757172e-03 2.338721603155136108e-02 -1.435792744159698486e-01 -1.244166940450668335e-01 1.714023351669311523e-01 2.114504426717758179e-01 -1.118224412202835083e-01 4.873749911785125732e-01 1.328144520521163940e-01 1.747108846902847290e-01 9.819612652063369751e-02 -1.904651969671249390e-01 -1.265544164925813675e-02 -2.438641488552093506e-01 -7.085918635129928589e-02
2.006973326206207275e-01 1.116276830434799194e-01 2.079445421695709229e-01 1.532517969608306885e-01 1.232778877019882202e-01 -2.430797740817070007e-02 2.733988128602504730e-02 -2.532142028212547302e-02 1.142912730574607849e-02 4.954621940851211548e-02 1.524725407361984253e-01 1.835667788982391357e-01 -1.873729750514030457e-02 -1.832936108112335205e-01 6.588415056467056274e-02 1.562287807464599609e-01 3.473331928253173828e-01 -3.010225016623735428e-03 1.258682012557983398e-01 1.226565092802047729e-01 -1.622827947139739990e-01 1.564941406250000000e-01 7.066772878170013428e-02 2.705219089984893799e-01 2.379480004310607910e-01 -1.849022135138511658e-02 4.159139394760131836e-01 1.891627460718154907e-01 -1.748459637165069580e-01 -1.705008447170257568e-01 -2.273720651865005493e-01 -2.890037298202514648e-01
-1.899575889110565186e-01 1.464104354381561279e-01 -1.320225298404693604e-01 1.713644415140151978e-01 1.531165209598839283e-03 1.296097692102193832e-02 1.001504585146903992e-01 1.977971643209457397e-01 9.757900610566139221e-03 -2.431417405605316162e-01 4.579839110374450684e-01 4.210485219955444336e-01 1.245805919170379639e-01 -7.673893868923187256e-02 2.730407118797302246e-01 -8.213637769222259521e-02 -7.148612290620803833e-02 -1.916944235563278198e-02 -5.706474184989929199e-02 6.632338464260101318e-02 5.062884092330932617e-02 1.555866152048110962e-01 1.456888914108276367e-01 -1.024753414094448090e-02 4.777022078633308411e-02 -7.302334159612655640e-02 3.851979374885559082e-01 -2.090647369623184204e-01 -2.396118268370628357e-02 -1.844511330127716064e-01 -2.934763953089714050e-02 -3.190724924206733704e-02
8.764791488647460938e-02 6.363298743963241577e-02 2.121999710798263550e-01 2.167966067790985107e-01 -1.405400633811950684e-01 -2.162016034126281738e-01 -1.281468719244003296e-01 7.385827484540641308e-04 -2.419670373201370239e-01 2.303810603916645050e-02 2.603158056735992432e-01 1.338775604963302612e-01 9.475909173488616943e-02 -1.319069266319274902e-01 -6.048640608787536621e-02 -4.654223099350929260e-02 2.630721628665924072e-01 2.415440678596496582e-01 2.296317182481288910e-02 1.631984561681747437e-01 1.633935719728469849e-01 1.845819950103759766e-01 -1.147289946675300598e-01 -2.785298526287078857e-01 1.716862060129642487e-02 4.921118728816509247e-03 2.807730436325073242e-01 -2.524634003639221191e-01 -2.883452773094177246e-01 -2.484534233808517456e-01 6.547386944293975830e-02 1.951461732387542725e-01
1.403941363096237183e-01 7.226512581110000610e-02 7.733737677335739136e-02 2.293389588594436646e-01 -1.221668571233749390e-01 -1.512632220983505249e-01 3.642205595970153809e-01 -1.470999140292406082e-02 -3.398813903331756592e-01 -1.520677097141742706e-02 1.627356559038162231e-01 1.606483459472656250e-01 1.413427144289016724e-01 -4.312533736228942871e-01 1.235695928335189819e-01 1.358068436384201050e-01 1.426763832569122314e-01 -8.274859189987182617e-02 -7.618861738592386246e-03 2.535453066229820251e-02 -5.780193954706192017e-02 1.207070797681808472e-01 2.393570840358734131e-01 -2.864024043083190918e-02 2.684669755399227142e-02 1.517524421215057373e-01 8.131995797157287598e-02 -4.400788545608520508e-01 4.856985062360763550e-02 -4.037697613239288330e-02 6.461220234632492065e-02 4.444892331957817078e-02
2.088140249252319336e-01 -2.080346643924713135e-01 1.258996576070785522e-01 1.015156581997871399e-01 3.453342318534851074e-01 -3.684236109256744385e-01 9.817910194396972656e-02 1.950358301401138306e-01 -1.519211232662200928e-01 -1.310800388455390930e-02 7.211866974830627441e-02 8.519367128610610962e-02 -9.455428272485733032e-02 -2.820043563842773438e-01 -1.771957240998744965e-02 -1.930123008787631989e-02 -1.891462504863739014e-02 -1.692127734422683716e-01 3.048392236232757568e-01 -7.883286103606224060e-03 -7.190551608800888062e-02 1.764636784791946411e-01 9.541963785886764526e-02 -9.904725477099418640e-03 2.862511277198791504e-01 2.297682911157608032e-01 2.901597023010253906e-01 -7.528837770223617554e-02 -2.285417914390563965e-01 8.659386634826660156e-02 5.754061788320541382e-02 -6.557772308588027954e-02
1.578544974327087402e-01 -2.662655115127563477e-01 -9.485389292240142822e-02 1.251622587442398071e-01 -1.266861706972122192e-01 -9.943639487028121948e-02 -1.240225508809089661e-01 -4.741793870925903320e-02 1.105733886361122131e-01 1.892337808385491371e-03 3.471850603818893433e-02 1.652930676937103271e-01 -1.000552773475646973e-01 -3.827497828751802444e-03 1.523665487766265869e-01 1.855946779251098633e-01 7.556051760911941528e-02 -2.786147892475128174e-01 -5.089837312698364258e-02 -3.323538601398468018e-02 -9.975003451108932495e-02 2.772855460643768311e-01 3.251578211784362793e-01 8.325506001710891724e-02 3.348373770713806152e-01 1.245683282613754272e-01 4.832694828510284424e-01 -9.434506297111511230e-03 -1.979927122592926025e-01 -1.809429377317428589e-01 3.751057013869285583e-02 -7.977376878261566162e-02
-3.712945803999900818e-02 1.234122887253761292e-01 7.199116796255111694e-02 4.313390552997589111e-01 -3.260587155818939209e-01 -4.992279037833213806e-02 -2.402912974357604980e-01 -8.794044144451618195e-03 5.228668451309204102e-02 -2.140592932701110840e-01 2.019597440958023071e-01 1.072089076042175293e-01 1.383477123454213142e-03 -3.497887253761291504e-01 1.961889117956161499e-01 6.289185583591461182e-02 1.013997104018926620e-02 -1.870548427104949951e-01 1.664599031209945679e-01 -2.076801843941211700e-02 1.957557499408721924e-01 1.728463917970657349e-01 2.750676870346069336e-01 -2.025883346796035767e-01 3.308887034654617310e-02 5.157639458775520325e-02 -2.547887619584798813e-03 -1.492647379636764526e-01 -8.791018277406692505e-02 -1.548711806535720825e-01 -1.285978853702545166e-01 -1.935701668262481689e-01
-2.984977141022682190e-02 -6.841824948787689209e-02 6.773813813924789429e-02 3.800548911094665527e-01 -1.082227528095245361e-01 -7.040457427501678467e-02 -9.934824705123901367e-02 2.799796462059020996e-01 -1.330005079507827759e-01 1.745129674673080444e-01 -1.082941740751266479e-01 3.156809136271476746e-02 3.429349511861801147e-02 2.216114476323127747e-02 -1.834737062454223633e-01 3.414808511734008789e-01 -5.045063048601150513e-02 -1.053293049335479736e-01 2.510936260223388672e-01 2.589455544948577881e-01 1.101972088217735291e-01 1.224204897880554199e-01 1.309190243482589722e-01 1.801733225584030151e-01 2.924702763557434082e-01 -3.600077629089355469e-01 1.809453368186950684e-01 -2.163212150335311890e-01 -1.646108925342559814e-02 1.309456024318933487e-02 -3.027713485062122345e-02 1.055969744920730591e-01
-2.056988477706909180e-01 -1.177374348044395447e-01 1.184186860918998718e-01 2.473517060279846191e-01 -8.452481776475906372e-02 3.346362151205539703e-03 -1.081824600696563721e-01 -5.157898738980293274e-02 -2.845335304737091064e-01 5.097915977239608765e-02 3.463694751262664795e-01 1.117164790630340576e-01 1.947706788778305054e-01 1.219178885221481323e-01 1.048498079180717468e-01 1.967966258525848389e-01 6.718327105045318604e-02 1.454517990350723267e-01 1.100639030337333679e-01 1.443095654249191284e-01 -8.925687521696090698e-02 1.705607473850250244e-01 -3.065906763076782227e-01 -7.676958292722702026e-02 1.234765425324440002e-01 1.390897333621978760e-01 1.049391850829124451e-01 -2.698754966259002686e-01 -2.347474396228790283e-01 -2.543742060661315918e-01 3.011246770620346069e-02 3.063541650772094727e-01
-1.979181766510009766e-01 1.088186800479888916e-01 -2.844648994505405426e-02 1.046649962663650513e-01 -4.689534604549407959e-01 -2.290959954261779785e-01 1.355925351381301880e-01 5.899719521403312683e-02 -2.680812403559684753e-02 2.278407812118530273e-01 1.899396926164627075e-01 -1.245750114321708679e-02 -1.135477870702743530e-01 -1.176388487219810486e-01 2.159233242273330688e-01 -1.764267333783209324e-03 -2.157905697822570801e-01 -1.586680710315704346e-01 2.287027835845947266e-01 3.403526963666081429e-03 3.801736235618591309e-02 -2.399026788771152496e-02 1.235783174633979797e-01 1.173371970653533936e-01 2.149018794298171997e-01 1.225088629871606827e-02 2.215273678302764893e-01 -3.184802830219268799e-01 -2.748059332370758057e-01 -1.705737859010696411e-01 5.301003158092498779e-02 -1.461348533630371094e-01
3.173407614231109619e-01 -2.284993603825569153e-02 -2.275656163692474365e-01 4.466053843498229980e-01 3.601038455963134766e-02 8.365530520677566528e-02 -1.132939606904983521e-01 -4.674191400408744812e-02 -7.699055224657058716e-02 -2.684135921299457550e-02 2.028103172779083252e-01 -5.900678038597106934e-02 -7.942538708448410034e-02 5.329526960849761963e-02 2.345918118953704834e-01 3.077769577503204346e-01 -1.657488197088241577e-01 -1.097416356205940247e-01 1.565059125423431396e-01 4.240774363279342651e-02 -1.671893298625946045e-01 1.857077628374099731e-01 4.279392212629318237e-02 6.541556864976882935e-02 2.408916652202606201e-01 -9.548767656087875366e-02 1.366115063428878784e-01 3.133469726890325546e-03 -3.516695797443389893e-01 -2.002024948596954346e-01 1.501998007297515869e-01 8.691374957561492920e-02
4.921611398458480835e-02 1.673961281776428223e-01 3.631481230258941650e-01 1.750798970460891724e-01 -1.256055384874343872e-01 -2.188304215669631958e-01 -1.975869536399841309e-01 2.006076276302337646e-01 -3.748184069991111755e-02 -2.111477851867675781e-01 9.983021765947341919e-02 1.086497455835342407e-01 3.565714508295059204e-02 6.113404035568237305e-02 1.827825158834457397e-01 8.681719750165939331e-02 -3.376556336879730225e-01 1.308607459068298340e-01 2.890775799751281738e-01 1.279579401016235352e-01 -3.552056849002838135e-01 8.468705229461193085e-03 -1.439898274838924408e-02 -3.986499458551406860e-02 1.069924309849739075e-01 -1.096739768981933594e-01 1.621359288692474365e-01 -6.017466261982917786e-02 -2.829729020595550537e-01 -1.148211434483528137e-01 5.449017882347106934e-02 -2.040558308362960815e-01
1.234380379319190979e-01 4.403473064303398132e-02 -5.194855481386184692e-02 1.669079363346099854e-01 -3.251946270465850830e-01 1.746947914361953735e-01 9.785978123545646667e-03 -3.090192563831806183e-02 2.211072593927383423e-01 -3.364394605159759521e-02 1.946865469217300415e-01 6.905942410230636597e-02 -6.348083913326263428e-02 -1.162096709012985229e-01 3.102686107158660889e-01 2.023590207099914551e-01 1.132562831044197083e-01 -1.155609712004661560e-01 1.276845335960388184e-01 -2.095460295677185059e-01 6.082311272621154785e-02 1.850564964115619659e-02 4.156264066696166992e-01 -8.328059315681457520e-02 3.111419081687927246e-01 9.912703931331634521e-02 2.828009724617004395e-01 -1.704764068126678467e-01 -1.092069298028945923e-01 1.482729464769363403e-01 2.028879523277282715e-01 -8.147606998682022095e-02
-3.379642264917492867e-03 -8.510357886552810669e-02 -4.329086467623710632e-02 1.665345877408981323e-01 -1.260455548763275146e-01 -6.769265234470367432e-02 -1.823830306529998779e-01 1.121595948934555054e-01 5.593415815383195877e-03 -2.115971744060516357e-01 1.835872828960418701e-01 1.618488132953643799e-01 2.732751965522766113e-01 -1.529207974672317505e-01 1.282394826412200928e-01 -9.521269053220748901e-02 9.327241033315658569e-02 -5.470721423625946045e-02 2.148125022649765015e-01 5.561053380370140076e-02 1.704693399369716644e-02 -3.197542205452919006e-02 1.417899783700704575e-02 2.811374962329864502e-01 1.477698087692260742e-01 -2.695739269256591797e-01 -1.352227032184600830e-01 -5.992999300360679626e-02 -5.986944437026977539e-01 6.160499062389135361e-03 -1.948588937520980835e-01 -1.193246319890022278e-01
7.780580222606658936e-02 6.324610859155654907e-02 2.482890039682388306e-01 5.038853883743286133e-01 4.115519300103187561e-02 2.612029910087585449e-01 1.509211659431457520e-01 1.256705820560455322e-01 -6.328427046537399292e-02 -2.441661059856414795e-01 3.465979918837547302e-02 2.768656313419342041e-01 2.428339421749114990e-01 -4.678867012262344360e-02 1.845294535160064697e-01 9.747474454343318939e-03 -1.539131999015808105e-01 -2.952840924263000488e-02 6.402822583913803101e-02 3.536873683333396912e-02 5.020179785788059235e-03 -2.819395624101161957e-02 5.640085041522979736e-02 -1.762642711400985718e-01 2.603447735309600830e-01 -2.524000704288482666e-01 1.263632774353027344e-01 -2.779104709625244141e-01 -6.944577908143401146e-04 -5.024420097470283508e-02 1.873045861721038818e-01 -4.299547895789146423e-02
4.014199674129486084e-01 9.351741522550582886e-02 -1.611429303884506226e-01 4.147863388061523438e-01 1.035234555602073669e-01 -2.404414266347885132e-01 -3.641695529222488403e-02 5.003852397203445435e-02 -1.683864146471023560e-01 1.281013339757919312e-01 1.005415245890617371e-01 -9.730860590934753418e-02 2.225590497255325317e-02 1.337347179651260376e-01 1.307164728641510010e-01 1.894066929817199707e-01 5.744483321905136108e-02 -3.149984776973724365e-01 -2.736339345574378967e-02 1.953967362642288208e-01 -1.775612831115722656e-01 2.617761492729187012e-01 6.956219673156738281e-02 7.990482449531555176e-02 2.308685779571533203e-01 -6.562163680791854858e-02 2.439395040273666382e-01 -1.020336896181106567e-01 -9.846533089876174927e-02 -3.016743063926696777e-02 5.899310111999511719e-02 -1.723904311656951904e-01
1.428698003292083740e-01 3.330465778708457947e-02 8.070218563079833984e-02 4.114587903022766113e-01 -2.563555538654327393e-01 -1.520354598760604858e-01 1.102043539285659790e-01 6.723570823669433594e-02 1.401662379503250122e-01 6.899867206811904907e-02 1.562490500509738922e-02 1.254611462354660034e-01 3.203729987144470215e-01 7.833746075630187988e-02 1.920114755630493164e-01 1.471952348947525024e-01 -2.739121951162815094e-02 -1.129003167152404785e-01 1.345273256301879883e-01 2.995408773422241211e-01 1.068244427442550659e-01 3.595806360244750977e-01 -2.400180846452713013e-01 1.159684285521507263e-01 -1.008892506361007690e-01 2.066239267587661743e-01 6.056445464491844177e-02 -1.779502779245376587e-01 -1.409753561019897461e-01 1.207139566540718079e-01 -1.639022529125213623e-01 -8.285038918256759644e-02
3.536083176732063293e-02 5.663277581334114075e-03 -2.039040438830852509e-02 4.590483605861663818e-01 -8.952029049396514893e-02 -2.615050077438354492e-01 6.518940627574920654e-02 1.528439074754714966e-01 -2.544264793395996094e-01 -2.491668462753295898e-01 1.883263885974884033e-01 9.186404943466186523e-02 -1.138446256518363953e-01 -1.802348196506500244e-01 -9.670082479715347290e-02 1.122573390603065491e-01 4.363361746072769165e-02 -3.965384066104888916e-01 3.023518994450569153e-02 -2.071745097637176514e-01 -1.373357474803924561e-01 -2.067169843940064311e-04 4.654836282134056091e-02 -2.164337337017059326e-01 7.795236259698867798e-02 -1.480228453874588013e-01 6.281170994043350220e-02 -1.843098849058151245e-01 -2.698766887187957764e-01 -1.121038123965263367e-01 4.138981923460960388e-02 -1.468873620033264160e-01
5.904264748096466064e-03 -2.303243800997734070e-02 -3.835282102227210999e-02 2.557663023471832275e-01 -5.442160964012145996e-01 -2.933289669454097748e-02 -3.656071051955223083e-02 7.327106595039367676e-02 -1.201791390776634216e-01 -1.391250938177108765e-01 1.184121668338775635e-01 1.289902925491333008e-01 2.568640112876892090e-01 -1.138289049267768860e-01 6.998338550329208374e-02 -1.423118114471435547e-01 -8.617578446865081787e-02 -3.581544756889343262e-02 7.120899856090545654e-02 1.208110973238945007e-01 -2.838554084300994873e-01 2.844558097422122955e-02 -1.830405741930007935e-01 -1.562676206231117249e-02 1.074519939720630646e-02 1.292253565043210983e-02 3.018656671047210693e-01 -1.804352104663848877e-01 -3.920245170593261719e-01 1.388078629970550537e-01 2.125294506549835205e-02 -1.392628550529479980e-01
3.301418125629425049e-01 4.273950681090354919e-02 -2.014803737401962280e-01 4.977791011333465576e-01 8.563358336687088013e-02 -8.934181928634643555e-02 -8.795129507780075073e-02 -1.543570458889007568e-01 -2.333291918039321899e-01 7.334958761930465698e-02 1.429156363010406494e-01 2.994917705655097961e-02 -5.935144051909446716e-02 -1.098635047674179077e-01 1.466767787933349609e-01 1.794044673442840576e-01 -1.108188554644584656e-01 -1.166702285408973694e-01 6.000737100839614868e-02 3.670712187886238098e-02 2.780692093074321747e-02 2.097661942243576050e-01 2.461360394954681396e-01 4.645290225744247437e-02 3.248641490936279297e-01 3.315572068095207214e-02 3.049179911613464355e-01 -7.975714653730392456e-02 -1.415360718965530396e-01 -1.906245648860931396e-01 -4.834900796413421631e-02 -2.123388834297657013e-02
1.639644429087638855e-02 -8.707953989505767822e-02 1.443251371383666992e-01 -2.122937329113483429e-02 -1.160689815878868103e-01 -3.033274114131927490e-01 2.414804250001907349e-01 -6.317706406116485596e-02 1.738828569650650024e-01 5.940899997949600220e-02 -5.597196891903877258e-02 1.430646330118179321e-01 -9.890276007354259491e-03 -3.615107759833335876e-02 8.507802337408065796e-02 1.662975549697875977e-01 7.628716528415679932e-02 1.644806712865829468e-01 1.324504911899566650e-01 -1.960602216422557831e-02 2.090719193220138550e-01 4.924926459789276123e-01 7.141903787851333618e-02 2.218948602676391602e-01 4.288362264633178711e-01 -1.355736851692199707e-01 1.849052160978317261e-01 -8.081085234880447388e-02 -9.638816863298416138e-02 -1.456488072872161865e-01 -1.212104856967926025e-01 1.726992577314376831e-01
-3.713475167751312256e-02 3.230410441756248474e-02 3.254944980144500732e-01 4.174229502677917480e-01 -3.913255780935287476e-02 1.675318628549575806e-01 -6.967663764953613281e-02 3.350714445114135742e-01 2.151714116334915161e-01 -1.226248666644096375e-01 2.431770414113998413e-02 3.003130555152893066e-01 3.831612318754196167e-02 5.341494455933570862e-02 1.264292597770690918e-01 1.815171092748641968e-01 9.609407186508178711e-02 -2.362724393606185913e-01 2.167752683162689209e-01 -1.493576467037200928e-01 -7.683187723159790039e-02 -7.174023985862731934e-02 -7.011698931455612183e-02 -5.895517766475677490e-02 2.261837273836135864e-01 1.192766800522804260e-02 1.082370653748512268e-01 -2.085445635020732880e-02 -8.717765659093856812e-02 2.680903077125549316e-01 -9.291202761232852936e-03 2.616938352584838867e-01
5.141605809330940247e-02 3.464297577738761902e-02 -3.917250037193298340e-02 1.331490576267242432e-01 -2.934699691832065582e-02 1.435793340206146240e-01 -2.156814932823181152e-01 2.114346176385879517e-01 -2.599974721670150757e-02 1.932418048381805420e-01 1.360664665699005127e-01 -2.345513179898262024e-02 -6.553164124488830566e-02 -4.709602892398834229e-02 -1.155566647648811340e-01 2.801859378814697266e-01 -8.871597237884998322e-03 -1.268185675144195557e-01 2.058897614479064941e-01 1.549297124147415161e-01 -5.942635610699653625e-02 1.037117242813110352e-01 9.965744614601135254e-02 2.728962898254394531e-01 4.112015664577484131e-01 -1.585371196269989014e-01 2.586654424667358398e-01 -3.581252694129943848e-01 -1.240538135170936584e-01 -1.712025254964828491e-01 1.806723028421401978e-01 2.465150505304336548e-01
-8.483228832483291626e-02 1.576683819293975830e-01 -8.641492575407028198e-02 8.813335001468658447e-02 2.129371277987957001e-03 -2.236541658639907837e-01 2.081134319305419922e-01 2.111335247755050659e-01 -7.264613360166549683e-02 -1.460829973220825195e-01 1.619870364665985107e-01 3.614876419305801392e-02 8.626154065132141113e-02 -9.437941759824752808e-02 2.263024449348449707e-01 4.719294905662536621e-01 7.602851837873458862e-02 -4.521091282367706299e-02 2.569486200809478760e-01 -2.783264517784118652e-01 -1.266299188137054443e-01 2.363771945238113403e-01 1.259091310203075409e-02 2.170423977077007294e-03 1.203162595629692078e-01 2.709054015576839447e-02 -6.730275601148605347e-02 -1.638254225254058838e-01 -4.289989769458770752e-01 1.446075458079576492e-02 1.086728051304817200e-01 -6.579750776290893555e-02
1.710081100463867188e-01 -3.284918516874313354e-02 -2.445734338834881783e-03 2.361704558134078979e-01 7.141783088445663452e-02 1.693675071001052856e-01 -2.063895910978317261e-01 1.102198846638202667e-02 1.245475336909294128e-01 8.698982745409011841e-02 -6.512907333672046661e-03 1.719215810298919678e-01 2.057027220726013184e-01 1.244887858629226685e-01 -1.279196888208389282e-01 1.795907169580459595e-01 -2.357034385204315186e-02 -1.766686141490936279e-01 1.294673234224319458e-01 -8.895337581634521484e-02 -1.770399063825607300e-01 3.789556026458740234e-02 -1.163811907172203064e-01 6.949142366647720337e-02 2.604343295097351074e-01 -8.089407533407211304e-02 5.880563855171203613e-01 -2.506822943687438965e-01 -1.294324696063995361e-01 7.978965342044830322e-02 1.762376427650451660e-01 1.830003112554550171e-01
4.307360649108886719e-01 -2.362160980701446533e-01 1.164702177047729492e-01 1.424055397510528564e-01 -1.294491291046142578e-01 -1.019707247614860535e-01 9.289791807532310486e-03 1.286573261022567749e-01 5.228293593972921371e-03 -2.036595530807971954e-02 1.726016253232955933e-01 2.530992925167083740e-01 1.555879861116409302e-01 1.138278171420097351e-01 1.745793819427490234e-01 1.494956463575363159e-01 -1.589137911796569824e-01 1.092342287302017212e-01 -6.222584471106529236e-02 3.618454039096832275e-01 -1.391810327768325806e-01 -1.182341426610946655e-01 2.334054857492446899e-01 1.668927669525146484e-01 2.344860732555389404e-01 -9.636614471673965454e-02 8.736073970794677734e-02 -1.872682422399520874e-01 -3.060081899166107178e-01 -3.631400689482688904e-02 1.907320320606231689e-02 -8.233388513326644897e-02
3.590021431446075439e-01 -1.322672516107559204e-01 1.367563940584659576e-02 2.357298731803894043e-01 -1.365362405776977539e-01 1.786131560802459717e-01 -1.954328268766403198e-01 1.302195936441421509e-01 -1.012529134750366211e-01 1.846938729286193848e-01 1.399282515048980713e-01 1.706156432628631592e-01 1.157999634742736816e-01 -1.898918300867080688e-02 -1.555632799863815308e-01 2.553904056549072266e-01 -4.845178220421075821e-03 5.384710803627967834e-02 5.477286502718925476e-02 1.359962821006774902e-01 -4.505918547511100769e-02 2.150684893131256104e-01 -5.136897042393684387e-02 9.360186755657196045e-02 3.642776608467102051e-01 -3.301323056221008301e-01 6.617929041385650635e-02 -2.693168818950653076e-01 -2.840540111064910889e-01 -7.144742459058761597e-02 7.334605604410171509e-02 4.530394077301025391e-02
3.609184920787811279e-02 -1.328854113817214966e-01 2.612792886793613434e-02 1.160131245851516724e-01 -8.393104188144207001e-03 -1.534782797098159790e-01 1.936738565564155579e-02 2.589450776576995850e-01 -1.219045743346214294e-01 -1.094697639346122742e-01 1.223329454660415649e-01 -4.816771298646926880e-02 1.516390591859817505e-01 -2.458841353654861450e-01 1.916685551404953003e-01 -4.939611628651618958e-02 3.198218047618865967e-01 -1.578960418701171875e-01 2.238735109567642212e-01 2.739852070808410645e-01 1.655016541481018066e-01 2.297257035970687866e-01 -2.192519456148147583e-01 1.838509589433670044e-01 2.109296172857284546e-01 2.481068819761276245e-01 3.187896311283111572e-01 8.227403461933135986e-02 -2.482867091894149780e-01 -9.565964341163635254e-02 8.669213950634002686e-02 -4.341687262058258057e-02
9.721720218658447266e-02 -7.947967201471328735e-02 2.632516995072364807e-02 -9.715356864035129547e-03 -2.786490619182586670e-01 -2.748256027698516846e-01 2.420674264430999756e-01 1.327295899391174316e-01 -4.223061259835958481e-03 2.201618999242782593e-01 4.027529805898666382e-02 2.149896025657653809e-01 -9.380514174699783325e-02 -1.755427718162536621e-01 1.605682224035263062e-01 1.433241963386535645e-01 -2.386978594586253166e-03 -1.057529747486114502e-01 3.226047456264495850e-01 -7.060614973306655884e-02 -2.748114764690399170e-01 2.678208947181701660e-01 -1.050691828131675720e-01 -1.560601890087127686e-01 1.735039055347442627e-01 7.489274442195892334e-02 1.265001446008682251e-01 -2.313763499259948730e-01 -2.782536447048187256e-01 -2.178777307271957397e-01 -1.965339034795761108e-01 1.106345281004905701e-02
-2.215610444545745850e-01 3.853604197502136230e-02 1.842225492000579834e-01 1.318252831697463989e-01 -2.411138415336608887e-01 -1.433089971542358398e-01 1.412404179573059082e-01 -1.927815959788858891e-03 3.215989843010902405e-02 -9.233349561691284180e-02 2.225399017333984375e-02 1.191998645663261414e-01 2.263226211071014404e-01 -3.198273777961730957e-01 -1.296248584985733032e-01 1.492752879858016968e-01 1.250168979167938232e-01 -1.329879611730575562e-01 2.230120152235031128e-01 -1.867214441299438477e-01 -2.312829717993736267e-02 1.577530205249786377e-01 -3.478477150201797485e-02 -6.400848925113677979e-02 2.100645750761032104e-01 7.491722702980041504e-02 -2.331542223691940308e-02 -2.327731400728225708e-01 -4.818516373634338379e-01 -1.056126281619071960e-01 -1.405979394912719727e-01 -2.577040493488311768e-01
2.982257120311260223e-02 -4.364737309515476227e-03 1.235583722591400146e-01 2.046301066875457764e-01 -5.025032758712768555e-01 -1.072271391749382019e-01 9.577606618404388428e-02 -5.117566138505935669e-02 8.007277548313140869e-02 -1.614589244127273560e-01 -5.154976248741149902e-02 3.177410662174224854e-01 1.645226180553436279e-01 -2.124936282634735107e-01 1.583868116140365601e-01 2.330110222101211548e-01 1.024147495627403259e-01 -2.393105626106262207e-01 7.010217756032943726e-02 2.349483370780944824e-01 -4.320094361901283264e-02 1.437081545591354370e-01 -7.684467732906341553e-02 1.235391721129417419e-01 1.710422486066818237e-01 2.693660855293273926e-01 9.263984858989715576e-02 -1.749339997768402100e-01 -1.115555316209793091e-01 1.734063327312469482e-01 1.080979630351066589e-01 -1.081540510058403015e-01
4.089854285120964050e-02 -1.350070536136627197e-01 -9.641560912132263184e-02 1.612670719623565674e-01 -9.432435035705566406e-02 -5.721267312765121460e-02 2.925020456314086914e-02 3.846893608570098877e-01 2.368517071008682251e-01 -3.083814121782779694e-02 2.787703871726989746e-01 1.283172518014907837e-01 2.244549989700317383e-01 -1.692083775997161865e-01 3.580493628978729248e-01 1.316987574100494385e-01 -5.462821573019027710e-02 1.297564357519149780e-01 1.683408915996551514e-01 1.259642541408538818e-01 -2.767569422721862793e-01 6.514709908515214920e-03 1.998082101345062256e-01 -1.216827109456062317e-01 -9.559095650911331177e-02 2.651858516037464142e-02 9.535893797874450684e-03 -9.564302116632461548e-02 -3.345564603805541992e-01 -4.268029704689979553e-02 -2.386879771947860718e-01 1.510222852230072021e-01
-5.381011962890625000e-02 7.616546936333179474e-03 2.275043576955795288e-01 2.021159231662750244e-01 -1.261878013610839844e-01 -7.614570111036300659e-02 -1.855581626296043396e-02 -2.994649671018123627e-02 1.214217767119407654e-01 7.469949126243591309e-02 9.821884334087371826e-02 -5.660650506615638733e-02 -1.154277473688125610e-01 -9.466139227151870728e-02 -4.625267907977104187e-02 1.205416768789291382e-01 4.503446817398071289e-01 2.381076365709304810e-01 7.327694445848464966e-02 -1.029418706893920898e-01 -3.891071304678916931e-02 1.279672086238861084e-01 -3.521710261702537537e-02 -8.257354050874710083e-02 4.809239208698272705e-01 1.287482958287000656e-02 3.293848335742950439e-01 1.291188225150108337e-02 -3.641073107719421387e-01 -7.734751701354980469e-02 -1.204841807484626770e-01 -1.214008554816246033e-01
-5.783434212207794189e-02 -3.400052711367607117e-02 6.919138878583908081e-02 3.694538027048110962e-02 1.450332552194595337e-01 -3.646453469991683960e-02 4.291105270385742188e-02 1.773658990859985352e-01 -2.333445288240909576e-02 -1.733505129814147949e-01 2.120119929313659668e-01 -2.774475887417793274e-02 2.630759179592132568e-01 -2.423025220632553101e-01 -1.044454127550125122e-01 1.119946911931037903e-01 7.487116754055023193e-02 -2.054038643836975098e-01 2.207207232713699341e-01 -1.605522818863391876e-02 -1.244782842695713043e-02 -2.082903869450092316e-02 -7.900331914424896240e-02 -4.049767553806304932e-01 3.974046707153320312e-01 -5.189384520053863525e-02 2.576564848423004150e-01 -2.080378830432891846e-01 -2.026832103729248047e-01 -1.199248060584068298e-01 -1.307502239942550659e-01 -3.090971112251281738e-01
1.499055624008178711e-01 -8.433577418327331543e-02 8.272279798984527588e-02 3.992621898651123047e-01 6.341892480850219727e-02 -6.825851649045944214e-02 -8.301497250795364380e-02 -1.754875183105468750e-01 6.460307538509368896e-02 8.683579415082931519e-02 1.300368458032608032e-01 1.137073338031768799e-01 -6.179546937346458435e-02 -7.647032290697097778e-02 1.867604404687881470e-01 3.610413968563079834e-01 2.271036207675933838e-01 4.052691906690597534e-02 -2.118279598653316498e-02 -6.954111903905868530e-02 -2.783570289611816406e-01 2.840636372566223145e-01 1.179978996515274048e-01 1.460391283035278320e-01 3.521739244461059570e-01 5.751778557896614075e-02 3.609538078308105469e-01 8.727402240037918091e-02 -4.461158812046051025e-02 -4.059131816029548645e-02 -1.100792959332466125e-01 9.176536649465560913e-02
-4.204212874174118042e-02 -2.371820062398910522e-01 1.156160309910774231e-01 4.744282066822052002e-01 -1.935645341873168945e-01 -1.421687006950378418e-01 -1.048969700932502747e-01 1.275712251663208008e-01 1.450249850749969482e-01 -2.315191477537155151e-01 1.005708798766136169e-01 7.714819908142089844e-02 -2.011928260326385498e-01 -2.185616195201873779e-01 1.518890559673309326e-01 1.760862171649932861e-01 -8.037894964218139648e-02 -4.992614686489105225e-02 3.302217721939086914e-01 -3.665085881948471069e-02 1.834382712841033936e-01 1.169854030013084412e-01 1.862301677465438843e-01 1.462142914533615112e-03 -3.072629496455192566e-02 -2.918478101491928101e-02 -8.772024884819984436e-03 -1.407106518745422363e-01 -2.277492433786392212e-01 4.952349886298179626e-02 -2.656917572021484375e-01 -1.939022094011306763e-01
-1.779119223356246948e-01 -7.546303421258926392e-02 2.199004143476486206e-01 2.153585553169250488e-01 -1.620309948921203613e-01 -2.940943241119384766e-01 2.359103858470916748e-01 -1.855619996786117554e-01 -8.077751845121383667e-02 -1.201690658926963806e-01 1.343102753162384033e-01 -1.619935929775238037e-01 3.644363582134246826e-01 1.847023330628871918e-02 -1.904271170496940613e-02 1.112647056579589844e-01 8.343556523323059082e-02 -6.114689633250236511e-02 1.694646179676055908e-01 -1.180800646543502808e-01 -1.999204279854893684e-03 4.408193379640579224e-02 -1.528221666812896729e-01 -1.062869504094123840e-01 3.300603926181793213e-01 1.497040390968322754e-01 3.531538546085357666e-01 2.214865945279598236e-02 -2.767871916294097900e-01 -1.737474352121353149e-01 -1.721058972179889679e-02 1.803575083613395691e-02
-7.425902038812637329e-02 -1.349400728940963745e-01 8.593523502349853516e-02 2.718292772769927979e-01 -3.980236500501632690e-02 4.873533546924591064e-02 1.332867797464132309e-02 2.189662009477615356e-01 3.108398802578449249e-02 -1.944815367460250854e-01 2.521941661834716797e-01 7.518158294260501862e-03 1.405494213104248047e-01 -5.719396844506263733e-02 2.590965032577514648e-01 5.458681583404541016e-01 1.940992474555969238e-01 1.805831044912338257e-01 -3.137510037049651146e-03 2.509809732437133789e-01 -2.635938823223114014e-01 1.353854238986968994e-01 -1.381610482931137085e-01 1.937877088785171509e-01 1.362813860177993774e-01 -1.193664744496345520e-01 1.235465928912162781e-01 -1.282900720834732056e-01 7.710706442594528198e-02 6.598263047635555267e-03 -5.775337293744087219e-02 2.710757218301296234e-02
-6.270517408847808838e-02 -6.780260801315307617e-02 2.358744293451309204e-01 2.863563299179077148e-01 -1.980827599763870239e-01 -2.896208465099334717e-01 -7.542588561773300171e-02 1.668829917907714844e-01 -1.506679803133010864e-01 -3.260340541601181030e-02 2.089620530605316162e-01 2.692072987556457520e-01 1.843850463628768921e-01 -3.564367294311523438e-01 5.464502144604921341e-03 -6.563211977481842041e-02 -1.063396930694580078e-01 -4.126629233360290527e-01 1.178208515048027039e-01 -3.652578592300415039e-02 -1.568586826324462891e-01 -5.274632200598716736e-02 8.613104000687599182e-03 5.787383392453193665e-02 1.232669800519943237e-01 7.481339573860168457e-02 2.463626414537429810e-01 2.097196318209171295e-02 6.146945431828498840e-02 2.691850662231445312e-01 -1.661953143775463104e-02 7.634069025516510010e-02
-2.783389091491699219e-01 6.856454908847808838e-02 -9.127318859100341797e-02 2.068887948989868164e-01 -9.415931254625320435e-02 -1.210832223296165466e-02 1.302738487720489502e-01 2.191192358732223511e-01 1.049701198935508728e-01 2.880724370479583740e-01 7.493365556001663208e-02 7.791995257139205933e-02 -9.988047927618026733e-02 1.509318314492702484e-02 1.024681925773620605e-01 3.156378120183944702e-02 -4.598382487893104553e-02 -4.792138934135437012e-02 2.163973450660705566e-01 -2.711660042405128479e-02 -1.741293370723724365e-01 1.919899284839630127e-01 -1.913782805204391479e-01 4.815489053726196289e-02 7.568837702274322510e-02 1.053201779723167419e-01 1.663867235183715820e-01 -4.482867121696472168e-01 -4.504204094409942627e-01 -1.394753009080886841e-01 -1.378107219934463501e-01 -1.428790390491485596e-01
-2.753155231475830078e-01 -7.153939455747604370e-02 2.863197326660156250e-01 3.522021472454071045e-01 -8.032307773828506470e-02 -2.170344442129135132e-01 1.079411525279283524e-02 -1.281295418739318848e-01 -2.680194675922393799e-01 8.031508326530456543e-02 1.392513811588287354e-01 1.441981792449951172e-01 -2.066544257104396820e-02 6.490585952997207642e-02 -1.699104346334934235e-02 3.144820332527160645e-01 6.550976634025573730e-02 1.614522188901901245e-01 2.804660201072692871e-01 1.038361899554729462e-02 2.349325269460678101e-02 9.763063490390777588e-02 2.634321711957454681e-02 -4.210899397730827332e-02 1.398365050554275513e-01 -1.810754090547561646e-01 -6.540486961603164673e-02 -3.454199731349945068e-01 -1.778886169195175171e-01 -4.027820006012916565e-02 1.744916588068008423e-01 -2.436078041791915894e-01
7.785215228796005249e-02 -2.888841927051544189e-01 1.937708556652069092e-01 2.642083168029785156e-01 -9.623512625694274902e-02 -2.441844344139099121e-01 -1.440782397985458374e-01 9.136712551116943359e-02 -1.150024589151144028e-02 -5.960086360573768616e-02 1.533671170473098755e-01 2.487733364105224609e-01 2.747781872749328613e-01 5.790936946868896484e-02 3.896291181445121765e-02 -6.662199646234512329e-02 -2.077018767595291138e-01 1.588772684335708618e-01 1.789327710866928101e-01 2.507396340370178223e-01 -3.085735142230987549e-01 1.155724376440048218e-01 1.421846151351928711e-01 -9.332378208637237549e-02 2.480413317680358887e-01 -1.901815384626388550e-01 -2.148522436618804932e-02 5.520401149988174438e-02 -2.290533930063247681e-01 1.515097022056579590e-01 1.139338091015815735e-01 -2.021304666996002197e-01
-1.980392187833786011e-01 1.280202120542526245e-01 1.456851139664649963e-03 3.999962508678436279e-01 -2.846973836421966553e-01 -7.455062121152877808e-02 -1.025805436074733734e-02 -9.252035990357398987e-03 -8.301892876625061035e-02 1.428330391645431519e-01 3.388795554637908936e-01 1.422588229179382324e-01 -7.110500335693359375e-02 -1.935569941997528076e-01 -2.262367755174636841e-01 8.634586632251739502e-02 1.242472156882286072e-01 -2.131939679384231567e-01 3.258936107158660889e-02 -3.339520096778869629e-01 3.293420746922492981e-02 1.641608774662017822e-01 3.122268058359622955e-02 -4.722059145569801331e-02 1.832536160945892334e-01 -1.472246926277875900e-02 6.046208739280700684e-02 -2.084564119577407837e-01 -2.097552716732025146e-01 -2.205340936779975891e-02 -1.513828784227371216e-01 -2.846748530864715576e-01
1.752724349498748779e-01 1.038565039634704590e-01 -1.453394591808319092e-01 2.011595070362091064e-01 -7.754952460527420044e-02 -1.134760454297065735e-01 -1.468291282653808594e-01 5.146646406501531601e-03 8.971644192934036255e-02 -1.295065581798553467e-01 3.745704889297485352e-01 1.168712526559829712e-01 8.137527853250503540e-02 -2.128161787986755371e-01 1.249840185046195984e-01 7.720719277858734131e-02 -1.735557913780212402e-01 6.541846692562103271e-02 1.036682799458503723e-01 4.253589082509279251e-03 5.972394719719886780e-02 -1.727091372013092041e-01 -1.978749334812164307e-01 6.029652059078216553e-02 6.325292587280273438e-02 -1.343693882226943970e-01 6.555350869894027710e-02 -4.093476235866546631e-01 -2.201974540948867798e-01 -3.628119453787803650e-02 -3.333238065242767334e-01 -3.577325344085693359e-01
-1.517619937658309937e-01 8.828356862068176270e-02 5.060002207756042480e-03 1.018950566649436951e-01 -1.381681710481643677e-01 -2.596837282180786133e-02 2.070773392915725708e-02 2.292011827230453491e-01 2.815397679805755615e-01 5.787244439125061035e-02 4.616051018238067627e-01 1.239439845085144043e-01 -2.133237011730670929e-02 -2.920277714729309082e-01 -2.092167735099792480e-01 1.386777758598327637e-01 1.059225201606750488e-01 -4.038803651928901672e-02 3.773794174194335938e-01 -3.140529245138168335e-02 -5.806323140859603882e-02 -7.987473905086517334e-02 -8.063279837369918823e-02 7.047709077596664429e-02 1.791492104530334473e-01 2.744257450103759766e-02 -1.110586524009704590e-01 -2.365771383047103882e-01 -2.219250202178955078e-01 -1.740315109491348267e-01 -5.998006090521812439e-02 -2.539439499378204346e-01
1.710947901010513306e-01 -7.264023274183273315e-02 -1.844326108694076538e-01 2.967002391815185547e-01 1.547652184963226318e-01 6.199488788843154907e-02 -5.481524020433425903e-02 -1.196770146489143372e-01 1.148061305284500122e-01 1.587771177291870117e-01 1.025345623493194580e-01 1.453310996294021606e-01 -2.041911939159035683e-03 -1.977775059640407562e-02 1.529905945062637329e-01 2.722327411174774170e-01 -7.140179723501205444e-02 -1.000403910875320435e-01 8.733629435300827026e-02 1.327649503946304321e-01 -5.460724234580993652e-02 3.238178491592407227e-01 4.858333244919776917e-02 2.936221659183502197e-01 4.643107950687408447e-01 -1.418518275022506714e-02 2.916873097419738770e-01 -7.175789028406143188e-02 -2.829415798187255859e-01 -7.878217846155166626e-02 5.276445299386978149e-04 -3.590876236557960510e-02
2.289468795061111450e-01 -2.606819011270999908e-02 -1.735748797655105591e-01 2.086633443832397461e-01 1.539729833602905273e-01 -1.396756172180175781e-01 -2.213062047958374023e-01 -8.281464874744415283e-02 8.449235558509826660e-02 1.330651491880416870e-01 2.926551401615142822e-01 -1.101537793874740601e-02 4.523187503218650818e-02 2.350421622395515442e-03 2.230517715215682983e-01 3.443525433540344238e-01 -4.194115102291107178e-02 -3.012684546411037445e-02 -6.214822828769683838e-02 6.778025627136230469e-02 1.934054791927337646e-01 8.039914816617965698e-02 4.282146319746971130e-02 -4.838540405035018921e-02 1.960597634315490723e-01 -3.388927550986409187e-03 5.326639413833618164e-01 -3.510012105107307434e-02 -2.101042717695236206e-01 1.266853064298629761e-01 -5.027243122458457947e-02 2.188284695148468018e-01
-4.202673584222793579e-02 2.227493524551391602e-01 7.962998002767562866e-02 1.023403406143188477e-01 1.036167442798614502e-01 -1.644878089427947998e-01 8.613511174917221069e-02 2.146288156509399414e-01 3.031846601516008377e-03 -1.819473318755626678e-02 1.146263852715492249e-01 2.171730846166610718e-01 3.799889385700225830e-01 -2.544402480125427246e-01 9.579931944608688354e-02 3.563079237937927246e-01 2.589693665504455566e-02 -2.008548378944396973e-01 2.951200120151042938e-02 1.913770139217376709e-01 -3.854199871420860291e-02 -1.086279973387718201e-01 -2.341706901788711548e-01 -2.417750954627990723e-01 2.466328591108322144e-01 -4.676241055130958557e-02 1.392543315887451172e-02 -7.714962959289550781e-02 -2.913415133953094482e-01 -1.886814832687377930e-01 -1.995657756924629211e-02 -1.987236887216567993e-01
8.175906538963317871e-02 -8.324921131134033203e-02 2.861659824848175049e-01 2.593208551406860352e-01 -1.954100877046585083e-01 -2.377516180276870728e-01 -6.320327520370483398e-02 -3.293463587760925293e-02 -2.866461277008056641e-01 -8.106072992086410522e-02 -3.755257651209831238e-02 2.083799690008163452e-01 1.017600372433662415e-01 -4.212614893913269043e-01 9.636103361845016479e-02 8.290693908929824829e-02 -1.635393351316452026e-01 -2.119636982679367065e-01 3.557343780994415283e-01 2.626741677522659302e-02 7.228615880012512207e-02 1.029342263936996460e-01 4.400558769702911377e-02 -1.331165432929992676e-01 6.610529869794845581e-02 6.025472655892372131e-02 2.150993049144744873e-01 6.925982888787984848e-03 -6.379142403602600098e-02 -8.709947019815444946e-02 -5.135489627718925476e-02 3.113113939762115479e-01
1.615704409778118134e-02 -1.034961119294166565e-01 3.225523605942726135e-02 2.387098520994186401e-01 9.727179259061813354e-02 -2.606923282146453857e-01 -1.713744923472404480e-02 9.978323429822921753e-02 5.754324048757553101e-02 -2.326887398958206177e-01 2.818100526928901672e-02 4.120684042572975159e-02 3.346456885337829590e-01 -2.526692450046539307e-01 -1.609416455030441284e-01 6.090632453560829163e-02 -2.994661927223205566e-01 -3.877152130007743835e-02 9.448831528425216675e-02 -1.954548656940460205e-01 2.602692460641264915e-03 -2.508266456425189972e-02 1.281583011150360107e-01 4.550157487392425537e-02 3.877897560596466064e-01 2.806978821754455566e-01 1.492976844310760498e-01 -2.389068156480789185e-01 -2.825305461883544922e-01 1.330856978893280029e-01 -3.348278999328613281e-02 -1.153418496251106262e-01
-9.718983620405197144e-02 -3.076210059225559235e-02 -2.588250301778316498e-02 7.073304802179336548e-02 -1.412983834743499756e-01 -9.157660603523254395e-02 2.113311178982257843e-02 1.644133180379867554e-01 1.779150664806365967e-01 -6.625802069902420044e-02 2.361242622137069702e-01 -1.428336799144744873e-01 -7.519134134054183960e-02 5.244123935699462891e-02 2.172534465789794922e-01 4.119039475917816162e-01 -5.173886939883232117e-02 -3.139123916625976562e-01 1.032313778996467590e-01 1.307794153690338135e-01 8.722610771656036377e-02 1.633926928043365479e-01 9.661076962947845459e-02 -2.757332921028137207e-01 3.652442395687103271e-01 1.355414688587188721e-01 1.873038858175277710e-01 -2.719421088695526123e-01 -1.978492736816406250e-02 -1.664906591176986694e-01 1.174906417727470398e-01 -1.981581151485443115e-01
-2.815917432308197021e-01 -2.581213973462581635e-02 -8.095487952232360840e-02 4.013630747795104980e-01 3.482919931411743164e-02 -1.360405385494232178e-01 5.270747095346450806e-02 2.013315111398696899e-01 1.657894402742385864e-01 3.021544516086578369e-01 2.398946322500705719e-03 5.679544806480407715e-02 -1.027298197150230408e-01 -6.629584729671478271e-02 1.118032708764076233e-01 3.001253120601177216e-02 -3.429718315601348877e-02 -1.094939708709716797e-01 2.793653681874275208e-02 -1.277871578931808472e-01 -1.305736005306243896e-01 1.518936753273010254e-01 3.081332705914974213e-02 2.026186324656009674e-02 -5.140232294797897339e-02 -1.587590668350458145e-03 1.673464775085449219e-01 -5.412710309028625488e-01 -2.652543485164642334e-01 -2.560412883758544922e-01 -4.037664458155632019e-02 -7.790596783161163330e-02
-3.785090986639261246e-03 -4.039000347256660461e-02 -7.798130810260772705e-02 2.187780737876892090e-01 -1.309102326631546021e-01 2.945498749613761902e-02 3.662387281656265259e-02 -4.073357209563255310e-03 -1.194151467643678188e-03 2.926283180713653564e-01 3.064598441123962402e-01 1.100344210863113403e-01 2.135323733091354370e-01 8.932534605264663696e-02 4.281206727027893066e-01 1.001876667141914368e-01 5.208085477352142334e-02 -2.900853157043457031e-01 -2.527204900979995728e-02 2.256693318486213684e-02 -1.517502367496490479e-01 -2.273348346352577209e-02 2.078236341476440430e-01 -4.024637863039970398e-02 3.163152337074279785e-01 1.862606853246688843e-01 3.075948059558868408e-01 -2.253301739692687988e-01 -5.925291031599044800e-02 -1.244082301855087280e-01 1.473806947469711304e-01 -9.631865471601486206e-02
2.801084816455841064e-01 -2.915993332862854004e-01 -6.427387148141860962e-02 3.547663986682891846e-01 1.084898784756660461e-01 -2.316483259201049805e-01 3.538530692458152771e-02 -2.173323929309844971e-01 -9.828621987253427505e-04 -2.130422443151473999e-01 2.861763238906860352e-01 -1.462259050458669662e-02 -2.163310907781124115e-02 -2.610346972942352295e-01 -2.240917831659317017e-02 -2.726191468536853790e-02 -6.645035743713378906e-02 -4.018895700573921204e-02 2.950100302696228027e-01 -1.904552280902862549e-01 9.548417478799819946e-02 1.057603806257247925e-01 1.454297602176666260e-01 -3.203465789556503296e-02 1.317862123250961304e-01 -1.997496932744979858e-01 1.058206781744956970e-01 -1.852650493383407593e-01 -1.793956160545349121e-01 -7.393345981836318970e-02 9.983184933662414551e-02 -2.702473104000091553e-01
-1.590543836355209351e-01 -4.966852068901062012e-02 -1.076186597347259521e-01 3.880136609077453613e-01 -1.089131906628608704e-01 3.751944052055478096e-03 -2.957591786980628967e-02 -2.376109212636947632e-01 -6.550538819283246994e-05 3.072007559239864349e-02 3.973001539707183838e-01 2.622155547142028809e-01 -9.291454404592514038e-02 -7.283971458673477173e-02 1.010373905301094055e-01 2.604255974292755127e-01 -1.133621763437986374e-02 1.267275190912187099e-03 2.458487600088119507e-01 1.737103462219238281e-01 -1.450293362140655518e-01 9.846061468124389648e-02 -4.670272115617990494e-03 -2.673522531986236572e-01 -5.629537254571914673e-02 -1.521141529083251953e-01 6.804477423429489136e-02 -3.114767670631408691e-01 -8.675272762775421143e-02 -1.295158267021179199e-01 -2.453005462884902954e-01 -1.263691931962966919e-01
4.812677204608917236e-02 -2.091423273086547852e-01 5.808555707335472107e-02 1.646526008844375610e-01 -8.879308402538299561e-02 1.920680403709411621e-01 -5.744308233261108398e-02 2.093947306275367737e-02 4.489782080054283142e-02 2.716692686080932617e-01 1.695393025875091553e-01 2.652977406978607178e-01 8.507657051086425781e-02 -2.256766147911548615e-02 -1.708993464708328247e-01 1.477128416299819946e-01 2.710603177547454834e-01 -2.784910798072814941e-01 1.372543722391128540e-01 -6.991474330425262451e-02 1.009495183825492859e-01 1.419062763452529907e-01 -6.324353814125061035e-02 5.138092674314975739e-03 2.771161794662475586e-01 -2.274812608957290649e-01 3.309108912944793701e-01 7.840292155742645264e-02 -3.797635436058044434e-01 1.385617554187774658e-01 -2.046266384422779083e-02 1.551972329616546631e-01
-9.483142755925655365e-03 -1.125683560967445374e-01 6.064580380916595459e-02 3.080515563488006592e-01 -1.442089676856994629e-01 -2.346441894769668579e-01 5.980778858065605164e-02 5.252045765519142151e-02 9.707410633563995361e-02 -1.284450739622116089e-01 2.886768877506256104e-01 -2.095352709293365479e-01 -5.708268657326698303e-02 -3.128717243671417236e-01 4.153489172458648682e-01 1.253062486648559570e-01 -1.417319625616073608e-01 -1.522331833839416504e-01 1.461989581584930420e-01 -1.097803115844726562e-01 -7.585738599300384521e-02 1.196784973144531250e-01 -1.196531057357788086e-01 -6.919348984956741333e-02 1.968715786933898926e-01 -2.728589624166488647e-02 1.351477354764938354e-01 5.950801819562911987e-02 -1.161714270710945129e-01 3.145464956760406494e-01 1.591361593455076218e-03 2.726416885852813721e-01
5.475969612598419189e-02 9.435845911502838135e-02 4.773210361599922180e-02 -9.274649433791637421e-03 -8.581463247537612915e-02 -1.699388176202774048e-01 -5.937008187174797058e-02 -4.364828020334243774e-02 9.982899762690067291e-03 -5.658404156565666199e-02 3.346184492111206055e-01 1.327701061964035034e-01 2.046524286270141602e-01 -2.321778982877731323e-01 -1.174463331699371338e-01 1.744639724493026733e-01 1.848909258842468262e-01 -3.171561360359191895e-01 2.877932488918304443e-01 1.458019316196441650e-01 4.594952799379825592e-03 -1.820544525980949402e-02 -1.363852471113204956e-01 -1.637631207704544067e-01 1.375127881765365601e-01 7.676534354686737061e-02 1.067508459091186523e-01 -1.378883868455886841e-01 -4.607125520706176758e-01 -2.114994376897811890e-01 -6.390170753002166748e-02 -2.650091648101806641e-01
2.861783504486083984e-01 1.925189942121505737e-01 1.108029186725616455e-01 2.196284681558609009e-01 -2.102507501840591431e-01 -1.262290626764297485e-01 1.696600578725337982e-02 3.080419301986694336e-01 9.317091107368469238e-02 -3.364053368568420410e-01 1.967983841896057129e-01 3.958512470126152039e-02 1.778518557548522949e-01 -1.086769327521324158e-01 -8.062179386615753174e-02 1.785012036561965942e-01 1.956191658973693848e-01 2.725323438644409180e-01 -7.333893328905105591e-02 -2.546703219413757324e-01 1.010391935706138611e-01 -9.750538505613803864e-03 -3.459987044334411621e-02 9.421484172344207764e-02 3.427689075469970703e-01 2.456980198621749878e-02 1.732946634292602539e-01 -8.087605983018875122e-02 -2.268744111061096191e-01 -8.598349988460540771e-02 -2.861155755817890167e-02 -6.126561015844345093e-02
7.940807193517684937e-02 -1.729004532098770142e-01 6.793001294136047363e-02 2.806381583213806152e-01 3.271413967013359070e-02 -1.141355112195014954e-01 1.358195208013057709e-02 -2.573499679565429688e-01 2.291014790534973145e-01 4.754966497421264648e-02 -6.853549927473068237e-02 2.310289591550827026e-01 1.852953881025314331e-01 -8.916909992694854736e-02 1.635945774614810944e-02 8.204147964715957642e-02 2.542973458766937256e-01 8.968408405780792236e-02 4.701709747314453125e-02 -1.545298099517822266e-01 -1.122675091028213501e-01 3.712897300720214844e-01 -2.609248459339141846e-01 1.729516386985778809e-01 2.908419370651245117e-01 -5.406882986426353455e-02 4.088842868804931641e-01 -7.432549446821212769e-02 -1.449137628078460693e-01 2.206149883568286896e-02 -3.721883147954940796e-02 8.639179170131683350e-02
-1.551482975482940674e-01 3.006579875946044922e-01 -1.895830780267715454e-02 3.471934497356414795e-01 -4.786357283592224121e-02 -3.082164824008941650e-01 1.489427685737609863e-01 1.351629346609115601e-01 -4.886433854699134827e-02 -2.330992370843887329e-01 4.729091003537178040e-02 3.747949004173278809e-02 -1.851006001234054565e-01 -3.246292471885681152e-01 8.573183417320251465e-02 1.708803921937942505e-01 3.305380791425704956e-02 2.780303657054901123e-01 -1.453698496334254742e-03 1.730961725115776062e-03 -4.271449521183967590e-02 7.559474557638168335e-02 -5.732277035713195801e-02 1.535294111818075180e-02 3.121793866157531738e-01 -9.087159484624862671e-02 2.523466758430004120e-02 -1.256875395774841309e-01 -3.883961439132690430e-01 1.300437897443771362e-01 -9.862385690212249756e-02 3.510823845863342285e-02
-1.620627380907535553e-02 1.296123266220092773e-01 2.150214761495590210e-01 1.704004406929016113e-01 -1.135162785649299622e-01 1.245675683021545410e-01 7.003422826528549194e-02 1.563937962055206299e-01 7.769194990396499634e-02 -2.435520738363265991e-01 1.718327850103378296e-01 2.400925159454345703e-01 -2.924100868403911591e-02 -2.318654358386993408e-01 2.155819237232208252e-01 4.954529106616973877e-01 8.216236531734466553e-02 1.394869387149810791e-01 1.762789189815521240e-01 3.020567893981933594e-01 7.629057765007019043e-02 8.238275349140167236e-02 -1.964671909809112549e-01 2.707519233226776123e-01 1.481514722108840942e-01 -1.009235903620719910e-02 9.912949800491333008e-02 -1.320802718400955200e-01 1.736582256853580475e-02 -1.426332741975784302e-01 -6.460897624492645264e-02 6.028707325458526611e-02
2.071096375584602356e-02 -6.038663908839225769e-02 -8.630970865488052368e-02 4.078605771064758301e-01 -9.961447119712829590e-02 -5.610161647200584412e-02 -1.497429013252258301e-01 -2.636076882481575012e-02 -1.574973389506340027e-02 2.900326550006866455e-01 -2.342653460800647736e-02 -1.346779428422451019e-02 1.222705021500587463e-01 7.433330267667770386e-02 1.064397469162940979e-01 3.835373818874359131e-01 1.140543222427368164e-01 -4.860549420118331909e-02 5.531919375061988831e-02 -1.821143552660942078e-03 -1.882839947938919067e-01 1.353682428598403931e-01 -4.795870184898376465e-02 8.910109847784042358e-02 2.474570125341415405e-01 -2.003243267536163330e-01 3.119094669818878174e-01 4.111835360527038574e-02 -2.879675924777984619e-01 -3.206771910190582275e-01 -1.535059213638305664e-01 1.726801395416259766e-01
-1.687931269407272339e-01 4.528586193919181824e-02 1.926967352628707886e-01 4.849852621555328369e-01 -6.934602558612823486e-02 -1.080747041851282120e-02 6.265142560005187988e-02 -1.237306818366050720e-01 9.620746225118637085e-02 1.060324534773826599e-01 1.496039181947708130e-01 -8.047528564929962158e-02 -1.041021570563316345e-01 -3.099505305290222168e-01 2.293247133493423462e-01 1.216944307088851929e-01 5.734612699598073959e-03 -9.498684853315353394e-02 2.503228783607482910e-01 -5.287549644708633423e-02 1.911064684391021729e-01 7.804796099662780762e-02 -4.491197317838668823e-02 -4.101978987455368042e-02 -1.602201461791992188e-01 -2.478477060794830322e-01 2.865429520606994629e-01 -2.417657822370529175e-01 -7.425605505704879761e-02 2.390323281288146973e-01 -6.067758053541183472e-02 -1.856836378574371338e-01
-1.414454877376556396e-01 -5.359011515974998474e-02 1.574609242379665375e-02 2.623913288116455078e-01 2.198051065206527710e-01 -2.357454895973205566e-01 1.103566810488700867e-01 -1.040859967470169067e-01 -2.134480625391006470e-01 -1.167806237936019897e-02 2.179291397333145142e-01 1.447894703596830368e-02 -5.569368135184049606e-03 -1.979078352451324463e-01 1.137774512171745300e-01 2.536493539810180664e-01 1.546006500720977783e-01 -7.870983332395553589e-02 5.485852714627981186e-03 -5.021896213293075562e-02 -2.610859833657741547e-02 1.290781348943710327e-01 -1.663468331098556519e-01 1.154123172163963318e-01 9.323453903198242188e-02 4.094900488853454590e-01 3.143081963062286377e-01 -3.763003647327423096e-01 4.553354345262050629e-03 -1.684714108705520630e-01 6.914471834897994995e-02 -1.740889847278594971e-01
-2.644738852977752686e-01 -1.421332918107509613e-02 1.863609850406646729e-01 3.024168312549591064e-01 -3.567439019680023193e-01 -1.936037391424179077e-01 4.345106706023216248e-02 4.128165915608406067e-02 2.422777861356735229e-01 1.637934595346450806e-01 1.820433586835861206e-01 4.887820780277252197e-02 -1.333485096693038940e-01 -1.510370522737503052e-01 3.982107341289520264e-02 1.261303573846817017e-01 2.452889271080493927e-02 -1.567990779876708984e-01 9.066221117973327637e-02 5.256191827356815338e-03 9.080515056848526001e-02 1.445936113595962524e-01 -2.026915922760963440e-02 2.988849207758903503e-02 -3.105451166629791260e-02 -2.244920730590820312e-01 2.046511322259902954e-01 -3.060378432273864746e-01 -2.716014683246612549e-01 3.490374386310577393e-01 3.665316104888916016e-02 -9.191276878118515015e-02
-1.914550811052322388e-01 -1.337875723838806152e-01 3.157472610473632812e-02 2.294227778911590576e-01 -2.559649348258972168e-01 -8.350723236799240112e-02 3.404166400432586670e-01 1.152050048112869263e-01 -8.376676589250564575e-02 1.440351456403732300e-02 2.389395236968994141e-01 -1.330358386039733887e-01 4.284677281975746155e-02 6.656751781702041626e-02 -4.243874922394752502e-02 2.870993316173553467e-02 3.091503977775573730e-01 -1.073330864310264587e-01 5.323242023587226868e-02 8.092123270034790039e-02 -1.452785730361938477e-01 1.671065539121627808e-01 -3.182988762855529785e-01 -2.878100797533988953e-02 2.358867973089218140e-01 -2.352938205003738403e-01 2.592178583145141602e-01 -8.523879945278167725e-02 -6.831418722867965698e-02 -3.703683018684387207e-01 -4.372466728091239929e-02 -4.892395064234733582e-02
-9.154640138149261475e-02 1.888255923986434937e-01 1.355981826782226562e-01 2.093182951211929321e-01 1.040627434849739075e-02 -1.621839106082916260e-01 -1.793936640024185181e-01 1.092649847269058228e-01 -1.764198690652847290e-01 -8.475960791110992432e-02 1.487905830144882202e-01 3.274363279342651367e-01 1.249779611825942993e-01 1.024652570486068726e-01 3.270362019538879395e-01 -6.261975970119237900e-03 -2.964443564414978027e-01 -1.610015891492366791e-02 7.220942527055740356e-02 2.153026759624481201e-01 -2.166981697082519531e-01 1.236704140901565552e-01 8.340971171855926514e-02 -1.220032647252082825e-01 2.249911427497863770e-01 -1.565332561731338501e-01 3.772009611129760742e-01 9.990188293159008026e-03 -8.851339668035507202e-02 -2.555178292095661163e-02 2.759160660207271576e-02 -2.681480944156646729e-01
6.960365921258926392e-02 -8.853780478239059448e-02 1.092352941632270813e-01 3.351828753948211670e-01 -1.541549563407897949e-01 -1.096950024366378784e-01 -1.457608342170715332e-01 3.608793318271636963e-01 -1.422484815120697021e-01 8.639063686132431030e-02 -6.634429842233657837e-02 -7.297872751951217651e-02 -4.773453809320926666e-03 1.967915706336498260e-02 -2.060413360595703125e-01 1.616982072591781616e-01 -1.455610990524291992e-01 -7.115509361028671265e-02 2.667807638645172119e-01 3.489767611026763916e-01 1.319181621074676514e-01 1.953549236059188843e-01 7.159363478422164917e-02 2.386496514081954956e-01 3.119407892227172852e-01 -1.736673116683959961e-01 2.275428771972656250e-01 -2.038690000772476196e-01 -8.595322817564010620e-02 -6.793420296162366867e-03 2.915779873728752136e-02 5.815490335226058960e-02
3.199007362127304077e-02 -1.123057156801223755e-01 4.343434423208236694e-02 1.910561770200729370e-01 1.297966539859771729e-01 -3.137257397174835205e-01 -8.154532313346862793e-02 -2.526076510548591614e-03 1.020340248942375183e-01 -2.039233148097991943e-01 2.509176433086395264e-01 1.317674815654754639e-01 2.917927876114845276e-02 -2.221632450819015503e-01 1.485864669084548950e-01 -2.460564225912094116e-01 6.988979876041412354e-02 -1.279543042182922363e-01 6.303863134235143661e-03 -3.211665526032447815e-02 2.319950908422470093e-01 1.920077800750732422e-01 -1.102186888456344604e-01 -1.384622007608413696e-01 1.592951118946075439e-01 1.501553058624267578e-01 3.900074958801269531e-01 2.922383695840835571e-02 -4.103456437587738037e-01 -1.938824355602264404e-01 8.932119607925415039e-02 4.159280657768249512e-02
-3.129633143544197083e-02 -6.534178555011749268e-02 1.103516444563865662e-01 5.229914784431457520e-01 -2.074745297431945801e-01 -1.628545522689819336e-01 -1.717408746480941772e-01 1.190857589244842529e-01 2.408309578895568848e-01 -1.682595759630203247e-01 2.063044905662536621e-01 2.017053961753845215e-01 -8.559628576040267944e-02 -2.360637187957763672e-01 6.670210510492324829e-02 5.319306999444961548e-02 -1.544954478740692139e-01 -1.681522130966186523e-01 1.761986613273620605e-01 1.386571908369660378e-03 1.673425585031509399e-01 3.939550369977951050e-02 2.243169397115707397e-01 -3.327103704214096069e-02 7.188270241022109985e-02 -9.315417706966400146e-02 -4.421965032815933228e-02 -6.921279430389404297e-02 -2.640178799629211426e-01 -6.520515680313110352e-02 -2.764613330364227295e-01 -1.441173553466796875e-01
-1.317005157470703125e-01 -1.970964483916759491e-02 5.599302798509597778e-02 2.446232140064239502e-01 7.008092105388641357e-02 5.161573644727468491e-03 2.628732919692993164e-01 1.007422953844070435e-01 -8.938514441251754761e-02 3.162236884236335754e-02 3.414227962493896484e-01 -1.732319146394729614e-01 -1.125607788562774658e-01 3.378740802872925997e-04 1.475010812282562256e-01 2.621077001094818115e-01 2.042918056249618530e-01 -3.419736400246620178e-02 2.264758944511413574e-01 -3.231883645057678223e-01 -9.844011068344116211e-02 2.860358655452728271e-01 -9.903737157583236694e-02 1.854130476713180542e-01 1.117453947663307190e-01 1.879669725894927979e-01 2.266281545162200928e-01 -5.229003354907035828e-02 -3.245361447334289551e-01 -1.626745015382766724e-01 6.216647848486900330e-02 6.709241122007369995e-02
1.551596969366073608e-01 -1.056923046708106995e-01 1.528660058975219727e-01 7.842768728733062744e-02 1.586357802152633667e-01 -1.449605375528335571e-01 2.115225791931152344e-01 2.735605537891387939e-01 1.295862495899200439e-01 1.288987696170806885e-01 1.279330998659133911e-01 1.939391642808914185e-01 -1.009555310010910034e-01 2.894304879009723663e-02 1.363247185945510864e-01 -1.721570827066898346e-02 1.184078752994537354e-01 -3.079623579978942871e-01 1.390362977981567383e-01 -3.987077996134757996e-02 -1.527940630912780762e-01 3.177700191736221313e-02 5.014281719923019409e-02 8.549930900335311890e-02 4.062097668647766113e-01 4.107710719108581543e-02 2.758534550666809082e-01 -3.744067847728729248e-01 -8.168312162160873413e-02 -1.024714782834053040e-01 -2.757794223725795746e-02 2.954957783222198486e-01
2.097523659467697144e-01 2.900333702564239502e-02 1.016346067190170288e-01 3.621555268764495850e-01 -9.149919450283050537e-02 1.795350946485996246e-02 -1.303407847881317139e-01 2.412458211183547974e-01 -8.580274879932403564e-02 1.548333913087844849e-01 -8.993655443191528320e-02 -1.070567518472671509e-01 -7.507617771625518799e-02 -9.506543725728988647e-02 -2.664110660552978516e-01 2.775115370750427246e-01 -1.890212148427963257e-01 -5.881338939070701599e-02 2.153224200010299683e-01 1.109586954116821289e-01 -4.154370166361331940e-03 1.787959039211273193e-01 -8.872582018375396729e-02 1.902414485812187195e-02 3.399285674095153809e-01 -2.820668220520019531e-01 1.412937045097351074e-01 -3.484071791172027588e-01 -1.075754463672637939e-01 3.265335038304328918e-02 -3.312887391075491905e-03 1.704405546188354492e-01
-2.075174152851104736e-01 -5.507038161158561707e-02 2.313605397939682007e-01 3.812653124332427979e-01 -1.763539016246795654e-01 -2.791822850704193115e-01 -1.948234587907791138e-01 -5.431706085801124573e-02 -2.948184311389923096e-01 -8.198589086532592773e-03 1.320355683565139771e-01 1.831553876399993896e-01 4.314245656132698059e-02 -4.119774103164672852e-01 7.450406253337860107e-02 2.987811155617237091e-02 -2.145558595657348633e-02 -2.748626470565795898e-01 1.767147481441497803e-01 -1.434754580259323120e-01 -1.481007337570190430e-01 1.036246344447135925e-01 -1.674851179122924805e-01 9.716469794511795044e-02 7.083397358655929565e-02 6.353341042995452881e-02 2.063794285058975220e-01 1.115523464977741241e-02 -6.000924110412597656e-02 -6.815653294324874878e-02 -1.224280893802642822e-02 1.758232414722442627e-01
-1.528434641659259796e-02 -3.263274207711219788e-02 -2.358539551496505737e-01 2.282935976982116699e-01 -2.347792312502861023e-02 5.875250697135925293e-02 -3.390375971794128418e-01 1.568925827741622925e-01 7.227122038602828979e-02 8.190936595201492310e-02 4.840466007590293884e-02 3.370735049247741699e-02 -9.022507071495056152e-02 -1.505795717239379883e-01 1.245257034897804260e-01 2.866646945476531982e-01 -2.038739025592803955e-01 7.765944302082061768e-02 2.090951949357986450e-01 2.161826640367507935e-01 5.669459328055381775e-02 1.361868381500244141e-01 -1.398274004459381104e-01 1.672896146774291992e-01 3.704777657985687256e-01 -1.293426454067230225e-01 2.438277453184127808e-01 -2.731577157974243164e-01 -5.601521953940391541e-02 -1.649469137191772461e-02 2.782645523548126221e-01 1.650479137897491455e-01
-1.524445712566375732e-01 2.872963063418865204e-02 2.278085649013519287e-01 4.174450337886810303e-01 2.466748235747218132e-03 -4.246992170810699463e-01 8.919669687747955322e-02 6.233109161257743835e-02 4.120698571205139160e-02 -7.625822722911834717e-02 3.468593657016754150e-01 -2.394286841154098511e-01 -1.336383819580078125e-01 -2.237856090068817139e-01 1.162107288837432861e-01 1.429910510778427124e-01 5.816130340099334717e-02 -1.694480329751968384e-01 1.551659107208251953e-01 7.398542365990579128e-04 1.358620673418045044e-01 8.554362505674362183e-02 -1.524816006422042847e-01 -1.288987249135971069e-01 1.043302938342094421e-01 -1.852884888648986816e-01 1.837300956249237061e-01 4.768148064613342285e-02 -4.908855259418487549e-02 1.929278373718261719e-01 8.392997086048126221e-02 1.441666632890701294e-01
4.715893417596817017e-02 7.029889523983001709e-02 7.825664430856704712e-02 1.381255835294723511e-01 2.048851847648620605e-01 -9.894966334104537964e-02 -1.212615240365266800e-02 3.100216686725616455e-01 -5.334402993321418762e-02 -5.436470732092857361e-02 2.415492534637451172e-01 -8.487016707658767700e-02 3.199700415134429932e-01 -2.936574816703796387e-01 -7.665057480335235596e-02 2.120001763105392456e-01 1.218266263604164124e-01 -7.542905211448669434e-02 8.938185870647430420e-02 8.041561394929885864e-02 -3.319319337606430054e-02 -6.166737526655197144e-02 -2.577965259552001953e-01 -1.918800324201583862e-01 2.730055451393127441e-01 2.079425007104873657e-02 1.748502254486083984e-01 -1.892572343349456787e-01 -1.889751702547073364e-01 -4.172467812895774841e-02 -6.393353641033172607e-02 -4.274958670139312744e-01
-1.699388027191162109e-02 2.133180648088455200e-01 1.833290457725524902e-01 2.070376724004745483e-01 -7.487508654594421387e-02 -2.552573680877685547e-01 2.581016719341278076e-01 -2.083837687969207764e-01 -9.146840125322341919e-02 8.841467648744583130e-02 1.572545021772384644e-01 5.750530958175659180e-02 7.684593647718429565e-02 -2.771527692675590515e-02 1.471177786588668823e-01 -5.415859445929527283e-02 -1.028920337557792664e-01 -2.173850238323211670e-01 -2.065809257328510284e-02 -3.012288510799407959e-01 -1.521955896168947220e-02 4.382060170173645020e-01 -1.049662753939628601e-01 6.204674392938613892e-02 3.381831943988800049e-01 2.850647084414958954e-02 8.470917493104934692e-02 -2.922080457210540771e-01 -1.738578677177429199e-01 -1.789979264140129089e-02 1.627604663372039795e-01 2.340434491634368896e-02
-6.595663726329803467e-04 7.575349509716033936e-02 -1.128051653504371643e-01 1.946872025728225708e-01 -9.359422326087951660e-02 -2.729764878749847412e-01 -7.021104544401168823e-02 1.969844698905944824e-01 1.693437807261943817e-02 -2.914345562458038330e-01 3.510385286062955856e-03 2.542546093463897705e-01 1.585291139781475067e-02 -4.337119869887828827e-03 1.152994483709335327e-01 1.740707755088806152e-01 1.687856614589691162e-01 -1.912705041468143463e-02 1.936315149068832397e-01 9.167116135358810425e-02 1.898728497326374054e-02 3.666379749774932861e-01 -1.074764207005500793e-01 -8.551919832825660706e-03 2.783336341381072998e-01 8.901672437787055969e-03 7.155972719192504883e-02 -3.506906330585479736e-01 2.038091272115707397e-01 3.150985240936279297e-01 2.232667505741119385e-01 -7.344871759414672852e-02
6.618224084377288818e-02 3.291276842355728149e-02 1.076665371656417847e-01 4.959924146533012390e-02 9.084407240152359009e-02 -1.820797659456729889e-02 1.054873242974281311e-01 1.201697066426277161e-01 -1.278607994318008423e-01 -1.956810057163238525e-01 2.719783782958984375e-01 -5.458460375666618347e-02 2.721720635890960693e-01 -1.399550288915634155e-01 -3.126339614391326904e-02 9.475119411945343018e-02 8.898573368787765503e-02 -1.854962259531021118e-01 2.696711421012878418e-01 -1.705039590597152710e-01 -2.592471661046147346e-03 8.215751498937606812e-02 -6.895912438631057739e-02 -3.851577937602996826e-01 2.414816021919250488e-01 -2.112740129232406616e-01 2.096097171306610107e-01 -1.279578655958175659e-01 -3.718222081661224365e-01 3.861849009990692139e-02 -1.151964515447616577e-01 -3.014427721500396729e-01
-9.475713223218917847e-02 -1.250227987766265869e-01 -1.873691529035568237e-01 3.093872964382171631e-01 -7.874374836683273315e-02 -1.528161019086837769e-01 -1.301586925983428955e-01 1.794795542955398560e-01 2.945737540721893311e-02 1.867202855646610260e-02 8.013188838958740234e-02 -1.737295389175415039e-01 1.721049472689628601e-02 2.978557487949728966e-03 -3.879962489008903503e-02 -1.286557503044605255e-02 2.750623412430286407e-02 8.034839481115341187e-02 1.309412568807601929e-01 -3.846770897507667542e-02 5.543106421828269958e-02 4.277398586273193359e-01 -2.449636012315750122e-01 -3.564809635281562805e-02 2.351249307394027710e-01 -3.159647881984710693e-01 4.601145982742309570e-01 -2.405805587768554688e-01 1.105108112096786499e-02 -1.054356899112462997e-02 7.947657257318496704e-02 1.471676081418991089e-01
-9.217506647109985352e-02 -1.107836216688156128e-01 3.405425697565078735e-02 3.093745410442352295e-01 2.489607781171798706e-02 3.641811013221740723e-02 2.642992651090025902e-03 -5.608953908085823059e-02 -1.234991773962974548e-01 -1.663743257522583008e-01 7.762552797794342041e-02 2.696978151798248291e-01 3.934926986694335938e-01 -4.651784002780914307e-01 3.692438825964927673e-02 8.451741188764572144e-02 2.941126748919487000e-02 -8.994920551776885986e-02 3.310635685920715332e-01 5.508751049637794495e-02 2.174050658941268921e-01 1.411464996635913849e-02 9.858799725770950317e-02 -8.729266375303268433e-02 5.500311497598886490e-03 -9.616270661354064941e-02 6.534500425914302468e-05 -2.294359654188156128e-01 -3.241609930992126465e-01 1.055920869112014771e-01 -2.809649892151355743e-02 -1.024446189403533936e-01
-1.371483802795410156e-01 -9.536611288785934448e-02 -1.054862588644027710e-01 1.099019423127174377e-01 -2.560003697872161865e-01 -1.617165207862854004e-01 -6.480544805526733398e-02 1.391807943582534790e-01 -7.035206258296966553e-02 3.347578644752502441e-01 1.583400517702102661e-01 1.565153449773788452e-01 -2.181038027629256248e-03 -7.202610373497009277e-02 3.245123326778411865e-01 5.325474217534065247e-02 -1.001146286725997925e-01 -1.196276769042015076e-01 1.608264148235321045e-01 5.876976251602172852e-02 -7.850371301174163818e-02 1.775243203155696392e-03 -1.718238741159439087e-01 -1.603485345840454102e-01 6.247114762663841248e-02 8.019675314426422119e-02 2.061271518468856812e-01 -3.237444758415222168e-01 -4.104960858821868896e-01 -3.294566571712493896e-01 -3.601286187767982483e-02 5.176943168044090271e-02
-1.530192792415618896e-01 -1.791397109627723694e-02 4.491281136870384216e-02 2.135927528142929077e-01 -3.392945528030395508e-01 -1.926490962505340576e-01 -1.110881417989730835e-01 -1.967949420213699341e-01 1.303009986877441406e-01 -7.026428729295730591e-02 2.755281329154968262e-01 1.184470281004905701e-01 -8.825990557670593262e-02 1.118370592594146729e-01 5.830495432019233704e-02 2.211598157882690430e-01 -8.444356918334960938e-02 1.591299325227737427e-01 2.794153094291687012e-01 1.434835195541381836e-01 -7.221197336912155151e-02 1.251804642379283905e-02 2.434091567993164062e-01 -1.756940335035324097e-01 9.970243275165557861e-02 -2.982462290674448013e-03 3.778680562973022461e-01 -1.620268672704696655e-01 -1.320687830448150635e-01 -1.792256832122802734e-01 -2.610728740692138672e-01 -1.324450075626373291e-01
1.476233154535293579e-01 -7.987636327743530273e-02 3.179567158222198486e-01 4.777834713459014893e-01 -6.491279602050781250e-02 3.849642723798751831e-02 -3.041126132011413574e-01 7.052187621593475342e-02 1.762558817863464355e-01 -8.867630362510681152e-02 -2.020772397518157959e-01 1.581241041421890259e-01 4.700700193643569946e-02 6.515990942716598511e-02 8.714085817337036133e-02 8.141518384218215942e-02 1.747012138366699219e-01 1.089869365096092224e-01 4.061638936400413513e-02 -9.899126738309860229e-02 -9.991654008626937866e-02 6.597664952278137207e-02 -1.206950619816780090e-01 1.043204218149185181e-01 1.939662098884582520e-01 -3.153042122721672058e-02 1.473810672760009766e-01 -2.025776505470275879e-01 -3.887453079223632812e-01 1.913554966449737549e-01 -7.813651114702224731e-02 1.581130772829055786e-01
1.651259884238243103e-02 1.425835639238357544e-01 1.682039052248001099e-01 3.687466979026794434e-01 -1.850567013025283813e-01 -1.905629783868789673e-01 9.327248483896255493e-02 2.526814043521881104e-01 2.153006047010421753e-01 -2.886490523815155029e-01 1.364211589097976685e-01 1.061646863818168640e-01 1.646013185381889343e-02 -5.907346308231353760e-02 -1.638218909502029419e-01 2.652442455291748047e-01 2.277655154466629028e-01 8.526632189750671387e-02 -2.949249744415283203e-02 -1.422697603702545166e-01 9.034621715545654297e-02 4.212786629796028137e-02 -8.640210330486297607e-02 3.857749328017234802e-02 2.988390028476715088e-01 -4.010472074151039124e-02 -6.527239829301834106e-02 -1.393088400363922119e-01 -4.320540130138397217e-01 -8.648055046796798706e-02 -3.171432763338088989e-02 -5.129303410649299622e-02
-1.466899514198303223e-01 7.290538400411605835e-02 2.758104205131530762e-01 1.833517849445343018e-01 -2.744035124778747559e-01 -1.400721520185470581e-01 -2.074276283383369446e-02 1.803641915321350098e-01 7.468774914741516113e-02 2.577856779098510742e-01 3.464420139789581299e-01 -5.056149885058403015e-02 -5.143655464053153992e-03 -1.155683994293212891e-01 -4.586147144436836243e-02 1.271380633115768433e-01 3.543952703475952148e-01 7.046799873933196068e-04 1.435605436563491821e-01 -8.085878938436508179e-02 1.031581982970237732e-01 -3.485276550054550171e-02 -6.869981996715068817e-03 -3.646378219127655029e-02 2.904322147369384766e-01 1.527132391929626465e-01 8.937011659145355225e-02 -6.421985477209091187e-02 -4.147491157054901123e-01 -2.013457715511322021e-01 2.943618781864643097e-02 1.007680371403694153e-01
1.028821915388107300e-01 -4.246530234813690186e-01 2.248099744319915771e-01 1.676944196224212646e-01 2.885699085891246796e-02 -1.099568903446197510e-01 -9.173550643026828766e-03 1.281665265560150146e-01 3.047692403197288513e-02 -1.457303110510110855e-02 1.310019195079803467e-01 6.929963361471891403e-03 -1.030099317431449890e-01 -1.037802398204803467e-01 -2.432073652744293213e-02 1.025476157665252686e-01 2.314677685499191284e-01 2.834287285804748535e-01 3.436052203178405762e-01 2.303326874971389771e-01 -1.351287513971328735e-01 2.510693669319152832e-01 -7.058870792388916016e-02 -1.812760084867477417e-01 2.547743022441864014e-01 2.987213730812072754e-01 1.732826828956604004e-01 2.000684663653373718e-02 -1.542481482028961182e-01 -4.860718268901109695e-03 -8.679680526256561279e-03 -1.323679238557815552e-01
-7.217698544263839722e-02 -2.972176671028137207e-01 -1.460574418306350708e-01 3.650122582912445068e-01 -5.164496228098869324e-02 -2.165496349334716797e-01 -1.444115191698074341e-01 7.467867434024810791e-02 8.399363607168197632e-02 1.063190624117851257e-01 6.462784856557846069e-02 -9.139867871999740601e-02 5.839436501264572144e-02 2.104657934978604317e-03 -1.895799040794372559e-01 -5.308137834072113037e-02 -5.010370165109634399e-02 1.563239470124244690e-02 2.376340180635452271e-01 -1.789060384035110474e-01 -6.441853195428848267e-02 2.407623380422592163e-01 -1.218931674957275391e-01 1.384083926677703857e-01 1.989346444606781006e-01 -1.220356971025466919e-01 5.372305512428283691e-01 -1.501585245132446289e-01 -1.290570795536041260e-01 -5.904278252273797989e-03 -1.508531570434570312e-01 1.019259616732597351e-01
-1.137262955307960510e-01 -1.824308559298515320e-02 -1.241805553436279297e-01 3.385511934757232666e-01 1.048493310809135437e-01 -2.459557950496673584e-01 -2.931523323059082031e-01 2.622275948524475098e-01 1.841403096914291382e-01 1.899382472038269043e-01 1.545983254909515381e-01 -2.193684428930282593e-01 -7.122874259948730469e-02 -1.738914996385574341e-01 2.927929759025573730e-01 1.049647256731987000e-01 2.163418382406234741e-01 -7.467211782932281494e-02 1.306892931461334229e-01 -1.746002286672592163e-01 -1.657975465059280396e-01 3.828124403953552246e-01 -7.163153588771820068e-02 6.136598065495491028e-02 1.627003103494644165e-01 -6.458580493927001953e-02 5.648275092244148254e-02 4.292771592736244202e-02 -1.111690402030944824e-01 -1.328215897083282471e-01 6.201087683439254761e-02 6.360203027725219727e-02
-1.913136392831802368e-01 -2.146569341421127319e-01 2.055189758539199829e-02 4.892284572124481201e-01 -1.874807029962539673e-01 -3.383477628231048584e-01 -1.571938842535018921e-01 2.911645174026489258e-02 2.242171615362167358e-01 6.108919158577919006e-02 1.041692867875099182e-01 2.048343420028686523e-01 -5.242973193526268005e-02 -1.932112127542495728e-01 6.370101869106292725e-02 4.975542798638343811e-02 -3.738107904791831970e-02 -3.163745701313018799e-01 2.234516590833663940e-01 6.592022627592086792e-02 1.416266411542892456e-01 1.455970760434865952e-02 1.707324087619781494e-01 8.119565993547439575e-02 4.224482178688049316e-02 -7.860375940799713135e-02 -1.076697837561368942e-02 -1.408366113901138306e-01 -9.134954959154129028e-02 -1.770256459712982178e-01 -1.793109923601150513e-01 -1.934277713298797607e-01
7.377955317497253418e-02 -2.110541015863418579e-01 1.884908229112625122e-01 1.878703087568283081e-01 -8.340118825435638428e-02 -1.885390877723693848e-01 -3.625114634633064270e-02 1.984440833330154419e-01 3.040198609232902527e-02 -7.673913240432739258e-02 2.471631616353988647e-01 1.492426246404647827e-01 1.878702640533447266e-02 2.799994051456451416e-01 1.029427424073219299e-01 1.195970773696899414e-01 -8.783040940761566162e-02 -1.103276237845420837e-01 3.987161815166473389e-01 -1.003135293722152710e-01 -1.745133101940155029e-01 8.453907072544097900e-02 -1.622212678194046021e-02 -6.947344634681940079e-03 2.435405366122722626e-02 -5.695962160825729370e-02 3.500857949256896973e-02 -4.167512953281402588e-01 2.531147934496402740e-02 -4.024360179901123047e-01 -1.059384047985076904e-01 -1.508719176054000854e-01
1.190905570983886719e-01 -2.013546042144298553e-02 -1.434392184019088745e-01 3.725167512893676758e-01 -4.231010377407073975e-02 1.065783426165580750e-01 -2.782947719097137451e-01 -7.208477705717086792e-02 2.268676012754440308e-01 5.830274149775505066e-02 2.310573495924472809e-02 -2.636284567415714264e-02 -8.620612323284149170e-02 -1.573789305984973907e-02 4.230223223567008972e-02 3.872258961200714111e-01 1.185046359896659851e-01 -2.474619150161743164e-01 8.125620335340499878e-02 1.186547521501779556e-02 -1.283323913812637329e-01 2.030358910560607910e-01 1.109625492244958878e-02 1.419935524463653564e-01 2.683963179588317871e-01 -1.249799430370330811e-01 3.388505876064300537e-01 6.909382343292236328e-02 -2.925450801849365234e-01 -2.066503912210464478e-01 -1.241513490676879883e-01 6.174547597765922546e-02
2.193041332066059113e-02 2.202592343091964722e-01 -1.137418299913406372e-01 1.942566782236099243e-01 -2.610692381858825684e-01 -1.520958393812179565e-01 1.247019395232200623e-01 3.378364443778991699e-01 -5.609795823693275452e-02 8.975972980260848999e-02 2.271988987922668457e-01 -1.870010197162628174e-01 -5.416370928287506104e-02 1.668455451726913452e-02 1.301516592502593994e-01 4.057309627532958984e-01 7.816121913492679596e-03 6.853754073381423950e-02 1.308820396661758423e-01 -1.225178763270378113e-01 7.554025948047637939e-02 3.861019760370254517e-02 8.996814489364624023e-02 -2.209366858005523682e-01 1.430082023143768311e-01 1.520726382732391357e-01 2.216262668371200562e-01 -1.510253697633743286e-01 -4.180595576763153076e-01 -1.977515406906604767e-03 -3.142891824245452881e-02 -6.724995374679565430e-02
5.801641941070556641e-02 -7.356347888708114624e-02 -1.928246915340423584e-01 1.702744364738464355e-01 -3.819404244422912598e-01 -1.956836432218551636e-01 5.232190340757369995e-02 1.236628070473670959e-01 2.085170745849609375e-01 1.963825225830078125e-01 1.990305483341217041e-01 2.143227756023406982e-01 -1.110831573605537415e-01 -1.804972589015960693e-01 -1.569096464663743973e-03 1.831859350204467773e-01 2.885221242904663086e-01 -1.489157080650329590e-01 1.528558507561683655e-02 -3.616311401128768921e-02 -4.347315058112144470e-02 3.443323373794555664e-01 -1.371562778949737549e-01 -1.350025683641433716e-01 1.397292166948318481e-01 1.228229328989982605e-01 1.448215842247009277e-01 -3.528902530670166016e-01 -3.566769883036613464e-02 -1.281006336212158203e-01 -1.193313226103782654e-01 1.687837578356266022e-02
9.108337759971618652e-02 -1.620547771453857422e-01 -4.149920772761106491e-03 3.085832595825195312e-01 -6.392364203929901123e-02 -1.499075144529342651e-01 -2.607316076755523682e-01 3.611637651920318604e-01 -1.806595623493194580e-01 1.245612576603889465e-01 -8.137188851833343506e-02 -1.154153980314731598e-02 4.430546611547470093e-02 9.107248624786734581e-04 -2.186330854892730713e-01 2.021373361349105835e-01 -8.043544366955757141e-03 -2.096166089177131653e-02 2.602187097072601318e-01 2.346020787954330444e-01 1.592790931463241577e-01 1.638237386941909790e-01 9.517107158899307251e-02 4.160784557461738586e-02 3.110485374927520752e-01 -2.186614871025085449e-01 2.532547712326049805e-01 -2.879962921142578125e-01 -6.903847306966781616e-02 -3.609225526452064514e-02 1.187501847743988037e-01 4.029184207320213318e-02
-1.914601624011993408e-01 1.254031211137771606e-01 2.340009063482284546e-01 2.718691229820251465e-01 8.601439744234085083e-02 2.042013555765151978e-01 -3.908136487007141113e-02 1.809377968311309814e-01 2.779687643051147461e-01 -1.794793903827667236e-01 2.565588615834712982e-02 2.928760051727294922e-01 4.707289114594459534e-02 -1.532057076692581177e-01 8.063681423664093018e-02 9.664618223905563354e-02 -7.774034142494201660e-02 -2.144236564636230469e-01 3.499103710055351257e-02 -1.944348774850368500e-02 -1.287830471992492676e-01 1.050294265151023865e-01 -8.237772434949874878e-02 2.644654735922813416e-02 3.466315865516662598e-01 -9.534308314323425293e-02 1.247559413313865662e-01 -8.443421870470046997e-02 -3.059395849704742432e-01 3.322532773017883301e-01 6.971695274114608765e-02 2.205146104097366333e-01
2.502039074897766113e-01 -1.846398413181304932e-01 5.141763389110565186e-02 8.973933756351470947e-02 -2.921360731124877930e-02 -3.368826806545257568e-01 1.345398575067520142e-01 5.724767595529556274e-02 1.328102648258209229e-01 6.699072569608688354e-02 1.016637310385704041e-01 1.589700281620025635e-01 3.227552771568298340e-02 -4.672645777463912964e-02 1.855105757713317871e-01 1.393412798643112183e-01 -1.669330000877380371e-01 -1.417064070701599121e-01 2.581560313701629639e-01 2.622793428599834442e-02 -1.630912721157073975e-01 3.375082314014434814e-01 -1.360164433717727661e-01 -7.086919248104095459e-02 1.746850907802581787e-01 -8.798578754067420959e-03 4.630203917622566223e-02 -3.387078046798706055e-01 7.345401681959629059e-03 -3.865790069103240967e-01 5.019441619515419006e-02 -2.516147196292877197e-01
-7.578506320714950562e-02 -2.916073240339756012e-02 -2.085986081510782242e-03 3.201573491096496582e-01 7.074983417987823486e-02 4.638264328241348267e-02 -3.116193115711212158e-01 -1.437692195177078247e-01 -7.836925238370895386e-02 4.663241282105445862e-02 -4.370348155498504639e-02 -1.100056320428848267e-01 -1.678398810327053070e-02 -4.690583795309066772e-02 1.120033487677574158e-01 9.557052701711654663e-02 -3.515607118606567383e-02 9.722001105546951294e-02 3.222603797912597656e-01 1.297761350870132446e-01 2.084648422896862030e-02 1.239427626132965088e-01 -1.144221946597099304e-01 1.223667562007904053e-01 2.231947630643844604e-01 -1.865456253290176392e-01 4.697103798389434814e-01 -2.677117884159088135e-01 -5.900466069579124451e-02 2.221292704343795776e-01 2.916607260704040527e-01 -1.715660989284515381e-01
-3.242287933826446533e-01 2.045601010322570801e-01 1.920823752880096436e-01 1.264389902353286743e-01 1.054421626031398773e-02 -2.230686694383621216e-01 -9.243601560592651367e-02 2.619341947138309479e-02 1.149127855896949768e-01 -2.466995082795619965e-02 3.132214248180389404e-01 1.294292360544204712e-01 3.091708719730377197e-01 -1.030822172760963440e-01 -9.751622378826141357e-02 1.147677749395370483e-01 2.286686152219772339e-01 -8.343875408172607422e-02 1.561463177204132080e-01 2.073753252625465393e-02 1.760231107473373413e-01 3.178972005844116211e-01 -1.359933894127607346e-02 -1.003506407141685486e-01 3.249485194683074951e-01 -7.346143014729022980e-03 1.945959287695586681e-03 -1.182708591222763062e-01 -1.335784494876861572e-01 2.297054417431354523e-02 -2.841815054416656494e-01 -1.958369463682174683e-01
-1.762964129447937012e-01 8.509218692779541016e-02 -1.431080847978591919e-01 1.140005514025688171e-01 -1.100101768970489502e-01 -2.069114744663238525e-01 8.580753207206726074e-02 2.346292324364185333e-02 6.669832766056060791e-02 2.562289535999298096e-01 1.161475628614425659e-01 2.953067421913146973e-02 -9.233147650957107544e-02 -7.904405146837234497e-02 1.026385836303234100e-02 -3.807119792327284813e-03 -7.861378788948059082e-02 -1.941487044095993042e-01 3.172236084938049316e-01 1.082015316933393478e-02 -7.832317799329757690e-02 9.936896711587905884e-02 -2.304264903068542480e-02 1.039052754640579224e-01 8.335772901773452759e-02 -1.184565052390098572e-01 1.643382161855697632e-01 -5.304312109947204590e-01 -4.416680037975311279e-01 -2.267801910638809204e-01 9.839314967393875122e-02 9.238088876008987427e-02
-9.616189450025558472e-02 3.506042361259460449e-01 6.860331445932388306e-02 1.979143917560577393e-01 -2.832913696765899658e-01 -1.798762232065200806e-01 -1.198568344116210938e-01 2.986877262592315674e-01 1.013734862208366394e-01 1.105539277195930481e-01 1.920989155769348145e-01 1.517020016908645630e-01 -1.224154308438301086e-01 -1.936072260141372681e-01 -1.902938447892665863e-02 4.497376736253499985e-03 1.582195162773132324e-01 -1.510943025350570679e-01 3.375724852085113525e-01 -1.776169389486312866e-01 -1.904438287019729614e-01 -3.624229691922664642e-03 2.820864915847778320e-01 -4.750056564807891846e-02 1.290900111198425293e-01 1.750569939613342285e-01 1.717366427183151245e-01 -1.857886314392089844e-01 -1.495562344789505005e-01 -1.025746464729309082e-01 -1.113588735461235046e-02 1.291820406913757324e-01
5.837713927030563354e-02 6.534043699502944946e-02 -1.366668045520782471e-01 1.302584111690521240e-01 1.879828721284866333e-01 -8.404332399368286133e-02 -2.046918570995330811e-01 -1.191595047712326050e-01 3.144663572311401367e-02 4.503995180130004883e-02 1.972026973962783813e-01 -7.056465744972229004e-02 8.365766145288944244e-03 -2.205353695899248123e-03 2.901371717453002930e-01 1.765022724866867065e-01 1.933077275753021240e-01 -1.388226598501205444e-01 1.758278012275695801e-01 1.821500509977340698e-01 -7.986209355294704437e-03 1.160869225859642029e-01 7.312175631523132324e-02 1.171546429395675659e-01 2.014233022928237915e-01 -1.310418248176574707e-01 6.313690543174743652e-01 -3.907763585448265076e-02 -1.525629907846450806e-01 2.252136915922164917e-01 -1.029676347970962524e-01 6.641458719968795776e-03
1.605860143899917603e-01 1.107465177774429321e-01 9.978624433279037476e-02 1.670407503843307495e-01 1.051573157310485840e-01 -1.376847773790359497e-01 -1.710647046566009521e-01 2.643849253654479980e-01 7.988174445927143097e-03 -1.609258055686950684e-01 3.580755293369293213e-01 1.191924735903739929e-01 2.151843905448913574e-01 -3.175860643386840820e-01 1.761762499809265137e-01 -8.342536166310310364e-04 1.358134113252162933e-02 -7.591608446091413498e-03 -4.559774324297904968e-02 2.986492216587066650e-01 9.101543109863996506e-04 3.864760696887969971e-02 -1.540510207414627075e-01 -1.030348986387252808e-01 2.447842806577682495e-01 -1.536929458379745483e-01 -9.340965002775192261e-02 -1.955855488777160645e-01 -2.044665813446044922e-01 -3.194455206394195557e-01 -9.655591845512390137e-02 -1.930536776781082153e-01
1.695281565189361572e-01 -2.656051218509674072e-01 2.549773156642913818e-01 3.852621614933013916e-01 1.693362370133399963e-02 -2.365727275609970093e-01 -5.925843119621276855e-02 8.702703751623630524e-03 8.704476058483123779e-02 7.767584919929504395e-02 3.892636597156524658e-01 -1.244215518236160278e-01 1.276578605175018311e-01 -1.190860494971275330e-01 2.128409892320632935e-01 7.688532769680023193e-02 -9.057289361953735352e-02 -1.174472179263830185e-02 3.050594329833984375e-01 8.499784022569656372e-02 -1.148778274655342102e-01 8.540583401918411255e-02 -2.433486431837081909e-01 8.603860437870025635e-02 -1.129701063036918640e-01 1.165984943509101868e-02 1.348754465579986572e-01 7.493844628334045410e-02 -1.067248135805130005e-01 2.927529811859130859e-01 -1.719657182693481445e-01 7.754731178283691406e-02
-7.840199768543243408e-02 3.553192690014839172e-02 2.398960590362548828e-01 3.833043277263641357e-01 -2.461294531822204590e-01 6.515647470951080322e-02 1.625385284423828125e-01 2.084667235612869263e-01 3.205529153347015381e-01 7.840251177549362183e-02 2.442626953125000000e-01 4.225805401802062988e-01 1.711152144707739353e-03 -5.505402386188507080e-02 4.766553174704313278e-03 1.635310123674571514e-03 1.199287846684455872e-01 -2.389223873615264893e-01 3.523180633783340454e-02 8.431536704301834106e-02 -1.004469469189643860e-01 2.530101239681243896e-01 -1.726992130279541016e-01 7.713858969509601593e-03 2.145246118307113647e-01 1.528353542089462280e-01 -9.654245525598526001e-02 -3.342664614319801331e-02 -1.048020198941230774e-01 -2.645215205848217010e-02 -1.658442467451095581e-01 2.017079666256904602e-02
1.637774258852005005e-01 -4.423259198665618896e-02 -1.457853824831545353e-03 3.060503602027893066e-01 1.875126659870147705e-01 7.494132220745086670e-02 -2.128342539072036743e-01 -1.134566590189933777e-01 1.245295926928520203e-01 -1.518132351338863373e-02 3.234986066818237305e-01 8.901346474885940552e-02 1.717099249362945557e-01 1.981906220316886902e-02 3.238101676106452942e-02 1.124481707811355591e-01 -1.389755606651306152e-01 3.481910005211830139e-02 4.449370875954627991e-02 -6.021824199706315994e-03 -2.406659573316574097e-01 3.187091648578643799e-01 1.262419819831848145e-01 2.320362180471420288e-01 4.136747717857360840e-01 5.785249173641204834e-02 3.234161138534545898e-01 -2.515399083495140076e-02 -1.923012733459472656e-01 1.201592907309532166e-01 -4.709836840629577637e-02 1.468455046415328979e-01
-1.627876013517379761e-01 -1.467551141977310181e-01 -1.251367926597595215e-01 3.122940361499786377e-01 8.538279682397842407e-02 -1.911298781633377075e-01 -2.516976892948150635e-01 2.217137515544891357e-01 -8.267614990472793579e-02 1.226122006773948669e-01 6.119891256093978882e-02 2.388579538092017174e-03 -7.487709820270538330e-02 1.191790550947189331e-01 -1.471216380596160889e-01 1.433630138635635376e-01 6.802832335233688354e-02 -1.434730142354965210e-01 2.141277343034744263e-01 -1.525997221469879150e-01 5.645160377025604248e-02 2.271462529897689819e-01 -5.724994838237762451e-02 2.294543087482452393e-01 5.683538690209388733e-02 -3.389917016029357910e-01 3.643094003200531006e-01 -2.504368424415588379e-01 -1.671375185251235962e-01 2.238743752241134644e-02 -1.421855986118316650e-01 1.658960878849029541e-01
4.086713492870330811e-01 -3.746500611305236816e-02 2.547143213450908661e-02 2.346743196249008179e-01 -1.349456161260604858e-01 1.911339312791824341e-01 -1.914566010236740112e-01 2.828855216503143311e-01 -1.494481414556503296e-01 2.211511880159378052e-01 1.497825384140014648e-01 6.094219908118247986e-02 2.428898029029369354e-02 -1.993422955274581909e-01 9.545321762561798096e-02 2.743213772773742676e-01 -5.369915813207626343e-02 6.947606801986694336e-02 -1.028629168868064880e-01 3.662041202187538147e-02 -1.631510071456432343e-02 2.281915396451950073e-01 -7.090911269187927246e-02 3.314451128244400024e-02 2.960272133350372314e-01 -1.662662625312805176e-01 1.140711158514022827e-01 -1.926964074373245239e-01 -2.945136129856109619e-01 2.123399227857589722e-01 7.198002934455871582e-02 4.282188788056373596e-02
1.220048964023590088e-01 -3.731192052364349365e-01 -2.558974325656890869e-01 4.616316780447959900e-02 -3.938924074172973633e-01 -1.799382269382476807e-01 2.634950913488864899e-02 2.161723673343658447e-01 2.017326951026916504e-01 1.375159919261932373e-01 1.611495018005371094e-01 1.564834564924240112e-01 -1.188161298632621765e-01 -2.466167658567428589e-01 9.637283533811569214e-02 1.127844303846359253e-01 1.039321646094322205e-01 -3.759177401661872864e-02 1.024147346615791321e-01 9.182578325271606445e-02 -6.707797944545745850e-02 8.401897549629211426e-02 -8.147291839122772217e-02 -5.342819541692733765e-02 7.586906105279922485e-02 1.097347661852836609e-01 3.020755052566528320e-01 -3.245933949947357178e-01 -1.620583683252334595e-01 5.010977387428283691e-02 -1.178268045186996460e-01 -1.645240932703018188e-01
-2.139780297875404358e-02 -2.404143214225769043e-01 1.296711862087249756e-01 3.397785425186157227e-01 -8.756881952285766602e-02 -8.970440924167633057e-02 -1.241499632596969604e-01 2.300591319799423218e-01 1.769057810306549072e-01 1.680691838264465332e-01 6.643714755773544312e-02 -1.576224863529205322e-01 -2.145537547767162323e-02 -9.852567687630653381e-03 -3.012944385409355164e-02 9.249158203601837158e-02 1.510173827409744263e-01 5.238218605518341064e-02 2.201125919818878174e-01 1.893893331289291382e-01 1.161432489752769470e-01 3.224717676639556885e-01 2.147494703531265259e-01 1.129638254642486572e-01 1.956417560577392578e-01 -3.539954125881195068e-01 3.464727401733398438e-01 -1.960979104042053223e-01 -3.219245001673698425e-02 -1.088539585471153259e-01 7.110258936882019043e-02 1.874216645956039429e-02
-7.186467200517654419e-02 1.324705481529235840e-01 -1.313626915216445923e-01 1.577440798282623291e-01 -2.734417319297790527e-01 -1.653364151716232300e-01 -1.272951513528823853e-01 1.317804604768753052e-01 1.264126300811767578e-01 2.922795712947845459e-01 1.155297681689262390e-01 9.381202608346939087e-02 2.167481556534767151e-02 -1.942134648561477661e-02 1.068641990423202515e-01 -6.594420969486236572e-02 -1.874922960996627808e-01 -3.214449808001518250e-02 1.084258481860160828e-01 -2.698731794953346252e-02 -1.215587779879570007e-01 -6.135492771863937378e-02 -1.444429159164428711e-02 1.391256786882877350e-02 2.773238122463226318e-01 9.089517593383789062e-02 1.101243346929550171e-01 -4.886895120143890381e-01 -4.638842642307281494e-01 -1.801413595676422119e-01 -8.903943747282028198e-02 1.720004482194781303e-03
1.449643261730670929e-02 -1.921115256845951080e-02 -8.047007024288177490e-02 2.487158924341201782e-01 -1.477067321538925171e-01 -7.141052931547164917e-02 -2.200780510902404785e-01 -1.657165139913558960e-01 2.345973700284957886e-01 2.203613147139549255e-02 -1.675703376531600952e-02 -1.879169046878814697e-01 7.813022285699844360e-02 -1.732058357447385788e-03 5.488285422325134277e-02 3.993116915225982666e-01 -2.669642567634582520e-01 -2.261409759521484375e-01 1.976248323917388916e-01 -1.425050348043441772e-01 -5.534549430012702942e-02 1.667829900979995728e-01 -1.848574131727218628e-01 2.446678578853607178e-01 1.824575811624526978e-01 -1.485085934400558472e-01 3.032037019729614258e-01 4.698058590292930603e-02 -2.544168531894683838e-01 -2.099696844816207886e-01 -4.410314559936523438e-02 -4.068958386778831482e-02
-9.919320791959762573e-02 9.410401433706283569e-02 -8.056697249412536621e-02 2.811443507671356201e-01 6.543811410665512085e-03 -2.000561654567718506e-01 1.564706116914749146e-01 -1.107871308922767639e-01 2.967197634279727936e-02 2.227963656187057495e-01 4.478070735931396484e-01 8.538991957902908325e-02 3.215826153755187988e-01 -3.381673395633697510e-01 -1.102103143930435181e-01 3.841074183583259583e-03 -1.197375804185867310e-01 -1.286875009536743164e-01 2.308878600597381592e-01 -8.414263278245925903e-02 -1.964164897799491882e-02 7.333490997552871704e-02 -6.508041918277740479e-02 2.453629523515701294e-01 1.724038459360599518e-02 -1.700344234704971313e-01 1.721943728625774384e-02 -3.546781241893768311e-01 -2.047815173864364624e-02 -5.165798217058181763e-02 -8.449215441942214966e-02 -6.047376990318298340e-02
1.401200890541076660e-01 -7.356887310743331909e-02 -8.466570079326629639e-02 7.039634138345718384e-02 -4.085159599781036377e-01 -1.302270740270614624e-01 2.385558634996414185e-01 2.657732926309108734e-02 -1.657902635633945465e-02 -9.083420783281326294e-02 1.174835860729217529e-01 7.224934548139572144e-02 -1.916843503713607788e-01 -3.368839323520660400e-01 1.833173260092735291e-02 1.948335617780685425e-01 1.178380176424980164e-01 6.872907280921936035e-02 2.949488759040832520e-01 -5.377305671572685242e-02 -1.348283886909484863e-01 2.551558017730712891e-01 -1.291481703519821167e-01 4.852017760276794434e-02 6.151987239718437195e-02 9.642807394266128540e-02 2.871836125850677490e-01 -3.887075483798980713e-01 -1.072872951626777649e-01 -7.660433650016784668e-02 -1.443111803382635117e-02 -1.739019751548767090e-01
4.926599096506834030e-03 1.221747845411300659e-01 1.281639337539672852e-01 1.986439824104309082e-01 -1.114606559276580811e-01 -4.203333854675292969e-01 -1.645024679601192474e-02 2.692498564720153809e-01 1.966149508953094482e-01 2.761624157428741455e-01 1.774651855230331421e-01 -1.018259376287460327e-01 -2.873723506927490234e-01 -1.980139762163162231e-01 -4.399898648262023926e-02 1.032030731439590454e-01 1.469954103231430054e-01 -1.933763734996318817e-02 1.568132042884826660e-01 7.420180737972259521e-02 -3.625667095184326172e-02 1.494770795106887817e-01 -4.760910570621490479e-02 4.067115858197212219e-02 9.973315894603729248e-02 2.207299917936325073e-01 1.627263426780700684e-01 -3.375309109687805176e-01 -2.821310460567474365e-01 -6.099410727620124817e-02 -6.332626193761825562e-02 -1.003437563776969910e-01
-8.744351565837860107e-03 -7.708246260881423950e-02 6.615807116031646729e-02 3.102950751781463623e-01 -3.281763941049575806e-02 8.627812564373016357e-02 1.356878578662872314e-01 -8.296491578221321106e-03 4.405337199568748474e-02 3.720599040389060974e-02 3.503582775592803955e-01 1.475851237773895264e-01 6.750502437353134155e-02 -9.255135804414749146e-02 2.683146595954895020e-01 1.393250823020935059e-01 -1.562253832817077637e-01 -7.119790464639663696e-02 2.798602581024169922e-01 -1.292467955499887466e-02 -7.049870491027832031e-02 5.465993657708168030e-02 -7.572033256292343140e-02 -8.455699682235717773e-02 2.436256594955921173e-02 -1.211365163326263428e-01 2.443670183420181274e-01 -5.082138255238533020e-02 -1.284919232130050659e-01 5.892033576965332031e-01 -1.907224208116531372e-01 8.671627938747406006e-02
-9.290117025375366211e-02 -9.489412605762481689e-02 2.030277624726295471e-02 2.598098814487457275e-01 -3.159012794494628906e-01 -1.800062209367752075e-01 -1.338757723569869995e-01 -7.988954335451126099e-02 2.363305091857910156e-01 2.105944231152534485e-02 9.656453132629394531e-02 1.910382062196731567e-01 4.242441430687904358e-02 -1.440018564462661743e-01 -1.200408637523651123e-01 1.903291940689086914e-01 7.450225204229354858e-02 -4.774048924446105957e-02 2.440195679664611816e-01 1.537462323904037476e-01 5.930678453296422958e-04 2.947136946022510529e-02 -8.397805690765380859e-02 -6.925774365663528442e-02 1.305493861436843872e-01 3.652150928974151611e-01 -1.032064575701951981e-02 -3.879145979881286621e-01 -3.337140083312988281e-01 2.376142889261245728e-01 8.499530702829360962e-02 -5.359741672873497009e-02
3.453228250145912170e-02 -2.445520274341106415e-02 2.477645576000213623e-01 2.860094904899597168e-01 4.918233677744865417e-02 -3.694910407066345215e-01 1.904410570859909058e-01 1.953653991222381592e-01 3.843049053102731705e-04 -2.563025243580341339e-02 4.950091242790222168e-01 1.303510218858718872e-01 1.358059942722320557e-01 -2.197116017341613770e-01 2.867606580257415771e-01 1.505776047706604004e-01 -2.172503769397735596e-01 -1.592304408550262451e-01 -3.030591085553169250e-02 -1.742225885391235352e-01 5.322245135903358459e-02 1.336277574300765991e-01 5.682623758912086487e-02 8.021392673254013062e-02 6.275198608636856079e-02 -4.609775729477405548e-03 -4.405321180820465088e-02 -1.288252621889114380e-01 7.145102322101593018e-02 -1.741165220737457275e-01 -1.181617379188537598e-01 -3.581041842699050903e-02
2.010943889617919922e-01 -2.245284914970397949e-01 -2.228876948356628418e-02 7.887079566717147827e-02 -5.337316989898681641e-01 -9.209137409925460815e-02 8.522901684045791626e-02 -3.157383948564529419e-02 2.920386493206024170e-01 -6.744688749313354492e-02 2.395951002836227417e-01 3.215569257736206055e-02 -7.105575501918792725e-02 -1.133659780025482178e-01 5.534910410642623901e-02 2.668210268020629883e-01 8.877560496330261230e-02 -1.280442029237747192e-01 2.534052170813083649e-02 -2.363503724336624146e-01 5.214740708470344543e-02 6.108582392334938049e-02 1.145771443843841553e-01 -1.451826188713312149e-02 1.224395856261253357e-01 -9.479384124279022217e-02 1.739773750305175781e-01 -4.073595702648162842e-01 -1.663063466548919678e-01 -5.567878484725952148e-02 7.014571130275726318e-02 6.285685300827026367e-02
1.212679371237754822e-01 -8.147317916154861450e-02 5.267927423119544983e-02 3.625380694866180420e-01 -1.709064543247222900e-01 -1.576147675514221191e-01 3.115021064877510071e-02 1.018951907753944397e-01 -1.730318367481231689e-01 1.213971246033906937e-02 -1.023285537958145142e-01 -1.766560673713684082e-01 3.346845135092735291e-02 -5.124287679791450500e-03 1.131871808320283890e-02 3.788242638111114502e-01 7.484264671802520752e-02 2.610087990760803223e-01 1.512124538421630859e-01 -9.092048555612564087e-02 5.610459670424461365e-02 1.856359243392944336e-01 1.619963673874735832e-03 -6.033370643854141235e-02 1.794099211692810059e-01 -3.608695268630981445e-01 3.035274446010589600e-01 1.404669433832168579e-01 -3.096219301223754883e-01 6.495966762304306030e-02 4.004231840372085571e-02 -2.010502964258193970e-01
-5.829207599163055420e-02 -4.217180609703063965e-02 7.281002402305603027e-02 3.950757384300231934e-01 -5.429593380540609360e-03 -1.577031016349792480e-01 -1.582208648324012756e-02 1.747766435146331787e-01 -6.069913506507873535e-02 -1.420347839593887329e-01 1.921997666358947754e-01 2.830896675586700439e-01 -2.671557068824768066e-01 -1.432987302541732788e-01 1.927739530801773071e-01 8.717808872461318970e-02 1.014993935823440552e-01 -4.110752940177917480e-01 2.638760209083557129e-01 9.880706202238798141e-04 1.544105857610702515e-01 6.939749419689178467e-02 9.572594612836837769e-02 -1.214816514402627945e-02 2.115348130464553833e-01 -2.719382345676422119e-01 -2.094148993492126465e-01 -3.699882701039314270e-02 -1.958272606134414673e-01 9.324864484369754791e-03 -9.365920908749103546e-03 -1.039384678006172180e-01
-2.447955906391143799e-01 1.396883428096771240e-01 -1.307541579008102417e-01 1.546353250741958618e-01 -3.966947272419929504e-02 -2.265446335077285767e-01 2.444840781390666962e-02 5.513032153248786926e-02 7.952956110239028931e-02 -2.902478277683258057e-01 1.109807118773460388e-01 -1.512624621391296387e-01 3.036035597324371338e-01 -1.124890595674514771e-01 2.527385577559471130e-02 1.368886977434158325e-01 8.155476301908493042e-02 8.477421849966049194e-02 1.659207046031951904e-02 -1.571783870458602905e-01 -1.243161857128143311e-01 -9.664847701787948608e-02 -5.709310248494148254e-02 -1.887057721614837646e-02 6.086727976799011230e-01 -1.030409038066864014e-01 1.590764820575714111e-01 -1.878946572542190552e-01 -2.209976166486740112e-01 2.500692941248416901e-02 -8.835937827825546265e-02 -8.268374204635620117e-02
8.614753931760787964e-02 1.100209727883338928e-01 5.469405651092529297e-02 8.353313058614730835e-02 -5.038834810256958008e-01 -9.535366296768188477e-02 -1.403848640620708466e-03 -8.026744425296783447e-02 -4.814390838146209717e-02 1.389197856187820435e-01 1.884697079658508301e-01 3.093028068542480469e-01 6.656745076179504395e-02 -1.235382258892059326e-01 7.881643623113632202e-02 3.605613857507705688e-02 1.766284108161926270e-01 -2.946377098560333252e-01 9.076603502035140991e-02 8.911500126123428345e-02 1.072925254702568054e-01 3.784123957157135010e-01 7.368320226669311523e-02 1.043457686901092529e-01 2.254016101360321045e-01 2.286810129880905151e-01 2.569909989833831787e-01 -1.598466038703918457e-01 -6.703010946512222290e-02 5.136243253946304321e-02 9.330905228853225708e-02 -7.287538796663284302e-02
-1.390855014324188232e-01 2.598395757377147675e-02 4.412070289254188538e-02 4.709564745426177979e-01 -3.319905325770378113e-02 -9.188307821750640869e-02 -4.033230990171432495e-02 -1.818573027849197388e-01 4.796329885721206665e-02 -1.583750844001770020e-01 3.262419998645782471e-01 6.093848124146461487e-02 -9.463496506214141846e-02 7.588198781013488770e-02 8.283094316720962524e-02 1.160911619663238525e-01 2.038594335317611694e-01 -1.174851059913635254e-01 2.347008138895034790e-01 1.843588240444660187e-02 -1.921963989734649658e-01 8.895441144704818726e-02 -2.700016833841800690e-02 -1.173241138458251953e-01 -1.821498870849609375e-01 -2.633566260337829590e-01 1.374909430742263794e-01 -1.595069319009780884e-01 -1.897577941417694092e-01 -3.069246709346771240e-01 1.668798364698886871e-02 -3.031580448150634766e-01
-6.773273646831512451e-02 4.702511802315711975e-02 3.604228496551513672e-01 2.198999077081680298e-01 4.123457521200180054e-02 -2.182264924049377441e-01 -9.719894826412200928e-02 1.092355400323867798e-01 1.895849555730819702e-01 -1.279544085264205933e-01 3.268471360206604004e-01 1.815028786659240723e-01 1.141918152570724487e-01 1.613131910562515259e-01 1.516346782445907593e-01 2.485055476427078247e-01 -2.922891266644001007e-02 -2.101082121953368187e-03 -4.856688529253005981e-02 -9.906325489282608032e-02 -3.952244520187377930e-01 1.885643750429153442e-01 1.950955837965011597e-01 1.591328084468841553e-01 2.080215066671371460e-01 -4.105508700013160706e-02 3.039835095405578613e-01 -2.637252584099769592e-02 8.427766710519790649e-02 1.800831221044063568e-02 -1.199741438031196594e-01 -1.686064712703227997e-02
2.100216001272201538e-01 1.181737184524536133e-01 1.225566565990447998e-01 1.661049574613571167e-01 1.954342722892761230e-01 -2.816125005483627319e-02 -2.179034054279327393e-01 9.623462706804275513e-02 -1.180129200220108032e-01 -4.203765839338302612e-02 -8.856722712516784668e-02 1.091820448637008667e-01 5.127355456352233887e-02 -4.522127285599708557e-02 2.736240923404693604e-01 1.383379288017749786e-02 -2.459324151277542114e-01 -1.748065054416656494e-01 2.600438296794891357e-01 3.585034608840942383e-02 -2.756275534629821777e-01 2.954274229705333710e-02 -6.384625285863876343e-02 3.279818594455718994e-02 3.159915804862976074e-01 4.218593984842300415e-02 3.464051485061645508e-01 -2.541756629943847656e-01 -2.614525556564331055e-01 -1.879082173109054565e-01 -1.759526878595352173e-01 1.599625647068023682e-01
8.054448664188385010e-02 1.882953941822052002e-01 1.255183070898056030e-01 -2.431421773508191109e-03 -8.787192404270172119e-03 1.605787426233291626e-01 -1.601856797933578491e-01 7.005061209201812744e-02 -9.103864431381225586e-02 9.741987101733684540e-03 4.192296266555786133e-01 6.906884163618087769e-02 -6.884787697345018387e-03 5.430931225419044495e-02 -7.179798092693090439e-03 3.995236754417419434e-01 3.522751852869987488e-02 -6.029184907674789429e-02 1.387009024620056152e-01 4.045074805617332458e-02 6.507813930511474609e-02 -6.137805059552192688e-02 1.196727603673934937e-01 3.791922032833099365e-01 2.404643297195434570e-01 -1.748251728713512421e-02 4.405777752399444580e-01 -1.578127145767211914e-01 -3.566523268818855286e-02 -7.490352541208267212e-02 -1.147269457578659058e-01 2.127082645893096924e-01
-5.900591984391212463e-02 2.921937964856624603e-03 1.039827521890401840e-02 6.511373817920684814e-02 -1.290049999952316284e-01 -9.743432700634002686e-02 4.354970529675483704e-02 8.131974190473556519e-02 1.179711893200874329e-01 8.119113743305206299e-02 2.262144982814788818e-01 1.064867749810218811e-01 -9.625460207462310791e-02 3.960420936346054077e-02 8.609391748905181885e-02 1.822909414768218994e-01 -1.936240494251251221e-01 1.984353549778461456e-02 5.086960196495056152e-01 -2.012909501791000366e-01 5.522990599274635315e-03 -1.196894571185112000e-01 -4.764440283179283142e-02 8.369804359972476959e-03 9.769757091999053955e-02 -4.465493373572826385e-03 2.010190635919570923e-01 -5.765432119369506836e-01 -1.558576524257659912e-01 -2.333989590406417847e-01 2.623907476663589478e-02 8.554983139038085938e-02
3.319438546895980835e-02 -1.286239475011825562e-01 4.119471609592437744e-01 4.196597039699554443e-01 -1.341478824615478516e-01 -2.546730637550354004e-01 -1.280212104320526123e-01 1.820488600060343742e-03 5.205723270773887634e-02 -1.614008992910385132e-01 1.593173295259475708e-01 -5.454927682876586914e-02 1.026257276535034180e-01 2.058223783969879150e-01 2.591542713344097137e-02 1.011537984013557434e-01 5.311083421111106873e-02 1.184470281004905701e-01 5.006154254078865051e-02 3.423596546053886414e-02 -3.330062627792358398e-01 -4.816230386495590210e-02 2.473301738500595093e-01 -1.334661841392517090e-01 -4.154245182871818542e-02 -1.871873289346694946e-01 1.936180591583251953e-01 -1.947549581527709961e-01 -2.710605561733245850e-01 -1.239796727895736694e-02 -9.213462471961975098e-02 -9.669792652130126953e-02
4.123027995228767395e-02 -2.270567864179611206e-01 1.270748227834701538e-01 1.640383899211883545e-01 9.882985800504684448e-02 -2.872210443019866943e-01 1.491413265466690063e-01 2.510583698749542236e-01 -2.285372614860534668e-01 -8.778684586286544800e-02 2.233236283063888550e-01 -1.979781091213226318e-01 -1.510298904031515121e-02 -1.725566387176513672e-01 3.622431755065917969e-01 -5.906251072883605957e-02 2.019477784633636475e-01 -2.955280616879463196e-02 2.049655020236968994e-01 2.041065841913223267e-01 2.333192378282546997e-01 2.369875311851501465e-01 3.834713250398635864e-02 1.858107000589370728e-01 1.971228122711181641e-01 1.263263523578643799e-01 2.273809015750885010e-01 -1.598134189844131470e-01 3.410994634032249451e-02 -8.368888497352600098e-02 -1.047178171575069427e-02 -1.327736303210258484e-02
4.761310666799545288e-02 2.080671042203903198e-01 2.189442217350006104e-01 4.782224893569946289e-01 -2.055352926254272461e-01 1.443775277584791183e-02 7.784807682037353516e-02 3.171857679262757301e-03 -7.383141666650772095e-02 2.760249376296997070e-01 2.804991602897644043e-01 2.885031402111053467e-01 5.728780105710029602e-02 -1.114223673939704895e-01 -1.784160435199737549e-01 -2.520943246781826019e-02 -8.047442883253097534e-02 -1.042225211858749390e-01 -1.915905624628067017e-02 -2.943007834255695343e-02 1.034996211528778076e-01 1.435695439577102661e-01 -2.289606630802154541e-01 1.099730134010314941e-01 2.445526793599128723e-02 1.519419103860855103e-01 2.338158041238784790e-01 -2.278129309415817261e-01 -2.279321700334548950e-01 7.238780707120895386e-02 -1.702354848384857178e-01 -8.200999349355697632e-02
-1.379716582596302032e-02 1.183533072471618652e-01 2.332412153482437134e-01 3.311388790607452393e-01 -2.249000817537307739e-01 -2.884456217288970947e-01 -1.192833706736564636e-01 1.482076197862625122e-01 -1.753032393753528595e-02 7.029010355472564697e-02 1.911386400461196899e-01 5.549992993474006653e-02 -5.561109632253646851e-02 -2.048804163932800293e-01 -1.088747978210449219e-01 -9.918954968452453613e-02 2.461215406656265259e-01 3.372191786766052246e-01 1.694764643907546997e-01 1.180837377905845642e-01 -4.225518926978111267e-02 8.567611128091812134e-02 9.153474122285842896e-02 -1.039680838584899902e-01 1.723473072052001953e-01 2.362784594297409058e-01 1.531178504228591919e-01 -1.673084348440170288e-01 -3.756724298000335693e-01 5.930072441697120667e-02 1.089888736605644226e-01 3.720345348119735718e-02
5.837076809257268906e-03 -1.701892018318176270e-01 -2.778318151831626892e-02 2.900789380073547363e-01 -4.583491086959838867e-01 -1.227109283208847046e-01 1.664428226649761200e-02 2.387606799602508545e-01 -3.319566324353218079e-02 1.063517574220895767e-02 8.073498308658599854e-02 1.197605580091476440e-01 2.303589731454849243e-01 -4.037894010543823242e-01 1.192962750792503357e-01 -1.683681271970272064e-02 -5.112520232796669006e-02 -1.588164716958999634e-01 -1.052334532141685486e-02 5.021890625357627869e-02 -3.810323476791381836e-01 -4.371532052755355835e-02 -2.246477641165256500e-02 2.248411923646926880e-01 4.409021511673927307e-02 2.249675244092941284e-02 2.382946610450744629e-01 4.054953530430793762e-02 -2.262747287750244141e-01 -3.519286587834358215e-02 9.389153122901916504e-02 -1.411010604351758957e-02
-4.042903333902359009e-02 4.705924913287162781e-02 -4.830067232251167297e-02 4.263587296009063721e-01 -9.756153821945190430e-02 -2.763077914714813232e-01 -1.197243668138980865e-02 1.590216308832168579e-01 -2.478279769420623779e-01 -2.111476957798004150e-01 1.481616199016571045e-01 -3.904189914464950562e-02 -1.506889164447784424e-01 -1.298243761993944645e-03 -8.501379936933517456e-02 1.131445169448852539e-01 7.319455593824386597e-02 -4.805728495121002197e-01 -9.897859394550323486e-02 -1.022806689143180847e-01 -1.751580983400344849e-01 4.697836562991142273e-02 -8.168409019708633423e-02 5.032688006758689880e-02 1.393057852983474731e-01 -7.624745368957519531e-02 2.108915001153945923e-01 -2.534992694854736328e-01 -1.320831030607223511e-01 -1.158105731010437012e-01 2.143581956624984741e-01 -1.382097005844116211e-01
-1.255771666765213013e-01 -2.462622523307800293e-02 1.973762214183807373e-01 4.013932347297668457e-01 1.713309735059738159e-01 -2.181284427642822266e-01 -1.301040798425674438e-01 -1.928963661193847656e-01 -4.570329189300537109e-02 -1.495472490787506104e-01 2.900586128234863281e-01 1.715302020311355591e-01 5.238808691501617432e-02 -6.616453826427459717e-02 1.965190172195434570e-01 3.175539970397949219e-01 -5.332283675670623779e-02 5.596428364515304565e-02 -8.942955732345581055e-02 -3.283305838704109192e-02 -1.086455956101417542e-01 8.635445684194564819e-02 1.478870660066604614e-01 4.673121497035026550e-02 4.559218585491180420e-01 1.456423103809356689e-01 1.854090988636016846e-01 -2.435394003987312317e-02 -1.325993537902832031e-01 1.263512372970581055e-01 -1.378069445490837097e-02 -1.083409711718559265e-01
-2.556007504463195801e-01 3.416008055210113525e-01 2.001276761293411255e-01 8.317290246486663818e-02 -2.985995709896087646e-01 -1.361598223447799683e-01 -1.022106260061264038e-01 2.949906885623931885e-01 3.255161270499229431e-02 1.405572146177291870e-01 1.593780219554901123e-01 -3.729327814653515816e-03 6.207560747861862183e-02 -2.649432420730590820e-01 9.672815352678298950e-02 2.203033491969108582e-02 1.306243240833282471e-01 -1.404926329851150513e-01 2.866230905055999756e-01 -3.989230096340179443e-02 -4.750540480017662048e-02 1.900544576346874237e-02 1.187352165579795837e-01 -1.656369864940643311e-01 3.588861227035522461e-02 4.798350855708122253e-03 2.400937378406524658e-01 -2.497520893812179565e-01 -3.159665465354919434e-01 -4.223606735467910767e-02 1.511413156986236572e-01 1.588336527347564697e-01
-1.632765978574752808e-01 3.120501637458801270e-01 -2.350452356040477753e-03 4.166119992733001709e-01 -2.534273862838745117e-01 -2.672298252582550049e-01 -7.713406533002853394e-02 1.926491707563400269e-01 -5.996739864349365234e-02 -7.275026291608810425e-02 6.433301419019699097e-02 1.394804120063781738e-01 -1.415588259696960449e-01 -1.866963654756546021e-01 -3.993984311819076538e-02 8.549499511718750000e-02 1.068863719701766968e-01 1.152402907609939575e-01 -1.227489039301872253e-01 9.103619307279586792e-02 -5.165709182620048523e-02 1.757460087537765503e-01 1.619593203067779541e-01 -9.604621678590774536e-02 1.205434128642082214e-01 1.448037028312683105e-01 3.019267320632934570e-01 -9.623073786497116089e-02 -4.041458666324615479e-01 9.246908873319625854e-02 4.599286243319511414e-02 -2.056734450161457062e-02
-1.154800876975059509e-01 -6.375969946384429932e-02 -2.455516606569290161e-01 4.062304794788360596e-01 2.643552720546722412e-01 -1.775982528924942017e-01 1.039326563477516174e-01 -1.265536546707153320e-01 -3.616766631603240967e-02 -1.088372170925140381e-01 2.077778875827789307e-01 5.318032577633857727e-02 1.286612302064895630e-01 -3.070791363716125488e-01 -1.247869357466697693e-01 6.036597862839698792e-02 -1.073630675673484802e-01 -9.572446346282958984e-02 2.806190252304077148e-01 1.458789706230163574e-01 -6.780101358890533447e-02 1.934103369712829590e-01 -2.151559591293334961e-01 -1.663579344749450684e-01 1.858267784118652344e-01 2.004995793104171753e-01 2.036735266447067261e-01 4.548786580562591553e-02 -2.510407865047454834e-01 1.123766228556632996e-01 1.113498510676436126e-04 9.588537365198135376e-02
8.842577785253524780e-02 -1.476651877164840698e-01 2.762325340881943703e-03 4.368476197123527527e-02 -1.658821552991867065e-01 8.080610632896423340e-02 -2.606372237205505371e-01 2.073195278644561768e-01 3.144103288650512695e-02 -7.305943965911865234e-02 4.247116297483444214e-02 1.946326494216918945e-01 1.302459239959716797e-01 -2.001127451658248901e-01 1.617504656314849854e-01 2.875724732875823975e-01 1.001429259777069092e-01 9.628466516733169556e-02 -1.655326411128044128e-02 6.794064491987228394e-02 -1.989454776048660278e-01 1.884112060070037842e-01 -1.858990043401718140e-01 2.826918363571166992e-01 3.275714218616485596e-01 -1.045861095190048218e-01 3.984920084476470947e-01 -2.377209961414337158e-01 1.475741714239120483e-01 1.805911362171173096e-01 9.827502071857452393e-02 -1.672936230897903442e-02
-2.039163410663604736e-01 -1.102549359202384949e-01 -2.040389627218246460e-01 3.864217996597290039e-01 -1.448282003402709961e-01 -9.254020452499389648e-02 2.583939023315906525e-02 -5.383457615971565247e-02 -6.660746783018112183e-02 -2.519396319985389709e-02 2.764236629009246826e-01 4.245417714118957520e-01 7.596565037965774536e-02 -2.675161659717559814e-01 1.303837746381759644e-01 -1.186626479029655457e-01 -3.024462051689624786e-02 -1.281194239854812622e-01 2.592830359935760498e-01 -2.387041002511978149e-01 1.666037924587726593e-02 -4.880301654338836670e-02 1.495620049536228180e-02 3.949169442057609558e-02 3.385536968708038330e-01 -3.974493965506553650e-02 -1.097299307584762573e-01 -1.955449432134628296e-01 -1.385339498519897461e-01 1.391344070434570312e-01 2.682702615857124329e-02 -1.855694875121116638e-02
-3.712835162878036499e-02 -3.268728256225585938e-01 -1.378648430109024048e-01 1.504941731691360474e-01 4.489197954535484314e-02 -5.165745019912719727e-01 -2.095694243907928467e-01 3.401806950569152832e-02 -9.971936047077178955e-02 -1.846910864114761353e-01 2.334393411874771118e-01 -8.185557276010513306e-02 1.922921240329742432e-01 -2.606518939137458801e-02 1.731469482183456421e-01 -7.216462492942810059e-02 1.942600458860397339e-01 1.975829340517520905e-02 5.487164109945297241e-02 7.290211506187915802e-03 8.007604628801345825e-02 9.575655311346054077e-02 -3.188456222414970398e-02 6.800816208124160767e-02 3.895093202590942383e-01 7.390603423118591309e-02 1.368337124586105347e-01 -1.635698601603507996e-02 -2.759083211421966553e-01 3.540150448679924011e-02 1.618180871009826660e-01 1.262469440698623657e-01
4.911002144217491150e-02 1.234720274806022644e-01 -2.965346165001392365e-02 2.458190619945526123e-01 3.155071139335632324e-01 -2.419332116842269897e-01 -2.632535099983215332e-01 6.148285418748855591e-02 -1.087076216936111450e-01 3.443860411643981934e-01 2.014869600534439087e-01 4.373737424612045288e-02 9.790635854005813599e-02 9.259354323148727417e-02 1.161716878414154053e-01 2.577519118785858154e-01 2.157777994871139526e-01 -9.955067932605743408e-02 1.902584433555603027e-01 3.871480375528335571e-02 -2.730588614940643311e-01 3.011286258697509766e-01 1.185671426355838776e-03 1.739758402109146118e-01 1.863664239645004272e-01 3.437141329050064087e-02 1.667706370353698730e-01 -9.364047646522521973e-02 -6.148799881339073181e-02 -2.046974152326583862e-01 -1.032350733876228333e-01 -1.863085106015205383e-02
-6.104828417301177979e-02 5.782851204276084900e-02 1.176458522677421570e-01 8.914415538311004639e-02 -6.369513273239135742e-02 -2.185338586568832397e-01 -3.203639015555381775e-02 1.318240538239479065e-03 -6.012810394167900085e-02 -3.115012347698211670e-01 2.268375307321548462e-01 -2.498254925012588501e-02 3.312065079808235168e-02 -2.558154463768005371e-01 1.045085713267326355e-01 2.377577573060989380e-01 6.665088236331939697e-02 8.277761191129684448e-02 -2.536247074604034424e-01 -2.401671260595321655e-01 1.857531815767288208e-01 1.696356683969497681e-01 -7.271176669746637344e-03 6.257766485214233398e-02 3.783099353313446045e-01 2.286787843331694603e-03 9.660536795854568481e-02 -1.724540293216705322e-01 -4.728252291679382324e-01 -7.298554480075836182e-02 -7.710447907447814941e-02 1.183246672153472900e-01
-3.231521695852279663e-02 -1.139765232801437378e-01 -2.775549702346324921e-02 6.682434678077697754e-02 -1.184712648391723633e-01 -7.857205718755722046e-02 -6.480719894170761108e-02 -4.754275828599929810e-02 5.143096670508384705e-02 -5.834740027785301208e-02 3.662080764770507812e-01 -8.288566768169403076e-02 1.970058530569076538e-01 -7.185511291027069092e-02 1.961171776056289673e-01 2.203607559204101562e-01 1.038547605276107788e-01 -4.494179785251617432e-01 -5.986627563834190369e-02 1.337947249412536621e-01 5.963124334812164307e-03 4.354676604270935059e-02 5.762776732444763184e-02 -2.474555969238281250e-01 4.548388719558715820e-01 1.776649206876754761e-01 2.123537957668304443e-01 -1.596234589815139771e-01 -1.796590834856033325e-01 -1.919930800795555115e-02 1.362820714712142944e-01 -1.227456554770469666e-01
-1.193828880786895752e-01 6.620254367589950562e-02 -1.483445167541503906e-01 2.682960629463195801e-01 -3.017923980951309204e-02 -2.441740930080413818e-01 9.737331420183181763e-02 1.362522989511489868e-01 1.251097321510314941e-01 3.304812908172607422e-01 6.819299608469009399e-02 1.797794848680496216e-01 4.828026518225669861e-02 -4.680614545941352844e-02 1.789001077413558960e-01 4.928632080554962158e-02 7.672268152236938477e-02 3.280131146311759949e-02 1.975345313549041748e-01 -1.176936831325292587e-02 -7.684592157602310181e-02 -1.712929457426071167e-02 -1.256224215030670166e-01 1.260722875595092773e-01 1.466506272554397583e-01 1.804766356945037842e-01 2.135981991887092590e-02 -5.763967037200927734e-01 -3.005054891109466553e-01 -1.709234714508056641e-01 8.780785650014877319e-02 -3.099508350715041161e-03
-2.344792149960994720e-02 -2.474498599767684937e-01 9.547896683216094971e-02 2.316817492246627808e-01 -8.135196566581726074e-02 -7.664049416780471802e-02 -1.356292366981506348e-01 7.960239797830581665e-02 1.455662399530410767e-01 -2.559884786605834961e-01 5.531804636120796204e-02 5.256196111440658569e-02 -1.241354569792747498e-01 -1.350591480731964111e-01 2.637667059898376465e-01 1.003265455365180969e-01 -8.531445264816284180e-02 -1.362237632274627686e-01 -1.808268725872039795e-01 -1.139022316783666611e-02 2.397291734814643860e-02 2.311255186796188354e-01 8.467263728380203247e-02 -3.835560679435729980e-01 1.640774682164192200e-02 1.265037208795547485e-01 4.295603632926940918e-01 -2.119483947753906250e-01 -3.006554245948791504e-01 1.208456326276063919e-02 4.641024395823478699e-02 -1.643738001585006714e-01
-1.071746125817298889e-01 1.670677512884140015e-01 -2.012884914875030518e-01 3.173656761646270752e-01 9.338735602796077728e-03 -2.308374047279357910e-01 -4.587435349822044373e-02 6.027457118034362793e-02 2.480877637863159180e-01 -9.200201928615570068e-02 5.669610500335693359e-01 3.091261088848114014e-01 -1.079027205705642700e-01 -5.022352561354637146e-02 1.362554877996444702e-01 4.145742952823638916e-02 -1.026186160743236542e-02 -1.254507750272750854e-01 1.853067725896835327e-01 2.955752238631248474e-02 3.191394358873367310e-02 -2.141600474715232849e-02 -4.192710295319557190e-02 -1.473554074764251709e-01 5.034531280398368835e-02 9.584280103445053101e-02 9.565761685371398926e-02 -6.593228131532669067e-02 -6.175780296325683594e-02 -5.975045729428529739e-03 -9.457104653120040894e-02 -3.532316982746124268e-01
2.313593477010726929e-01 1.349733322858810425e-01 1.221490874886512756e-01 2.401567064225673676e-02 -2.726700305938720703e-01 -9.067410230636596680e-02 -3.105026111006736755e-02 3.173014521598815918e-01 -1.937881410121917725e-01 1.067109704017639160e-01 5.424474477767944336e-01 9.931305050849914551e-02 1.021132692694664001e-01 1.175369918346405029e-01 -1.467230170965194702e-02 -1.465705335140228271e-01 1.223435252904891968e-01 -6.849147030152380466e-04 2.366376668214797974e-01 -9.149879217147827148e-02 1.866514980792999268e-01 2.267578393220901489e-01 -7.871989160776138306e-02 -5.103879142552614212e-03 7.014730572700500488e-02 -9.356196224689483643e-02 2.268196046352386475e-01 -2.182075567543506622e-02 -2.238858193159103394e-01 -1.651558130979537964e-01 2.950126491487026215e-02 1.177333444356918335e-01
1.614285111427307129e-01 -1.060142517089843750e-01 -5.718712927773594856e-04 1.528953164815902710e-01 -1.396320760250091553e-01 2.185561656951904297e-01 -3.572294116020202637e-01 3.237278163433074951e-01 -1.149446070194244385e-01 8.505372703075408936e-02 1.433555632829666138e-01 3.681010007858276367e-02 1.043766587972640991e-01 -1.651917695999145508e-01 -9.405701607465744019e-02 3.951603472232818604e-01 -7.250887900590896606e-02 4.653704911470413208e-02 9.612379223108291626e-02 4.652417078614234924e-02 1.885135844349861145e-02 1.391839087009429932e-01 -6.919329613447189331e-02 1.247882544994354248e-01 2.146914452314376831e-01 -1.594643592834472656e-01 3.023983240127563477e-01 -2.699260115623474121e-01 -1.491932719945907593e-01 4.544927179813385010e-02 1.345786601305007935e-01 2.386168092489242554e-01
-2.034516930580139160e-01 4.661071300506591797e-02 -1.223308369517326355e-01 1.122018098831176758e-01 8.530548959970474243e-02 -1.500401645898818970e-01 -1.140439808368682861e-01 1.540121436119079590e-01 1.429117769002914429e-01 -8.556456118822097778e-02 6.946402043104171753e-02 2.480071038007736206e-01 -2.446939237415790558e-02 -3.404776751995086670e-01 1.329986155033111572e-01 9.679595381021499634e-02 2.376910597085952759e-01 -2.729520900174975395e-03 1.074665486812591553e-01 6.816412508487701416e-02 -1.864949166774749756e-01 2.238568216562271118e-01 2.824154123663902283e-02 -8.456540107727050781e-02 4.173196256160736084e-01 -7.613296806812286377e-02 8.929795585572719574e-03 -3.173520267009735107e-01 1.396152824163436890e-01 3.620703220367431641e-01 1.352049410343170166e-01 9.774307161569595337e-02
2.721331417560577393e-01 -1.458889693021774292e-01 7.829644531011581421e-02 3.285477161407470703e-01 -1.240462213754653931e-01 -1.635029315948486328e-01 -3.457286208868026733e-02 2.478232234716415405e-01 1.950242221355438232e-01 6.181568279862403870e-02 3.347150236368179321e-02 -4.242048412561416626e-02 1.935187727212905884e-02 3.793118894100189209e-02 -5.387787893414497375e-02 2.743723392486572266e-01 -5.719866231083869934e-02 8.957953751087188721e-02 1.593755781650543213e-01 3.194420933723449707e-01 1.813724189996719360e-01 1.830392181873321533e-01 7.312376052141189575e-02 1.651500463485717773e-01 2.092697918415069580e-01 -3.648666441440582275e-01 2.957451939582824707e-01 -1.027699708938598633e-01 -4.563578963279724121e-02 -1.552759706974029541e-01 -1.354968249797821045e-01 -6.180481240153312683e-02
5.156158003956079483e-03 -4.888075962662696838e-02 -7.716643065214157104e-02 2.745601832866668701e-01 -1.064273901283740997e-02 1.540115028619766235e-01 -9.164980798959732056e-02 -2.595239505171775818e-02 -3.563682734966278076e-02 1.972307711839675903e-01 3.615221008658409119e-02 -1.970522850751876831e-02 9.060347080230712891e-02 -2.894291654229164124e-02 7.082198560237884521e-02 4.699305295944213867e-01 7.317154854536056519e-02 -9.694148600101470947e-02 1.193751320242881775e-01 7.203168421983718872e-02 -3.011727631092071533e-01 3.341509401798248291e-02 -6.640329211950302124e-02 1.565771847963333130e-01 2.099980711936950684e-01 -1.715241074562072754e-01 3.744401931762695312e-01 4.656060785055160522e-02 -3.773562014102935791e-01 -2.924668490886688232e-01 -8.835390955209732056e-02 2.379075158387422562e-03
-7.226546853780746460e-02 -4.046503826975822449e-02 -6.397952139377593994e-02 4.951315373182296753e-02 -2.122722417116165161e-01 -2.047038637101650238e-02 -4.682813957333564758e-02 1.515950262546539307e-01 1.465568989515304565e-01 -1.203267369419336319e-02 5.283072590827941895e-01 2.546314597129821777e-01 9.799612313508987427e-02 6.137477979063987732e-02 3.546573519706726074e-01 1.152623742818832397e-01 -1.815842837095260620e-02 7.742034643888473511e-02 1.704912036657333374e-01 -1.943639516830444336e-01 -1.460258215665817261e-01 2.588033676147460938e-01 2.034689486026763916e-01 -1.976953148841857910e-01 9.140028059482574463e-02 -8.339157700538635254e-02 -4.155988339334726334e-03 -3.057605028152465820e-01 -1.894964575767517090e-01 -7.763577252626419067e-02 3.452139347791671753e-02 6.355566531419754028e-02
8.071535825729370117e-02 -3.954391553997993469e-02 -6.756577640771865845e-02 1.543215364217758179e-01 -2.213970422744750977e-01 -1.833729147911071777e-01 -2.740913927555084229e-01 1.519764959812164307e-01 -6.227994710206985474e-02 -6.064952164888381958e-02 3.272637128829956055e-01 3.522999212145805359e-02 2.187121659517288208e-01 -2.418075650930404663e-01 1.675346940755844116e-01 1.453642696142196655e-01 5.959547311067581177e-02 -8.632520586252212524e-02 2.421710640192031860e-02 9.562285244464874268e-02 6.887015700340270996e-02 -7.340979576110839844e-02 -1.650663614273071289e-01 1.015391200780868530e-02 3.201092360541224480e-03 -1.054757833480834961e-01 -2.345907688140869141e-02 -1.762160211801528931e-01 -3.954895436763763428e-01 -3.144204318523406982e-01 -1.400544941425323486e-01 -3.680081665515899658e-01
1.330440342426300049e-01 2.265192121267318726e-01 3.086309134960174561e-01 1.416907608509063721e-01 -2.695894241333007812e-02 -3.520984649658203125e-01 8.686760067939758301e-02 1.055924892425537109e-01 1.137091889977455139e-01 -1.359857060015201569e-02 2.086370140314102173e-01 -1.863330602645874023e-02 2.073979675769805908e-01 -2.745623290538787842e-01 2.672454528510570526e-02 3.192442655563354492e-01 2.454918436706066132e-02 -2.577973902225494385e-01 4.663972184062004089e-02 -3.694164380431175232e-02 -1.554350852966308594e-01 -2.046759128570556641e-01 -1.400689966976642609e-02 -9.660866856575012207e-02 2.587348818778991699e-01 6.926590204238891602e-02 8.468011766672134399e-02 -2.679520547389984131e-01 -1.743889003992080688e-01 6.251247972249984741e-02 -3.888201713562011719e-02 -2.480258792638778687e-01
1.278632041066884995e-02 -2.156565431505441666e-03 1.740937530994415283e-01 1.418435126543045044e-01 1.145529374480247498e-01 3.549412265419960022e-02 1.013410836458206177e-01 3.190068006515502930e-01 -6.347314454615116119e-03 -2.528359591960906982e-01 6.221309676766395569e-02 -3.668038174510002136e-02 1.565125286579132080e-01 -1.157355159521102905e-01 1.201418694108724594e-03 -4.235963150858879089e-02 1.198790147900581360e-01 -1.739993393421173096e-01 2.744736075401306152e-01 -9.392353822477161884e-04 -1.070227697491645813e-01 1.716703623533248901e-01 -1.914001554250717163e-01 -3.174940943717956543e-01 3.345331847667694092e-01 -1.707614213228225708e-01 5.454408004879951477e-02 -2.448295801877975464e-01 -2.864454388618469238e-01 2.466650903224945068e-01 -1.865471899509429932e-01 -1.846342086791992188e-01
4.380859807133674622e-02 -3.273880481719970703e-02 1.655651479959487915e-01 1.737935394048690796e-01 -6.252475548535585403e-03 -1.391162127256393433e-01 -2.786154747009277344e-01 -2.129781991243362427e-02 1.880780756473541260e-01 1.860792338848114014e-01 4.156138598918914795e-01 5.882720276713371277e-02 2.817245125770568848e-01 -6.569405645132064819e-02 -2.005725651979446411e-01 -7.109928876161575317e-02 1.607705503702163696e-01 -1.643078178167343140e-01 -6.610553711652755737e-02 -7.736907899379730225e-02 3.696089237928390503e-02 3.039723932743072510e-01 -9.495814144611358643e-02 6.188095360994338989e-02 3.380126655101776123e-01 4.217874631285667419e-02 6.882055103778839111e-02 -8.521680533885955811e-02 -2.920416891574859619e-01 1.486801207065582275e-01 3.390695899724960327e-03 -2.480123043060302734e-01
-6.033576652407646179e-02 -7.776568830013275146e-02 1.321793943643569946e-01 5.009788274765014648e-01 -4.029690846800804138e-02 1.803840100765228271e-01 2.051617950201034546e-01 1.367219686508178711e-01 -1.263104379177093506e-03 -5.404610931873321533e-02 1.807155311107635498e-01 1.868368685245513916e-01 -1.584178954362869263e-01 -2.878952622413635254e-01 1.377594619989395142e-01 1.776528060436248779e-01 -9.902026504278182983e-02 -2.166571617126464844e-01 5.368652567267417908e-02 6.524297595024108887e-02 -1.401738822460174561e-01 2.482001632452011108e-01 -1.821479201316833496e-01 3.927024081349372864e-02 2.968992479145526886e-02 -1.466810852289199829e-01 -5.463637411594390869e-03 -1.904678940773010254e-01 -1.198541000485420227e-01 3.032861053943634033e-01 -5.584543570876121521e-03 2.301480323076248169e-01
3.678805008530616760e-02 3.874486684799194336e-02 1.092473566532135010e-01 2.247127145528793335e-01 -1.633671522140502930e-01 2.580515295267105103e-02 -2.567219734191894531e-01 -1.321873161941766739e-02 1.374182850122451782e-01 -2.438386380672454834e-01 2.476318031549453735e-01 1.485985517501831055e-01 2.226576209068298340e-02 -9.755412489175796509e-02 2.612105011940002441e-01 -2.930511161684989929e-02 1.791014075279235840e-01 2.061133086681365967e-01 1.126386821269989014e-01 -1.112625934183597565e-03 -4.743160009384155273e-01 1.672123558819293976e-02 -4.591155052185058594e-02 2.459524571895599365e-01 1.343377828598022461e-01 1.492644697427749634e-01 2.743103504180908203e-01 -2.517486512660980225e-01 -3.447026386857032776e-02 9.571028500795364380e-02 -2.920867176726460457e-03 -1.897919774055480957e-01
4.253740236163139343e-02 -1.239289268851280212e-01 1.375178992748260498e-01 2.502462565898895264e-01 1.076725944876670837e-01 -3.684879839420318604e-01 1.227097064256668091e-01 3.252606093883514404e-01 4.494599625468254089e-02 -2.562643885612487793e-01 2.835204601287841797e-01 1.307956725358963013e-01 -8.680859953165054321e-02 -1.260264515876770020e-01 8.458068966865539551e-02 1.285821199417114258e-01 2.672513388097286224e-02 -3.920330405235290527e-01 -9.778313338756561279e-03 1.581234484910964966e-01 8.050237596035003662e-02 1.811503618955612183e-01 2.214376032352447510e-01 -1.507618725299835205e-01 1.376779526472091675e-01 -1.264248490333557129e-01 -1.393195390701293945e-01 -4.527145624160766602e-02 -2.082893401384353638e-01 -7.601036131381988525e-02 -1.569991409778594971e-01 -3.055331064388155937e-03
-2.077635526657104492e-01 -1.695229262113571167e-01 2.167836949229240417e-02 6.024146452546119690e-02 -4.484221339225769043e-03 -7.486387342214584351e-02 -1.256768107414245605e-01 -6.695389747619628906e-02 -4.048652201890945435e-02 2.217922508716583252e-01 3.953565061092376709e-01 1.099297627806663513e-01 3.185153901576995850e-01 3.793474659323692322e-02 2.424971908330917358e-01 1.896029263734817505e-01 6.911581847816705704e-03 -1.768844723701477051e-01 4.108383879065513611e-02 6.024960428476333618e-02 1.817496269941329956e-01 -1.862375140190124512e-01 -1.493625193834304810e-01 -1.192954033613204956e-01 3.697637319564819336e-01 1.094769015908241272e-01 1.469614505767822266e-01 -3.214595019817352295e-01 -6.048985570669174194e-02 -1.506539583206176758e-01 4.804109409451484680e-02 -1.949564665555953979e-01
-4.862506687641143799e-02 -1.316679269075393677e-01 -5.718275532126426697e-02 3.622576296329498291e-01 1.079496811144053936e-03 -7.984491996467113495e-03 1.710542887449264526e-01 9.175772219896316528e-02 -1.415585875511169434e-01 -1.079236268997192383e-01 3.050580918788909912e-01 1.615364849567413330e-01 -4.660029336810112000e-02 -1.297096312046051025e-01 1.422228664159774780e-01 4.005781114101409912e-01 -1.452332288026809692e-01 1.234726309776306152e-01 -7.153268903493881226e-02 2.203719019889831543e-01 -2.723968029022216797e-01 1.676252037286758423e-01 -4.576134309172630310e-02 1.702916175127029419e-01 3.883396983146667480e-01 -6.161949783563613892e-02 6.033298745751380920e-02 -1.627567261457443237e-01 1.632212847471237183e-01 4.161306470632553101e-02 1.209149733185768127e-01 -7.993451505899429321e-02
1.591764390468597412e-01 -2.113372832536697388e-01 -6.293144077062606812e-02 1.913119554519653320e-01 -7.874764502048492432e-03 -9.290999174118041992e-02 -2.786853015422821045e-01 2.452486306428909302e-01 1.736652106046676636e-01 2.997237443923950195e-01 -6.951837986707687378e-02 -1.483898311853408813e-01 6.104184314608573914e-02 -1.336100548505783081e-01 1.083705946803092957e-01 2.205146998167037964e-01 -4.364917799830436707e-02 3.603345900774002075e-02 2.129412889480590820e-01 1.232386566698551178e-02 1.371229588985443115e-01 2.769662439823150635e-01 -5.875125154852867126e-02 7.079066336154937744e-02 3.416327536106109619e-01 -1.636602729558944702e-01 2.579263746738433838e-01 -1.748017668724060059e-01 -5.699827894568443298e-02 -3.351068496704101562e-01 2.563989907503128052e-02 -6.840720027685165405e-02
9.375772625207901001e-02 6.970696896314620972e-02 2.538115680217742920e-01 2.748529911041259766e-01 -3.562132641673088074e-02 2.273556739091873169e-01 4.707871412392705679e-04 -6.387015432119369507e-02 -7.375831156969070435e-02 -3.314163908362388611e-02 -8.913115411996841431e-02 2.536277770996093750e-01 7.550490647554397583e-02 -1.471709311008453369e-01 2.536937296390533447e-01 1.263989955186843872e-01 1.599470078945159912e-01 4.807397350668907166e-02 2.521564960479736328e-01 -9.870916604995727539e-02 1.323633641004562378e-02 -4.161370545625686646e-02 -2.463130652904510498e-01 -2.678989768028259277e-01 5.170275568962097168e-01 -5.657227337360382080e-02 1.851889193058013916e-01 -5.135929957032203674e-02 -1.595383882522583008e-01 6.322075496427714825e-04 8.520142734050750732e-02 -1.646476984024047852e-01
-1.333622485399246216e-01 -4.133120179176330566e-02 -7.676722854375839233e-02 2.674894332885742188e-01 1.814496517181396484e-01 -2.588009238243103027e-01 2.905279397964477539e-01 1.190615072846412659e-01 -6.697156280279159546e-02 2.484394162893295288e-01 1.468317657709121704e-01 2.498443722724914551e-01 2.206937074661254883e-01 2.052558362483978271e-01 2.297175675630569458e-01 1.816071197390556335e-02 2.235246635973453522e-02 -8.745297789573669434e-02 3.957884013652801514e-02 1.716584563255310059e-01 1.492813229560852051e-01 -7.031417638063430786e-02 -1.445729136466979980e-01 -1.179365366697311401e-01 2.996974289417266846e-01 -7.595814019441604614e-02 4.151851236820220947e-01 -3.699969127774238586e-02 -1.047462075948715210e-01 -1.555520594120025635e-01 -4.416969418525695801e-02 5.271147191524505615e-02
-4.867077618837356567e-02 1.895921677350997925e-01 4.496978223323822021e-01 1.848628669977188110e-01 -2.786197960376739502e-01 -9.757016599178314209e-02 -2.364672124385833740e-01 1.666952222585678101e-01 -8.988386020064353943e-03 8.272642735391855240e-04 1.069668680429458618e-01 2.664630711078643799e-01 2.329913526773452759e-01 7.091585546731948853e-02 2.494877278804779053e-01 9.999778121709823608e-02 -4.959290474653244019e-02 9.601547569036483765e-02 1.963280290365219116e-01 2.043624073266983032e-01 -2.699227035045623779e-01 1.063581835478544235e-02 6.179509311914443970e-02 -1.509753763675689697e-01 1.560250371694564819e-01 -1.968633234500885010e-01 1.415814757347106934e-01 -7.217355817556381226e-02 -1.396887898445129395e-01 -1.317190378904342651e-01 9.469500184059143066e-02 1.208006292581558228e-01
-7.179605215787887573e-02 1.112271398305892944e-01 2.438960969448089600e-01 1.631482392549514771e-01 -8.136981725692749023e-02 -3.587080910801887512e-02 2.087663859128952026e-01 6.749088317155838013e-02 -5.396313965320587158e-02 2.917855083942413330e-01 2.909713238477706909e-02 -1.486669331789016724e-01 -1.028640344738960266e-01 -2.368008941411972046e-01 -5.508478730916976929e-02 2.639097273349761963e-01 -1.018793135881423950e-01 2.029526978731155396e-02 1.177139207720756531e-01 9.063390642404556274e-02 -2.347233742475509644e-01 8.960284292697906494e-02 8.152227103710174561e-02 -1.216593906283378601e-01 1.589644402265548706e-01 9.822759032249450684e-02 4.043454825878143311e-01 -3.637250065803527832e-01 -3.434120714664459229e-01 7.286868989467620850e-02 -9.248312562704086304e-02 -1.002490743994712830e-01
-7.838625460863113403e-02 3.411853313446044922e-02 3.411092460155487061e-01 4.373907744884490967e-01 -7.581168785691261292e-03 1.313322782516479492e-01 5.314297601580619812e-02 -1.288478523492813110e-01 2.240880392491817474e-02 -2.132728323340415955e-02 3.772327899932861328e-01 5.747616291046142578e-02 3.289258182048797607e-01 -2.940858155488967896e-02 2.002556473016738892e-01 -1.280683465301990509e-02 7.838708162307739258e-02 -2.349528819322586060e-01 2.064351141452789307e-01 5.557586997747421265e-02 -5.389226600527763367e-03 -8.888878673315048218e-02 -2.739698588848114014e-01 1.574398726224899292e-01 9.448336064815521240e-02 -5.178231373429298401e-02 1.897686868906021118e-01 -1.019492149353027344e-01 -1.575224399566650391e-01 4.550317302346229553e-02 -2.187243103981018066e-02 -2.284729778766632080e-01
-7.811946421861648560e-02 -2.859291387721896172e-03 2.489006221294403076e-01 2.957425415515899658e-01 -1.601503640413284302e-01 1.704383641481399536e-02 -1.741313189268112183e-02 1.104955300688743591e-01 7.106050103902816772e-02 5.911900475621223450e-02 4.687138199806213379e-01 -2.802946977317333221e-02 2.003999948501586914e-01 6.582427024841308594e-02 3.099519312381744385e-01 1.646346449851989746e-01 -8.990722149610519409e-02 -2.871196269989013672e-01 2.456031739711761475e-01 2.349683046340942383e-01 -1.534859687089920044e-01 -1.837963908910751343e-01 -6.685480475425720215e-02 -1.576999574899673462e-01 3.244212642312049866e-02 -6.938419491052627563e-02 1.340709626674652100e-01 -2.127743214368820190e-01 1.017134264111518860e-01 -6.119497120380401611e-02 5.799878016114234924e-02 -1.733015924692153931e-01
2.009121626615524292e-01 -2.019948810338973999e-01 1.194460690021514893e-01 1.587540060281753540e-01 -1.896094232797622681e-01 -2.112977504730224609e-01 6.698445975780487061e-02 -1.256610006093978882e-01 2.299658656120300293e-01 2.211318016052246094e-01 2.660473585128784180e-01 1.796057373285293579e-01 3.905909508466720581e-02 -8.490476757287979126e-02 -1.598318815231323242e-01 7.676131278276443481e-02 8.834140747785568237e-02 1.940536350011825562e-01 9.193372726440429688e-02 1.143648326396942139e-01 1.790521591901779175e-01 2.419402897357940674e-01 -1.418383717536926270e-01 -9.416144341230392456e-02 2.298148572444915771e-01 9.422485530376434326e-02 2.281548082828521729e-01 -2.175853401422500610e-01 -2.437321245670318604e-01 -2.215287834405899048e-01 2.320335358381271362e-01 1.533223241567611694e-01
8.167896419763565063e-02 -3.278513252735137939e-02 -5.763276666402816772e-02 3.707366585731506348e-01 -9.992341697216033936e-02 1.037057489156723022e-01 1.378567796200513840e-02 -1.688950806856155396e-01 -2.843151241540908813e-02 -1.365007758140563965e-01 2.369659543037414551e-01 4.738707244396209717e-01 -4.417572636157274246e-03 -8.341950923204421997e-02 2.444833666086196899e-01 1.278435718268156052e-02 3.392933607101440430e-01 -1.573714911937713623e-01 4.385022819042205811e-02 4.235767573118209839e-02 -2.288890630006790161e-01 1.869051009416580200e-01 4.919372871518135071e-02 -2.409260421991348267e-01 9.332665055990219116e-02 -2.134530991315841675e-01 6.455435603857040405e-02 -6.160835921764373779e-02 -1.046893894672393799e-01 2.675113268196582794e-02 -1.597907692193984985e-01 -2.100827246904373169e-01
2.291722781956195831e-02 9.491709619760513306e-02 6.046084687113761902e-02 3.429999053478240967e-01 2.886981666088104248e-01 -1.750707626342773438e-02 -2.561156451702117920e-02 -2.617038600146770477e-02 7.882469147443771362e-02 5.979634448885917664e-02 3.440532982349395752e-01 -4.432306066155433655e-02 2.220955677330493927e-02 -1.377675235271453857e-01 2.886041104793548584e-01 3.446667194366455078e-01 -5.576881766319274902e-02 7.817061245441436768e-02 -1.667379140853881836e-01 -1.429144144058227539e-01 1.362131536006927490e-01 1.829276084899902344e-01 1.106255948543548584e-01 2.218049019575119019e-01 3.499566018581390381e-01 1.316851824522018433e-01 2.315910607576370239e-01 -1.931715011596679688e-02 -2.353269755840301514e-01 5.682015419006347656e-02 4.313912708312273026e-03 -9.559023380279541016e-02
1.352644711732864380e-01 -1.916479617357254028e-01 -9.416566789150238037e-02 3.776885271072387695e-01 -1.166332140564918518e-01 -1.754925847053527832e-01 -7.524500787258148193e-02 3.093108236789703369e-01 1.410791128873825073e-01 -1.897865207865834236e-03 -7.024438120424747467e-03 -1.045301780104637146e-01 -9.796456433832645416e-03 1.292585283517837524e-01 -9.489909559488296509e-02 1.839226633310317993e-01 7.915178686380386353e-02 9.891571104526519775e-02 1.584708392620086670e-01 -6.501985341310501099e-02 2.978637116029858589e-03 3.278306424617767334e-01 -1.406513038091361523e-03 2.368198335170745850e-01 2.644942700862884521e-01 -3.650046586990356445e-01 3.055081665515899658e-01 -2.233551144599914551e-01 -5.337064620107412338e-03 -3.705515339970588684e-02 -1.977949589490890503e-02 6.660415325313806534e-03
-7.561971247196197510e-02 1.659799218177795410e-01 -5.304596573114395142e-02 3.213108479976654053e-01 -2.274188399314880371e-01 1.549292821437120438e-03 1.908053308725357056e-01 2.057535052299499512e-01 -8.877659589052200317e-02 1.286392807960510254e-01 2.459430247545242310e-01 -1.244409456849098206e-01 3.258436545729637146e-02 1.120520085096359253e-01 4.123319685459136963e-02 3.805797100067138672e-01 2.252706736326217651e-01 2.437567710876464844e-02 1.712950021028518677e-01 -1.571751981973648071e-01 1.031652316451072693e-01 -1.019698381423950195e-02 6.031581666320562363e-03 -1.697989553213119507e-01 2.023915350437164307e-01 2.538698017597198486e-01 1.428678035736083984e-01 -2.313624769449234009e-01 -3.646765649318695068e-01 -1.061727255582809448e-01 -2.873839810490608215e-02 -1.455725822597742081e-02
-8.218958228826522827e-02 -2.313958853483200073e-02 1.310925930738449097e-01 3.473922312259674072e-01 -1.303439438343048096e-01 -3.366251587867736816e-01 1.908321082592010498e-01 2.392935566604137421e-02 7.122793793678283691e-02 4.909073933959007263e-02 4.932058751583099365e-01 1.040520742535591125e-01 -1.175858527421951294e-01 1.590028405189514160e-02 1.454692333936691284e-01 1.581209748983383179e-01 1.706668175756931305e-02 -2.568988502025604248e-01 1.430223882198333740e-01 2.898126095533370972e-02 -1.243714094161987305e-01 1.774653643369674683e-01 -1.197919100522994995e-01 -1.911704801023006439e-02 -6.631642114371061325e-03 -1.570914834737777710e-01 5.445065721869468689e-02 -2.692723274230957031e-02 -1.412514448165893555e-01 3.614368438720703125e-01 -1.926532685756683350e-01 -1.911611296236515045e-02
1.363618671894073486e-01 -6.410850328393280506e-04 -2.037382312119007111e-02 3.548139631748199463e-01 -1.574493646621704102e-01 -2.785048186779022217e-01 9.446006268262863159e-02 -1.211424358189105988e-02 1.066368259489536285e-02 -2.064041197299957275e-01 1.897031366825103760e-01 3.303946927189826965e-02 1.575066149234771729e-01 -3.908471390604972839e-02 3.507203757762908936e-01 1.065088957548141479e-01 7.025366276502609253e-02 -1.534253656864166260e-01 2.717192471027374268e-01 -2.043905705213546753e-01 -7.834888994693756104e-02 1.987870484590530396e-01 -2.024222724139690399e-02 1.478920876979827881e-01 5.195432808250188828e-03 -3.573807179927825928e-01 9.217131882905960083e-02 -6.862033158540725708e-02 -1.205267086625099182e-01 3.255158364772796631e-01 1.669909209012985229e-01 4.299145191907882690e-02
7.547897100448608398e-02 5.115874856710433960e-02 3.416836261749267578e-01 3.093542158603668213e-01 -3.851549699902534485e-02 -2.023003399372100830e-01 -1.551171541213989258e-01 2.613554708659648895e-03 2.276483327150344849e-01 -2.032151073217391968e-01 2.264631688594818115e-01 1.447100192308425903e-01 1.420451551675796509e-01 1.712300628423690796e-02 5.238630995154380798e-02 3.344308957457542419e-02 -3.436030447483062744e-02 1.086992174386978149e-01 1.444288045167922974e-01 2.947031557559967041e-01 -4.337354004383087158e-01 1.682620048522949219e-01 7.625374197959899902e-02 -6.542130559682846069e-02 -1.301191896200180054e-01 -1.283563077449798584e-01 2.294145971536636353e-01 -2.212909758090972900e-01 -1.070935577154159546e-01 -7.079730927944183350e-02 -1.388888061046600342e-01 -7.116234302520751953e-02
-1.377546042203903198e-01 1.488690823316574097e-01 -1.916461288928985596e-01 1.233903840184211731e-01 3.853905946016311646e-02 -2.436386346817016602e-01 1.005539447069168091e-01 1.622657873667776585e-03 8.603995293378829956e-02 -1.739851981401443481e-01 1.692826300859451294e-01 -1.044614315032958984e-01 2.295117825269699097e-01 -1.591531336307525635e-01 7.278261333703994751e-02 3.218715265393257141e-02 1.159248575568199158e-01 2.194504290819168091e-01 -1.655456610023975372e-02 -2.213428020477294922e-01 -1.105449944734573364e-01 -5.979369208216667175e-02 -3.614205867052078247e-02 -2.830874733626842499e-02 6.213012933731079102e-01 -2.024184018373489380e-01 1.509175896644592285e-01 -2.567792832851409912e-01 -1.357699781656265259e-01 -4.855996929109096527e-03 -4.179609194397926331e-02 9.847409278154373169e-02
-1.038927584886550903e-02 4.125121608376502991e-02 -1.731345057487487793e-02 2.794063985347747803e-01 1.107163876295089722e-01 -8.095371723175048828e-02 -8.257534354925155640e-02 -1.009577363729476929e-01 -1.111228540539741516e-01 -6.819333136081695557e-02 2.851755321025848389e-01 -3.714132681488990784e-02 -3.973360732197761536e-02 -1.043652370572090149e-01 4.244727492332458496e-01 4.081358909606933594e-01 -1.925287395715713501e-01 7.966802269220352173e-02 -8.486855775117874146e-02 -1.095461621880531311e-01 1.361769139766693115e-01 1.369230151176452637e-01 -3.920610249042510986e-02 1.378513276576995850e-01 4.198061227798461914e-01 2.777348272502422333e-02 2.871040999889373779e-01 8.485453436151146889e-04 -1.881753355264663696e-01 -6.130084395408630371e-02 -7.354821264743804932e-02 2.468316629528999329e-02
1.240483000874519348e-01 -5.891910195350646973e-02 -1.012450307607650757e-01 2.768272459506988525e-01 1.979045569896697998e-01 -1.668349802494049072e-01 1.322391182184219360e-01 2.205356061458587646e-01 1.267514824867248535e-01 -3.196908235549926758e-01 1.770485490560531616e-01 -6.242794543504714966e-02 1.595032215118408203e-01 -2.234684973955154419e-01 -1.827757656574249268e-01 1.154997348785400391e-01 1.342981308698654175e-01 -9.441466629505157471e-02 3.944379091262817383e-02 2.705627381801605225e-01 1.696143597364425659e-01 -1.894579231739044189e-01 3.112608380615711212e-02 -8.984138071537017822e-02 3.178234994411468506e-01 7.732020318508148193e-02 2.063440978527069092e-01 -2.069267779588699341e-01 -2.995555996894836426e-01 -5.212799832224845886e-02 -2.383370324969291687e-02 -1.570851355791091919e-01
-3.704531118273735046e-02 1.752130314707756042e-02 4.109845459461212158e-01 1.028658226132392883e-01 -2.382930964231491089e-01 -2.522649466991424561e-01 -1.325059495866298676e-02 2.413024008274078369e-01 -5.135330185294151306e-02 -3.446671739220619202e-02 3.093056678771972656e-01 1.122695505619049072e-01 2.534699141979217529e-01 2.401490807533264160e-01 1.774077713489532471e-01 2.459701895713806152e-02 -8.743890374898910522e-02 -1.165663301944732666e-01 2.695893049240112305e-01 1.060032173991203308e-01 -1.181696802377700806e-01 1.218174770474433899e-02 -1.453280169516801834e-02 1.012494042515754700e-01 1.428806483745574951e-01 -3.099322319030761719e-01 1.381235122680664062e-01 -1.247941181063652039e-01 1.873047836124897003e-02 1.912038028240203857e-01 -2.006304711103439331e-01 -1.260967105627059937e-01
-3.881076583638787270e-03 1.425793487578630447e-02 -2.204741239547729492e-01 2.415308654308319092e-01 7.464027404785156250e-02 -1.925852447748184204e-01 -3.119716644287109375e-01 -6.682988256216049194e-02 3.627384454011917114e-02 1.208785697817802429e-01 6.953819189220666885e-03 8.551602810621261597e-02 -1.264323890209197998e-01 -3.968032076954841614e-02 5.248853936791419983e-03 2.558108568191528320e-01 -1.126615479588508606e-01 -9.056624770164489746e-02 3.265815675258636475e-01 3.113996684551239014e-01 3.499331325292587280e-02 7.232394069433212280e-02 -5.848534870892763138e-03 1.842101514339447021e-01 2.406351268291473389e-01 -2.458401173353195190e-01 3.120227456092834473e-01 -2.722609639167785645e-01 -4.832962527871131897e-02 9.618502110242843628e-02 2.751500308513641357e-01 -1.664174487814307213e-03
1.543710976839065552e-01 1.989487111568450928e-01 1.584009379148483276e-01 1.555219441652297974e-01 4.624732956290245056e-02 1.231854408979415894e-02 1.515606939792633057e-01 -1.249379292130470276e-01 1.673262566328048706e-01 5.059768632054328918e-02 1.610720008611679077e-01 1.900145858526229858e-01 -2.490992099046707153e-02 -1.932861357927322388e-01 9.272127412259578705e-03 3.155206441879272461e-01 2.335760146379470825e-01 1.308806333690881729e-02 2.956242263317108154e-01 -9.142629057168960571e-02 8.829655498266220093e-02 -2.981693297624588013e-02 -1.144090145826339722e-01 2.151407301425933838e-01 4.133066534996032715e-01 -1.127316355705261230e-01 2.391428649425506592e-01 1.678583621978759766e-01 -1.383980661630630493e-01 -1.052717566490173340e-01 -1.476880460977554321e-01 -2.769961953163146973e-01
6.542650982737541199e-03 1.238086149096488953e-01 9.770666062831878662e-02 2.309565395116806030e-01 -9.498190879821777344e-02 3.866860643029212952e-02 -1.166679859161376953e-01 6.336933374404907227e-02 3.916406258940696716e-02 4.137215763330459595e-02 1.781676113605499268e-01 6.232785061001777649e-02 -7.657307386398315430e-02 1.643231660127639771e-01 1.012552306056022644e-01 4.634476900100708008e-01 7.432407140731811523e-02 -1.524468511343002319e-01 2.166642621159553528e-02 1.160289347171783447e-01 -3.055411875247955322e-01 -4.388436675071716309e-02 2.478064149618148804e-01 3.761713206768035889e-02 5.560734868049621582e-01 -5.842420831322669983e-02 2.424096912145614624e-01 1.346929650753736496e-02 1.975869014859199524e-02 -7.839281857013702393e-02 -1.337990760803222656e-01 2.764250850304961205e-03
1.305361390113830566e-01 5.254979431629180908e-02 1.506453901529312134e-01 2.459985762834548950e-01 -1.225720793008804321e-01 2.361566424369812012e-01 -2.098968327045440674e-01 1.023542284965515137e-01 -2.521930336952209473e-01 7.019219454377889633e-03 2.851177453994750977e-01 4.269000887870788574e-02 1.068047434091567993e-01 -6.284248083829879761e-02 -1.092716213315725327e-02 2.384810298681259155e-01 9.281541407108306885e-02 -2.470288127660751343e-01 1.110656536184251308e-03 2.293987125158309937e-01 6.590913981199264526e-02 2.381840348243713379e-01 -2.012368738651275635e-01 1.964281499385833740e-01 1.240107640624046326e-01 5.216461792588233948e-02 3.354386985301971436e-01 3.565073758363723755e-02 -1.397143602371215820e-01 9.547694772481918335e-02 -5.574584007263183594e-03 3.599617481231689453e-01
2.998508326709270477e-02 1.318195015192031860e-01 -1.631383597850799561e-01 2.215022146701812744e-01 9.812121093273162842e-02 -1.520831584930419922e-01 -2.242460548877716064e-01 -4.357483983039855957e-02 -3.231582790613174438e-02 1.694038808345794678e-01 1.630283147096633911e-01 -4.016119986772537231e-02 -2.534534037113189697e-02 -3.389701247215270996e-02 2.425732761621475220e-01 2.473426163196563721e-01 2.500569913536310196e-03 -8.247016370296478271e-02 2.065946161746978760e-01 3.106006085872650146e-01 -1.506543159484863281e-01 2.159893885254859924e-02 1.387148946523666382e-01 9.177231043577194214e-02 3.143825232982635498e-01 -8.894030004739761353e-02 4.890913665294647217e-01 8.055347204208374023e-02 -1.024169027805328369e-01 2.728895545005798340e-01 -7.082589715719223022e-02 -4.638022184371948242e-02
-4.451939463615417480e-02 -2.319137305021286011e-01 -7.060948014259338379e-02 1.518295556306838989e-01 1.080853492021560669e-01 -3.131466805934906006e-01 -8.024953305721282959e-03 2.714400365948677063e-02 -7.257300894707441330e-03 -1.150822564959526062e-01 -3.585934173315763474e-03 5.581456422805786133e-02 -1.000302881002426147e-01 -2.746611833572387695e-01 2.344880402088165283e-01 -5.612905696034431458e-02 1.733474731445312500e-01 -2.656497657299041748e-01 2.094359993934631348e-01 -1.307647079229354858e-01 -1.946165561676025391e-01 7.859460264444351196e-02 7.073703408241271973e-02 -5.288784205913543701e-02 2.513689696788787842e-01 1.711881309747695923e-01 4.436323046684265137e-01 -1.332329809665679932e-01 -2.911888659000396729e-01 7.099711149930953979e-02 5.208504572510719299e-02 1.805953383445739746e-01
7.442553341388702393e-02 -1.474860757589340210e-01 2.699348330497741699e-01 2.045081704854965210e-01 3.258584439754486084e-02 -1.953966468572616577e-01 -2.067201882600784302e-01 2.553781270980834961e-01 -1.649736613035202026e-01 -1.867296993732452393e-01 5.250863730907440186e-02 3.635945916175842285e-02 1.507054865360260010e-01 -1.787852644920349121e-01 -1.637824252247810364e-02 3.017461001873016357e-01 6.829052418470382690e-02 4.827566444873809814e-02 -3.590593487024307251e-02 -1.087961066514253616e-02 -1.026337873190641403e-02 -1.614997088909149170e-01 -2.360403388738632202e-01 8.629337698221206665e-02 3.759335577487945557e-01 6.054001860320568085e-03 1.127769052982330322e-02 -3.445009887218475342e-01 -2.313179969787597656e-01 -2.339980192482471466e-02 -1.140549220144748688e-02 -2.942132055759429932e-01
1.453306525945663452e-01 -9.689493477344512939e-02 2.081922143697738647e-01 3.363818824291229248e-01 6.956535577774047852e-02 -1.787248998880386353e-01 -1.157239899039268494e-01 1.564412564039230347e-01 1.459919661283493042e-01 -1.914389580488204956e-01 2.107246816158294678e-01 3.676543533802032471e-01 1.183801814913749695e-01 3.783857077360153198e-02 1.309050172567367554e-01 1.963633447885513306e-01 2.795224264264106750e-02 -1.511260271072387695e-01 1.235470399260520935e-01 1.733460426330566406e-01 -2.014411538839340210e-01 -8.371419459581375122e-02 -2.918197810649871826e-01 3.543951511383056641e-01 1.355296522378921509e-01 -9.829010814428329468e-02 -1.360908150672912598e-01 -2.038667500019073486e-01 -4.107569903135299683e-02 -1.073242649435997009e-01 -1.101216580718755722e-02 -3.090848959982395172e-02
4.625787213444709778e-02 7.286783307790756226e-02 3.430198132991790771e-01 4.566004276275634766e-01 -4.392222687602043152e-02 -1.380328238010406494e-01 -4.167546331882476807e-02 7.073377817869186401e-02 -8.085101842880249023e-03 -1.704837530851364136e-01 2.283002436161041260e-02 5.483947992324829102e-01 1.025192514061927795e-01 -6.412310898303985596e-02 2.157399952411651611e-01 -1.131991948932409286e-02 2.170906588435173035e-02 6.305639445781707764e-02 -3.452674672007560730e-02 5.104237794876098633e-02 -1.358776702545583248e-03 -7.952067255973815918e-02 1.714546233415603638e-01 -4.470035433769226074e-02 1.237486079335212708e-01 -1.602417826652526855e-01 3.317711949348449707e-01 -1.679643429815769196e-02 -9.364639408886432648e-03 -1.367690414190292358e-01 1.387976855039596558e-01 1.078464686870574951e-01
-1.273487322032451630e-02 4.350570589303970337e-02 -2.484883368015289307e-01 1.317676007747650146e-01 -3.937817513942718506e-01 -5.251095443964004517e-02 -1.226902590133249760e-03 8.278539031744003296e-02 -4.316856339573860168e-02 -2.094209641218185425e-01 1.339211612939834595e-01 -3.344481810927391052e-02 2.846336737275123596e-02 -4.233209788799285889e-01 -1.271240063942968845e-03 1.367983520030975342e-01 2.694250941276550293e-01 -1.974838376045227051e-01 2.487801313400268555e-01 -1.120443642139434814e-01 -2.102073729038238525e-01 1.645976603031158447e-01 -2.944244146347045898e-01 1.415637582540512085e-01 8.476102352142333984e-02 -4.680179804563522339e-02 8.068387955427169800e-02 -3.079004585742950439e-01 -1.075943037867546082e-01 2.306321077048778534e-02 -6.021885573863983154e-02 -1.400495227426290512e-02
-2.150853397324681282e-03 8.521204441785812378e-02 1.155306771397590637e-01 2.791632413864135742e-01 -9.175726026296615601e-02 -1.781910508871078491e-01 -9.102416224777698517e-03 2.158549800515174866e-02 -1.191501542925834656e-01 -3.013893365859985352e-01 1.342678219079971313e-01 -7.271931320428848267e-02 1.488266885280609131e-01 -2.291171848773956299e-01 1.576686352491378784e-01 2.967039644718170166e-01 1.360250562429428101e-01 6.895018368959426880e-02 -2.533651590347290039e-01 -2.017037421464920044e-01 2.036103606224060059e-01 5.384698510169982910e-02 -6.122957170009613037e-02 1.387635478749871254e-03 4.507135748863220215e-01 9.676409512758255005e-02 1.399836242198944092e-01 -1.093423664569854736e-01 -3.259574770927429199e-01 -4.605185613036155701e-02 -5.521651357412338257e-02 1.145930662751197815e-01
5.638866499066352844e-02 -1.176087558269500732e-01 3.409929946064949036e-02 5.251008868217468262e-01 3.070441307500004768e-03 -2.752031385898590088e-01 -4.912714287638664246e-02 1.380876004695892334e-01 -6.487639993429183960e-02 -1.615296900272369385e-01 6.938765943050384521e-02 2.579249143600463867e-01 -1.258274912834167480e-01 -5.408952012658119202e-02 2.374859899282455444e-02 1.767957359552383423e-01 9.271887689828872681e-02 -3.153120279312133789e-01 3.447683751583099365e-01 8.145094662904739380e-02 2.669749557971954346e-01 1.291597783565521240e-01 1.324385255575180054e-01 -8.334049582481384277e-02 1.477610692381858826e-02 -1.365721225738525391e-01 -4.584870114922523499e-02 6.069131195545196533e-03 -1.939002722501754761e-01 2.948557399213314056e-02 -1.773692816495895386e-01 -1.405352205038070679e-01
2.599730528891086578e-02 -2.219147607684135437e-02 9.875081479549407959e-02 3.115290105342864990e-01 -1.694077104330062866e-01 -2.057861834764480591e-01 2.553815394639968872e-02 6.864298135042190552e-02 1.041956171393394470e-01 5.309141427278518677e-02 2.150511592626571655e-01 1.335479170083999634e-01 -7.867802679538726807e-02 -5.708786472678184509e-02 2.570899203419685364e-02 5.827680695801973343e-03 -2.118201851844787598e-01 -5.518469214439392090e-02 2.103128284215927124e-01 -1.303624063730239868e-01 -2.446795627474784851e-02 5.793949589133262634e-02 -3.090356290340423584e-01 2.173534035682678223e-01 -2.528321743011474609e-02 -3.453391045331954956e-02 5.177655220031738281e-01 2.107100002467632294e-02 -1.983214169740676880e-02 4.164023101329803467e-01 -1.454244554042816162e-01 -8.116344362497329712e-02
3.155062720179557800e-02 5.922470614314079285e-02 1.783003211021423340e-01 1.441420167684555054e-01 -9.385579824447631836e-02 -8.829265087842941284e-02 4.662964120507240295e-02 2.793387174606323242e-01 2.660428583621978760e-01 1.841541826725006104e-01 3.615142107009887695e-01 8.497260510921478271e-02 4.200343787670135498e-02 -9.412594884634017944e-02 -9.693454205989837646e-02 7.401824742555618286e-02 1.093558371067047119e-01 7.500629872083663940e-02 2.726309001445770264e-01 -9.374279528856277466e-02 1.973670907318592072e-02 3.579328358173370361e-01 -7.165100425481796265e-02 3.066946007311344147e-02 -1.236115917563438416e-01 -9.877280145883560181e-02 1.079468429088592529e-02 -3.147212862968444824e-01 -2.312061339616775513e-01 -3.705100119113922119e-01 -1.208223104476928711e-01 -1.149042397737503052e-01
1.056107282638549805e-01 -5.906099453568458557e-02 2.187744677066802979e-01 1.098734140396118164e-01 -4.408847689628601074e-01 -2.339926064014434814e-01 2.440888881683349609e-01 -1.392049491405487061e-01 6.289808452129364014e-02 -5.267817527055740356e-02 9.114042669534683228e-02 -1.417914330959320068e-01 -5.312152951955795288e-02 -3.496923670172691345e-02 1.706402897834777832e-01 1.483789533376693726e-01 -3.000281518325209618e-03 -3.637255355715751648e-02 1.637611538171768188e-01 -7.071841508150100708e-03 -2.405684292316436768e-01 1.439169347286224365e-01 6.303294003009796143e-02 -4.590665549039840698e-02 3.445360362529754639e-01 -5.301423370838165283e-02 2.693204581737518311e-01 -3.713501691818237305e-01 -1.196741387248039246e-01 -6.811203807592391968e-02 -9.674581140279769897e-02 -1.840549409389495850e-01
1.905801743268966675e-01 -1.865394264459609985e-01 -6.284979730844497681e-02 2.197894901037216187e-01 5.445322021842002869e-03 1.803300529718399048e-01 -2.412016987800598145e-01 2.707059979438781738e-01 -1.262840628623962402e-01 2.098598182201385498e-01 -4.459818825125694275e-02 1.560620665550231934e-01 1.665633618831634521e-01 -1.572678834199905396e-01 -2.786705791950225830e-01 2.665037214756011963e-01 1.053711250424385071e-01 -9.228579699993133545e-02 4.260239750146865845e-02 1.935047060251235962e-01 2.402059175074100494e-02 1.874492913484573364e-01 9.390067309141159058e-02 1.200586184859275818e-01 2.496350109577178955e-01 -1.522754430770874023e-01 2.407641857862472534e-01 -1.991356015205383301e-01 -3.345824778079986572e-01 -3.566621162462979555e-04 -8.814317733049392700e-02 -6.676674634218215942e-02
3.751257061958312988e-02 1.522467136383056641e-01 -9.298820793628692627e-02 2.579487562179565430e-01 4.608135786838829517e-04 -2.611115872859954834e-01 1.897897273302078247e-01 3.425591588020324707e-01 6.871289759874343872e-02 1.002962738275527954e-01 9.981000423431396484e-02 8.080375380814075470e-03 1.441148370504379272e-01 7.042941451072692871e-02 1.236686855554580688e-01 3.970863223075866699e-01 -2.848614007234573364e-03 1.996480375528335571e-01 1.664034128189086914e-01 -2.766492776572704315e-02 2.026249170303344727e-01 -8.951509743928909302e-02 1.076199114322662354e-01 -2.267730534076690674e-01 9.167024493217468262e-02 8.295682817697525024e-02 1.089764758944511414e-01 -2.361195385456085205e-01 -4.115932881832122803e-01 8.813963830471038818e-02 -1.333401352167129517e-02 1.204342097043991089e-01
-1.135248616337776184e-01 6.666842848062515259e-02 4.366915673017501831e-02 2.190821170806884766e-01 -2.900761067867279053e-01 -1.938567906618118286e-01 4.147405177354812622e-02 1.789850443601608276e-01 -3.911534696817398071e-02 -5.155435204505920410e-02 6.062972918152809143e-02 -9.919237345457077026e-02 3.309172345325350761e-03 -1.395141780376434326e-01 2.879748642444610596e-01 1.216251328587532043e-01 -3.336317837238311768e-02 -2.898972928524017334e-01 -5.744849145412445068e-02 5.787971615791320801e-02 -1.627920418977737427e-01 3.829661011695861816e-01 -1.175874546170234680e-01 -6.720283627510070801e-02 2.095238119363784790e-01 -7.258927449584007263e-03 3.288718461990356445e-01 -3.446333482861518860e-02 6.448452919721603394e-02 -1.220852485857903957e-03 -1.470863223075866699e-01 -4.242408275604248047e-01
6.697197258472442627e-02 -1.677114069461822510e-01 -3.074591979384422302e-02 2.910766601562500000e-01 -1.955833733081817627e-01 -6.404985487461090088e-02 4.264281690120697021e-02 1.769064217805862427e-01 6.246877461671829224e-02 1.970851272344589233e-01 4.110605418682098389e-01 2.118401974439620972e-01 9.359304606914520264e-02 2.055482417345046997e-01 -5.986995622515678406e-02 2.128682285547256470e-01 2.082636803388595581e-01 4.092596471309661865e-02 2.229794114828109741e-01 1.231276988983154297e-01 -2.535854578018188477e-01 -2.937423251569271088e-02 7.404909282922744751e-02 -1.443582922220230103e-01 -1.337295323610305786e-01 4.496040567755699158e-02 1.094043180346488953e-01 -1.821521073579788208e-01 -4.050035774707794189e-01 -7.513192296028137207e-02 9.470668435096740723e-02 -6.806086748838424683e-02
3.624252974987030029e-02 5.768971145153045654e-02 -2.014207839965820312e-01 2.016288489103317261e-01 2.967061102390289307e-01 -1.889235973358154297e-01 -7.681065052747726440e-02 1.858502477407455444e-01 -2.350458130240440369e-02 1.596074104309082031e-01 -9.304891526699066162e-02 1.268904954195022583e-01 -1.357288360595703125e-01 -7.151059806346893311e-03 1.869862526655197144e-01 2.924203574657440186e-01 1.466423422098159790e-01 -9.882005304098129272e-02 2.718638181686401367e-01 4.034160077571868896e-02 -1.122927218675613403e-01 3.107380867004394531e-01 -1.577882841229438782e-02 2.081720232963562012e-01 2.456401437520980835e-01 7.194036990404129028e-02 3.247414827346801758e-01 -1.227940097451210022e-01 -9.787034243345260620e-02 -3.014992773532867432e-01 7.282456755638122559e-02 -9.402696788311004639e-02
1.981327310204505920e-02 1.596443057060241699e-01 2.427485436201095581e-01 2.095715254545211792e-01 -1.100161075592041016e-01 -5.752741917967796326e-02 -3.774474933743476868e-02 1.474722623825073242e-01 -8.757577091455459595e-02 9.962270408868789673e-02 5.568506717681884766e-01 1.992501616477966309e-01 1.919294595718383789e-01 1.313807666301727295e-01 2.505934536457061768e-01 -1.954576373100280762e-02 -1.494060456752777100e-02 -5.810412392020225525e-02 1.396927088499069214e-01 -1.717500835657119751e-01 -3.868783414363861084e-01 2.146737724542617798e-01 -7.169358432292938232e-02 -8.177512884140014648e-02 -1.400389801710844040e-02 9.876049309968948364e-02 2.099622040987014771e-01 -7.164620328694581985e-03 -8.564977347850799561e-02 4.415651410818099976e-02 -1.526194661855697632e-01 3.423557057976722717e-02
1.859343983232975006e-02 2.714027836918830872e-02 1.333842426538467407e-01 2.845905423164367676e-01 7.721588760614395142e-02 -1.995728909969329834e-01 -2.026179805397987366e-02 2.401621341705322266e-01 -2.460226230323314667e-02 -4.936604201793670654e-02 6.626184284687042236e-02 2.536229193210601807e-01 1.428702473640441895e-01 -2.095441520214080811e-01 -8.340194821357727051e-02 6.069718673825263977e-02 1.187284588813781738e-01 5.434725806117057800e-02 -1.930019445717334747e-02 9.870353341102600098e-02 -9.890343248844146729e-02 -1.868699342012405396e-01 -3.275445997714996338e-01 3.732706010341644287e-01 3.268733322620391846e-01 5.190342292189598083e-02 -5.095739290118217468e-02 -3.484655916690826416e-01 -2.175412029027938843e-01 -1.293314993381500244e-01 -1.040781140327453613e-01 -1.503487825393676758e-01
6.730914860963821411e-02 -2.564380168914794922e-01 1.090259030461311340e-01 3.657600879669189453e-01 -9.770210087299346924e-02 -1.553542017936706543e-01 4.058189690113067627e-02 1.336300522089004517e-01 -8.127126842737197876e-02 2.090841159224510193e-02 2.215141355991363525e-01 9.365835040807723999e-02 -2.660090848803520203e-02 -4.913817718625068665e-02 7.608136534690856934e-02 9.125295281410217285e-02 1.679605841636657715e-01 3.701340854167938232e-01 1.614665538072586060e-01 1.568144559860229492e-01 -1.177946329116821289e-01 3.542286455631256104e-01 8.164444565773010254e-02 -2.900154292583465576e-01 8.768760017119348049e-04 1.479245871305465698e-01 3.631882667541503906e-01 6.659674644470214844e-02 -1.799412816762924194e-01 -8.181042969226837158e-02 5.091930180788040161e-02 -5.337565392255783081e-02
-2.415058314800262451e-01 1.024367436766624451e-01 7.975467294454574585e-02 1.349207907915115356e-01 -9.728952497243881226e-02 -2.092105597257614136e-01 1.530144214630126953e-01 1.402910500764846802e-01 -5.312422290444374084e-02 1.904891580343246460e-01 2.875266969203948975e-01 -7.684639096260070801e-02 -2.088521718978881836e-01 -2.323940545320510864e-01 5.984949693083763123e-02 2.064330577850341797e-01 -9.360348433256149292e-02 1.054305806756019592e-01 -2.914410084486007690e-02 2.199315838515758514e-02 -7.929474860429763794e-02 2.123359441757202148e-01 1.266378071159124374e-02 -1.869709640741348267e-01 1.949074566364288330e-01 1.787155419588088989e-01 3.465632200241088867e-01 -3.819105327129364014e-01 -2.830521166324615479e-01 -8.564198762178421021e-02 2.316677710041403770e-03 8.791194856166839600e-02
-5.544713512063026428e-02 1.288280189037322998e-01 9.906302206218242645e-03 1.989188939332962036e-01 -1.280338615179061890e-01 -9.664409607648849487e-02 2.037272788584232330e-02 2.372035086154937744e-01 1.291455142199993134e-02 -3.248311281204223633e-01 1.603215485811233521e-01 2.517277188599109650e-02 -1.688100248575210571e-01 -3.870106339454650879e-01 9.944038838148117065e-02 2.633741199970245361e-01 5.238017439842224121e-02 2.445255219936370850e-01 -1.529835760593414307e-01 -2.420848608016967773e-02 4.307056218385696411e-02 5.948993563652038574e-02 6.427938491106033325e-02 -1.995923928916454315e-02 4.407737851142883301e-01 4.540565982460975647e-02 1.404144912958145142e-01 -9.815959632396697998e-02 -3.477635383605957031e-01 3.412424772977828979e-02 6.526539474725723267e-02 1.421007663011550903e-01
-6.438996642827987671e-02 -2.508262172341346741e-02 -2.594092674553394318e-02 2.441385835409164429e-01 3.883160650730133057e-02 -9.372869133949279785e-02 1.586378179490566254e-02 -2.058275341987609863e-01 9.678152948617935181e-02 -5.288989096879959106e-02 2.286051809787750244e-01 1.805283576250076294e-01 3.676491677761077881e-01 -2.110874354839324951e-01 1.253513097763061523e-01 3.362193405628204346e-01 -7.572755217552185059e-02 -2.163894288241863251e-02 4.001590237021446228e-02 2.586796646937727928e-03 1.051702070981264114e-02 2.291221320629119873e-01 -4.442149028182029724e-02 6.356664001941680908e-02 5.238834619522094727e-01 1.931847035884857178e-01 1.822609305381774902e-01 1.562947183847427368e-01 -1.373476386070251465e-01 -7.107027620077133179e-02 -1.262634992599487305e-01 2.884609065949916840e-02
-5.514930561184883118e-02 1.555653214454650879e-01 2.941643595695495605e-01 2.699825465679168701e-01 1.195380836725234985e-01 -2.605300163850188255e-03 -2.208758294582366943e-01 3.972006738185882568e-01 2.552533149719238281e-01 4.224586859345436096e-02 -1.625264734029769897e-01 1.722771823406219482e-01 -4.349992051720619202e-02 -9.727010130882263184e-02 1.076719537377357483e-01 3.398370370268821716e-02 -1.494207233190536499e-01 -5.627519264817237854e-02 8.579641580581665039e-03 -8.033128082752227783e-02 5.446421727538108826e-02 1.996058672666549683e-01 -3.023132383823394775e-01 1.046010181307792664e-01 3.553209900856018066e-01 -9.016112983226776123e-02 2.001121491193771362e-01 -1.145628914237022400e-01 -2.228878289461135864e-01 1.276450902223587036e-01 -1.021001115441322327e-01 6.509339064359664917e-02
-1.076156944036483765e-01 -8.757161349058151245e-02 -7.399708032608032227e-03 3.244200348854064941e-01 -4.897373318672180176e-01 7.671904563903808594e-02 -1.716129668056964874e-02 1.816195063292980194e-02 -1.192833036184310913e-01 -1.821567565202713013e-01 7.496973127126693726e-02 3.090481758117675781e-01 1.603546142578125000e-01 -4.303845167160034180e-01 -6.878951936960220337e-02 4.352440312504768372e-02 2.105674892663955688e-02 -2.890442311763763428e-01 1.575561463832855225e-01 -1.181315183639526367e-01 -5.082754790782928467e-02 7.611196488142013550e-02 -1.706768274307250977e-01 4.339185729622840881e-02 9.897021949291229248e-02 -5.093107745051383972e-02 1.283774524927139282e-01 -9.573969990015029907e-02 -2.379465252161026001e-01 -5.774086713790893555e-02 -5.320272967219352722e-02 -2.176536712795495987e-03
-3.008219227194786072e-02 -1.740204729139804840e-02 -1.236133277416229248e-01 3.215106129646301270e-01 -4.061612114310264587e-02 -1.465221494436264038e-01 -1.639991253614425659e-01 -1.729972511529922485e-01 -1.023584529757499695e-01 2.392024695873260498e-01 7.187709212303161621e-02 -1.419727057218551636e-01 1.591669917106628418e-01 4.894604161381721497e-02 2.320951037108898163e-02 3.439927697181701660e-01 8.586218580603599548e-03 -1.468485146760940552e-01 3.594327718019485474e-02 3.483626991510391235e-02 -2.683857977390289307e-01 2.207827866077423096e-01 4.129067063331604004e-02 1.742247343063354492e-01 3.900781571865081787e-01 -5.037078261375427246e-02 2.861640751361846924e-01 -1.270811911672353745e-02 -2.454100698232650757e-01 -2.925659418106079102e-01 1.776348799467086792e-02 2.680858224630355835e-02
2.225046604871749878e-01 -1.824762076139450073e-01 4.242550209164619446e-02 1.450596898794174194e-01 1.981926709413528442e-02 1.301569789648056030e-01 -2.510796785354614258e-01 1.669505089521408081e-01 9.614944458007812500e-03 1.992440968751907349e-01 7.426522672176361084e-02 1.061788126826286316e-01 6.111668772064149380e-04 -1.611665240488946438e-03 3.341984152793884277e-01 1.701602041721343994e-01 3.554926067590713501e-02 2.616683840751647949e-01 1.998888552188873291e-01 1.443921178579330444e-01 -1.622351109981536865e-01 2.015655487775802612e-01 1.105942502617835999e-01 1.606153398752212524e-01 1.173997744917869568e-01 -2.472966313362121582e-01 4.128483235836029053e-01 -2.973649501800537109e-01 -7.965013384819030762e-03 -3.851209953427314758e-02 -6.336164474487304688e-02 1.182935088872909546e-01
6.755906343460083008e-02 1.102156266570091248e-01 1.151736602187156677e-01 1.661634147167205811e-01 2.476471811532974243e-01 -2.486850619316101074e-01 -3.350285440683364868e-02 1.166101619601249695e-01 -2.267197370529174805e-01 -1.232950761914253235e-02 1.915009021759033203e-01 1.130866110324859619e-01 7.400655001401901245e-02 -4.376710578799247742e-02 9.870059043169021606e-02 -1.795689314603805542e-01 -6.734500825405120850e-02 -1.044614315032958984e-01 -1.352259516716003418e-02 -1.134930476546287537e-01 -3.228789865970611572e-01 -2.725750673562288284e-03 -4.935690388083457947e-02 -7.443475723266601562e-02 5.425627231597900391e-01 5.493419989943504333e-02 2.922293841838836670e-01 -2.796319425106048584e-01 -6.590505689382553101e-02 -2.021535299718379974e-02 -1.592369079589843750e-01 1.492861211299896240e-01
5.015755444765090942e-02 -2.024710923433303833e-02 2.320928126573562622e-01 3.684839308261871338e-01 -2.283757776021957397e-01 1.320582330226898193e-01 1.995312422513961792e-01 5.663414020091295242e-03 3.213855903595685959e-03 7.844194024801254272e-02 1.523596346378326416e-01 3.543323278427124023e-01 2.835837006568908691e-01 -2.808074355125427246e-01 1.747541874647140503e-01 1.123260855674743652e-01 -1.374009996652603149e-01 -2.684656977653503418e-01 3.055228590965270996e-01 4.817145317792892456e-02 1.002312824130058289e-01 2.694597281515598297e-02 -1.491158455610275269e-01 8.707841485738754272e-02 3.125060722231864929e-02 -5.292496830224990845e-02 7.158937305212020874e-02 -2.247620075941085815e-01 -1.845153421163558960e-01 1.110396757721900940e-01 5.273675173521041870e-02 -6.960038840770721436e-02
1.766893640160560608e-02 1.085516586899757385e-01 -2.092376202344894409e-01 2.460319399833679199e-01 1.779037564992904663e-01 -1.111267656087875366e-01 -2.009453624486923218e-01 3.189511224627494812e-02 -3.655580803751945496e-02 1.011441498994827271e-01 6.841683387756347656e-02 -8.850744366645812988e-02 1.604950986802577972e-02 6.596884131431579590e-02 2.867768108844757080e-01 2.860253751277923584e-01 -1.973628625273704529e-02 3.148728609085083008e-02 2.561100423336029053e-01 2.323705554008483887e-01 5.118509754538536072e-02 1.208912953734397888e-01 6.007666885852813721e-02 -2.786302007734775543e-03 2.234502583742141724e-01 -6.874437630176544189e-02 5.629314184188842773e-01 2.494288422167301178e-02 -4.795220866799354553e-02 2.801420390605926514e-01 -9.068002551794052124e-02 4.962354153394699097e-02
2.106748223304748535e-01 -7.067163940519094467e-03 8.017344027757644653e-02 3.846132755279541016e-02 -3.130825757980346680e-01 -1.647717356681823730e-01 7.004699856042861938e-02 1.188299730420112610e-01 -7.006404548883438110e-02 2.022466510534286499e-01 1.056205183267593384e-01 3.321098089218139648e-01 -1.747138202190399170e-01 -1.219601333141326904e-01 1.461298018693923950e-01 1.949473321437835693e-01 8.056322112679481506e-03 -1.674894616007804871e-02 3.036847114562988281e-01 -1.688503921031951904e-01 -4.992386698722839355e-02 3.275960683822631836e-01 -2.173425704240798950e-01 -1.995418220758438110e-01 1.162182912230491638e-01 -5.107646808028221130e-03 1.503142118453979492e-01 -3.594061732292175293e-01 -1.041726768016815186e-01 -8.700533956289291382e-02 -7.749145478010177612e-02 -1.541614085435867310e-01
3.347013145685195923e-02 -1.841423958539962769e-01 -2.743404917418956757e-02 7.236226648092269897e-02 -2.596630752086639404e-01 -1.395073980093002319e-01 8.512820303440093994e-02 2.346224188804626465e-01 3.026104569435119629e-01 2.111871689558029175e-01 2.547407746315002441e-01 1.259494423866271973e-01 1.424082666635513306e-01 -1.411184966564178467e-01 1.739950291812419891e-02 2.881765663623809814e-01 1.199157759547233582e-01 -2.148216962814331055e-01 -1.862073242664337158e-01 8.998257666826248169e-02 -4.215571656823158264e-02 2.457462996244430542e-01 1.249187253415584564e-02 -1.992432326078414917e-01 2.660552561283111572e-01 1.586055606603622437e-01 1.854929924011230469e-01 -1.457607001066207886e-01 -5.504563078284263611e-02 -9.147360920906066895e-02 -2.644632160663604736e-01 -1.762805879116058350e-01
2.767579853534698486e-01 -2.839761041104793549e-02 -1.662235707044601440e-01 3.478340208530426025e-01 1.838374733924865723e-01 3.787737339735031128e-02 2.731186710298061371e-02 1.508884727954864502e-01 -8.936611562967300415e-02 6.567922979593276978e-02 2.533148825168609619e-01 -1.128225494176149368e-02 -7.278693467378616333e-02 9.990366548299789429e-02 2.949554622173309326e-01 1.105791777372360229e-01 -9.146880358457565308e-02 -1.584177017211914062e-01 1.365320384502410889e-01 1.088795736432075500e-01 -9.423352777957916260e-02 2.627410888671875000e-01 1.415271311998367310e-01 1.077384054660797119e-01 3.849548399448394775e-01 1.429640352725982666e-01 3.707614243030548096e-01 -1.762182638049125671e-02 -1.652934849262237549e-01 -8.480517566204071045e-02 -5.411473289132118225e-02 -8.234198391437530518e-02
2.683274745941162109e-01 -1.455171033740043640e-02 1.842475086450576782e-01 2.427830994129180908e-01 -7.116624712944030762e-02 1.483337208628654480e-02 -2.819581925868988037e-01 4.318878799676895142e-02 1.812940090894699097e-02 3.154306486248970032e-02 9.465399384498596191e-02 1.160064488649368286e-01 4.704670980572700500e-02 -7.998395711183547974e-02 1.188267022371292114e-01 6.393253803253173828e-02 3.150037527084350586e-01 1.544027030467987061e-01 -1.238576397299766541e-01 -6.580140441656112671e-02 -1.177333965897560120e-01 3.525929450988769531e-01 -2.945410311222076416e-01 1.319366097450256348e-01 1.691549718379974365e-01 -1.935172230005264282e-01 1.214539855718612671e-01 -1.786951571702957153e-01 -3.285378217697143555e-01 2.452674955129623413e-01 1.610874086618423462e-01 7.627860456705093384e-02
1.468490809202194214e-01 7.586880773305892944e-02 3.877237439155578613e-01 2.337908744812011719e-01 -1.232651621103286743e-01 9.363557398319244385e-02 1.675243824720382690e-01 -1.252307444810867310e-01 1.129559352993965149e-01 -7.986748963594436646e-02 8.345291018486022949e-02 4.350808262825012207e-01 1.578484326601028442e-01 -2.488652318716049194e-01 2.961330115795135498e-01 5.407626926898956299e-02 2.263765223324298859e-02 1.081784814596176147e-01 1.688548028469085693e-01 1.352324634790420532e-01 5.360858887434005737e-02 -6.447228044271469116e-02 -2.913308143615722656e-02 6.117451190948486328e-02 1.831633895635604858e-01 -4.426772519946098328e-02 2.973079383373260498e-01 2.383310906589031219e-02 -2.994119524955749512e-01 1.533467043191194534e-02 -1.310901939868927002e-01 7.031027227640151978e-02
1.278223395347595215e-01 7.110361941158771515e-03 -1.249736994504928589e-01 1.842546164989471436e-01 -6.005546450614929199e-02 2.209999039769172668e-02 -1.514529436826705933e-01 1.772780343890190125e-02 1.811699867248535156e-01 -1.295074522495269775e-01 1.686153262853622437e-01 4.116285443305969238e-01 3.238672390580177307e-02 6.951136142015457153e-02 1.192602515220642090e-02 1.716466695070266724e-01 -3.408591821789741516e-02 2.038867175579071045e-01 7.904805243015289307e-02 2.884270548820495605e-01 -2.740006148815155029e-01 7.372675091028213501e-02 -6.000214070081710815e-02 1.796570271253585815e-01 1.238438636064529419e-01 -1.629758626222610474e-01 5.023172497749328613e-01 -1.312084943056106567e-01 -8.715382218360900879e-02 -3.302440419793128967e-02 -1.212700642645359039e-02 2.343425154685974121e-01
1.184938661754131317e-02 -5.325626581907272339e-02 2.158354520797729492e-01 1.992385983467102051e-01 -8.258181065320968628e-02 -1.929978728294372559e-01 1.381719410419464111e-01 -4.575175419449806213e-02 -8.100752532482147217e-02 -1.432612985372543335e-01 2.462698519229888916e-01 1.611280143260955811e-01 3.337973654270172119e-01 -4.863178730010986328e-01 -3.635597601532936096e-02 2.213632315397262573e-02 -1.588161587715148926e-01 -1.497938036918640137e-01 2.132047116756439209e-01 9.748163633048534393e-03 7.856316864490509033e-02 2.252838015556335449e-01 9.374278038740158081e-02 -4.876970127224922180e-02 1.433265209197998047e-01 -5.124271661043167114e-02 -8.570154011249542236e-02 -2.349953055381774902e-01 -2.162021845579147339e-01 2.189652025699615479e-01 -1.129109486937522888e-01 -1.660664826631546021e-01
4.895741119980812073e-02 7.524006534367799759e-03 -9.086560457944869995e-02 2.873726189136505127e-01 5.545907840132713318e-02 -1.570713371038436890e-01 -2.014811635017395020e-01 -2.167012989521026611e-01 1.655616611242294312e-01 2.130037844181060791e-01 1.397344470024108887e-01 -4.769569635391235352e-02 -7.868505269289016724e-02 -3.067959472537040710e-02 1.385644674301147461e-01 5.596559867262840271e-02 -6.188041344285011292e-02 -4.848533309996128082e-03 2.356432378292083740e-01 7.840657979249954224e-02 -4.122013598680496216e-02 1.263930797576904297e-01 1.009360328316688538e-01 2.060174494981765747e-01 6.086595058441162109e-01 -9.389563649892807007e-02 2.080285251140594482e-01 -6.570122390985488892e-02 -1.842577010393142700e-02 -1.491343230009078979e-01 2.807559967041015625e-01 -5.697152391076087952e-02
7.366126030683517456e-02 8.441715501248836517e-03 -1.234175637364387512e-01 4.153758883476257324e-01 -1.066425517201423645e-01 -4.969743639230728149e-02 -1.328679621219635010e-01 9.502191841602325439e-02 -3.109073042869567871e-01 -1.446734517812728882e-01 1.123908087611198425e-01 -1.152966991066932678e-01 -1.018127202987670898e-01 1.673857448622584343e-03 8.069042116403579712e-03 1.157027482986450195e-01 1.118645891547203064e-01 -4.469210207462310791e-01 -1.076605357229709625e-02 -7.753084599971771240e-02 -2.434719651937484741e-01 2.832611277699470520e-02 -1.325129121541976929e-01 -6.832063198089599609e-02 1.946283727884292603e-01 6.157505139708518982e-02 2.312648594379425049e-01 -2.202170789241790771e-01 -1.750737130641937256e-01 -1.483318805694580078e-01 2.698373198509216309e-01 -1.704849004745483398e-01
-6.221962347626686096e-02 -1.663065999746322632e-01 -1.526223123073577881e-01 1.466344445943832397e-01 -4.928416311740875244e-01 -1.279096007347106934e-01 2.448168396949768066e-02 -4.859880357980728149e-02 2.821206673979759216e-02 2.909638732671737671e-02 5.765329301357269287e-02 1.854487210512161255e-01 1.821226179599761963e-01 -2.062320113182067871e-01 3.460224866867065430e-01 2.740713357925415039e-01 3.400195762515068054e-02 -1.348285526037216187e-01 2.425281703472137451e-02 8.067949116230010986e-02 1.377533935010433197e-02 3.355693817138671875e-01 -1.449116226285696030e-02 -1.847484260797500610e-01 1.182229071855545044e-01 -5.521344393491744995e-02 2.906084656715393066e-01 -1.567531377077102661e-01 1.529818587005138397e-02 1.456930935382843018e-01 5.700878053903579712e-02 -1.649997979402542114e-01
8.169902861118316650e-02 -6.856766343116760254e-02 2.021606862545013428e-01 2.487734854221343994e-01 9.802774339914321899e-02 -1.115861907601356506e-01 -2.256673872470855713e-01 3.638634681701660156e-01 1.267094817012548447e-02 -2.314222306013107300e-01 2.073429822921752930e-01 3.903641998767852783e-01 7.640319317579269409e-02 -6.009606271982192993e-02 1.630755066871643066e-01 1.149658635258674622e-01 6.003198027610778809e-02 7.078102976083755493e-02 9.468699991703033447e-02 2.727035433053970337e-02 -2.015353739261627197e-01 -1.194641068577766418e-01 -3.404595851898193359e-01 2.979469299316406250e-01 1.097981035709381104e-01 -1.265419423580169678e-01 1.969798468053340912e-02 -2.304978221654891968e-01 -3.575994446873664856e-02 -1.109934300184249878e-01 -2.306226827204227448e-02 -9.229989349842071533e-02
7.830955833196640015e-02 1.128640100359916687e-01 3.929746150970458984e-01 2.070805579423904419e-01 -1.410973966121673584e-01 -6.785389780998229980e-02 -1.383458822965621948e-01 8.975980430841445923e-02 -1.220509037375450134e-02 -1.296884268522262573e-01 4.456078410148620605e-01 6.241923943161964417e-02 2.576216459274291992e-01 -1.331866085529327393e-01 2.348168641328811646e-01 2.342208474874496460e-02 -1.548676341772079468e-01 -1.223646402359008789e-01 3.374728560447692871e-01 1.103331819176673889e-01 -6.564439088106155396e-02 4.796728864312171936e-02 2.749851644039154053e-01 -1.789780408143997192e-01 1.694761067628860474e-01 -3.891261294484138489e-02 8.077600970864295959e-03 -1.371862143278121948e-01 4.091460630297660828e-02 -1.695955842733383179e-01 2.212782390415668488e-02 -1.164331585168838501e-01
-3.745103487744927406e-03 3.890221938490867615e-02 1.132331714034080505e-01 2.405711561441421509e-01 -9.265200048685073853e-02 -6.040272116661071777e-02 6.468620896339416504e-02 6.178747862577438354e-02 -1.156525313854217529e-01 -2.035173177719116211e-01 4.926446974277496338e-01 9.967409819364547729e-02 2.429957538843154907e-01 -5.346053838729858398e-02 2.712855339050292969e-01 2.125054895877838135e-01 -1.272054910659790039e-01 -1.460682004690170288e-01 3.658150732517242432e-01 9.755286574363708496e-02 -1.041202023625373840e-01 -1.296007186174392700e-01 4.734401404857635498e-02 -2.049636244773864746e-01 1.647180318832397461e-01 -3.218720853328704834e-02 1.100379750132560730e-01 -2.121243923902511597e-01 6.084992783144116402e-04 -1.508058309555053711e-01 -2.898791059851646423e-02 -2.405285686254501343e-01
-1.450461596250534058e-01 -2.244232296943664551e-01 2.344718426465988159e-01 4.203002750873565674e-01 -2.095712162554264069e-02 -2.027734518051147461e-01 -1.149658020585775375e-02 -4.173029586672782898e-02 -1.337970197200775146e-01 6.881210952997207642e-03 8.878317475318908691e-02 -1.714067347347736359e-02 8.414920419454574585e-02 3.925419226288795471e-02 -4.413504898548126221e-02 1.947303265333175659e-01 -9.969500824809074402e-03 1.115890070796012878e-01 2.327280789613723755e-01 -4.389765486121177673e-02 4.670342057943344116e-02 2.195364683866500854e-01 4.216534271836280823e-02 1.018140390515327454e-01 1.371011137962341309e-01 8.407643064856529236e-03 -1.364465504884719849e-01 -2.224349379539489746e-01 -3.700327873229980469e-01 -1.897517889738082886e-01 2.724078893661499023e-01 -3.371362686157226562e-01
6.285940855741500854e-02 -1.373088657855987549e-01 8.520825207233428955e-02 2.850930392742156982e-01 -4.579776823520660400e-01 -3.871135041117668152e-02 -2.299854010343551636e-01 6.690084934234619141e-02 1.642585992813110352e-01 1.140013188123703003e-01 3.734782934188842773e-01 2.956241965293884277e-01 -8.614487014710903168e-03 1.128103956580162048e-01 1.090411916375160217e-01 1.106716468930244446e-01 2.419703006744384766e-01 -8.303307741880416870e-02 1.152458488941192627e-01 6.112792342901229858e-02 1.345249265432357788e-01 -2.538765594363212585e-02 -1.032101735472679138e-01 -9.395918995141983032e-02 -1.105202436447143555e-01 -4.070087149739265442e-02 1.316180229187011719e-01 -3.313156366348266602e-01 -2.257772237062454224e-01 -4.400414228439331055e-02 2.852513222023844719e-03 4.099695011973381042e-02
-7.657833863049745560e-03 1.697309166193008423e-01 -2.753202617168426514e-02 1.182217970490455627e-01 -1.782564446330070496e-02 -1.816167980432510376e-01 1.508603692054748535e-01 2.370662093162536621e-01 -3.792580962181091309e-02 -4.489022865891456604e-02 -3.088090196251869202e-02 2.271693944931030273e-01 1.548665165901184082e-01 -2.482173889875411987e-01 -2.113441675901412964e-01 4.134835004806518555e-01 1.133160963654518127e-01 1.354972869157791138e-01 3.295447528362274170e-01 3.891076520085334778e-02 -7.048793137073516846e-02 1.246373131871223450e-01 4.063351154327392578e-01 -8.532913774251937866e-02 3.486154973506927490e-02 -1.118275299668312073e-01 1.187768578529357910e-01 -2.295057177543640137e-01 -1.894643902778625488e-01 -1.682940125465393066e-01 5.650592595338821411e-02 6.908634305000305176e-02
8.624944090843200684e-02 -1.832016110420227051e-01 -1.018806323409080505e-01 2.807441949844360352e-01 4.520234838128089905e-02 -2.128433585166931152e-01 5.492253229022026062e-02 1.564076840877532959e-01 -2.645145952701568604e-01 -1.140128076076507568e-01 3.995100259780883789e-01 -9.184669703245162964e-02 5.902958102524280548e-03 -8.533411473035812378e-02 -1.674040802754461765e-03 1.701656132936477661e-01 2.273377776145935059e-01 -2.673115134239196777e-01 -1.508736461400985718e-01 -5.978902056813240051e-02 -1.153016164898872375e-01 -3.927959874272346497e-02 -5.811752006411552429e-02 -1.949246227741241455e-01 1.460766643285751343e-01 7.420150935649871826e-02 2.950008809566497803e-01 -1.890715956687927246e-01 -2.102643698453903198e-01 7.776580750942230225e-02 2.749757170677185059e-01 -1.628339141607284546e-01
3.267576098442077637e-01 1.005970761179924011e-01 -1.281535327434539795e-01 2.486102581024169922e-01 -1.483027637004852295e-01 1.676280237734317780e-02 -3.068332374095916748e-01 1.928538978099822998e-01 -8.190642297267913818e-02 2.825584113597869873e-01 3.933370113372802734e-02 1.787430644035339355e-01 1.193663924932479858e-01 -2.363966256380081177e-01 -1.656839996576309204e-01 1.984094232320785522e-01 -2.892040461301803589e-02 -1.436481922864913940e-01 1.503484230488538742e-02 1.744083464145660400e-01 -1.192396134138107300e-01 1.453443914651870728e-01 -2.842865884304046631e-03 7.502628024667501450e-03 3.439288139343261719e-01 -3.093589544296264648e-01 1.028143912553787231e-01 -7.181829959154129028e-02 -2.580370008945465088e-01 7.232760637998580933e-02 7.149516046047210693e-02 1.022172067314386368e-02
-3.369506075978279114e-02 1.850837320089340210e-01 1.209773719310760498e-01 -7.724923640489578247e-02 -1.729655861854553223e-01 -1.715584546327590942e-01 -8.856057375669479370e-02 3.837490826845169067e-02 1.253978163003921509e-01 -3.523599728941917419e-02 2.841507792472839355e-01 2.886025421321392059e-02 2.545914053916931152e-01 -3.628833591938018799e-01 -1.200485676527023315e-01 2.769196629524230957e-01 5.617647897452116013e-03 -1.918533593416213989e-01 3.006992638111114502e-01 1.475673913955688477e-01 4.495122283697128296e-02 7.040329277515411377e-02 -1.211975067853927612e-01 -1.157267466187477112e-01 1.533857434988021851e-01 8.262336254119873047e-02 1.931874826550483704e-02 -1.558735817670822144e-01 -4.358979165554046631e-01 -6.653021275997161865e-02 -2.220168896019458771e-02 -2.348584383726119995e-01
2.786730527877807617e-01 1.234860867261886597e-01 1.899242401123046875e-01 1.563839167356491089e-01 4.384481906890869141e-02 -1.700969338417053223e-01 8.523931354284286499e-02 4.674039036035537720e-02 4.162997007369995117e-02 9.518278762698173523e-03 6.272555887699127197e-02 3.817152976989746094e-01 1.873224973678588867e-02 -2.638032436370849609e-01 3.941226005554199219e-01 -1.473747938871383667e-02 2.398543059825897217e-01 1.873015239834785461e-02 1.575231999158859253e-01 2.215314805507659912e-01 -2.182383090257644653e-02 -4.328955709934234619e-02 -1.316831260919570923e-01 1.890645623207092285e-01 1.453722566366195679e-01 -9.542588144540786743e-03 2.552090287208557129e-01 1.147672757506370544e-01 -2.908986806869506836e-01 -1.038763555698096752e-03 -2.406464964151382446e-01 -5.847915075719356537e-03
-5.660971626639366150e-03 -2.723874151706695557e-01 -1.118144616484642029e-01 1.198152527213096619e-01 -3.162013739347457886e-02 -8.213949948549270630e-02 -3.330797553062438965e-01 1.026453971862792969e-01 1.915094405412673950e-01 -9.875698387622833252e-02 6.393386423587799072e-02 6.805834919214248657e-02 2.264545410871505737e-01 1.298150718212127686e-01 -1.241528429090976715e-02 -1.856217533349990845e-02 1.096680313348770142e-01 -1.116948202252388000e-01 3.138278424739837646e-01 -1.191786453127861023e-01 -4.215661808848381042e-02 4.207728803157806396e-01 5.043644085526466370e-02 -1.386662042932584882e-04 6.222710013389587402e-02 -5.834366381168365479e-02 3.624606132507324219e-01 -2.508541643619537354e-01 -2.185671031475067139e-01 3.805720806121826172e-02 -1.588327735662460327e-01 2.265281677246093750e-01
-2.781312763690948486e-01 8.806978166103363037e-02 1.553561687469482422e-01 2.380675822496414185e-01 -2.827998995780944824e-01 -2.203774899244308472e-01 -4.811731725931167603e-02 1.433452069759368896e-01 -1.109035462141036987e-01 2.598237693309783936e-01 3.533380478620529175e-02 2.225072979927062988e-01 -1.325227320194244385e-01 -1.133257076144218445e-01 -6.378724426031112671e-02 2.292500622570514679e-02 9.939792752265930176e-02 -8.577664941549301147e-02 1.920922547578811646e-01 -2.088164538145065308e-01 -2.913674153387546539e-02 1.989689767360687256e-01 -1.882155686616897583e-01 -1.950984001159667969e-01 1.410373002290725708e-01 1.039358228445053101e-01 1.706382781267166138e-01 -3.964228630065917969e-01 -1.912463754415512085e-01 -2.188739553093910217e-02 -1.457838118076324463e-01 -1.736874729394912720e-01
-4.221154004335403442e-02 5.577429383993148804e-02 1.620221585035324097e-01 1.461328119039535522e-01 -2.755462825298309326e-01 -2.207857668399810791e-01 -1.378316730260848999e-01 -2.379786223173141479e-02 -1.093182414770126343e-01 -3.418393731117248535e-01 2.515805363655090332e-01 -8.425088226795196533e-02 -8.720276504755020142e-02 2.463501542806625366e-01 -4.313922021538019180e-03 2.811815142631530762e-01 4.900153353810310364e-02 1.332067698240280151e-01 1.879847645759582520e-01 7.342391461133956909e-02 -6.480475421994924545e-03 2.737014591693878174e-01 1.242356002330780029e-01 4.314440861344337463e-02 7.975507527589797974e-02 6.211562454700469971e-02 1.477101892232894897e-01 -1.253791153430938721e-01 -4.242041409015655518e-01 -2.602088153362274170e-01 -8.346931636333465576e-02 -3.446960076689720154e-02
-9.379516541957855225e-02 -2.491365820169448853e-01 -7.400952279567718506e-02 4.160806536674499512e-01 -1.205411776900291443e-01 -7.069303095340728760e-02 -2.429394796490669250e-02 -5.613867193460464478e-02 -1.337544769048690796e-01 2.496720701456069946e-01 6.890109181404113770e-02 -1.096975952386856079e-01 -2.230106145143508911e-01 7.063491642475128174e-02 -8.395968377590179443e-02 9.480075538158416748e-02 -1.658053509891033173e-02 -6.253090500831604004e-02 3.501676619052886963e-01 2.314729541540145874e-01 -1.751694232225418091e-01 2.713946998119354248e-01 2.461957037448883057e-01 -5.127171054482460022e-03 1.116984710097312927e-01 -1.756788343191146851e-01 2.495366930961608887e-01 -1.005575582385063171e-01 -1.932058930397033691e-01 -9.515667706727981567e-02 -1.771866381168365479e-01 1.436598896980285645e-01
3.183405473828315735e-02 -1.678705066442489624e-01 -2.741382420063018799e-01 3.405341207981109619e-01 1.070617213845252991e-01 -1.168415397405624390e-01 -1.546998172998428345e-01 -1.122311428189277649e-01 -9.423152357339859009e-02 1.480493694543838501e-01 3.082211911678314209e-01 -1.294921487569808960e-01 4.125910624861717224e-02 -8.295034617185592651e-02 9.162521362304687500e-02 1.618255078792572021e-01 8.865937590599060059e-02 8.492186665534973145e-02 -1.983328014612197876e-01 -3.397623077034950256e-02 -1.549219191074371338e-01 3.584263622760772705e-01 4.829903692007064819e-02 3.886736184358596802e-02 3.135211169719696045e-01 -1.045814454555511475e-01 3.623085319995880127e-01 -1.949365250766277313e-02 -2.410354912281036377e-01 -7.462017983198165894e-02 6.118331104516983032e-02 1.102272942662239075e-01
-1.351874321699142456e-01 -1.105095371603965759e-01 -2.359215468168258667e-01 3.306900262832641602e-01 5.992929637432098389e-02 -9.402751177549362183e-02 1.662649363279342651e-01 1.107199490070343018e-01 1.638682186603546143e-01 -8.116976171731948853e-02 4.908185601234436035e-01 2.455688714981079102e-01 2.860569581389427185e-02 -2.802530229091644287e-01 1.682833395898342133e-02 -1.771571189165115356e-01 -8.498247712850570679e-02 1.545206457376480103e-02 2.623100578784942627e-01 -1.694171577692031860e-01 1.854439824819564819e-01 1.286553740501403809e-01 -5.060515552759170532e-02 1.348522752523422241e-01 1.626944094896316528e-01 -1.460808068513870239e-01 8.189599961042404175e-02 -1.351509392261505127e-01 2.162914164364337921e-02 -5.380886048078536987e-02 1.876501180231571198e-02 -2.309350818395614624e-01
-2.022608667612075806e-01 7.918906956911087036e-02 -1.377574503421783447e-01 2.640669047832489014e-01 -1.742880791425704956e-01 -1.268731206655502319e-01 -6.471583992242813110e-02 8.557133376598358154e-02 2.247123718261718750e-01 -2.107846438884735107e-01 4.022375345230102539e-01 3.741874098777770996e-01 -4.147684574127197266e-02 -1.483623534440994263e-01 3.539969921112060547e-01 4.860679805278778076e-02 4.952105507254600525e-02 6.117430329322814941e-02 1.931760343722999096e-03 5.414964631199836731e-03 -3.139809072017669678e-01 1.417351420968770981e-02 7.551136612892150879e-02 3.172578290104866028e-02 1.146004572510719299e-01 -5.568885803222656250e-02 2.389363646507263184e-01 -6.599493324756622314e-02 9.590378403663635254e-02 -9.260406345129013062e-02 -1.800734996795654297e-01 1.355774104595184326e-01
3.025180660188198090e-02 -6.558197736740112305e-02 1.444840729236602783e-01 2.484875172376632690e-01 -1.207411214709281921e-01 -3.520387113094329834e-01 -1.007603704929351807e-01 6.217648088932037354e-02 4.583196714520454407e-02 -1.237425878643989563e-01 1.757394969463348389e-01 1.637702286243438721e-01 1.991226822137832642e-01 -1.738683283329010010e-01 2.707378193736076355e-02 1.632749736309051514e-01 1.634643822908401489e-01 -6.455280631780624390e-02 -8.454444259405136108e-02 -1.259892284870147705e-01 -3.667488992214202881e-01 -9.329836815595626831e-03 7.407750189304351807e-02 -2.054275125265121460e-01 -1.579675078392028809e-01 -1.906534731388092041e-01 3.692863881587982178e-02 -2.981112599372863770e-01 -3.829659819602966309e-01 -7.450703065842390060e-03 -2.267465740442276001e-01 -3.724354133009910583e-02
4.331903904676437378e-02 1.690489798784255981e-01 1.175684705376625061e-01 8.807458728551864624e-02 -1.755030602216720581e-01 -1.233287900686264038e-02 -1.541277319192886353e-01 2.920384705066680908e-01 5.974017083644866943e-02 9.133490175008773804e-02 2.756372094154357910e-01 -1.595333032310009003e-02 2.095621638000011444e-02 -2.575713694095611572e-01 -1.766464859247207642e-01 1.815668493509292603e-01 1.022803336381912231e-01 1.925667375326156616e-01 1.704535484313964844e-01 1.045253351330757141e-01 -1.032924558967351913e-02 -7.933663576841354370e-02 -2.150486037135124207e-02 -1.920650005340576172e-01 9.906495362520217896e-02 2.751867771148681641e-01 1.374797374010086060e-01 -4.428668618202209473e-01 -3.297013044357299805e-01 -1.100136935710906982e-01 -5.186081305146217346e-02 1.831197589635848999e-01
3.277001902461051941e-02 5.572124943137168884e-02 1.944237947463989258e-02 2.396307736635208130e-01 -1.624176353216171265e-01 -2.043130397796630859e-01 -3.617498576641082764e-01 -3.061885200440883636e-02 8.717373129911720753e-04 -1.755300462245941162e-01 3.446710407733917236e-01 2.715888991951942444e-02 1.550866961479187012e-01 -2.491299510002136230e-01 6.217769905924797058e-02 -2.979313954710960388e-02 6.305013597011566162e-02 -1.113084703683853149e-01 1.392046809196472168e-01 1.294724196195602417e-01 1.435130555182695389e-02 -5.481471866369247437e-02 -5.687832832336425781e-02 1.847468912601470947e-01 1.274568885564804077e-01 -2.673144042491912842e-01 -1.661345660686492920e-01 -3.008605241775512695e-01 -3.232780396938323975e-01 -1.046892777085304260e-01 -9.612058848142623901e-02 -2.706790268421173096e-01
7.826048880815505981e-02 -1.160133183002471924e-01 1.108144447207450867e-01 5.229791253805160522e-02 6.609180569648742676e-02 1.696356832981109619e-01 -2.615328133106231689e-01 4.254967346787452698e-02 -4.034873545169830322e-01 7.589001953601837158e-02 3.532448112964630127e-01 4.566219449043273926e-02 1.440974175930023193e-01 -1.179303303360939026e-01 -2.691907435655593872e-02 3.136463761329650879e-01 -6.325598061084747314e-02 1.933518983423709869e-02 1.689180731773376465e-01 -1.073603108525276184e-01 -6.902209669351577759e-02 9.821901470422744751e-02 -1.915847808122634888e-01 -4.824111610651016235e-02 2.387931048870086670e-01 1.131813600659370422e-01 4.098016917705535889e-01 -8.002576977014541626e-02 -1.831225156784057617e-01 -1.590928733348846436e-01 -4.040799662470817566e-02 1.741264760494232178e-01
-2.414510697126388550e-01 1.804496496915817261e-01 8.379946649074554443e-02 3.134878873825073242e-01 3.203850239515304565e-02 -1.325085461139678955e-01 -3.597072958946228027e-01 2.806066274642944336e-01 -1.611847579479217529e-01 3.132132440805435181e-02 2.350542694330215454e-01 1.126933097839355469e-02 2.098499685525894165e-01 -1.729843467473983765e-01 3.482968211174011230e-01 1.014784574508666992e-01 -1.252294331789016724e-01 1.934205740690231323e-02 1.771560758352279663e-01 8.637390285730361938e-02 -1.180268451571464539e-01 8.790380507707595825e-02 -3.422429040074348450e-02 2.194666862487792969e-01 -5.102117732167243958e-02 -8.837341517210006714e-02 -7.021820545196533203e-02 -1.973705589771270752e-01 -2.389245182275772095e-01 7.824409008026123047e-02 2.127844095230102539e-01 -2.326302044093608856e-02
1.690392941236495972e-01 -1.784401535987854004e-01 3.684614971280097961e-02 2.943320274353027344e-01 -1.279572397470474243e-01 -4.597051814198493958e-02 -4.681320488452911377e-02 9.818307310342788696e-02 2.040284723043441772e-01 -2.900956571102142334e-01 3.415203988552093506e-01 -4.032304137945175171e-02 3.529714345932006836e-01 -1.399263739585876465e-01 2.364244163036346436e-01 -2.972879074513912201e-02 1.231609657406806946e-01 -9.810814261436462402e-02 2.702640891075134277e-01 -7.207833230495452881e-02 -6.192346662282943726e-02 7.906083762645721436e-02 -4.239506646990776062e-02 9.718646854162216187e-02 1.581778973340988159e-01 -8.801056444644927979e-02 2.185450643301010132e-01 6.703466176986694336e-02 -2.136497572064399719e-02 1.959269195795059204e-01 3.496139645576477051e-01 -7.635083794593811035e-02
1.105649322271347046e-01 -2.942259237170219421e-02 3.444784283638000488e-01 2.303303331136703491e-01 9.219956398010253906e-02 -2.056338125839829445e-03 -9.190782159566879272e-02 3.625483810901641846e-02 4.044061899185180664e-01 -1.309178173542022705e-01 -2.736274898052215576e-02 1.676406711339950562e-01 -4.201111570000648499e-02 -3.052108734846115112e-02 -8.909360319375991821e-02 -1.603327837074175477e-04 1.809686236083507538e-02 -1.560435444116592407e-01 1.963271349668502808e-01 3.096958994865417480e-01 -1.303166747093200684e-01 3.274450777098536491e-03 -3.464145064353942871e-01 3.874352574348449707e-02 3.877956271171569824e-01 -7.156754285097122192e-02 2.211938798427581787e-01 -2.356882095336914062e-01 -1.339905709028244019e-01 -1.547124423086643219e-02 -3.007941879332065582e-02 6.697184871882200241e-03
2.114043571054935455e-02 -2.262000367045402527e-02 3.070656768977642059e-02 2.453628480434417725e-01 3.880358114838600159e-02 1.801434457302093506e-01 -2.138779610395431519e-01 1.483009103685617447e-02 1.400199532508850098e-01 7.794338464736938477e-02 -5.454534664750099182e-02 3.021839559078216553e-01 2.048273086547851562e-01 -2.102846093475818634e-02 -2.393099069595336914e-01 2.441752552986145020e-01 2.231112271547317505e-01 -2.998410165309906006e-01 1.747708618640899658e-01 7.421067357063293457e-02 -9.704996645450592041e-02 1.418474018573760986e-01 -2.515917271375656128e-02 -9.156258776783943176e-03 1.474807858467102051e-01 -1.812273412942886353e-01 4.325972199440002441e-01 -1.088537201285362244e-01 -2.603710591793060303e-01 1.095711812376976013e-02 1.066214367747306824e-01 1.996501684188842773e-01
-5.468355119228363037e-02 -3.880982473492622375e-02 9.277141094207763672e-02 2.081884071230888367e-02 -9.367252141237258911e-02 -9.573327749967575073e-02 1.295446008443832397e-01 -2.677298150956630707e-02 3.324881836306303740e-04 -1.551022529602050781e-01 4.564799666404724121e-01 1.319744437932968140e-01 1.570309549570083618e-01 -4.370122030377388000e-02 4.024008810520172119e-01 3.345753550529479980e-01 5.596980452537536621e-02 -2.457149513065814972e-02 -2.019799053668975830e-01 -7.394761592149734497e-02 9.883182495832443237e-02 -1.914910078048706055e-01 -1.273212954401969910e-02 -3.096608631312847137e-02 1.390182226896286011e-01 -1.265127509832382202e-01 2.385874241590499878e-01 -2.838426530361175537e-01 -2.434952855110168457e-01 -2.380972504615783691e-01 9.374150633811950684e-02 -7.479318231344223022e-02
1.301290243864059448e-01 -3.153664767742156982e-01 -6.161038205027580261e-02 1.013281941413879395e-01 -1.942511945962905884e-01 -1.460548341274261475e-01 1.538143455982208252e-01 -1.672412082552909851e-02 1.365408301353454590e-01 -4.518250748515129089e-02 2.346683591604232788e-01 -9.857478737831115723e-02 -3.849036619067192078e-02 -7.433187216520309448e-02 3.038462996482849121e-01 4.151452481746673584e-01 7.501858472824096680e-02 -1.343643814325332642e-01 1.363326311111450195e-01 2.902625501155853271e-01 8.160084486007690430e-03 1.461931020021438599e-01 -8.789553493261337280e-02 -3.356564342975616455e-01 2.551993131637573242e-01 8.007145673036575317e-02 1.014679893851280212e-01 -2.236127406358718872e-01 -8.217529207468032837e-02 -4.991884452465455979e-06 -1.498447805643081665e-01 -1.979673979803919792e-03
-2.054926007986068726e-01 -1.986870467662811279e-01 -1.430872976779937744e-01 1.252752244472503662e-01 1.404749602079391479e-01 -1.051034778356552124e-01 5.958937481045722961e-02 3.322693407535552979e-01 1.967208459973335266e-02 -4.214527085423469543e-02 1.865032017230987549e-01 2.679698169231414795e-01 -3.765812143683433533e-02 -3.127335608005523682e-01 -1.720822304487228394e-01 1.298055052757263184e-01 1.727672666311264038e-01 -1.866731196641921997e-01 -2.209250442683696747e-02 2.610615789890289307e-01 -2.076343744993209839e-01 -8.942868560552597046e-02 -1.488761305809020996e-01 1.706743687391281128e-01 1.407426148653030396e-01 -3.270995020866394043e-01 3.577655926346778870e-02 -3.399249911308288574e-02 -2.423032969236373901e-01 -1.137417405843734741e-01 -2.149360924959182739e-01 -1.158716529607772827e-02
-1.184298321604728699e-01 1.864198297262191772e-01 -2.065516449511051178e-02 1.724632978439331055e-01 -2.060843408107757568e-01 7.338038086891174316e-02 -9.137502056546509266e-04 8.487927913665771484e-02 5.125715956091880798e-02 -6.700951606035232544e-02 3.779585063457489014e-01 3.815895318984985352e-02 -1.666600257158279419e-01 1.332083344459533691e-01 1.220496967434883118e-01 4.660099744796752930e-01 1.965697854757308960e-01 1.407239735126495361e-01 1.686237603425979614e-01 -4.339324682950973511e-02 -3.413347303867340088e-01 -1.369420737028121948e-01 1.449877619743347168e-01 6.373376399278640747e-02 2.611067593097686768e-01 9.374620765447616577e-02 2.191733419895172119e-01 -1.693100035190582275e-01 -9.059961885213851929e-02 6.992622464895248413e-02 -1.255146861076354980e-01 -7.319575548171997070e-02
4.703973233699798584e-02 1.519608050584793091e-01 -3.667428195476531982e-01 3.075752258300781250e-01 -1.582493782043457031e-01 -3.128463029861450195e-01 1.167971417307853699e-01 -2.552467398345470428e-02 -5.265143141150474548e-02 -5.107915028929710388e-02 2.461688518524169922e-01 -1.227972954511642456e-01 1.520407968200743198e-03 -5.128183960914611816e-02 6.192728504538536072e-02 1.997759044170379639e-01 1.944228261709213257e-01 -5.013083666563034058e-02 1.903235763311386108e-01 -1.882001459598541260e-01 -1.892514973878860474e-01 9.224821627140045166e-02 -2.403609007596969604e-01 -2.776869200170040131e-02 -4.810109734535217285e-02 8.234266191720962524e-02 3.905237913131713867e-01 -2.078899890184402466e-01 8.595084398984909058e-02 -1.054711043834686279e-01 -5.395003408193588257e-02 -1.996929496526718140e-01
1.116099953651428223e-01 -6.512095779180526733e-02 1.978030651807785034e-01 3.096841275691986084e-01 2.551514208316802979e-01 -1.553727537393569946e-01 -2.084605991840362549e-01 -2.048283666372299194e-01 5.807282403111457825e-02 5.914132669568061829e-02 2.498863786458969116e-01 2.012919485569000244e-01 4.882932081818580627e-02 -2.634621858596801758e-01 2.177637070417404175e-01 2.535762786865234375e-01 3.443346545100212097e-02 -7.770306617021560669e-02 6.204113364219665527e-02 3.731801733374595642e-02 -3.918342590332031250e-01 -3.039664961397647858e-02 2.618546783924102783e-01 -6.840725988149642944e-02 5.343081057071685791e-02 3.278547432273626328e-03 1.754681579768657684e-02 -2.787341177463531494e-01 -2.107647657394409180e-01 -9.976352751255035400e-02 -2.582405507564544678e-02 -6.473004817962646484e-02
1.972933858633041382e-01 -1.621311753988265991e-01 8.588141202926635742e-02 4.513671100139617920e-01 -7.311770319938659668e-02 -1.282902657985687256e-01 -5.217259004712104797e-02 1.725628972053527832e-01 8.394657820463180542e-02 2.100702561438083649e-02 5.984647572040557861e-02 -1.964106857776641846e-01 1.293748766183853149e-01 7.091062515974044800e-02 -6.667907536029815674e-02 2.001093477010726929e-01 1.153958216309547424e-01 4.664741829037666321e-02 2.290173470973968506e-01 1.678827255964279175e-01 2.042828500270843506e-01 1.033667847514152527e-01 1.170222982764244080e-01 1.765405386686325073e-01 2.376545220613479614e-01 -3.885395824909210205e-01 3.373475372791290283e-01 -1.890054941177368164e-01 4.082047566771507263e-02 -2.070101164281368256e-02 -2.268909849226474762e-02 -2.218046039342880249e-02
-1.769246459007263184e-01 1.541322618722915649e-01 -1.021923348307609558e-01 4.378342330455780029e-01 -3.938309848308563232e-02 -8.109205216169357300e-02 7.458212226629257202e-02 2.023905068635940552e-01 -1.951956748962402344e-01 -4.070177674293518066e-02 9.373635798692703247e-02 8.907067030668258667e-02 -1.511838287115097046e-01 -1.942147910594940186e-01 9.454981982707977295e-02 9.615138918161392212e-02 -7.085592485964298248e-03 2.574912309646606445e-01 -1.238053143024444580e-01 3.038781285285949707e-01 -9.142482280731201172e-02 1.347377449274063110e-01 1.334733217954635620e-01 8.945765346288681030e-02 3.662136793136596680e-01 -7.078098133206367493e-03 8.684112131595611572e-02 -1.945528239011764526e-01 -3.394829928874969482e-01 8.615684509277343750e-02 -4.991814494132995605e-02 1.477782428264617920e-01
-1.244852244853973389e-01 4.799282550811767578e-02 -5.818282067775726318e-02 2.457408756017684937e-01 -3.449442386627197266e-01 5.690208449959754944e-02 -1.372631639242172241e-01 9.846311062574386597e-02 1.755683124065399170e-01 -1.969013512134552002e-01 2.601662874221801758e-01 6.780456006526947021e-02 2.024448513984680176e-01 -2.929702997207641602e-01 2.171784341335296631e-01 -3.665143251419067383e-02 1.356449723243713379e-01 1.457206308841705322e-01 1.033359244465827942e-01 -2.302594855427742004e-02 -2.626647949218750000e-01 1.383129972964525223e-02 -6.472097337245941162e-02 2.218451797962188721e-01 4.191286861896514893e-02 1.683307252824306488e-02 3.233988285064697266e-01 -3.087391853332519531e-01 1.248135194182395935e-01 -1.378838066011667252e-02 1.140559613704681396e-01 -2.151918560266494751e-01
-1.076120734214782715e-01 -6.625364720821380615e-02 9.528772532939910889e-02 2.692894637584686279e-01 -1.419096738100051880e-01 -2.251677811145782471e-01 9.336062520742416382e-02 4.357021674513816833e-02 2.867743186652660370e-02 -6.310743093490600586e-02 1.308750361204147339e-01 1.381948441267013550e-01 5.270127207040786743e-02 -1.834837049245834351e-01 2.131118476390838623e-01 1.334375441074371338e-01 -2.602390758693218231e-02 -4.206716418266296387e-01 1.700375974178314209e-01 -2.258890308439731598e-02 3.396404674276709557e-03 1.719794720411300659e-01 7.431998848915100098e-03 -2.749938704073429108e-02 2.059844285249710083e-01 -2.917931675910949707e-01 -1.754688471555709839e-02 1.033855155110359192e-01 -2.763336896896362305e-01 2.831544876098632812e-01 6.430633366107940674e-02 3.789153695106506348e-01
2.238804250955581665e-01 6.689965724945068359e-02 -2.835028991103172302e-02 4.984319508075714111e-01 1.524505764245986938e-01 2.550388686358928680e-02 -1.876199990510940552e-01 1.692752540111541748e-01 7.629027217626571655e-02 9.553100913763046265e-02 1.247316524386405945e-01 1.129258573055267334e-01 -9.905491769313812256e-02 5.147706717252731323e-02 1.622765958309173584e-01 1.681368350982666016e-01 -1.418473422527313232e-01 -9.065212681889533997e-03 -1.828570105135440826e-02 2.016388326883316040e-01 -1.461634337902069092e-01 1.952760815620422363e-01 1.931068897247314453e-01 2.090780138969421387e-01 3.123552203178405762e-01 -2.026761323213577271e-02 1.595677733421325684e-01 -1.021133959293365479e-01 -3.220227956771850586e-01 -2.239662110805511475e-01 9.297179430723190308e-02 5.486221984028816223e-03
-7.299436628818511963e-02 8.990992791950702667e-03 2.970509976148605347e-02 2.795155942440032959e-01 1.886541768908500671e-02 -3.443543910980224609e-01 -1.163352467119693756e-02 2.508673965930938721e-01 -1.313698589801788330e-01 -2.001539319753646851e-01 2.237638682126998901e-01 3.085104823112487793e-01 -6.441302597522735596e-02 -1.721969395875930786e-01 1.103023141622543335e-01 1.831755638122558594e-01 8.600592613220214844e-02 -3.528259992599487305e-01 1.411928683519363403e-01 -1.610321253538131714e-01 6.625404953956604004e-02 -5.126105993986129761e-02 1.754502952098846436e-01 -1.786713004112243652e-01 1.631238907575607300e-01 -1.697266250848770142e-01 -6.848755478858947754e-02 -1.616199761629104614e-01 -2.611182034015655518e-01 2.754295989871025085e-02 -2.198855131864547729e-01 -2.218116447329521179e-02
2.930341847240924835e-02 -1.871008276939392090e-01 4.154748283326625824e-03 4.035939872264862061e-01 -2.104706615209579468e-01 -2.651450932025909424e-01 -1.115505024790763855e-01 -1.864280253648757935e-01 5.248602852225303650e-02 2.611696124076843262e-01 2.469939142465591431e-01 1.312027722597122192e-01 9.563267230987548828e-02 -4.019001722335815430e-01 -5.651028081774711609e-02 9.503381699323654175e-02 1.217981893569231033e-02 -1.034312918782234192e-01 2.918412387371063232e-01 -2.105183005332946777e-01 1.305209100246429443e-01 6.064256653189659119e-02 -5.887120962142944336e-03 -5.965042859315872192e-02 2.960675023496150970e-02 -4.799348488450050354e-02 -8.547856472432613373e-03 -2.775727212429046631e-01 -8.959209918975830078e-02 1.025636196136474609e-01 1.216621547937393188e-01 -1.704780012369155884e-01
[truncated: 3,264,336 more chars]
