# Supplementary material for: The Language of Innovation
Source: PLoS One. 2020 Apr 30;15(4):e0230107. doi: 10.1371/journal.pone.0230107 (PMC7194493; doi:10.1371/journal.pone.0230107)
Supplement: S6 File — (GZ) [file pone.0230107.s006.tar.gz › 1984-1988/V2Run_27_VS_4500_embeddings1984-1988ED32.txt]

3.303339779376983643e-01 2.430107444524765015e-01 -2.215167135000228882e-01 -1.676180362701416016e-01 -2.909156493842601776e-02 5.897181481122970581e-02 -8.340311795473098755e-02 -2.096822299063205719e-02 1.887079924345016479e-01 -4.448470473289489746e-01 1.384436804801225662e-02 1.298905909061431885e-01 7.756400853395462036e-03 -1.056285053491592407e-01 -5.466803908348083496e-02 1.121964156627655029e-01 2.075194120407104492e-01 -1.395051553845405579e-02 4.472848474979400635e-01 2.268776111304759979e-02 1.791370660066604614e-01 7.147322874516248703e-03 -1.995386183261871338e-01 2.666693925857543945e-02 1.578359156847000122e-01 4.170850664377212524e-02 1.078688204288482666e-01 1.981513202190399170e-01 1.801390498876571655e-01 -8.126369863748550415e-02 -1.334894001483917236e-01 -1.210486963391304016e-01
1.594336777925491333e-01 -9.698012471199035645e-02 -2.326786965131759644e-01 -4.021839797496795654e-01 -2.332508862018585205e-01 -9.192375466227531433e-03 -3.878103196620941162e-01 -2.557481229305267334e-01 -1.365556567907333374e-01 -2.854035496711730957e-01 -6.989791989326477051e-02 1.445319652557373047e-01 2.916060388088226318e-03 -2.314398735761642456e-01 1.576047390699386597e-02 2.192085385322570801e-01 9.381173551082611084e-02 4.661571606993675232e-02 -9.385633282363414764e-03 -3.188423514366149902e-01 5.450080335140228271e-02 -5.713450908660888672e-02 1.076309829950332642e-01 -1.440938562154769897e-01 -1.230501905083656311e-01 9.830188006162643433e-02 1.030416041612625122e-01 1.720644980669021606e-01 3.417408838868141174e-02 1.257872730493545532e-01 1.307398974895477295e-01 -2.867885679006576538e-02
-1.645145565271377563e-02 1.744375564157962799e-02 -1.307237893342971802e-01 -2.559587657451629639e-01 -2.574266493320465088e-01 -1.831018626689910889e-01 -2.812817096710205078e-01 3.161893039941787720e-02 1.151185184717178345e-01 -1.141052576713263988e-03 1.518228054046630859e-01 2.592014074325561523e-01 2.000175788998603821e-02 -2.008445411920547485e-01 -3.195570781826972961e-02 -9.278885275125503540e-02 -2.601866424083709717e-02 6.915312260389328003e-02 1.134541183710098267e-01 -3.195144832134246826e-01 2.330246269702911377e-01 -2.590287923812866211e-01 2.468858212232589722e-01 2.813681960105895996e-01 -5.246774479746818542e-02 1.227143630385398865e-01 7.273878902196884155e-02 3.464333415031433105e-01 3.629038855433464050e-02 1.983874887228012085e-01 -3.082641959190368652e-02 1.279373168945312500e-01
3.523605465888977051e-01 7.455141842365264893e-02 -1.515245139598846436e-01 -3.601257801055908203e-01 -1.134999170899391174e-01 -3.571157529950141907e-02 -2.177703231573104858e-01 -1.853294968605041504e-01 -6.532057374715805054e-02 -1.638858914375305176e-01 1.274372935295104980e-01 3.246122002601623535e-01 -8.126746863126754761e-02 -3.130530565977096558e-02 -2.291275709867477417e-01 1.024721655994653702e-02 -1.015012785792350769e-01 8.357270807027816772e-02 1.998419165611267090e-01 -2.087738215923309326e-01 1.126277893781661987e-01 -3.489641547203063965e-01 -1.562941372394561768e-01 -1.220050035044550896e-03 -1.377249509096145630e-01 2.187971957027912140e-03 2.701342701911926270e-01 -2.169859856367111206e-01 6.232928857207298279e-02 -7.517516613006591797e-02 -6.784283090382814407e-03 -2.159899659454822540e-02
2.730763852596282959e-01 -1.617695838212966919e-01 -2.559728920459747314e-01 -1.409592330455780029e-01 -6.867165863513946533e-02 -4.726406931877136230e-01 -8.728585392236709595e-02 -1.031594648957252502e-01 8.031756430864334106e-02 -1.895325481891632080e-01 8.227902650833129883e-02 2.586003243923187256e-01 6.935283541679382324e-02 -9.724508970975875854e-02 -2.925702370703220367e-02 2.646722085773944855e-02 1.360355327051365748e-05 -5.463932827115058899e-02 -1.463707983493804932e-01 4.869053512811660767e-02 2.805400788784027100e-01 -3.372021615505218506e-01 -4.012200981378555298e-02 2.817221879959106445e-01 1.033017411828041077e-01 7.348068058490753174e-02 1.767465472221374512e-01 3.974440693855285645e-02 7.339914888143539429e-02 -1.397840231657028198e-01 -2.272477596998214722e-01 -1.001912802457809448e-01
3.582932353019714355e-01 -1.438967883586883545e-02 -2.549522817134857178e-01 -3.489237129688262939e-01 -1.663541048765182495e-01 -1.854577809572219849e-01 -1.940692067146301270e-01 -1.303581893444061279e-01 1.497491002082824707e-01 -2.561472356319427490e-01 2.005629837512969971e-01 3.714548796415328979e-02 3.360244631767272949e-01 -2.732406370341777802e-02 4.968865215778350830e-02 -1.103707775473594666e-01 5.386983230710029602e-02 -8.876511454582214355e-02 -2.396747320890426636e-01 -5.629350244998931885e-02 1.887750476598739624e-01 -3.018834888935089111e-01 -5.442950502038002014e-02 6.452593207359313965e-02 -7.708664983510971069e-02 2.174055278301239014e-01 -3.595622628927230835e-02 1.215662658214569092e-01 1.287591755390167236e-01 -9.883149713277816772e-02 7.576144486665725708e-02 5.779197439551353455e-02
7.217787951231002808e-02 5.303133279085159302e-02 -3.749987781047821045e-01 -9.165345132350921631e-02 -3.162765204906463623e-01 -1.342926472425460815e-01 -1.123290881514549255e-01 -1.915928125381469727e-01 4.088626056909561157e-02 -2.128021121025085449e-01 8.713982254266738892e-02 2.011829912662506104e-01 1.550627797842025757e-01 -2.907364070415496826e-01 -5.550242215394973755e-02 1.228113844990730286e-01 3.951466828584671021e-02 7.585646212100982666e-02 3.159197792410850525e-02 1.088168621063232422e-01 2.088969200849533081e-01 -2.531964778900146484e-01 -1.359569877386093140e-01 3.803593516349792480e-01 7.275142520666122437e-02 2.436861693859100342e-01 8.887289464473724365e-02 2.425373345613479614e-01 -5.465731397271156311e-02 1.403943002223968506e-01 1.206028368324041367e-02 9.220805764198303223e-02
3.751517087221145630e-02 -4.093322530388832092e-02 -1.080184951424598694e-01 -4.883050024509429932e-01 -1.254495382308959961e-01 -2.884342707693576813e-02 -1.510202586650848389e-01 2.234870567917823792e-02 -4.945954307913780212e-02 8.156944997608661652e-03 1.163744553923606873e-01 1.534440368413925171e-01 5.764408037066459656e-02 -1.174912154674530029e-01 -1.532416343688964844e-01 4.319152832031250000e-01 3.871281072497367859e-02 -1.129630133509635925e-01 2.237688899040222168e-01 -2.122670412063598633e-01 2.807998843491077423e-02 -2.045302987098693848e-01 -4.207724705338478088e-02 -1.572314463555812836e-02 -2.070857435464859009e-01 5.501993745565414429e-02 2.652768790721893311e-01 1.698937267065048218e-01 2.455457597970962524e-01 -7.521086931228637695e-02 -4.953341558575630188e-02 -2.694277167320251465e-01
3.725181519985198975e-01 -8.017063885927200317e-02 -2.598701715469360352e-01 -3.274644911289215088e-01 -1.320332437753677368e-01 -7.393857091665267944e-02 -1.260877549648284912e-01 -9.622146934270858765e-02 1.161483675241470337e-01 -1.103359758853912354e-01 -9.019084274768829346e-02 2.452597618103027344e-01 4.498530551791191101e-02 -2.278092205524444580e-01 6.728429347276687622e-02 9.723856300115585327e-02 -2.192184142768383026e-02 -7.639985531568527222e-02 1.892753094434738159e-01 -1.396700888872146606e-01 -1.182725727558135986e-01 -3.314499258995056152e-01 -2.319099754095077515e-02 6.870816648006439209e-02 -3.385978634469211102e-04 8.767680823802947998e-02 4.307498037815093994e-01 -1.877103000879287720e-01 1.167482435703277588e-01 -1.862014830112457275e-01 2.386892214417457581e-02 4.506932199001312256e-02
2.019204497337341309e-01 -3.001478500664234161e-02 -1.888881325721740723e-01 -7.621193677186965942e-02 1.021239906549453735e-01 -4.317089319229125977e-01 -2.439161837100982666e-01 9.451746940612792969e-02 -9.923479706048965454e-02 -8.705444633960723877e-02 -1.776085644960403442e-01 1.438933461904525757e-01 -2.680626809597015381e-01 -2.178458571434020996e-01 -6.563059240579605103e-02 1.316243316978216171e-02 1.013285592198371887e-01 1.128001958131790161e-01 2.365677207708358765e-01 -2.554246224462985992e-02 2.471460998058319092e-01 -4.532711952924728394e-02 -9.059334173798561096e-03 -5.818914249539375305e-02 3.010309338569641113e-01 -3.618255024775862694e-03 2.662588059902191162e-01 -2.594845741987228394e-02 8.387470245361328125e-02 -2.932056784629821777e-01 6.028523296117782593e-02 2.304086387157440186e-01
-3.878396004438400269e-02 -7.528940588235855103e-02 -7.720814645290374756e-02 -4.259247779846191406e-01 -1.289748102426528931e-01 -2.649022638797760010e-01 -1.762521266937255859e-01 -3.204854205250740051e-03 1.131793037056922913e-01 -1.963579952716827393e-01 -3.766309097409248352e-02 3.926634788513183594e-01 -1.183432564139366150e-01 -1.234923079609870911e-01 -7.646358013153076172e-02 3.374456465244293213e-01 2.875966429710388184e-01 -2.413540631532669067e-01 -1.032433882355690002e-01 -2.543417811393737793e-01 1.324286800809204578e-03 -2.022531181573867798e-01 -6.951459497213363647e-02 4.955187067389488220e-02 -1.290583461523056030e-01 8.346742391586303711e-02 7.767253369092941284e-02 1.733582653105258942e-02 3.245678916573524475e-02 -9.669516235589981079e-02 8.659113198518753052e-02 -1.387969553470611572e-01
1.855275183916091919e-01 6.782110035419464111e-02 -1.250659078359603882e-01 -4.438726902008056641e-01 -9.367353469133377075e-02 -2.541718482971191406e-01 -2.311548143625259399e-01 -3.138338029384613037e-01 -3.779835253953933716e-02 -2.340560965240001678e-02 2.119747996330261230e-01 -8.145528286695480347e-02 4.810949787497520447e-02 -1.651657074689865112e-01 -7.126855105161666870e-02 3.836757317185401917e-02 4.902414605021476746e-02 -2.795045077800750732e-01 1.894192844629287720e-01 -3.334698826074600220e-02 9.106190502643585205e-02 6.281470507383346558e-02 -1.691369116306304932e-01 -2.837079773598816246e-05 -3.476929664611816406e-02 -1.009807065129280090e-01 -3.498537465929985046e-02 3.571896255016326904e-01 -3.820364549756050110e-02 6.610874086618423462e-02 -1.169078499078750610e-01 -3.394819200038909912e-01
2.753059267997741699e-01 1.104806214570999146e-01 3.383028507232666016e-02 -3.014137446880340576e-01 1.084986142814159393e-02 -1.993627995252609253e-01 -1.960619539022445679e-01 -6.609095633029937744e-02 9.974013268947601318e-02 -2.876829206943511963e-01 1.797482669353485107e-01 5.303004011511802673e-02 -3.464062884449958801e-02 -2.601065635681152344e-01 -1.919401139020919800e-01 1.803876310586929321e-01 1.127732545137405396e-01 1.852048933506011963e-01 1.910029649734497070e-01 2.198609411716461182e-01 2.202286124229431152e-01 -3.377037346363067627e-01 6.911764293909072876e-02 1.057590991258621216e-01 -1.173583120107650757e-01 -2.449194043874740601e-01 2.150629907846450806e-01 -2.960352972149848938e-02 1.757096648216247559e-01 8.906359225511550903e-02 -2.542559802532196045e-02 -2.410915493965148926e-02
1.248526051640510559e-01 1.306442469358444214e-01 -1.280826181173324585e-01 -2.372464165091514587e-02 -3.619431555271148682e-01 -2.055576741695404053e-01 -1.722443401813507080e-01 -1.868477165699005127e-01 -5.452025309205055237e-02 -2.001744061708450317e-01 -3.626237809658050537e-02 3.401237726211547852e-01 -1.520917117595672607e-01 1.856596954166889191e-02 -4.808771610260009766e-02 -9.883283637464046478e-03 1.073319241404533386e-01 -9.023376554250717163e-02 3.822119534015655518e-02 -1.902588456869125366e-02 3.046769499778747559e-01 -5.497614741325378418e-01 6.926182657480239868e-02 1.056784018874168396e-02 -1.487331837415695190e-01 7.306939922273159027e-03 -6.405411660671234131e-02 1.716614216566085815e-01 1.882002353668212891e-01 5.485165864229202271e-02 -8.804372698068618774e-02 5.679560825228691101e-02
1.758120357990264893e-01 -1.697462201118469238e-01 -3.605460003018379211e-02 -1.812068521976470947e-01 -1.630289405584335327e-01 -7.612424343824386597e-02 -2.673400938510894775e-01 1.457268893718719482e-01 -5.476671829819679260e-02 -2.923175990581512451e-01 4.451610520482063293e-02 -1.749684289097785950e-02 -6.959254294633865356e-02 -6.992138922214508057e-02 -1.311032772064208984e-01 -5.336539447307586670e-02 -1.412012279033660889e-01 -7.862464338541030884e-02 2.469183802604675293e-01 -4.614033922553062439e-02 2.589961886405944824e-01 -2.966633737087249756e-01 -8.798778988420963287e-03 -1.645155698060989380e-01 3.525958657264709473e-01 -8.524608612060546875e-02 1.853598952293395996e-01 1.956142485141754150e-01 3.924435079097747803e-01 -1.578133851289749146e-01 -5.466668307781219482e-02 -5.465934053063392639e-02
2.377043664455413818e-01 -7.991924881935119629e-02 -7.129995524883270264e-02 -2.781115770339965820e-01 -2.261076271533966064e-01 -9.192793071269989014e-02 -3.127137944102287292e-02 -2.922278940677642822e-01 1.004918068647384644e-01 -6.949545443058013916e-02 1.555358320474624634e-01 2.048680335283279419e-01 4.787695780396461487e-02 -3.051548004150390625e-01 -1.457072049379348755e-01 3.584620952606201172e-01 9.795664995908737183e-02 9.134122729301452637e-02 8.850863575935363770e-02 -1.167736798524856567e-01 -9.657716751098632812e-02 -2.321136295795440674e-01 -4.606648907065391541e-02 1.477347314357757568e-01 -8.267359435558319092e-02 -8.948402106761932373e-02 9.693267941474914551e-02 1.330911368131637573e-01 2.576107084751129150e-01 -3.587560355663299561e-01 -7.715215533971786499e-02 -1.138783171772956848e-01
1.850082874298095703e-01 1.116947084665298462e-01 -1.946579068899154663e-01 -4.412747621536254883e-01 -6.942648440599441528e-02 -1.820455640554428101e-01 -8.493229001760482788e-02 -4.413789212703704834e-01 2.334031090140342712e-02 -3.961453586816787720e-02 -1.068805232644081116e-01 -6.211691070348024368e-03 -1.439562141895294189e-01 -1.127840206027030945e-01 2.294757030904293060e-02 -4.124132171273231506e-02 2.414772957563400269e-01 -1.564607918262481689e-01 -1.152420043945312500e-01 -5.437711253762245178e-03 1.694081276655197144e-01 -1.422908753156661987e-01 -1.734319627285003662e-01 -1.050397870130836964e-03 -1.456018686294555664e-01 -1.304445788264274597e-02 2.599744498729705811e-01 3.411378264427185059e-01 1.394196301698684692e-01 1.153753623366355896e-01 -1.259641647338867188e-01 -4.867652803659439087e-02
8.873206377029418945e-02 7.986195385456085205e-02 -1.536705642938613892e-01 -1.893910169601440430e-01 1.643648892641067505e-01 -1.174661889672279358e-01 -3.640938103199005127e-01 -2.460173517465591431e-01 1.537886708974838257e-01 -8.722788840532302856e-02 -2.365378104150295258e-02 2.877431213855743408e-01 -5.153580382466316223e-02 -2.125031650066375732e-01 -1.563637107610702515e-01 9.227087348699569702e-02 7.880377769470214844e-02 -4.901278764009475708e-02 -6.338575482368469238e-02 -7.317621260881423950e-03 -1.723592132329940796e-01 -2.361768782138824463e-01 -2.194371223449707031e-01 3.685085475444793701e-01 5.630129575729370117e-02 6.831730902194976807e-02 3.865430355072021484e-01 1.338008940219879150e-01 3.356190770864486694e-02 1.379977259784936905e-02 1.520600914955139160e-01 1.235050931572914124e-01
2.062082439661026001e-01 -3.524435684084892273e-02 -7.118464447557926178e-03 -1.939885318279266357e-01 -1.253452897071838379e-01 -2.965446710586547852e-01 -3.365074098110198975e-01 -3.928649798035621643e-02 2.854255139827728271e-01 -1.600496023893356323e-01 -3.827135264873504639e-02 -7.485600560903549194e-02 2.301629446446895599e-02 -3.903284370899200439e-01 -1.623623818159103394e-01 -1.033376008272171021e-01 -8.964493870735168457e-02 -9.597070515155792236e-02 -8.075579255819320679e-02 -2.295645773410797119e-01 8.152832090854644775e-02 7.155457139015197754e-02 -1.861519068479537964e-01 -1.013458818197250366e-01 2.081765085458755493e-01 2.742074728012084961e-01 2.500093579292297363e-01 1.373535022139549255e-02 1.853031069040298462e-01 -3.258420154452323914e-02 -1.083241030573844910e-01 -1.858306974172592163e-01
3.830134868621826172e-01 -1.178299561142921448e-01 -2.291791290044784546e-01 -2.310589253902435303e-01 -4.246712476015090942e-02 8.213663101196289062e-02 -3.225744366645812988e-01 -8.119345456361770630e-02 -1.187691278755664825e-02 -8.794213645160198212e-03 4.265812411904335022e-02 4.968396723270416260e-01 1.932193636894226074e-01 -9.941005706787109375e-02 -2.263628095388412476e-01 6.406254321336746216e-02 1.938227564096450806e-02 -1.077257767319679260e-01 3.772315755486488342e-02 3.945815935730934143e-02 1.297667175531387329e-01 -4.399457201361656189e-02 1.757060587406158447e-01 4.626624658703804016e-02 8.547019958496093750e-02 2.804590165615081787e-01 2.525789141654968262e-01 -5.117382854223251343e-02 1.669235378503799438e-01 -1.345680281519889832e-02 -1.250788420438766479e-01 -6.766467820852994919e-03
3.548979461193084717e-01 8.083612471818923950e-02 -1.151107475161552429e-01 -1.665313243865966797e-01 3.045140393078327179e-02 5.382085219025611877e-02 -2.441431730985641479e-01 -1.159106940031051636e-01 1.491774320602416992e-01 -1.482580155134201050e-01 2.645194232463836670e-01 4.901321977376937866e-02 -3.654701262712478638e-02 2.149989083409309387e-02 -1.784271001815795898e-01 1.962489634752273560e-01 2.279533073306083679e-02 -1.782016009092330933e-01 8.513369411230087280e-02 -7.916609197854995728e-02 1.787785589694976807e-01 -5.004647374153137207e-01 2.363576292991638184e-01 1.298218071460723877e-01 2.128255665302276611e-01 6.022776290774345398e-02 1.085648685693740845e-01 1.449113339185714722e-01 1.815866231918334961e-01 1.648943424224853516e-01 -4.721349105238914490e-02 -1.259897649288177490e-01
2.951510846614837646e-01 1.233961805701255798e-01 -1.748541295528411865e-01 -1.167087778449058533e-01 -2.641650140285491943e-01 -4.381219148635864258e-01 -1.724371165037155151e-01 -1.884495615959167480e-01 9.130366891622543335e-02 -3.897700011730194092e-01 1.672738343477249146e-01 2.481885403394699097e-01 1.219730526208877563e-01 2.107232110574841499e-03 -9.360171109437942505e-02 1.628458350896835327e-01 1.331286430358886719e-01 1.997678279876708984e-01 -4.849744960665702820e-02 -7.062524091452360153e-03 1.826631575822830200e-01 5.308261606842279434e-03 -2.240385115146636963e-02 5.870147421956062317e-02 1.189813762903213501e-01 1.497535407543182373e-01 4.514708742499351501e-02 -9.761755913496017456e-02 1.102824509143829346e-01 -4.822287708520889282e-02 -1.907195746898651123e-01 -1.734930425882339478e-01
9.853930026292800903e-02 -2.910351846367120743e-03 -8.891515433788299561e-02 -1.161922514438629150e-01 1.517418324947357178e-01 -2.882750034332275391e-01 5.071096867322921753e-02 1.277110725641250610e-01 1.305308286100625992e-02 -1.337602585554122925e-01 2.194996923208236694e-01 -7.342353463172912598e-02 1.770885586738586426e-01 -9.202001243829727173e-02 5.498730391263961792e-02 1.887624412775039673e-01 2.000638097524642944e-01 -2.608283236622810364e-02 1.868321895599365234e-01 -2.243515253067016602e-01 1.063670441508293152e-01 -1.764087080955505371e-01 -1.552236527204513550e-01 6.764422287233173847e-04 -1.090686842799186707e-01 5.608105659484863281e-02 1.507507860660552979e-01 1.097789630293846130e-01 3.252592682838439941e-02 -5.163312554359436035e-01 4.165874719619750977e-01 1.012675240635871887e-01
1.022558435797691345e-01 -4.260261729359626770e-02 -1.147734839469194412e-02 5.088590085506439209e-02 -2.274007499217987061e-01 4.091337695717811584e-02 -3.197428882122039795e-01 -3.207024037837982178e-01 2.755431532859802246e-01 -3.710562288761138916e-01 2.389427125453948975e-01 1.854908019304275513e-01 -6.329449266195297241e-02 -1.829280555248260498e-01 -2.159820683300495148e-02 7.408627867698669434e-02 -3.101460449397563934e-02 -1.416796892881393433e-01 7.179344445466995239e-02 -1.486414372920989990e-01 -8.802166581153869629e-02 -1.323457211256027222e-01 -1.176104843616485596e-01 2.804575860500335693e-02 1.881778389215469360e-01 2.321240156888961792e-01 1.385959982872009277e-01 -1.404577586799860001e-02 3.166912496089935303e-01 4.726362228393554688e-02 -2.598063647747039795e-01 1.054283156991004944e-01
1.467026323080062866e-01 -1.317130774259567261e-01 -1.046251431107521057e-01 -1.594988852739334106e-01 -4.387610033154487610e-02 9.379927814006805420e-02 -9.145155549049377441e-02 -3.076108992099761963e-01 6.494870781898498535e-02 1.857734168879687786e-03 4.539361596107482910e-02 3.963095843791961670e-01 1.081371083855628967e-01 1.899701058864593506e-01 -1.894074678421020508e-01 1.949077397584915161e-01 6.531010568141937256e-02 -3.693739697337150574e-02 -9.101300686597824097e-02 -1.215772051364183426e-02 1.802350729703903198e-01 -3.627298474311828613e-01 9.412808716297149658e-02 -7.031242549419403076e-02 -1.273269057273864746e-01 2.463545501232147217e-01 2.039684951305389404e-01 3.235974907875061035e-01 1.354039311408996582e-01 -1.349794119596481323e-01 2.176644653081893921e-01 -1.642165035009384155e-01
-1.057717055082321167e-01 6.550712138414382935e-02 -9.833340346813201904e-02 -3.986889719963073730e-01 -2.228774130344390869e-01 -1.416624188423156738e-01 -3.055075407028198242e-01 -1.002735495567321777e-01 5.894834175705909729e-03 -1.673995330929756165e-02 4.755451902747154236e-02 1.736235469579696655e-01 7.065317779779434204e-02 -2.126850634813308716e-01 -1.797929406166076660e-01 1.636823713779449463e-01 2.568345665931701660e-01 6.980199366807937622e-02 1.600127518177032471e-01 -9.743216633796691895e-02 7.459313422441482544e-02 -2.587569355964660645e-01 -2.310585677623748779e-01 -1.368201375007629395e-01 9.108510613441467285e-02 7.861471176147460938e-02 6.357883661985397339e-02 1.921120733022689819e-01 3.804330825805664062e-01 1.080673485994338989e-01 -1.915486901998519897e-01 4.019467532634735107e-02
3.455117940902709961e-01 1.965578943490982056e-01 -4.245300292968750000e-01 -6.842339783906936646e-02 -7.618154585361480713e-02 -1.663957685232162476e-01 -2.651692330837249756e-01 -1.795818805694580078e-01 -1.117690503597259521e-01 -2.065355181694030762e-01 -9.941381961107254028e-02 2.169678211212158203e-01 8.944083750247955322e-02 1.392617374658584595e-01 5.204636976122856140e-02 1.866589039564132690e-01 1.243855804204940796e-01 1.275116652250289917e-01 -6.866399943828582764e-02 -2.182819414883852005e-03 2.480539530515670776e-01 -2.902314066886901855e-01 -9.583502262830734253e-02 9.402286261320114136e-02 7.070858031511306763e-02 1.308390796184539795e-01 1.110087558627128601e-01 1.167110726237297058e-01 -1.189418956637382507e-01 -7.294936478137969971e-02 -7.016739994287490845e-02 -2.669772207736968994e-01
6.654721498489379883e-02 1.663136780261993408e-01 -1.871098577976226807e-01 -1.451468914747238159e-01 -1.297309994697570801e-01 -2.796387076377868652e-01 -1.436838321387767792e-02 2.758891880512237549e-02 1.740756481885910034e-01 -3.259720504283905029e-01 -1.713654845952987671e-01 2.853868007659912109e-01 2.263440638780593872e-01 -2.756526470184326172e-01 1.935296878218650818e-02 -8.686955273151397705e-02 9.871055930852890015e-02 1.560748904012143612e-03 2.263983786106109619e-01 -1.521919667720794678e-01 2.013380825519561768e-01 -2.935422360897064209e-01 1.470060497522354126e-01 1.931585967540740967e-01 5.934980884194374084e-02 1.055905595421791077e-01 4.416683688759803772e-02 2.806023955345153809e-01 2.109638974070549011e-02 2.448515295982360840e-01 -8.596190065145492554e-02 -1.981300301849842072e-02
1.989409178495407104e-01 -8.293657749891281128e-02 -2.561866044998168945e-01 -8.464948832988739014e-02 -9.464185684919357300e-02 -2.081428170204162598e-01 -2.712589800357818604e-01 -9.814620763063430786e-02 -2.048106193542480469e-01 -1.165502816438674927e-01 6.904990226030349731e-02 2.205315530300140381e-01 7.223130017518997192e-02 1.127424538135528564e-01 -1.213574931025505066e-01 2.110635936260223389e-01 6.356524676084518433e-02 2.381615042686462402e-01 1.522221267223358154e-01 -9.851831942796707153e-03 3.681505322456359863e-01 -1.469280570745468140e-01 -6.729664653539657593e-02 5.340288579463958740e-02 1.905839145183563232e-01 3.264277279376983643e-01 5.988689884543418884e-02 -3.011314012110233307e-02 1.639566123485565186e-01 -7.802692055702209473e-02 -2.162881642580032349e-01 -2.888954579830169678e-01
2.026999741792678833e-01 3.611984103918075562e-02 -3.844070434570312500e-02 -1.726193577051162720e-01 -1.762023717164993286e-01 1.026458367705345154e-01 -1.859125643968582153e-01 -2.157954722642898560e-01 -5.129746720194816589e-02 -1.789327114820480347e-01 1.159411743283271790e-01 1.642766743898391724e-01 2.297704964876174927e-01 -2.726629376411437988e-01 9.572381526231765747e-02 -3.996965533588081598e-04 2.556932270526885986e-01 -4.173451103270053864e-03 8.321309089660644531e-02 -1.164680793881416321e-01 3.310029804706573486e-01 -2.977433502674102783e-01 5.124864727258682251e-02 5.392198264598846436e-02 1.776756048202514648e-01 2.060152888298034668e-01 9.646608680486679077e-02 2.595435976982116699e-01 -1.299250405281782150e-02 3.032461404800415039e-01 -2.066018879413604736e-01 1.308182179927825928e-01
2.477384805679321289e-01 1.290428042411804199e-01 -2.334689199924468994e-01 -1.941612958908081055e-01 -1.015582494437694550e-02 -3.987559676170349121e-01 -1.558959782123565674e-01 -1.355255544185638428e-01 -1.492897272109985352e-01 -1.862515658140182495e-01 -1.007998287677764893e-01 2.793743312358856201e-01 1.663578748703002930e-01 -2.039539068937301636e-02 -7.907527685165405273e-02 3.238398134708404541e-01 -3.543237224221229553e-02 1.604027003049850464e-01 5.729971081018447876e-02 6.960534304380416870e-02 3.519462943077087402e-01 -1.529144942760467529e-01 6.536068767309188843e-02 1.382356733083724976e-01 9.954614192247390747e-02 2.378045767545700073e-01 1.760996878147125244e-01 6.640250235795974731e-02 3.260730579495429993e-02 -1.560942921787500381e-02 7.654836867004632950e-03 -1.859949380159378052e-01
2.660463452339172363e-01 1.950233578681945801e-01 -3.879033625125885010e-01 -1.763560175895690918e-01 -3.769605234265327454e-02 -1.005654633045196533e-01 -5.918594077229499817e-02 -1.559614837169647217e-01 2.375794760882854462e-02 -3.072729408740997314e-01 -8.073621988296508789e-02 2.636592686176300049e-01 5.607123672962188721e-02 -9.415625035762786865e-02 5.372127052396535873e-03 8.054941147565841675e-02 -1.429632902145385742e-01 2.728424966335296631e-01 1.097662821412086487e-01 -2.656448632478713989e-03 2.274960577487945557e-01 -2.412303723394870758e-02 1.983889937400817871e-02 1.505089998245239258e-01 7.772626727819442749e-02 1.779721677303314209e-01 1.281359344720840454e-01 8.694554865360260010e-02 2.026761919260025024e-01 -2.080876082181930542e-01 -2.708694934844970703e-01 -2.809785306453704834e-01
-1.990924589335918427e-02 -1.837992519140243530e-01 -2.436515688896179199e-01 -1.413816064596176147e-01 -2.842029631137847900e-01 1.212366111576557159e-02 -5.126137658953666687e-02 9.734743274748325348e-03 2.558873593807220459e-01 -2.381427884101867676e-01 1.944718509912490845e-02 3.540129363536834717e-01 2.178588062524795532e-01 -5.622578039765357971e-02 -1.084950566291809082e-01 -4.538843408226966858e-02 2.171032577753067017e-01 9.174339473247528076e-03 5.481765791773796082e-02 -6.760238111019134521e-02 5.274441838264465332e-01 2.456455081701278687e-01 -3.323438763618469238e-02 -1.299635469913482666e-01 -9.194916486740112305e-02 9.739899635314941406e-02 1.694179177284240723e-01 -5.981617048382759094e-02 -1.250009285286068916e-03 -1.091746315360069275e-01 -1.269879043102264404e-01 -2.969536185264587402e-02
1.395526826381683350e-01 3.867409378290176392e-02 -1.318648308515548706e-01 -2.169114351272583008e-01 -3.264633119106292725e-01 -3.477874994277954102e-01 -8.806955814361572266e-02 3.672080487012863159e-02 -7.570704817771911621e-02 -3.127585351467132568e-01 -9.105645120143890381e-02 1.577505022287368774e-01 -6.244196742773056030e-02 -1.343947499990463257e-01 -3.755553439259529114e-02 1.052830442786216736e-01 1.103865355253219604e-01 1.066792383790016174e-01 2.580549381673336029e-02 -1.087293028831481934e-01 5.348560586571693420e-02 -3.659852966666221619e-02 -1.050517633557319641e-01 2.918199822306632996e-02 2.221581041812896729e-01 -2.611819505691528320e-01 2.495299279689788818e-01 3.808832764625549316e-01 1.223260685801506042e-01 -1.688644886016845703e-01 2.935357391834259033e-01 -8.877512067556381226e-03
3.223188221454620361e-01 3.859006240963935852e-02 -2.391740381717681885e-01 4.728798568248748779e-02 -1.999108344316482544e-01 -2.894026637077331543e-01 -1.794215589761734009e-01 -2.726478874683380127e-01 -7.733682543039321899e-02 -3.690852224826812744e-01 2.825501263141632080e-01 8.216462284326553345e-02 -2.613160945475101471e-02 -1.990361660718917847e-01 2.214517444372177124e-02 7.780033349990844727e-02 -9.058477729558944702e-02 -6.984455883502960205e-02 -1.136248838156461716e-02 -4.372899979352951050e-02 3.944723308086395264e-01 -2.825606167316436768e-01 5.209003388881683350e-02 1.876173466444015503e-01 7.842975109815597534e-02 1.442348510026931763e-01 -3.286225348711013794e-02 -3.621413931250572205e-02 -5.370781943202018738e-02 -3.529381379485130310e-02 -9.252072311937808990e-03 -8.515927195549011230e-02
2.571398913860321045e-01 -7.463766261935234070e-03 -3.176390826702117920e-01 -1.097912415862083435e-01 -1.830493807792663574e-01 -2.494530230760574341e-01 -1.911767870187759399e-01 -1.890469491481781006e-01 -1.852012425661087036e-02 -2.439948469400405884e-01 1.255100220441818237e-01 3.403438031673431396e-01 1.202552095055580139e-01 6.785916537046432495e-02 1.393708288669586182e-01 5.277184769511222839e-02 -1.517853606492280960e-02 1.482929289340972900e-01 2.123516052961349487e-01 -6.843940168619155884e-02 1.294731795787811279e-01 -1.432669013738632202e-01 -1.382642192766070366e-03 3.433338701725006104e-01 2.753499150276184082e-01 1.854646205902099609e-01 1.334324330091476440e-01 7.183000445365905762e-02 -8.102023974061012268e-03 -7.907039672136306763e-02 -1.768176704645156860e-01 -1.489542424678802490e-01
2.428295910358428955e-01 1.133442819118499756e-01 -1.094272956252098083e-01 1.434281002730131149e-03 -2.914130389690399170e-01 -1.659626662731170654e-01 -2.097398191690444946e-01 -1.851698458194732666e-01 3.199448883533477783e-01 6.515498459339141846e-02 1.677088290452957153e-01 2.018320560455322266e-01 5.122085660696029663e-02 1.706143915653228760e-01 2.899251319468021393e-02 1.538280248641967773e-01 2.060196548700332642e-01 -1.256934851408004761e-01 1.892482638359069824e-01 -3.448687791824340820e-01 6.118266656994819641e-02 -1.975190043449401855e-01 -9.770300239324569702e-02 -1.771771162748336792e-01 -7.614167779684066772e-02 -2.049263715744018555e-01 1.809549778699874878e-01 1.618988066911697388e-01 2.929999232292175293e-01 5.407038703560829163e-02 -2.214278094470500946e-02 -3.255645930767059326e-02
3.913023769855499268e-01 -4.405107349157333374e-02 6.912431120872497559e-02 -2.764092683792114258e-01 -1.487948596477508545e-01 -1.539338827133178711e-01 -1.982438564300537109e-01 -2.324690073728561401e-01 -7.778338342905044556e-02 -2.900826632976531982e-01 1.099696680903434753e-01 9.286131709814071655e-02 1.057908013463020325e-01 1.087521836161613464e-01 -1.980398595333099365e-02 1.310448199510574341e-01 -2.584328055381774902e-01 -6.781716644763946533e-02 1.474225670099258423e-01 1.587178707122802734e-01 2.929618358612060547e-01 -1.621251702308654785e-01 -2.925959527492523193e-01 -4.989415407180786133e-02 -1.632463373243808746e-02 1.720282435417175293e-01 8.356379112228751183e-04 2.999138832092285156e-01 -3.062226437032222748e-02 4.115150496363639832e-02 -1.031700819730758667e-01 -1.465476453304290771e-01
2.894357144832611084e-01 1.065125837922096252e-01 6.460947915911674500e-03 -8.205396682024002075e-02 -2.311912626028060913e-01 -2.791899256408214569e-02 -2.147014588117599487e-01 9.087440371513366699e-02 1.317723691463470459e-01 -2.321513835340738297e-03 1.509917676448822021e-01 3.555223345756530762e-01 -2.034767270088195801e-01 -1.494694501161575317e-01 -1.576047688722610474e-01 1.428422331809997559e-02 -3.068093769252300262e-02 -2.723588943481445312e-01 5.361163988709449768e-02 -1.414524316787719727e-01 2.929333448410034180e-01 -2.002718672156333923e-02 -1.985623985528945923e-01 5.589025467634201050e-02 -2.719176411628723145e-01 -1.726727336645126343e-01 2.782067954540252686e-01 -4.642985761165618896e-02 3.224731236696243286e-02 -9.634026139974594116e-02 2.882557511329650879e-01 1.751700937747955322e-01
1.201113387942314148e-01 7.243838161230087280e-02 1.515745073556900024e-01 5.514663644134998322e-03 -1.039476543664932251e-01 2.031630873680114746e-01 -1.127825602889060974e-01 1.257576495409011841e-01 -9.743865579366683960e-03 8.734689094126224518e-03 1.560584306716918945e-01 7.346323691308498383e-03 6.273218244314193726e-02 -1.423968076705932617e-01 1.480304896831512451e-01 1.559391766786575317e-01 -3.661083057522773743e-02 -3.167588114738464355e-01 2.015777528285980225e-01 -8.937227725982666016e-02 2.640208303928375244e-01 -2.479822337627410889e-01 -2.293582558631896973e-01 4.355733469128608704e-02 5.698138847947120667e-02 1.617844551801681519e-01 2.301743775606155396e-01 1.175435855984687805e-01 5.780373215675354004e-01 -1.393264811486005783e-02 8.472965657711029053e-02 8.923771977424621582e-02
2.277396619319915771e-01 1.339507848024368286e-01 -2.086310833692550659e-01 -4.117300212383270264e-01 -3.648294135928153992e-02 4.942039027810096741e-02 -6.205361708998680115e-02 -7.182012498378753662e-02 1.387014091014862061e-01 -2.381002604961395264e-01 2.511184513568878174e-01 1.980070322751998901e-01 -1.166585832834243774e-01 -1.513115465641021729e-01 1.191186755895614624e-01 1.227145195007324219e-01 3.936681896448135376e-02 1.021402794867753983e-02 4.067142009735107422e-01 -8.576936274766921997e-02 -5.023493245244026184e-02 -3.509846329689025879e-01 1.491887271404266357e-01 2.084210515022277832e-03 -7.430550456047058105e-02 2.266881763935089111e-01 4.692226648330688477e-02 -5.396331101655960083e-02 5.855535343289375305e-02 -4.118286538869142532e-03 8.780084550380706787e-02 2.546211481094360352e-01
1.989881694316864014e-01 7.534763962030410767e-02 -1.651366353034973145e-01 -1.720853298902511597e-01 1.299384385347366333e-01 -2.460904866456985474e-01 -1.585004925727844238e-01 -1.171698495745658875e-01 5.601787567138671875e-02 -2.242494672536849976e-01 2.409622520208358765e-01 2.643504142761230469e-01 1.355238854885101318e-01 -9.588988870382308960e-02 -3.618574887514114380e-02 3.588543832302093506e-02 -5.213350802659988403e-02 -6.483770161867141724e-02 7.675493508577346802e-02 1.998092383146286011e-01 2.340006232261657715e-01 -2.974587976932525635e-01 -2.808754742145538330e-01 1.969608105719089508e-02 5.527919530868530273e-02 5.096247196197509766e-01 7.373162358999252319e-02 -1.743928156793117523e-02 -1.018678545951843262e-01 -6.973677780479192734e-03 -4.438591375946998596e-02 1.177087500691413879e-01
-5.879713594913482666e-02 1.606916338205337524e-01 -1.327900439500808716e-01 -9.698794037103652954e-02 -5.192157253623008728e-02 -1.665750741958618164e-01 -2.464384883642196655e-01 1.691542416810989380e-01 -2.167955785989761353e-01 -9.175820741802453995e-04 3.653009608387947083e-02 6.096333265304565430e-02 -4.358337447047233582e-02 -2.729985415935516357e-01 2.223285101354122162e-02 8.950364589691162109e-02 9.737221896648406982e-02 -3.069720566272735596e-01 1.144911348819732666e-01 -5.801926925778388977e-02 3.115094304084777832e-01 -6.087747216224670410e-02 -4.068116545677185059e-01 -7.830322720110416412e-03 1.850637793540954590e-01 3.304419517517089844e-01 -1.964683681726455688e-01 1.469173729419708252e-01 1.574317961931228638e-01 -1.027804464101791382e-01 2.409913986921310425e-01 5.804123729467391968e-02
3.232864737510681152e-01 6.821328401565551758e-02 1.199292093515396118e-01 -2.355738729238510132e-01 -1.849755793809890747e-01 -5.821543186902999878e-02 5.434442684054374695e-02 -1.001114323735237122e-01 3.881243169307708740e-01 -3.694856166839599609e-02 3.391579259186983109e-03 1.757171154022216797e-01 8.089365065097808838e-02 -1.045269593596458435e-01 -1.573010534048080444e-01 3.129026591777801514e-01 2.368875592947006226e-01 -1.072456017136573792e-01 -3.114038845524191856e-04 -1.206348538398742676e-01 2.855778038501739502e-01 -1.142693832516670227e-01 -3.696188330650329590e-02 2.908883383497595787e-03 3.375978469848632812e-01 6.505797058343887329e-02 1.170620024204254150e-01 1.627826988697052002e-01 1.244240179657936096e-01 -1.028682813048362732e-01 2.691346108913421631e-01 1.109005957841873169e-01
9.802848100662231445e-02 -8.670831471681594849e-02 -2.097327262163162231e-01 -2.450773715972900391e-01 1.430724412202835083e-01 -3.039928674697875977e-01 -2.555015087127685547e-01 -2.347621768712997437e-01 1.812707446515560150e-02 -2.889999151229858398e-01 -2.389073371887207031e-01 4.206593036651611328e-01 1.733211725950241089e-01 6.681421399116516113e-02 6.796318921260535717e-04 5.531484633684158325e-02 1.683326512575149536e-01 9.533363580703735352e-02 -2.483855932950973511e-02 -1.041055619716644287e-01 1.596947014331817627e-01 -2.526243776082992554e-02 -2.434887886047363281e-01 2.985600940883159637e-02 -2.215493917465209961e-01 2.679261565208435059e-01 6.794195622205734253e-02 5.547599121928215027e-02 -1.840704865753650665e-02 -6.410849094390869141e-02 -7.694888859987258911e-02 -1.263740509748458862e-01
4.592527151107788086e-01 -4.265666380524635315e-02 -2.283906340599060059e-01 -3.882418572902679443e-02 -1.409882456064224243e-01 -2.181786745786666870e-01 -1.212433278560638428e-01 -1.302410960197448730e-01 6.460409611463546753e-02 -2.589406967163085938e-01 2.465366758406162262e-02 1.712329089641571045e-01 1.031351983547210693e-01 -1.225511580705642700e-01 -2.413879483938217163e-01 -2.298026345670223236e-02 -4.444250091910362244e-02 6.867884844541549683e-02 3.728374093770980835e-02 -4.852716624736785889e-02 4.241207242012023926e-01 -3.537302017211914062e-01 -1.917919963598251343e-01 1.733697652816772461e-01 1.196011900901794434e-02 1.688639223575592041e-01 -5.299084633588790894e-02 -1.602478921413421631e-01 1.408981159329414368e-02 9.561254084110260010e-02 9.139392524957656860e-03 -4.781905154231935740e-04
3.804960548877716064e-01 -4.089457169175148010e-02 3.668845444917678833e-02 -1.231771148741245270e-02 -1.010601595044136047e-01 1.282244175672531128e-01 -1.283058226108551025e-01 -1.322624385356903076e-01 1.494428366422653198e-01 -2.527264654636383057e-01 1.263708155602216721e-02 1.790588945150375366e-01 -1.467071324586868286e-01 -3.554136753082275391e-01 -2.683777213096618652e-01 6.187448278069496155e-02 1.146988794207572937e-01 -1.303853988647460938e-01 -5.608634557574987411e-03 2.312783896923065186e-02 1.631653308868408203e-01 1.219362467527389526e-01 -1.617163717746734619e-01 -6.609555333852767944e-03 -4.497989267110824585e-02 2.076334953308105469e-01 2.453322522342205048e-02 -6.760381907224655151e-02 5.182327032089233398e-01 6.765063107013702393e-02 -1.540287733078002930e-01 -6.112581863999366760e-02
-1.349862962961196899e-01 9.019659459590911865e-02 -9.895437955856323242e-02 -1.300565153360366821e-01 5.380043014883995056e-02 -2.630578875541687012e-01 -1.982531845569610596e-01 -2.154318690299987793e-01 1.206478402018547058e-01 -2.872456610202789307e-01 -1.324716210365295410e-01 -4.902953654527664185e-02 -3.580788895487785339e-02 -5.397437885403633118e-02 7.583212852478027344e-02 8.134806901216506958e-02 -1.294268667697906494e-01 -3.247013688087463379e-02 3.509286344051361084e-01 -7.326992601156234741e-02 4.809701442718505859e-01 1.282579153776168823e-01 -1.146363615989685059e-01 -1.963471919298171997e-01 3.183282613754272461e-01 4.646161198616027832e-02 1.525947749614715576e-01 6.406515091657638550e-02 3.377685695886611938e-02 -2.176683768630027771e-02 2.700854539871215820e-01 6.559154391288757324e-02
2.737069427967071533e-01 -2.382114529609680176e-02 -6.771986931562423706e-02 -1.176411062479019165e-01 5.225041508674621582e-02 -2.149266004562377930e-01 -3.043878376483917236e-01 -1.487395763397216797e-01 1.824475675821304321e-01 -1.274650990962982178e-01 2.038084566593170166e-01 1.168379411101341248e-01 7.343696057796478271e-02 -1.440401226282119751e-01 1.821938902139663696e-01 2.007654458284378052e-01 7.338857650756835938e-02 3.001253306865692139e-02 2.934420108795166016e-01 6.081138923764228821e-02 8.159669488668441772e-02 -4.647628664970397949e-01 -3.098696172237396240e-01 -2.989026345312595367e-02 -1.163233295083045959e-01 2.636924944818019867e-02 -2.178440801799297333e-02 1.313220709562301636e-01 5.472368746995925903e-02 1.489141881465911865e-01 -5.580221861600875854e-02 2.492562532424926758e-01
2.160768508911132812e-01 2.032111585140228271e-02 -8.201870322227478027e-02 -7.690150290727615356e-02 -8.798407763242721558e-02 -1.058538258075714111e-01 2.391466200351715088e-01 -2.322579473257064819e-01 -2.257411181926727295e-01 -4.204002618789672852e-01 3.048456013202667236e-01 1.248384118080139160e-01 1.749654710292816162e-01 7.759268581867218018e-02 -3.241253644227981567e-02 1.424095593392848969e-02 -4.544285312294960022e-02 -1.342419385910034180e-01 1.091155260801315308e-01 3.893278911709785461e-02 1.735205650329589844e-01 -3.390783071517944336e-01 -8.648224920034408569e-02 1.603639125823974609e-01 -1.645289957523345947e-01 2.006032764911651611e-01 2.269125431776046753e-01 2.322494238615036011e-01 1.299444437026977539e-01 -1.624414324760437012e-01 5.147837102413177490e-02 -7.501775771379470825e-02
7.514441758394241333e-02 1.319381594657897949e-01 -5.515440180897712708e-02 -2.667601108551025391e-01 -1.604219377040863037e-01 -3.161037862300872803e-01 -2.083916366100311279e-01 -4.493344109505414963e-03 1.070250645279884338e-01 -1.799932420253753662e-01 1.052035018801689148e-01 -9.587559103965759277e-02 -6.333672255277633667e-02 -1.377380341291427612e-01 2.213774770498275757e-01 3.491537868976593018e-01 4.066868871450424194e-02 -4.538718238472938538e-02 1.016637533903121948e-01 -7.937831804156303406e-03 3.440049290657043457e-01 -3.017022907733917236e-01 -7.819401472806930542e-02 6.755171716213226318e-02 1.264417767524719238e-01 -2.232210636138916016e-01 -3.791427984833717346e-02 1.503910720348358154e-01 2.521928846836090088e-01 -1.429384201765060425e-01 -1.838635504245758057e-01 1.837524175643920898e-01
2.426285296678543091e-01 -9.749370813369750977e-02 -1.400531362742185593e-02 -1.042384803295135498e-01 -5.582749098539352417e-02 -1.097880005836486816e-01 -3.750721216201782227e-01 -7.288436591625213623e-02 3.371667861938476562e-01 -3.729804456233978271e-01 6.373479962348937988e-02 2.834677994251251221e-01 2.059485465288162231e-01 -1.075692772865295410e-01 -2.658637464046478271e-01 7.473329454660415649e-02 1.473988145589828491e-01 -6.306699663400650024e-02 1.350078582763671875e-01 -9.094585478305816650e-02 5.752345919609069824e-02 -7.647181302309036255e-02 -2.497058808803558350e-01 1.612547598779201508e-02 -1.148776635527610779e-01 1.454185545444488525e-01 1.172377541661262512e-01 1.667858101427555084e-02 -1.262480020523071289e-01 1.884827315807342529e-01 -2.535181641578674316e-01 6.215100362896919250e-02
7.035899907350540161e-02 5.400325730443000793e-02 -1.724972128868103027e-01 -9.500385075807571411e-02 2.186193317174911499e-01 -1.609715819358825684e-01 -2.513555586338043213e-01 -9.624408930540084839e-02 1.171830948442220688e-02 -1.840651631355285645e-01 -5.747325345873832703e-02 1.818214915692806244e-02 7.583901751786470413e-04 -2.141869664192199707e-01 -1.864202171564102173e-01 1.585833877325057983e-01 4.711745679378509521e-02 1.339655220508575439e-01 4.247873127460479736e-01 -4.429339617490768433e-02 1.335352510213851929e-01 1.212733425199985504e-02 -4.115628898143768311e-01 -3.772914037108421326e-02 4.410192668437957764e-01 2.378901243209838867e-01 -5.815675854682922363e-02 4.476030357182025909e-03 1.008122190833091736e-01 -6.454966217279434204e-02 -5.714399367570877075e-02 1.811516471207141876e-02
1.859027147293090820e-01 -2.911942638456821442e-02 -1.996418833732604980e-01 -2.402681112289428711e-01 -8.486293256282806396e-02 -2.626446783542633057e-01 -1.880813837051391602e-01 -2.978231608867645264e-01 2.063425816595554352e-02 -3.413290977478027344e-01 2.202830463647842407e-01 2.167790830135345459e-01 3.816467896103858948e-02 -1.221570372581481934e-01 -1.077613532543182373e-01 4.117609187960624695e-02 7.854156196117401123e-03 1.282299757003784180e-01 -8.772906661033630371e-02 -1.239974424242973328e-01 3.624117374420166016e-01 -7.494090497493743896e-02 -1.572159081697463989e-01 -6.066028028726577759e-02 6.428125500679016113e-02 2.956359684467315674e-01 1.287608593702316284e-01 -1.439693123102188110e-01 3.858993574976921082e-02 3.152055665850639343e-02 -2.392465919256210327e-01 1.764129847288131714e-01
3.061873316764831543e-01 -1.242335960268974304e-01 6.942241452634334564e-03 3.276888132095336914e-01 -3.349418565630912781e-02 -2.681111693382263184e-01 -2.509969174861907959e-01 1.588149517774581909e-01 -1.638922840356826782e-01 -1.367629021406173706e-01 7.212517410516738892e-02 3.705922961235046387e-01 2.288638614118099213e-02 8.887138962745666504e-02 1.122379824519157410e-01 -4.126357659697532654e-02 2.481132000684738159e-01 -1.089094206690788269e-02 -8.832722087390720844e-04 -1.422999650239944458e-01 3.597975373268127441e-01 -7.139822840690612793e-02 -8.259179443120956421e-02 9.768087416887283325e-02 -1.308955401182174683e-01 1.893886327743530273e-01 5.842724069952964783e-02 3.350105583667755127e-01 -5.485303327441215515e-02 -2.360942028462886810e-02 6.891207396984100342e-02 -3.906687349081039429e-02
1.945636272430419922e-01 2.379308491945266724e-01 -3.134840726852416992e-02 -2.867421209812164307e-01 -1.245653182268142700e-01 9.063682518899440765e-03 -9.922782331705093384e-02 -2.045712172985076904e-01 7.346284110099077225e-03 -2.546028792858123779e-01 -5.252759158611297607e-02 1.054615974426269531e-01 3.063283860683441162e-02 5.140056088566780090e-02 -2.926500439643859863e-01 1.729776114225387573e-01 -8.315085433423519135e-03 -1.277194023132324219e-01 1.103370413184165955e-01 -4.214168526232242584e-03 2.232994139194488525e-01 8.782657980918884277e-02 -2.885474860668182373e-01 1.563251018524169922e-01 1.483806520700454712e-01 -1.462837606668472290e-01 -8.555685728788375854e-02 3.356186449527740479e-01 2.877833247184753418e-01 -2.636127173900604248e-01 2.069283425807952881e-01 6.913635879755020142e-02
1.514392066746950150e-02 -1.442743241786956787e-01 -7.938589155673980713e-02 -1.994132399559020996e-01 -2.473271191120147705e-01 -7.765652984380722046e-02 -1.641581207513809204e-02 -1.566373854875564575e-01 -1.172141209244728088e-01 -1.514592170715332031e-01 -5.990695953369140625e-02 -1.546197338029742241e-03 -4.615435376763343811e-02 -1.649575829505920410e-01 -3.264959156513214111e-01 -1.252413690090179443e-01 -1.642144173383712769e-01 -9.593745693564414978e-03 1.965569555759429932e-01 -1.503678113222122192e-01 2.978929877281188965e-01 -1.179674733430147171e-02 -1.065217927098274231e-01 6.763417273759841919e-02 3.943308293819427490e-01 1.394394338130950928e-01 2.766773998737335205e-01 2.492755055427551270e-01 -5.957161635160446167e-02 -3.013578951358795166e-01 1.312378197908401489e-01 1.751106530427932739e-01
3.008487224578857422e-01 -1.690281555056571960e-02 -1.853569000959396362e-01 -1.540102064609527588e-01 5.567592382431030273e-02 -2.143860310316085815e-01 -4.339338745921850204e-03 -3.563396334648132324e-01 1.320474445819854736e-01 -1.282871514558792114e-01 1.238137930631637573e-01 2.521615922451019287e-01 8.152285963296890259e-02 -9.294679015874862671e-02 -9.885559976100921631e-02 -9.943439066410064697e-02 -2.559730708599090576e-01 5.651705712080001831e-02 -5.310675129294395447e-02 -9.200177341699600220e-02 2.678866684436798096e-01 -1.304717957973480225e-01 -3.474765717983245850e-01 6.976820528507232666e-02 -1.566665470600128174e-01 -4.281626641750335693e-02 2.040706947445869446e-02 3.574100732803344727e-01 -2.389985620975494385e-01 -8.156435191631317139e-02 6.233305484056472778e-02 -1.035694107413291931e-01
6.552423536777496338e-02 4.723418503999710083e-02 -2.031121402978897095e-02 -1.518127024173736572e-01 -1.343127042055130005e-01 1.323439031839370728e-01 1.573584824800491333e-01 -2.788592278957366943e-01 3.022734820842742920e-01 4.538786038756370544e-02 2.519332170486450195e-01 4.198511242866516113e-01 -9.336587041616439819e-02 -1.053659245371818542e-02 -2.158384323120117188e-01 1.334817707538604736e-01 8.294463157653808594e-02 1.214788630604743958e-01 8.580304682254791260e-02 -4.458340257406234741e-02 4.742262661457061768e-01 6.757990270853042603e-02 -1.531701087951660156e-01 -1.573326587677001953e-01 5.720086768269538879e-02 1.246100813150405884e-01 1.971846818923950195e-01 -5.108673498034477234e-02 1.904285252094268799e-01 -6.741230934858322144e-02 -3.119171410799026489e-02 -1.216543763875961304e-01
1.212722659111022949e-01 1.539065986871719360e-01 9.714981168508529663e-02 -2.106786370277404785e-01 -1.499709039926528931e-01 -5.265216529369354248e-02 -1.015868410468101501e-01 8.332865312695503235e-03 -3.938654437661170959e-02 -1.734615117311477661e-01 2.231547534465789795e-01 2.334217131137847900e-01 6.919924169778823853e-02 -5.012870952486991882e-02 -1.242209747433662415e-01 3.096579015254974365e-01 3.679444491863250732e-01 -2.571210265159606934e-01 7.392422854900360107e-02 -1.473248302936553955e-01 6.857609748840332031e-02 -1.136531233787536621e-01 -2.940435111522674561e-01 -1.512050926685333252e-01 2.572041153907775879e-01 -6.807617098093032837e-02 1.967663615942001343e-01 2.650429904460906982e-01 -1.328125596046447754e-02 -3.047593310475349426e-02 2.749769687652587891e-01 -7.420673221349716187e-02
3.842201530933380127e-01 -1.770213618874549866e-02 -2.259804904460906982e-01 -3.436623215675354004e-01 5.156655982136726379e-02 -3.693094551563262939e-01 -4.603598266839981079e-02 -1.010359823703765869e-01 -7.086639851331710815e-02 -2.390172481536865234e-01 1.026588082313537598e-01 2.578399181365966797e-01 1.606136411428451538e-01 6.901343166828155518e-02 -9.623018093407154083e-03 4.448514431715011597e-02 -7.746669650077819824e-02 -2.984471991658210754e-02 3.192087709903717041e-01 -4.297135770320892334e-02 2.154612913727760315e-02 -2.788936197757720947e-01 5.826643854379653931e-02 4.900510981678962708e-02 -7.619038224220275879e-02 5.883958935737609863e-02 2.427066303789615631e-02 -8.303569629788398743e-03 3.842494189739227295e-01 1.882353681139647961e-03 -2.894131466746330261e-02 -8.138188719749450684e-02
2.827531993389129639e-01 9.407928586006164551e-02 -1.210820823907852173e-01 -3.139098361134529114e-02 -2.352858781814575195e-01 -1.819417327642440796e-01 -1.553491652011871338e-01 -1.411270648241043091e-01 3.212806880474090576e-01 -1.477459724992513657e-02 2.417965978384017944e-02 2.117984592914581299e-01 -2.373204566538333893e-03 4.901216551661491394e-02 4.947564378380775452e-02 1.461288928985595703e-01 4.566332697868347168e-01 -1.663847714662551880e-01 1.596151441335678101e-01 -2.021245211362838745e-01 5.312406644225120544e-02 -1.793928593397140503e-01 -1.669790893793106079e-01 -4.513970762491226196e-02 2.193316221237182617e-01 -2.112790495157241821e-01 1.540522724390029907e-01 9.368240088224411011e-02 5.124726798385381699e-03 5.703612789511680603e-02 1.863216608762741089e-01 -2.392638623714447021e-01
2.758607864379882812e-01 -3.182818368077278137e-02 -3.685134649276733398e-01 7.057194411754608154e-02 -5.277359113097190857e-02 -2.754533886909484863e-01 -4.200783669948577881e-01 -3.012905269861221313e-02 4.773540049791336060e-02 1.102502197027206421e-01 4.273508116602897644e-02 4.150759428739547729e-02 -7.806323468685150146e-02 -1.651903092861175537e-01 -3.146024346351623535e-01 1.024559661746025085e-01 -1.154824197292327881e-01 -1.424198746681213379e-01 1.579307615756988525e-01 7.255643606185913086e-02 2.047577351331710815e-01 -8.613158017396926880e-02 -7.885075360536575317e-02 1.076049506664276123e-01 5.552408844232559204e-02 3.218310475349426270e-01 2.962864637374877930e-01 -6.439180672168731689e-02 -9.473861008882522583e-02 1.401831358671188354e-01 7.534220814704895020e-02 -3.708809241652488708e-02
3.307884931564331055e-01 1.795688122510910034e-01 1.561605036258697510e-01 -2.063135951757431030e-01 -1.044860808178782463e-03 1.179551109671592712e-01 1.595235988497734070e-02 -5.252762511372566223e-02 2.470863014459609985e-01 -5.838682875037193298e-02 5.204931646585464478e-02 2.397309988737106323e-01 1.487684845924377441e-01 -1.106512472033500671e-01 -2.697099149227142334e-01 4.162406921386718750e-01 2.053033113479614258e-01 -1.639245748519897461e-01 1.668901890516281128e-01 -5.509221553802490234e-02 2.938550114631652832e-01 -1.308196634054183960e-01 1.291880849748849869e-02 -2.506609857082366943e-01 6.260922551155090332e-02 -4.795251786708831787e-02 -3.772161900997161865e-02 2.039656788110733032e-01 1.241282969713211060e-01 -9.950220584869384766e-02 1.677123159170150757e-01 -1.968982443213462830e-02
4.027471840381622314e-01 8.669336885213851929e-02 -1.773969270288944244e-02 -1.974628716707229614e-01 8.413865417242050171e-02 -2.290107309818267822e-01 -3.767822682857513428e-01 1.978493928909301758e-01 -1.213992089033126831e-01 -1.241829991340637207e-01 5.550887063145637512e-02 1.839078813791275024e-01 -1.082594618201255798e-01 1.609439961612224579e-02 4.618498310446739197e-02 -2.167589515447616577e-01 1.882059425115585327e-01 -3.693229332566261292e-02 2.892598509788513184e-01 -3.727003633975982666e-01 1.532286703586578369e-01 6.599770486354827881e-02 1.324088722467422485e-01 1.207624822854995728e-01 -1.564577072858810425e-01 1.307876259088516235e-01 -3.733275458216667175e-02 1.395566165447235107e-01 7.099497318267822266e-02 4.418852552771568298e-02 6.337109021842479706e-03 -1.826990395784378052e-01
2.321807444095611572e-01 2.426403388381004333e-02 3.608295693993568420e-02 -1.933948546648025513e-01 -3.864702582359313965e-01 -6.221598759293556213e-02 6.815714389085769653e-02 -1.507289558649063110e-01 2.014192752540111542e-02 -6.802919507026672363e-02 6.160477176308631897e-03 2.150648236274719238e-01 1.602589711546897888e-02 -7.173903286457061768e-02 -1.593553572893142700e-01 9.561989456415176392e-02 5.708168447017669678e-02 -5.733314901590347290e-02 1.336356997489929199e-01 -4.509866982698440552e-02 1.368412822484970093e-01 1.222038175910711288e-02 -1.265985071659088135e-01 7.913729548454284668e-02 1.398463845252990723e-01 -1.258242875337600708e-01 3.929316103458404541e-01 5.393850803375244141e-01 1.415898054838180542e-01 -1.107825562357902527e-01 2.268461436033248901e-01 5.327165871858596802e-02
3.237629234790802002e-01 6.766925565898418427e-03 -6.244409456849098206e-02 -1.269655227661132812e-01 -7.306372374296188354e-02 -1.083291620016098022e-01 -1.248439475893974304e-01 1.912491023540496826e-01 -2.023319453001022339e-01 -2.715392112731933594e-01 -6.653394550085067749e-02 2.243462204933166504e-01 -1.324594616889953613e-01 -1.232150271534919739e-01 -1.185719892382621765e-01 1.397041976451873779e-01 -1.259639300405979156e-02 -1.286862604320049286e-02 3.563995659351348877e-01 -2.125457823276519775e-01 2.798080444335937500e-01 -1.681815683841705322e-01 -1.190127432346343994e-02 -9.640986099839210510e-03 2.839646041393280029e-01 -2.341297417879104614e-01 1.502322256565093994e-01 -9.712471067905426025e-02 2.839637994766235352e-01 -1.832585483789443970e-01 -6.153241917490959167e-02 7.313709706068038940e-02
3.479087054729461670e-01 5.231372639536857605e-02 -2.042801976203918457e-01 1.446146368980407715e-01 -5.760086700320243835e-02 6.867740303277969360e-02 6.458351016044616699e-02 -4.898957908153533936e-02 2.591488957405090332e-01 -1.360281705856323242e-01 3.748063445091247559e-01 2.130995094776153564e-01 -4.849208146333694458e-02 2.927395887672901154e-02 2.679061591625213623e-01 8.780279010534286499e-02 2.042857408523559570e-01 7.643859833478927612e-03 -4.507527220994234085e-03 -1.974712461233139038e-01 1.528862416744232178e-01 -6.558652967214584351e-02 -1.165180727839469910e-01 -2.409794367849826813e-02 -1.220818310976028442e-01 1.307203173637390137e-01 -8.423123508691787720e-02 4.566935896873474121e-01 7.833810523152351379e-03 -2.413270324468612671e-01 -1.526983454823493958e-02 1.260984987020492554e-01
1.937387734651565552e-01 1.322894245386123657e-01 1.087645292282104492e-01 -1.128009781241416931e-01 -1.587561368942260742e-01 -3.304226994514465332e-01 2.299600467085838318e-02 -3.890572488307952881e-02 -8.902316540479660034e-02 -1.105414777994155884e-01 -4.108858108520507812e-02 4.225152134895324707e-01 4.635569825768470764e-02 -2.113391645252704620e-02 -9.972421824932098389e-02 1.709330379962921143e-01 2.248461395502090454e-01 -6.466836668550968170e-03 1.999260634183883667e-01 -4.636057838797569275e-02 1.166110038757324219e-01 1.746813058853149414e-01 -2.205318659543991089e-01 -5.359643697738647461e-02 2.067101299762725830e-01 -8.790460228919982910e-02 3.717604875564575195e-01 3.175490796566009521e-01 1.415803432464599609e-01 -3.672092780470848083e-02 2.020731270313262939e-01 4.258065670728683472e-02
3.141266703605651855e-01 1.248384788632392883e-01 -3.051832318305969238e-01 -1.219528540968894958e-01 -1.586856245994567871e-01 -2.484731972217559814e-01 -2.255339547991752625e-02 -1.250007301568984985e-01 -7.489401847124099731e-02 -1.005505472421646118e-01 7.494222372770309448e-02 3.961907029151916504e-01 1.533306390047073364e-01 1.294207572937011719e-01 6.360166519880294800e-02 1.636414676904678345e-01 -1.899675652384757996e-02 1.478672325611114502e-01 1.516830325126647949e-01 -9.217601269483566284e-02 2.251038700342178345e-01 -2.965562045574188232e-01 9.755209088325500488e-02 8.826198056340217590e-03 -2.335509210824966431e-01 3.390148282051086426e-01 1.070183739066123962e-01 1.009802222251892090e-01 3.288723528385162354e-02 -1.010216251015663147e-01 -4.094833880662918091e-02 -1.387729644775390625e-01
2.005880177021026611e-01 5.223884806036949158e-02 -1.422147005796432495e-01 -2.669168710708618164e-01 -1.298478059470653534e-02 -1.174785476177930832e-02 -2.524945735931396484e-01 -6.623513996601104736e-02 4.031799435615539551e-01 -2.525906562805175781e-01 2.139397412538528442e-01 -8.279900066554546356e-03 -1.050849631428718567e-01 -2.368906885385513306e-01 5.935265868902206421e-02 2.923666127026081085e-02 3.076397478580474854e-01 4.652173817157745361e-02 1.378189120441675186e-02 1.689470186829566956e-02 -6.714906543493270874e-02 -5.052610039710998535e-01 -6.622081249952316284e-02 1.518366336822509766e-01 -1.608275622129440308e-02 9.312288463115692139e-02 -6.417609006166458130e-02 1.789309382438659668e-01 1.382197141647338867e-01 3.375646471977233887e-02 4.262928292155265808e-02 4.171546921133995056e-02
3.375843763351440430e-01 1.285143345594406128e-01 -8.558393269777297974e-02 -1.804370731115341187e-01 -1.453987061977386475e-01 -3.118674159049987793e-01 -1.469288915395736694e-01 -2.217311412096023560e-01 9.607841819524765015e-02 -2.224601209163665771e-01 3.901651874184608459e-02 4.349232092499732971e-02 3.657953143119812012e-01 -2.487694025039672852e-01 -1.156095042824745178e-01 -2.770164050161838531e-02 -1.358998715877532959e-01 -8.011148869991302490e-02 -4.995236918330192566e-02 -4.981184378266334534e-02 8.839799463748931885e-02 -4.741767048835754395e-01 -2.159799933433532715e-01 -1.569852232933044434e-02 3.756640106439590454e-02 1.712247580289840698e-01 1.095272302627563477e-01 9.588069468736648560e-02 -1.558181829750537872e-03 -7.212966680526733398e-02 4.316796362400054932e-02 1.109895482659339905e-02
1.250695288181304932e-01 -1.050178706645965576e-01 -1.795336008071899414e-01 1.861499398946762085e-01 -3.866700083017349243e-02 -2.552147582173347473e-02 -1.047498360276222229e-02 -3.496985137462615967e-02 2.004091292619705200e-01 -1.724187284708023071e-02 3.174515962600708008e-01 2.837013006210327148e-01 -3.259695321321487427e-02 -7.693217694759368896e-02 1.550223492085933685e-02 -5.118905380368232727e-02 4.397390782833099365e-01 -2.974063754081726074e-01 1.608936488628387451e-01 3.285744041204452515e-02 -5.206305999308824539e-03 -1.689330637454986572e-01 -2.877312302589416504e-01 -1.572034657001495361e-01 -1.294970065355300903e-01 2.021491155028343201e-02 -3.245260333642363548e-03 3.791425526142120361e-01 1.752008795738220215e-01 -1.358344554901123047e-01 1.160305291414260864e-01 5.475904047489166260e-02
2.505825757980346680e-01 3.894616663455963135e-01 -1.618899703025817871e-01 -1.864822655916213989e-01 -1.098825410008430481e-01 1.466077170334756374e-03 -2.576356828212738037e-01 -1.137843132019042969e-01 1.354793310165405273e-01 -8.558080345392227173e-02 4.836892709136009216e-02 2.521316707134246826e-01 8.706263452768325806e-02 -2.364114224910736084e-01 -6.346233189105987549e-02 2.238179445266723633e-01 -6.260623782873153687e-02 -2.706601321697235107e-01 5.349623784422874451e-02 -2.681190371513366699e-01 9.681599587202072144e-02 -2.055612802505493164e-01 -1.161044389009475708e-01 -2.204916030168533325e-01 1.483469177037477493e-02 -5.501809716224670410e-02 9.538755565881729126e-02 7.669559866189956665e-02 2.368306368589401245e-01 -1.223213300108909607e-01 1.702515035867691040e-02 2.621886432170867920e-01
2.873657941818237305e-01 2.025310546159744263e-01 -2.541717290878295898e-01 -2.150896936655044556e-01 -2.406654059886932373e-01 1.717578805983066559e-02 8.529374003410339355e-02 8.757460862398147583e-03 2.071715891361236572e-01 -1.861460804939270020e-01 1.320418864488601685e-01 1.267986446619033813e-01 -1.832049489021301270e-01 8.198402822017669678e-02 -7.694899290800094604e-02 3.603844940662384033e-01 5.946086719632148743e-02 1.478406786918640137e-01 -6.748353689908981323e-02 6.755346897989511490e-03 3.935431241989135742e-01 -2.338156402111053467e-01 -2.874978445470333099e-02 -1.333173811435699463e-01 1.402614871039986610e-03 1.492600142955780029e-01 9.241192787885665894e-02 2.621667981147766113e-01 3.392134979367256165e-02 -4.651174694299697876e-02 -2.264911979436874390e-01 -2.234888449311256409e-02
-1.174464821815490723e-01 -1.899223774671554565e-01 -9.000299870967864990e-02 -1.758269071578979492e-01 -1.661153882741928101e-01 -3.982780501246452332e-02 -3.908102512359619141e-01 -5.648007616400718689e-02 1.111745536327362061e-01 -8.055237680673599243e-02 1.732982546091079712e-01 3.235543668270111084e-01 1.766580492258071899e-01 -1.736494153738021851e-01 -6.424935162067413330e-02 3.506356179714202881e-01 6.055865436792373657e-02 -1.146936938166618347e-01 -3.673445060849189758e-02 5.392170045524835587e-03 3.212768733501434326e-01 -1.489445418119430542e-01 1.766021698713302612e-01 -1.280645430088043213e-01 -1.471503376960754395e-01 2.306224852800369263e-01 2.585736215114593506e-01 8.519720286130905151e-02 -8.795670419931411743e-02 -8.250884711742401123e-02 -5.597817525267601013e-02 -1.618152409791946411e-01
1.885246783494949341e-01 1.881078481674194336e-01 -3.659941852092742920e-01 -8.876688033342361450e-02 -1.461812257766723633e-01 -3.945418894290924072e-01 -2.100252658128738403e-01 -2.158737480640411377e-01 1.709376834332942963e-02 -1.519922018051147461e-01 1.015997007489204407e-01 2.011755555868148804e-01 -2.693990245461463928e-02 -8.481212705373764038e-02 -6.352569907903671265e-03 1.002069264650344849e-01 1.590288579463958740e-01 -2.422887459397315979e-02 1.796632707118988037e-01 -4.302029311656951904e-02 3.758275806903839111e-01 -2.664054036140441895e-01 -2.527726627886295319e-02 2.313518822193145752e-01 1.328551471233367920e-01 -2.108726277947425842e-02 -1.264732927083969116e-01 5.249978229403495789e-02 7.817985117435455322e-02 1.864781230688095093e-01 -1.501297652721405029e-01 2.550047263503074646e-02
1.045505329966545105e-01 -1.372853964567184448e-01 -2.842833697795867920e-01 -2.689249627292156219e-02 6.328847259283065796e-02 -2.542412877082824707e-01 -2.205711454153060913e-01 1.817202568054199219e-01 8.778268843889236450e-02 -5.963561311364173889e-02 -1.409945636987686157e-01 1.785491257905960083e-01 -1.650148630142211914e-01 -6.459516286849975586e-02 1.851145476102828979e-01 -5.691899918019771576e-03 1.475049108266830444e-01 -2.404641360044479370e-01 1.782908588647842407e-01 -1.669512838125228882e-01 2.171844393014907837e-01 -1.657786816358566284e-01 8.029153198003768921e-02 1.015602350234985352e-01 -1.727977544069290161e-01 2.120029032230377197e-01 -2.293344289064407349e-01 3.623675405979156494e-01 3.152953982353210449e-01 1.617031358182430267e-02 6.589113175868988037e-02 1.275270879268646240e-01
2.300984859466552734e-01 1.838457137346267700e-01 -1.816855929791927338e-02 -1.656819581985473633e-01 -3.211378157138824463e-01 -2.786491513252258301e-01 2.464765682816505432e-02 8.402118831872940063e-02 1.005164682865142822e-01 -1.104220971465110779e-01 -7.676398754119873047e-02 2.441513538360595703e-01 2.823787927627563477e-02 -1.882605254650115967e-01 -1.934319585561752319e-01 2.937796525657176971e-02 7.506872713565826416e-02 -1.557607389986515045e-02 -7.017370313405990601e-03 6.362081319093704224e-02 6.114160642027854919e-02 -2.150407619774341583e-02 -1.151735261082649231e-01 -8.533385396003723145e-02 2.212979942560195923e-01 -3.963481262326240540e-02 4.170781970024108887e-01 4.387504458427429199e-01 6.685794144868850708e-02 -1.663437783718109131e-01 2.126934528350830078e-01 7.492986321449279785e-02
2.252193987369537354e-01 -7.480859011411666870e-02 -2.001885920763015747e-01 -3.315406143665313721e-01 4.863007366657257080e-02 -9.542896598577499390e-02 4.064221307635307312e-02 -2.482502609491348267e-01 3.507646918296813965e-01 8.473747968673706055e-02 3.018496632575988770e-01 3.416881263256072998e-01 7.315739989280700684e-02 -7.577714510262012482e-03 -1.411523669958114624e-01 1.270627975463867188e-01 1.297739893198013306e-02 -1.338192145340144634e-03 -2.407209016382694244e-02 -7.269521802663803101e-02 8.557530492544174194e-02 -2.913924753665924072e-01 9.998983889818191528e-02 2.246695011854171753e-02 6.830180436372756958e-02 2.083584368228912354e-01 1.453159600496292114e-01 1.739259809255599976e-01 1.470406353473663330e-01 -2.454542517662048340e-01 5.311218649148941040e-02 -2.155696004629135132e-01
3.578979671001434326e-01 1.115767732262611389e-01 -8.972159028053283691e-02 1.330197416245937347e-02 -1.175621524453163147e-01 2.747570723295211792e-02 -3.934942558407783508e-02 -2.560997605323791504e-01 3.633757233619689941e-01 -3.937262669205665588e-02 -6.371928751468658447e-02 3.177137076854705811e-01 1.672001630067825317e-01 2.131394594907760620e-01 -9.237509220838546753e-02 6.841526180505752563e-02 4.137490093708038330e-01 -8.292353898286819458e-02 1.412767618894577026e-01 -1.846181750297546387e-01 5.971766263246536255e-02 -1.656671017408370972e-01 -1.706702560186386108e-01 -1.967469304800033569e-01 1.443171650171279907e-01 -6.265986710786819458e-02 1.997208148241043091e-01 6.027191132307052612e-02 8.590573817491531372e-02 -6.315281242132186890e-02 1.751124709844589233e-01 -5.536164715886116028e-02
1.456102132797241211e-01 -1.037577819079160690e-02 -1.338710933923721313e-01 -3.317127227783203125e-01 2.128085047006607056e-01 -1.360792368650436401e-01 1.781926900148391724e-01 -8.959069382399320602e-04 -5.970043689012527466e-02 -4.214846193790435791e-01 7.655010372400283813e-02 2.821582257747650146e-01 2.154927253723144531e-01 8.943272754549980164e-03 -9.838566929101943970e-02 1.447332054376602173e-01 8.895930647850036621e-02 -1.690714508295059204e-01 -1.046457327902317047e-02 -1.142899915575981140e-01 1.695699840784072876e-01 -2.835862934589385986e-01 -4.434822499752044678e-02 2.042098194360733032e-01 7.761935889720916748e-02 3.014474213123321533e-01 9.680797904729843140e-02 1.209639906883239746e-01 -1.067659035325050354e-01 -2.648521065711975098e-01 -7.667990028858184814e-02 -2.250719442963600159e-02
2.119261324405670166e-01 8.984381705522537231e-02 -2.798731066286563873e-02 -3.160784542560577393e-01 -2.920618057250976562e-01 -1.865002810955047607e-01 -2.923290729522705078e-01 -2.769881300628185272e-02 4.037936031818389893e-02 -7.193103432655334473e-02 -1.892689168453216553e-01 -3.411471471190452576e-02 9.364528954029083252e-02 -1.635438203811645508e-01 -3.247196972370147705e-02 1.179326921701431274e-01 2.455366104841232300e-01 1.394764780998229980e-01 1.380384862422943115e-01 -9.288291446864604950e-03 1.420632600784301758e-01 -4.095849990844726562e-01 -1.516583710908889771e-01 -2.333449870347976685e-01 1.723078936338424683e-01 -6.223987787961959839e-02 1.032866016030311584e-01 1.744732558727264404e-01 5.680060014128684998e-02 -1.562610119581222534e-01 -2.443863451480865479e-01 1.394091099500656128e-01
7.371130585670471191e-02 1.649122685194015503e-01 1.110480874776840210e-01 -7.333396933972835541e-03 -1.449768692255020142e-01 -2.634865045547485352e-01 1.518266201019287109e-01 -3.161671161651611328e-01 1.921905577182769775e-01 -8.516443520784378052e-02 2.847217619419097900e-01 1.851750314235687256e-01 -1.514428947120904922e-02 -9.186588972806930542e-02 7.312628626823425293e-02 2.129899561405181885e-01 2.008944377303123474e-02 -1.165183708071708679e-01 2.007865309715270996e-01 -6.752333045005798340e-02 3.143276870250701904e-01 3.415486589074134827e-02 -7.627592235803604126e-02 -3.589660525321960449e-01 1.046085730195045471e-01 2.683310508728027344e-01 1.711206585168838501e-01 6.298579275608062744e-02 1.908648461103439331e-01 -2.731210291385650635e-01 4.042052850127220154e-02 -1.585253328084945679e-02
3.146877288818359375e-01 1.582435667514801025e-01 -1.259111315011978149e-01 -1.131070032715797424e-01 -9.213526546955108643e-02 -2.072102576494216919e-01 -2.794239223003387451e-01 1.214715614914894104e-01 -2.077337056398391724e-01 -2.236299216747283936e-01 1.721630841493606567e-01 2.213584631681442261e-01 1.327878236770629883e-01 5.129433423280715942e-02 -2.468287944793701172e-02 1.978288777172565460e-02 -3.172660619020462036e-02 1.485400348901748657e-01 1.482501924037933350e-01 5.509757902473211288e-03 2.260919809341430664e-01 -2.004197984933853149e-01 -5.326707288622856140e-02 3.117955923080444336e-01 8.846502006053924561e-02 3.173691332340240479e-01 -1.074368227273225784e-02 2.183918654918670654e-01 -1.175605226308107376e-02 -2.561798989772796631e-01 -2.267269492149353027e-01 -2.838132670149207115e-03
3.044048845767974854e-01 3.339315578341484070e-02 -1.097951605916023254e-01 -2.564378976821899414e-01 1.465893536806106567e-01 -3.358127549290657043e-02 -5.505619198083877563e-02 -3.746463656425476074e-01 -9.379199892282485962e-02 -3.250505402684211731e-02 5.811286717653274536e-02 4.196748435497283936e-01 1.866636425256729126e-02 -1.237325519323348999e-01 -1.990427076816558838e-01 2.145784348249435425e-01 2.848148643970489502e-01 -6.947133690118789673e-02 7.514690607786178589e-02 7.407965511083602905e-02 5.864852294325828552e-02 -1.999742090702056885e-01 9.990864992141723633e-02 1.387527287006378174e-01 -6.451787054538726807e-02 1.217195689678192139e-01 1.039775460958480835e-01 1.968426853418350220e-01 6.887663155794143677e-02 -2.937825322151184082e-01 7.592721842229366302e-03 -2.057471573352813721e-01
5.224135145545005798e-02 1.138643100857734680e-01 -2.432552874088287354e-01 -2.011463642120361328e-01 -6.255558133125305176e-02 -1.107253655791282654e-01 -4.294283688068389893e-02 -1.133638024330139160e-01 -7.871206104755401611e-02 -2.558979392051696777e-01 3.074578475207090378e-03 2.760428786277770996e-01 3.019109666347503662e-01 -1.382663398981094360e-01 -2.325918227434158325e-01 -1.492918469011783600e-03 1.587671786546707153e-01 1.076275408267974854e-01 2.241755723953247070e-01 -3.960454836487770081e-02 4.541441798210144043e-01 5.412201210856437683e-02 1.655312478542327881e-01 -1.954067200422286987e-01 3.324168175458908081e-02 -8.690408617258071899e-02 2.334917336702346802e-01 1.788434833288192749e-01 -5.540987476706504822e-02 1.369953453540802002e-01 -1.990102529525756836e-01 1.468618661165237427e-01
3.973803520202636719e-01 1.564821004867553711e-01 1.119376067072153091e-02 3.510888293385505676e-02 -1.503948122262954712e-01 1.687477715313434601e-02 8.837642520666122437e-02 -1.244402676820755005e-01 9.783109277486801147e-02 -1.488288342952728271e-01 1.355374604463577271e-01 6.481592357158660889e-02 2.569804899394512177e-03 -9.221366792917251587e-02 3.286371752619743347e-02 4.117706418037414551e-01 3.660497665405273438e-01 5.361847952008247375e-02 2.043791115283966064e-01 -2.598198950290679932e-01 9.021429717540740967e-02 -1.108445450663566589e-01 -8.795101940631866455e-02 -2.078935317695140839e-02 2.187438905239105225e-01 1.140988171100616455e-01 3.760965168476104736e-02 1.446143537759780884e-01 1.228166967630386353e-01 -1.200627684593200684e-01 3.815008103847503662e-01 6.027759611606597900e-02
4.083566069602966309e-01 -2.795329093933105469e-01 -9.568762779235839844e-02 4.819501191377639771e-02 -2.454913221299648285e-02 -2.567790448665618896e-01 -3.839993774890899658e-01 -3.210127353668212891e-01 -2.225799020379781723e-03 -2.111273705959320068e-01 1.307474225759506226e-01 1.987894922494888306e-01 -1.347220093011856079e-01 -1.907906383275985718e-01 2.545720711350440979e-02 1.146308854222297668e-01 -8.246318995952606201e-02 -1.161133199930191040e-01 1.019047424197196960e-01 -6.243847310543060303e-03 1.438635773956775665e-02 -7.623142004013061523e-02 -1.228286512196063995e-02 6.367146968841552734e-02 -1.741760969161987305e-01 7.984159141778945923e-02 8.696484565734863281e-02 2.758150398731231689e-01 4.737127572298049927e-02 -3.958912193775177002e-02 -2.955124080181121826e-01 6.809023022651672363e-02
4.791991412639617920e-01 -8.304598927497863770e-02 -4.178212583065032959e-01 -2.784023880958557129e-01 -1.456882804632186890e-01 -1.060042977333068848e-01 -1.635553687810897827e-01 2.008705958724021912e-02 6.160471960902214050e-02 -2.417108118534088135e-01 -1.224212870001792908e-01 1.570555120706558228e-01 2.181491702795028687e-01 -7.805028557777404785e-02 -1.095527112483978271e-01 1.440466493368148804e-01 -1.556275337934494019e-01 6.877008825540542603e-02 1.947932988405227661e-01 3.804915770888328552e-02 1.641432046890258789e-01 -2.366558909416198730e-01 -5.468927696347236633e-02 -1.275743097066879272e-01 5.089649185538291931e-02 -1.037438120692968369e-02 1.448107361793518066e-01 -1.532738655805587769e-01 -1.139590516686439514e-01 -1.349481046199798584e-01 -6.372965127229690552e-02 -1.024296060204505920e-01
2.191570997238159180e-01 -7.920463383197784424e-02 -8.366976678371429443e-02 -1.404082328081130981e-01 9.117212146520614624e-02 -2.794720232486724854e-01 -3.189713656902313232e-01 -4.574823006987571716e-02 8.322868496179580688e-02 -3.581506013870239258e-02 -5.401059612631797791e-02 -5.176662653684616089e-02 -4.642244055867195129e-02 -2.138337939977645874e-01 4.180524498224258423e-02 -4.662577435374259949e-02 1.387412659823894501e-03 2.542663924396038055e-02 3.269601166248321533e-01 1.412789672613143921e-01 3.221431970596313477e-01 -5.738963186740875244e-02 -3.148110508918762207e-01 1.940290331840515137e-01 3.638031184673309326e-01 7.250318676233291626e-02 2.495754063129425049e-01 -4.370407015085220337e-02 2.774533927440643311e-01 -3.200036287307739258e-02 -1.823491416871547699e-02 1.078996583819389343e-01
2.784570157527923584e-01 -2.196496129035949707e-01 -1.241664960980415344e-01 3.019158542156219482e-02 1.677181757986545563e-02 -6.734646391123533249e-03 -2.874886393547058105e-01 -1.050132587552070618e-01 9.543732553720474243e-02 -3.543863818049430847e-02 -7.252070307731628418e-02 1.463492065668106079e-01 -5.331287905573844910e-02 -2.874292731285095215e-01 -1.329586803913116455e-01 2.205537259578704834e-02 -1.619559228420257568e-01 1.776376217603683472e-01 2.784092426300048828e-01 -1.364679336547851562e-01 2.484503239393234253e-01 -2.652776055037975311e-02 -3.974149525165557861e-01 2.535608224570751190e-02 3.521863818168640137e-01 8.901015669107437134e-02 5.825189873576164246e-02 -2.485615015029907227e-02 2.022472620010375977e-01 -1.895311325788497925e-01 -1.868158578872680664e-01 2.430445142090320587e-02
2.660574615001678467e-01 -1.290771272033452988e-02 1.019966155290603638e-01 1.135500371456146240e-01 -2.323532551527023315e-01 -2.966727912425994873e-01 -4.737409204244613647e-02 -1.405050307512283325e-01 -5.822522938251495361e-02 -1.653303951025009155e-01 -7.585384696722030640e-02 -1.755049526691436768e-01 -7.501027733087539673e-02 -2.085660845041275024e-01 -1.679795682430267334e-01 -1.232917010784149170e-01 7.095859944820404053e-02 9.096173197031021118e-02 2.657906413078308105e-01 -2.634292468428611755e-03 2.609450817108154297e-01 -2.915016934275627136e-02 -1.994400024414062500e-01 -1.856066435575485229e-01 2.840918004512786865e-01 8.869703114032745361e-02 4.554461538791656494e-01 1.780791431665420532e-01 4.008144140243530273e-02 -7.650106400251388550e-02 2.299294807016849518e-02 1.382074058055877686e-01
1.644659638404846191e-01 2.419271022081375122e-01 -1.730228513479232788e-01 -2.983525097370147705e-01 4.329679533839225769e-02 -2.933578789234161377e-01 -2.453221753239631653e-02 -1.684513501822948456e-02 -1.777657270431518555e-01 -2.130726575851440430e-01 3.303591310977935791e-01 2.545516192913055420e-01 6.548557430505752563e-02 1.610936522483825684e-01 -2.323717176914215088e-01 -1.861636042594909668e-01 5.956119671463966370e-02 -1.596268452703952789e-02 1.191283836960792542e-01 -1.562654674053192139e-01 2.747235596179962158e-01 -3.981528431177139282e-02 -1.346944421529769897e-01 2.735188305377960205e-01 1.628287434577941895e-01 2.854141891002655029e-01 1.382822636514902115e-02 4.598843306303024292e-02 8.528269827365875244e-02 -7.148552685976028442e-02 -8.369895629584789276e-03 -4.079960659146308899e-02
1.957837790250778198e-01 -8.388416469097137451e-02 -1.885605454444885254e-01 -4.880141466856002808e-02 -5.016598850488662720e-03 -2.257714048027992249e-02 -4.241179674863815308e-03 -2.039073854684829712e-01 4.207184612751007080e-01 -1.102537363767623901e-01 2.588338404893875122e-02 1.653069257736206055e-01 5.741554126143455505e-02 -8.791080862283706665e-02 -1.240158379077911377e-01 3.639704585075378418e-01 3.235887885093688965e-01 -2.007227689027786255e-01 2.093841731548309326e-01 -2.782951593399047852e-01 9.788971394300460815e-02 -1.684762984514236450e-01 3.559861704707145691e-02 -2.403943836688995361e-01 2.943690121173858643e-01 -6.820385158061981201e-02 1.540111005306243896e-01 4.714045673608779907e-02 7.951899617910385132e-02 -5.178124085068702698e-02 6.518407911062240601e-02 6.867430359125137329e-02
2.530556917190551758e-01 -2.013795375823974609e-01 -2.289402335882186890e-01 1.416992396116256714e-01 1.740985512733459473e-01 4.986944794654846191e-02 -5.900933593511581421e-02 -7.537399977445602417e-02 2.963966429233551025e-01 -2.011283636093139648e-01 1.703746914863586426e-01 7.904974371194839478e-02 -1.562017947435379028e-01 6.868244707584381104e-02 -3.924793004989624023e-02 1.251949220895767212e-01 3.418968617916107178e-01 6.525317579507827759e-02 6.739119440317153931e-02 -1.177300587296485901e-01 -4.258697107434272766e-02 3.633180633187294006e-02 3.920857608318328857e-02 1.443468630313873291e-01 2.307925820350646973e-01 9.083227813243865967e-02 2.094238996505737305e-01 4.611667096614837646e-01 2.069728821516036987e-01 -8.088719844818115234e-02 1.867613792419433594e-01 -6.063175573945045471e-02
3.804788924753665924e-03 -2.942909672856330872e-02 -3.214837908744812012e-01 -1.879898607730865479e-01 -8.227074146270751953e-02 -9.788092225790023804e-02 -3.498612716794013977e-02 8.646051585674285889e-02 6.163464114069938660e-02 -1.819402575492858887e-01 -2.993316575884819031e-02 2.972231507301330566e-01 3.747581839561462402e-01 -1.616469919681549072e-01 -1.006079912185668945e-01 3.730290755629539490e-02 1.794601529836654663e-01 1.262311078608036041e-02 4.810814931988716125e-02 -2.551023960113525391e-01 4.565581977367401123e-01 -1.016157045960426331e-01 -6.438787281513214111e-02 -1.409429311752319336e-01 1.000807657837867737e-01 -9.728813171386718750e-02 6.483257561922073364e-02 1.523854434490203857e-01 1.379904747009277344e-01 1.300362795591354370e-01 -2.830078601837158203e-01 1.602008491754531860e-01
1.717180162668228149e-01 1.334006041288375854e-01 6.609176099300384521e-02 -2.469336055219173431e-02 3.197598755359649658e-01 -1.675597429275512695e-01 -2.123801261186599731e-01 -1.845200732350349426e-02 3.494522571563720703e-01 -1.167002022266387939e-01 -3.047378850169479847e-04 1.375284492969512939e-01 -9.321540594100952148e-02 1.453670859336853027e-01 2.124867215752601624e-02 3.144487142562866211e-01 4.122151136398315430e-01 1.980256661772727966e-02 -8.007822558283805847e-03 -1.965048015117645264e-01 2.001922950148582458e-02 -2.295055091381072998e-01 -1.309880893677473068e-02 -4.354324936866760254e-02 1.153086051344871521e-01 1.498431414365768433e-01 2.498920112848281860e-01 2.655672132968902588e-01 1.274449378252029419e-01 -2.618082053959369659e-02 1.731916368007659912e-01 -9.161801636219024658e-02
1.052911654114723206e-01 6.696610152721405029e-02 -1.798271387815475464e-01 1.171032991260290146e-02 -7.008651643991470337e-02 -4.697821661829948425e-02 -3.059251010417938232e-01 -2.547245621681213379e-01 -7.958542555570602417e-02 -9.247010201215744019e-02 -1.315495818853378296e-01 1.384101212024688721e-01 -1.097379345446825027e-02 -2.250550389289855957e-01 -8.841937780380249023e-02 4.836275279521942139e-01 2.384709008038043976e-02 -2.022173255681991577e-01 -3.173806518316268921e-02 -1.428934186697006226e-01 2.241197824478149414e-01 1.507254783064126968e-02 4.598952084779739380e-02 4.715735092759132385e-02 -1.715638935565948486e-01 -1.947463303804397583e-01 2.976540625095367432e-01 2.083138227462768555e-01 2.001783400774002075e-01 2.609493583440780640e-02 2.649204730987548828e-01 1.206630766391754150e-01
3.688692450523376465e-01 5.703737586736679077e-02 -1.879107058048248291e-01 -9.165176749229431152e-02 6.090913340449333191e-02 -2.330465763807296753e-01 -1.674667894840240479e-01 -4.170789122581481934e-01 1.100470721721649170e-01 -1.089844927191734314e-01 -6.014287471771240234e-02 1.444098055362701416e-01 1.340930014848709106e-01 -1.593180000782012939e-01 2.146523147821426392e-01 7.071567326784133911e-02 -2.309570908546447754e-01 9.464489668607711792e-02 -1.088789254426956177e-01 -7.861403375864028931e-02 2.227363437414169312e-01 -4.524180293083190918e-02 -3.009926080703735352e-01 -1.374706327915191650e-01 -1.097155436873435974e-01 5.217507481575012207e-02 4.395340755581855774e-02 3.691608905792236328e-01 7.941666245460510254e-02 -5.988660082221031189e-02 -9.529856592416763306e-02 2.488156221807003021e-02
1.694323718547821045e-01 2.171623110771179199e-01 9.251651912927627563e-02 1.131077706813812256e-01 -1.943109929561614990e-01 -7.619266211986541748e-02 4.662822932004928589e-02 -2.282143235206604004e-01 3.063972890377044678e-01 -2.395534366369247437e-01 -1.773075759410858154e-01 2.822087407112121582e-01 -2.068239729851484299e-03 -2.414517700672149658e-01 2.121165581047534943e-02 1.360032856464385986e-01 1.869968920946121216e-01 5.791138485074043274e-02 3.309722840785980225e-01 9.052322059869766235e-02 -3.909403830766677856e-02 -2.375642955303192139e-01 -1.165038645267486572e-01 7.802716642618179321e-02 -2.267359048128128052e-01 1.244880780577659607e-01 -3.569344058632850647e-02 8.637920022010803223e-02 3.516820669174194336e-01 -3.292242065072059631e-02 1.405782699584960938e-01 -1.073035150766372681e-01
2.097643911838531494e-01 2.577596902847290039e-02 -2.565410733222961426e-01 2.351072058081626892e-02 -1.859750449657440186e-01 -1.918170452117919922e-01 -1.286431699991226196e-01 -2.097689956426620483e-01 -7.217543572187423706e-02 2.005434408783912659e-02 5.837220326066017151e-02 3.622179329395294189e-01 1.262965146452188492e-02 -1.319094747304916382e-01 -1.395771652460098267e-01 1.088465750217437744e-01 -6.926991627551615238e-04 -5.578776821494102478e-03 1.454173177480697632e-01 -1.514881402254104614e-01 5.274860858917236328e-01 -3.039837777614593506e-01 1.025659739971160889e-01 3.109755218029022217e-01 -1.921180635690689087e-02 5.704747512936592102e-02 -8.008673042058944702e-02 8.570682257413864136e-02 3.524531796574592590e-02 9.801169484853744507e-02 -6.293891370296478271e-02 1.171907186508178711e-01
2.698026597499847412e-01 -2.088788747787475586e-01 -1.201177537441253662e-01 -7.216531038284301758e-02 -1.697502881288528442e-01 -1.574360951781272888e-02 -3.017962574958801270e-01 5.215952172875404358e-02 1.500000953674316406e-01 1.457607448101043701e-01 1.424228847026824951e-01 -1.314801722764968872e-02 1.868487298488616943e-01 1.193623170256614685e-01 2.325764857232570648e-02 5.277023091912269592e-02 -7.439760118722915649e-02 -1.020710021257400513e-01 -2.666021883487701416e-02 -2.548918426036834717e-01 1.922821253538131714e-01 -7.546970993280410767e-02 -1.331791281700134277e-01 6.875184178352355957e-02 -2.514109946787357330e-02 2.147414535284042358e-01 9.971911460161209106e-02 3.068570494651794434e-01 3.103174567222595215e-01 -1.310863941907882690e-01 4.356778860092163086e-01 -1.532123833894729614e-01
3.516230583190917969e-01 7.934684306383132935e-02 1.271311640739440918e-01 -2.419666051864624023e-01 -3.061491847038269043e-01 -8.801952935755252838e-03 -3.532538712024688721e-01 1.221023797988891602e-01 -1.899176090955734253e-02 -2.369633764028549194e-01 -1.591334678232669830e-02 1.141958534717559814e-01 -8.513119816780090332e-02 -1.411584168672561646e-01 -1.376171410083770752e-01 7.276566326618194580e-02 2.575730085372924805e-01 2.361982464790344238e-01 -8.097387105226516724e-02 -1.684943027794361115e-02 2.354566603899002075e-01 1.099964138120412827e-02 -1.594606786966323853e-01 -9.475462883710861206e-02 1.654274910688400269e-01 -9.972101449966430664e-02 9.366086125373840332e-02 2.624460160732269287e-01 2.294790148735046387e-01 1.508335769176483154e-01 1.200424805283546448e-01 1.300656497478485107e-01
2.435523271560668945e-01 6.772040575742721558e-02 -1.741867512464523315e-01 -1.525069624185562134e-01 8.027649670839309692e-02 -1.022526249289512634e-02 -2.434148937463760376e-01 -1.443317681550979614e-01 3.688015043735504150e-01 -2.654598355293273926e-01 1.285924762487411499e-01 -8.812029846012592316e-03 -1.189936883747577667e-02 -1.169891431927680969e-01 -5.920549482107162476e-02 3.348840400576591492e-02 1.564142256975173950e-01 -7.222188264131546021e-02 1.485042870044708252e-01 4.511055536568164825e-03 1.483738422393798828e-01 -4.870180487632751465e-01 -1.052784249186515808e-01 1.943912506103515625e-01 -6.168361008167266846e-02 7.209122925996780396e-02 8.949684351682662964e-02 1.135488376021385193e-01 6.056218594312667847e-02 7.788509875535964966e-02 -2.053503394126892090e-01 3.356751501560211182e-01
1.168119087815284729e-01 -1.985196620225906372e-01 -5.023353546857833862e-02 -1.018574088811874390e-01 8.632523566484451294e-02 -2.086112797260284424e-01 -3.704809546470642090e-01 -1.883931756019592285e-01 1.612465232610702515e-01 -1.367596089839935303e-01 6.736120581626892090e-02 -8.811498433351516724e-02 -1.334347575902938843e-01 -2.014987468719482422e-01 -2.001021429896354675e-02 1.794617250561714172e-02 3.073602914810180664e-02 1.395102441310882568e-01 3.291013538837432861e-01 -8.560080081224441528e-02 2.291532754898071289e-01 6.868151575326919556e-02 -1.090621203184127808e-01 3.349971398711204529e-02 4.415468871593475342e-01 5.008843168616294861e-02 3.750362694263458252e-01 7.742982357740402222e-02 1.745585501194000244e-01 -1.055303215980529785e-01 -3.087525442242622375e-02 3.499157726764678955e-02
1.526994705200195312e-01 -1.744731515645980835e-01 -9.295239299535751343e-02 8.532826602458953857e-02 3.646697998046875000e-01 -1.850457489490509033e-01 -1.541066821664571762e-02 1.940238028764724731e-01 2.550885453820228577e-02 -8.849406987428665161e-02 -2.478657476603984833e-02 3.436559140682220459e-01 -1.947498470544815063e-01 -5.281698703765869141e-02 2.092518657445907593e-01 -1.027634590864181519e-01 1.246050894260406494e-01 1.722070504911243916e-03 1.681132912635803223e-01 -1.566611528396606445e-01 3.627361059188842773e-01 -1.865737736225128174e-01 -6.141021102666854858e-02 9.841585904359817505e-02 2.936275675892829895e-02 6.441930681467056274e-02 2.389838695526123047e-01 4.203304648399353027e-01 -1.103461980819702148e-01 1.731091924011707306e-02 4.913788288831710815e-02 3.287940844893455505e-02
1.961375474929809570e-01 2.937709391117095947e-01 -2.893250286579132080e-01 -9.097498655319213867e-02 -4.303874913603067398e-03 -1.470506042242050171e-01 -2.292939126491546631e-01 3.120710141956806183e-03 1.107080131769180298e-01 -3.131099641323089600e-01 -5.166793987154960632e-02 1.922417879104614258e-01 3.988188132643699646e-02 -4.870070517063140869e-01 6.463463068939745426e-05 1.118050422519445419e-03 2.148252874612808228e-01 -1.839533261954784393e-02 9.149857796728610992e-03 -3.475601598620414734e-02 8.978493511676788330e-03 -1.594789028167724609e-01 -1.904893666505813599e-01 -3.635982275009155273e-01 -9.790463000535964966e-02 8.266555517911911011e-02 1.150623187422752380e-01 -1.126392111182212830e-01 1.004974767565727234e-01 2.010211907327175140e-02 -4.780862852931022644e-02 -1.529968082904815674e-01
2.697206735610961914e-01 1.241707503795623779e-01 -1.255579739809036255e-01 -1.966198831796646118e-01 -1.934432983398437500e-02 4.181665554642677307e-02 1.001847386360168457e-01 -1.865926831960678101e-01 -1.847181767225265503e-01 -3.468320965766906738e-01 4.857956767082214355e-01 6.292213499546051025e-02 8.526711165904998779e-02 8.776010014116764069e-03 -4.821370542049407959e-02 3.478292375802993774e-03 1.651642769575119019e-01 6.775057315826416016e-02 2.242159247398376465e-01 5.214153230190277100e-02 1.048473566770553589e-01 -6.694427132606506348e-02 -9.008362144231796265e-02 1.650243103504180908e-01 1.457634717226028442e-01 3.501715064048767090e-01 1.308648437261581421e-01 1.908447891473770142e-01 1.386061906814575195e-01 -1.401135623455047607e-01 -1.509895771741867065e-01 -1.078803539276123047e-01
3.746050298213958740e-01 1.930093206465244293e-02 -2.443131506443023682e-01 -1.812797486782073975e-01 4.896009713411331177e-02 5.451511591672897339e-02 -1.487065553665161133e-01 -3.151590228080749512e-01 1.988983750343322754e-01 -2.449975907802581787e-01 -9.424299933016300201e-04 1.286592483520507812e-01 1.997315697371959686e-02 1.704568130662664771e-04 -2.032725363969802856e-01 -9.038498997688293457e-02 -1.270395983010530472e-02 -1.426875740289688110e-01 7.354158163070678711e-02 -7.498349994421005249e-02 2.287386506795883179e-01 -4.759792983531951904e-01 7.759881019592285156e-02 2.675242424011230469e-01 1.897252500057220459e-01 4.802479967474937439e-02 8.852840214967727661e-02 -5.049271881580352783e-02 1.296418160200119019e-01 9.097233414649963379e-02 2.292523160576820374e-02 -1.076797917485237122e-01
3.847160041332244873e-01 -9.493235498666763306e-03 -2.375603318214416504e-01 -5.099238157272338867e-01 -2.229475378990173340e-01 -6.499231606721878052e-02 4.684565216302871704e-02 -2.103957086801528931e-01 1.680331975221633911e-01 -7.901449501514434814e-02 9.834185987710952759e-02 1.818367093801498413e-01 -1.289046108722686768e-01 2.094532549381256104e-01 8.366724848747253418e-02 2.485612928867340088e-01 5.314291641116142273e-02 -4.285572469234466553e-02 4.699090868234634399e-02 -1.750187724828720093e-01 2.776014804840087891e-01 -1.003730073571205139e-01 -8.582967519760131836e-02 1.818715333938598633e-01 1.053240299224853516e-01 7.116609066724777222e-02 8.046133071184158325e-02 6.794465333223342896e-02 5.176598206162452698e-02 -7.658547163009643555e-02 -1.336436718702316284e-01 9.917551279067993164e-02
1.396083086729049683e-01 1.522767394781112671e-01 -1.453338861465454102e-01 -3.332776948809623718e-02 -1.158519014716148376e-01 4.679167270660400391e-02 -2.684920728206634521e-01 -3.636484965682029724e-03 9.501013904809951782e-02 -1.738778054714202881e-01 1.393870562314987183e-01 2.143177688121795654e-01 1.189175620675086975e-01 -1.801824420690536499e-01 -1.844395697116851807e-01 -1.677706688642501831e-01 -1.923908740282058716e-01 -3.364375531673431396e-01 5.557328462600708008e-02 -1.013342738151550293e-01 1.520569026470184326e-01 -2.893397808074951172e-01 1.224565412849187851e-02 -2.132914513349533081e-01 -5.705529451370239258e-02 -1.174909994006156921e-01 2.695966884493827820e-02 3.728360533714294434e-01 -1.185517534613609314e-01 -3.432018160820007324e-01 1.408975571393966675e-01 9.722235798835754395e-02
3.164843320846557617e-01 1.883364915847778320e-01 -1.600390113890171051e-02 -1.523852646350860596e-01 -8.068609982728958130e-02 -1.065864264965057373e-01 1.933439522981643677e-01 -1.932598352432250977e-01 2.110274583101272583e-01 -2.235580794513225555e-02 9.684315323829650879e-02 1.420353800058364868e-01 5.296166613698005676e-02 -1.310502141714096069e-01 -8.942418545484542847e-02 4.530091285705566406e-01 2.946318387985229492e-01 -9.190300107002258301e-02 6.565044075250625610e-02 -7.910110056400299072e-02 1.768833398818969727e-01 -2.049451768398284912e-01 -1.155549660325050354e-01 -1.820008829236030579e-02 1.258157491683959961e-01 5.784375965595245361e-02 9.161157906055450439e-02 1.674872636795043945e-01 2.577162981033325195e-01 -1.712079346179962158e-01 2.067536115646362305e-01 2.315536737442016602e-01
3.337429463863372803e-01 -8.130647987127304077e-02 9.260927326977252960e-04 -3.667068108916282654e-02 1.000475436449050903e-01 -2.983777225017547607e-02 -3.432287275791168213e-02 -9.560497105121612549e-02 1.766844391822814941e-01 -2.176686078310012817e-01 5.406933650374412537e-02 1.785521954298019409e-01 -1.398322284221649170e-01 1.764696240425109863e-01 2.250694930553436279e-01 1.488010585308074951e-01 1.627694964408874512e-01 -2.778399363160133362e-02 2.019575536251068115e-01 -1.710624247789382935e-01 1.639967709779739380e-01 -1.763098090887069702e-01 -1.256170123815536499e-01 7.528895139694213867e-02 -1.569132059812545776e-01 1.484292000532150269e-01 -1.329867690801620483e-01 2.255624979734420776e-01 5.206613540649414062e-01 3.850872069597244263e-02 1.742351949214935303e-01 -1.663066446781158447e-01
1.518812030553817749e-01 2.507662177085876465e-01 -1.223215088248252869e-01 -1.982555389404296875e-01 -5.743011832237243652e-02 -1.522804498672485352e-01 -1.650958508253097534e-01 -2.320445775985717773e-01 3.088805675506591797e-01 -6.456860154867172241e-02 -1.089157350361347198e-02 2.245082855224609375e-01 -4.012365359812974930e-03 9.961154311895370483e-02 -3.767474740743637085e-02 -2.219134941697120667e-03 2.546403706073760986e-01 -7.125748693943023682e-02 2.657273113727569580e-01 -3.352740108966827393e-01 9.639041125774383545e-02 -1.372611671686172485e-01 -1.590423434972763062e-01 -3.196095824241638184e-01 7.828631997108459473e-02 -2.108747363090515137e-01 1.296515166759490967e-01 2.105052322149276733e-01 -8.921540528535842896e-02 3.282419219613075256e-02 2.020353376865386963e-01 -1.436676979064941406e-01
2.492691762745380402e-02 7.484316825866699219e-02 -1.993325501680374146e-01 -6.503475457429885864e-02 -1.056909039616584778e-01 -1.827473491430282593e-01 -1.393482685089111328e-01 -1.968694105744361877e-02 -1.010341942310333252e-01 -3.408384919166564941e-01 1.561297029256820679e-01 3.995072841644287109e-01 8.425496518611907959e-02 1.580982059240341187e-01 -1.854484081268310547e-01 -1.430663466453552246e-01 -1.313552409410476685e-01 1.610164642333984375e-01 1.441277116537094116e-01 1.411274373531341553e-01 3.102914690971374512e-01 -2.242278903722763062e-01 -1.405162811279296875e-01 2.207125425338745117e-01 1.364390403032302856e-01 1.546003371477127075e-01 2.066146582365036011e-01 1.704113036394119263e-01 3.536643832921981812e-02 -1.496414989233016968e-01 -1.329730153083801270e-01 -1.834870427846908569e-01
2.991868555545806885e-01 2.238290570676326752e-02 -2.477591037750244141e-01 -6.099447235465049744e-02 -1.600431352853775024e-01 1.210464313626289368e-01 -1.061908379197120667e-01 2.189250141382217407e-01 -2.528551220893859863e-01 -2.151554226875305176e-01 -6.201582029461860657e-02 -5.730991810560226440e-02 -2.236255109310150146e-01 -1.759754121303558350e-01 -1.160013750195503235e-01 -9.495526901446282864e-04 -7.247812300920486450e-02 -1.743087619543075562e-01 2.696658968925476074e-01 -3.887485563755035400e-01 2.874627113342285156e-01 -1.644079685211181641e-01 -3.449124470353126526e-02 -1.315580308437347412e-01 1.118797287344932556e-01 -1.285527497529983521e-01 1.664072126150131226e-01 1.437871605157852173e-01 1.525046974420547485e-01 -1.331190317869186401e-01 1.581626683473587036e-01 -5.072678998112678528e-02
1.205286160111427307e-01 -2.117956280708312988e-01 -1.532856523990631104e-01 1.070402115583419800e-01 9.339298307895660400e-02 -2.374662905931472778e-01 -4.135406613349914551e-01 -1.008391976356506348e-01 -6.755532231181859970e-03 -1.461373269557952881e-01 4.411520063877105713e-02 1.806968748569488525e-01 3.403872549533843994e-01 -1.146296132355928421e-02 -4.112654551863670349e-02 1.889263242483139038e-01 4.785888269543647766e-02 -3.895306587219238281e-02 -1.318869143724441528e-01 -1.714369803667068481e-01 2.985995113849639893e-01 6.043113395571708679e-02 -1.607903689146041870e-01 8.106210082769393921e-02 -1.834926456212997437e-01 1.138109154999256134e-02 2.901073396205902100e-01 5.027664080262184143e-02 3.426720798015594482e-01 -8.871681988239288330e-02 -1.511891931295394897e-01 7.424920052289962769e-02
-9.138628095388412476e-02 7.917875796556472778e-02 -3.666189312934875488e-01 -1.542983297258615494e-02 -2.387573570013046265e-01 -1.391144096851348877e-01 4.997505247592926025e-02 -8.535718917846679688e-02 -1.104265451431274414e-02 -2.762798964977264404e-01 1.657598912715911865e-01 1.621653139591217041e-01 3.906432986259460449e-01 -1.726457923650741577e-01 1.940445043146610260e-02 7.010869681835174561e-02 -1.524571701884269714e-02 4.086774587631225586e-02 1.714690774679183960e-01 -2.368110120296478271e-01 2.912225127220153809e-01 1.814640127122402191e-03 -4.646353051066398621e-02 -6.696210056543350220e-02 5.478718131780624390e-02 7.695956155657768250e-03 2.331523150205612183e-01 2.532830238342285156e-01 1.955350190401077271e-01 8.520877361297607422e-02 -2.698085606098175049e-01 1.672092229127883911e-01
1.014917641878128052e-01 9.310552850365638733e-03 -2.858113944530487061e-01 -1.555423140525817871e-01 7.282859832048416138e-02 -2.665710151195526123e-01 -2.548985481262207031e-01 -1.801892220973968506e-01 -1.989525370299816132e-02 -5.227920413017272949e-01 1.085940375924110413e-01 1.635689884424209595e-01 -4.479513689875602722e-02 5.521219596266746521e-02 3.395445644855499268e-02 2.532126903533935547e-01 1.014165356755256653e-01 -1.034669280052185059e-01 -3.354028239846229553e-02 -6.634557247161865234e-02 2.933552265167236328e-01 -2.192902863025665283e-01 -1.732793748378753662e-01 7.845673710107803345e-02 1.246055066585540771e-01 2.221159338951110840e-01 1.837642677128314972e-02 7.542497012764215469e-03 3.058940358459949493e-02 1.025904491543769836e-01 -2.162350565195083618e-01 8.383025228977203369e-02
3.022059798240661621e-01 1.814564131200313568e-02 -6.276537477970123291e-02 -4.282470047473907471e-01 1.845270395278930664e-01 -2.264134287834167480e-01 6.976059824228286743e-02 -1.544851213693618774e-01 2.131360918283462524e-01 -6.706726551055908203e-02 1.176574826240539551e-01 2.599182724952697754e-01 2.376672029495239258e-01 3.116308152675628662e-02 -6.906644999980926514e-02 1.718255281448364258e-01 -1.113965585827827454e-01 -1.830221712589263916e-01 -9.847433120012283325e-02 -1.176923587918281555e-01 2.837312817573547363e-01 -1.550155282020568848e-01 -1.052737310528755188e-01 -2.015318870544433594e-01 -3.378688916563987732e-02 2.029265910387039185e-01 1.228277683258056641e-01 2.983390688896179199e-01 3.825803287327289581e-04 -3.664189949631690979e-02 4.765817895531654358e-02 -9.039586037397384644e-02
2.722932398319244385e-01 4.616492986679077148e-02 -1.544356495141983032e-01 -3.030350804328918457e-01 -4.189376533031463623e-02 -2.105418294668197632e-01 -1.276378184556961060e-01 -1.255401968955993652e-01 2.209835201501846313e-01 -1.657752990722656250e-01 8.620290458202362061e-02 2.162055671215057373e-01 1.350661814212799072e-01 8.501469343900680542e-02 2.570933289825916290e-02 2.647503465414047241e-02 -2.759764492511749268e-01 -2.408095896244049072e-01 6.802746653556823730e-02 1.541459932923316956e-02 3.504865467548370361e-01 -3.047460019588470459e-01 -2.722585499286651611e-01 -3.968383744359016418e-02 2.514301426708698273e-02 1.178946271538734436e-01 5.046833306550979614e-02 1.998665183782577515e-01 -4.097247961908578873e-03 6.607402861118316650e-02 -1.037038341164588928e-01 -2.645684480667114258e-01
-1.140826493501663208e-01 8.368080109357833862e-02 -3.497315943241119385e-01 -7.917939126491546631e-02 -1.018069237470626831e-01 1.716719195246696472e-02 -1.484270393848419189e-01 -1.467743664979934692e-01 -6.343394634313881397e-04 -3.524076342582702637e-01 -7.275384664535522461e-02 2.250699102878570557e-01 2.621250450611114502e-01 -2.066142857074737549e-02 -7.658238708972930908e-02 1.346994042396545410e-01 1.881062835454940796e-01 -6.044338457286357880e-03 2.562730610370635986e-01 -5.371390283107757568e-02 3.788812160491943359e-01 -1.025048717856407166e-01 3.952490165829658508e-02 5.043015629053115845e-02 2.591231763362884521e-01 -9.848117828369140625e-02 1.273298114538192749e-01 2.810525298118591309e-01 -3.685133997350931168e-03 1.191731542348861694e-01 -2.590387761592864990e-01 9.150558710098266602e-02
3.615798652172088623e-01 1.029133647680282593e-01 -1.769317239522933960e-01 -2.813554704189300537e-01 4.978098347783088684e-02 -4.976700618863105774e-02 -1.915308088064193726e-01 -4.316927790641784668e-01 1.043482422828674316e-01 9.620057418942451477e-03 1.053627878427505493e-01 3.041266798973083496e-01 1.195845752954483032e-02 7.458187639713287354e-02 9.001271426677703857e-02 -3.115840628743171692e-02 -1.855587661266326904e-01 -7.428837567567825317e-02 1.674934178590774536e-01 1.018489152193069458e-02 3.130842447280883789e-01 -3.206497430801391602e-02 -2.062823623418807983e-01 2.232609130442142487e-02 5.794344469904899597e-02 3.433150425553321838e-02 5.356179177761077881e-02 3.261801600456237793e-01 -1.368228793144226074e-01 -7.837645709514617920e-03 -1.960096955299377441e-01 -9.819401055574417114e-02
6.183893233537673950e-02 -5.031496286392211914e-02 -1.005334258079528809e-01 -2.141317278146743774e-01 1.580252200365066528e-01 -2.197082042694091797e-01 -1.651208698749542236e-01 -5.834758654236793518e-02 -3.399068117141723633e-02 -1.096715852618217468e-01 2.262646555900573730e-01 1.698879748582839966e-01 1.210009381175041199e-01 -7.762378547340631485e-03 -1.024350747466087341e-01 -2.526206709444522858e-02 -1.187165975570678711e-01 -2.805873192846775055e-02 1.621813029050827026e-01 1.670251786708831787e-01 2.359880357980728149e-01 -1.920833140611648560e-01 -4.163067042827606201e-02 3.184088468551635742e-01 -1.404624339193105698e-02 4.664303064346313477e-01 2.191711664199829102e-01 3.247372210025787354e-01 2.073953896760940552e-01 6.524602323770523071e-02 -5.042731016874313354e-02 -1.698709875345230103e-01
3.420092463493347168e-01 1.660833954811096191e-01 -1.975447982549667358e-01 -1.074806824326515198e-01 -2.143235355615615845e-01 -2.021348327398300171e-01 -3.846407532691955566e-01 -1.691173315048217773e-01 -2.023782432079315186e-01 -1.507568508386611938e-01 2.282849699258804321e-01 1.142130419611930847e-01 8.135087788105010986e-02 -1.051577478647232056e-01 7.367050647735595703e-02 1.152526959776878357e-01 -8.483560755848884583e-03 -2.066461741924285889e-01 -2.752441912889480591e-03 -4.354373365640640259e-02 2.985268272459506989e-02 2.452153712511062622e-02 2.337633073329925537e-01 1.520704594440758228e-03 -1.293085664510726929e-01 -4.970249533653259277e-02 2.077691853046417236e-01 -9.205402433872222900e-02 2.520881891250610352e-01 -3.039562106132507324e-01 2.196018993854522705e-01 2.199199981987476349e-02
4.184570908546447754e-01 -7.853081077337265015e-02 -7.495363056659698486e-02 4.875013604760169983e-02 9.477438405156135559e-03 -2.549900412559509277e-01 -3.761140406131744385e-01 -1.924625337123870850e-01 1.927069574594497681e-01 -2.816082835197448730e-01 1.634144037961959839e-01 2.492214143276214600e-01 1.905049979686737061e-01 -1.564930230379104614e-01 -6.650435179471969604e-02 6.532013416290283203e-03 8.273684978485107422e-02 -1.960880756378173828e-01 2.765633165836334229e-01 -2.422316223382949829e-01 -1.538611855357885361e-02 8.462200313806533813e-02 -5.151462554931640625e-02 6.074150279164314270e-02 -1.298764646053314209e-01 6.001785397529602051e-02 -5.128843709826469421e-02 -1.137204002588987350e-02 1.030789967626333237e-02 4.963908810168504715e-03 -2.790332734584808350e-01 -3.457482159137725830e-02
2.370319068431854248e-01 4.057688713073730469e-01 -2.301565408706665039e-01 -2.722959816455841064e-01 -1.300938278436660767e-01 1.691052466630935669e-01 -3.385522663593292236e-01 1.440314948558807373e-01 1.442394405603408813e-01 -1.812823414802551270e-01 2.680108882486820221e-02 2.524006664752960205e-01 -4.572936519980430603e-02 -1.935381740331649780e-01 -7.223784923553466797e-02 6.043841317296028137e-02 9.235095232725143433e-02 -1.346042752265930176e-01 5.302934721112251282e-02 -3.315191268920898438e-01 9.616184979677200317e-02 -1.075955778360366821e-01 -1.528493165969848633e-01 2.380588650703430176e-02 -4.613301530480384827e-02 -2.916176244616508484e-02 2.322326600551605225e-01 -2.551721222698688507e-02 8.375382423400878906e-02 -6.363993138074874878e-02 9.674011915922164917e-02 2.062809467315673828e-01
2.145189642906188965e-01 2.886942401528358459e-02 -2.299823760986328125e-01 -2.489390224218368530e-01 9.137060493230819702e-02 -1.776238828897476196e-01 -1.808980405330657959e-01 8.812010288238525391e-02 -1.778577417135238647e-01 -3.833601474761962891e-01 3.313905000686645508e-01 2.506166696548461914e-01 8.382985740900039673e-02 3.453383967280387878e-02 -1.748433858156204224e-01 1.372642517089843750e-01 -3.891531378030776978e-02 -5.465508252382278442e-02 1.813706606626510620e-01 -4.183280095458030701e-02 1.229026094079017639e-01 -2.516266517341136932e-02 -5.075614526867866516e-02 3.486261069774627686e-01 1.836340874433517456e-01 7.250609993934631348e-02 7.176422327756881714e-02 6.571669876575469971e-02 -1.687733978033065796e-01 -1.512199640274047852e-01 -2.726222388446331024e-03 -2.650113403797149658e-01
2.780719697475433350e-01 -1.970599442720413208e-01 1.027487739920616150e-01 9.846907109022140503e-02 1.536723673343658447e-01 -8.032410591840744019e-02 -2.305542677640914917e-01 1.060010716319084167e-01 -1.254622787237167358e-01 -9.425376355648040771e-02 1.447700262069702148e-01 2.088508456945419312e-01 3.654191270470619202e-02 -7.243773341178894043e-02 -1.125888302922248840e-01 -6.031813099980354309e-02 1.986965388059616089e-01 -1.463066339492797852e-01 2.372894249856472015e-02 -1.552046686410903931e-01 5.059349536895751953e-01 -8.547835797071456909e-02 -2.157402038574218750e-01 1.404308676719665527e-01 -3.780478984117507935e-02 1.674978882074356079e-01 -1.530599687248468399e-02 4.196883141994476318e-01 -1.143880188465118408e-01 1.308684796094894409e-01 3.903146460652351379e-02 -6.604383140802383423e-02
1.204897016286849976e-01 2.028261683881282806e-02 -1.300307065248489380e-01 -3.009173572063446045e-01 -1.350668966770172119e-01 -2.035088986158370972e-01 -9.960421174764633179e-02 -3.489892780780792236e-01 2.982600331306457520e-01 3.332853550091385841e-03 1.097424551844596863e-01 1.212618276476860046e-01 1.356343626976013184e-01 -5.435962975025177002e-02 2.241958528757095337e-01 3.047102093696594238e-01 -1.301154792308807373e-01 -2.257404923439025879e-01 -9.610235691070556641e-02 -9.479801356792449951e-02 3.214921653270721436e-01 -3.967718780040740967e-02 -1.901006251573562622e-01 -4.685148224234580994e-02 9.021023660898208618e-02 1.150061637163162231e-01 5.214348807930946350e-02 3.710704743862152100e-01 8.089049905538558960e-02 -6.082462519407272339e-02 -3.299697861075401306e-02 -5.976931750774383545e-02
2.282415181398391724e-01 2.187667191028594971e-01 1.243798956274986267e-01 -1.167700886726379395e-01 -2.716785371303558350e-01 -7.813888788223266602e-02 4.346510767936706543e-02 -1.093413331545889378e-03 -6.895547360181808472e-02 -1.899655014276504517e-01 5.711128469556570053e-03 2.886747121810913086e-01 5.401032418012619019e-02 -8.743487298488616943e-02 -1.376440823078155518e-01 -1.795969158411026001e-02 2.206214368343353271e-01 1.992100030183792114e-01 3.080477565526962280e-02 -1.203087270259857178e-01 2.261871695518493652e-01 1.579277403652667999e-02 -1.058244705200195312e-01 -8.896992355585098267e-02 1.962227076292037964e-01 -1.365767866373062134e-01 3.157798051834106445e-01 4.649187326431274414e-01 9.464227408170700073e-02 -1.725873649120330811e-01 1.738685369491577148e-01 -1.370954513549804688e-01
1.906436979770660400e-01 1.002274677157402039e-01 -7.807067036628723145e-02 -1.943346410989761353e-01 -2.587540149688720703e-01 -2.272809147834777832e-01 -6.180759891867637634e-02 5.644216388463973999e-02 -3.902561962604522705e-02 -1.106946989893913269e-01 2.616285905241966248e-02 1.445099711418151855e-01 3.586492687463760376e-02 -1.026652529835700989e-01 -9.641947597265243530e-02 6.709136813879013062e-02 2.291348874568939209e-01 6.712577491998672485e-02 -4.993319138884544373e-02 -3.145460784435272217e-02 1.261961311101913452e-01 -3.631453216075897217e-02 -2.597798109054565430e-01 1.150569543242454529e-01 2.883653938770294189e-01 -7.526423037052154541e-02 3.125412762165069580e-01 5.296444892883300781e-01 1.337485313415527344e-01 -2.171084135770797729e-01 1.256402283906936646e-01 1.298838555812835693e-01
9.230163693428039551e-02 3.868961706757545471e-02 -1.377088874578475952e-01 -3.988211043179035187e-03 4.634448885917663574e-02 -1.448545902967453003e-01 -4.680275022983551025e-01 -1.329285651445388794e-01 2.490694820880889893e-01 -1.757706999778747559e-01 9.385067224502563477e-02 9.469931572675704956e-02 -1.710178107023239136e-01 -2.151583880186080933e-01 -3.499836474657058716e-02 -5.016377195715904236e-02 2.793351933360099792e-02 -3.362548053264617920e-01 4.143221676349639893e-02 -3.114559650421142578e-01 1.903012841939926147e-01 -1.110177952796220779e-02 -2.026112079620361328e-01 -9.901129454374313354e-02 1.679417937994003296e-01 1.926520317792892456e-01 7.965371012687683105e-02 -1.996892839670181274e-01 3.260012567043304443e-01 5.488924682140350342e-02 2.322968095541000366e-02 5.884408019483089447e-03
1.892541348934173584e-01 -9.691243618726730347e-02 -2.300716489553451538e-01 -7.782220095396041870e-02 5.612251535058021545e-02 -1.552033645566552877e-04 3.633728250861167908e-02 -2.328293472528457642e-01 -2.563816728070378304e-03 1.954728737473487854e-02 1.313381642103195190e-01 3.814498782157897949e-01 -6.506441626697778702e-03 -1.035832762718200684e-01 -2.678425014019012451e-01 3.803608417510986328e-01 2.435726374387741089e-01 -2.510743737220764160e-01 1.853730529546737671e-01 4.193830117583274841e-02 4.720764607191085815e-02 -3.329245448112487793e-01 9.940291941165924072e-02 2.776928618550300598e-02 -1.340490132570266724e-01 7.770105451345443726e-02 1.772055029869079590e-01 2.333732694387435913e-01 2.857185155153274536e-02 -2.047552317380905151e-01 1.076821833848953247e-01 -1.945601776242256165e-02
2.770402729511260986e-01 1.329049170017242432e-01 -2.220898568630218506e-01 -1.013773158192634583e-01 -6.668385118246078491e-02 2.657151594758033752e-02 -2.614548504352569580e-01 -9.037052094936370850e-02 4.775790497660636902e-02 -3.454603850841522217e-01 1.531663089990615845e-01 2.973269522190093994e-01 -7.215494662523269653e-02 -2.889710105955600739e-02 5.547012016177177429e-02 2.134600877761840820e-01 -1.584593951702117920e-02 1.132949888706207275e-01 1.517839431762695312e-01 7.534710690379142761e-03 -1.811467669904232025e-02 -3.235173225402832031e-01 -9.829296171665191650e-02 2.027103155851364136e-01 -5.050253495573997498e-02 -8.150941878557205200e-02 2.584369182586669922e-01 2.973978966474533081e-02 3.250290751457214355e-01 3.422490134835243225e-02 -1.038700044155120850e-01 2.995595932006835938e-01
1.777995824813842773e-01 -7.424817979335784912e-02 6.587645038962364197e-03 -1.931312382221221924e-01 -2.919948995113372803e-01 -1.853697448968887329e-01 -2.092947661876678467e-01 7.375795394182205200e-03 -2.569572068750858307e-02 -2.521001100540161133e-01 1.033944487571716309e-01 3.816154301166534424e-01 -2.736804187297821045e-01 5.490536568686366081e-04 -6.432326883077621460e-02 2.516006231307983398e-01 -3.940040187444537878e-04 9.692751616239547729e-02 6.222382560372352600e-02 -8.869236707687377930e-02 2.972196321934461594e-03 -7.225964963436126709e-02 3.020618297159671783e-02 -2.075567692518234253e-01 1.915397793054580688e-01 -1.892067044973373413e-01 9.277816116809844971e-02 3.983262777328491211e-01 2.101989537477493286e-01 -1.967146992683410645e-01 3.776320070028305054e-02 6.893737614154815674e-02
3.502126634120941162e-01 -1.540946662425994873e-01 -2.646521329879760742e-01 -2.051440924406051636e-01 -1.202208846807479858e-01 -1.304401755332946777e-01 -1.759372353553771973e-01 -2.258194833993911743e-01 -9.832736849784851074e-02 -3.762915432453155518e-01 1.128460019826889038e-01 2.849317789077758789e-01 2.996572852134704590e-02 1.022352203726768494e-01 -3.829923644661903381e-02 -1.422646939754486084e-01 -1.034278944134712219e-01 -1.408035028725862503e-02 1.155954822897911072e-01 8.660086989402770996e-02 -2.035436034202575684e-02 -3.364685773849487305e-01 1.212555542588233948e-02 -9.568833559751510620e-02 8.396936953067779541e-02 8.536438643932342529e-02 1.489202380180358887e-01 1.408816576004028320e-01 2.388595789670944214e-01 -6.783724576234817505e-02 -2.239768207073211670e-01 -1.641782969236373901e-01
2.931083440780639648e-01 -1.793393939733505249e-01 -5.092236995697021484e-01 -1.073263883590698242e-01 -1.162455156445503235e-01 1.666757762432098389e-01 7.598385214805603027e-02 -1.878952085971832275e-01 -9.677213430404663086e-02 -1.088225990533828735e-01 -5.860207974910736084e-02 3.679576218128204346e-01 7.262241095304489136e-02 -1.920086443424224854e-01 -1.390633583068847656e-01 -1.488253660500049591e-02 -3.059896081686019897e-02 8.882219344377517700e-02 3.042994141578674316e-01 -4.714694991707801819e-02 8.936563134193420410e-02 -2.036190479993820190e-01 -2.385298460721969604e-01 -1.006723344326019287e-01 -1.240007653832435608e-01 1.437867134809494019e-01 -5.103125423192977905e-02 7.854279875755310059e-02 1.576867550611495972e-01 6.402932107448577881e-02 1.114005148410797119e-01 -2.580111473798751831e-02
1.136084422469139099e-01 -6.559598445892333984e-02 -1.326887607574462891e-01 -1.459461301565170288e-01 -2.907524816691875458e-02 -8.633264154195785522e-02 -7.334920577704906464e-03 8.682331442832946777e-02 8.491259813308715820e-02 -5.928288027644157410e-02 -3.501153588294982910e-01 2.843893468379974365e-01 -1.191277578473091125e-01 5.796839669346809387e-02 8.466739207506179810e-03 -1.446878910064697266e-01 2.388359978795051575e-02 -2.062999457120895386e-01 2.874537408351898193e-01 -5.308758467435836792e-02 2.818000614643096924e-01 -1.086904406547546387e-01 -1.813732683658599854e-01 2.314249128103256226e-01 -1.052392348647117615e-01 3.183417320251464844e-01 1.433732211589813232e-01 1.792412847280502319e-01 2.367912977933883667e-02 -7.650866359472274780e-02 4.374066591262817383e-01 -7.846480607986450195e-02
2.855398356914520264e-01 2.055273354053497314e-01 -2.940623462200164795e-02 -9.638608992099761963e-02 2.067020684480667114e-01 -6.027239933609962463e-02 -2.267165035009384155e-01 -1.834685057401657104e-01 1.440189331769943237e-01 -1.068279892206192017e-01 1.955036371946334839e-01 1.145244240760803223e-01 4.853682219982147217e-02 -1.659469306468963623e-01 -2.883649244904518127e-02 5.041874945163726807e-03 5.185752362012863159e-02 -5.194457247853279114e-02 3.822372853755950928e-02 1.873077079653739929e-02 1.672800779342651367e-01 -3.788219392299652100e-01 -1.648280769586563110e-01 2.216800898313522339e-01 -7.152967900037765503e-02 6.731938570737838745e-02 1.444530636072158813e-01 1.712879240512847900e-01 2.079033702611923218e-01 -6.114749237895011902e-02 -3.732985258102416992e-01 3.453128933906555176e-01
4.873986542224884033e-02 -2.137397527694702148e-01 -1.207317113876342773e-01 -1.956213116645812988e-01 6.305855512619018555e-02 1.265937238931655884e-01 -2.831754386425018311e-01 -1.560458838939666748e-01 1.939316093921661377e-01 -2.620140314102172852e-01 9.094707667827606201e-02 2.859677970409393311e-01 4.459107518196105957e-01 6.092024222016334534e-02 -5.298695713281631470e-02 4.284714907407760620e-02 8.336983621120452881e-02 -3.031658232212066650e-01 1.413806229829788208e-01 -2.524357140064239502e-01 1.519605219364166260e-01 7.581079751253128052e-02 9.512212127447128296e-02 -1.235755756497383118e-01 1.189070288091897964e-02 5.900974571704864502e-02 2.718586623668670654e-01 1.375226080417633057e-01 -9.473410248756408691e-02 -9.955206513404846191e-02 -4.250164702534675598e-02 -1.348642557859420776e-01
4.380940794944763184e-01 -8.830270171165466309e-02 -7.880228012800216675e-02 -8.238922059535980225e-02 2.820128798484802246e-01 -9.231518208980560303e-02 -3.899742662906646729e-02 -2.283750772476196289e-01 6.840604543685913086e-02 -1.180827990174293518e-01 6.207375600934028625e-02 4.567720592021942139e-01 -2.457905188202857971e-02 1.256372481584548950e-01 9.401835501194000244e-02 1.057414561510086060e-01 1.330723464488983154e-01 -7.669960707426071167e-02 -4.257494956254959106e-02 -1.805250793695449829e-01 1.445637345314025879e-01 -8.269756287336349487e-02 4.197047278285026550e-02 3.474507331848144531e-01 -4.860928282141685486e-02 8.281239122152328491e-02 2.320581674575805664e-01 1.644305437803268433e-01 1.398674100637435913e-01 3.959225863218307495e-02 2.014097124338150024e-01 -1.341759115457534790e-01
1.826995611190795898e-01 -7.972069084644317627e-02 -3.574625775218009949e-02 8.104387670755386353e-02 -4.326657205820083618e-02 -1.949995309114456177e-01 -3.406412005424499512e-01 -1.750131547451019287e-01 2.848864793777465820e-01 -2.623382210731506348e-01 2.161753475666046143e-01 3.805242180824279785e-01 3.102142363786697388e-02 -2.631037533283233643e-01 -5.149570107460021973e-02 6.607429683208465576e-02 2.030786573886871338e-01 -5.654719099402427673e-02 2.114257663488388062e-01 -6.022073328495025635e-02 1.191313490271568298e-01 1.069143563508987427e-01 -9.876810014247894287e-02 3.375091822817921638e-03 -1.558531820774078369e-01 1.296178400516510010e-01 -2.267919667065143585e-02 2.028545597568154335e-03 -1.034381613135337830e-01 -1.089219823479652405e-01 -3.913429975509643555e-01 4.078654572367668152e-02
4.044576585292816162e-01 8.557761460542678833e-02 -8.623141795396804810e-02 -2.574113309383392334e-01 -1.233079582452774048e-01 -1.340709626674652100e-01 3.808083385229110718e-02 -2.082118242979049683e-01 9.347172826528549194e-02 4.767647013068199158e-02 1.344401091337203979e-01 1.988393813371658325e-01 1.873818039894104004e-01 -3.449468016624450684e-01 -2.911562919616699219e-01 3.716830015182495117e-01 -2.570440433919429779e-02 -5.524811521172523499e-02 -1.967985648661851883e-03 -1.290586292743682861e-01 -2.888686209917068481e-02 -9.635966271162033081e-02 -1.835311390459537506e-02 -7.769890874624252319e-02 -2.024424448609352112e-02 2.391223609447479248e-01 6.946063041687011719e-02 2.368319332599639893e-01 1.027064844965934753e-01 -1.697873920202255249e-01 1.862423568964004517e-01 -4.834541305899620056e-02
1.481054723262786865e-01 4.302141815423965454e-02 8.420769870281219482e-02 -2.977688610553741455e-01 -1.489521712064743042e-01 -4.432468116283416748e-02 -2.324876338243484497e-01 1.229722648859024048e-01 1.239728927612304688e-01 -2.371889203786849976e-01 1.760165989398956299e-01 1.699252724647521973e-01 -1.396204084157943726e-01 -1.566954553127288818e-01 -9.398540854454040527e-02 -1.509572472423315048e-02 1.772106736898422241e-01 -9.288661926984786987e-02 1.772689074277877808e-01 -1.056561917066574097e-01 -1.038525104522705078e-01 8.679264783859252930e-02 -8.028119802474975586e-02 -7.317759096622467041e-02 2.824573516845703125e-01 -3.740467876195907593e-02 2.285985201597213745e-01 2.879247367382049561e-01 1.959891766309738159e-01 -3.863431811332702637e-01 2.163079231977462769e-01 1.974875777959823608e-01
-4.966580495238304138e-02 1.680750399827957153e-01 -2.837471961975097656e-01 -8.153229951858520508e-02 1.534542068839073181e-02 1.365128457546234131e-01 -2.030145376920700073e-01 1.196919754147529602e-01 2.609368860721588135e-01 -9.453217685222625732e-02 -1.599483489990234375e-01 1.772147715091705322e-01 1.025043278932571411e-01 -3.346685171127319336e-01 -3.339779973030090332e-01 -1.757363975048065186e-01 2.074818685650825500e-02 -1.178887113928794861e-01 4.475023597478866577e-02 -8.701483905315399170e-02 2.591761946678161621e-01 -1.296710371971130371e-01 -2.845847047865390778e-02 -2.291108220815658569e-01 -2.192608714103698730e-01 -7.359630614519119263e-02 2.302613556385040283e-01 3.520200252532958984e-01 4.876112565398216248e-02 -1.192841231822967529e-01 2.100393921136856079e-02 9.785104542970657349e-03
1.277931220829486847e-02 3.652791678905487061e-02 5.751058086752891541e-02 -7.897220551967620850e-02 7.763139158487319946e-02 -2.407150715589523315e-01 -9.318789094686508179e-02 1.510778069496154785e-01 -1.905929893255233765e-01 -3.347524106502532959e-01 -2.374957948923110962e-01 6.331357359886169434e-02 -9.357505291700363159e-02 -3.852422237396240234e-01 -7.913576066493988037e-02 2.949320077896118164e-01 -9.068480879068374634e-02 1.430929005146026611e-01 5.511460080742835999e-02 -1.786818206310272217e-01 3.494358956813812256e-01 -1.198634356260299683e-01 -5.726021155714988708e-02 -5.637802556157112122e-02 1.183928698301315308e-01 8.936804533004760742e-02 2.441134452819824219e-01 1.936517804861068726e-01 2.645395100116729736e-01 -1.690646857023239136e-01 -9.696999937295913696e-02 -2.468568272888660431e-02
9.555116295814514160e-02 8.536219596862792969e-02 2.279128879308700562e-02 -1.416018456220626831e-01 1.375078409910202026e-01 -2.195430696010589600e-01 -3.015515208244323730e-01 7.995798438787460327e-02 2.217437922954559326e-01 -1.045534536242485046e-01 -7.452913373708724976e-02 5.849064886569976807e-02 1.910609565675258636e-02 -6.166511401534080505e-02 -1.560036242008209229e-01 -2.686700969934463501e-02 -1.001271530985832214e-01 2.652141079306602478e-02 1.556603610515594482e-01 -1.080743968486785889e-01 3.049881458282470703e-01 -3.795040026307106018e-02 -4.032179117202758789e-01 -7.106126844882965088e-02 4.628880620002746582e-01 2.026922255754470825e-01 1.991096138954162598e-02 2.945346198976039886e-02 1.028037965297698975e-01 -3.289352357387542725e-01 -1.049453467130661011e-01 -7.175661623477935791e-02
3.080367147922515869e-01 -2.594135235995054245e-03 -2.030229568481445312e-01 -8.150520175695419312e-02 3.005892410874366760e-02 -2.709426581859588623e-01 -2.955981157720088959e-02 -2.032860517501831055e-01 2.975382804870605469e-01 -1.578270792961120605e-01 9.539830684661865234e-02 3.341568112373352051e-01 1.555836349725723267e-01 2.428142875432968140e-01 -1.589388251304626465e-01 7.051860541105270386e-02 1.835319101810455322e-01 -1.063473895192146301e-01 3.220511078834533691e-01 -7.790416479110717773e-02 1.005780175328254700e-01 -2.708949148654937744e-01 1.556410938501358032e-01 1.581406891345977783e-01 8.401191234588623047e-02 6.852127611637115479e-02 -2.477736920118331909e-01 6.668909639120101929e-02 4.747484996914863586e-02 -2.643775381147861481e-02 7.021989673376083374e-02 -1.419329643249511719e-01
1.115930229425430298e-01 -6.957133114337921143e-02 -9.233681485056877136e-03 -1.583895534276962280e-01 8.526322245597839355e-02 -1.351906061172485352e-01 -2.292328327894210815e-01 -1.168942898511886597e-01 -1.217167600989341736e-01 -8.087605983018875122e-02 6.164034083485603333e-02 -6.547343730926513672e-02 3.958167042583227158e-03 1.831777691841125488e-01 3.087394172325730324e-03 2.434804439544677734e-01 1.342740375548601151e-02 -5.409181490540504456e-02 2.864401936531066895e-01 -2.442746758460998535e-01 1.498988419771194458e-01 -1.681212335824966431e-01 -2.613957524299621582e-01 -1.021340340375900269e-01 -2.201979756355285645e-01 3.296169042587280273e-01 -6.795436888933181763e-02 3.093182742595672607e-01 2.916052043437957764e-01 -9.039476513862609863e-02 2.917390763759613037e-01 -1.827772706747055054e-01
3.676615655422210693e-01 2.187035083770751953e-01 5.929911043494939804e-03 -2.786718010902404785e-01 -1.236635148525238037e-01 1.403142660856246948e-01 -1.219392418861389160e-01 -1.208915859460830688e-01 1.970457732677459717e-01 -2.356498539447784424e-01 1.985774040222167969e-01 2.905155420303344727e-01 -1.589441322721540928e-03 -1.569687724113464355e-01 -1.830158010125160217e-02 5.184308439493179321e-02 2.656102478504180908e-01 1.004110947251319885e-01 1.973592936992645264e-01 -1.292957067489624023e-01 2.229233505204319954e-03 -2.486481815576553345e-01 1.058561056852340698e-01 4.005848765373229980e-01 -7.235290855169296265e-02 1.497114356607198715e-02 1.680021435022354126e-01 -1.937301456928253174e-02 9.421597421169281006e-02 -3.420403227210044861e-02 -1.027161926031112671e-01 -6.724055111408233643e-02
4.755487293004989624e-02 2.748749963939189911e-02 -3.730154410004615784e-02 -1.433577984571456909e-01 1.081209816038608551e-02 6.728280801326036453e-03 -2.779105901718139648e-01 -1.192102730274200439e-01 -3.618967160582542419e-02 3.453146293759346008e-02 1.098847910761833191e-01 3.284310176968574524e-02 2.949742376804351807e-01 1.455573439598083496e-01 -1.542130261659622192e-01 1.772451251745223999e-01 6.410281360149383545e-02 -8.893948793411254883e-02 3.253162801265716553e-01 -1.044701337814331055e-01 2.161703854799270630e-01 9.195162355899810791e-02 -2.648182213306427002e-01 -7.217939943075180054e-02 -2.025559246540069580e-01 3.885152041912078857e-01 9.063591808080673218e-02 1.186667382717132568e-01 2.378642112016677856e-01 1.060889381915330887e-02 3.234701752662658691e-01 -2.636305987834930420e-01
9.144572168588638306e-02 2.188869863748550415e-01 -2.088082581758499146e-01 2.989089116454124451e-02 -2.223303318023681641e-01 -1.530105471611022949e-01 -3.608031272888183594e-01 -1.926720589399337769e-01 2.200155109167098999e-01 1.718927547335624695e-02 1.831328868865966797e-01 2.055454701185226440e-01 1.264890581369400024e-01 -9.711983054876327515e-02 8.767288178205490112e-02 1.654879152774810791e-01 2.308830320835113525e-01 -1.695361584424972534e-01 1.596264392137527466e-01 -1.650532037019729614e-01 -2.390258712694048882e-03 -4.641784727573394775e-02 -1.207689754664897919e-02 -1.423652619123458862e-01 3.433843851089477539e-01 -9.560286998748779297e-02 1.867131292819976807e-01 2.165452688932418823e-01 -3.570824861526489258e-02 6.508952938020229340e-04 3.264078795909881592e-01 1.110722683370113373e-02
2.273676246404647827e-01 2.044382132589817047e-02 1.514936387538909912e-01 -1.884473711252212524e-01 -2.758148312568664551e-01 -2.929960787296295166e-01 -3.717992082238197327e-02 -1.229849234223365784e-01 1.238323524594306946e-01 -1.479619145393371582e-01 6.941072177141904831e-03 2.936916649341583252e-01 5.640725418925285339e-02 5.195073410868644714e-02 -1.475503742694854736e-01 1.230843961238861084e-01 3.427143767476081848e-02 -1.515390723943710327e-01 5.130543932318687439e-02 -2.280619740486145020e-02 1.721911728382110596e-01 -7.680430263280868530e-02 -1.441101580858230591e-01 8.040393143892288208e-02 3.114143311977386475e-01 -2.251366823911666870e-01 3.112713098526000977e-01 4.008539915084838867e-01 -2.500597853213548660e-03 -1.818800568580627441e-01 6.157339736819267273e-02 1.116876751184463501e-01
1.613278985023498535e-01 2.110587060451507568e-01 -2.071541696786880493e-01 -2.275972962379455566e-01 4.365665465593338013e-02 -1.168467849493026733e-01 -1.674136370420455933e-01 6.870194524526596069e-02 -1.500137001276016235e-01 -2.087540626525878906e-01 4.305301234126091003e-02 -6.814677268266677856e-03 -2.533130943775177002e-01 4.958995059132575989e-02 -2.353566735982894897e-01 -3.594274073839187622e-02 4.640853777527809143e-02 2.813690528273582458e-02 2.619457840919494629e-01 -1.323780268430709839e-01 1.953657567501068115e-01 -3.514000773429870605e-01 -1.980428099632263184e-01 -3.841193625703454018e-03 3.807281553745269775e-01 -9.505964070558547974e-02 1.480950117111206055e-01 1.689950823783874512e-01 2.919546365737915039e-01 -2.212026529014110565e-02 9.941207617521286011e-02 7.107909768819808960e-02
4.245988428592681885e-01 3.280075639486312866e-02 -4.721060395240783691e-02 1.300352513790130615e-01 5.385653115808963776e-03 -1.371787786483764648e-01 -2.990206331014633179e-02 -7.706618402153253555e-03 4.000354558229446411e-02 -3.749558925628662109e-01 1.551657319068908691e-01 1.293312013149261475e-01 3.889271989464759827e-02 -1.486911773681640625e-01 3.385040163993835449e-02 2.127571031451225281e-02 5.362534150481224060e-02 -2.435144595801830292e-02 1.838371157646179199e-01 -2.800842560827732086e-02 2.079864265397191048e-03 -3.007140755653381348e-01 -1.409053988754749298e-02 -1.504556834697723389e-01 -1.462586820125579834e-01 4.825054109096527100e-01 3.740533292293548584e-01 1.348874997347593307e-02 -1.138733997941017151e-01 -4.515021666884422302e-02 -9.322608262300491333e-02 -4.658852517604827881e-02
2.521622776985168457e-01 3.313864395022392273e-02 -1.848659515380859375e-01 -8.111526258289813995e-03 2.680387496948242188e-01 -1.328747719526290894e-01 -2.260384112596511841e-01 -9.393356740474700928e-02 2.900632619857788086e-01 -1.992796957492828369e-01 1.874379962682723999e-01 -9.630658663809299469e-03 1.152754724025726318e-01 -1.027762144804000854e-01 -1.056431904435157776e-01 1.168968826532363892e-01 1.371986567974090576e-01 1.013485938310623169e-01 -3.736882237717509270e-03 -9.989795833826065063e-02 4.470933601260185242e-02 -5.672188475728034973e-03 -9.434072673320770264e-02 1.053555533289909363e-01 6.730455160140991211e-02 -1.144167259335517883e-01 1.724065691232681274e-01 3.336843252182006836e-01 3.074703514575958252e-01 2.061858028173446655e-01 4.164547920227050781e-01 -1.166653186082839966e-01
1.612862646579742432e-01 -9.278031438589096069e-02 -3.192051872611045837e-02 8.140449412167072296e-03 -1.855596750974655151e-01 8.056605607271194458e-02 2.122461199760437012e-01 -3.587710857391357422e-01 1.703486591577529907e-01 -3.898494318127632141e-02 2.407737374305725098e-01 1.229444667696952820e-01 -3.903348743915557861e-02 -1.091001406311988831e-01 -9.529112279415130615e-02 1.201047897338867188e-01 1.198106110095977783e-01 -3.973348438739776611e-02 2.361733317375183105e-01 -2.224629074335098267e-01 4.046535491943359375e-01 -7.325846236199140549e-03 1.071376949548721313e-01 -2.971403896808624268e-01 6.098442152142524719e-02 2.181243896484375000e-01 8.103420585393905640e-02 1.786673814058303833e-01 3.611733615398406982e-01 4.650077596306800842e-02 -1.709194295108318329e-02 3.988330438733100891e-02
4.131013453006744385e-01 6.232846900820732117e-02 -3.643785417079925537e-01 -3.300135210156440735e-02 5.105919390916824341e-02 -4.274006783962249756e-01 -2.059906274080276489e-01 -1.129471436142921448e-01 1.052452176809310913e-01 -2.208556681871414185e-01 5.151528865098953247e-02 2.049455344676971436e-01 -9.267632663249969482e-02 -1.002245396375656128e-02 -2.242811322212219238e-01 2.149616368114948273e-03 -1.723816990852355957e-01 -3.560281097888946533e-01 -8.655971288681030273e-02 -1.349358558654785156e-01 3.499050065875053406e-02 -4.383698478341102600e-02 -8.047515898942947388e-02 -1.244490221142768860e-01 -8.829062426229938865e-05 2.394353225827217102e-02 2.232930660247802734e-01 -1.178277190774679184e-02 1.525377482175827026e-01 4.877289012074470520e-02 5.811954662203788757e-02 2.738263271749019623e-02
-1.011487543582916260e-01 -9.871955960988998413e-02 -8.106870204210281372e-02 7.144999504089355469e-02 1.429120749235153198e-01 6.410463154315948486e-02 -3.621281683444976807e-01 -9.301941096782684326e-02 -3.299465752206742764e-04 -3.959510028362274170e-01 2.178420275449752808e-01 1.598135828971862793e-01 1.439016461372375488e-01 -2.716532647609710693e-01 -1.303390264511108398e-01 9.468062967061996460e-02 2.227338701486587524e-01 -1.463216096162796021e-01 7.450828701257705688e-02 -2.613107264041900635e-01 2.773674391210079193e-02 -5.737910792231559753e-02 -2.047553509473800659e-01 6.863391399383544922e-02 -2.733312845230102539e-01 1.017936132848262787e-02 -1.090916842222213745e-01 2.388271242380142212e-01 2.821215391159057617e-01 -1.532341837882995605e-01 -3.306816145777702332e-02 -1.016004160046577454e-01
3.325479328632354736e-01 -1.208414062857627869e-01 1.388452053070068359e-01 -2.512193620204925537e-01 -2.592964470386505127e-01 -3.044630587100982666e-01 -2.601974308490753174e-01 -3.226818144321441650e-02 1.015808507800102234e-01 -2.323094904422760010e-01 -4.808769375085830688e-02 1.441894173622131348e-01 -1.435152292251586914e-01 1.491354852914810181e-01 -2.873626351356506348e-02 1.129146218299865723e-01 1.859861910343170166e-01 -1.465326100587844849e-01 1.406733393669128418e-01 -1.800264604389667511e-02 -6.555864959955215454e-02 -8.811705559492111206e-02 -6.070219725370407104e-02 -1.282556634396314621e-02 2.960077524185180664e-01 -1.547767966985702515e-01 1.292245984077453613e-01 1.671902537345886230e-01 2.962063252925872803e-01 -1.713128387928009033e-01 2.301521450281143188e-01 3.960995003581047058e-02
1.891199350357055664e-01 -7.003753632307052612e-02 -1.194157749414443970e-01 -9.003449976444244385e-02 1.217159256339073181e-01 -1.600160896778106689e-01 -3.238896131515502930e-01 -1.294651329517364502e-01 1.995824277400970459e-01 -2.381220273673534393e-02 -5.413296073675155640e-02 2.264347113668918610e-02 -1.157895848155021667e-01 -1.132697910070419312e-01 3.856563195586204529e-02 -1.491514146327972412e-01 7.457447703927755356e-03 6.682200729846954346e-02 3.992617130279541016e-01 -5.019180104136466980e-02 1.504440009593963623e-01 -1.118956599384546280e-02 -4.246711432933807373e-01 1.091008558869361877e-01 3.748964071273803711e-01 1.274470090866088867e-01 2.795646786689758301e-01 1.048118025064468384e-01 1.353944689035415649e-01 -2.559019066393375397e-02 -1.471052765846252441e-01 1.142232641577720642e-01
9.120123833417892456e-02 2.064923197031021118e-02 -8.070972561836242676e-02 -1.604193150997161865e-01 -2.683459967374801636e-02 -3.340107947587966919e-02 -3.009991906583309174e-02 -3.857481991872191429e-03 2.216398864984512329e-01 3.153629973530769348e-02 5.147159844636917114e-02 5.940542090684175491e-03 2.649810910224914551e-02 -2.541092336177825928e-01 -2.854191362857818604e-01 1.941545158624649048e-01 3.364086747169494629e-01 1.526029556989669800e-01 2.198936939239501953e-01 -2.309354841709136963e-01 2.337063699960708618e-01 -1.342728883028030396e-01 -2.213129848241806030e-01 -8.974893391132354736e-02 -9.632082283496856689e-02 1.757144629955291748e-01 4.885463044047355652e-02 1.700651049613952637e-01 -4.867448657751083374e-02 -3.301826715469360352e-01 4.017036259174346924e-01 8.349161595106124878e-02
3.069140315055847168e-01 1.879131942987442017e-01 -2.288297414779663086e-01 -2.379398941993713379e-01 8.545729517936706543e-02 -1.196288410574197769e-02 -2.780510187149047852e-01 -3.301739692687988281e-01 -1.172431707382202148e-01 -2.854756414890289307e-01 1.229714974761009216e-01 7.779865711927413940e-02 6.961002945899963379e-02 8.922439068555831909e-02 -1.409679204225540161e-01 -2.694307081401348114e-02 7.396514713764190674e-02 -9.552431292831897736e-03 8.336087316274642944e-02 3.870709042530506849e-04 -5.155509710311889648e-02 -1.046757251024246216e-01 3.364830091595649719e-02 3.268391788005828857e-01 -7.060027867555618286e-02 2.357219457626342773e-01 1.828825473785400391e-01 3.901830613613128662e-01 1.424769461154937744e-01 -6.536997109651565552e-02 -3.724342444911599159e-03 1.140705868601799011e-01
1.635254025459289551e-01 1.980055309832096100e-02 -1.380466967821121216e-01 -1.721755601465702057e-02 1.430203467607498169e-01 -7.323482539504766464e-03 -1.725008934736251831e-01 -2.267431095242500305e-02 9.118394553661346436e-02 -8.822935074567794800e-02 1.575578302145004272e-01 2.994049191474914551e-01 1.428975313901901245e-01 -3.537264764308929443e-01 1.237635686993598938e-01 7.787001878023147583e-02 1.945078372955322266e-01 -1.589992940425872803e-01 1.373168081045150757e-01 -1.067537963390350342e-01 -1.047318726778030396e-01 -1.181999444961547852e-01 -3.213817179203033447e-01 -2.497023493051528931e-01 9.866174310445785522e-02 -1.352194696664810181e-01 4.326803609728813171e-02 4.973508119583129883e-01 7.890516892075538635e-03 -1.088972985744476318e-01 -1.733030676841735840e-01 4.580308869481086731e-02
3.481772541999816895e-01 1.462047547101974487e-01 -2.866314351558685303e-01 1.358591020107269287e-02 2.649516463279724121e-01 -9.162630140781402588e-02 -5.572778731584548950e-02 -5.470308661460876465e-02 2.297234535217285156e-02 3.355370759963989258e-01 1.854856163263320923e-01 3.216893970966339111e-01 2.025819942355155945e-02 -1.017622500658035278e-01 -1.240611448884010315e-02 1.763904243707656860e-01 -7.032040506601333618e-02 -1.624828130006790161e-01 1.555186361074447632e-01 -8.400747925043106079e-02 1.808921843767166138e-01 -1.748722344636917114e-01 -1.770212501287460327e-01 2.519222348928451538e-02 6.060451269149780273e-02 -8.162529021501541138e-02 2.108519524335861206e-01 3.106885552406311035e-01 2.360914945602416992e-01 -1.269870698451995850e-01 -4.758349061012268066e-02 -1.183789968490600586e-01
3.055897951126098633e-01 -7.852496951818466187e-02 -7.858704775571823120e-03 -1.077879294753074646e-01 -1.093120574951171875e-01 -1.522972285747528076e-01 1.661942154169082642e-01 -2.482149377465248108e-02 1.564666479825973511e-01 -3.119566105306148529e-02 4.715817272663116455e-01 6.310507189482450485e-03 2.551008202135562897e-02 -1.573811098933219910e-02 -1.544269770383834839e-01 -7.931600511074066162e-02 6.952045857906341553e-02 -1.838504672050476074e-01 1.514605134725570679e-01 -2.399375885725021362e-01 4.430703818798065186e-02 -2.825752496719360352e-01 -1.342538595199584961e-01 1.952769309282302856e-01 -3.079367056488990784e-02 1.737488210201263428e-01 3.884594738483428955e-01 9.444653242826461792e-02 -3.658508136868476868e-02 -1.304881274700164795e-01 2.250584401190280914e-02 -2.819994091987609863e-01
3.300544619560241699e-01 1.884974911808967590e-02 -4.722066223621368408e-01 -1.202096045017242432e-01 -4.399890080094337463e-02 -6.151978671550750732e-02 -2.640461921691894531e-01 -2.938254177570343018e-01 -1.015373766422271729e-01 -2.606972157955169678e-01 -8.649576455354690552e-02 2.001026272773742676e-01 5.662640929222106934e-02 8.868244290351867676e-02 -2.376788109540939331e-02 1.695329546928405762e-01 -1.059286221861839294e-01 3.540395293384790421e-03 3.098054230213165283e-01 1.262921839952468872e-01 5.779639352113008499e-03 -1.646369099617004395e-01 3.399732057005167007e-03 -3.665668144822120667e-02 -9.605475515127182007e-02 2.228235900402069092e-01 2.612938582897186279e-01 -6.224709376692771912e-02 1.155816838145256042e-01 -1.606982052326202393e-01 -2.619440481066703796e-02 -5.272981524467468262e-02
-4.020080436021089554e-03 1.207654923200607300e-01 -2.021245658397674561e-01 -6.855110079050064087e-02 9.165981411933898926e-02 -2.826535701751708984e-01 -2.368230372667312622e-01 1.635058373212814331e-01 3.568567037582397461e-01 3.649738058447837830e-02 2.769400477409362793e-01 1.409510821104049683e-01 6.480449438095092773e-02 -4.677867144346237183e-02 -2.534092366695404053e-01 1.199538484215736389e-01 1.950257122516632080e-01 2.002152651548385620e-01 1.003580242395401001e-01 -2.128337621688842773e-01 1.675509214401245117e-01 -1.424326449632644653e-01 -1.782953292131423950e-01 -8.030400425195693970e-02 -6.741751730442047119e-02 7.373467087745666504e-02 3.266055136919021606e-02 1.033520475029945374e-01 2.695343792438507080e-01 -1.009755879640579224e-01 3.537071049213409424e-01 9.340225160121917725e-02
4.095739722251892090e-01 -1.863477528095245361e-01 -3.809370845556259155e-02 5.989406257867813110e-02 1.091993004083633423e-01 -8.811315894126892090e-02 -1.891467869281768799e-01 2.570178210735321045e-01 5.552055314183235168e-02 -1.238205507397651672e-01 2.617286518216133118e-02 2.762206494808197021e-01 -1.674832403659820557e-01 1.825842075049877167e-02 -1.170340776443481445e-01 -1.789346337318420410e-01 2.126059383153915405e-01 -2.079971320927143097e-02 1.004241332411766052e-01 -4.587940406054258347e-03 5.486240386962890625e-01 6.902761757373809814e-02 2.518489025533199310e-02 7.050999999046325684e-02 -1.206439733505249023e-01 1.744284629821777344e-01 1.139959245920181274e-01 2.049899548292160034e-01 -1.176264584064483643e-01 1.015389934182167053e-01 8.459046483039855957e-02 5.540367588400840759e-02
1.520137339830398560e-01 1.631862521171569824e-01 -4.993375018239021301e-02 -1.392602771520614624e-01 2.825833857059478760e-01 -3.920252248644828796e-02 -3.147794902324676514e-01 -1.245302483439445496e-01 8.718886226415634155e-02 1.059315800666809082e-01 1.692582666873931885e-01 3.557884693145751953e-01 -1.086010783910751343e-01 -1.199729293584823608e-01 2.534161210060119629e-01 -1.512078940868377686e-02 -5.212649330496788025e-02 -5.071391165256500244e-02 2.189509943127632141e-02 -1.788309365510940552e-01 4.509691521525382996e-02 -9.460946172475814819e-02 -1.456837058067321777e-01 -2.033124864101409912e-01 1.071006432175636292e-01 1.872481554746627808e-01 1.177140045911073685e-02 3.523223400115966797e-01 3.122666180133819580e-01 -1.864874362945556641e-01 1.561562716960906982e-01 -1.700877249240875244e-01
2.074498385190963745e-01 -8.239391446113586426e-02 -1.030601710081100464e-01 3.761055646464228630e-03 1.693518012762069702e-01 9.933254122734069824e-02 3.507116809487342834e-03 4.998400341719388962e-03 2.575256228446960449e-01 1.285864040255546570e-02 3.155707418918609619e-01 2.498328387737274170e-01 1.404955834150314331e-01 -3.153141587972640991e-02 -1.829988062381744385e-01 1.074527762830257416e-02 4.216452538967132568e-01 -2.855720371007919312e-02 7.178924977779388428e-02 -2.974326610565185547e-01 1.706101745367050171e-01 -2.162439525127410889e-01 5.539714545011520386e-02 -9.647587314248085022e-03 -1.413901597261428833e-01 1.192678287625312805e-01 2.365773320198059082e-01 2.270767986774444580e-01 1.556098610162734985e-01 -1.032443270087242126e-01 2.982785999774932861e-01 -3.589804098010063171e-02
3.749136030673980713e-01 -3.925460949540138245e-02 -3.360794484615325928e-01 -3.023478388786315918e-02 1.865740418434143066e-01 -9.478210657835006714e-02 -8.853336423635482788e-02 -7.632933557033538818e-02 3.562776744365692139e-01 -5.454444326460361481e-03 -5.632431805133819580e-02 9.318610653281211853e-03 6.787005066871643066e-02 1.020770668983459473e-01 7.988400757312774658e-02 -1.171846091747283936e-01 2.853201031684875488e-01 2.626229822635650635e-01 2.047334611415863037e-01 -3.042566776275634766e-01 8.642314374446868896e-02 -3.763530030846595764e-02 -7.680394500494003296e-02 7.170286774635314941e-02 1.503056287765502930e-01 1.080445200204849243e-01 2.954594492912292480e-01 1.625943481922149658e-01 1.688034273684024811e-02 1.328641176223754883e-02 1.503678783774375916e-02 -2.602631747722625732e-01
1.179386377334594727e-01 1.179048866033554077e-01 4.503694176673889160e-02 -4.635373875498771667e-02 1.306188255548477173e-01 -1.729948222637176514e-01 9.709935635328292847e-02 -3.562856316566467285e-01 1.040217131376266479e-01 -1.802259534597396851e-01 -3.762731850147247314e-01 4.873716458678245544e-02 2.683565206825733185e-02 -2.342276424169540405e-01 -1.404104232788085938e-01 1.594206988811492920e-01 -1.042866557836532593e-01 -3.452258929610252380e-02 3.824885189533233643e-01 -1.448223888874053955e-01 3.731306791305541992e-01 -8.751025795936584473e-02 7.053209096193313599e-02 8.766423910856246948e-02 -2.069386839866638184e-01 2.186188399791717529e-01 4.766183346509933472e-02 1.066972315311431885e-01 1.552049964666366577e-01 -6.374291330575942993e-02 1.265532672405242920e-01 -9.674787521362304688e-02
2.061281651258468628e-01 7.532041519880294800e-02 -1.629243791103363037e-01 1.032231524586677551e-01 9.657294303178787231e-02 -9.639361500740051270e-02 -3.274243175983428955e-01 1.408498883247375488e-01 1.876690536737442017e-01 -2.477165907621383667e-01 1.804182529449462891e-01 1.889432668685913086e-01 -7.018809020519256592e-02 -1.376862078905105591e-01 -1.086263284087181091e-01 -1.910636387765407562e-02 -4.144495725631713867e-02 -2.215353995561599731e-01 -1.694755069911479950e-02 -1.947134137153625488e-01 5.566050112247467041e-02 -6.278120726346969604e-02 -2.232006341218948364e-01 8.365367352962493896e-02 -1.628085821866989136e-01 4.056424200534820557e-01 3.837043941020965576e-01 -1.462308168411254883e-01 -9.938734024763107300e-02 -2.072530537843704224e-01 -5.221012979745864868e-02 4.302637185901403427e-03
8.187434077262878418e-02 3.017394840717315674e-01 4.528155550360679626e-02 -2.545655071735382080e-01 1.043087057769298553e-02 -2.451926469802856445e-01 -2.706436514854431152e-01 -1.437525600194931030e-01 1.993691176176071167e-01 -1.769828945398330688e-01 -4.521679505705833435e-02 1.385290175676345825e-01 1.374847590923309326e-01 -5.670543760061264038e-02 -3.005272708833217621e-02 2.331352382898330688e-01 3.285293281078338623e-01 -1.912398338317871094e-01 1.660380065441131592e-01 -1.706566959619522095e-01 6.190773844718933105e-02 3.981375694274902344e-02 -1.725937984883785248e-02 2.826305292546749115e-02 1.343026906251907349e-01 -8.294022828340530396e-02 -1.032726615667343140e-01 2.432922422885894775e-01 3.305994272232055664e-01 -2.064337283372879028e-01 1.659488081932067871e-01 1.721712350845336914e-01
1.524205803871154785e-01 -2.809502184391021729e-01 6.076738610863685608e-02 1.783067584037780762e-01 2.417000383138656616e-01 -9.343503415584564209e-02 -1.559482663869857788e-01 7.298194617033004761e-02 2.318706214427947998e-01 -2.224061451852321625e-02 9.096270054578781128e-02 3.838276565074920654e-01 1.826325803995132446e-01 -3.086216934025287628e-02 1.248353198170661926e-01 -1.064336150884628296e-01 4.074354469776153564e-01 1.337696705013513565e-02 8.995420485734939575e-02 -2.448013238608837128e-02 2.472764700651168823e-01 -1.508492082357406616e-01 -1.678156256675720215e-01 2.153139859437942505e-01 -3.350273240357637405e-03 1.243423372507095337e-01 1.726134270429611206e-01 7.452795654535293579e-02 3.155465722084045410e-01 -9.366186708211898804e-02 -4.484595730900764465e-02 -2.384142484515905380e-03
3.118833005428314209e-01 -1.926739513874053955e-01 -4.793409705162048340e-01 -1.430441439151763916e-01 -8.696811646223068237e-02 1.257845163345336914e-01 -1.802786141633987427e-01 -2.786824852228164673e-02 -4.166271910071372986e-02 -1.700709611177444458e-01 1.465632617473602295e-01 3.329902291297912598e-01 1.757952757179737091e-02 -1.744623035192489624e-01 -8.223171532154083252e-02 2.917159162461757660e-02 -1.688391119241714478e-01 1.342046409845352173e-01 1.694107651710510254e-01 1.091712713241577148e-01 1.240584179759025574e-01 -9.927882999181747437e-02 1.074589323252439499e-02 -6.567548494786024094e-03 -1.123987361788749695e-01 7.292383909225463867e-02 -4.548269510269165039e-02 2.177909016609191895e-01 3.950484991073608398e-01 5.063433200120925903e-02 1.054227948188781738e-01 -8.715555071830749512e-02
4.193058311939239502e-01 -7.331514358520507812e-02 -2.504643201828002930e-01 1.296908259391784668e-01 1.240715533494949341e-01 -2.928860187530517578e-01 -5.696187913417816162e-02 7.108780741691589355e-02 3.735817968845367432e-01 -8.521916717290878296e-02 -5.670263618230819702e-02 1.077417656779289246e-01 2.097040563821792603e-01 5.720850452780723572e-02 2.743829190731048584e-01 7.483581453561782837e-02 5.081366747617721558e-02 -8.692091703414916992e-02 -1.930777356028556824e-02 -2.497012764215469360e-01 1.741969883441925049e-01 -1.675826124846935272e-02 4.391520470380783081e-02 3.323946148157119751e-02 -1.370754558593034744e-02 1.846455410122871399e-02 1.338265389204025269e-01 2.971994280815124512e-01 1.202836036682128906e-01 -2.773101925849914551e-01 -4.467224702239036560e-02 1.826116591691970825e-01
4.256473779678344727e-01 3.706298768520355225e-02 5.384561792016029358e-02 -1.684914827346801758e-01 2.652465738356113434e-02 1.321782618761062622e-01 1.337097771465778351e-02 7.414403557777404785e-02 -1.151558086276054382e-01 -1.048604771494865417e-01 5.900954082608222961e-02 2.096241563558578491e-01 -5.723185092210769653e-02 -6.745035946369171143e-02 5.058338865637779236e-02 -2.014019787311553955e-01 1.181759759783744812e-01 -4.312731698155403137e-02 2.785432040691375732e-01 -2.826688885688781738e-01 2.006574422121047974e-01 -1.403512805700302124e-01 4.251529648900032043e-02 -4.254077747464179993e-02 -7.599562872201204300e-03 1.191049590706825256e-01 9.163680672645568848e-02 4.526828229427337646e-01 3.663442656397819519e-02 -2.946812808513641357e-01 -2.513342201709747314e-01 1.545321196317672729e-01
1.083624139428138733e-01 -2.457435056567192078e-02 -3.735817968845367432e-01 1.263493150472640991e-01 1.199553385376930237e-01 -1.079481244087219238e-01 -8.890298008918762207e-02 -1.967701613903045654e-01 3.456639125943183899e-02 -1.903459778986871243e-03 2.639829739928245544e-02 2.716034352779388428e-01 -1.090819388628005981e-01 -1.131697464734315872e-02 -1.519375741481781006e-01 2.487823516130447388e-01 4.721182584762573242e-01 5.557435005903244019e-02 1.146496385335922241e-01 -3.728445246815681458e-02 -1.017147395759820938e-02 -1.748524904251098633e-01 3.446900099515914917e-02 1.917911618947982788e-01 -1.794065982103347778e-01 1.469103395938873291e-01 -1.379499882459640503e-01 2.364353984594345093e-01 1.345962435007095337e-01 -2.382672131061553955e-01 2.670446634292602539e-01 -5.219579115509986877e-02
3.591911196708679199e-01 1.221842914819717407e-01 3.386253491044044495e-02 2.737617120146751404e-02 1.791900843381881714e-01 -6.266144919209182262e-04 -4.225154817104339600e-01 -7.205139100551605225e-02 2.201125957071781158e-03 -1.333513855934143066e-01 2.041899859905242920e-01 1.376297473907470703e-01 1.318195164203643799e-01 4.770151525735855103e-02 -3.944636788219213486e-03 1.619382053613662720e-01 1.863505840301513672e-01 1.773081719875335693e-01 3.495707213878631592e-01 -2.632640302181243896e-01 7.221394777297973633e-02 -4.096213579177856445e-01 2.531889826059341431e-02 7.141686230897903442e-02 6.481676548719406128e-02 5.367917194962501526e-02 1.164047885686159134e-02 2.534883096814155579e-02 -7.011029124259948730e-02 3.403860377147793770e-03 2.315073907375335693e-01 -1.059262081980705261e-01
2.273121774196624756e-01 2.390292435884475708e-01 6.409440189599990845e-02 -1.149611175060272217e-01 -3.092144131660461426e-01 7.506677508354187012e-02 -3.521830737590789795e-01 7.331532984972000122e-02 3.257510438561439514e-02 -1.108143031597137451e-01 1.016880124807357788e-01 1.021715402603149414e-01 -4.913411289453506470e-02 -1.275627613067626953e-01 -9.337397664785385132e-02 3.879239261150360107e-01 1.989324092864990234e-01 -2.312615364789962769e-01 2.695251107215881348e-01 -8.541257679462432861e-02 1.736676692962646484e-01 -4.177190363407135010e-02 -1.020938903093338013e-01 4.195190966129302979e-02 -2.718036174774169922e-01 -4.352995753288269043e-02 5.631982162594795227e-02 7.057151198387145996e-02 1.324263811111450195e-01 -1.902137845754623413e-01 1.755693107843399048e-01 2.136646807193756104e-01
3.549079000949859619e-01 2.627989649772644043e-01 -1.603789627552032471e-01 -2.088206261396408081e-01 -9.341932833194732666e-02 -4.575037956237792969e-02 -4.037933647632598877e-01 -5.518286023288965225e-03 -1.824603229761123657e-01 -6.237942725419998169e-02 5.146354436874389648e-02 3.578095436096191406e-01 -3.542720153927803040e-02 -1.570642143487930298e-01 3.490125015377998352e-02 1.002451032400131226e-01 7.145425677299499512e-02 -1.292283535003662109e-01 1.966644376516342163e-01 -3.694187104701995850e-02 2.261298000812530518e-01 -1.971592307090759277e-01 -1.597981601953506470e-01 -7.859932631254196167e-02 -6.965497881174087524e-02 -1.666602343320846558e-01 1.289614886045455933e-01 -2.160232216119766235e-01 -6.795328110456466675e-02 1.225938461720943451e-02 1.626762449741363525e-01 2.144204676151275635e-01
2.414072453975677490e-01 -2.046173661947250366e-01 -2.346242368221282959e-01 4.582956805825233459e-02 2.160125970840454102e-01 -1.113953292369842529e-01 -7.104888558387756348e-02 -2.160792797803878784e-02 3.351646065711975098e-01 -1.412803977727890015e-01 2.701327502727508545e-01 1.152498349547386169e-01 1.164180040359497070e-01 4.588356707245111465e-03 -1.913185268640518188e-01 1.665840744972229004e-01 2.169388383626937866e-01 1.142171621322631836e-01 1.887248363345861435e-03 -1.376856714487075806e-01 -5.202034488320350647e-02 -5.041149258613586426e-02 -2.173290401697158813e-01 2.404830045998096466e-02 2.267231494188308716e-01 9.002245962619781494e-03 1.798976063728332520e-01 3.301132917404174805e-01 3.536309897899627686e-01 -7.132064085453748703e-03 8.261646330356597900e-02 -1.573629975318908691e-01
2.073721736669540405e-01 2.884038090705871582e-01 -1.608829498291015625e-01 -2.649999260902404785e-01 -6.846308708190917969e-02 -4.133580252528190613e-02 -3.423010408878326416e-01 -2.444513142108917236e-01 1.740796267986297607e-01 -4.948226734995841980e-02 2.591679990291595459e-01 6.258322298526763916e-02 -1.406825263984501362e-03 -3.104307353496551514e-01 -3.772654831409454346e-01 -1.206234991550445557e-01 8.002021908760070801e-02 5.500291660428047180e-02 4.650980234146118164e-02 1.937189325690269470e-02 1.970082223415374756e-01 -2.425371408462524414e-01 -8.146188408136367798e-02 -7.370271533727645874e-02 3.355615213513374329e-02 3.293797746300697327e-02 -2.409994602203369141e-01 4.800897091627120972e-02 8.211553841829299927e-02 -1.569967716932296753e-01 9.042589366436004639e-02 -1.160514205694198608e-01
4.194279313087463379e-01 2.051081955432891846e-01 -5.727083608508110046e-02 -1.118195727467536926e-01 -3.092446923255920410e-01 -1.052117347717285156e-01 -2.513145208358764648e-01 -7.874630391597747803e-02 5.624106526374816895e-02 -1.317688226699829102e-01 5.112534016370773315e-02 -2.113836631178855896e-02 1.452590972185134888e-01 -2.307725399732589722e-01 -1.255142092704772949e-01 -9.687599539756774902e-02 -2.263399809598922729e-01 -1.277439743280410767e-01 3.328643739223480225e-02 -2.183960229158401489e-01 6.850871443748474121e-02 -5.244354158639907837e-02 -8.057592809200286865e-02 -1.069323793053627014e-01 3.645102307200431824e-02 -2.614476978778839111e-01 -3.900449955835938454e-03 2.886245846748352051e-01 1.260397583246231079e-01 -2.866622805595397949e-01 -1.997180655598640442e-02 -2.718396782875061035e-01
2.599019110202789307e-01 -1.743399798870086670e-01 -8.207605034112930298e-02 -3.005949556827545166e-01 -2.078492566943168640e-02 -2.360591888427734375e-01 -2.204918861389160156e-01 -3.442406058311462402e-01 4.412826616317033768e-03 1.305583417415618896e-01 1.752081662416458130e-01 2.954080700874328613e-02 2.035461664199829102e-01 -1.469967514276504517e-01 -3.588023036718368530e-02 -1.496724784374237061e-01 -4.664716124534606934e-02 8.700557798147201538e-02 6.760071963071823120e-02 -2.418748438358306885e-01 2.682792544364929199e-01 -4.068934023380279541e-01 -9.719600528478622437e-02 -1.583621650934219360e-02 -4.224820062518119812e-02 1.368794143199920654e-01 2.716370299458503723e-02 2.361451238393783569e-01 1.450264360755681992e-02 2.590779215097427368e-02 5.300790444016456604e-02 2.134410589933395386e-01
3.056960701942443848e-01 -2.679779827594757080e-01 -2.068442106246948242e-01 -1.676097363233566284e-01 9.638422727584838867e-02 -2.010290473699569702e-01 1.030552536249160767e-01 -2.465480417013168335e-01 4.352624341845512390e-02 -1.220612451434135437e-01 5.025952309370040894e-02 2.833878993988037109e-01 1.549449414014816284e-01 -5.423323437571525574e-02 -3.651264011859893799e-01 1.066064387559890747e-01 6.718349456787109375e-02 -9.482115274295210838e-04 2.788673937320709229e-01 -7.818307727575302124e-03 1.386750340461730957e-01 -1.746089160442352295e-01 7.165551930665969849e-02 2.299613356590270996e-01 -1.472799330949783325e-01 2.826677449047565460e-02 -4.844861105084419250e-02 2.847046554088592529e-01 2.373166829347610474e-01 -5.139607563614845276e-02 1.133480072021484375e-01 -6.091386452317237854e-02
2.553906440734863281e-01 -1.224468350410461426e-01 -4.074607789516448975e-01 -2.100170254707336426e-01 -3.771049901843070984e-02 -5.816127359867095947e-02 -6.257685273885726929e-02 -1.292794644832611084e-01 -1.262302696704864502e-01 -1.692376732826232910e-01 -6.730850040912628174e-02 3.873828053474426270e-01 7.119602710008621216e-02 -1.657476574182510376e-01 -7.755896449089050293e-02 -1.370102167129516602e-01 1.583978347480297089e-02 1.673934012651443481e-01 2.657711878418922424e-02 -5.648735444992780685e-03 1.164249107241630554e-01 -2.859885096549987793e-01 -2.297364361584186554e-02 5.322210863232612610e-02 -1.836249530315399170e-01 1.913107037544250488e-01 7.669746130704879761e-02 6.799308955669403076e-02 4.575822949409484863e-01 -1.493618357926607132e-02 8.694855868816375732e-02 -4.488934576511383057e-02
5.131537839770317078e-02 9.120097011327743530e-02 -2.476340979337692261e-01 1.324762403964996338e-02 -3.000774085521697998e-01 -3.106501698493957520e-01 3.768497146666049957e-03 -4.494904726743698120e-02 -7.465919107198715210e-02 -4.413620755076408386e-02 -1.580584421753883362e-02 3.165221512317657471e-01 -7.179507613182067871e-02 -1.051911562681198120e-01 -2.284765429794788361e-02 7.305496186017990112e-02 1.447971165180206299e-01 -1.312044113874435425e-01 1.415723562240600586e-01 -2.650354802608489990e-01 3.878716528415679932e-01 -2.596847116947174072e-01 -6.346771959215402603e-03 1.582047790288925171e-01 4.557286575436592102e-02 -5.752260982990264893e-02 2.380627095699310303e-01 2.452260255813598633e-01 -1.072003170847892761e-01 2.027225345373153687e-01 -2.488485276699066162e-01 2.834489196538925171e-02
4.040508270263671875e-01 -4.583735018968582153e-02 4.348189383745193481e-02 -2.645066678524017334e-01 2.044638618826866150e-02 1.017394810914993286e-01 -1.193335503339767456e-01 2.698325216770172119e-01 9.265134483575820923e-02 -1.001926288008689880e-01 2.094948850572109222e-02 1.522395312786102295e-01 -1.879570335149765015e-01 -1.879090666770935059e-01 1.580354571342468262e-02 -2.880381941795349121e-01 1.354987919330596924e-01 -5.517502874135971069e-02 3.823570311069488525e-01 -9.645915031433105469e-02 2.721868753433227539e-01 6.396207958459854126e-02 -1.224097907543182373e-01 5.531766146305017173e-05 -2.518451213836669922e-01 1.251200288534164429e-01 7.121463119983673096e-02 1.969241499900817871e-01 7.355763018131256104e-02 -1.801496893167495728e-01 -1.242527887225151062e-01 -1.502498835325241089e-01
2.232012301683425903e-01 9.621018916368484497e-02 -2.161593288183212280e-01 -6.420464068651199341e-02 -1.988626569509506226e-01 -2.498326003551483154e-01 -1.389485001564025879e-01 -1.918024122714996338e-01 -4.671153053641319275e-02 -3.128190338611602783e-01 1.148058027029037476e-01 1.455844044685363770e-01 -1.600414812564849854e-01 -1.573772132396697998e-01 -7.315287739038467407e-02 1.062739416956901550e-01 1.771189868450164795e-01 -3.270850703120231628e-02 7.623826712369918823e-02 -1.274827420711517334e-01 3.815151154994964600e-01 -3.674033284187316895e-01 -2.172990236431360245e-03 2.652680575847625732e-01 5.869219824671745300e-02 -6.889939308166503906e-02 -5.883066356182098389e-02 1.154814958572387695e-01 4.546706750988960266e-02 1.473021954298019409e-01 -2.752996683120727539e-01 2.491989731788635254e-02
3.138405457139015198e-02 -4.017427563667297363e-02 -3.308871388435363770e-01 -4.537892937660217285e-01 1.209948211908340454e-01 -1.466950029134750366e-01 2.576949447393417358e-02 3.746013715863227844e-02 3.116513788700103760e-01 -4.215362668037414551e-02 -3.380487859249114990e-02 2.201292514801025391e-01 3.210115134716033936e-01 -1.098424866795539856e-01 1.742688938975334167e-02 6.103325262665748596e-02 8.686991780996322632e-02 -8.014879189431667328e-03 1.586128324270248413e-01 -6.234095990657806396e-02 4.233884811401367188e-01 1.284790188074111938e-01 5.371431261301040649e-02 2.833390235900878906e-02 4.248442873358726501e-02 6.384307146072387695e-02 3.296537995338439941e-01 -1.209309026598930359e-01 9.252366423606872559e-02 -3.236363455653190613e-02 -2.852921746671199799e-02 -2.027835510671138763e-02
1.619720160961151123e-01 -4.341005813330411911e-03 -1.467576473951339722e-01 1.160035282373428345e-01 -4.336758702993392944e-02 -1.621630042791366577e-01 -6.762018799781799316e-02 6.755471974611282349e-02 1.785882115364074707e-01 3.823773935437202454e-02 -2.371187210083007812e-01 1.456059217453002930e-01 -2.647399529814720154e-02 -7.576558738946914673e-02 -6.929384171962738037e-02 -2.219118922948837280e-01 4.576923325657844543e-02 -3.721101954579353333e-02 3.171435594558715820e-01 9.410391561686992645e-03 1.967593878507614136e-01 -2.956238389015197754e-01 -1.562453508377075195e-01 3.406309336423873901e-02 -7.036778330802917480e-02 2.903897464275360107e-01 -6.322610378265380859e-02 2.764746844768524170e-01 3.894968926906585693e-01 -1.856797337532043457e-01 3.255408108234405518e-01 -1.116418242454528809e-01
2.788681089878082275e-01 -9.599877148866653442e-02 -1.095417216420173645e-01 7.752922829240560532e-03 -1.957111060619354248e-01 8.046867698431015015e-02 -1.109763681888580322e-01 -2.247124761343002319e-01 3.522716462612152100e-01 -8.770093321800231934e-02 1.304396390914916992e-01 1.939358413219451904e-01 6.036112830042839050e-02 -2.078382372856140137e-01 7.981814444065093994e-02 2.842032313346862793e-01 3.224971890449523926e-01 -5.078916996717453003e-02 2.728967666625976562e-01 -2.249143272638320923e-01 -2.149716764688491821e-02 -8.004879206418991089e-02 -2.348033040761947632e-01 -4.066105186939239502e-02 1.738090068101882935e-01 -8.052775263786315918e-02 9.857317060232162476e-02 2.318733334541320801e-01 -1.556477695703506470e-01 -6.142600253224372864e-02 2.224564999341964722e-01 3.361607668921351433e-03
2.965515851974487305e-01 2.193407714366912842e-01 -8.895280212163925171e-02 -4.295285418629646301e-02 -2.898467518389225006e-02 -9.521397948265075684e-02 -5.271099805831909180e-01 6.570841651409864426e-03 -4.571931809186935425e-02 -1.367229036986827850e-02 -2.236921153962612152e-02 1.026323586702346802e-01 3.598079783841967583e-03 -1.703049242496490479e-01 -1.678619720041751862e-02 4.046863317489624023e-01 8.653745055198669434e-03 -1.247299462556838989e-01 4.653081297874450684e-02 4.527724161744117737e-02 2.288108319044113159e-01 1.910853385925292969e-02 -1.846325397491455078e-02 4.221709817647933960e-02 -2.303680628538131714e-01 -1.464503109455108643e-01 2.610469460487365723e-01 5.289815366268157959e-02 1.221324726939201355e-01 -2.455755174160003662e-01 2.461239546537399292e-01 -6.374142318964004517e-02
1.164136976003646851e-01 1.125177517533302307e-01 1.437650322914123535e-01 8.317695558071136475e-02 -1.694271713495254517e-01 -4.712298139929771423e-02 1.753854006528854370e-01 -3.218127489089965820e-01 1.583507210016250610e-01 -2.290950119495391846e-01 -1.339351534843444824e-01 2.257835566997528076e-01 -9.029648452997207642e-02 -1.491477340459823608e-01 -1.410994380712509155e-01 -5.123552680015563965e-02 -1.053395867347717285e-01 7.005391269922256470e-02 2.868027091026306152e-01 3.732740134000778198e-02 4.531742334365844727e-01 6.949118524789810181e-02 3.851599991321563721e-02 6.966751813888549805e-02 -1.740585714578628540e-01 2.871440351009368896e-01 2.888995036482810974e-02 1.699436008930206299e-01 1.678728908300399780e-01 -2.870248556137084961e-01 8.880212157964706421e-02 -6.665010005235671997e-02
3.896940052509307861e-01 9.267265349626541138e-02 -1.472144126892089844e-01 -5.084050819277763367e-02 -1.877833306789398193e-01 -9.551686793565750122e-02 -2.141072303056716919e-01 -1.993478536605834961e-01 3.938395678997039795e-01 -1.059192419052124023e-01 8.150169253349304199e-02 1.286112815141677856e-01 1.790492422878742218e-02 4.748063161969184875e-02 8.647518604993820190e-02 9.889529645442962646e-02 2.327597141265869141e-01 4.327627271413803101e-02 5.071698501706123352e-02 -4.197786748409271240e-01 -6.108332052826881409e-02 -1.481231898069381714e-01 -1.577476710081100464e-01 -2.871412932872772217e-01 1.982003599405288696e-01 -4.657661914825439453e-02 8.494441956281661987e-02 1.728233397006988525e-01 7.507454603910446167e-02 5.841721780598163605e-03 1.539259105920791626e-01 1.544946990907192230e-02
1.586523503065109253e-01 7.620701193809509277e-02 -7.897990196943283081e-02 -7.210952043533325195e-02 -3.969044983386993408e-01 -2.527162432670593262e-01 1.639150828123092651e-02 6.691632419824600220e-02 2.658870629966259003e-02 -1.441791802644729614e-01 -1.037591882050037384e-02 2.333046793937683105e-01 -3.494488447904586792e-02 -3.941104281693696976e-03 -1.026899740099906921e-01 6.149572506546974182e-02 2.437986284494400024e-01 6.394787132740020752e-02 1.537766009569168091e-01 6.867755204439163208e-02 2.072503715753555298e-01 2.230504006147384644e-01 -8.382220566272735596e-02 7.014800794422626495e-03 5.822580307722091675e-02 -1.425261944532394409e-01 3.908953368663787842e-01 4.897527098655700684e-01 5.048850551247596741e-02 -7.126040756702423096e-02 1.555060893297195435e-01 -1.251245965249836445e-03
2.684568464756011963e-01 -6.543023884296417236e-02 -3.158690929412841797e-01 -4.478400200605392456e-02 -2.022148221731185913e-01 4.507745429873466492e-02 1.061785034835338593e-02 -2.035186737775802612e-01 -9.076043963432312012e-02 4.200673720333725214e-05 1.348461210727691650e-01 3.272934854030609131e-01 9.276384860277175903e-02 -2.234635800123214722e-01 -4.614704549312591553e-01 3.675147891044616699e-02 4.273229464888572693e-02 -2.241497337818145752e-01 1.143698543310165405e-01 -5.138814821839332581e-02 1.723061949014663696e-01 -1.122068613767623901e-01 -4.782291501760482788e-02 -1.963009499013423920e-02 -7.306809723377227783e-02 5.370781291276216507e-03 -1.177674755454063416e-01 1.302031874656677246e-01 3.170318603515625000e-01 -1.390126049518585205e-01 1.749175935983657837e-01 -1.779456138610839844e-01
3.305776715278625488e-01 -3.061550855636596680e-01 -3.755812719464302063e-02 -1.297576725482940674e-01 -3.467054963111877441e-01 -4.889975767582654953e-03 -1.318482011556625366e-01 -1.590783894062042236e-02 -1.102095097303390503e-01 4.454163834452629089e-02 7.948161661624908447e-02 3.047994375228881836e-01 1.648347526788711548e-01 -3.975875675678253174e-01 -1.736445277929306030e-01 2.634347975254058838e-01 2.490494400262832642e-02 -6.442091614007949829e-02 6.626714020967483521e-02 -9.800115972757339478e-02 -5.666258931159973145e-02 -2.421986907720565796e-01 -1.823870390653610229e-01 3.334774076938629150e-02 -5.486632883548736572e-02 7.074049115180969238e-02 1.053365096449851990e-01 1.377795934677124023e-01 2.268393486738204956e-01 -1.546818017959594727e-01 1.192431524395942688e-01 -4.313201177865266800e-03
1.842119097709655762e-01 1.353032886981964111e-01 9.273579716682434082e-02 -3.559390604496002197e-01 -6.096357107162475586e-02 -9.462461620569229126e-02 8.760888874530792236e-02 -1.930429972708225250e-02 -1.423358172178268433e-01 -8.619855344295501709e-02 -9.395363926887512207e-02 3.454128205776214600e-01 1.008271574974060059e-01 -4.040143787860870361e-01 1.537550389766693115e-01 -5.019462108612060547e-02 -3.237876668572425842e-02 -3.068774342536926270e-01 9.260725975036621094e-02 -1.645193696022033691e-01 2.819633781909942627e-01 -1.481395214796066284e-01 6.484708935022354126e-02 -9.121011942625045776e-02 1.034829840064048767e-01 -6.027536839246749878e-02 2.951850593090057373e-01 5.611816421151161194e-02 5.489327013492584229e-02 -1.356576941907405853e-02 2.289670854806900024e-01 -1.768643707036972046e-01
3.093447685241699219e-01 1.667077839374542236e-02 -1.526547037065029144e-02 -4.281246662139892578e-02 -4.034600853919982910e-01 -1.570761352777481079e-01 -8.728427439928054810e-02 -1.373890042304992676e-01 -1.441545039415359497e-01 -9.301214665174484253e-02 9.637422114610671997e-02 1.339205801486968994e-01 -1.408378183841705322e-01 -2.372263073921203613e-01 -3.022893071174621582e-01 2.045337110757827759e-01 2.376944273710250854e-01 -1.705413758754730225e-01 1.015599668025970459e-01 9.400145709514617920e-02 4.810494557023048401e-02 -6.556587666273117065e-02 -2.929040044546127319e-02 -1.912148296833038330e-02 -6.210619211196899414e-02 -2.427865117788314819e-01 2.777757346630096436e-01 3.667788803577423096e-01 7.510551065206527710e-02 -3.339984267950057983e-02 1.175920739769935608e-01 -1.199696660041809082e-01
7.487615942955017090e-02 -1.463699489831924438e-01 -4.639264643192291260e-01 -1.268128752708435059e-01 -3.376728892326354980e-01 -2.101963460445404053e-01 6.493984162807464600e-02 -4.630514234304428101e-02 -3.530544042587280273e-02 -2.310410588979721069e-01 -3.791629569604992867e-03 1.677556335926055908e-01 6.643994897603988647e-02 -1.475418172776699066e-02 3.671259433031082153e-02 4.285380244255065918e-02 -5.181454494595527649e-02 -8.675593137741088867e-02 2.006352096796035767e-01 -3.889465332031250000e-02 4.669253528118133545e-01 8.848614990711212158e-02 9.316027164459228516e-02 7.733292877674102783e-02 7.881408929824829102e-02 2.193730026483535767e-01 1.497050225734710693e-01 2.232170552015304565e-01 -1.602085828781127930e-01 -3.368115425109863281e-02 -1.816198974847793579e-01 8.744609355926513672e-02
2.385539710521697998e-01 5.854331329464912415e-02 -3.582025766372680664e-01 6.224286183714866638e-02 -1.743508726358413696e-01 -6.103796139359474182e-02 -3.380058109760284424e-01 5.325456731952726841e-05 1.646902561187744141e-01 -2.106344550848007202e-01 2.508022785186767578e-01 1.091740205883979797e-01 1.637035235762596130e-02 -2.940539717674255371e-01 -2.989003658294677734e-01 -1.439588610082864761e-03 -7.654296606779098511e-02 1.320097148418426514e-01 -1.380281522870063782e-02 -2.361739724874496460e-01 1.430244147777557373e-01 -1.190603971481323242e-01 -2.050038129091262817e-01 -2.757474482059478760e-01 2.303604595363140106e-02 2.376519590616226196e-01 3.434990718960762024e-02 -4.554556310176849365e-02 5.378736928105354309e-02 1.175720393657684326e-01 -1.660466343164443970e-01 1.483829878270626068e-02
1.224315986037254333e-01 -1.489331275224685669e-01 1.281166821718215942e-01 -1.360556781291961670e-01 -7.572269439697265625e-02 2.654571235179901123e-01 -2.981489002704620361e-01 -7.703672349452972412e-02 8.345448970794677734e-02 -3.637856841087341309e-01 -9.015709906816482544e-02 2.712253630161285400e-01 5.396214872598648071e-02 -8.648178726434707642e-02 -2.623791396617889404e-01 1.732353121042251587e-01 2.793436646461486816e-01 -1.943683922290802002e-01 2.759823501110076904e-01 -1.462574750185012817e-01 9.271007776260375977e-02 -1.223888918757438660e-01 6.707447767257690430e-02 -1.774729043245315552e-01 -1.928689628839492798e-01 -7.585195451974868774e-02 -1.618059119209647179e-03 1.016978397965431213e-01 1.857832521200180054e-01 -1.740208268165588379e-01 4.604817181825637817e-02 -1.829745769500732422e-01
1.609899252653121948e-01 -3.006176836788654327e-02 -5.147668719291687012e-02 -1.518973410129547119e-01 -1.236539185047149658e-01 -2.327170073986053467e-01 -1.480766683816909790e-01 1.083512008190155029e-01 2.107898145914077759e-01 -3.220298513770103455e-02 1.303043663501739502e-01 -5.808815360069274902e-02 1.813539490103721619e-02 -1.493910402059555054e-01 -1.340302526950836182e-01 2.629795074462890625e-01 3.975812494754791260e-01 1.086620911955833435e-01 2.166143953800201416e-01 -3.216954171657562256e-01 1.948585361242294312e-01 6.759111583232879639e-02 -3.031119890511035919e-02 2.006888575851917267e-02 -2.673700153827667236e-01 1.671255528926849365e-01 4.356073960661888123e-02 1.552541702985763550e-01 4.379386454820632935e-02 -2.087064683437347412e-01 2.788513600826263428e-01 2.365341931581497192e-01
5.034917220473289490e-02 -5.714039877057075500e-02 -3.156898077577352524e-03 -8.655479550361633301e-02 6.069450080394744873e-02 -2.052107602357864380e-01 -2.545863389968872070e-01 2.044800482690334320e-02 3.186669945716857910e-01 -1.005978062748908997e-01 1.721336394548416138e-01 2.351284772157669067e-01 1.810208261013031006e-01 -2.262415587902069092e-01 -1.350998580455780029e-01 -7.112030684947967529e-02 3.668138384819030762e-01 4.557267948985099792e-02 5.164897814393043518e-02 -6.770135462284088135e-02 2.962849140167236328e-01 9.165477007627487183e-02 6.563637405633926392e-02 9.136015176773071289e-02 -6.525291502475738525e-02 2.270734459161758423e-01 8.467903733253479004e-02 1.529813464730978012e-02 -1.474509686231613159e-01 -3.771490454673767090e-01 1.659687459468841553e-01 2.536702454090118408e-01
3.526762872934341431e-02 2.271834760904312134e-02 -6.159599497914314270e-02 -9.884703904390335083e-02 2.487601712346076965e-03 -2.995784580707550049e-01 -2.072237282991409302e-01 -3.592145442962646484e-02 4.205134138464927673e-02 -8.185438811779022217e-02 -1.664946079254150391e-01 1.815523654222488403e-01 -5.723487585783004761e-02 -2.087115943431854248e-01 -7.215618342161178589e-02 -6.269432604312896729e-02 -4.281585570424795151e-03 -3.246142296120524406e-03 3.110088109970092773e-01 -1.141322962939739227e-02 2.864029109477996826e-01 -1.323801577091217041e-01 -3.924734890460968018e-01 4.128503799438476562e-02 5.468776226043701172e-01 5.993765220046043396e-02 2.040242403745651245e-01 2.030939981341362000e-02 1.413954049348831177e-01 -2.814364619553089142e-02 -8.703433722257614136e-02 -1.799673959612846375e-02
3.040574193000793457e-01 -7.588855177164077759e-02 -1.793218255043029785e-01 -2.928029894828796387e-01 8.484400063753128052e-02 1.124758571386337280e-01 -1.819840669631958008e-01 -9.459116309881210327e-02 2.984691262245178223e-01 -2.376681417226791382e-01 1.105256900191307068e-01 1.603241264820098877e-01 8.664842694997787476e-02 -3.089872300624847412e-01 -9.076239168643951416e-02 -8.777984976768493652e-02 -2.052803635597229004e-01 -6.456734240055084229e-02 1.243830844759941101e-01 6.338839884847402573e-03 1.056351959705352783e-01 -2.397829741239547729e-01 -8.319703489542007446e-02 7.798226922750473022e-02 -1.030860319733619690e-01 2.693926692008972168e-01 2.227699756622314453e-01 4.796759784221649170e-02 1.166183948516845703e-01 1.606035381555557251e-01 5.903951823711395264e-02 3.131894469261169434e-01
1.756676733493804932e-01 1.095534488558769226e-01 7.004856318235397339e-02 -1.041947677731513977e-01 -1.752234101295471191e-01 -1.292935907840728760e-01 -1.915876008570194244e-02 4.418483376502990723e-02 8.711783587932586670e-02 -2.482522428035736084e-01 -3.140816837549209595e-02 2.181241661310195923e-01 2.469730079174041748e-01 -6.666631996631622314e-02 -2.456583678722381592e-01 1.709112077951431274e-01 1.102421358227729797e-01 3.420368954539299011e-02 1.801012903451919556e-01 1.541193202137947083e-02 6.593474000692367554e-02 7.969535887241363525e-02 -2.409743070602416992e-01 -7.481246441602706909e-02 1.617523133754730225e-01 -1.261934489011764526e-01 3.724036812782287598e-01 5.157452225685119629e-01 1.725329607725143433e-01 -4.333812370896339417e-02 1.227218583226203918e-01 7.085223495960235596e-02
1.242746412754058838e-01 -3.037068620324134827e-02 -2.433626949787139893e-01 -4.396884888410568237e-02 2.108991332352161407e-02 -3.188499212265014648e-01 -2.479230910539627075e-01 -1.798830777406692505e-01 1.524228369817137718e-03 -1.963593214750289917e-01 -2.022034674882888794e-01 -6.652092933654785156e-02 -1.161396354436874390e-01 -2.723731696605682373e-01 -2.389548420906066895e-01 6.600612401962280273e-02 -1.454279720783233643e-01 6.656690686941146851e-02 2.958091795444488525e-01 -2.597991563379764557e-02 2.465117126703262329e-01 2.782695264613721520e-05 -2.525078356266021729e-01 -8.940565586090087891e-02 1.861270964145660400e-01 -1.080204546451568604e-01 2.754187285900115967e-01 1.763294190168380737e-01 9.096681326627731323e-02 -2.062342166900634766e-01 -1.836524456739425659e-01 9.728037565946578979e-02
4.540866017341613770e-01 8.815416693687438965e-02 -3.415467143058776855e-01 1.759093403816223145e-01 -1.887364685535430908e-01 -3.803365528583526611e-01 -4.500766396522521973e-01 -3.920620307326316833e-02 7.157769054174423218e-02 -4.859096556901931763e-02 3.474790975451469421e-02 -4.277922213077545166e-03 -1.383271813392639160e-01 -7.041777670383453369e-02 -7.173133641481399536e-02 4.761125147342681885e-02 -1.006336510181427002e-01 -8.169003576040267944e-02 1.127977445721626282e-01 1.755241900682449341e-01 1.187881454825401306e-01 -4.732949659228324890e-02 -1.251032389700412750e-02 -1.638205796480178833e-01 1.086086034774780273e-01 2.706927657127380371e-01 1.107567250728607178e-01 1.550263166427612305e-02 -1.984585262835025787e-02 -3.098408132791519165e-02 5.949500203132629395e-02 8.768591284751892090e-02
1.356798112392425537e-01 7.789816707372665405e-02 -5.503456667065620422e-02 -9.919676929712295532e-02 -7.592160999774932861e-02 1.491844207048416138e-01 1.385637670755386353e-01 2.093711122870445251e-02 -1.618578732013702393e-01 -2.163461446762084961e-01 1.897704899311065674e-01 3.814496397972106934e-01 -1.863613873720169067e-01 -3.433253169059753418e-01 1.107513010501861572e-01 2.367689646780490875e-02 -1.633056206628680229e-03 8.759849518537521362e-02 -8.488113991916179657e-03 -2.431721389293670654e-01 2.474534511566162109e-01 -2.225272655487060547e-01 5.453186575323343277e-03 2.184413522481918335e-01 -7.300680130720138550e-02 4.941525310277938843e-02 2.998949885368347168e-01 1.576914191246032715e-01 2.032958269119262695e-01 1.659329086542129517e-01 1.858534663915634155e-01 -2.090148627758026123e-01
1.447061449289321899e-01 1.204107999801635742e-01 -1.622104346752166748e-01 -8.022855035960674286e-03 -3.920602798461914062e-02 3.070359230041503906e-01 -6.034357100725173950e-02 -1.278769373893737793e-01 7.595513761043548584e-02 1.054467186331748962e-01 1.807937175035476685e-01 2.835911512374877930e-02 2.882778830826282501e-02 -4.942156374454498291e-02 6.189627945423126221e-02 4.439821839332580566e-02 1.486416012048721313e-01 -2.172694355249404907e-01 1.706530600786209106e-01 -4.643522799015045166e-01 2.512740492820739746e-01 -1.070182099938392639e-01 -3.308455049991607666e-01 9.144440293312072754e-02 -1.380879245698451996e-02 2.973669469356536865e-01 3.884679079055786133e-02 4.008464142680168152e-02 3.876976668834686279e-01 -4.584545642137527466e-02 7.588385790586471558e-02 -8.103411644697189331e-02
1.377228200435638428e-01 1.100284382700920105e-01 -2.206947952508926392e-01 -1.217824369668960571e-01 1.391676515340805054e-01 -9.798875451087951660e-02 -3.273445963859558105e-01 -3.649390041828155518e-01 1.624021083116531372e-01 -2.339498996734619141e-01 1.485295742750167847e-01 -2.405290007591247559e-01 4.955185204744338989e-02 -4.715920612215995789e-02 -8.621910959482192993e-02 -1.469164192676544189e-01 2.926511466503143311e-01 -2.072180658578872681e-01 1.904635131359100342e-01 1.656817086040973663e-02 8.992151170969009399e-02 -2.346449196338653564e-01 -1.666897386312484741e-01 4.336119070649147034e-02 -5.690126866102218628e-02 3.244194090366363525e-01 9.583426266908645630e-02 1.900553554296493530e-01 -6.664073467254638672e-02 1.102726459503173828e-01 8.012478798627853394e-02 8.129260689020156860e-02
-9.425128996372222900e-02 3.018212020397186279e-01 -1.107896417379379272e-01 8.464463800191879272e-02 -1.080907955765724182e-01 -1.213484331965446472e-01 1.461453852243721485e-03 -3.607515394687652588e-01 1.854795813560485840e-01 -2.321697920560836792e-01 -9.931240975856781006e-02 1.826722919940948486e-01 1.087341532111167908e-01 -1.700015962123870850e-01 -1.157095879316329956e-01 1.325725857168436050e-02 -4.516705870628356934e-02 -1.805206388235092163e-01 2.565610408782958984e-01 7.346830517053604126e-02 7.468497753143310547e-02 -1.960542798042297363e-01 -1.690324991941452026e-01 6.110310181975364685e-02 -1.797235310077667236e-01 5.125085636973381042e-02 2.590851783752441406e-01 4.219507426023483276e-02 2.780808210372924805e-01 -9.371109306812286377e-02 2.263732701539993286e-01 -3.388879597187042236e-01
1.927331984043121338e-01 -7.164397090673446655e-02 -2.383015155792236328e-01 -6.889758259057998657e-02 -2.186554223299026489e-01 -7.692243903875350952e-03 -3.005585372447967529e-01 1.694334298372268677e-01 -1.984708756208419800e-01 -2.047138810157775879e-01 -3.194833546876907349e-02 2.700073271989822388e-02 -1.830610930919647217e-01 -1.058678254485130310e-01 -1.582663357257843018e-01 7.573410868644714355e-02 3.166096284985542297e-02 -1.338289119303226471e-02 3.055895566940307617e-01 -1.636405140161514282e-01 3.177873492240905762e-01 -1.717411577701568604e-01 -7.411126792430877686e-02 -1.282836347818374634e-01 2.468660622835159302e-01 -3.104146122932434082e-01 7.396356016397476196e-02 1.671065688133239746e-01 2.797139585018157959e-01 3.045668266713619232e-02 1.550440490245819092e-01 -5.516906082630157471e-02
2.010913789272308350e-01 -1.089385673403739929e-01 2.264156565070152283e-02 -5.288582295179367065e-02 -3.605711162090301514e-01 -1.926755607128143311e-01 -3.108619153499603271e-01 3.503408282995223999e-02 -5.001429002732038498e-03 -5.367474630475044250e-02 8.486460149288177490e-02 1.565701365470886230e-01 2.809136547148227692e-02 -3.982723951339721680e-01 -2.235603630542755127e-01 2.960484325885772705e-01 -1.064996570348739624e-01 -4.848465323448181152e-02 1.904870718717575073e-01 -4.987869411706924438e-02 -1.046885154210031033e-05 -1.051470786333084106e-01 1.522751748561859131e-01 2.892286479473114014e-01 -3.724798932671546936e-02 -2.372086048126220703e-02 1.172382682561874390e-01 1.110398024320602417e-01 2.385698407888412476e-01 -3.708517551422119141e-02 1.316792666912078857e-01 -2.715012431144714355e-01
3.138214582577347755e-03 1.779283955693244934e-02 -9.793119132518768311e-02 6.089315935969352722e-02 -5.477949604392051697e-02 -1.307508349418640137e-01 7.234647125005722046e-02 -3.675204515457153320e-01 1.746590286493301392e-01 1.068688109517097473e-01 2.366987019777297974e-01 1.880570799112319946e-01 -1.204595789313316345e-01 -1.109969392418861389e-01 -4.304509237408638000e-02 3.511002063751220703e-01 -2.633110620081424713e-02 -2.928321715444326401e-03 3.144652843475341797e-01 -2.532265186309814453e-01 3.967282176017761230e-01 2.627832628786563873e-02 4.384052753448486328e-02 -1.766660064458847046e-02 2.773393988609313965e-01 8.739640563726425171e-02 2.574904561042785645e-01 1.905349791049957275e-01 9.257808327674865723e-02 -8.587919175624847412e-02 2.603685297071933746e-02 -1.135065332055091858e-01
4.734883308410644531e-01 -5.992610380053520203e-02 -1.233585923910140991e-01 2.897372841835021973e-02 1.648886203765869141e-01 -4.079917818307876587e-02 -2.773068547248840332e-01 8.933936059474945068e-02 -2.338618487119674683e-01 -1.593716591596603394e-01 8.226853609085083008e-02 2.119788378477096558e-01 2.966735977679491043e-03 1.743373125791549683e-01 -4.171523824334144592e-02 -1.441951692104339600e-01 1.904997527599334717e-01 -4.610979929566383362e-02 3.677673637866973877e-01 5.155351012945175171e-02 3.362297713756561279e-01 1.711598783731460571e-01 4.507071152329444885e-02 1.176453903317451477e-01 -1.239772215485572815e-01 1.555256396532058716e-01 4.198542237281799316e-02 2.451127767562866211e-01 8.091837912797927856e-02 -2.481743320822715759e-02 2.550997957587242126e-02 -1.180594861507415771e-01
1.835784763097763062e-01 6.865169852972030640e-02 -1.603890657424926758e-01 -1.178472489118576050e-01 1.018716916441917419e-01 -1.189546361565589905e-01 -3.729937374591827393e-01 -5.059690028429031372e-02 2.685129344463348389e-01 -8.443289995193481445e-02 -4.948921129107475281e-02 -7.648796308785676956e-03 -2.581650614738464355e-01 -2.804161906242370605e-01 -1.283631473779678345e-01 1.359146982431411743e-01 -1.613137274980545044e-01 -9.933595359325408936e-02 1.500128358602523804e-01 -1.637546569108963013e-01 2.219162285327911377e-01 -1.344233378767967224e-02 -1.987559646368026733e-01 6.549623608589172363e-02 3.593997955322265625e-01 2.605717480182647705e-01 1.075039133429527283e-01 3.781255707144737244e-02 2.680683732032775879e-01 -3.513145446777343750e-02 -1.602634638547897339e-01 8.080948144197463989e-02
2.410633563995361328e-01 -9.443881362676620483e-02 -2.247671782970428467e-01 1.180564463138580322e-01 9.018436074256896973e-02 -1.677800267934799194e-01 -2.422503978013992310e-01 -2.656576037406921387e-01 -1.741665154695510864e-01 -7.049039751291275024e-02 9.784395247697830200e-02 -1.321518123149871826e-01 -7.301476597785949707e-02 -1.293101534247398376e-02 -3.378324806690216064e-01 -3.294019028544425964e-02 2.278905957937240601e-01 -2.156812995672225952e-01 -6.343705207109451294e-02 -1.001227945089340210e-01 1.841661185026168823e-01 -1.567954719066619873e-01 -3.272052407264709473e-01 -1.700705289840698242e-01 9.703150391578674316e-02 1.435346454381942749e-01 3.353338241577148438e-01 3.489858284592628479e-02 -1.693238019943237305e-01 -1.244742795825004578e-01 1.360297650098800659e-01 8.106664568185806274e-02
1.339220535010099411e-02 1.530913859605789185e-01 6.179401278495788574e-02 -8.013478666543960571e-02 1.396210491657257080e-01 -1.248885840177536011e-01 7.576432824134826660e-02 -2.040687203407287598e-01 2.412179112434387207e-01 -1.526286751031875610e-01 -2.495034188032150269e-01 1.518545895814895630e-01 7.056140154600143433e-02 -7.590813934803009033e-02 -6.542818248271942139e-02 7.361087482422590256e-03 -1.161980703473091125e-01 -2.153133973479270935e-02 9.647626429796218872e-02 -1.243583410978317261e-01 3.902170360088348389e-01 -2.598234415054321289e-01 -7.453530281782150269e-02 1.643872708082199097e-01 -2.243457287549972534e-01 1.803670078516006470e-01 2.533396184444427490e-01 5.621013045310974121e-02 3.159710168838500977e-01 -3.360874354839324951e-01 2.131460756063461304e-01 4.771598055958747864e-02
2.318276613950729370e-01 3.513235598802566528e-02 -3.379175066947937012e-02 -1.042130868881940842e-02 -2.902158796787261963e-01 -4.247026145458221436e-02 -2.158375233411788940e-01 -1.970119774341583252e-01 4.394596815109252930e-01 -5.724923312664031982e-02 1.951928138732910156e-01 1.613304316997528076e-01 9.256679564714431763e-02 -5.501092225313186646e-02 2.005029842257499695e-02 8.002862334251403809e-02 2.316297590732574463e-01 -9.173471480607986450e-02 5.762423947453498840e-02 -2.853931784629821777e-01 1.024760082364082336e-01 -2.666794061660766602e-01 -6.884723156690597534e-02 -2.107190191745758057e-01 2.257796376943588257e-01 -2.666082084178924561e-01 1.574054211378097534e-01 1.694348752498626709e-01 -4.876391962170600891e-02 -1.856395453214645386e-01 2.785799279808998108e-02 5.152624845504760742e-02
2.460019439458847046e-01 1.910295784473419189e-01 3.634016588330268860e-02 -2.464934289455413818e-01 -1.266523003578186035e-01 -5.312610045075416565e-02 -2.584647834300994873e-01 -1.378239989280700684e-01 3.066080212593078613e-01 -1.535894870758056641e-01 -2.692228555679321289e-01 6.941789388656616211e-02 7.950185984373092651e-02 -8.249125629663467407e-02 -1.081892848014831543e-02 1.847561299800872803e-01 3.652577698230743408e-01 -1.454618275165557861e-01 1.941082328557968140e-01 -2.619058787822723389e-01 1.343438029289245605e-02 1.027167141437530518e-01 2.592056244611740112e-02 1.680372357368469238e-01 1.558245271444320679e-01 -3.715569153428077698e-03 5.220157653093338013e-02 6.969025731086730957e-02 2.794260084629058838e-01 -1.854448169469833374e-01 -1.267249286174774170e-01 1.818894743919372559e-01
2.033475935459136963e-01 -1.297439932823181152e-01 -1.028868705034255981e-01 5.711559206247329712e-02 -1.593602448701858521e-01 -1.687382310628890991e-01 -6.375589873641729355e-04 9.969246387481689453e-02 3.723618090152740479e-01 -1.459184437990188599e-01 -8.632706850767135620e-02 1.460979729890823364e-01 -8.517555147409439087e-02 1.171941980719566345e-01 -6.795771420001983643e-02 1.017513778060674667e-02 1.381633579730987549e-01 2.079325914382934570e-01 3.161120042204856873e-02 -3.599171936511993408e-01 8.577869832515716553e-02 -1.544647067785263062e-01 -1.699212044477462769e-01 9.824094921350479126e-02 -7.542557269334793091e-02 1.743922531604766846e-01 4.003502428531646729e-01 1.941073238849639893e-01 -8.690129965543746948e-02 1.596334017813205719e-02 1.985421627759933472e-01 -3.252931237220764160e-01
1.723064482212066650e-01 2.334228754043579102e-01 -4.605126678943634033e-01 7.969101518392562866e-02 5.916375666856765747e-02 -2.862876355648040771e-01 -1.319687813520431519e-01 -1.617071926593780518e-01 2.312178350985050201e-02 -3.200550675392150879e-01 4.307950660586357117e-02 4.868490993976593018e-02 8.609393239021301270e-02 -2.131654769182205200e-01 -9.817576408386230469e-02 -2.886514738202095032e-02 8.432434499263763428e-02 2.601304731797426939e-05 2.915633097290992737e-02 -1.898430883884429932e-01 1.097666248679161072e-01 -2.211935669183731079e-01 -1.486921459436416626e-01 -2.134978175163269043e-01 1.669543236494064331e-01 2.961795926094055176e-01 1.341360807418823242e-01 -1.824535802006721497e-02 -1.284615248441696167e-01 2.513808012008666992e-01 8.647549152374267578e-02 6.399418413639068604e-02
4.484333693981170654e-01 1.102985069155693054e-02 -3.336986899375915527e-01 -5.157556850463151932e-03 -5.987626686692237854e-02 -2.532789707183837891e-01 -3.536706790328025818e-02 -1.389480568468570709e-02 1.162211149930953979e-01 7.031120359897613525e-02 -5.210934951901435852e-02 -1.880719698965549469e-02 3.651297390460968018e-01 -1.844166666269302368e-01 -2.708016037940979004e-01 1.880049705505371094e-02 1.512641012668609619e-01 -2.246381491422653198e-01 -2.198821399360895157e-03 -3.936420381069183350e-02 1.851645261049270630e-01 9.501024335622787476e-02 7.696902751922607422e-02 -4.952530376613140106e-03 -9.994837641716003418e-02 -5.713012814521789551e-02 1.272582113742828369e-01 2.262212634086608887e-01 3.703411817550659180e-01 4.424015432596206665e-02 -1.066626533865928650e-01 2.046190015971660614e-02
1.690541058778762817e-01 1.002224609255790710e-01 -1.462817341089248657e-01 -4.875572398304939270e-02 -1.374550610780715942e-01 -1.780507117509841919e-01 -3.463006317615509033e-01 -6.591261923313140869e-02 3.587659448385238647e-02 6.847672909498214722e-02 -1.514037251472473145e-01 2.204206287860870361e-01 1.049530953168869019e-01 -4.116246700286865234e-01 -7.378042489290237427e-02 -1.935105025768280029e-01 1.053105890750885010e-01 -2.614600658416748047e-01 1.261707544326782227e-01 -1.373475790023803711e-01 1.594275385141372681e-01 -1.338500529527664185e-01 3.817214444279670715e-02 -2.750202454626560211e-02 -5.417506676167249680e-03 -2.735244631767272949e-01 2.366842180490493774e-01 1.780352443456649780e-01 -2.206342518329620361e-01 -2.357966750860214233e-01 1.778928488492965698e-01 -6.036327034235000610e-02
2.283725589513778687e-01 1.574557721614837646e-01 7.538095861673355103e-02 -3.346427679061889648e-01 -2.222516834735870361e-01 -2.049768120050430298e-01 -7.720559369772672653e-04 -3.004759363830089569e-02 -1.136928126215934753e-01 -1.144653037190437317e-01 7.852761447429656982e-02 2.522516846656799316e-01 -3.511268645524978638e-03 -2.757831215858459473e-01 -1.512961387634277344e-01 2.307232618331909180e-01 9.125225991010665894e-02 -2.710092365741729736e-01 2.395353019237518311e-01 4.392009694129228592e-03 4.802490770816802979e-02 -1.972469836473464966e-01 1.178565472364425659e-01 1.272016465663909912e-01 5.623621866106987000e-02 -2.586933970451354980e-01 2.524501383304595947e-01 2.277756631374359131e-01 2.025735527276992798e-01 -1.410416066646575928e-01 7.609737664461135864e-02 -4.671841487288475037e-02
3.858992457389831543e-01 -3.142587840557098389e-01 2.868736395612359047e-03 9.101311862468719482e-02 9.285391308367252350e-03 -1.858414113521575928e-01 -8.036821335554122925e-02 -1.751862019300460815e-01 1.745115220546722412e-01 -4.462124034762382507e-02 2.119898051023483276e-01 1.631511896848678589e-01 2.358694970607757568e-01 8.738379180431365967e-02 -1.131469570100307465e-02 -8.950369805097579956e-02 1.422097980976104736e-01 -4.418621584773063660e-02 2.231772989034652710e-01 4.208508878946304321e-02 4.021044075489044189e-01 -1.388463526964187622e-01 2.024397440254688263e-02 1.774782091379165649e-01 -1.229148730635643005e-01 5.358836427330970764e-02 2.859790250658988953e-02 3.307974338531494141e-01 1.475833170115947723e-02 1.010442599654197693e-01 2.520807087421417236e-01 -8.955239504575729370e-02
1.560178995132446289e-01 -6.767608225345611572e-02 -2.022677659988403320e-01 -9.390657395124435425e-02 1.522984057664871216e-01 -2.195883244276046753e-01 -9.187441319227218628e-02 -1.491917818784713745e-01 -9.044308215379714966e-02 -3.678203523159027100e-01 -1.667090356349945068e-01 -6.638892740011215210e-02 -8.263188600540161133e-02 -2.787904143333435059e-01 3.669261932373046875e-02 -3.551997989416122437e-02 1.031385138630867004e-01 1.190963611006736755e-01 1.939398795366287231e-01 -1.387513726949691772e-01 1.991149932146072388e-01 -9.053966403007507324e-02 -1.829822361469268799e-01 -6.008734554052352905e-02 3.247521221637725830e-01 -1.646144837141036987e-01 3.853519856929779053e-01 -2.436492219567298889e-02 2.106847614049911499e-01 -2.368097603321075439e-01 -5.052128061652183533e-02 -7.147771865129470825e-02
2.032833695411682129e-01 -1.821775585412979126e-01 -1.637658178806304932e-01 -2.496943436563014984e-02 -1.831213235855102539e-01 -1.593046933412551880e-01 -2.905227243900299072e-01 -2.399308234453201294e-01 -1.436522603034973145e-01 -7.353591918945312500e-02 2.613997459411621094e-01 6.868487596511840820e-02 -1.159317344427108765e-01 3.039672411978244781e-02 -2.279090434312820435e-01 -5.574842542409896851e-02 3.166937828063964844e-01 -8.286698907613754272e-02 4.846115130931138992e-03 -1.492556482553482056e-01 9.154038876295089722e-02 -2.537589967250823975e-01 -2.184669524431228638e-01 9.745002537965774536e-02 1.900275051593780518e-02 3.187812268733978271e-01 1.851375550031661987e-01 -2.350780554115772247e-02 -2.162322960793972015e-02 2.064381539821624756e-01 2.583462893962860107e-01 1.501963734626770020e-01
2.743985056877136230e-01 1.114609465003013611e-01 -3.261877894401550293e-01 -1.845860034227371216e-01 5.932160839438438416e-02 -1.214114800095558167e-01 -2.482143640518188477e-01 -6.698364019393920898e-02 -1.236188784241676331e-01 -2.553942203521728516e-01 1.820566207170486450e-01 3.846844136714935303e-01 -2.218122184276580811e-01 1.071511581540107727e-01 -7.243915647268295288e-02 2.971347235143184662e-02 -1.778805628418922424e-02 1.184860318899154663e-01 7.625509053468704224e-02 -5.340873450040817261e-02 -5.500059947371482849e-02 -1.948015242815017700e-01 -4.118656739592552185e-02 1.986771225929260254e-01 2.208045423030853271e-01 2.366805225610733032e-01 6.746432185173034668e-02 1.847546845674514771e-01 -2.397263199090957642e-01 -2.034093141555786133e-01 1.052984967827796936e-01 2.129454910755157471e-02
8.817443251609802246e-02 1.016125306487083435e-01 -8.940368890762329102e-02 -2.555727362632751465e-01 -2.435197383165359497e-01 -2.430370748043060303e-01 1.709226332604885101e-02 6.189640238881111145e-02 3.823017701506614685e-02 -7.151365280151367188e-02 -9.095516800880432129e-02 3.030823767185211182e-01 4.468638822436332703e-02 6.683301180601119995e-04 -4.147540032863616943e-02 1.053759381175041199e-01 1.783521771430969238e-01 1.368010640144348145e-01 -4.885319154709577560e-03 4.811292514204978943e-02 3.051894605159759521e-01 1.427031755447387695e-01 -1.959381550550460815e-01 5.911200121045112610e-02 1.787293255329132080e-01 -1.297463476657867432e-01 3.079762756824493408e-01 4.771958589553833008e-01 8.857563883066177368e-02 -1.774748116731643677e-01 2.134223878383636475e-01 -8.895514532923698425e-03
1.505354493856430054e-01 -7.961585372686386108e-02 -1.941545456647872925e-01 -1.544034481048583984e-01 1.249107792973518372e-01 -8.025703579187393188e-02 -1.461067646741867065e-01 -1.837370395660400391e-01 1.555538326501846313e-01 -3.484843065962195396e-03 2.016633450984954834e-01 -9.704345464706420898e-02 1.059443727135658264e-01 -1.499929279088973999e-01 -2.029220908880233765e-01 1.216291412711143494e-01 1.121130511164665222e-01 2.165291607379913330e-01 2.504055202007293701e-01 -1.802097856998443604e-01 3.256214261054992676e-01 -3.244784474372863770e-02 -1.065673455595970154e-01 2.137359417974948883e-02 2.647220389917492867e-03 1.689687222242355347e-01 -8.737417310476303101e-02 9.800844639539718628e-02 -6.415246427059173584e-02 -2.655571699142456055e-01 5.208035707473754883e-01 5.592419579625129700e-02
3.677734136581420898e-01 -9.237871319055557251e-02 -2.072759717702865601e-01 -2.555141746997833252e-01 -7.489644736051559448e-02 6.057028844952583313e-02 1.785491406917572021e-01 -7.176059484481811523e-02 -1.652388274669647217e-01 1.883985847234725952e-01 1.523634344339370728e-01 1.395452469587326050e-01 1.279999315738677979e-01 -3.315841853618621826e-01 -6.544341892004013062e-02 1.221703737974166870e-01 2.525123953819274902e-01 -6.360311061143875122e-02 3.469599038362503052e-02 -1.628889292478561401e-01 2.404465377330780029e-01 -1.872328221797943115e-01 1.639811396598815918e-01 1.162365898489952087e-01 1.640607565641403198e-01 -4.582858178764581680e-03 2.641560733318328857e-01 1.495902687311172485e-01 1.883218735456466675e-01 1.365556716918945312e-01 1.104851886630058289e-01 -1.907788813114166260e-01
2.872664928436279297e-01 -2.416111081838607788e-01 -1.089234501123428345e-01 4.056439921259880066e-02 1.804026663303375244e-01 -7.632669061422348022e-02 -4.013463854789733887e-01 -1.116130501031875610e-02 1.566251069307327271e-01 1.166352555155754089e-01 -9.667414426803588867e-02 1.729598194360733032e-01 1.532608121633529663e-01 -2.634606659412384033e-01 1.651434600353240967e-01 -6.371923536062240601e-02 4.897811710834503174e-01 5.318820849061012268e-02 9.998344630002975464e-02 8.884055167436599731e-02 3.278406560420989990e-01 6.919373571872711182e-02 -7.889010757207870483e-02 1.392306238412857056e-01 1.082926243543624878e-01 9.261582791805267334e-02 9.587699174880981445e-02 1.414929423481225967e-02 2.244783751666545868e-02 -1.096894145011901855e-01 4.938583076000213623e-02 -3.516316041350364685e-02
-1.239860281348228455e-01 -3.187338709831237793e-01 -1.811450421810150146e-01 -1.447364985942840576e-01 -1.179168522357940674e-01 -2.765005230903625488e-01 -1.013994291424751282e-01 -7.442209869623184204e-02 2.217531949281692505e-01 1.830298453569412231e-01 -9.087638556957244873e-02 3.282213583588600159e-02 1.371252983808517456e-01 6.073241680860519409e-02 -2.600484341382980347e-02 -1.619621515274047852e-01 1.439271718263626099e-01 -2.033483386039733887e-01 3.172734975814819336e-01 -1.145013496279716492e-01 1.768772751092910767e-01 -2.398556321859359741e-01 -5.165766179561614990e-02 2.089683338999748230e-02 1.036675050854682922e-01 2.980053424835205078e-01 -2.844246663153171539e-02 2.794912159442901611e-01 1.332247555255889893e-01 -2.482767403125762939e-01 2.360738068819046021e-01 1.808426342904567719e-02
2.933017015457153320e-01 -8.805904537439346313e-02 -7.130998373031616211e-02 -3.966330885887145996e-01 -2.887216508388519287e-01 2.060506492853164673e-02 -8.782494813203811646e-02 -9.445373713970184326e-02 -1.458654999732971191e-01 -1.108244806528091431e-01 -8.718245476484298706e-02 2.675834298133850098e-01 -7.911702990531921387e-02 -1.635469309985637665e-02 -2.195099145174026489e-01 1.527835130691528320e-01 1.913392543792724609e-01 3.578573092818260193e-02 1.431037932634353638e-01 7.973490282893180847e-03 -7.153237611055374146e-02 -4.989251121878623962e-02 -1.848041862249374390e-01 -8.632638491690158844e-03 1.203327402472496033e-01 -5.046179518103599548e-02 1.553963869810104370e-01 4.480097591876983643e-01 5.809793621301651001e-02 -2.910426557064056396e-01 1.494796872138977051e-01 1.778076170012354851e-03
4.097070097923278809e-01 -7.046881318092346191e-02 -9.122864156961441040e-02 -5.396150052547454834e-02 -3.906860947608947754e-02 -1.555589437484741211e-01 -1.482504308223724365e-01 6.649565696716308594e-02 2.642577588558197021e-01 -1.001441553235054016e-01 -2.580181956291198730e-01 1.856543868780136108e-01 1.014632433652877808e-01 -5.187009274959564209e-02 1.911923848092556000e-02 -1.937393397092819214e-01 -2.285609394311904907e-01 -6.264947354793548584e-02 2.454022765159606934e-01 -1.580809950828552246e-01 2.213800251483917236e-01 -1.347284764051437378e-01 -1.506146602332592010e-02 7.082654535770416260e-02 -1.023070290684700012e-01 3.248652517795562744e-01 4.858728125691413879e-02 2.237320691347122192e-02 3.274130225181579590e-01 -4.560720920562744141e-02 2.053113281726837158e-01 2.189720720052719116e-01
3.532810211181640625e-01 6.619251519441604614e-02 -2.464559674263000488e-01 1.004278734326362610e-01 9.003405272960662842e-02 -7.769028097391128540e-02 -1.451164484024047852e-01 1.772093027830123901e-02 -1.092672124505043030e-01 1.480218768119812012e-01 3.881834447383880615e-01 3.674624562263488770e-01 1.393357068300247192e-01 -5.736253783106803894e-02 1.324276998639106750e-02 5.836970731616020203e-02 9.528021514415740967e-02 3.741150349378585815e-02 1.999555379152297974e-01 6.676556169986724854e-02 1.878285855054855347e-01 -1.569576263427734375e-01 -1.632658094167709351e-01 -1.411627382040023804e-01 -6.722714006900787354e-02 -6.565900892019271851e-02 1.207472458481788635e-01 4.021794497966766357e-01 1.959931701421737671e-01 1.792609132826328278e-02 -1.539226323366165161e-01 -9.806366264820098877e-02
2.159067988395690918e-01 7.331904768943786621e-02 -5.616850778460502625e-02 -8.503284305334091187e-02 -1.199983246624469757e-02 -1.981469094753265381e-01 -2.052897512912750244e-01 7.214383222162723541e-03 1.274277362972497940e-02 -2.069132626056671143e-01 1.362679302692413330e-01 2.531692087650299072e-01 -8.811008185148239136e-02 2.307565510272979736e-01 4.611414298415184021e-02 1.121061369776725769e-01 -1.997472643852233887e-01 -2.515044063329696655e-02 2.425052672624588013e-01 -1.774318814277648926e-01 7.236900180578231812e-02 6.746436469256877899e-03 -1.468905806541442871e-01 2.658063173294067383e-01 -1.871111541986465454e-01 2.447167783975601196e-01 3.532015532255172729e-02 1.946404427289962769e-01 3.699468076229095459e-01 -3.277470171451568604e-02 2.959433197975158691e-01 -2.584456801414489746e-01
1.580332219600677490e-01 6.510790437459945679e-02 -2.412461861968040466e-02 -2.104298472404479980e-01 -2.432529628276824951e-01 -2.119255363941192627e-01 6.461580097675323486e-02 1.058957166969776154e-02 8.879749476909637451e-02 -3.100700862705707550e-02 9.918811917304992676e-02 3.213252425193786621e-01 3.935241699218750000e-02 -2.828341722488403320e-02 -6.343586742877960205e-02 1.660107076168060303e-02 3.337043523788452148e-02 -1.763973501510918140e-03 2.009406685829162598e-01 -4.717134311795234680e-02 5.678577721118927002e-02 -7.820501178503036499e-02 -1.512508094310760498e-01 1.367099434137344360e-01 2.719961404800415039e-01 -1.789340376853942871e-01 3.499204516410827637e-01 5.591586232185363770e-01 1.186034828424453735e-01 -7.686491310596466064e-02 1.818718612194061279e-01 1.373126730322837830e-02
1.347849667072296143e-01 2.857979536056518555e-01 3.208949789404869080e-02 -3.701395690441131592e-01 -2.002759464085102081e-02 6.377302855253219604e-02 -1.481343656778335571e-01 -1.794417500495910645e-01 -5.573674663901329041e-02 -2.473748028278350830e-01 -5.153835937380790710e-02 7.088082283735275269e-02 1.049155145883560181e-01 -4.012247025966644287e-01 1.495943069458007812e-01 -2.747396193444728851e-02 1.432477235794067383e-01 1.985703557729721069e-01 1.138055548071861267e-01 -7.250885665416717529e-02 1.544104814529418945e-01 -4.325255751609802246e-02 1.869121752679347992e-02 8.138917386531829834e-02 6.144964694976806641e-02 -1.753125786781311035e-01 1.547491848468780518e-01 1.309792250394821167e-01 4.035932719707489014e-01 1.228708075359463692e-03 -2.876932621002197266e-01 -6.549258530139923096e-02
9.904434531927108765e-02 4.295206069946289062e-02 -7.111942768096923828e-02 -6.689015775918960571e-02 -1.518581658601760864e-01 1.330963335931301117e-02 -1.624178588390350342e-01 -1.479955315589904785e-01 1.340631097555160522e-01 4.742338135838508606e-02 -1.170731522142887115e-02 1.353876888751983643e-01 -1.917737573385238647e-01 -2.096104435622692108e-02 2.516357004642486572e-01 -1.098650246858596802e-01 3.188175857067108154e-01 -3.146320879459381104e-01 2.247551977634429932e-01 -1.859250962734222412e-01 1.311830431222915649e-01 -1.415732409805059433e-02 -3.507817089557647705e-01 3.430668711662292480e-01 1.058137491345405579e-01 3.583838343620300293e-01 -4.926870018243789673e-02 1.476476192474365234e-01 1.066438034176826477e-01 -1.907541900873184204e-01 -3.025457728654146194e-03 -2.216990292072296143e-02
1.749634295701980591e-01 -1.410603374242782593e-01 -1.700019091367721558e-01 -7.884240895509719849e-02 -1.934587955474853516e-01 -2.738917469978332520e-01 -9.397920966148376465e-02 -2.235334068536758423e-01 -1.019333396106958389e-02 -2.180867493152618408e-01 4.660197719931602478e-02 -6.453563272953033447e-02 -3.303482532501220703e-01 -2.044662982225418091e-01 -1.687029302120208740e-01 -8.155176788568496704e-02 1.040330305695533752e-01 9.814807027578353882e-02 6.292115896940231323e-02 -9.305033087730407715e-02 2.702744901180267334e-01 1.670791059732437134e-01 -2.292697876691818237e-01 7.762840017676353455e-03 3.820407688617706299e-01 -2.729116566479206085e-02 2.777879238128662109e-01 1.163203865289688110e-01 1.222818121314048767e-01 -2.477065622806549072e-01 -1.805505901575088501e-02 4.883245006203651428e-02
2.382557243108749390e-01 -7.519004493951797485e-02 -3.084510751068592072e-02 -2.984124422073364258e-01 -2.856501610949635506e-03 -1.264861077070236206e-01 -3.193420544266700745e-02 -2.135366350412368774e-01 6.954481452703475952e-02 -1.611046940088272095e-01 1.760407239198684692e-01 1.905785650014877319e-01 5.669480189681053162e-02 1.505232043564319611e-02 7.170266658067703247e-02 1.368694901466369629e-01 -1.250844001770019531e-01 -3.791601955890655518e-02 -9.573345631361007690e-02 -1.119726374745368958e-01 4.855643212795257568e-01 -1.067096889019012451e-01 -2.642257511615753174e-01 -1.449497193098068237e-01 -1.460839360952377319e-01 -5.019835382699966431e-02 2.117020487785339355e-01 3.732755780220031738e-01 -2.839370258152484894e-02 3.568048775196075439e-02 -2.159893959760665894e-01 -1.613140404224395752e-01
2.355798035860061646e-01 1.556083410978317261e-01 -6.951966136693954468e-02 -2.015333324670791626e-01 -2.053070068359375000e-01 6.020810827612876892e-02 -2.541240453720092773e-01 1.297582834959030151e-01 4.371385648846626282e-02 -6.865048781037330627e-03 2.804862856864929199e-01 -1.478950232267379761e-01 -2.097840905189514160e-01 -2.139226943254470825e-01 -1.167548969388008118e-01 5.422095954418182373e-02 5.461649596691131592e-02 -1.146370545029640198e-01 3.007166981697082520e-01 -1.461337208747863770e-01 1.824736744165420532e-01 1.153665035963058472e-01 -3.688015043735504150e-01 -6.932369619607925415e-02 2.527476251125335693e-01 4.209884256124496460e-02 2.468888461589813232e-01 5.780541982858267147e-07 2.507298886775970459e-01 -4.067638888955116272e-02 1.047496348619461060e-01 -1.461609452962875366e-01
-2.650637626647949219e-01 1.343965679407119751e-01 -2.259024232625961304e-02 -3.350616618990898132e-02 9.199650585651397705e-02 -7.375511527061462402e-02 -1.892795115709304810e-01 3.760318458080291748e-02 1.529290974140167236e-01 3.041610307991504669e-02 5.417094752192497253e-02 1.222954839468002319e-01 9.295879304409027100e-02 -3.884270787239074707e-02 6.825058907270431519e-02 3.946843743324279785e-01 7.041222415864467621e-03 1.328569501638412476e-01 2.572255432605743408e-01 -2.108933627605438232e-01 1.616357415914535522e-01 1.131538972258567810e-01 -2.368824332952499390e-01 2.997866272926330566e-01 -3.430918976664543152e-02 2.245884537696838379e-01 2.537821531295776367e-01 3.974555134773254395e-01 6.428015232086181641e-02 -1.157545521855354309e-01 1.757975071668624878e-01 -1.021225750446319580e-01
1.550580114126205444e-01 -1.884244084358215332e-01 -4.113725572824478149e-02 5.597854778170585632e-02 8.078847080469131470e-02 -2.313611656427383423e-01 -2.827765643596649170e-01 -1.081222817301750183e-01 1.707066148519515991e-01 -7.529728114604949951e-02 -9.031945466995239258e-02 1.804269105195999146e-01 -1.357473134994506836e-01 -2.734229564666748047e-01 -1.252079755067825317e-01 -6.741413846611976624e-03 1.718898303806781769e-02 1.154779344797134399e-01 1.710214465856552124e-01 -1.286149173974990845e-01 1.953801810741424561e-01 -2.406637184321880341e-03 -3.234757483005523682e-01 6.729865074157714844e-02 4.162120521068572998e-01 1.015658453106880188e-01 3.639636337757110596e-01 4.343698546290397644e-02 2.059115767478942871e-01 1.430108845233917236e-01 1.882193423807621002e-02 1.077584847807884216e-01
-3.006433136761188507e-02 1.457398086786270142e-01 -4.868763312697410583e-02 -3.567099198698997498e-02 -1.066994816064834595e-01 -8.418446034193038940e-02 -4.354572594165802002e-01 1.937446743249893188e-02 -2.911863103508949280e-02 -1.552199423313140869e-01 -3.579642176628112793e-01 2.196162343025207520e-01 8.637572824954986572e-02 -1.063403189182281494e-01 -1.889572292566299438e-01 -7.473286986351013184e-02 -5.919378623366355896e-02 -2.133730947971343994e-01 3.626273944973945618e-02 -2.148378342390060425e-01 2.684563994407653809e-01 -1.953300237655639648e-01 -8.036585152149200439e-02 -2.614935040473937988e-01 -3.138764500617980957e-01 1.179625187069177628e-02 1.802429109811782837e-01 2.383048683404922485e-01 3.261439129710197449e-02 -1.814498156309127808e-01 2.744305320084095001e-02 1.166287157684564590e-02
3.742035329341888428e-01 -1.547071039676666260e-01 -2.520103156566619873e-01 -2.425436377525329590e-01 -1.752033829689025879e-01 -1.098021417856216431e-01 -9.418818354606628418e-02 -1.023034080862998962e-01 -2.189511507749557495e-01 -3.117443323135375977e-01 1.816805601119995117e-01 3.129044175148010254e-01 1.170684173703193665e-01 9.844405204057693481e-02 -6.945908814668655396e-02 1.846289378590881824e-03 1.888794451951980591e-02 -1.640939414501190186e-01 1.366029828786849976e-01 -4.702339321374893188e-02 -1.501601189374923706e-01 -2.407211959362030029e-01 -1.722312122583389282e-01 -8.619465678930282593e-02 -1.152639314532279968e-01 1.616791188716888428e-01 3.087024092674255371e-01 9.087891876697540283e-02 1.214152500033378601e-01 -1.008401392027735710e-03 1.471190899610519409e-01 -4.725972190499305725e-02
2.057001292705535889e-01 -8.985593169927597046e-02 2.941402839496731758e-03 -4.564451426267623901e-02 4.404257610440254211e-02 -1.986525058746337891e-01 -3.149306178092956543e-01 -8.278550952672958374e-02 1.142697855830192566e-01 -1.544505357742309570e-01 4.655462503433227539e-02 4.287153184413909912e-01 2.402814328670501709e-01 -4.583617672324180603e-02 2.392513491213321686e-02 1.200882047414779663e-01 1.960728019475936890e-01 9.380826354026794434e-02 5.516003072261810303e-02 -8.434541523456573486e-02 1.895421594381332397e-01 -1.990225538611412048e-02 -3.483923077583312988e-01 6.160522252321243286e-02 -2.855474650859832764e-01 1.642751395702362061e-01 8.019529283046722412e-02 7.998244464397430420e-02 2.792082130908966064e-01 1.603592038154602051e-01 -2.366456687450408936e-01 -4.955631867051124573e-02
1.973255723714828491e-01 -2.390259318053722382e-02 -8.249135315418243408e-02 1.093949284404516220e-02 -2.107241749763488770e-01 -3.214917704463005066e-02 -1.145032346248626709e-01 -1.557411253452301025e-01 2.682082951068878174e-01 -1.093639656901359558e-01 -3.252546191215515137e-01 2.267312258481979370e-01 4.222512990236282349e-02 -1.004350110888481140e-01 2.354426831007003784e-01 4.069191217422485352e-02 6.161778233945369720e-03 -7.543049007654190063e-02 1.221428960561752319e-01 -1.187366712838411331e-02 1.425394117832183838e-01 -1.717335432767868042e-01 9.656654298305511475e-02 2.046454995870590210e-01 -1.998868286609649658e-01 2.890125811100006104e-01 1.265760064125061035e-01 2.271658182144165039e-01 4.265383780002593994e-01 7.408814132213592529e-02 9.734770655632019043e-02 -2.256049215793609619e-01
1.463042646646499634e-01 -1.448370963335037231e-01 -2.341471314430236816e-01 8.472195826470851898e-03 1.132681891322135925e-01 -3.812217116355895996e-01 -1.327679455280303955e-01 2.860975684598088264e-03 -1.996888220310211182e-02 -2.298344522714614868e-01 2.841566503047943115e-01 -2.946216613054275513e-02 7.942903041839599609e-02 2.987484335899353027e-01 -4.747281968593597412e-02 1.081472709774971008e-01 -1.922146975994110107e-02 1.440585702657699585e-01 7.682550698518753052e-02 -2.573604285717010498e-01 1.663701534271240234e-01 -6.359384208917617798e-02 1.149956136941909790e-01 -1.802116259932518005e-02 4.119795188307762146e-02 9.340178966522216797e-02 1.558178514242172241e-01 3.981112241744995117e-01 3.063064217567443848e-01 -4.079660400748252869e-03 2.120837420225143433e-01 1.097132265567779541e-01
9.969998896121978760e-02 9.438720345497131348e-02 -9.664200991392135620e-02 -3.892459869384765625e-01 -1.190086677670478821e-01 -1.633540540933609009e-01 -3.779885768890380859e-01 -6.379538774490356445e-02 3.385889530181884766e-02 -1.439587324857711792e-01 -5.279636383056640625e-02 2.463226467370986938e-01 6.844886392354965210e-02 -2.342425435781478882e-01 -9.284427016973495483e-02 2.082135230302810669e-01 2.648460865020751953e-01 -5.391478911042213440e-02 -4.334498941898345947e-02 -6.925866007804870605e-02 3.053652644157409668e-01 -3.039989471435546875e-01 -6.925169378519058228e-02 -1.630110591650009155e-01 3.125218674540519714e-02 2.215698510408401489e-01 7.323087006807327271e-02 -1.263580769300460815e-01 -1.060791313648223877e-02 -6.884697824716567993e-02 -2.333748787641525269e-01 9.040199220180511475e-02
-1.083441525697708130e-01 -1.761663556098937988e-01 -2.713974416255950928e-01 -1.018630117177963257e-01 -1.407879143953323364e-01 -8.263556659221649170e-02 -3.040510118007659912e-01 -1.054852828383445740e-01 2.001439929008483887e-01 -2.062309086322784424e-01 2.463904768228530884e-01 2.134358882904052734e-01 1.117340475320816040e-01 1.523371636867523193e-01 1.049382537603378296e-01 2.784106507897377014e-02 2.510809600353240967e-01 -8.578020334243774414e-02 1.545950919389724731e-01 -1.113902255892753601e-01 7.471078634262084961e-02 -3.970897570252418518e-02 3.075648471713066101e-02 -1.107499599456787109e-01 -2.791095077991485596e-01 -9.769622236490249634e-02 3.327947258949279785e-01 1.815104931592941284e-01 1.452657133340835571e-01 -3.114203214645385742e-01 -1.731460094451904297e-01 1.879927515983581543e-02
2.332585453987121582e-01 2.889524698257446289e-01 -7.963924854993820190e-02 -1.953956931829452515e-01 -2.303668111562728882e-01 -2.585279382765293121e-02 -5.600737035274505615e-02 -1.688216626644134521e-01 1.529173702001571655e-01 -2.019648700952529907e-01 1.668752357363700867e-02 5.789179354906082153e-02 -5.554646253585815430e-03 -1.675862520933151245e-01 -1.554197818040847778e-01 3.700047731399536133e-01 2.884099483489990234e-01 -1.095073372125625610e-01 1.313216835260391235e-01 -1.145860273391008377e-02 1.084950342774391174e-01 3.928744792938232422e-02 -1.721751689910888672e-01 3.183115646243095398e-02 2.583862543106079102e-01 -1.725066080689430237e-02 2.106032706797122955e-02 3.034210801124572754e-01 3.025007843971252441e-01 1.051889359951019287e-01 2.155203968286514282e-01 1.005556583404541016e-01
3.323515355587005615e-01 -1.293682157993316650e-01 -8.246415108442306519e-02 1.633755117654800415e-01 2.393085062503814697e-01 -1.489847600460052490e-01 -2.465639710426330566e-01 -2.426037535769864917e-04 -8.968643099069595337e-02 -2.460676133632659912e-01 5.393664538860321045e-02 3.350909650325775146e-01 -5.369784776121377945e-04 -4.330811649560928345e-02 -5.852640420198440552e-02 -1.855216622352600098e-01 1.823379248380661011e-01 -7.620908319950103760e-02 4.593212157487869263e-02 -4.827499389648437500e-02 3.281234502792358398e-01 -1.004727482795715332e-01 -1.653729230165481567e-01 1.023376733064651489e-01 -8.436775207519531250e-02 2.776509523391723633e-01 -7.264123857021331787e-02 3.632971644401550293e-01 -1.104526966810226440e-01 1.030561923980712891e-01 1.742115616798400879e-01 4.280416667461395264e-02
-3.952639549970626831e-02 1.167940050363540649e-01 -7.143548130989074707e-02 2.919992245733737946e-02 -5.506326630711555481e-02 -5.636848136782646179e-02 -2.752694487571716309e-01 -1.374824643135070801e-01 1.672371327877044678e-01 -4.004090428352355957e-01 3.521962324157357216e-03 1.930175721645355225e-01 3.754534572362899780e-02 -1.067380681633949280e-01 -9.787582606077194214e-02 1.370947062969207764e-01 2.420569956302642822e-01 -9.867826849222183228e-02 -1.441644579172134399e-01 -1.107534170150756836e-01 2.752514742314815521e-02 -3.528522849082946777e-01 -1.749298870563507080e-01 -2.886961586773395538e-02 -3.942216038703918457e-01 2.325782179832458496e-02 2.128929495811462402e-01 1.558534204959869385e-01 2.223880439996719360e-01 -1.277915686368942261e-01 -6.603746861219406128e-02 2.396404147148132324e-01
6.782168149948120117e-02 1.004934757947921753e-01 4.596628621220588684e-02 1.008540317416191101e-01 -4.229016229510307312e-02 -1.703648120164871216e-01 2.197532951831817627e-01 -2.739528417587280273e-01 4.625580459833145142e-02 -6.599152833223342896e-02 2.546817064285278320e-01 2.290598750114440918e-01 -1.266478896141052246e-01 -1.518684625625610352e-01 1.130910590291023254e-01 2.437498420476913452e-01 5.168341845273971558e-02 -2.471873722970485687e-02 2.324286103248596191e-01 -1.351632475852966309e-01 4.416664242744445801e-01 -1.289967596530914307e-01 5.885680764913558960e-02 -2.707754373550415039e-01 8.483551442623138428e-02 1.335108578205108643e-01 3.444044291973114014e-01 3.466637060046195984e-02 2.183541953563690186e-01 -6.460210680961608887e-02 9.516931325197219849e-02 1.179608479142189026e-01
3.224056363105773926e-01 -1.204057410359382629e-02 -4.447425529360771179e-02 8.890035748481750488e-02 -2.775948122143745422e-02 -1.259051412343978882e-01 -8.330182731151580811e-02 2.630433440208435059e-02 -8.980696648359298706e-02 5.233208835124969482e-02 -4.350427165627479553e-02 1.855768561363220215e-01 -6.068799272179603577e-02 -4.847665131092071533e-02 2.619814574718475342e-01 1.892102211713790894e-01 -1.229141354560852051e-01 -2.316092103719711304e-01 2.941949069499969482e-01 -2.869620919227600098e-01 -2.043630369007587433e-02 -7.388163357973098755e-02 -6.974785774946212769e-02 -1.525785923004150391e-01 -1.100855600088834763e-02 2.395303249359130859e-01 1.557726860046386719e-01 4.357333779335021973e-01 -7.172044366598129272e-02 -3.157586157321929932e-01 -4.507453367114067078e-02 -2.323746383190155029e-01
1.681471616029739380e-01 1.314275413751602173e-01 -1.671230942010879517e-01 -1.577942371368408203e-01 -1.737143993377685547e-01 -3.452957272529602051e-01 -1.913275867700576782e-01 -1.658401787281036377e-01 -1.316574513912200928e-01 -3.242311179637908936e-01 2.392594814300537109e-01 2.809730768203735352e-01 5.769665911793708801e-02 2.976880595088005066e-02 7.082798983901739120e-03 -2.786828950047492981e-02 -1.522128432989120483e-01 1.277332287281751633e-02 2.738365828990936279e-01 1.540143638849258423e-01 -8.459107577800750732e-02 -1.665929108858108521e-01 -8.578263968229293823e-02 2.184728384017944336e-01 -5.018988996744155884e-02 1.729593276977539062e-01 1.581643372774124146e-01 2.095621675252914429e-01 7.357164472341537476e-02 -2.989318072795867920e-01 -4.418063536286354065e-02 -1.195362955331802368e-01
3.539511561393737793e-01 -2.059100121259689331e-01 2.628724649548530579e-02 -2.380485385656356812e-01 1.024271398782730103e-01 -1.148903146386146545e-01 -2.363471090793609619e-01 -1.739952713251113892e-01 -9.283434599637985229e-02 -1.185067147016525269e-01 2.168996334075927734e-01 -1.485802680253982544e-01 6.727329641580581665e-02 -2.048377543687820435e-01 3.859781846404075623e-02 -1.137145906686782837e-01 1.490313708782196045e-01 9.928525984287261963e-02 1.605042219161987305e-01 -1.143050491809844971e-01 1.329545229673385620e-01 -3.972835242748260498e-01 -3.216852843761444092e-01 3.098572976887226105e-02 -2.251202426850795746e-02 9.648846089839935303e-02 2.161155045032501221e-01 2.004652023315429688e-01 -7.674963027238845825e-02 7.230740040540695190e-02 -1.516716182231903076e-01 1.754069477319717407e-01
1.613288372755050659e-02 3.920599073171615601e-02 -3.070892095565795898e-01 -1.149695366621017456e-01 2.230249643325805664e-01 7.470337301492691040e-02 -8.469630032777786255e-02 7.152039557695388794e-02 -1.208153739571571350e-02 -6.811732053756713867e-02 1.066637411713600159e-01 -2.568948268890380859e-02 2.080049216747283936e-01 -2.345326244831085205e-01 6.606937944889068604e-02 1.755558252334594727e-01 1.911362707614898682e-01 3.869224339723587036e-02 3.394527733325958252e-01 -1.097349226474761963e-01 1.148294061422348022e-01 -1.212382912635803223e-01 4.082568362355232239e-02 -3.683193586766719818e-03 -4.567850753664970398e-02 2.579001486301422119e-01 1.276151388883590698e-01 2.087222486734390259e-01 1.586207598447799683e-01 -7.409220188856124878e-02 4.828422665596008301e-01 2.927296161651611328e-01
5.148311853408813477e-01 2.430729381740093231e-02 -1.445857584476470947e-01 1.173178553581237793e-01 9.648815542459487915e-02 -1.445400565862655640e-01 -2.005149573087692261e-01 -1.571237146854400635e-01 1.169164255261421204e-01 -1.757864207029342651e-01 1.797248125076293945e-01 2.781853973865509033e-01 2.870917133986949921e-02 -1.946733146905899048e-01 -8.210851997137069702e-02 -8.892351388931274414e-02 -5.468162894248962402e-02 -1.440759282559156418e-02 3.775229454040527344e-01 -7.218309491872787476e-02 1.129726693034172058e-01 -1.363062206655740738e-02 -1.721540391445159912e-01 4.531612247228622437e-02 -1.418029963970184326e-01 1.147944200783967972e-02 1.120943576097488403e-01 1.443424969911575317e-01 -4.340040683746337891e-02 1.876474618911743164e-01 -2.889634668827056885e-01 -1.647991091012954712e-01
4.027867317199707031e-02 -2.234691977500915527e-01 -8.481241762638092041e-02 2.769261226058006287e-02 2.419958263635635376e-01 -1.200996264815330505e-01 -1.004842519760131836e-01 -7.476163655519485474e-02 -7.769890129566192627e-02 -2.602183222770690918e-01 1.715143024921417236e-01 2.789092361927032471e-01 7.457474619150161743e-02 -1.417440026998519897e-01 1.341396123170852661e-01 1.112394183874130249e-01 4.372506439685821533e-01 6.165412813425064087e-02 8.748113363981246948e-02 -2.768064737319946289e-01 3.719593584537506104e-01 1.578695327043533325e-01 6.657805293798446655e-02 1.219284087419509888e-01 -1.425891648977994919e-02 9.994661062955856323e-02 7.142261415719985962e-02 1.030519232153892517e-01 2.317607700824737549e-01 7.934240996837615967e-02 1.524985730648040771e-01 -2.093104124069213867e-01
2.907434105873107910e-01 -1.674344837665557861e-01 -2.376534938812255859e-01 3.156315535306930542e-02 6.987044215202331543e-02 6.371883302927017212e-02 -1.215624660253524780e-01 -1.837610900402069092e-01 7.793046534061431885e-02 -4.051180183887481689e-01 2.104666456580162048e-02 1.928992569446563721e-01 1.435850709676742554e-01 -4.347433894872665405e-02 2.904852628707885742e-01 2.015305161476135254e-01 2.340800315141677856e-01 -4.620983079075813293e-02 1.793629527091979980e-01 1.631044596433639526e-01 2.359589338302612305e-01 1.789028942584991455e-01 -5.392160639166831970e-02 2.573224604129791260e-01 -9.896279126405715942e-02 2.688949704170227051e-01 1.893260926008224487e-01 2.912826649844646454e-02 1.254602670669555664e-01 7.463949918746948242e-02 -3.946921601891517639e-02 -5.434116348624229431e-02
1.742778718471527100e-01 1.123425289988517761e-01 5.853156745433807373e-02 -2.390873581171035767e-01 -4.119894802570343018e-01 -1.117940396070480347e-01 -1.122073680162429810e-01 -6.915410980582237244e-03 7.345573604106903076e-02 -2.496628314256668091e-01 -1.605009846389293671e-02 1.214625686407089233e-01 9.579658508300781250e-03 -1.439677476882934570e-01 -6.192825362086296082e-02 -5.239354446530342102e-02 1.926034837961196899e-01 -6.491378694772720337e-02 1.127681285142898560e-01 -1.876738518476486206e-01 1.240048781037330627e-01 1.258350908756256104e-01 -2.351811528205871582e-01 -1.546893548220396042e-02 4.252588152885437012e-01 -6.136665493249893188e-02 3.199937045574188232e-01 2.875903844833374023e-01 1.037442162632942200e-01 -6.669450551271438599e-02 1.424013674259185791e-01 1.009763479232788086e-01
3.251349925994873047e-02 4.369293153285980225e-02 -7.060107588768005371e-02 -1.681215167045593262e-01 -2.053350359201431274e-01 -3.134410083293914795e-02 -1.542789340019226074e-01 4.780342429876327515e-02 1.192063093185424805e-01 -1.576869338750839233e-01 1.983101963996887207e-01 7.362691313028335571e-02 -2.672079391777515411e-02 -9.410344064235687256e-02 1.466813683509826660e-02 2.838627696037292480e-01 7.700183242559432983e-02 -9.737359732389450073e-02 2.376678436994552612e-01 2.286831289529800415e-01 1.875078827142715454e-01 -8.453641831874847412e-02 -3.169250786304473877e-01 2.022219598293304443e-01 2.518334090709686279e-01 -7.576043158769607544e-02 4.549355208873748779e-01 1.629685461521148682e-01 -1.248725131154060364e-01 2.240576222538948059e-02 2.479191422462463379e-01 -1.796911209821701050e-01
-2.036891132593154907e-02 -9.944595396518707275e-02 -1.040532290935516357e-01 -1.124415397644042969e-01 -8.421270549297332764e-02 -1.961255818605422974e-01 -1.749235242605209351e-01 -1.373571753501892090e-01 1.245553717017173767e-01 -1.697630733251571655e-01 2.179937623441219330e-02 3.530111610889434814e-01 4.148543477058410645e-01 -1.725427210330963135e-01 1.276624947786331177e-02 9.343203157186508179e-02 2.555490434169769287e-01 -1.159404963254928589e-01 -2.592008328065276146e-03 -1.266058087348937988e-01 2.632748782634735107e-01 1.874116361141204834e-01 -1.173245757818222046e-01 7.460185885429382324e-02 -1.548609733581542969e-01 -3.883735090494155884e-02 4.834674000740051270e-01 3.458639234304428101e-02 3.483128175139427185e-02 -6.442952901124954224e-02 -8.165047317743301392e-02 9.641217766329646111e-04
3.120298981666564941e-01 5.688800290226936340e-02 2.493806742131710052e-02 -8.077628910541534424e-02 -1.023076009005308151e-02 -9.376185946166515350e-03 -2.445679306983947754e-01 -1.833351142704486847e-02 -2.420233562588691711e-02 2.962974645197391510e-02 -2.146628201007843018e-01 4.328365325927734375e-01 5.938795208930969238e-02 -9.021844714879989624e-02 1.319589316844940186e-01 1.747501045465469360e-01 9.144175797700881958e-02 -1.088360175490379333e-01 4.797820150852203369e-01 -1.032991241663694382e-02 9.916492737829685211e-03 7.215385138988494873e-02 -1.309514641761779785e-01 3.605656092986464500e-03 1.269631236791610718e-01 1.533487886190414429e-01 -5.336936563253402710e-02 4.147413671016693115e-01 -1.773514896631240845e-01 -1.068199127912521362e-01 -3.546093776822090149e-02 -7.627622783184051514e-02
-5.078243091702461243e-02 -6.624872237443923950e-02 -7.999818772077560425e-02 5.496691539883613586e-02 -2.460760027170181274e-01 -3.974243700504302979e-01 -2.991765737533569336e-01 -2.290745675563812256e-01 3.167307972908020020e-01 -1.340597420930862427e-01 5.314851552248001099e-02 2.811035215854644775e-01 1.823271512985229492e-01 -1.037853732705116272e-01 7.113428413867950439e-02 -1.201008409261703491e-01 2.389825135469436646e-02 6.086665391921997070e-02 2.049252539873123169e-01 -2.108969688415527344e-01 1.519914567470550537e-01 3.740096092224121094e-02 1.866825297474861145e-02 -1.918351799249649048e-01 -6.009149365127086639e-03 -2.772130072116851807e-01 8.493862301111221313e-02 1.807489693164825439e-01 -5.851734057068824768e-02 -2.645633518695831299e-01 -4.714252054691314697e-02 -1.212068647146224976e-01
2.026915997266769409e-01 -1.408631652593612671e-01 -9.835957735776901245e-02 -1.885744333267211914e-01 3.389623388648033142e-02 1.200209837406873703e-02 -1.233559250831604004e-01 -1.123144254088401794e-01 -1.144029945135116577e-01 -9.737083315849304199e-02 1.034107208251953125e-01 4.200133681297302246e-01 3.268654644489288330e-02 -1.267253458499908447e-01 -1.215266510844230652e-01 4.352600276470184326e-01 2.124915122985839844e-01 -1.993185132741928101e-01 -5.118913203477859497e-02 5.756502650910988450e-05 1.639481484889984131e-01 -3.004810214042663574e-01 1.172471344470977783e-01 1.532608121633529663e-01 4.893613979220390320e-02 2.283666431903839111e-01 -3.822113946080207825e-02 2.226920872926712036e-01 9.876492619514465332e-02 -2.435233592987060547e-01 -1.136116534471511841e-01 -6.499034911394119263e-02
2.915376126766204834e-01 9.587991237640380859e-02 -1.511136740446090698e-01 -2.460965216159820557e-01 -1.198585703969001770e-01 -2.125469446182250977e-01 -2.310527712106704712e-01 -1.364040672779083252e-01 -1.840930879116058350e-01 -2.994952797889709473e-01 1.366426497697830200e-01 7.463860511779785156e-02 3.607632964849472046e-02 -1.020734291523694992e-02 1.438094228506088257e-01 -2.627978920936584473e-01 -8.605358749628067017e-02 8.000871539115905762e-02 1.363336890935897827e-01 3.059087991714477539e-01 1.702365875244140625e-01 -1.667211204767227173e-01 3.590904921293258667e-02 1.906058937311172485e-01 1.182816326618194580e-01 2.259817868471145630e-01 2.526099681854248047e-01 1.545547097921371460e-01 1.646677851676940918e-01 -1.999594867229461670e-01 1.786166802048683167e-02 -1.065612584352493286e-01
2.482955157756805420e-01 8.069463819265365601e-02 -6.379298120737075806e-02 -6.408703327178955078e-02 8.310168981552124023e-02 -1.407364904880523682e-01 -5.182287469506263733e-02 -1.852647513151168823e-01 9.365105628967285156e-02 -7.944124191999435425e-02 1.569070667028427124e-01 3.154843151569366455e-01 -9.664417058229446411e-02 -1.644263714551925659e-01 -2.550550103187561035e-01 3.504360318183898926e-01 2.364912778139114380e-01 -2.501653432846069336e-01 5.271163955330848694e-02 8.958902209997177124e-02 -1.105263605713844299e-01 1.002304106950759888e-01 -4.620450735092163086e-02 2.627882957458496094e-01 -9.033033251762390137e-02 -4.036623239517211914e-02 3.695167899131774902e-01 2.331181615591049194e-01 1.289728879928588867e-01 -2.197380363941192627e-01 8.816578984260559082e-02 1.831527426838874817e-02
2.422922402620315552e-01 1.169632654637098312e-03 -6.849632412195205688e-02 2.461972087621688843e-01 1.098929122090339661e-01 -2.846503257751464844e-01 -1.761080175638198853e-01 3.574605882167816162e-01 1.203885078430175781e-01 -7.861860096454620361e-02 2.814054191112518311e-01 1.509395092725753784e-01 1.210357546806335449e-01 -1.655737757682800293e-01 -7.141216844320297241e-02 -1.043032780289649963e-01 2.118018567562103271e-01 -2.358682304620742798e-01 1.387776583433151245e-01 -1.383278667926788330e-01 2.093322128057479858e-01 -1.373127847909927368e-01 2.287277951836585999e-02 -2.804147601127624512e-01 4.703625291585922241e-02 -2.401938289403915405e-01 1.539232134819030762e-01 2.541922926902770996e-01 8.883020281791687012e-02 4.731481894850730896e-02 -2.534217387437820435e-02 -6.085572391748428345e-02
4.081015586853027344e-01 -1.080081611871719360e-02 6.866678595542907715e-02 1.227665767073631287e-01 2.260873764753341675e-01 -5.840839818120002747e-02 -2.661582231521606445e-01 -3.272487595677375793e-02 1.877062767744064331e-01 -1.353989541530609131e-01 2.442445158958435059e-01 2.154736518859863281e-01 1.212463453412055969e-01 3.212908655405044556e-02 2.122560515999794006e-02 5.887589603662490845e-02 1.284560114145278931e-01 1.219777986407279968e-01 1.498839557170867920e-01 -1.492409110069274902e-01 -5.975396931171417236e-02 -3.549962639808654785e-01 7.251499593257904053e-02 3.140631616115570068e-01 1.675540059804916382e-01 1.976511999964714050e-02 2.391923069953918457e-01 2.115470618009567261e-01 2.540108561515808105e-01 3.195038810372352600e-02 -2.230070717632770538e-02 -4.167314246296882629e-02
1.751978099346160889e-01 -1.195042487233877182e-02 7.056184858083724976e-02 -1.581616885960102081e-02 -1.366924867033958435e-02 1.839604414999485016e-02 -4.332487583160400391e-01 1.103471592068672180e-01 -1.975826174020767212e-02 -1.661112606525421143e-01 8.806604146957397461e-02 -3.016544692218303680e-02 -9.571117907762527466e-02 -3.704322874546051025e-01 -1.808262467384338379e-01 3.585352748632431030e-02 -5.917920917272567749e-02 -1.653928309679031372e-01 -4.270028322935104370e-02 -1.118671372532844543e-01 1.934259533882141113e-01 1.641250401735305786e-02 -6.726004928350448608e-02 5.909944884479045868e-03 3.212611675262451172e-01 1.932877302169799805e-01 1.640891432762145996e-01 2.430961281061172485e-01 3.530223071575164795e-01 2.779268622398376465e-01 -6.961619108915328979e-02 -1.605414599180221558e-01
3.009764552116394043e-01 1.144369021058082581e-01 7.258785422891378403e-03 -1.040091365575790405e-01 9.241653978824615479e-02 -1.943245064467191696e-03 -8.162377774715423584e-02 -4.585318639874458313e-02 -4.533978179097175598e-02 -6.537655740976333618e-02 4.300427809357643127e-02 2.143027782440185547e-01 -1.971073895692825317e-01 -2.153464108705520630e-01 1.559159606695175171e-01 -1.912279576063156128e-01 2.835960090160369873e-01 -1.454121619462966919e-01 6.382768601179122925e-02 -3.562282323837280273e-01 2.942237257957458496e-01 -2.370642572641372681e-01 8.877114951610565186e-02 -1.665182113647460938e-01 -1.665513515472412109e-01 -3.872638940811157227e-02 -5.176747962832450867e-02 2.119382619857788086e-01 1.280316263437271118e-01 -3.905479907989501953e-01 -7.809983938932418823e-02 7.178589701652526855e-02
5.604647565633058548e-03 -1.163409873843193054e-01 -1.069074347615242004e-01 6.055133044719696045e-02 2.040179520845413208e-01 -1.383997499942779541e-01 -3.224339783191680908e-01 -2.391465604305267334e-01 -1.489057391881942749e-01 -1.721308529376983643e-01 8.639308810234069824e-02 2.627879679203033447e-01 3.518383204936981201e-01 -8.040241897106170654e-02 -5.326225608587265015e-02 1.878818869590759277e-01 1.590909659862518311e-01 -1.385065466165542603e-01 -1.139447279274463654e-02 -1.526399403810501099e-01 2.230413705110549927e-01 4.147128388285636902e-02 -1.579227149486541748e-01 5.470547080039978027e-02 -2.107662707567214966e-01 2.301437854766845703e-01 3.116668760776519775e-01 1.340585350990295410e-01 2.274343818426132202e-01 -1.373255997896194458e-02 -1.989806443452835083e-01 3.692831471562385559e-02
-1.031154170632362366e-01 2.360674738883972168e-02 -1.440389901399612427e-01 -1.442090868949890137e-01 -6.917209923267364502e-02 -1.257567703723907471e-01 2.956957323476672173e-03 -6.529942899942398071e-02 4.167637322098016739e-03 -3.921687006950378418e-01 -6.221459805965423584e-02 2.002117335796356201e-01 2.772423624992370605e-01 1.887704618275165558e-02 -2.174171060323715210e-01 -1.542109157890081406e-02 1.196784600615501404e-01 -1.101145595312118530e-01 1.548456102609634399e-01 -1.580851525068283081e-01 5.291426181793212891e-01 4.646125249564647675e-03 -2.138660661876201630e-02 -2.318586222827434540e-02 1.666944772005081177e-01 1.099353004246950150e-02 2.156843841075897217e-01 2.117028087377548218e-01 9.432423114776611328e-02 2.153861373662948608e-01 -1.715293675661087036e-01 1.987870186567306519e-01
1.958424746990203857e-01 3.161140382289886475e-01 5.156202241778373718e-03 -2.449425309896469116e-01 -1.830769330263137817e-01 1.262988001108169556e-01 -3.711717128753662109e-01 3.959539532661437988e-02 -7.928015664219856262e-03 -1.635561883449554443e-01 -1.013740003108978271e-01 4.013868793845176697e-02 -1.687503792345523834e-02 -1.696326583623886108e-01 2.547184377908706665e-02 8.160453289747238159e-02 1.806435286998748779e-01 -1.974366307258605957e-01 2.663062512874603271e-01 -2.362209260463714600e-01 1.786479800939559937e-01 -1.207258850336074829e-01 -2.341909706592559814e-01 -2.298471182584762573e-01 2.210264801979064941e-01 7.425265759229660034e-02 8.710805326700210571e-02 -6.910058110952377319e-02 3.041118085384368896e-01 8.403929322957992554e-02 1.357065886259078979e-01 -2.511501871049404144e-02
2.219098806381225586e-02 1.080091595649719238e-01 -2.928950190544128418e-01 4.343850165605545044e-02 -1.101804524660110474e-01 -3.468649983406066895e-01 -1.091931015253067017e-01 -1.021297276020050049e-01 2.300738124176859856e-03 -7.133566588163375854e-02 -1.892859674990177155e-02 3.844751417636871338e-01 -1.521262060850858688e-02 -1.508902609348297119e-01 -2.170449309051036835e-02 1.852581948041915894e-01 4.087299748789519072e-04 -4.202899709343910217e-02 1.890806946903467178e-03 -3.198463618755340576e-01 4.860146641731262207e-01 -2.355622947216033936e-01 2.991946041584014893e-02 1.174275726079940796e-01 1.668136715888977051e-01 -6.299608200788497925e-02 -3.227131441235542297e-02 1.802991032600402832e-01 -3.799324110150337219e-02 9.359187632799148560e-02 -5.164083465933799744e-02 2.135967165231704712e-01
1.185658760368824005e-02 1.037997528910636902e-01 -6.361505389213562012e-02 5.228947103023529053e-02 -4.991351813077926636e-02 -2.388534992933273315e-01 1.389127969741821289e-01 -2.631574869155883789e-01 1.017362345010042191e-02 -3.057092428207397461e-02 5.908959358930587769e-02 -3.997803479433059692e-02 1.659207642078399658e-01 -6.122952327132225037e-02 2.282948046922683716e-02 -1.008743420243263245e-02 1.969012618064880371e-01 -2.097064852714538574e-01 2.847683727741241455e-01 -1.138994768261909485e-01 4.379481971263885498e-01 -1.572190076112747192e-01 2.613786756992340088e-01 -2.240733951330184937e-01 2.184321880340576172e-01 1.865507811307907104e-01 1.601543575525283813e-01 1.647387742996215820e-01 3.332616984844207764e-01 -8.108996599912643433e-02 -4.525853693485260010e-02 1.712803542613983154e-01
2.814981341361999512e-01 5.506955459713935852e-02 7.077752798795700073e-02 -2.403030395507812500e-01 -9.590085595846176147e-02 -8.376147598028182983e-02 -3.239494860172271729e-01 1.244456842541694641e-01 6.528174877166748047e-02 -1.589342206716537476e-01 8.236645162105560303e-02 5.938344448804855347e-02 -7.959830760955810547e-02 -1.605577468872070312e-01 -1.684701293706893921e-01 3.653664514422416687e-02 3.068901896476745605e-01 3.161458298563957214e-02 -4.579907748848199844e-03 2.157149910926818848e-01 2.760127186775207520e-01 -1.316401362419128418e-01 -2.609696686267852783e-01 -1.183665264397859573e-02 2.370617389678955078e-01 -2.191539108753204346e-01 1.780906170606613159e-01 2.248052060604095459e-01 2.739582955837249756e-01 -1.016769036650657654e-01 -1.296863704919815063e-02 2.028094083070755005e-01
4.646154344081878662e-01 -1.157785207033157349e-01 5.215657502412796021e-02 -4.618701990693807602e-03 4.930006712675094604e-02 -1.060215979814529419e-01 -2.767813801765441895e-01 1.998015642166137695e-01 -2.435211464762687683e-02 -1.731893569231033325e-01 1.243395209312438965e-01 2.696885764598846436e-01 6.763274967670440674e-02 7.041095197200775146e-02 -8.759494125843048096e-02 -2.564111351966857910e-01 2.443375587463378906e-01 -1.148566007614135742e-01 3.168407976627349854e-01 -2.550581097602844238e-01 1.740481853485107422e-01 1.896251738071441650e-02 7.189555466175079346e-02 1.187509745359420776e-01 6.533910054713487625e-03 1.337782293558120728e-01 -1.823353767395019531e-01 2.269691973924636841e-01 1.373413652181625366e-01 -8.286108821630477905e-02 -5.840963870286941528e-02 1.263157874345779419e-01
2.274093776941299438e-01 8.045519143342971802e-02 -5.098581314086914062e-01 3.904898837208747864e-02 -3.194146156311035156e-01 -2.069916948676109314e-02 -2.989664077758789062e-01 -2.291976660490036011e-01 1.473109871149063110e-01 -9.736049920320510864e-02 2.704815007746219635e-02 1.575864404439926147e-01 1.524992287158966064e-01 -1.420519798994064331e-01 -1.142177954316139221e-01 6.604652851819992065e-02 -2.592299692332744598e-02 -2.764249742031097412e-01 2.180400304496288300e-02 -1.317801624536514282e-01 -2.580084092915058136e-02 -5.884649604558944702e-02 -1.270353943109512329e-01 3.612045198678970337e-02 -1.318133473396301270e-01 -2.136789858341217041e-01 -1.890538446605205536e-02 3.228788971900939941e-01 -2.102989144623279572e-02 -8.890471607446670532e-02 9.795064479112625122e-02 -1.276719421148300171e-01
4.230659604072570801e-01 -7.630904018878936768e-02 -9.559062123298645020e-02 -9.680967777967453003e-02 1.669288426637649536e-01 -1.190037727355957031e-01 -2.662058472633361816e-01 1.241284012794494629e-01 -1.325321048498153687e-01 -1.073336824774742126e-01 6.536903232336044312e-02 2.862044870853424072e-01 -8.482050150632858276e-02 -2.085746265947818756e-03 -6.665650755167007446e-02 -2.987202107906341553e-01 1.398763954639434814e-01 1.668803021311759949e-02 2.639305591583251953e-01 -2.159258425235748291e-01 2.600468099117279053e-01 7.118441164493560791e-03 7.560560852289199829e-02 1.561945974826812744e-01 -1.775471419095993042e-01 2.795862257480621338e-01 1.399114280939102173e-01 1.393146365880966187e-01 8.318167924880981445e-02 -8.720649033784866333e-02 -2.176768332719802856e-01 -8.796075731515884399e-02
2.486784905195236206e-01 5.254390463232994080e-02 -2.546705007553100586e-01 -1.419114619493484497e-01 9.553150273859500885e-03 1.821498721837997437e-01 -3.796076178550720215e-01 -1.891714036464691162e-01 9.527179598808288574e-02 -1.088362708687782288e-01 -1.517225354909896851e-01 1.512247025966644287e-01 -1.176621466875076294e-01 -8.024308830499649048e-02 -2.247538864612579346e-01 -2.385398140177130699e-03 1.199807077646255493e-01 -2.830554731190204620e-02 1.034226790070533752e-01 5.315792188048362732e-02 -9.329621493816375732e-02 -4.312703907489776611e-01 -1.950940787792205811e-01 6.980828940868377686e-02 -1.517935544252395630e-01 1.272885650396347046e-01 2.735023200511932373e-01 2.014269083738327026e-01 1.410843729972839355e-01 -9.071122854948043823e-03 -1.624426096677780151e-01 1.796781420707702637e-01
2.000593394041061401e-01 7.010910660028457642e-02 7.008396089076995850e-02 -2.559958696365356445e-01 5.864158645272254944e-02 -1.872581392526626587e-01 1.099955756217241287e-02 -5.771458148956298828e-02 1.129328757524490356e-01 3.844704187940806150e-04 -4.425843805074691772e-02 1.290671229362487793e-01 -2.384888008236885071e-03 -9.216314065270125866e-04 -2.856364473700523376e-02 2.313478142023086548e-01 1.919136345386505127e-01 1.472315639257431030e-01 3.998352885246276855e-01 -2.557778656482696533e-01 1.199575588107109070e-01 -1.020446941256523132e-01 7.530723512172698975e-02 2.515016309916973114e-02 6.077910959720611572e-02 1.833827793598175049e-01 5.177503079175949097e-02 2.281919121742248535e-01 -1.170604526996612549e-01 -3.373901247978210449e-01 4.692106842994689941e-01 4.763479158282279968e-02
2.682161033153533936e-01 -1.803990900516510010e-01 -2.619636654853820801e-01 -1.704605519771575928e-01 1.734356582164764404e-01 -1.630674898624420166e-01 -1.514553744345903397e-02 -1.075795590877532959e-01 -3.622459992766380310e-02 -3.374986946582794189e-01 -2.820444703102111816e-01 -8.808100968599319458e-02 -1.989657133817672729e-01 -2.126076370477676392e-01 -2.919564023613929749e-03 -4.633981734514236450e-03 8.351669646799564362e-03 6.083580106496810913e-02 2.117334306240081787e-01 -1.353548169136047363e-01 1.921643465757369995e-01 -7.317328453063964844e-02 -1.738077998161315918e-01 -9.845785051584243774e-02 2.291663289070129395e-01 -5.598726868629455566e-02 4.079399406909942627e-01 5.500295385718345642e-02 1.082972511649131775e-01 -2.271294891834259033e-01 6.708393245935440063e-02 8.514684741385281086e-04
-1.362995244562625885e-03 5.382296070456504822e-02 -1.464878171682357788e-01 1.344485878944396973e-01 -1.208217814564704895e-01 -9.461015462875366211e-02 -3.633534312248229980e-01 -3.628954757004976273e-03 1.994376443326473236e-02 5.655767396092414856e-02 -7.961833849549293518e-03 1.966002285480499268e-01 -1.252732276916503906e-01 -3.651111125946044922e-01 -3.009986579418182373e-01 7.737760245800018311e-02 -6.737648975104093552e-03 -8.033906668424606323e-02 1.020942330360412598e-01 -4.141150414943695068e-01 2.162438929080963135e-01 -3.842534497380256653e-02 -2.045128047466278076e-01 -4.701927769929170609e-03 -3.213228583335876465e-01 8.948468603193759918e-03 5.714939534664154053e-02 2.846358716487884521e-01 -1.644158661365509033e-01 -1.058793440461158752e-01 4.230181872844696045e-02 -8.908013254404067993e-02
3.862876892089843750e-01 -2.296433299779891968e-01 -3.808956593275070190e-02 2.037507444620132446e-01 2.453614622354507446e-01 -1.888259202241897583e-01 -1.620801091194152832e-01 6.970394402742385864e-02 7.019606977701187134e-02 -1.350156217813491821e-01 2.225058972835540771e-01 1.844228655099868774e-01 1.491208653897047043e-02 -2.284038439393043518e-02 8.688712865114212036e-02 -2.486670576035976410e-02 2.010039836168289185e-01 -4.667917266488075256e-02 -3.548307716846466064e-02 -1.750711351633071899e-01 4.587722122669219971e-01 -1.452548354864120483e-01 -1.296997219324111938e-01 1.093930974602699280e-01 -9.844253957271575928e-02 1.598902940750122070e-01 1.764073036611080170e-02 2.589177787303924561e-01 1.500993035733699799e-03 1.275679767131805420e-01 2.416617721319198608e-01 1.932688057422637939e-02
4.431712329387664795e-01 1.747704893350601196e-01 -1.490598917007446289e-01 -3.370378017425537109e-01 -8.448270708322525024e-02 -2.951414324343204498e-02 -2.610883712768554688e-01 -2.413035929203033447e-01 1.816135793924331665e-01 -4.187897965312004089e-02 -1.886139065027236938e-01 -2.719714120030403137e-02 5.223698541522026062e-02 -2.235381454229354858e-01 -3.238980844616889954e-02 4.936103522777557373e-02 -5.241490900516510010e-02 -5.026442930102348328e-02 -3.218207880854606628e-02 -4.438356962054967880e-03 2.754705250263214111e-01 -2.142000347375869751e-01 -3.492935895919799805e-01 1.411732099950313568e-02 -5.282595753669738770e-02 -2.241217195987701416e-01 7.096695899963378906e-02 1.840440481901168823e-01 1.685226894915103912e-02 -4.553466662764549255e-02 -1.355166584253311157e-01 -1.124745085835456848e-01
2.595833539962768555e-01 2.512898445129394531e-01 -1.834438443183898926e-01 -7.508519291877746582e-02 -1.756241917610168457e-01 -9.621395170688629150e-02 -3.006932735443115234e-01 1.433781906962394714e-02 -2.043587267398834229e-01 -3.966589644551277161e-02 2.882753033190965652e-04 5.719970539212226868e-02 -8.146408200263977051e-02 -2.627544403076171875e-01 -1.988128572702407837e-02 3.413738608360290527e-01 2.718179300427436829e-02 -3.141000270843505859e-01 1.431980449706315994e-02 -3.446631133556365967e-02 3.877537250518798828e-01 1.017299070954322815e-01 -5.369701236486434937e-02 -3.511817753314971924e-02 -1.257283687591552734e-01 -5.021164566278457642e-02 2.419634610414505005e-01 -4.425993189215660095e-02 -2.573381550610065460e-02 -2.864830791950225830e-01 1.673044711351394653e-01 7.122505456209182739e-02
2.645899951457977295e-01 8.073078468441963196e-03 -1.827401369810104370e-01 -5.296923965215682983e-02 1.217776164412498474e-02 -2.955980300903320312e-01 -2.652691006660461426e-01 -2.288584709167480469e-01 -1.363624185323715210e-01 -1.900087445974349976e-01 -3.076897263526916504e-01 1.582685485482215881e-02 -1.117891371250152588e-01 -2.709837853908538818e-01 -1.568557620048522949e-01 -4.369885846972465515e-02 -6.732417643070220947e-02 1.316019594669342041e-01 1.981069147586822510e-01 -1.473898738622665405e-01 2.208972722291946411e-01 -3.994532302021980286e-02 -2.206337302923202515e-01 -4.873504862189292908e-02 3.485580682754516602e-01 -6.929136812686920166e-02 2.650412321090698242e-01 4.568927362561225891e-02 1.207993179559707642e-01 -1.114455088973045349e-01 -5.903114378452301025e-02 -8.944308012723922729e-02
3.996195495128631592e-01 1.598162800073623657e-01 8.412817493081092834e-03 1.263512223958969116e-01 3.773054480552673340e-02 9.797628223896026611e-02 -5.274248868227005005e-02 -1.048542708158493042e-01 9.734047204256057739e-02 6.235000491142272949e-02 -2.675314843654632568e-01 2.489428669214248657e-01 -3.258736804127693176e-03 -2.420750707387924194e-01 6.743584573268890381e-02 1.676632612943649292e-01 -4.091781005263328552e-02 -6.631868332624435425e-02 2.786072194576263428e-01 3.268556669354438782e-02 2.262972295284271240e-01 4.907752200961112976e-02 -5.748182162642478943e-02 -6.482881307601928711e-02 1.225178018212318420e-01 2.055663466453552246e-01 7.567343860864639282e-02 5.071479678153991699e-01 8.078324794769287109e-02 -1.641418486833572388e-01 -7.186270505189895630e-02 -1.761688888072967529e-01
-3.288616240024566650e-02 1.851831446401774883e-03 -4.715127125382423401e-02 -1.167256534099578857e-01 -8.995717018842697144e-02 -2.069658786058425903e-01 -1.028666272759437561e-01 -1.124544739723205566e-01 -1.503588110208511353e-01 -3.495036661624908447e-01 1.895064860582351685e-01 2.472666651010513306e-02 -6.863633543252944946e-02 -1.304277479648590088e-01 -1.871815472841262817e-01 -1.440615803003311157e-01 -2.928495965898036957e-02 1.399574130773544312e-01 1.423115730285644531e-01 -1.283883750438690186e-01 3.020208775997161865e-01 1.099461987614631653e-01 -2.135047912597656250e-01 -8.349591493606567383e-02 4.093786776065826416e-01 1.600122898817062378e-01 3.053126931190490723e-01 2.436604499816894531e-01 1.551471203565597534e-01 -1.329994797706604004e-01 1.272182911634445190e-01 1.826109886169433594e-01
1.936022341251373291e-01 -9.541166014969348907e-03 -9.752140939235687256e-02 -1.705723404884338379e-01 9.390482306480407715e-02 1.802493445575237274e-02 -8.215231448411941528e-02 -1.513325981795787811e-02 -3.193605318665504456e-02 -1.315902620553970337e-01 -5.882244749955134466e-06 1.986580193042755127e-01 4.124258458614349365e-02 -2.722052335739135742e-01 1.007929369807243347e-01 -2.833370268344879150e-01 3.726470172405242920e-01 -9.118004143238067627e-02 1.301871538162231445e-01 -3.544824719429016113e-01 1.996072977781295776e-01 -1.867003142833709717e-01 3.423764184117317200e-02 1.832569949328899384e-02 -2.120920121669769287e-01 8.700656145811080933e-02 -1.613630950450897217e-01 4.518691003322601318e-01 -8.680477738380432129e-02 -1.612317413091659546e-01 6.587803829461336136e-03 3.631717711687088013e-02
-1.881504207849502563e-01 -1.729578673839569092e-01 -3.228594958782196045e-01 -2.003990411758422852e-01 -1.505156699568033218e-02 -1.751077920198440552e-01 -2.704599797725677490e-01 -1.421900242567062378e-01 1.465664952993392944e-01 -2.462981790304183960e-01 1.149745732545852661e-01 2.055089175701141357e-01 2.277898341417312622e-01 2.408877387642860413e-02 1.614327579736709595e-01 9.325481951236724854e-02 3.408156335353851318e-01 -1.566228270530700684e-01 1.490374654531478882e-01 -5.522902682423591614e-02 3.224821388721466064e-01 1.693458668887615204e-02 -4.861474782228469849e-02 -1.112861484289169312e-01 -1.449369341135025024e-01 -9.922859817743301392e-02 2.545024454593658447e-01 6.289101205766201019e-03 1.091459468007087708e-01 -1.516867280006408691e-01 -1.185865327715873718e-01 -1.076169982552528381e-01
4.971881210803985596e-01 -8.934962749481201172e-02 3.816267848014831543e-02 -2.235382795333862305e-01 -2.625347375869750977e-01 -2.752076387405395508e-01 -1.090489104390144348e-01 -4.478397022467106581e-04 -4.155910387635231018e-02 2.012263797223567963e-02 7.839201390743255615e-02 1.957252919673919678e-01 2.107234597206115723e-01 -3.221390545368194580e-01 4.471338540315628052e-02 1.046472042798995972e-01 9.809393435716629028e-02 -9.315291792154312134e-02 -1.892933547496795654e-01 -2.267894297838211060e-01 1.044184193015098572e-01 -2.180826477706432343e-02 -1.480318605899810791e-01 5.003662779927253723e-02 -2.550717592239379883e-01 4.758327081799507141e-02 2.582412064075469971e-01 2.977363392710685730e-02 1.435776799917221069e-01 -1.393533498048782349e-01 -5.752969533205032349e-02 9.756851196289062500e-02
-8.239944279193878174e-02 2.216968685388565063e-01 -9.601296856999397278e-03 -1.001593321561813354e-01 -8.977469056844711304e-02 -1.213468983769416809e-01 1.545247063040733337e-02 -2.954555749893188477e-01 2.334062457084655762e-01 -9.216289967298507690e-02 -1.773248016834259033e-01 1.339346468448638916e-01 8.943832479417324066e-03 -4.693675413727760315e-02 2.889143489301204681e-02 -3.397540748119354248e-02 -2.241527885198593140e-01 -1.492962706834077835e-02 4.277696311473846436e-01 -5.061390623450279236e-02 3.660304546356201172e-01 7.690372876822948456e-03 -7.622651755809783936e-02 1.711821109056472778e-01 -2.230430692434310913e-01 1.238762885332107544e-01 2.613767683506011963e-01 6.494265049695968628e-02 9.791647642850875854e-02 -3.512933850288391113e-01 2.442244254052639008e-02 -1.749429255723953247e-01
5.933501198887825012e-02 3.423767164349555969e-02 -2.927416265010833740e-01 -7.287253439426422119e-02 1.125088781118392944e-01 -1.552043557167053223e-01 -3.251949250698089600e-01 -1.444929242134094238e-01 4.455597698688507080e-02 -1.324828863143920898e-01 1.211770176887512207e-01 1.392464637756347656e-01 1.553397625684738159e-01 2.936016395688056946e-02 2.547414302825927734e-01 1.017189323902130127e-01 3.846600353717803955e-01 8.852675557136535645e-03 1.889154128730297089e-02 -1.454133242368698120e-01 8.675391227006912231e-02 -7.800690084695816040e-02 -2.565868794918060303e-01 -2.037397325038909912e-01 -1.572001576423645020e-01 1.295941183343529701e-03 3.251097798347473145e-01 1.553632020950317383e-01 1.080717071890830994e-01 -2.072370946407318115e-01 -2.935398221015930176e-01 3.518569469451904297e-02
1.795531250536441803e-02 2.949072979390621185e-02 -2.811128497123718262e-01 -5.372039601206779480e-02 -1.267235726118087769e-01 -2.358999699354171753e-01 -2.051394432783126831e-01 1.153285279870033264e-01 -2.086489349603652954e-01 -1.908068954944610596e-01 8.935062587261199951e-02 1.474458128213882446e-01 -3.194106221199035645e-01 -2.312648147344589233e-01 -1.368109285831451416e-01 2.321456559002399445e-02 -1.144852861762046814e-01 -7.413344830274581909e-02 3.182053267955780029e-01 -1.237591505050659180e-01 2.375988662242889404e-01 -3.216869831085205078e-01 -8.293310552835464478e-02 -9.073450416326522827e-02 3.449202179908752441e-01 -1.404222249984741211e-01 1.863236129283905029e-01 -2.438781782984733582e-02 1.001671999692916870e-01 -3.404665738344192505e-02 4.775501042604446411e-02 -8.766886591911315918e-02
1.041243001818656921e-01 -3.576995432376861572e-01 -5.453035607933998108e-02 -1.663568615913391113e-02 1.548673957586288452e-01 -1.668979376554489136e-01 -1.730424761772155762e-01 -9.744522720575332642e-02 -7.751510944217443466e-03 -1.352550983428955078e-01 -3.232876583933830261e-02 3.980295658111572266e-01 1.558254808187484741e-01 -5.394446104764938354e-02 2.372410595417022705e-01 -1.767583936452865601e-01 3.616679608821868896e-01 -2.064408659934997559e-01 3.316750526428222656e-01 -7.246439158916473389e-02 1.822224110364913940e-01 6.007373332977294922e-02 -5.257193744182586670e-02 2.710015047341585159e-03 1.560074537992477417e-01 1.362932920455932617e-01 9.813676774501800537e-02 1.874881982803344727e-01 7.694938778877258301e-02 1.198203563690185547e-01 3.149587893858551979e-03 -1.946396529674530029e-01
2.050122320652008057e-01 1.344177722930908203e-01 -1.754253059625625610e-01 -1.753593683242797852e-01 1.218998283147811890e-01 -3.053084015846252441e-01 -5.627363920211791992e-02 -1.594652980566024780e-01 -2.629739940166473389e-01 -3.185556828975677490e-01 2.933300137519836426e-01 2.929890453815460205e-01 1.751774102449417114e-01 -1.427318602800369263e-01 -1.329703480005264282e-01 -4.566829279065132141e-02 -5.074486136436462402e-02 -1.316287517547607422e-01 4.579227045178413391e-02 2.519228495657444000e-03 -1.070095151662826538e-01 -1.164684295654296875e-01 -1.637928187847137451e-01 2.388759106397628784e-01 6.063101068139076233e-02 2.587334811687469482e-01 1.204903870820999146e-01 2.380375117063522339e-01 1.309802830219268799e-01 -1.688409447669982910e-01 4.569700360298156738e-02 -8.890184760093688965e-02
3.067207336425781250e-01 5.924404039978981018e-02 -5.350027978420257568e-02 -6.049003824591636658e-02 6.084733456373214722e-02 2.770470269024372101e-02 -7.860591262578964233e-02 -2.107616662979125977e-01 1.736771762371063232e-01 -1.624307036399841309e-01 2.590901553630828857e-01 -5.844783969223499298e-03 5.521051585674285889e-02 1.364719122648239136e-01 -2.377866059541702271e-01 1.549933999776840210e-01 1.234120056033134460e-01 -1.718876510858535767e-02 1.497829854488372803e-01 -2.157554328441619873e-01 2.292748987674713135e-01 -4.519017934799194336e-01 1.359492242336273193e-01 4.024380743503570557e-01 2.006915211677551270e-02 4.901533573865890503e-02 1.765482723712921143e-01 2.604692615568637848e-02 1.760201901197433472e-01 -7.743219286203384399e-02 1.302829682826995850e-01 6.735450029373168945e-02
3.399272635579109192e-02 4.420784488320350647e-02 1.173847839236259460e-01 6.119845062494277954e-02 -1.582963913679122925e-01 5.287995189428329468e-02 -5.407283902168273926e-01 4.328092094510793686e-03 1.925024017691612244e-02 7.292186468839645386e-02 -1.560362428426742554e-02 1.550452113151550293e-01 -7.865092903375625610e-02 5.387624353170394897e-02 -1.012741401791572571e-01 -2.644201368093490601e-02 1.275891661643981934e-01 -1.230723708868026733e-01 2.424532622098922729e-01 -1.376528143882751465e-01 2.613685131072998047e-01 -7.728286087512969971e-02 -2.841101884841918945e-01 2.144478559494018555e-01 3.510870337486267090e-01 3.213062584400177002e-01 -6.151619926095008850e-02 1.451025158166885376e-01 6.238217651844024658e-02 -1.375610232353210449e-01 1.233322396874427795e-01 -9.785835444927215576e-02
-7.862705737352371216e-02 1.966428197920322418e-02 -2.368091195821762085e-01 -9.037043899297714233e-02 -1.137150675058364868e-01 -2.423358559608459473e-01 -3.237087745219469070e-03 -2.511010877788066864e-02 1.604186743497848511e-01 -3.235183656215667725e-01 6.778246164321899414e-02 2.604872584342956543e-01 1.030627731233835220e-02 -1.642002910375595093e-01 -3.025489300489425659e-02 2.594272606074810028e-02 1.258795559406280518e-01 -1.680496335029602051e-02 2.759066522121429443e-01 -1.459305882453918457e-01 3.628088533878326416e-01 3.615786088630557060e-03 1.701963320374488831e-02 1.714286766946315765e-02 -3.627513721585273743e-02 1.004516556859016418e-01 1.608056575059890747e-01 2.709546983242034912e-01 1.051027551293373108e-01 2.637010216712951660e-01 -4.136332869529724121e-01 1.313411593437194824e-01
6.813638657331466675e-02 3.838873282074928284e-02 -2.182166427373886108e-01 -1.229256466031074524e-01 -1.102482751011848450e-01 -2.425637990236282349e-01 -1.889511197805404663e-01 -1.914664357900619507e-01 6.865097675472497940e-03 -3.523914813995361328e-01 2.089792042970657349e-01 2.134468853473663330e-01 -1.626287773251533508e-02 -6.952969729900360107e-02 -5.018842220306396484e-02 2.520470023155212402e-01 6.050629541277885437e-02 -1.738423714414238930e-03 -9.734065085649490356e-02 -1.964500397443771362e-01 2.005870938301086426e-01 -8.508079499006271362e-02 -3.528107404708862305e-01 6.023126468062400818e-02 6.080781295895576477e-02 4.156996011734008789e-01 2.221782952547073364e-01 -2.274865843355655670e-02 -6.598950922489166260e-02 5.145165324211120605e-02 -2.033598721027374268e-01 3.385130316019058228e-02
2.958373911678791046e-02 4.002023488283157349e-02 -1.439080238342285156e-01 -2.402383089065551758e-01 -2.293977886438369751e-02 4.946969076991081238e-02 -4.456741809844970703e-01 -1.300827711820602417e-01 4.966084286570549011e-02 -1.096818894147872925e-01 9.185449779033660889e-02 -5.538146942853927612e-04 1.345724612474441528e-01 -4.607087075710296631e-01 -3.069798350334167480e-01 1.271141413599252701e-02 2.049899846315383911e-01 -2.113306373357772827e-01 1.445364654064178467e-01 5.027027055621147156e-02 1.684184074401855469e-01 -3.489438295364379883e-01 1.414553523063659668e-01 -1.577177643775939941e-01 6.273627281188964844e-02 1.128381341695785522e-01 -2.711139060556888580e-02 5.912064760923385620e-02 -9.809856116771697998e-02 -6.869944930076599121e-02 -1.609621569514274597e-02 -1.107864826917648315e-01
1.754599064588546753e-01 -1.546850800514221191e-02 -1.400064229965209961e-01 -1.795773804187774658e-01 -9.638132899999618530e-02 -3.656269982457160950e-03 -1.780709475278854370e-01 1.441301554441452026e-01 -1.860545873641967773e-01 -1.626195460557937622e-01 -6.018881220370531082e-03 1.193120330572128296e-01 -2.934837937355041504e-01 -1.223339661955833435e-01 -1.299645304679870605e-01 -4.044524952769279480e-02 -1.037392020225524902e-01 -1.388927251100540161e-01 3.630777299404144287e-01 -2.866549491882324219e-01 2.792580425739288330e-01 -2.491844147443771362e-01 8.472110144793987274e-03 -1.168255656957626343e-01 2.633255124092102051e-01 -2.728640139102935791e-01 1.463339030742645264e-01 1.016696691513061523e-01 1.319343894720077515e-01 -1.403245925903320312e-01 1.934115141630172729e-01 -1.117265745997428894e-01
2.145559936761856079e-01 1.493879407644271851e-01 1.155870109796524048e-01 -1.331838518381118774e-01 4.396224021911621094e-02 -3.354264795780181885e-01 -1.694681122899055481e-02 2.313112840056419373e-02 9.943229705095291138e-02 -4.115362167358398438e-01 7.369815558195114136e-02 2.188808023929595947e-01 -1.658564358949661255e-01 -2.930923923850059509e-02 -1.310986727476119995e-01 -9.062251448631286621e-02 -1.577095873653888702e-02 -2.297448217868804932e-01 7.531190663576126099e-02 -1.914957463741302490e-01 2.777419686317443848e-01 5.646619573235511780e-02 -3.182089030742645264e-01 -3.500254126265645027e-03 5.517019331455230713e-02 -3.089261054992675781e-01 -1.198334768414497375e-01 2.105842381715774536e-01 2.188066840171813965e-01 -4.984359443187713623e-02 1.102273631840944290e-02 -1.195411086082458496e-01
2.319673150777816772e-01 -2.591483294963836670e-01 6.265663355588912964e-02 7.417766004800796509e-02 1.567032784223556519e-01 -1.571020483970642090e-01 -2.163266241550445557e-01 1.769880503416061401e-01 1.112666651606559753e-01 -1.696525067090988159e-01 1.135745421051979065e-01 2.328456342220306396e-01 -3.361791744828224182e-02 1.071719154715538025e-01 -3.580451384186744690e-02 6.434759497642517090e-02 1.868857890367507935e-01 -4.221267625689506531e-02 1.676398664712905884e-01 2.821672707796096802e-02 4.811564981937408447e-01 -1.991808414459228516e-01 9.018200635910034180e-02 8.357058465480804443e-02 -9.531079977750778198e-02 1.714029461145401001e-01 7.591279596090316772e-02 4.392496347427368164e-01 -4.999733343720436096e-02 1.475952118635177612e-01 1.830803789198398590e-02 -4.727493971586227417e-02
3.196893334388732910e-01 -4.709050804376602173e-02 -2.119517028331756592e-01 -5.048636347055435181e-03 -2.912044338881969452e-02 1.048856154084205627e-01 1.068468838930130005e-01 8.682560920715332031e-02 1.895100623369216919e-01 -2.242191880941390991e-01 3.134740293025970459e-01 7.544314116239547729e-02 2.140856683254241943e-01 -2.815485000610351562e-01 -2.020757645368576050e-01 2.469991520047187805e-02 1.489416509866714478e-01 7.550523430109024048e-02 2.117588520050048828e-01 -3.388414857909083366e-03 -1.375006288290023804e-01 -1.906476020812988281e-01 7.964117079973220825e-02 8.596976101398468018e-02 1.094804797321557999e-02 2.849553823471069336e-01 3.155250847339630127e-01 3.323825895786285400e-01 4.814857989549636841e-02 -1.528845280408859253e-01 -5.130003392696380615e-02 -4.163705557584762573e-02
3.710111975669860840e-01 1.018417328596115112e-01 -1.636837236583232880e-02 -1.620344668626785278e-01 -2.006649971008300781e-01 -6.685891002416610718e-02 -1.125684902071952820e-01 1.892352104187011719e-01 -2.997276186943054199e-02 -3.575479984283447266e-01 9.316290728747844696e-03 1.857974231243133545e-01 -1.881973594427108765e-01 -1.419308483600616455e-01 -1.663574203848838806e-02 9.477294236421585083e-02 1.687490642070770264e-01 -3.388791158795356750e-02 -2.379711903631687164e-02 -5.699924379587173462e-02 1.260160952806472778e-01 1.206899434328079224e-02 -2.924462854862213135e-01 -1.413235068321228027e-02 3.871921002864837646e-01 -3.029191121459007263e-02 1.790502369403839111e-01 2.863686084747314453e-01 2.660206854343414307e-01 1.752600967884063721e-01 4.429341107606887817e-02 2.309403568506240845e-02
2.733025550842285156e-01 4.313363134860992432e-02 -4.238104522228240967e-01 -3.261010348796844482e-01 -6.129758059978485107e-02 -1.668766587972640991e-01 7.505163550376892090e-02 -1.676342487335205078e-01 -5.633707158267498016e-03 -2.614538371562957764e-01 7.919745147228240967e-02 1.948952376842498779e-01 -7.135239895433187485e-03 1.328281611204147339e-01 8.749106526374816895e-02 2.990646958351135254e-01 1.655888184905052185e-02 -1.407998497597873211e-03 3.793730214238166809e-02 -1.288731843233108521e-01 3.504720926284790039e-01 -1.040205806493759155e-01 -1.111677885055541992e-01 2.026002109050750732e-01 -5.132492631673812866e-02 5.011968314647674561e-02 1.267406642436981201e-01 2.527911365032196045e-01 -6.878082454204559326e-02 -6.083403786760754883e-05 -2.118476033210754395e-01 -6.790561974048614502e-02
3.679025471210479736e-01 4.053832963109016418e-03 -3.744970560073852539e-01 -1.616074293851852417e-01 -1.199110001325607300e-01 -8.537954092025756836e-02 -1.206702291965484619e-01 -2.083379477262496948e-01 -3.261193633079528809e-02 -2.549004852771759033e-01 1.083233878016471863e-01 3.374334871768951416e-01 2.457407861948013306e-02 -2.094633132219314575e-01 -2.777377665042877197e-01 -1.338468939065933228e-01 -7.052128016948699951e-02 1.042075082659721375e-02 9.858599305152893066e-02 1.070371568202972412e-01 1.491691619157791138e-01 -6.754738092422485352e-02 1.655648350715637207e-01 7.657739333808422089e-04 -1.601490527391433716e-01 2.184616774320602417e-01 2.207518666982650757e-01 5.702827870845794678e-02 2.452594786882400513e-01 7.309429347515106201e-02 -2.033440023660659790e-02 -1.253678649663925171e-01
1.631987690925598145e-01 -1.381321251392364502e-01 -1.227517873048782349e-01 -1.450072079896926880e-01 1.240067034959793091e-01 -2.561675906181335449e-01 -2.091128677129745483e-01 -7.973407953977584839e-02 -1.203619167208671570e-01 -2.997241914272308350e-01 -1.682087182998657227e-01 1.945244707167148590e-02 -1.788222938776016235e-01 -2.085067480802536011e-01 -2.772650495171546936e-02 -7.755025476217269897e-02 8.835450559854507446e-02 1.437122225761413574e-01 2.347990572452545166e-01 -6.106698513031005859e-02 1.527010798454284668e-01 -1.417833119630813599e-01 -2.311375886201858521e-01 1.447054464370012283e-02 3.832825124263763428e-01 -3.362969262525439262e-03 3.602481782436370850e-01 -4.504591226577758789e-02 1.903672516345977783e-01 -2.574630081653594971e-01 -7.880470901727676392e-02 6.372945848852396011e-03
-1.481415424495935440e-02 4.343059286475181580e-02 6.185359507799148560e-02 -2.813531085848808289e-02 -4.404196143150329590e-02 -5.740686506032943726e-02 -1.872093081474304199e-01 -2.377647459506988525e-01 6.313569098711013794e-02 1.823774129152297974e-01 5.682105664163827896e-03 -2.540296688675880432e-02 5.997512023895978928e-03 -2.811657488346099854e-01 1.825765818357467651e-01 -1.877690702676773071e-01 3.071185350418090820e-01 -2.156728059053421021e-01 1.094182580709457397e-01 -2.231505960226058960e-01 3.459775745868682861e-01 1.988324709236621857e-02 -4.650615751743316650e-01 1.146223023533821106e-01 7.680223882198333740e-02 2.563995718955993652e-01 1.011360138654708862e-01 1.842107772827148438e-01 1.153540536761283875e-01 -1.021808907389640808e-01 8.465506881475448608e-02 -1.096287816762924194e-01
3.900931477546691895e-01 -4.038280248641967773e-02 -2.390330582857131958e-01 -4.771509021520614624e-02 -1.403850615024566650e-01 -1.964631304144859314e-02 -5.933433026075363159e-02 1.059278249740600586e-01 -6.316505372524261475e-02 -3.205144703388214111e-01 2.642512619495391846e-01 2.040417045354843140e-01 5.277339369058609009e-04 -1.365274786949157715e-01 -2.368873655796051025e-01 1.113911345601081848e-01 1.281170397996902466e-01 -1.212088158354163170e-03 5.301372706890106201e-02 5.059159174561500549e-02 -1.609064638614654541e-01 -3.868613243103027344e-01 -2.475300058722496033e-02 -1.329572647809982300e-01 -1.597490161657333374e-01 1.139700859785079956e-01 1.498325467109680176e-01 2.119549959897994995e-01 1.743222475051879883e-01 -2.945122718811035156e-01 5.588598549365997314e-02 -6.958597898483276367e-02
-9.483598917722702026e-02 -1.452714055776596069e-01 -1.945415288209915161e-01 -1.202676147222518921e-01 -2.862690389156341553e-01 -2.153005450963973999e-02 -1.280118227005004883e-01 1.620823740959167480e-01 2.664728276431560516e-02 -3.020699024200439453e-01 1.912016570568084717e-01 1.193840429186820984e-01 -1.936641335487365723e-01 -2.336876690387725830e-01 -1.845613420009613037e-01 7.794146239757537842e-02 -1.207005456089973450e-01 2.523845247924327850e-02 3.613142669200897217e-01 1.971192508935928345e-01 1.451862901449203491e-01 -1.214691158384084702e-02 -1.343226134777069092e-01 -5.868533626198768616e-03 2.616028189659118652e-01 1.835043132305145264e-01 6.967287510633468628e-02 2.667075991630554199e-01 9.401801228523254395e-02 -1.735012829303741455e-01 5.072487890720367432e-02 2.719827592372894287e-01
1.105980724096298218e-01 -1.531692147254943848e-01 -2.014275491237640381e-01 6.273205578327178955e-02 4.249029606580734253e-02 -3.102229237556457520e-01 -2.875135540962219238e-01 -1.963311284780502319e-01 3.718195855617523193e-01 -2.439814805984497070e-01 1.346546858549118042e-01 1.190583929419517517e-01 -7.564172893762588501e-02 -1.395815312862396240e-01 -1.339727044105529785e-01 8.778018504381179810e-02 2.809130549430847168e-01 -1.051664724946022034e-01 2.995333075523376465e-01 -1.738711744546890259e-01 1.216425523161888123e-01 1.402459293603897095e-01 -8.531534671783447266e-02 9.445070289075374603e-03 -2.500117421150207520e-01 7.610682398080825806e-02 5.569132044911384583e-03 2.495217882096767426e-02 -7.889030128717422485e-02 -7.832060754299163818e-02 -2.892321050167083740e-01 5.367694050073623657e-02
1.697901487350463867e-01 1.289014816284179688e-01 -1.082836091518402100e-01 -1.568295210599899292e-01 -4.622534662485122681e-02 -3.566395938396453857e-01 -1.897124648094177246e-01 -7.297208998352289200e-03 -1.830784380435943604e-01 -4.832528829574584961e-01 1.272849440574645996e-01 2.168076932430267334e-01 2.113383561372756958e-01 1.747426092624664307e-01 -2.900859899818897247e-02 -6.267651170492172241e-02 3.358657239004969597e-03 8.273669332265853882e-02 1.057082936167716980e-01 7.766796648502349854e-02 -3.820199519395828247e-02 -1.484749466180801392e-01 -1.896771788597106934e-02 1.589792221784591675e-01 1.654439866542816162e-01 2.623662948608398438e-01 2.040667086839675903e-01 3.026183247566223145e-01 -7.284516096115112305e-02 -1.803866028785705566e-01 4.340851679444313049e-02 -1.657850109040737152e-02
1.649003922939300537e-01 -8.647663891315460205e-02 -2.382000833749771118e-01 -9.300649166107177734e-02 -4.238031432032585144e-02 -3.866430521011352539e-01 -9.252703748643398285e-03 2.601517830044031143e-03 -3.475031349807977676e-03 -3.951200246810913086e-01 6.595188379287719727e-02 7.900585979223251343e-02 -1.047777235507965088e-01 8.701362460851669312e-02 -8.145498484373092651e-02 1.030019670724868774e-01 1.780001968145370483e-01 7.983588613569736481e-03 1.286765933036804199e-01 1.070935428142547607e-01 2.627932727336883545e-01 -1.662399917840957642e-01 -2.447678148746490479e-01 1.251569092273712158e-01 -1.882095076143741608e-02 3.932324647903442383e-01 -1.697032153606414795e-01 1.411883085966110229e-01 -1.259716302156448364e-01 -8.161960542201995850e-02 -1.071384772658348083e-01 -2.761640846729278564e-01
1.102556437253952026e-01 5.921938456594944000e-03 1.090669445693492889e-02 -1.901884227991104126e-01 -2.614729702472686768e-01 3.946796059608459473e-02 -4.769047349691390991e-02 -4.251524433493614197e-02 8.971593528985977173e-02 -2.412980198860168457e-01 3.124471902847290039e-01 2.243651300668716431e-01 -2.813393473625183105e-01 -2.065533548593521118e-01 1.030312106013298035e-01 3.447762429714202881e-01 1.663063466548919678e-01 -1.401690952479839325e-02 2.857834398746490479e-01 1.254308670759201050e-01 1.398731470108032227e-01 -4.408612847328186035e-02 -1.096824035048484802e-01 2.089118510484695435e-01 2.371747642755508423e-01 -2.623198321089148521e-03 1.904783546924591064e-01 1.133974790573120117e-01 -5.315520241856575012e-02 -2.470834702253341675e-01 2.005991488695144653e-01 -3.800370497629046440e-03
-1.209633499383926392e-01 -1.439923644065856934e-01 -3.057196736335754395e-01 2.354327030479907990e-02 -2.757639810442924500e-02 -1.545424759387969971e-01 -2.086277455091476440e-01 4.764574766159057617e-02 2.732273936271667480e-02 -5.456167832016944885e-02 2.701360285282135010e-01 2.744411528110504150e-01 2.898094952106475830e-01 -9.043006598949432373e-02 -1.283618658781051636e-01 1.706986571662127972e-03 3.825102448463439941e-01 -1.780337095260620117e-01 2.255700230598449707e-01 2.428645035251975060e-03 2.468450218439102173e-01 1.827879846096038818e-01 2.425703853368759155e-01 1.281566172838211060e-01 1.914255693554878235e-02 2.267859876155853271e-03 2.881036102771759033e-01 5.873104929924011230e-02 -7.775722537189722061e-03 -2.080854624509811401e-01 5.680078268051147461e-02 -8.715959638357162476e-02
2.699311673641204834e-01 -1.223520711064338684e-01 -1.472406387329101562e-01 -1.517600119113922119e-01 1.145045310258865356e-01 1.039070859551429749e-01 -2.116602212190628052e-01 -5.176269263029098511e-02 9.958246350288391113e-02 4.962131753563880920e-02 4.291587322950363159e-02 -3.084631450474262238e-02 -9.194947034120559692e-02 5.861834622919559479e-03 1.983236819505691528e-01 -1.966262608766555786e-01 6.720696389675140381e-02 -4.244533553719520569e-02 3.936784267425537109e-01 -3.024269640445709229e-01 1.375055462121963501e-01 7.648891210556030273e-02 1.649437099695205688e-01 -5.910152941942214966e-02 -8.777068555355072021e-02 -1.575333774089813232e-01 2.308481037616729736e-01 3.408944308757781982e-01 2.681708037853240967e-01 -2.971703112125396729e-01 1.433344185352325439e-01 5.832301080226898193e-02
1.417406499385833740e-01 -4.523195698857307434e-02 1.496322154998779297e-01 2.116401642560958862e-01 -7.858742773532867432e-02 -8.717125654220581055e-02 1.900431001558899879e-03 -1.315241903066635132e-01 1.915340274572372437e-01 -2.962393760681152344e-01 2.035800367593765259e-01 2.492347657680511475e-01 -1.310946047306060791e-01 -3.474094569683074951e-01 -3.652238473296165466e-02 -5.507639795541763306e-02 1.520833820104598999e-01 -2.934787273406982422e-01 2.440150231122970581e-01 -1.435411069542169571e-02 1.754078269004821777e-01 -1.731115877628326416e-01 8.889362215995788574e-02 5.789605528116226196e-02 -1.228201612830162048e-01 3.882976770401000977e-01 -7.773830741643905640e-02 -1.275107823312282562e-02 2.895692288875579834e-01 8.411899209022521973e-03 -1.049295738339424133e-01 3.685310110449790955e-02
1.501115709543228149e-01 -2.212548442184925079e-02 2.016113325953483582e-02 -1.922062486410140991e-01 -3.250371813774108887e-01 -4.883519560098648071e-02 -1.196702048182487488e-01 1.058758888393640518e-02 1.993633508682250977e-01 -1.686058640480041504e-01 9.819260798394680023e-03 -1.276294421404600143e-02 -5.665016919374465942e-02 1.115511078387498856e-02 -7.922180742025375366e-02 1.917704641819000244e-01 1.650533378124237061e-01 -1.974269151687622070e-01 8.333947509527206421e-03 -2.870715558528900146e-01 1.253295838832855225e-01 3.055709414184093475e-03 -3.281563222408294678e-01 3.363273292779922485e-02 3.285552859306335449e-01 -3.729275241494178772e-02 3.204582929611206055e-01 2.592448592185974121e-01 7.717996090650558472e-02 -1.076674163341522217e-01 3.637232184410095215e-01 -4.788222257047891617e-03
1.589599847793579102e-01 3.520720824599266052e-02 -2.308261692523956299e-01 -3.322453051805496216e-02 -5.871281400322914124e-02 -8.034846931695938110e-02 -1.855780333280563354e-01 1.792530268430709839e-01 -2.187335789203643799e-01 -1.564538329839706421e-01 -3.896122425794601440e-02 5.869790166616439819e-02 -1.036252900958061218e-01 -1.143261641263961792e-01 -1.148077920079231262e-01 -3.889365866780281067e-02 4.260357469320297241e-03 -1.839849399402737617e-03 2.453409284353256226e-01 -2.682252228260040283e-01 2.817167043685913086e-01 -3.788163065910339355e-01 -3.282567858695983887e-01 -2.074535042047500610e-01 3.554300367832183838e-01 -1.897804588079452515e-01 1.419586986303329468e-01 4.748616367578506470e-02 1.605555266141891479e-01 1.644425466656684875e-02 9.674303233623504639e-02 2.949014119803905487e-02
2.611612081527709961e-01 7.058861106634140015e-02 1.336724460124969482e-01 5.442940816283226013e-02 1.827217936515808105e-01 -2.856775224208831787e-01 -3.046196699142456055e-01 -4.544302448630332947e-02 1.596468389034271240e-01 2.599214017391204834e-02 -1.152322664856910706e-01 -8.341705542989075184e-04 -4.542120546102523804e-02 -1.900237053632736206e-01 -2.945924177765846252e-03 1.548566967248916626e-01 3.003424592316150665e-02 7.492016255855560303e-02 2.097268104553222656e-01 -1.853266805410385132e-01 3.172913491725921631e-01 -1.063641160726547241e-02 -4.782753288745880127e-01 7.339655607938766479e-02 2.895447909832000732e-01 1.301197856664657593e-01 1.613741219043731689e-01 5.409512668848037720e-02 1.663990318775177002e-01 -5.278544872999191284e-02 -9.880056232213973999e-02 6.914894282817840576e-02
1.708523631095886230e-01 -5.329774692654609680e-02 -5.110538601875305176e-01 -1.022175401449203491e-01 5.737749859690666199e-03 -2.762652747333049774e-02 -1.491177547723054886e-02 -1.136611253023147583e-01 -2.143339999020099640e-02 -1.978103667497634888e-01 1.961995474994182587e-02 4.681395590305328369e-01 5.282357335090637207e-02 -1.284758448600769043e-01 -1.946681290864944458e-01 -1.022874042391777039e-01 -1.283768713474273682e-01 -8.189506828784942627e-02 2.484100610017776489e-01 1.107772514224052429e-01 6.171013787388801575e-02 -2.262275852262973785e-02 1.275027543306350708e-01 1.975230276584625244e-01 -4.255267232656478882e-02 1.123786196112632751e-01 3.153634667396545410e-01 1.087884232401847839e-01 2.209017574787139893e-01 -1.913395896553993225e-02 1.052521988749504089e-01 -1.135555133223533630e-01
-1.707197353243827820e-02 -1.238262932747602463e-02 -1.794351637363433838e-01 -3.247335553169250488e-01 8.654251694679260254e-02 -2.271465212106704712e-01 -1.234344616532325745e-01 2.734165824949741364e-02 -5.346540734171867371e-02 -3.055517375469207764e-01 -8.157549891620874405e-04 3.542148321866989136e-02 -3.396383225917816162e-01 -2.643617987632751465e-01 -4.742763563990592957e-02 1.115370914340019226e-01 -6.895136088132858276e-02 2.518953406251966953e-04 2.737994194030761719e-01 6.909186951816082001e-03 6.438870728015899658e-02 -3.453496396541595459e-01 -1.417748481035232544e-01 -4.310508817434310913e-02 1.335350424051284790e-01 -3.146346658468246460e-02 3.011966347694396973e-01 2.024386823177337646e-01 2.867653071880340576e-01 -1.535935699939727783e-01 8.704067766666412354e-02 -1.918843574821949005e-02
1.786408275365829468e-01 1.062902361154556274e-01 -2.128381282091140747e-01 -1.383622139692306519e-01 1.177206709980964661e-01 -1.500953584909439087e-01 -2.272951602935791016e-01 -3.797703236341476440e-02 -9.422210603952407837e-02 -3.166081309318542480e-01 2.310752719640731812e-01 3.869490325450897217e-01 1.182244941592216492e-01 2.511008977890014648e-01 -6.033431738615036011e-02 -3.951844573020935059e-02 -1.998064108192920685e-02 1.164317056536674500e-01 4.650339856743812561e-02 8.518916368484497070e-02 2.089802920818328857e-01 -2.099082469940185547e-01 -1.325858086347579956e-01 2.527861595153808594e-01 1.057174876332283020e-01 2.746390998363494873e-01 1.140019521117210388e-01 1.090194284915924072e-01 8.909335359930992126e-03 -3.136309385299682617e-01 -7.434217631816864014e-02 -1.829388178884983063e-02
2.666988074779510498e-01 -1.433843281120061874e-02 -1.133489757776260376e-01 -1.382048428058624268e-01 -2.427029907703399658e-01 -4.324197769165039062e-02 -1.455886214971542358e-01 2.255226671695709229e-01 -1.241961270570755005e-01 -9.333858639001846313e-02 4.246781766414642334e-02 2.596569657325744629e-01 -1.537835747003555298e-01 -6.440951675176620483e-02 -8.979289978742599487e-02 5.186651647090911865e-02 2.537507712841033936e-01 4.059989005327224731e-02 -1.258686780929565430e-01 -8.285358548164367676e-02 3.716267645359039307e-01 -4.784198105335235596e-02 -1.670363843441009521e-01 -2.637515217065811157e-02 2.129969000816345215e-01 -1.418130397796630859e-01 2.432171702384948730e-01 2.229274213314056396e-01 4.170231819152832031e-01 1.268180161714553833e-01 2.647505886852741241e-02 9.598875045776367188e-02
3.837212622165679932e-01 -3.929603397846221924e-01 -2.911701500415802002e-01 1.700285375118255615e-01 1.371175646781921387e-01 -5.690106004476547241e-02 -4.788403958082199097e-02 9.505304694175720215e-02 3.190219998359680176e-01 -1.231561824679374695e-01 -1.582603305578231812e-01 2.360614091157913208e-01 -1.091025583446025848e-02 5.735397711396217346e-02 2.015833184123039246e-02 1.259648799896240234e-01 1.048028096556663513e-01 -2.383560687303543091e-02 2.491593509912490845e-01 -1.733873784542083740e-01 2.322474420070648193e-01 1.142477691173553467e-01 -1.142102777957916260e-01 -2.060709744691848755e-01 5.056278035044670105e-02 2.077614516019821167e-01 3.406915068626403809e-02 1.336079686880111694e-01 -5.273875594139099121e-02 -1.501422822475433350e-01 -1.309560984373092651e-01 -2.201860770583152771e-02
3.133323788642883301e-01 -1.700470745563507080e-01 -5.248588323593139648e-01 -1.056100800633430481e-01 -6.654960662126541138e-02 -7.991006597876548767e-03 -6.702781468629837036e-02 -2.058633118867874146e-01 -6.312393397092819214e-02 -1.618266552686691284e-01 1.386922597885131836e-01 3.604402840137481689e-01 9.983149170875549316e-02 -8.147875964641571045e-02 6.800397485494613647e-02 -1.210666075348854065e-01 1.054348424077033997e-01 -6.179900094866752625e-02 2.327802628278732300e-01 1.025096774101257324e-01 6.843445450067520142e-02 -3.519453704357147217e-01 -4.771507531404495239e-02 2.099084854125976562e-02 -1.319585144519805908e-01 5.747175589203834534e-02 6.836945656687021255e-03 -1.121284533292055130e-02 2.644810974597930908e-01 2.183946035802364349e-02 1.321416795253753662e-01 5.040507297962903976e-03
2.619435787200927734e-01 -6.262785941362380981e-02 -2.837581634521484375e-01 -2.046343833208084106e-01 -2.649124264717102051e-01 -2.488052248954772949e-01 -3.021244704723358154e-01 -5.545345693826675415e-02 -5.029644444584846497e-02 -3.304423689842224121e-01 -2.158686518669128418e-03 3.030594587326049805e-01 3.793110698461532593e-02 4.215856269001960754e-02 1.121912151575088501e-01 2.063631266355514526e-02 -1.700135022401809692e-01 -3.492776304483413696e-04 9.021917730569839478e-02 3.903868049383163452e-02 2.357139885425567627e-01 -1.783259361982345581e-01 4.821928218007087708e-02 8.579576015472412109e-02 7.373891770839691162e-02 2.570716142654418945e-01 1.877855658531188965e-01 -1.361707299947738647e-01 -3.046029619872570038e-02 -1.251411288976669312e-01 -4.458315670490264893e-02 -2.816234827041625977e-01
3.333893120288848877e-01 -3.166398778557777405e-02 1.777112185955047607e-01 -1.427649110555648804e-01 1.756082922220230103e-01 -3.504198044538497925e-02 -1.030972599983215332e-01 -2.471468150615692139e-01 -6.641582399606704712e-02 2.809551544487476349e-02 -1.432748325169086456e-02 -1.952893100678920746e-02 2.891902811825275421e-02 4.251798987388610840e-02 1.575832962989807129e-01 -2.233077734708786011e-01 2.822245359420776367e-01 -5.858812853693962097e-02 1.952155083417892456e-01 -3.845243155956268311e-01 1.832557618618011475e-01 7.980524003505706787e-02 -5.975784733891487122e-02 -1.247758492827415466e-01 -6.041163578629493713e-02 6.211945042014122009e-02 2.540193200111389160e-01 3.438861668109893799e-01 2.947202920913696289e-01 -1.986669749021530151e-01 2.599870599806308746e-02 -5.949502065777778625e-02
2.837499082088470459e-01 7.250801473855972290e-02 -7.037766277790069580e-02 8.008922636508941650e-02 -1.572726815938949585e-01 -1.640301346778869629e-01 -2.284791618585586548e-01 -1.338808536529541016e-01 1.378224790096282959e-01 -2.361079454421997070e-01 2.003706246614456177e-02 4.112827181816101074e-01 9.194905310869216919e-02 1.178526580333709717e-01 -1.224385201930999756e-01 -2.456125058233737946e-02 1.847402774728834629e-03 8.279588818550109863e-02 -8.750624209642410278e-02 -8.904985338449478149e-02 2.908695936203002930e-01 5.291236937046051025e-02 5.114317685365676880e-02 2.461262047290802002e-01 -6.497608125209808350e-02 2.838767468929290771e-01 4.176707193255424500e-02 7.512543350458145142e-02 3.031528294086456299e-01 -2.524768561124801636e-02 -1.728857904672622681e-01 -3.334506750106811523e-01
3.678591549396514893e-01 -3.291225433349609375e-02 -3.167249262332916260e-01 1.762126944959163666e-02 1.402924358844757080e-01 1.198015175759792328e-02 2.754859253764152527e-02 -8.322937041521072388e-02 3.491048514842987061e-01 -9.040185064077377319e-02 -4.803248122334480286e-02 3.420621901750564575e-02 1.843737959861755371e-01 -5.755741614848375320e-03 1.431943625211715698e-01 1.525146663188934326e-01 2.787416875362396240e-01 -9.086206555366516113e-02 1.699090935289859772e-02 -1.679359078407287598e-01 2.240189611911773682e-01 -5.111016705632209778e-02 4.005393013358116150e-03 -2.249603345990180969e-02 9.554742276668548584e-02 4.528182744979858398e-02 -3.493081405758857727e-02 5.108333230018615723e-01 -5.728727206587791443e-02 -2.793282568454742432e-01 -2.806329168379306793e-02 3.060279786586761475e-02
4.138895273208618164e-01 8.876290172338485718e-02 -4.302306771278381348e-01 -2.271301597356796265e-01 1.150482892990112305e-01 3.693294152617454529e-02 7.547325640916824341e-02 -7.142550498247146606e-02 1.610693708062171936e-02 -4.880444332957267761e-02 1.434466093778610229e-01 2.874707579612731934e-01 8.518714457750320435e-02 -2.950473129749298096e-01 5.481312051415443420e-02 -1.461347043514251709e-01 9.638916701078414917e-02 1.503844708204269409e-01 1.968657970428466797e-01 -9.155124425888061523e-02 1.329165548086166382e-01 -1.463647484779357910e-01 1.970989555120468140e-01 1.126467436552047729e-01 4.151968285441398621e-02 6.791013479232788086e-02 1.733702570199966431e-01 6.707725673913955688e-02 1.562894433736801147e-01 1.344271451234817505e-01 9.839345514774322510e-02 -2.673264741897583008e-01
1.884757191874086857e-03 9.176596999168395996e-02 -7.855631411075592041e-02 -4.280424118041992188e-01 8.755324780941009521e-02 -2.802786529064178467e-01 -2.055579274892807007e-01 -9.873432666063308716e-02 -1.814317405223846436e-01 -1.747259199619293213e-01 -1.544971168041229248e-01 6.031380966305732727e-02 6.223732978105545044e-02 -2.344328165054321289e-01 8.289600908756256104e-02 8.040255866944789886e-03 1.694818139076232910e-01 2.059724628925323486e-01 1.091689802706241608e-02 -2.512919891159981489e-04 3.413032293319702148e-01 -2.565917372703552246e-01 -8.564916998147964478e-02 -2.288520783185958862e-01 1.621432155370712280e-01 6.574982404708862305e-02 -6.279609352350234985e-02 1.753898710012435913e-01 3.008348643779754639e-01 3.249046951532363892e-02 1.338982731103897095e-01 1.383073627948760986e-01
1.367942839860916138e-01 -2.873570285737514496e-02 -9.563077986240386963e-02 1.728021502494812012e-01 1.875983774662017822e-01 -2.041623741388320923e-02 -1.046615764498710632e-01 1.796079240739345551e-02 -5.262587592005729675e-02 -8.997110277414321899e-02 1.445392221212387085e-01 3.342209756374359131e-01 -1.130785048007965088e-02 -2.271821051836013794e-01 3.184310197830200195e-01 -2.091397531330585480e-02 1.649696975946426392e-01 1.683158986270427704e-02 1.797411888837814331e-01 -1.444501727819442749e-01 3.459305465221405029e-01 -1.116840615868568420e-01 -1.673936396837234497e-01 -1.804158091545104980e-01 -8.080214262008666992e-02 1.580101847648620605e-01 1.163168698549270630e-01 5.149310827255249023e-01 -4.907627590000629425e-03 8.384741842746734619e-02 -9.068607352674007416e-03 8.267405629158020020e-02
-1.304221600294113159e-01 -1.413723528385162354e-01 -3.393905982375144958e-02 3.881518542766571045e-02 -1.071846783161163330e-01 -5.229320004582405090e-02 -1.854360103607177734e-01 -3.216142356395721436e-01 -8.367040753364562988e-02 -3.085127174854278564e-01 1.111272722482681274e-01 2.567422986030578613e-01 -3.575407713651657104e-02 8.303065598011016846e-02 5.843215063214302063e-02 1.703572124242782593e-01 2.849837541580200195e-01 -4.212839156389236450e-02 1.924592256546020508e-01 -3.453939259052276611e-01 3.857453763484954834e-01 -2.570794224739074707e-01 -1.081781163811683655e-01 -9.743010252714157104e-02 4.833927378058433533e-02 -1.556194573640823364e-01 9.571082144975662231e-02 7.891863584518432617e-03 -1.455344855785369873e-01 -1.313788443803787231e-01 -1.475730091333389282e-01 1.258455216884613037e-01
3.403233885765075684e-01 -4.110591113567352295e-02 8.251913823187351227e-03 -5.125705152750015259e-02 -1.617600172758102417e-01 -2.926520705223083496e-01 -8.920457214117050171e-02 -1.031887382268905640e-01 2.185669094324111938e-01 -1.448801159858703613e-01 -2.369006723165512085e-01 3.914076387882232666e-01 -1.038350015878677368e-01 -1.701432168483734131e-01 -2.818288505077362061e-01 2.967004105448722839e-02 -7.047396898269653320e-02 -1.861034929752349854e-01 3.416438587009906769e-03 4.812899976968765259e-02 1.078589633107185364e-01 -1.141735166311264038e-01 1.389466524124145508e-01 -3.077286854386329651e-02 -1.739714145660400391e-01 2.360695302486419678e-01 2.469241321086883545e-01 3.663799166679382324e-02 3.401716351509094238e-01 1.433944050222635269e-02 -1.065019052475690842e-02 -7.750278338789939880e-03
4.202436506748199463e-01 1.152062043547630310e-01 -1.672952473163604736e-01 4.173342883586883545e-02 2.814323604106903076e-01 -8.433933556079864502e-02 -1.864976733922958374e-01 -1.357538551092147827e-01 3.070770800113677979e-01 -1.375039070844650269e-01 8.362458646297454834e-02 -1.360693275928497314e-01 1.825543344020843506e-01 -3.083034418523311615e-03 -8.873838931322097778e-02 -5.204734951257705688e-02 7.853592187166213989e-02 -2.523031830787658691e-02 7.593400310724973679e-03 -1.378582268953323364e-01 -2.224522083997726440e-02 -2.718866169452667236e-01 -1.780497878789901733e-01 1.885834187269210815e-01 -1.133434660732746124e-02 1.167346350848674774e-02 2.614077329635620117e-01 3.829681873321533203e-01 2.111902832984924316e-01 1.518709659576416016e-01 7.760806381702423096e-02 4.162838682532310486e-02
2.874699234962463379e-01 1.084831953048706055e-01 2.666500210762023926e-02 -5.076797679066658020e-02 -2.655183523893356323e-02 2.297425642609596252e-02 1.721263229846954346e-01 -6.039354577660560608e-02 2.994495034217834473e-01 -7.321972399950027466e-02 1.274013966321945190e-01 1.013868227601051331e-01 6.472633033990859985e-02 -6.126691028475761414e-02 -7.484438270330429077e-02 3.749211728572845459e-01 3.640167415142059326e-01 -8.101943135261535645e-02 2.138140201568603516e-01 -3.150486648082733154e-01 2.076248675584793091e-01 -1.709564030170440674e-01 -1.791930943727493286e-01 -8.632969856262207031e-02 8.784978836774826050e-02 8.899074047803878784e-02 -1.403871923685073853e-02 2.609650790691375732e-02 1.946522891521453857e-01 -2.288573980331420898e-01 2.917759120464324951e-01 6.549118459224700928e-02
2.667537033557891846e-01 8.238178491592407227e-02 8.300249464809894562e-03 3.498920425772666931e-02 -1.968361139297485352e-01 -2.870807424187660217e-02 -3.232821226119995117e-01 1.381203979253768921e-01 9.191717207431793213e-02 1.341015994548797607e-01 1.199060752987861633e-01 -1.504883468151092529e-01 -6.956741958856582642e-02 -1.582885682582855225e-01 -2.879610955715179443e-01 -9.192882478237152100e-02 2.205310165882110596e-01 -8.667207509279251099e-02 2.976798117160797119e-01 -1.170489657670259476e-02 2.600532472133636475e-01 9.410530328750610352e-02 -8.458288013935089111e-02 5.973006412386894226e-02 -4.995711147785186768e-02 -9.504764527082443237e-02 2.377390116453170776e-01 2.716540396213531494e-01 -7.935875654220581055e-02 -2.698282599449157715e-01 3.062825202941894531e-01 1.613084226846694946e-01
1.039522439241409302e-01 -2.007618248462677002e-01 2.776723727583885193e-02 6.337448209524154663e-02 -2.655296921730041504e-01 -2.043571025133132935e-01 -2.071226239204406738e-01 -4.789356514811515808e-02 -2.402128838002681732e-02 -2.548925019800662994e-02 1.002189069986343384e-01 -2.159095108509063721e-01 -7.955952733755111694e-02 -8.317995816469192505e-02 -2.733817100524902344e-01 3.772514164447784424e-01 4.079287648200988770e-01 -7.163238525390625000e-02 2.091468870639801025e-01 -8.950344473123550415e-02 2.491236180067062378e-01 4.609999246895313263e-03 -6.208169087767601013e-02 6.460525840520858765e-02 3.071457147598266602e-01 6.847156584262847900e-02 2.746787667274475098e-01 1.588219404220581055e-01 2.957314951345324516e-03 3.818999975919723511e-02 5.430850014090538025e-02 -3.048055991530418396e-02
3.748341202735900879e-01 1.350813508033752441e-01 -1.733133941888809204e-01 -7.234399765729904175e-02 -6.832066923379898071e-02 -2.064752727746963501e-01 1.469362527132034302e-01 1.661111414432525635e-01 -1.676417291164398193e-01 -2.880297601222991943e-01 3.442935347557067871e-01 2.074217498302459717e-01 2.061361670494079590e-01 -6.028233468532562256e-02 -1.073279157280921936e-01 -1.253840178251266479e-01 1.314935088157653809e-01 6.170156225562095642e-02 9.854362159967422485e-02 1.010959967970848083e-01 2.075211554765701294e-01 -1.109818294644355774e-01 6.783509999513626099e-02 1.763680130243301392e-01 1.473935544490814209e-01 2.716221511363983154e-01 2.621450722217559814e-01 2.083101570606231689e-01 2.880240045487880707e-02 -1.074215546250343323e-01 1.029348596930503845e-01 2.839084528386592865e-02
-1.064875721931457520e-02 5.731477215886116028e-02 -1.517615318298339844e-01 -2.737500369548797607e-01 2.592692077159881592e-01 -8.442573249340057373e-02 -1.461006253957748413e-01 9.710900485515594482e-02 3.280636966228485107e-01 -2.113785296678543091e-01 2.638638615608215332e-01 2.320243418216705322e-02 2.792282104492187500e-01 -3.870421648025512695e-02 -1.203962340950965881e-01 1.064263135194778442e-01 6.428303569555282593e-02 6.514245271682739258e-02 1.119785383343696594e-01 -6.109122186899185181e-02 2.035112977027893066e-01 -1.810158640146255493e-01 -1.469710767269134521e-01 3.043827787041664124e-02 2.303138189017772675e-02 2.365486621856689453e-01 1.363632977008819580e-01 3.066525161266326904e-01 8.975422382354736328e-02 1.933882362209260464e-03 3.541729152202606201e-01 2.043959498405456543e-01
6.774262338876724243e-02 2.980623543262481689e-01 -1.234827786684036255e-01 2.233936684206128120e-03 1.224189996719360352e-01 3.003050200641155243e-02 -3.215835690498352051e-01 -7.443305104970932007e-02 1.470764577388763428e-01 -2.634064853191375732e-01 -6.545545160770416260e-02 4.840840399265289307e-02 9.575199335813522339e-02 -3.324126005172729492e-01 -3.402029871940612793e-01 -1.324266940355300903e-01 -3.445307537913322449e-02 -2.558006644248962402e-01 1.032162830233573914e-01 -4.921672493219375610e-02 1.477276086807250977e-01 -7.068879902362823486e-02 -8.985648304224014282e-02 -5.587140470743179321e-02 -9.518745541572570801e-02 -1.075521260499954224e-01 2.682349085807800293e-02 4.118115901947021484e-01 1.760330796241760254e-02 -2.794068455696105957e-01 1.489526126533746719e-02 -1.692314893007278442e-01
3.659437000751495361e-01 -1.110598370432853699e-01 -2.095694839954376221e-01 2.157443612813949585e-01 -2.656194269657135010e-01 -1.688238084316253662e-01 -1.623267233371734619e-01 -1.169819459319114685e-01 5.317400768399238586e-02 -2.634719014167785645e-01 1.580115291289985180e-03 7.154297083616256714e-02 -3.206456899642944336e-01 -2.477776408195495605e-01 2.541691064834594727e-02 -1.674698591232299805e-01 1.585203856229782104e-01 -1.834390312433242798e-01 1.050443425774574280e-01 -1.243253275752067566e-01 1.794657856225967407e-01 1.029937416315078735e-01 5.555582419037818909e-02 2.279164642095565796e-01 -1.394802480936050415e-01 2.483617365360260010e-01 6.709296256303787231e-02 2.721728570759296417e-02 2.791755199432373047e-01 -5.807027965784072876e-02 -4.303993284702301025e-02 -3.562242537736892700e-02
2.796928584575653076e-01 1.472961008548736572e-01 -2.704626619815826416e-01 -1.644905097782611847e-02 -9.414555132389068604e-02 -3.486925065517425537e-01 -2.283138036727905273e-01 -1.047483235597610474e-01 3.947576880455017090e-02 -3.535318374633789062e-01 5.618298426270484924e-02 1.177318170666694641e-01 -1.376104191876947880e-03 -2.072921842336654663e-01 1.779701933264732361e-02 8.470964431762695312e-02 7.118321210145950317e-02 6.264550983905792236e-02 -2.776132524013519287e-02 6.253467500209808350e-02 4.734540283679962158e-01 -1.906335055828094482e-01 -6.207334995269775391e-02 -1.474741497077047825e-03 6.424439698457717896e-02 3.345540761947631836e-01 -1.633776724338531494e-01 -7.823652774095535278e-02 -1.714461855590343475e-02 4.673682898283004761e-02 -8.243687450885772705e-02 -5.396369844675064087e-02
3.721110820770263672e-01 -1.687748283147811890e-01 3.151071444153785706e-02 1.673034951090812683e-02 -1.664119362831115723e-01 -1.605455726385116577e-01 -2.348821312189102173e-01 1.023393124341964722e-01 8.738728612661361694e-02 -5.166719667613506317e-03 5.563864856958389282e-02 2.386897206306457520e-01 -2.233691215515136719e-01 3.742149472236633301e-02 3.136181831359863281e-01 2.184925675392150879e-01 -7.839254289865493774e-02 7.840377278625965118e-03 1.965895295143127441e-01 8.418653160333633423e-02 1.754903346300125122e-01 -6.272532790899276733e-02 -2.046269327402114868e-01 1.474055349826812744e-01 -6.903135776519775391e-02 2.406371980905532837e-01 -2.720146998763084412e-02 1.326778084039688110e-01 2.982884645462036133e-01 -2.406813204288482666e-01 1.256152689456939697e-01 -2.314574271440505981e-01
3.034811615943908691e-01 1.754873543977737427e-01 -2.009531557559967041e-01 3.011016845703125000e-01 -4.022841900587081909e-02 -7.438499480485916138e-02 -1.397835761308670044e-01 -2.518771588802337646e-02 -1.320126652717590332e-01 1.112709119915962219e-01 2.242756485939025879e-01 2.431508898735046387e-01 5.497066304087638855e-02 -8.313017338514328003e-02 -1.089800596237182617e-01 1.638362705707550049e-01 -1.078673079609870911e-01 -1.841301470994949341e-01 2.015626430511474609e-01 8.376971632242202759e-02 2.067581713199615479e-01 -1.896104216575622559e-01 -1.811283379793167114e-01 -2.209015190601348877e-02 -5.832001939415931702e-02 -8.681013435125350952e-02 2.049523293972015381e-01 3.227755427360534668e-01 2.320728749036788940e-01 -1.920255422592163086e-01 -2.383898496627807617e-01 -1.448560953140258789e-01
1.246674805879592896e-01 3.619952872395515442e-02 1.149949058890342712e-01 -2.633822336792945862e-02 -1.393860876560211182e-01 -2.340054661035537720e-01 -7.041397690773010254e-02 -3.144100606441497803e-01 2.675755620002746582e-01 -2.048345953226089478e-01 7.124619930982589722e-02 2.001328170299530029e-01 1.976619362831115723e-01 -5.545781552791595459e-02 -2.289745397865772247e-02 2.690868675708770752e-01 4.041316509246826172e-01 -7.201249897480010986e-02 1.486391723155975342e-01 -1.888131350278854370e-01 1.759298592805862427e-01 -2.169203013181686401e-01 -1.953645497560501099e-01 -8.996263146400451660e-02 1.891658902168273926e-01 -1.842465996742248535e-01 8.632856607437133789e-02 8.582083135843276978e-02 6.411106884479522705e-02 -1.914506778120994568e-02 2.702114582061767578e-01 -7.008897513151168823e-02
2.121486216783523560e-01 1.455234289169311523e-01 -2.599298655986785889e-01 -1.935985386371612549e-01 7.003002800047397614e-03 -3.310988843441009521e-01 -5.460884422063827515e-02 1.825554878450930119e-03 1.736672073602676392e-01 -3.843739032745361328e-01 -6.382480263710021973e-02 8.764723688364028931e-02 -6.925915181636810303e-02 4.486175626516342163e-02 -2.995712161064147949e-01 8.042502403259277344e-02 7.799786329269409180e-02 -4.671795666217803955e-02 1.443992108106613159e-01 7.269639056175947189e-03 1.947055757045745850e-01 -1.829659938812255859e-02 -2.503736019134521484e-01 3.187421560287475586e-01 -4.019892215728759766e-02 1.969687342643737793e-01 9.027811884880065918e-02 1.001577898859977722e-01 -1.445509791374206543e-01 -4.165885969996452332e-03 -9.196338802576065063e-02 -3.221310675144195557e-01
3.015618920326232910e-01 1.182164698839187622e-01 -1.463704109191894531e-01 -4.587175324559211731e-03 -1.696902662515640259e-01 -3.889302015304565430e-01 -1.310365833342075348e-02 -1.870511323213577271e-01 -7.246160507202148438e-02 -1.737075001001358032e-01 -3.660075739026069641e-02 2.822220027446746826e-01 -7.708805054426193237e-02 -7.262865453958511353e-02 -6.355817615985870361e-02 1.338355988264083862e-01 1.047418918460607529e-02 -8.666609227657318115e-02 -5.672752857208251953e-02 -1.609259545803070068e-01 5.510404109954833984e-01 -2.425220757722854614e-01 5.214588716626167297e-02 1.710707694292068481e-01 7.961859554052352905e-02 7.787735015153884888e-02 -5.338310077786445618e-02 5.061314627528190613e-02 1.392383426427841187e-01 1.194365415722131729e-02 -1.737889647483825684e-01 -1.005232408642768860e-01
1.574083417654037476e-01 8.865380659699440002e-03 -1.311318874359130859e-01 9.745982289314270020e-02 -1.548481583595275879e-01 -2.230987548828125000e-01 -2.051593810319900513e-01 -3.439633250236511230e-01 8.840771764516830444e-02 6.441640853881835938e-02 -2.792181968688964844e-01 4.060631692409515381e-01 -7.818145304918289185e-02 -1.123792082071304321e-01 -8.167451620101928711e-02 -1.712935119867324829e-01 2.252027839422225952e-01 -1.401412393897771835e-02 1.554926931858062744e-01 -4.638791382312774658e-01 2.493703551590442657e-02 -9.802316129207611084e-02 -6.136709824204444885e-02 -5.653846263885498047e-02 -9.907121956348419189e-02 -5.927433818578720093e-02 -5.463777575641870499e-03 2.731199860572814941e-01 -4.943063110113143921e-02 -2.707302756607532501e-02 7.824189215898513794e-02 -3.180783009156584740e-03
-1.516106575727462769e-01 2.951726615428924561e-01 -1.418136209249496460e-01 1.280619502067565918e-01 -1.624355763196945190e-01 -1.871819496154785156e-01 -4.922479018568992615e-02 -5.255087465047836304e-02 2.857834994792938232e-01 -2.183044850826263428e-01 -5.778017640113830566e-02 3.913176432251930237e-02 -2.816078364849090576e-01 -1.742176860570907593e-01 5.325600504875183105e-02 1.733637154102325439e-01 1.766298897564411163e-02 4.138682410120964050e-02 2.163382917642593384e-01 -2.551911957561969757e-02 3.735826611518859863e-01 1.002803593873977661e-01 -1.664855778217315674e-01 -2.185486853122711182e-01 1.320187300443649292e-01 1.367469131946563721e-01 2.712953388690948486e-01 8.250234276056289673e-02 2.493352293968200684e-01 -1.407760828733444214e-01 1.737960278987884521e-01 -8.196055889129638672e-02
2.455501854419708252e-01 -3.489076793193817139e-01 -1.615464836359024048e-01 1.095421984791755676e-01 1.571935564279556274e-01 -1.711598038673400879e-01 -1.742275315336883068e-03 1.751301251351833344e-02 4.122102633118629456e-02 -1.799572259187698364e-01 5.346174538135528564e-02 3.181825876235961914e-01 -1.867531985044479370e-02 -1.896171718835830688e-01 2.569131851196289062e-01 1.296502202749252319e-01 5.627306550741195679e-02 -1.308773010969161987e-01 3.931676745414733887e-01 -2.713944613933563232e-01 1.361952275037765503e-01 1.061432436108589172e-01 -9.808529913425445557e-02 1.990215629339218140e-01 8.408991992473602295e-02 -7.367109507322311401e-02 -4.161288961768150330e-02 3.060654103755950928e-01 1.146077886223793030e-01 7.383725047111511230e-02 -1.151948347687721252e-01 -3.028967231512069702e-02
-1.450054049491882324e-01 2.214556001126766205e-02 9.169983677566051483e-03 -5.742086470127105713e-02 -6.673182547092437744e-02 3.942802548408508301e-02 -8.388777822256088257e-02 5.329937115311622620e-02 2.311052680015563965e-01 -2.471033036708831787e-01 1.531757414340972900e-01 1.764319837093353271e-01 -7.245389372110366821e-02 -2.627929449081420898e-01 -3.563636541366577148e-01 -1.692369580268859863e-02 -1.177128702402114868e-01 -3.097204118967056274e-02 2.321196347475051880e-01 -1.284190565347671509e-01 2.781666517257690430e-01 -1.964404135942459106e-01 -1.129645630717277527e-01 -9.141966700553894043e-02 -2.404973357915878296e-01 -1.270856112241744995e-01 7.308271527290344238e-02 4.413676559925079346e-01 -8.047410286962985992e-03 -2.536291480064392090e-01 -1.664991229772567749e-01 -6.541134323924779892e-03
3.321319818496704102e-01 -7.624635845422744751e-02 9.396240860223770142e-02 -2.261730432510375977e-01 -1.443001627922058105e-01 -1.658762842416763306e-01 -1.805458664894104004e-01 4.266454372555017471e-03 2.159533649682998657e-01 -3.206449747085571289e-01 -1.276221591979265213e-03 1.288228482007980347e-02 -1.086657941341400146e-01 4.716050997376441956e-02 -2.163966745138168335e-01 1.386501938104629517e-01 -1.564700528979301453e-02 -1.791531741619110107e-01 8.763020485639572144e-02 -9.471209347248077393e-02 2.606843709945678711e-01 4.098799079656600952e-02 -1.035446673631668091e-01 -8.440934121608734131e-02 1.448928471654653549e-02 -1.942710727453231812e-01 -6.237813457846641541e-02 4.210453331470489502e-01 2.272175848484039307e-01 -5.239319056272506714e-02 2.101434618234634399e-01 2.431283593177795410e-01
-2.138471305370330811e-01 2.340757846832275391e-02 -9.920914471149444580e-02 -5.715664103627204895e-02 -1.328491121530532837e-01 -7.233435660600662231e-02 -1.712938547134399414e-01 -1.301748305559158325e-01 1.941583454608917236e-01 -1.573921442031860352e-01 1.776036173105239868e-01 4.298272728919982910e-01 1.569399982690811157e-01 -1.476027667522430420e-01 -1.685142815113067627e-01 6.391210108995437622e-02 3.477663919329643250e-02 -1.962467133998870850e-01 1.681412309408187866e-01 -1.026580333709716797e-01 4.268649518489837646e-01 -1.740038543939590454e-01 -1.779528260231018066e-01 -3.143384587019681931e-03 1.119664385914802551e-01 1.492887618951499462e-03 -1.073412895202636719e-01 2.921018004417419434e-01 -7.282473891973495483e-02 1.888002753257751465e-01 -1.895818412303924561e-01 -6.932721287012100220e-02
8.070804178714752197e-02 -8.864387124776840210e-02 -1.835756450891494751e-01 -1.996126398444175720e-02 1.231531649827957153e-01 1.125643495470285416e-02 -2.546492815017700195e-01 -1.839343905448913574e-01 1.584874987602233887e-01 -4.020942002534866333e-02 -1.255025714635848999e-01 4.358144700527191162e-01 8.361004292964935303e-02 -2.583267688751220703e-01 -2.439405471086502075e-01 5.126351714134216309e-01 1.287073194980621338e-01 -1.590638011693954468e-01 1.872313171625137329e-01 -4.092274606227874756e-02 1.419316045939922333e-02 -1.253837198019027710e-01 -1.739598438143730164e-02 -3.306386992335319519e-02 -2.766632847487926483e-02 2.037483453750610352e-02 9.681727737188339233e-02 1.510153412818908691e-01 -1.896748393774032593e-01 -1.691885888576507568e-01 3.590374439954757690e-02 -1.180995479226112366e-01
2.737919390201568604e-01 5.756782367825508118e-02 -3.917908295989036560e-03 -2.166353613138198853e-01 -1.153964251279830933e-01 -1.901407241821289062e-01 -1.574826240539550781e-01 -7.237823307514190674e-02 -8.110733330249786377e-02 -2.539239823818206787e-01 1.867077201604843140e-01 3.237056136131286621e-01 1.744654029607772827e-01 -1.522703468799591064e-02 -8.571930974721908569e-02 -2.866536974906921387e-01 -3.200036659836769104e-02 1.922030597925186157e-01 1.060221567749977112e-01 1.295480281114578247e-01 1.003762334585189819e-01 -1.410540342330932617e-01 -7.474173605442047119e-02 2.251043766736984253e-01 2.128636986017227173e-01 2.815263271331787109e-01 2.622628808021545410e-01 1.830593347549438477e-01 7.707854732871055603e-03 -2.083422839641571045e-01 -1.766352057456970215e-01 -1.031197607517242432e-01
3.370913267135620117e-01 -3.116309642791748047e-01 -1.471450030803680420e-01 -1.303373128175735474e-01 2.880809269845485687e-02 -1.759904474020004272e-01 1.181101193651556969e-03 -8.318600058555603027e-02 1.614103652536869049e-02 -1.344131976366043091e-01 3.072116523981094360e-03 2.585000991821289062e-01 2.378378659486770630e-01 -1.690404564142227173e-01 -2.927332520484924316e-01 3.086542189121246338e-01 -1.334967166185379028e-01 -1.301029622554779053e-01 2.945449948310852051e-01 -1.317616552114486694e-01 1.359099149703979492e-01 -1.006264090538024902e-01 9.542539715766906738e-02 1.916313469409942627e-01 -1.229288708418607712e-02 -1.820276379585266113e-01 -5.593877658247947693e-02 2.930915057659149170e-01 5.984818190336227417e-02 -1.072259843349456787e-01 6.319148838520050049e-02 7.713894546031951904e-02
3.888669908046722412e-01 -1.731376200914382935e-01 8.375348523259162903e-03 -3.902734816074371338e-02 2.372664064168930054e-01 -2.702719867229461670e-01 -4.079605918377637863e-03 -1.551778148859739304e-02 2.430715262889862061e-01 -9.595943987369537354e-02 2.180130034685134888e-01 2.923538982868194580e-01 -5.255839321762323380e-03 -6.470708549022674561e-02 1.678155660629272461e-01 2.874137759208679199e-01 2.587135732173919678e-01 -2.176665887236595154e-02 1.252267062664031982e-01 -2.302208542823791504e-01 7.743874192237854004e-02 -3.040382266044616699e-02 -1.443326920270919800e-01 2.571505308151245117e-01 -1.135063543915748596e-01 -5.619503930211067200e-02 1.818886846303939819e-01 2.660845518112182617e-01 2.944882214069366455e-02 1.047077551484107971e-01 1.859444938600063324e-02 -9.625554084777832031e-02
2.044249922037124634e-01 6.163334846496582031e-02 -2.131896764039993286e-01 1.202741861343383789e-01 -1.219079419970512390e-01 -2.857202291488647461e-01 -1.912606656551361084e-01 1.121458485722541809e-01 -2.638526819646358490e-02 -2.945640981197357178e-01 2.539985775947570801e-01 -1.130635812878608704e-01 -5.107107013463973999e-02 -3.364412114024162292e-02 -9.131707251071929932e-02 1.691250875592231750e-02 1.928190439939498901e-01 -2.826837003231048584e-01 5.842491611838340759e-02 5.392214655876159668e-02 1.306772679090499878e-01 -2.500438988208770752e-01 -1.168572381138801575e-01 -1.497987210750579834e-01 -1.806085258722305298e-01 3.642736375331878662e-01 3.641767799854278564e-01 -1.055282726883888245e-01 -1.720969565212726593e-02 -4.915740713477134705e-02 -1.101555768400430679e-02 -1.438733488321304321e-01
2.341244742274284363e-02 -1.586741954088211060e-01 -5.791455879807472229e-02 5.273915454745292664e-02 1.746636256575584412e-02 -2.665873169898986816e-01 -3.647942543029785156e-01 -1.382087618112564087e-01 8.042702078819274902e-02 -1.551576852798461914e-01 -4.264146834611892700e-02 -5.575759336352348328e-02 -2.037157714366912842e-01 -1.625024825334548950e-01 -9.924713522195816040e-02 -1.509871333837509155e-01 5.783353000879287720e-02 6.777261197566986084e-02 2.278630137443542480e-01 1.072129979729652405e-01 1.746007949113845825e-01 4.565237089991569519e-02 -4.054440855979919434e-01 -8.947046101093292236e-02 3.522662818431854248e-01 1.333763152360916138e-01 3.023398816585540771e-01 1.113298088312149048e-01 1.881172358989715576e-01 -1.930588036775588989e-01 5.888111516833305359e-02 1.021751910448074341e-01
-5.736771970987319946e-02 1.438772529363632202e-01 1.078464090824127197e-01 -2.423103712499141693e-02 -2.207044512033462524e-02 -1.810524314641952515e-01 -1.052511781454086304e-01 -3.880229294300079346e-01 1.090067625045776367e-01 5.511009693145751953e-02 -4.607347771525382996e-02 3.502183556556701660e-01 -1.446655243635177612e-01 1.361383348703384399e-01 2.448202371597290039e-01 -7.392302155494689941e-02 2.759528532624244690e-02 -1.195128187537193298e-01 3.309091329574584961e-01 9.671851992607116699e-02 4.448629319667816162e-01 -1.539137512445449829e-01 -1.639846861362457275e-01 -1.094052791595458984e-01 -9.104800969362258911e-02 2.346429079771041870e-01 1.193574443459510803e-01 5.499654635787010193e-02 -6.242386624217033386e-02 -2.093843668699264526e-01 4.003074392676353455e-02 -3.600535681471228600e-03
8.096051216125488281e-02 -1.821087487041950226e-02 5.298270657658576965e-02 -3.380485773086547852e-01 1.267307400703430176e-01 -1.584257185459136963e-01 -1.450829356908798218e-01 -1.236043311655521393e-02 -9.843685477972030640e-02 -2.478864043951034546e-01 -1.454397588968276978e-01 -4.877778235822916031e-03 -3.086151182651519775e-01 -3.076829910278320312e-01 -1.227776706218719482e-02 4.238336905837059021e-02 7.720772176980972290e-02 8.724647760391235352e-02 2.013061344623565674e-01 -7.983216643333435059e-02 2.177474349737167358e-01 -2.260634452104568481e-01 -1.784851700067520142e-01 -1.836672425270080566e-01 6.710943579673767090e-02 5.172320827841758728e-02 3.962800502777099609e-01 1.787988394498825073e-01 6.297433376312255859e-02 -3.032994866371154785e-01 -5.565254762768745422e-02 -9.836895763874053955e-02
2.290991693735122681e-01 7.837329059839248657e-02 -7.653176784515380859e-02 -1.475672423839569092e-01 -1.341568082571029663e-01 -4.447192326188087463e-02 -2.505185008049011230e-01 1.675770729780197144e-01 1.212746277451515198e-01 -1.571983993053436279e-01 1.526265442371368408e-01 1.161072030663490295e-01 -2.191345840692520142e-01 -1.349106132984161377e-01 -1.272277086973190308e-01 8.652854710817337036e-02 3.139897584915161133e-01 6.930100172758102417e-02 -1.610982418060302734e-02 2.481427937746047974e-01 2.536031007766723633e-01 -2.408287301659584045e-02 -2.933331131935119629e-01 1.253660302609205246e-02 2.351807802915573120e-01 -1.526972800493240356e-01 1.094563528895378113e-01 2.704660594463348389e-01 2.910389304161071777e-01 -9.684553369879722595e-03 -1.397937070578336716e-02 2.678741812705993652e-01
3.512932658195495605e-01 6.114589981734752655e-03 -1.697998493909835815e-01 -1.178205758333206177e-01 1.605659574270248413e-01 -9.266816824674606323e-02 1.417247056961059570e-01 -1.361071020364761353e-01 4.858531057834625244e-02 -1.171991676092147827e-01 2.755958139896392822e-01 1.064119488000869751e-01 1.559307426214218140e-01 1.109372079372406006e-01 5.687044467777013779e-04 9.724562056362628937e-03 2.706326544284820557e-01 -8.226340264081954956e-02 -1.429491639137268066e-01 -2.209030389785766602e-01 1.685028970241546631e-01 -3.119186162948608398e-01 -1.144892498850822449e-01 8.641459792852401733e-02 4.601173475384712219e-02 3.115673065185546875e-01 2.951272428035736084e-01 1.789025515317916870e-01 1.908559799194335938e-01 7.364986091852188110e-02 1.098964810371398926e-01 -2.303139865398406982e-01
9.924287348985671997e-02 -9.343245625495910645e-02 -1.219229698181152344e-01 4.906143248081207275e-02 2.158109694719314575e-01 -1.642062813043594360e-01 -1.162069663405418396e-01 -7.617744058370590210e-02 -3.966283053159713745e-02 -8.647891134023666382e-02 1.441762596368789673e-01 4.320705533027648926e-01 1.077456101775169373e-01 -2.129015475511550903e-01 -4.853005707263946533e-02 5.872010812163352966e-02 3.945569992065429688e-01 5.854385346174240112e-02 1.031240262091159821e-02 2.066494151949882507e-02 4.350800514221191406e-01 2.384278476238250732e-01 -8.022567629814147949e-02 2.733325660228729248e-01 -5.076877400279045105e-02 7.257120311260223389e-02 1.084009930491447449e-01 -1.027921214699745178e-02 1.564534306526184082e-01 1.660051755607128143e-02 1.199256181716918945e-01 -2.151270508766174316e-01
9.370590746402740479e-02 -3.161203265190124512e-01 -2.138677835464477539e-01 -8.767945319414138794e-02 -7.628223299980163574e-02 1.236023008823394775e-01 -1.313945204019546509e-01 -1.920656114816665649e-01 2.854035794734954834e-01 -2.790842652320861816e-01 3.194713220000267029e-02 2.373388409614562988e-01 2.615476846694946289e-01 4.080808162689208984e-02 1.190055627375841141e-02 2.666839659214019775e-01 1.939218491315841675e-01 -1.401886343955993652e-01 1.810670047998428345e-01 -2.324203848838806152e-01 1.932684928178787231e-01 1.671284139156341553e-01 1.738331466913223267e-02 -1.147964224219322205e-01 -2.362455874681472778e-01 -2.732640365138649940e-03 1.473061144351959229e-01 1.937601566314697266e-01 1.823784708976745605e-01 -9.229263663291931152e-02 -1.073717176914215088e-01 -1.156869754195213318e-01
9.899216238409280777e-04 -1.420856863260269165e-01 -3.278408646583557129e-01 -5.257364362478256226e-02 -2.805584110319614410e-02 -1.117614209651947021e-01 -4.146636128425598145e-01 -1.119926050305366516e-01 -1.449128054082393646e-02 4.266160354018211365e-02 1.097898259758949280e-01 2.103157639503479004e-01 2.147022821009159088e-02 1.237119287252426147e-01 3.302142322063446045e-01 -3.238695859909057617e-02 3.297463953495025635e-01 -1.589475572109222412e-01 5.716012790799140930e-02 -2.154433876276016235e-01 1.177631840109825134e-01 -3.165718913078308105e-02 -1.989380568265914917e-01 3.693502396345138550e-02 -1.221985444426536560e-01 6.155122816562652588e-02 2.976827323436737061e-01 6.080318242311477661e-02 1.501407623291015625e-01 -3.179280459880828857e-01 -1.161206513643264771e-01 6.851110083516687155e-05
2.649899721145629883e-01 -1.308563649654388428e-01 -8.746260404586791992e-02 1.849530190229415894e-01 7.175150513648986816e-02 -5.054079741239547729e-02 -3.806467056274414062e-01 -1.452774107456207275e-01 3.137949407100677490e-01 -2.134688496589660645e-01 1.905868947505950928e-01 2.453004270792007446e-01 -2.331178039312362671e-01 -2.227937132120132446e-01 -4.314697533845901489e-02 7.374286651611328125e-02 -8.316411077976226807e-02 -1.729469448328018188e-01 1.089908275753259659e-02 -2.680732607841491699e-01 1.230306550860404968e-01 1.091496795415878296e-01 -1.371231377124786377e-01 -1.976614147424697876e-01 -1.146820094436407089e-02 1.040611788630485535e-01 1.862870752811431885e-01 -9.112316370010375977e-02 1.211325675249099731e-01 -1.666948646306991577e-01 -2.218967229127883911e-01 -7.674848288297653198e-02
2.819294631481170654e-01 -5.027282610535621643e-02 5.441428162157535553e-03 7.317816372960805893e-03 -2.364979498088359833e-02 -2.432342767715454102e-01 -3.027176484465599060e-02 5.887284874916076660e-02 -9.872402250766754150e-02 1.299560964107513428e-01 1.657644361257553101e-01 1.227192953228950500e-01 -2.466364949941635132e-01 -7.373879104852676392e-02 -5.635882914066314697e-02 -1.295706778764724731e-01 3.580007851123809814e-01 -1.443904340267181396e-01 1.190214455127716064e-01 -1.442557424306869507e-01 2.424855679273605347e-01 -3.495454322546720505e-03 2.216940373182296753e-02 -2.041049301624298096e-01 2.120937593281269073e-02 2.474201321601867676e-01 -7.040113955736160278e-02 3.542622625827789307e-01 3.377174437046051025e-01 -2.075192481279373169e-01 -1.312728971242904663e-01 -2.167267352342605591e-01
1.315723061561584473e-01 -9.810439497232437134e-02 -2.842277884483337402e-01 -1.877689957618713379e-01 -1.051854342222213745e-01 -2.466459721326828003e-01 -1.113984286785125732e-01 4.915101453661918640e-02 5.238876938819885254e-01 -7.632653415203094482e-02 6.432478129863739014e-02 -4.272397235035896301e-02 -1.304668933153152466e-01 7.167051732540130615e-02 1.178580746054649353e-01 2.020951658487319946e-01 -1.843571066856384277e-01 -5.984060093760490417e-02 1.602735519409179688e-01 -2.495375275611877441e-01 1.531898826360702515e-01 6.333390623331069946e-02 -6.725091487169265747e-02 -1.910216212272644043e-01 5.454935133457183838e-02 1.673277914524078369e-01 9.019549936056137085e-02 9.290122985839843750e-02 1.944390833377838135e-01 -1.683236807584762573e-01 2.775020599365234375e-01 -1.491894721984863281e-01
2.090041935443878174e-01 1.087693944573402405e-01 -2.833338677883148193e-01 -9.251821786165237427e-02 2.460382431745529175e-01 -1.548547893762588501e-01 -5.372493341565132141e-02 5.475074797868728638e-02 -7.469853013753890991e-02 -8.765181899070739746e-02 3.928100317716598511e-02 2.480898499488830566e-01 1.752007752656936646e-01 -2.391130477190017700e-01 5.593407899141311646e-02 7.726398762315511703e-03 3.165885210037231445e-01 6.648486107587814331e-02 1.349079161882400513e-01 -1.332864612340927124e-01 2.156996726989746094e-01 -5.183881148695945740e-02 -3.190000355243682861e-02 -1.689129620790481567e-01 -1.516135185956954956e-01 -1.670497059822082520e-01 7.862837612628936768e-02 5.206877589225769043e-01 -2.002806514501571655e-01 7.438746094703674316e-02 5.400818213820457458e-02 4.131687805056571960e-02
1.542464550584554672e-02 -6.497189402580261230e-02 -1.648794859647750854e-01 5.845468491315841675e-02 2.371424138545989990e-01 2.884622849524021149e-02 -2.707340121269226074e-01 -4.792639911174774170e-01 7.471189647912979126e-02 -3.211413919925689697e-01 1.756873577833175659e-01 2.465025931596755981e-01 -7.307877764105796814e-03 -1.665641814470291138e-01 -6.046474725008010864e-02 1.800545006990432739e-01 2.696535885334014893e-01 -1.989846676588058472e-01 1.109694838523864746e-01 9.095456451177597046e-02 4.671801254153251648e-02 9.257139265537261963e-02 2.272613346576690674e-01 1.764532029628753662e-01 4.792635142803192139e-02 8.215221576392650604e-03 1.492973417043685913e-01 1.303460448980331421e-01 9.177134931087493896e-02 -2.230851799249649048e-01 1.131817772984504700e-01 3.986820206046104431e-02
8.079357445240020752e-02 -9.477279335260391235e-02 3.287687525153160095e-02 -8.659566193819046021e-02 -2.213571220636367798e-01 -1.728272438049316406e-01 1.524672955274581909e-01 -4.293265938758850098e-01 2.330780774354934692e-01 1.592229492962360382e-02 2.332687526941299438e-01 2.048736214637756348e-01 -8.231244981288909912e-02 -1.083548516035079956e-01 1.662440970540046692e-02 1.305609047412872314e-01 1.195447426289319992e-02 -8.985903114080429077e-02 2.585220038890838623e-01 -1.293440908193588257e-01 2.976428568363189697e-01 3.121878020465373993e-02 2.608306333422660828e-02 -2.316942065954208374e-01 1.864322274923324585e-01 1.462267711758613586e-02 2.376253008842468262e-01 2.348474562168121338e-01 2.493815273046493530e-01 -2.095177210867404938e-02 1.895680725574493408e-01 1.476632654666900635e-01
1.199737861752510071e-01 -9.245172888040542603e-02 -2.268905937671661377e-02 -3.418998718261718750e-01 -1.834498643875122070e-01 -3.427051901817321777e-01 -2.366504073143005371e-02 9.088423848152160645e-02 -1.215570606291294098e-03 -2.087767422199249268e-01 -7.545191794633865356e-02 -4.325028974562883377e-03 -2.203360497951507568e-01 -1.955730170011520386e-01 -2.749880254268646240e-01 -1.102054640650749207e-01 3.010249510407447815e-02 -5.749317631125450134e-02 2.558000087738037109e-01 -1.048997417092323303e-01 2.038418948650360107e-01 -1.244764658622443676e-03 -3.226199150085449219e-01 -3.045308589935302734e-01 7.805842161178588867e-02 -9.353905916213989258e-02 1.589589416980743408e-01 5.360981449484825134e-02 2.455438077449798584e-01 -2.156407386064529419e-01 -3.055082447826862335e-02 -7.830053567886352539e-02
-7.868064194917678833e-02 -4.030070826411247253e-02 -2.150111198425292969e-01 -1.210570335388183594e-01 -3.198848068714141846e-01 1.006612032651901245e-01 -2.678706645965576172e-01 -2.971206605434417725e-02 3.778236731886863708e-02 7.382268458604812622e-02 1.998767070472240448e-02 2.004003673791885376e-01 1.175833716988563538e-01 -3.352891653776168823e-02 -1.278574913740158081e-01 3.570572659373283386e-02 4.147943854331970215e-01 -2.014541178941726685e-01 1.190062090754508972e-01 1.865861713886260986e-01 2.010840028524398804e-01 -1.222394779324531555e-01 -1.225017011165618896e-01 -3.209964185953140259e-02 -1.844669319689273834e-02 3.826073408126831055e-01 1.865363568067550659e-01 -1.787868794053792953e-03 3.152895569801330566e-01 -2.061135023832321167e-01 -8.046790957450866699e-02 5.720277503132820129e-02
-2.373484708368778229e-02 1.927873343229293823e-01 -7.992229610681533813e-02 -6.572701781988143921e-02 7.994884252548217773e-02 1.893720626831054688e-01 -3.031342029571533203e-01 -3.671829104423522949e-01 -1.412093918770551682e-02 -1.274042576551437378e-01 9.791970252990722656e-02 1.104713082313537598e-01 -1.946926265954971313e-01 -2.570189535617828369e-01 -9.972780942916870117e-02 1.052384078502655029e-01 8.645348995923995972e-02 -7.249529659748077393e-02 2.646197080612182617e-01 1.093198880553245544e-01 2.051177322864532471e-01 -7.021939009428024292e-02 -1.940043270587921143e-02 6.482946872711181641e-02 -6.631196290254592896e-02 -2.037649974226951599e-02 3.521180152893066406e-01 3.169363737106323242e-01 -3.329433873295783997e-02 -1.123567596077919006e-01 1.335381567478179932e-01 3.350909054279327393e-01
9.115628153085708618e-02 8.760435134172439575e-02 -2.492431253194808960e-01 -2.258045971393585205e-01 -6.827847100794315338e-03 -1.522549390792846680e-01 1.574717462062835693e-02 5.283747985959053040e-02 1.949044167995452881e-01 3.262678533792495728e-02 1.243541464209556580e-01 4.309402033686637878e-02 2.398965060710906982e-01 -2.079321444034576416e-01 -1.754922866821289062e-01 -9.822106920182704926e-03 1.950009316205978394e-01 2.187830805778503418e-01 2.237966805696487427e-01 -2.387391477823257446e-01 2.159214466810226440e-01 -7.827953435480594635e-03 -1.143576204776763916e-01 1.313769817352294922e-01 5.943147093057632446e-02 4.571856260299682617e-01 -6.548978388309478760e-02 9.734132885932922363e-02 8.482764661312103271e-02 -2.203977555036544800e-01 3.221251368522644043e-01 -2.721458300948143005e-02
3.805043101310729980e-01 4.315861733630299568e-04 -4.376848042011260986e-01 -3.574323058128356934e-01 -1.153925359249114990e-01 -1.083987206220626831e-01 -1.241998448967933655e-01 7.759026437997817993e-02 -4.265658929944038391e-02 -1.836722791194915771e-01 -3.168394044041633606e-02 1.552257686853408813e-01 2.110358700156211853e-02 4.194005951285362244e-02 -9.450399130582809448e-02 2.893304228782653809e-01 -1.206010878086090088e-01 1.012124195694923401e-01 2.218195945024490356e-01 -1.685369461774826050e-01 1.699038445949554443e-01 -2.327559143304824829e-01 4.055044427514076233e-02 -2.581297792494297028e-02 -1.766849309206008911e-02 2.450098469853401184e-02 3.573894500732421875e-01 -4.953932389616966248e-02 -2.233442105352878571e-02 -7.487916946411132812e-02 -7.607077062129974365e-02 -5.604127794504165649e-02
1.660405844449996948e-01 -2.868448793888092041e-01 -9.823672473430633545e-02 3.225507214665412903e-02 1.816490143537521362e-01 -8.108764886856079102e-02 -4.192343652248382568e-01 -1.600757986307144165e-01 2.894401252269744873e-01 -2.389429137110710144e-02 -2.793223969638347626e-02 3.195818141102790833e-02 -4.708309099078178406e-02 -1.230080574750900269e-01 8.795190602540969849e-02 3.188606351613998413e-02 2.554291784763336182e-01 -3.933768272399902344e-01 2.295403480529785156e-01 -1.107399612665176392e-01 6.978863477706909180e-02 -1.197659410536289215e-02 -1.238346379250288010e-02 -8.742872625589370728e-02 4.526931047439575195e-02 2.204143404960632324e-01 -1.145994886755943298e-01 2.083102464675903320e-01 3.013130128383636475e-01 -1.054388508200645447e-01 1.392594128847122192e-01 6.916507612913846970e-03
2.305805236101150513e-01 -7.910493016242980957e-02 -2.421421855688095093e-01 -3.339676186442375183e-02 3.852669894695281982e-01 -9.953566640615463257e-02 -9.695924073457717896e-02 -1.954536736011505127e-01 9.043421596288681030e-02 6.448857486248016357e-02 1.024096161127090454e-01 1.767908483743667603e-01 -5.577296763658523560e-02 -1.499936133623123169e-01 -8.085529506206512451e-02 8.224811404943466187e-02 4.254944026470184326e-01 -1.150668635964393616e-01 1.228668987751007080e-01 -1.017683520913124084e-01 5.072712898254394531e-02 1.639640517532825470e-02 -7.671453058719635010e-02 5.151938647031784058e-02 -1.534089893102645874e-01 1.775149554014205933e-01 4.797266796231269836e-02 1.261756122112274170e-01 1.535859256982803345e-01 -3.183078765869140625e-01 3.085767328739166260e-01 -2.395384609699249268e-01
2.307094335556030273e-01 2.872114777565002441e-01 -3.899755179882049561e-01 -1.064693331718444824e-01 1.195117458701133728e-02 -2.310410887002944946e-02 -2.479462176561355591e-01 -1.497367024421691895e-01 -5.275096045807003975e-04 -2.617290318012237549e-01 3.404786586761474609e-01 1.003130599856376648e-01 6.411457806825637817e-02 -2.615567147731781006e-01 -1.063632220029830933e-01 -3.668248280882835388e-02 -1.664172857999801636e-01 1.744142174720764160e-02 -1.354457251727581024e-02 -1.684531420469284058e-01 8.116108179092407227e-02 -6.685580313205718994e-02 -1.129090934991836548e-01 -1.231142133474349976e-01 2.349543273448944092e-01 2.638389170169830322e-01 1.101632490754127502e-01 9.677781909704208374e-02 2.092845737934112549e-01 9.919340163469314575e-02 -1.470279097557067871e-01 1.397312134504318237e-01
2.522024214267730713e-01 -4.020468797534704208e-03 1.786385849118232727e-02 -5.695685744285583496e-02 1.326197087764739990e-01 2.245740406215190887e-02 -3.198268115520477295e-01 3.315894305706024170e-02 2.606197297573089600e-01 1.432382911443710327e-01 -7.004765421152114868e-02 1.919003278017044067e-01 -3.272836655378341675e-02 -2.159909531474113464e-02 -8.806671202182769775e-02 1.728639900684356689e-01 2.085397541522979736e-01 8.241906017065048218e-02 1.350631266832351685e-01 -5.513111501932144165e-02 2.054143510758876801e-02 -1.278289109468460083e-01 3.723566606640815735e-02 1.587898097932338715e-02 -6.013042107224464417e-02 3.404800891876220703e-01 2.213683724403381348e-01 3.840768337249755859e-01 3.966283500194549561e-01 2.550217509269714355e-01 8.296970278024673462e-02 -8.201533555984497070e-02
5.032560601830482483e-02 2.464145980775356293e-02 1.035815030336380005e-01 -1.846854984760284424e-01 -2.391309142112731934e-01 -1.939206421375274658e-01 -3.945899382233619690e-02 -1.932601332664489746e-01 3.770876824855804443e-01 -2.155992388725280762e-01 7.454916089773178101e-02 2.109422534704208374e-01 2.106272578239440918e-01 -1.522477269172668457e-01 2.690516039729118347e-02 6.607975065708160400e-02 1.461774110794067383e-01 -1.716545373201370239e-01 -3.460122970864176750e-03 -1.858325302600860596e-01 2.040267884731292725e-01 -4.060195013880729675e-02 -2.956355512142181396e-01 1.135939210653305054e-01 2.703736424446105957e-01 -1.550527065992355347e-01 2.903307080268859863e-01 1.114104017615318298e-01 3.910382091999053955e-02 9.439183771610260010e-02 2.636050283908843994e-01 -6.502906978130340576e-02
1.027659922838211060e-01 2.288827113807201385e-02 -1.278795152902603149e-01 -1.804102659225463867e-01 4.729392752051353455e-02 -1.799543797969818115e-01 -1.175009310245513916e-01 8.937934041023254395e-02 -2.316667884588241577e-02 -2.653502821922302246e-01 -1.324453502893447876e-01 -4.913717880845069885e-02 -2.992410361766815186e-01 -1.313840746879577637e-01 -8.701334148645401001e-02 1.187780201435089111e-01 -2.060089446604251862e-02 -9.818317368626594543e-03 3.377158641815185547e-01 -2.186143249273300171e-01 1.903295516967773438e-01 -2.769446372985839844e-01 -2.236215174198150635e-01 -1.857705265283584595e-01 2.568054497241973877e-01 -6.202932074666023254e-02 2.413142472505569458e-01 1.746631711721420288e-01 3.077217638492584229e-01 -1.993385106325149536e-01 -1.060211062431335449e-01 1.404062379151582718e-02
2.463963776826858521e-01 2.657489776611328125e-01 -3.647671341896057129e-01 -2.388070076704025269e-01 -4.539508000016212463e-02 -1.443664133548736572e-01 -1.178854703903198242e-01 -2.111978828907012939e-01 1.017927825450897217e-01 -3.052873611450195312e-01 1.143634691834449768e-01 1.357252895832061768e-01 -1.260536350309848785e-02 6.776883453130722046e-02 4.565893858671188354e-02 2.664038538932800293e-01 4.473577439785003662e-02 2.262463979423046112e-02 -3.520209714770317078e-02 -7.508912682533264160e-02 2.505805492401123047e-01 -1.334720402956008911e-01 -1.285929232835769653e-01 1.086208298802375793e-01 -1.504226177930831909e-01 2.034523934125900269e-01 1.903655529022216797e-01 3.032885491847991943e-01 -5.081260204315185547e-02 7.222807407379150391e-02 -2.542964220046997070e-01 3.563267737627029419e-02
5.692238211631774902e-01 -4.473655018955469131e-03 1.221129484474658966e-02 -1.093390733003616333e-01 1.225406527519226074e-01 3.117965161800384521e-02 -7.605383545160293579e-02 -1.917895860970020294e-02 4.625249654054641724e-02 3.940739855170249939e-02 2.306446135044097900e-01 2.142287790775299072e-01 -2.106242328882217407e-01 -1.067980378866195679e-01 2.996218018233776093e-02 -6.916747987270355225e-02 2.139834761619567871e-01 -9.462513774633407593e-02 1.805293709039688110e-01 -2.881138622760772705e-01 1.362668275833129883e-01 4.507401585578918457e-02 1.719406843185424805e-01 -4.694081097841262817e-02 -1.973884403705596924e-01 9.899108111858367920e-02 2.019913792610168457e-01 3.334243297576904297e-01 1.159804239869117737e-01 -1.612573266029357910e-01 -1.039865463972091675e-01 -6.142553314566612244e-02
4.805919229984283447e-01 -2.689071185886859894e-02 9.113214910030364990e-02 7.931294851005077362e-03 -8.577256463468074799e-03 3.116497099399566650e-01 5.377834290266036987e-02 -9.570047259330749512e-02 -2.832354232668876648e-02 -1.581448763608932495e-01 -1.443600803613662720e-01 1.764356493949890137e-01 -9.804552048444747925e-02 -1.098995357751846313e-01 1.642551422119140625e-01 -1.045131161808967590e-01 2.326110601425170898e-01 -1.717166304588317871e-01 2.022086083889007568e-01 -2.865409851074218750e-02 2.053543180227279663e-01 -9.245706349611282349e-02 1.087648421525955200e-01 -9.483312070369720459e-02 -1.402447521686553955e-01 1.025885716080665588e-01 3.107457160949707031e-01 3.660695254802703857e-01 1.467406600713729858e-01 -1.169113069772720337e-01 9.976053982973098755e-02 -1.027308925986289978e-01
2.677221596240997314e-02 9.587793052196502686e-02 -1.583253741264343262e-01 -7.276118546724319458e-02 1.448108851909637451e-01 -3.369163349270820618e-02 -1.769907474517822266e-01 -6.122518796473741531e-03 2.114929705858230591e-01 -2.034470587968826294e-01 3.205988407135009766e-01 2.992005459964275360e-02 6.264426559209823608e-02 7.244379818439483643e-02 -2.681191265583038330e-01 6.465311348438262939e-02 1.176218390464782715e-01 1.323469281196594238e-01 1.201103627681732178e-01 -2.428407967090606689e-01 2.019499689340591431e-01 -1.614015363156795502e-02 -1.966211795806884766e-01 5.844123288989067078e-02 -5.271834507584571838e-02 2.173694521188735962e-01 -3.515279665589332581e-02 1.915640532970428467e-01 3.336275517940521240e-01 -1.093183085322380066e-01 4.817356467247009277e-01 -8.077813312411308289e-03
-1.751208752393722534e-01 -1.288403384387493134e-02 -1.108821257948875427e-01 -3.079148195683956146e-02 -6.987446546554565430e-02 9.560380131006240845e-03 -4.631505161523818970e-02 -3.271343708038330078e-01 -9.911850839853286743e-02 -3.067822456359863281e-01 1.103570461273193359e-01 3.492865562438964844e-01 -8.163835853338241577e-02 7.776533812284469604e-02 7.452754676342010498e-02 1.123588681221008301e-01 2.681469023227691650e-01 -3.531293570995330811e-02 2.080739140510559082e-01 -1.852315515279769897e-01 3.899507522583007812e-01 -2.951730787754058838e-01 -2.012262493371963501e-01 -6.227851845324039459e-03 3.274293243885040283e-02 -1.898649930953979492e-01 8.443697541952133179e-02 5.606713518500328064e-02 -1.256973296403884888e-01 -1.666593253612518311e-01 -2.400936558842658997e-02 2.252929806709289551e-01
1.500809639692306519e-01 -5.221363157033920288e-02 -9.517342597246170044e-02 -5.685569345951080322e-02 -2.078244388103485107e-01 -1.891674697399139404e-01 -2.808327972888946533e-02 -2.404523044824600220e-01 1.694343537092208862e-01 -1.364389806985855103e-01 1.120181083679199219e-01 2.396922707557678223e-01 2.405779510736465454e-01 -2.105011790990829468e-01 4.159166663885116577e-02 2.548816502094268799e-01 4.954753816127777100e-02 -1.507152318954467773e-01 6.551757454872131348e-02 -9.042096138000488281e-02 1.494078338146209717e-01 -1.443749666213989258e-01 -2.770799696445465088e-01 8.966314606368541718e-03 4.252712726593017578e-01 -2.691121995449066162e-01 2.032079547643661499e-01 1.377387940883636475e-01 2.902318723499774933e-02 4.985114559531211853e-02 2.202303409576416016e-01 1.250605881214141846e-01
-2.313609570264816284e-01 -1.916928589344024658e-01 -1.246644929051399231e-01 -2.056066393852233887e-01 -8.159781247377395630e-02 -1.764974594116210938e-01 -2.711449563503265381e-01 -4.959248378872871399e-02 1.789624094963073730e-01 -1.545979827642440796e-01 1.101497709751129150e-01 2.229623347520828247e-01 6.713218241930007935e-02 -3.265187516808509827e-02 2.314565144479274750e-02 -1.459126472473144531e-01 2.082984149456024170e-01 -1.356100738048553467e-01 -4.573740437626838684e-02 -2.818447649478912354e-01 3.474284708499908447e-01 -7.733413577079772949e-02 2.150410264730453491e-01 9.364484995603561401e-02 -4.557844251394271851e-02 -2.020093798637390137e-01 2.673289477825164795e-01 2.567924559116363525e-01 1.245195232331752777e-02 -2.308210283517837524e-01 -1.634146720170974731e-01 -8.668372035026550293e-02
2.458671778440475464e-01 -4.583431035280227661e-02 -2.829610109329223633e-01 -1.472269743680953979e-01 1.295764297246932983e-01 -8.592507243156433105e-02 -7.636169344186782837e-02 2.212802469730377197e-01 1.913975477218627930e-01 4.968724027276039124e-02 1.152143701910972595e-01 3.964342549443244934e-02 6.234375387430191040e-02 2.088366635143756866e-02 -6.855209171772003174e-02 1.725003123283386230e-01 1.374434977769851685e-01 -3.748253919184207916e-03 3.382335901260375977e-01 1.411661952733993530e-01 1.654796898365020752e-01 4.058489948511123657e-02 1.059077233076095581e-01 -3.037084452807903290e-02 -1.706458628177642822e-01 2.891280651092529297e-01 1.559610068798065186e-01 3.147875070571899414e-01 -1.912938244640827179e-02 -4.374459683895111084e-01 1.969260722398757935e-01 5.450826883316040039e-02
-2.923806011676788330e-02 -3.238832205533981323e-02 -1.116141155362129211e-01 -3.191599845886230469e-01 -9.636767208576202393e-02 -1.716589331626892090e-01 -4.178003873676061630e-03 6.823928654193878174e-02 -9.724550694227218628e-02 -3.727738559246063232e-01 1.707527041435241699e-01 -8.681719005107879639e-02 -5.035722255706787109e-02 -1.433390080928802490e-01 -2.951637506484985352e-01 -2.032258212566375732e-01 7.360312342643737793e-02 2.340462617576122284e-02 1.752856522798538208e-01 -7.776719331741333008e-02 2.195798605680465698e-01 1.268525328487157822e-02 -1.346293091773986816e-01 -1.238353028893470764e-01 2.988975346088409424e-01 1.533923000097274780e-01 2.615631222724914551e-01 2.180730253458023071e-01 1.638636440038681030e-01 -2.408204525709152222e-01 9.586883336305618286e-02 2.372371852397918701e-01
1.575868874788284302e-01 1.647519320249557495e-01 1.007561534643173218e-01 -1.593292504549026489e-01 -1.399196237325668335e-01 -9.912737458944320679e-02 -3.577598929405212402e-01 -6.596755981445312500e-02 2.597703039646148682e-01 -1.140640079975128174e-01 -2.493715733289718628e-01 2.717676162719726562e-01 1.390953063964843750e-01 -1.225301176309585571e-01 1.777245849370956421e-01 1.474201977252960205e-01 3.335126340389251709e-01 -6.881153583526611328e-02 8.547555655241012573e-02 -1.238996461033821106e-01 1.206616610288619995e-01 -6.825049221515655518e-02 1.926768124103546143e-01 -6.109308451414108276e-02 2.428266704082489014e-01 8.615684509277343750e-02 1.420707851648330688e-01 2.091632597148418427e-02 1.935808509588241577e-01 -1.974295079708099365e-01 -2.260551601648330688e-01 1.823837012052536011e-01
2.011205404996871948e-01 7.953860610723495483e-02 1.439369632862508297e-03 -2.638626098632812500e-01 -5.124694481492042542e-02 -2.303631007671356201e-01 4.803406074643135071e-02 -6.954567134380340576e-02 -5.286873504519462585e-02 1.308089122176170349e-02 8.942659199237823486e-02 1.039564162492752075e-01 1.450003981590270996e-01 -6.100063025951385498e-02 -2.407190203666687012e-01 3.982978463172912598e-01 4.650738835334777832e-01 -1.448391973972320557e-01 -4.523482546210289001e-02 -8.609412610530853271e-02 2.104180157184600830e-01 -5.977240204811096191e-02 -7.891988009214401245e-02 -1.403138390742242336e-03 2.822535634040832520e-01 -1.891096122562885284e-02 1.671290397644042969e-01 7.900974154472351074e-02 2.216386646032333374e-01 -2.818174660205841064e-01 5.349638685584068298e-02 1.060314327478408813e-01
2.540931105613708496e-01 -1.028267443180084229e-01 -2.034761309623718262e-01 9.492184221744537354e-02 -4.537058994174003601e-02 -5.104986950755119324e-02 -1.038790941238403320e-01 -1.665401756763458252e-01 -4.488909617066383362e-03 -1.089130118489265442e-01 -7.860803604125976562e-02 -2.631666883826255798e-02 -2.479743510484695435e-01 -2.624861598014831543e-01 1.012567337602376938e-02 1.489962339401245117e-01 2.536822259426116943e-01 -2.833357155323028564e-01 -2.560197189450263977e-02 9.153272211551666260e-02 8.692669868469238281e-02 3.798061609268188477e-02 -3.762230873107910156e-01 1.679234555922448635e-03 2.222240865230560303e-01 3.318344354629516602e-01 3.244895040988922119e-01 1.250206381082534790e-01 1.766589879989624023e-01 1.147286221385002136e-01 1.733121871948242188e-01 2.776069007813930511e-02
1.336147040128707886e-01 -7.077612727880477905e-02 1.683989763259887695e-01 -2.773564159870147705e-01 -2.397145181894302368e-01 -5.867078900337219238e-02 -1.403537206351757050e-02 6.163306068629026413e-03 1.268343329429626465e-01 -3.618638217449188232e-01 2.956782877445220947e-01 1.033922061324119568e-01 -1.764888763427734375e-01 -1.938775628805160522e-01 -8.148882538080215454e-02 2.958815693855285645e-01 2.175581157207489014e-01 1.027856469154357910e-01 3.081679940223693848e-01 1.539405733346939087e-01 2.095908969640731812e-01 1.586211100220680237e-02 -1.495538055896759033e-01 1.205709204077720642e-01 2.456052303314208984e-01 1.550352573394775391e-02 9.345064312219619751e-02 1.479950994253158569e-01 -3.924139961600303650e-02 -8.348856121301651001e-02 2.119446247816085815e-01 -1.917680539190769196e-02
1.791447252035140991e-01 1.509104520082473755e-01 -9.262277930974960327e-02 -1.562516093254089355e-01 -9.752548485994338989e-02 -1.102664396166801453e-01 -2.797136306762695312e-01 5.195153877139091492e-02 8.752603083848953247e-03 1.238698419183492661e-02 1.192549020051956177e-01 3.103983402252197266e-01 1.759210228919982910e-01 -4.719174802303314209e-01 -1.019898988306522369e-02 -2.026837319135665894e-02 -1.143934875726699829e-01 -1.775293648242950439e-01 2.254168391227722168e-01 -2.395599037408828735e-01 2.298003584146499634e-01 -1.487180292606353760e-01 -1.036940515041351318e-01 3.770408034324645996e-02 -1.140047237277030945e-01 -2.442493587732315063e-01 -2.187681943178176880e-02 1.216457560658454895e-01 -3.339992463588714600e-02 -2.717958986759185791e-01 1.693373769521713257e-01 1.143019571900367737e-01
-6.827754527330398560e-02 6.625941488891839981e-03 -3.073690831661224365e-01 -1.141550019383430481e-01 -1.482855081558227539e-01 1.598059237003326416e-01 -2.736854255199432373e-01 -6.199520453810691833e-02 2.456483244895935059e-01 -2.069293111562728882e-01 -4.321024566888809204e-02 2.766490876674652100e-01 2.570515573024749756e-01 2.215896174311637878e-02 4.829903133213520050e-03 7.864733785390853882e-02 2.283034622669219971e-01 -2.378220483660697937e-02 1.952224522829055786e-01 -9.258775413036346436e-02 5.687181949615478516e-01 8.232547342777252197e-02 -7.984446734189987183e-02 7.470353692770004272e-02 -6.171638518571853638e-02 6.920236628502607346e-04 8.487623184919357300e-02 -8.839527517557144165e-02 6.629420816898345947e-02 -4.698170349001884460e-03 1.723217666149139404e-01 -1.126446425914764404e-01
5.334150418639183044e-02 -2.052682489156723022e-01 -1.180976778268814087e-01 6.285212188959121704e-02 -1.944652758538722992e-02 -3.663447871804237366e-02 -5.033139884471893311e-02 -3.628833591938018799e-02 2.302972078323364258e-01 -8.371634781360626221e-02 1.207494512200355530e-01 3.071541786193847656e-01 -7.418280839920043945e-02 -2.793509066104888916e-01 8.444683253765106201e-02 -3.689325973391532898e-02 1.833874136209487915e-01 -4.845088720321655273e-02 3.621977940201759338e-02 -1.902789771556854248e-01 3.729840517044067383e-01 1.322138905525207520e-01 1.961461007595062256e-01 -1.644183695316314697e-01 1.540381759405136108e-01 3.386546671390533447e-01 -2.174451481550931931e-03 2.685170248150825500e-02 2.863773703575134277e-01 -3.081206679344177246e-01 2.329663634300231934e-01 6.771546602249145508e-02
3.533292189240455627e-02 3.235588967800140381e-02 -2.837899327278137207e-01 7.323294132947921753e-02 -1.280961334705352783e-01 -9.657422453165054321e-02 8.447353728115558624e-03 2.160224169492721558e-01 2.596626281738281250e-01 2.566371262073516846e-01 -1.198610514402389526e-01 1.021897047758102417e-01 7.940266281366348267e-02 -6.295460462570190430e-02 -2.453745156526565552e-01 -2.639978379011154175e-02 3.072953224182128906e-01 -2.063204534351825714e-02 1.946137398481369019e-01 -8.313679695129394531e-02 1.273785829544067383e-01 -2.277918756008148193e-01 -1.257096379995346069e-01 2.027923241257667542e-02 1.491496711969375610e-01 3.807435035705566406e-01 1.769421398639678955e-01 1.502199470996856689e-01 2.100322246551513672e-01 -1.827317476272583008e-01 2.480706274509429932e-01 -1.611275374889373779e-01
9.669591486454010010e-02 -2.148112356662750244e-01 -1.396466046571731567e-01 -4.054775089025497437e-02 -9.050580672919750214e-03 -6.792036443948745728e-02 -4.999472945928573608e-02 -1.866064369678497314e-01 -9.409652650356292725e-02 -1.549762487411499023e-01 1.648678630590438843e-01 2.636327147483825684e-01 1.806564033031463623e-01 -3.568822145462036133e-01 2.391060143709182739e-01 -8.811671286821365356e-02 -2.292742431163787842e-01 2.068414688110351562e-01 1.637504547834396362e-01 7.784376293420791626e-02 1.538224816322326660e-01 9.832485578954219818e-03 -1.863310039043426514e-01 -7.121620327234268188e-02 -3.960618376731872559e-02 8.394194394350051880e-02 8.267769962549209595e-02 2.674773931503295898e-01 3.343352377414703369e-01 -8.795869350433349609e-02 7.271125167608261108e-02 -3.511120080947875977e-01
-1.591905206441879272e-01 1.081305369734764099e-01 -1.120151877403259277e-01 -1.287272423505783081e-01 -1.783201396465301514e-01 -1.135650724172592163e-01 -1.152258738875389099e-01 -2.089169174432754517e-01 1.147094219923019409e-01 -1.930611729621887207e-01 1.529065072536468506e-01 4.371851682662963867e-01 2.710478901863098145e-01 -4.646357148885726929e-02 -1.514532119035720825e-01 6.634083390235900879e-02 1.542795598506927490e-01 -1.848737597465515137e-01 2.346768230199813843e-01 -6.033217161893844604e-02 4.524054527282714844e-01 -1.905773580074310303e-01 -1.522415280342102051e-01 1.442807726562023163e-02 7.952675223350524902e-02 -8.672674745321273804e-02 -1.347114332020282745e-02 1.990076452493667603e-01 -9.884752333164215088e-02 8.600362390279769897e-02 -5.745528638362884521e-02 9.567097574472427368e-02
2.060928642749786377e-01 -3.015242330729961395e-02 -9.040433913469314575e-02 9.300174564123153687e-02 1.000257730484008789e-01 3.490825369954109192e-02 -1.272724419832229614e-01 5.871476233005523682e-02 -1.558490842580795288e-01 -6.194313988089561462e-02 2.258416414260864258e-01 2.300426810979843140e-01 9.736058115959167480e-02 -2.142721228301525116e-02 1.245433315634727478e-01 -5.235077068209648132e-02 2.588243484497070312e-01 -6.990392506122589111e-02 2.593325078487396240e-01 -6.972287315875291824e-03 4.595078229904174805e-01 -2.402060925960540771e-01 -7.399271428585052490e-02 -7.860652357339859009e-02 -1.708036512136459351e-01 1.306805461645126343e-01 1.678310632705688477e-01 4.019506573677062988e-01 -2.171485871076583862e-01 1.789318323135375977e-01 2.705829963088035583e-02 1.145465150475502014e-01
4.007084965705871582e-01 -1.330709904432296753e-01 3.190867975354194641e-02 -8.461183309555053711e-02 -9.434729814529418945e-02 2.244467288255691528e-01 -2.662716507911682129e-01 3.629815764725208282e-03 -1.447787582874298096e-01 -6.861042976379394531e-02 1.329368948936462402e-01 8.440124243497848511e-02 -5.699926614761352539e-02 -1.669485680758953094e-02 7.808712124824523926e-02 -1.493926048278808594e-01 -9.846592321991920471e-03 -7.164531201124191284e-02 4.926812052726745605e-01 -2.134978622198104858e-01 1.975923776626586914e-01 1.689004153013229370e-01 -1.674649268388748169e-01 -1.691231280565261841e-01 -1.632677912712097168e-01 1.036146208643913269e-01 1.053638458251953125e-01 1.497453749179840088e-01 2.024811655282974243e-01 -1.179921552538871765e-01 2.125397175550460815e-01 1.103340536355972290e-01
4.054137170314788818e-01 -2.341628521680831909e-01 -1.876879632472991943e-01 -3.009147010743618011e-02 -1.123965978622436523e-01 -1.157440990209579468e-01 3.002417087554931641e-02 1.063956543803215027e-01 6.599110364913940430e-02 -4.383656382560729980e-01 1.617800742387771606e-01 1.240875646471977234e-01 1.085809394717216492e-01 -3.114682994782924652e-02 -2.515182271599769592e-02 2.366960607469081879e-02 1.788920760154724121e-01 6.785970181226730347e-03 3.087152242660522461e-01 1.749428361654281616e-01 1.180074214935302734e-01 -9.980776160955429077e-02 -1.216305419802665710e-01 1.177192106842994690e-01 -1.236034557223320007e-01 2.678933441638946533e-01 3.377911448478698730e-01 -9.619574993848800659e-02 3.190322220325469971e-02 7.722914963960647583e-02 -1.622976958751678467e-01 -1.265344489365816116e-02
3.485412299633026123e-01 -4.016280546784400940e-02 -1.201778128743171692e-01 -3.045236766338348389e-01 -2.167340666055679321e-01 1.885689347982406616e-01 -1.630654484033584595e-01 -1.486525237560272217e-01 6.651283707469701767e-03 -1.563212275505065918e-01 2.168937623500823975e-01 3.886534869670867920e-01 1.725895404815673828e-01 -1.542397737503051758e-01 -3.157725557684898376e-02 1.621807664632797241e-01 1.361872851848602295e-01 1.493427753448486328e-01 -7.352758198976516724e-03 -1.753560453653335571e-01 2.153403311967849731e-02 -2.638803422451019287e-01 -6.473865360021591187e-02 2.226152569055557251e-01 -8.935018628835678101e-02 1.210209876298904419e-01 1.332107186317443848e-01 1.324022933840751648e-02 2.473940849304199219e-01 -1.170443668961524963e-01 1.530308425426483154e-01 -2.619385533034801483e-02
1.595029383897781372e-01 1.426636334508657455e-02 -5.615520291030406952e-03 -1.808121800422668457e-01 1.683286279439926147e-01 -1.516319215297698975e-01 -2.084711790084838867e-01 -2.311374247074127197e-02 1.620566993951797485e-01 -1.388521045446395874e-01 7.943942397832870483e-02 -7.402622699737548828e-02 -1.535075902938842773e-01 -3.602366745471954346e-01 5.173016712069511414e-02 -1.167896240949630737e-01 -7.605379074811935425e-02 9.154728613793849945e-03 2.794478237628936768e-01 -1.372056901454925537e-01 1.591837257146835327e-01 -6.461314391344785690e-03 -3.372890949249267578e-01 1.170239970088005066e-01 3.794780373573303223e-01 3.084515780210494995e-02 2.599774003028869629e-01 1.181941479444503784e-01 3.337903022766113281e-01 -1.196704208850860596e-01 -5.595166236162185669e-02 9.121926873922348022e-02
1.936571598052978516e-01 1.064986810088157654e-01 -4.873047471046447754e-01 -3.021743297576904297e-01 -1.011430323123931885e-01 -1.077797859907150269e-01 4.722932353615760803e-02 -3.774152696132659912e-02 -8.460718393325805664e-02 -2.274545878171920776e-01 3.594988957047462463e-02 -1.956052519381046295e-02 1.194256730377674103e-02 8.515660464763641357e-02 1.372355967760086060e-01 2.374442666769027710e-01 -6.980876903980970383e-03 -9.867783635854721069e-03 8.675558120012283325e-02 -1.217589080333709717e-01 4.765746891498565674e-01 -2.651385962963104248e-02 -1.401042193174362183e-01 1.488249897956848145e-01 -2.627714723348617554e-02 1.897600740194320679e-01 1.133733913302421570e-01 2.946777641773223877e-01 -1.573988050222396851e-02 6.249745190143585205e-02 -1.419064551591873169e-01 -3.033481724560260773e-02
5.191859006881713867e-01 -2.777420878410339355e-01 9.320195019245147705e-02 -1.675272732973098755e-01 -2.364830821752548218e-01 -4.350363090634346008e-02 -8.892547339200973511e-02 -1.535181105136871338e-01 1.789275705814361572e-01 -9.856605902314186096e-03 1.407991796731948853e-01 2.800001800060272217e-01 7.082854956388473511e-02 -2.354450225830078125e-01 -1.432073116302490234e-01 2.066400647163391113e-01 -1.207605935633182526e-02 -1.617991924285888672e-01 1.709185838699340820e-01 4.734719917178153992e-02 2.182213664054870605e-01 -1.592004448175430298e-01 7.599081844091415405e-02 5.601403862237930298e-02 -5.122499912977218628e-02 -6.723701953887939453e-02 -6.597566604614257812e-02 9.238354116678237915e-02 1.624539941549301147e-01 -1.518714576959609985e-01 6.234734132885932922e-02 -2.454216778278350830e-01
2.797702252864837646e-01 -1.985809057950973511e-01 -1.500623226165771484e-01 -1.789461821317672729e-01 1.723546907305717468e-02 -9.631419181823730469e-02 -9.907785058021545410e-02 -6.031301617622375488e-02 2.599570155143737793e-01 -3.427682220935821533e-01 3.588474988937377930e-01 1.091328263282775879e-01 6.265597045421600342e-02 6.890173256397247314e-02 -1.548706591129302979e-01 4.138600826263427734e-02 -2.221767008304595947e-01 -1.800529845058917999e-02 1.259068250656127930e-01 -3.212057948112487793e-01 1.896518468856811523e-02 -8.550184965133666992e-02 -1.951674371957778931e-02 1.470053344964981079e-01 -2.785847522318363190e-02 3.375690579414367676e-01 1.936353296041488647e-01 1.632098257541656494e-01 -3.605864569544792175e-02 5.747768096625804901e-03 5.396690219640731812e-02 2.512475848197937012e-01
2.873421013355255127e-01 2.127251923084259033e-01 5.739787966012954712e-02 -2.901328504085540771e-01 -2.624994814395904541e-01 -2.296138852834701538e-01 3.464531851932406425e-03 -1.741994619369506836e-01 6.382763385772705078e-02 -2.463646233081817627e-01 -5.214461311697959900e-02 -2.390480972826480865e-02 3.842163458466529846e-02 -8.401505649089813232e-02 -1.303321719169616699e-01 6.247856654226779938e-03 -1.101631820201873779e-01 -2.303621172904968262e-01 2.590295374393463135e-01 -8.086299151182174683e-02 2.155505865812301636e-01 1.256348937749862671e-01 -1.543392539024353027e-01 2.953047677874565125e-02 1.156315952539443970e-01 -7.179939001798629761e-02 -1.361941918730735779e-02 3.856784999370574951e-01 2.629774808883666992e-01 -1.849141120910644531e-01 -2.890555001795291901e-02 2.041642814874649048e-01
5.081378817558288574e-01 -3.987336903810501099e-02 -8.985600620508193970e-02 -4.023325070738792419e-02 -1.801402717828750610e-01 2.695632912218570709e-02 2.276543341577053070e-02 -5.656233429908752441e-02 3.185297548770904541e-01 -1.981559395790100098e-02 4.365024864673614502e-01 -6.417692452669143677e-02 -6.328418105840682983e-02 -5.679236724972724915e-03 1.015381980687379837e-02 -3.147297725081443787e-02 1.986708045005798340e-01 -2.061639577150344849e-01 -1.234105788171291351e-03 -1.736041456460952759e-01 7.028968632221221924e-02 -3.267982974648475647e-02 -9.099162369966506958e-02 -4.028085619211196899e-03 -1.436809748411178589e-01 3.197748064994812012e-01 1.983788162469863892e-01 9.013588726520538330e-02 5.329566448926925659e-02 -2.458436340093612671e-01 1.627799868583679199e-01 7.353387027978897095e-02
-1.835487410426139832e-02 -2.187244892120361328e-01 -9.928883053362369537e-03 1.808199584484100342e-01 -2.903208732604980469e-01 -4.722990561276674271e-03 -1.684012264013290405e-01 -1.093575879931449890e-01 1.178985536098480225e-01 -2.140353024005889893e-01 -1.756355538964271545e-02 1.735515743494033813e-01 3.225219249725341797e-01 -2.904950082302093506e-01 1.516301780939102173e-01 -7.972843199968338013e-02 1.683887988328933716e-01 2.681583352386951447e-02 1.483020335435867310e-01 -3.595063462853431702e-02 5.541279315948486328e-01 -2.368659898638725281e-02 9.613396972417831421e-02 -3.799661621451377869e-02 7.956908643245697021e-02 1.051038727164268494e-01 5.704893171787261963e-02 -1.573057323694229126e-01 2.124531418085098267e-01 -1.098814979195594788e-01 7.545419037342071533e-02 -8.694989979267120361e-02
2.607429623603820801e-01 2.587363123893737793e-01 -7.533992826938629150e-02 -1.573326140642166138e-01 -1.098857298493385315e-01 -1.054959148168563843e-01 -2.188986241817474365e-01 -1.638095825910568237e-01 1.724721640348434448e-01 -1.307560354471206665e-01 2.025444209575653076e-01 2.967796754091978073e-03 1.272474378347396851e-01 -2.979326248168945312e-01 -2.987972199916839600e-01 -1.053319126367568970e-01 1.961293071508407593e-01 -2.047509849071502686e-01 1.203710585832595825e-01 1.113349497318267822e-01 2.450545728206634521e-01 -3.857232034206390381e-01 6.173664703965187073e-02 -1.152041256427764893e-01 -7.495442032814025879e-02 2.483481764793395996e-01 -9.072732925415039062e-02 8.586995303630828857e-02 -7.655312120914459229e-02 -1.459690630435943604e-01 -1.296566682867705822e-03 1.470683142542839050e-02
4.534939229488372803e-01 -7.373370695859193802e-03 -3.679093122482299805e-01 -1.339996010065078735e-01 -1.915276199579238892e-01 -2.453665435314178467e-01 -3.719720616936683655e-02 -1.066512614488601685e-01 -1.223211288452148438e-01 -2.920891940593719482e-01 5.113318935036659241e-02 2.017192989587783813e-01 -2.479414269328117371e-02 9.529810398817062378e-02 8.541259914636611938e-02 2.222030460834503174e-01 -1.193376034498214722e-01 1.471892446279525757e-01 9.465022385120391846e-02 2.321952395141124725e-02 1.770721375942230225e-01 -3.815890252590179443e-01 -1.592450737953186035e-01 -5.606998689472675323e-03 -1.297630555927753448e-02 1.064298599958419800e-01 1.867508739233016968e-01 -1.653529331088066101e-02 1.030528172850608826e-01 -1.025230064988136292e-01 -7.311034202575683594e-02 -2.236737869679927826e-02
-4.752526432275772095e-02 1.776765286922454834e-01 -3.705862462520599365e-01 3.873812779784202576e-02 -1.959192007780075073e-01 -1.433343440294265747e-01 2.522279880940914154e-02 -1.782016307115554810e-01 1.249222829937934875e-01 -1.222402825951576233e-01 9.358360618352890015e-02 1.810773909091949463e-01 -8.158808946609497070e-02 -2.126034945249557495e-01 6.927963346242904663e-02 -5.323477834463119507e-02 -4.703268408775329590e-02 -7.436143606901168823e-02 1.353778988122940063e-01 -2.235347777605056763e-01 5.128285884857177734e-01 -2.036635726690292358e-01 -1.341401692479848862e-02 1.684705466032028198e-01 2.229450643062591553e-01 -8.919752389192581177e-02 1.308743027038872242e-03 2.942235469818115234e-01 -1.551786065101623535e-01 2.579503878951072693e-02 -1.286139190196990967e-01 9.921114146709442139e-02
5.161448195576667786e-02 1.612888127565383911e-01 -2.311233282089233398e-01 -3.607832267880439758e-02 -2.036164999008178711e-01 -1.526710838079452515e-01 -1.612227410078048706e-01 -1.880403608083724976e-01 3.070689737796783447e-01 -2.567574977874755859e-01 -1.180040836334228516e-01 6.209361180663108826e-02 5.723501741886138916e-02 -4.627832025289535522e-02 -1.888841949403285980e-02 1.313534826040267944e-01 2.948937714099884033e-01 -2.195552140474319458e-01 2.971546053886413574e-01 -2.027133703231811523e-01 3.076703101396560669e-02 -1.381154805421829224e-01 -1.243716850876808167e-01 -1.717450171709060669e-01 9.505583345890045166e-02 -1.496300250291824341e-01 2.765741944313049316e-01 2.615941464900970459e-01 -5.254076048731803894e-02 1.695410311222076416e-01 2.216737121343612671e-01 5.400750413537025452e-02
-4.720319062471389771e-02 3.340634331107139587e-02 -1.021502092480659485e-01 7.902149856090545654e-02 -2.222443222999572754e-01 -2.864444395527243614e-03 -4.133918285369873047e-01 5.015103891491889954e-02 2.228818647563457489e-02 2.273149415850639343e-02 -1.609402149915695190e-01 7.535053044557571411e-02 1.119879484176635742e-01 -1.405904889106750488e-01 -6.831102818250656128e-02 -9.276011586189270020e-02 1.752868443727493286e-01 -1.701365262269973755e-01 3.389052152633666992e-01 -8.816722035408020020e-02 2.378870844841003418e-01 -1.389766186475753784e-01 -4.659545123577117920e-01 3.544946014881134033e-02 2.184197306632995605e-01 1.947750747203826904e-01 -8.675853721797466278e-03 -5.060018505901098251e-03 -8.214236050844192505e-02 -2.333988696336746216e-01 2.265993952751159668e-01 -6.407191604375839233e-02
3.383094668388366699e-01 4.057981818914413452e-02 -1.310696899890899658e-01 -7.401181757450103760e-02 1.883356720209121704e-01 -1.825857609510421753e-01 -9.596382081508636475e-02 -3.609127178788185120e-02 4.453836008906364441e-02 -1.490430906414985657e-03 -6.543581932783126831e-02 3.650806844234466553e-01 -2.048845887184143066e-01 -1.181626617908477783e-01 1.794590502977371216e-01 8.010227978229522705e-02 6.761857122182846069e-02 -2.442001402378082275e-01 1.592977195978164673e-01 5.122518911957740784e-02 2.017292082309722900e-01 1.594505757093429565e-01 -2.031400054693222046e-01 8.712319284677505493e-02 6.455797702074050903e-02 3.376581072807312012e-01 -4.486096650362014771e-02 2.779235839843750000e-01 2.403248548507690430e-01 4.105662554502487183e-02 4.286350309848785400e-02 -2.862075269222259521e-01
2.676098942756652832e-01 -1.340847164392471313e-01 -4.695077240467071533e-02 -3.612214922904968262e-01 -1.700504422187805176e-01 -9.520049393177032471e-02 -3.228737413883209229e-01 5.301603674888610840e-02 -2.867685863748192787e-03 -1.253247112035751343e-01 1.496385633945465088e-01 2.189353108406066895e-01 -8.086290210485458374e-02 -5.542546883225440979e-02 -3.021263182163238525e-01 1.656016707420349121e-01 2.742021679878234863e-01 8.651364594697952271e-02 6.256845593452453613e-02 -3.910756669938564301e-03 1.735917776823043823e-01 -6.146627664566040039e-02 -1.433016955852508545e-01 3.873300552368164062e-02 2.632254064083099365e-01 -2.620605528354644775e-01 5.677430704236030579e-02 2.679437100887298584e-01 7.762770354747772217e-02 6.830606609582901001e-03 5.083842203021049500e-02 2.326830923557281494e-01
-1.803517937660217285e-01 1.457424089312553406e-02 -9.255004674196243286e-02 -4.521507024765014648e-02 -2.103889435529708862e-01 -3.298542499542236328e-01 -2.022432722151279449e-02 8.052966743707656860e-02 -1.256538182497024536e-01 -1.278230398893356323e-01 7.994861900806427002e-02 -1.742837280035018921e-01 -3.243326442316174507e-03 -3.026474416255950928e-01 -1.079163402318954468e-01 2.618287801742553711e-01 -2.175591513514518738e-02 1.216949969530105591e-01 2.492756098508834839e-01 -4.496199637651443481e-02 3.101747632026672363e-01 -4.463981371372938156e-03 -3.016924560070037842e-01 3.857521712779998779e-02 1.461204290390014648e-01 7.986468821763992310e-02 1.458125412464141846e-01 3.108177781105041504e-01 2.558596432209014893e-01 -2.328616827726364136e-01 1.457858234643936157e-01 3.564839810132980347e-02
2.807796597480773926e-01 1.493842452764511108e-01 -6.148371100425720215e-02 1.195114776492118835e-01 -2.964312136173248291e-01 -1.562331710010766983e-02 -2.256173789501190186e-01 -1.175433471798896790e-01 2.198774367570877075e-01 3.595576062798500061e-02 1.162939667701721191e-01 6.963854283094406128e-02 -9.890632331371307373e-02 -1.398204714059829712e-01 1.683688536286354065e-02 1.526807248592376709e-01 2.336720526218414307e-01 -1.821719706058502197e-01 1.835807412862777710e-01 -1.533790379762649536e-01 3.407938182353973389e-01 -3.044361248612403870e-02 4.847989976406097412e-02 7.041160762310028076e-02 -2.291248142719268799e-01 -7.251134514808654785e-02 1.930760443210601807e-01 -4.282589629292488098e-02 -1.671876013278961182e-01 -3.150684535503387451e-01 3.035156130790710449e-01 1.463117152452468872e-01
1.642678081989288330e-01 -2.139831036329269409e-01 -2.320833355188369751e-01 7.509662955999374390e-02 -2.498653717339038849e-02 -2.218464612960815430e-01 -3.650353103876113892e-02 3.971492126584053040e-02 1.592077761888504028e-01 -1.666775643825531006e-01 -6.664044409990310669e-02 1.884299516677856445e-01 -2.118577249348163605e-02 -8.838868141174316406e-02 2.151082903146743774e-01 -1.058907210826873779e-01 1.261563599109649658e-01 -2.863659262657165527e-01 2.987446486949920654e-01 -1.281092166900634766e-01 1.525588929653167725e-01 5.856783315539360046e-02 -1.049145404249429703e-02 -1.164567545056343079e-01 -2.060413360595703125e-03 3.909304141998291016e-01 -2.303053997457027435e-02 3.622262775897979736e-01 3.387323021888732910e-01 5.389920622110366821e-02 7.794572412967681885e-02 6.250443309545516968e-02
4.421509429812431335e-02 -8.884179592132568359e-02 1.580146104097366333e-01 -1.887866258621215820e-01 -2.329356670379638672e-01 -5.578341335058212280e-02 -1.188577786087989807e-01 6.500657182186841965e-03 2.571962028741836548e-02 -3.806767761707305908e-01 2.945236861705780029e-01 2.157249748706817627e-01 -1.979364007711410522e-01 -2.786841392517089844e-01 -3.893487900495529175e-02 2.772758901119232178e-01 1.269778609275817871e-01 7.722760736942291260e-02 2.354597598314285278e-01 2.023281157016754150e-01 2.376730591058731079e-01 -1.316084992140531540e-03 -4.654294252395629883e-02 8.498906157910823822e-03 2.583865225315093994e-01 6.005771458148956299e-02 1.432268619537353516e-01 2.303921580314636230e-01 5.849318578839302063e-02 -1.029448136687278748e-01 2.205110937356948853e-01 -1.001784205436706543e-02
4.649416208267211914e-01 -4.770115762948989868e-02 -2.559233903884887695e-01 -3.810906410217285156e-01 6.806257367134094238e-02 -4.051336646080017090e-02 -6.345386803150177002e-02 -1.212748214602470398e-01 -1.517939865589141846e-01 -2.658511996269226074e-01 -2.307157963514328003e-02 2.695981860160827637e-01 2.079098224639892578e-01 -9.309196472167968750e-02 -2.630923688411712646e-02 -6.345846503973007202e-02 2.822454087436199188e-02 -2.255530506372451782e-01 6.183075159788131714e-02 -2.170027792453765869e-02 -3.845673520117998123e-03 -2.570755481719970703e-01 -1.496594995260238647e-01 -5.658820271492004395e-02 -1.858587563037872314e-01 2.366073280572891235e-01 2.129247188568115234e-01 2.477318607270717621e-02 1.017015129327774048e-01 -1.274024248123168945e-01 6.568896025419235229e-02 -8.508452773094177246e-02
1.614793241024017334e-01 3.155940212309360504e-03 -2.303137183189392090e-01 -2.669854089617729187e-02 2.943451516330242157e-02 -1.252868175506591797e-01 -5.509575083851814270e-02 -2.220975793898105621e-02 2.524729352444410324e-03 -1.687010675668716431e-01 1.806705296039581299e-01 5.448669791221618652e-01 -8.266904950141906738e-02 -2.352642118930816650e-01 -4.171075820922851562e-01 1.905654966831207275e-01 4.539960622787475586e-02 6.527596618980169296e-03 1.191885322332382202e-01 -6.053669005632400513e-02 2.050871774554252625e-02 -1.765193790197372437e-01 7.247019559144973755e-02 -4.213336855173110962e-02 -6.877732276916503906e-02 9.042557328939437866e-02 3.034124374389648438e-01 -7.238326221704483032e-02 1.683594733476638794e-01 -1.171100139617919922e-01 -2.021637111902236938e-01 -1.337274163961410522e-01
1.138032004237174988e-01 1.261646598577499390e-01 4.848597198724746704e-02 -2.627476751804351807e-01 -3.599310815334320068e-01 -9.491765499114990234e-02 -4.363292455673217773e-02 -8.949894458055496216e-02 -2.146525122225284576e-02 -4.427636787295341492e-02 1.487678885459899902e-01 2.717885076999664307e-01 3.852120786905288696e-02 -3.147584199905395508e-02 -1.295184623450040817e-02 1.690841913223266602e-01 1.174186840653419495e-01 -5.558089539408683777e-02 2.011546939611434937e-01 -1.442982107400894165e-01 7.639462128281593323e-03 4.786822572350502014e-02 -1.413148939609527588e-01 8.070949465036392212e-02 1.452220380306243896e-01 -1.270529329776763916e-01 3.554689288139343262e-01 4.890953600406646729e-01 2.031322009861469269e-02 -2.392437011003494263e-01 2.169653773307800293e-01 -8.421961218118667603e-02
1.133105978369712830e-01 1.772379279136657715e-01 7.475247979164123535e-02 3.859415277838706970e-02 6.660329550504684448e-02 -6.461036205291748047e-02 -4.503777921199798584e-01 -9.371344745159149170e-02 1.642330586910247803e-01 -1.067975685000419617e-01 -1.556778103113174438e-01 1.455392390489578247e-01 3.219047188758850098e-02 -1.384474486112594604e-01 9.950851090252399445e-03 2.001448869705200195e-01 -6.850221008062362671e-02 -8.671110123395919800e-02 1.217308938503265381e-01 -1.784381866455078125e-01 1.803719699382781982e-01 -8.219128102064132690e-02 -3.672851920127868652e-01 -9.672180563211441040e-02 3.164632022380828857e-01 4.371874630451202393e-01 1.103052496910095215e-01 -5.743470415472984314e-02 1.603072434663772583e-01 -2.741956850513815880e-03 8.123166859149932861e-02 -5.306028202176094055e-02
-6.861887872219085693e-02 1.039432063698768616e-01 2.775593660771846771e-02 -5.947870202362537384e-03 -3.649424016475677490e-02 -3.735056892037391663e-02 -7.184114307165145874e-02 -7.268018275499343872e-02 7.653076201677322388e-02 -4.851320013403892517e-02 -1.785834729671478271e-01 2.032518833875656128e-01 6.510525196790695190e-02 -5.063317343592643738e-02 6.842561811208724976e-02 -4.413747414946556091e-02 4.258389770984649658e-01 -2.548640370368957520e-01 3.327404856681823730e-01 -1.978413760662078857e-01 1.522265560925006866e-02 -1.875786930322647095e-01 -4.047592356801033020e-02 1.431956887245178223e-01 3.453119844198226929e-02 4.023330211639404297e-01 1.685111224651336670e-01 1.851391494274139404e-01 3.899759948253631592e-01 -8.669038861989974976e-02 3.693639487028121948e-02 1.877613216638565063e-01
2.147032320499420166e-02 1.365580111742019653e-01 -2.975253760814666748e-02 -8.547994308173656464e-03 -2.124285995960235596e-01 -1.519872713834047318e-02 1.008815541863441467e-01 1.136447209864854813e-02 8.265932090580463409e-03 -1.187327802181243896e-01 2.113535404205322266e-01 -2.824991941452026367e-01 -9.979938156902790070e-03 -7.645245641469955444e-02 -1.785379797220230103e-01 1.424403339624404907e-01 2.515067346394062042e-02 -3.566687554121017456e-02 2.545533180236816406e-01 -3.344521820545196533e-01 2.246924489736557007e-01 -4.270168393850326538e-02 -1.603902429342269897e-01 7.088561356067657471e-02 2.134197205305099487e-01 2.994783222675323486e-01 2.766722440719604492e-01 2.296387702226638794e-01 3.776001632213592529e-01 -6.393248913809657097e-04 2.297357767820358276e-01 -7.758914679288864136e-02
1.187863051891326904e-01 -1.291180551052093506e-01 -2.281671762466430664e-01 8.429563604295253754e-03 2.259764373302459717e-01 -3.148006796836853027e-01 -1.564251631498336792e-01 -1.069493964314460754e-01 1.591585725545883179e-01 -4.891640692949295044e-02 3.260666271671652794e-03 4.161316454410552979e-01 3.503062576055526733e-02 6.366977095603942871e-02 1.795510500669479370e-01 -9.680794179439544678e-02 2.996994554996490479e-01 -3.081205487251281738e-01 2.982659637928009033e-01 -8.946435153484344482e-02 2.002860009670257568e-01 1.699407100677490234e-01 5.702765658497810364e-02 -6.923898309469223022e-02 -1.950729489326477051e-01 3.794061020016670227e-02 1.517602205276489258e-01 1.874880492687225342e-01 7.604680955410003662e-02 -7.228993624448776245e-02 -1.129048168659210205e-01 5.500977486371994019e-02
7.837100327014923096e-02 4.664419591426849365e-02 1.212464347481727600e-01 -9.909468144178390503e-02 -2.844722270965576172e-01 -6.897654384374618530e-02 -7.587431371212005615e-02 -9.783820062875747681e-02 -1.246821284294128418e-01 -3.293400406837463379e-01 1.689547151327133179e-01 3.066839873790740967e-01 -2.174779325723648071e-01 -1.096757352352142334e-01 -2.913451194763183594e-01 4.961197823286056519e-02 1.768265068531036377e-01 -8.667071908712387085e-02 8.130414038896560669e-02 -2.481873333454132080e-01 2.533638291060924530e-02 7.778947800397872925e-02 -8.154556900262832642e-02 -1.926779560744762421e-02 2.760104835033416748e-01 -4.103782027959823608e-02 2.580451369285583496e-01 3.350335359573364258e-01 1.916262693703174591e-02 -1.040115654468536377e-01 4.475127905607223511e-02 2.868461310863494873e-01
4.368252456188201904e-01 -7.541370391845703125e-02 -1.905741542577743530e-01 1.175300851464271545e-01 -6.908483058214187622e-02 -2.455654554069042206e-02 -2.345467805862426758e-01 2.287548407912254333e-02 -1.047504916787147522e-01 2.240192592144012451e-01 2.288014143705368042e-01 2.766900360584259033e-01 3.322716057300567627e-02 -1.532345861196517944e-01 -2.475749701261520386e-01 2.513981461524963379e-01 -8.158092200756072998e-02 -6.950914114713668823e-02 -1.569666340947151184e-02 1.335626542568206787e-01 2.247522622346878052e-01 -1.474561095237731934e-01 -2.031683623790740967e-01 -1.153071373701095581e-01 -5.539279431104660034e-03 -1.020965203642845154e-01 7.775831222534179688e-02 2.147536277770996094e-01 1.551048308610916138e-01 -2.439853399991989136e-01 -1.498797535896301270e-01 -1.680382788181304932e-01
3.370971083641052246e-01 -1.795437037944793701e-01 -5.665865540504455566e-02 -2.111726403236389160e-01 9.687212109565734863e-02 3.368891030550003052e-02 -1.129247993230819702e-01 -2.356517910957336426e-01 1.704972833395004272e-01 -1.884071379899978638e-01 -2.155199348926544189e-01 3.539677560329437256e-01 -2.137979492545127869e-02 -1.686734259128570557e-01 -8.440598845481872559e-02 1.146785244345664978e-01 -1.902762353420257568e-01 -1.976511031389236450e-01 2.961231470108032227e-01 3.578008711338043213e-02 1.113764122128486633e-01 -1.328848749399185181e-01 8.231194317340850830e-02 2.736746668815612793e-01 -1.634082756936550140e-03 4.126079380512237549e-02 -2.397103980183601379e-02 1.562123745679855347e-01 2.742510437965393066e-01 -6.285151839256286621e-02 2.101133167743682861e-01 -1.267316639423370361e-01
-7.627111673355102539e-02 -2.249938398599624634e-01 -1.188395768404006958e-01 1.330422759056091309e-01 -5.998896062374114990e-02 -7.278797030448913574e-02 -1.463047713041305542e-01 -6.204491946846246719e-03 2.594830691814422607e-01 -1.365375220775604248e-01 3.107051551342010498e-01 1.699443608522415161e-01 4.100698232650756836e-02 -1.527945995330810547e-01 1.947858631610870361e-01 4.578822478652000427e-02 1.065493822097778320e-01 -4.144401103258132935e-02 1.957429945468902588e-01 -2.107646465301513672e-01 4.585694670677185059e-01 -6.620412692427635193e-03 1.605918854475021362e-01 -9.234178811311721802e-02 1.667177528142929077e-01 1.962962448596954346e-01 6.490514427423477173e-02 -1.243601739406585693e-01 2.764494717121124268e-01 -1.738965213298797607e-01 2.627521455287933350e-01 5.269086360931396484e-02
2.638821303844451904e-01 -2.523157000541687012e-01 -1.547957509756088257e-01 1.005545258522033691e-01 1.504567265510559082e-01 6.052219122648239136e-02 -4.957797005772590637e-02 -5.003937706351280212e-02 3.241287767887115479e-01 -7.697150111198425293e-02 7.225614786148071289e-02 5.177313461899757385e-03 3.134179711341857910e-01 -1.322253048419952393e-01 -1.513608694076538086e-01 1.747225038707256317e-02 2.381086945533752441e-01 1.318488419055938721e-01 1.329788267612457275e-01 -1.663226187229156494e-01 2.416278868913650513e-01 -1.904200613498687744e-01 -2.357636950910091400e-02 -1.009396761655807495e-01 -1.958862245082855225e-01 2.021743953227996826e-01 1.894811391830444336e-01 2.444670200347900391e-01 -5.714193731546401978e-02 -1.794616281986236572e-01 3.236424624919891357e-01 -7.913402467966079712e-02
2.128979712724685669e-01 -4.650877416133880615e-02 -2.590472996234893799e-01 1.351544409990310669e-01 2.459790706634521484e-01 2.340610697865486145e-02 -1.378110647201538086e-01 -3.151273131370544434e-01 2.754431962966918945e-01 4.148373007774353027e-02 1.879782229661941528e-01 1.509101241827011108e-01 3.075413033366203308e-02 -1.115887239575386047e-01 -2.234658226370811462e-02 1.048029512166976929e-01 2.534452974796295166e-01 6.292082834988832474e-03 2.497683279216289520e-02 -2.916032373905181885e-01 1.892421692609786987e-01 -1.552223414182662964e-01 7.308690994977951050e-02 4.201661422848701477e-02 -2.279198914766311646e-01 1.793628931045532227e-01 2.780282199382781982e-01 1.612048447132110596e-01 2.648509293794631958e-02 -2.354655712842941284e-01 2.445655763149261475e-01 -8.307278156280517578e-02
2.010998576879501343e-01 -1.818284094333648682e-01 8.103015273809432983e-02 -2.610578238964080811e-01 -1.003955900669097900e-01 -2.398277521133422852e-01 -1.894934624433517456e-01 -1.694968044757843018e-01 8.947364240884780884e-02 -1.855083107948303223e-01 2.577170133590698242e-01 -1.103310883045196533e-01 2.188819795846939087e-01 -3.042984902858734131e-01 1.499786972999572754e-01 -2.355808913707733154e-01 3.852168098092079163e-02 1.635100226849317551e-03 3.128173351287841797e-01 -4.089448228478431702e-02 1.098387017846107483e-01 -2.187283933162689209e-01 -2.466264963150024414e-01 3.056903602555394173e-03 -8.180847764015197754e-02 -5.303611233830451965e-02 3.022426366806030273e-01 1.624562442302703857e-01 -6.723049283027648926e-02 1.019115671515464783e-01 -1.039177402853965759e-01 7.301195710897445679e-02
3.346524238586425781e-01 -9.358163177967071533e-02 -2.199536561965942383e-01 -2.863145247101783752e-02 1.292201131582260132e-01 -2.278242260217666626e-02 -1.216323301196098328e-01 1.556655205786228180e-02 2.000109404325485229e-01 -2.394895851612091064e-01 1.294082105159759521e-01 3.052829205989837646e-01 -2.176079340279102325e-02 -2.447652397677302361e-03 -2.094737738370895386e-01 -7.718247920274734497e-02 -3.006030246615409851e-02 -7.427917420864105225e-02 1.353847533464431763e-01 -1.831797659397125244e-01 7.511753588914871216e-02 -3.368840843904763460e-04 1.182466745376586914e-01 2.500372529029846191e-01 8.941099047660827637e-02 5.550473332405090332e-01 2.039784491062164307e-01 1.039287149906158447e-01 7.494377344846725464e-02 1.138227134943008423e-01 1.121305376291275024e-01 1.017459109425544739e-02
2.519165575504302979e-01 7.901579141616821289e-02 -3.599889576435089111e-01 -4.724614322185516357e-02 -1.067949905991554260e-01 -1.346752047538757324e-01 -6.185252964496612549e-02 -8.116082102060317993e-02 1.593591123819351196e-01 -1.792866438627243042e-01 -2.113895267248153687e-01 -1.020632237195968628e-01 2.502223290503025055e-02 2.541717886924743652e-01 -1.967004239559173584e-01 3.495198488235473633e-02 1.056055203080177307e-01 -5.532769858837127686e-02 2.549673318862915039e-01 1.519905328750610352e-01 4.675516784191131592e-01 -1.349389553070068359e-01 1.394795775413513184e-01 8.724088780581951141e-03 -4.299520701169967651e-02 4.694555699825286865e-02 2.161239534616470337e-01 1.886067241430282593e-01 -2.527913451194763184e-01 -2.934194728732109070e-02 6.142787635326385498e-02 -1.649006009101867676e-01
2.824272811412811279e-01 -1.379456091672182083e-02 -4.551578164100646973e-01 1.755737215280532837e-01 -2.622352354228496552e-02 -6.395062059164047241e-02 -2.541368007659912109e-01 -7.804948836565017700e-02 8.407485485076904297e-02 9.290456026792526245e-02 1.555570363998413086e-01 2.777524292469024658e-01 1.191109344363212585e-01 -2.130284607410430908e-01 -1.484129726886749268e-01 2.059587091207504272e-01 -3.897644812241196632e-03 4.201633855700492859e-02 2.601363696157932281e-02 -8.046127110719680786e-02 3.550591319799423218e-02 -4.525211174041032791e-03 -4.497551918029785156e-02 -1.675703823566436768e-01 2.850636467337608337e-02 -2.416881471872329712e-01 1.431605219841003418e-01 3.010825812816619873e-01 9.742005914449691772e-02 -2.130853533744812012e-01 -2.141440808773040771e-01 -2.325871586799621582e-01
3.145227730274200439e-01 -1.669632196426391602e-01 9.553813375532627106e-03 6.498715281486511230e-02 2.910728566348552704e-03 -3.025245666503906250e-01 -2.970125377178192139e-01 6.956287473440170288e-02 2.812057435512542725e-01 -1.863736212253570557e-01 2.799845114350318909e-02 -2.224832028150558472e-02 -1.427444070577621460e-01 -2.868640422821044922e-01 -2.512780018150806427e-02 -5.620221793651580811e-02 -1.116519346833229065e-01 4.887674003839492798e-02 2.665666043758392334e-01 -3.440965712070465088e-02 1.629445105791091919e-01 -8.163952827453613281e-02 -3.046683967113494873e-01 4.810743406414985657e-02 4.140481054782867432e-01 1.082523614168167114e-01 1.434207856655120850e-01 8.838493376970291138e-02 1.549524962902069092e-01 4.378848522901535034e-02 -1.566165685653686523e-02 9.794218093156814575e-02
2.296546660363674164e-02 -2.040015161037445068e-01 -5.809595435857772827e-02 2.145409211516380310e-02 6.981588900089263916e-02 -2.665288448333740234e-01 -3.797622919082641602e-01 -2.906655073165893555e-01 -1.045308485627174377e-01 -2.677977681159973145e-01 7.154615968465805054e-02 2.156969606876373291e-01 3.402394652366638184e-01 -7.807789742946624756e-02 -6.844700127840042114e-02 1.573875993490219116e-01 1.618227958679199219e-01 3.343792259693145752e-02 8.506315201520919800e-02 -1.518272012472152710e-01 2.488340437412261963e-01 1.161581948399543762e-01 -1.880740076303482056e-01 3.726115077733993530e-02 -8.772903680801391602e-02 1.967034041881561279e-01 1.527889519929885864e-01 6.926503032445907593e-02 2.404624968767166138e-01 -1.336494646966457367e-02 -2.270059138536453247e-01 -9.987455606460571289e-02
1.063801571726799011e-01 3.204962909221649170e-01 1.292486637830734253e-01 1.624982357025146484e-01 -1.538540273904800415e-01 -5.856965854763984680e-02 -1.954175978899002075e-01 -5.314302816987037659e-02 -6.933377683162689209e-02 -1.969377994537353516e-01 -1.491614133119583130e-01 1.771588623523712158e-01 1.819880902767181396e-01 -5.095132067799568176e-02 -1.420159786939620972e-01 3.434346616268157959e-02 4.651792347431182861e-01 -1.573050767183303833e-01 2.380273491144180298e-01 -3.150558769702911377e-01 1.432347744703292847e-01 8.043541759252548218e-02 1.023669168353080750e-01 -5.064243823289871216e-02 -3.547092899680137634e-03 2.224242985248565674e-01 1.212873384356498718e-01 5.705411732196807861e-02 2.977935671806335449e-01 -1.002633571624755859e-01 4.280913621187210083e-02 1.238962709903717041e-01
2.262978255748748779e-01 -5.385495722293853760e-02 6.625612266361713409e-03 -9.139094501733779907e-02 -1.880180835723876953e-01 -1.998498803004622459e-03 -1.378508955240249634e-01 -5.387208983302116394e-02 -3.534571230411529541e-01 -2.455500364303588867e-01 1.984624862670898438e-01 8.520660549402236938e-02 -1.629934459924697876e-01 -6.018682941794395447e-02 -4.061307292431592941e-03 -8.148594945669174194e-02 1.156560555100440979e-01 -2.943964600563049316e-01 3.450686633586883545e-01 -9.796290844678878784e-02 3.075869679450988770e-01 -3.098052740097045898e-01 -5.873043555766344070e-03 -8.324184268712997437e-02 1.911303997039794922e-01 -1.944479942321777344e-01 6.213150173425674438e-02 -4.460919648408889771e-02 2.449810802936553955e-01 -1.022357344627380371e-01 1.859392970800399780e-01 3.582803299650549889e-03
2.992111742496490479e-01 4.881116002798080444e-02 -2.420502603054046631e-01 -1.855980157852172852e-01 -5.855742469429969788e-02 -3.985667228698730469e-01 -1.930985450744628906e-01 -1.861659735441207886e-01 -3.298146277666091919e-02 -4.571765661239624023e-01 -6.421641260385513306e-02 2.543070912361145020e-01 8.951037377119064331e-02 -1.241670623421669006e-01 -1.590806394815444946e-01 -1.117905527353286743e-01 -5.409294366836547852e-02 -1.410709768533706665e-01 2.261475473642349243e-01 -3.641403838992118835e-02 -3.990687429904937744e-02 -1.685221791267395020e-01 -1.660186946392059326e-01 7.493321783840656281e-03 -1.535683423280715942e-01 1.186697632074356079e-01 3.406425938010215759e-02 6.405632197856903076e-02 -7.756510283797979355e-03 1.074756309390068054e-01 -1.317787915468215942e-01 -1.894362866878509521e-01
3.124502860009670258e-02 3.870991058647632599e-03 -8.588726818561553955e-02 -3.273505866527557373e-01 3.682574629783630371e-02 -1.361908465623855591e-01 -1.878480017185211182e-01 -1.822163462638854980e-01 2.394629418849945068e-01 -8.719588816165924072e-02 -4.884247481822967529e-02 3.681569546461105347e-02 1.947277784347534180e-01 -9.037205576896667480e-02 -9.479310363531112671e-02 2.659412845969200134e-02 1.062246710062026978e-01 -2.424345724284648895e-02 -1.847276836633682251e-02 -7.355749607086181641e-02 3.598613440990447998e-01 -5.733669996261596680e-01 -1.531994640827178955e-01 2.378865778446197510e-01 3.095485270023345947e-02 1.572495549917221069e-01 4.488901793956756592e-02 2.284700125455856323e-01 -4.611005634069442749e-02 1.792024374008178711e-01 3.923884406685829163e-02 1.523936167359352112e-03
1.650662720203399658e-01 4.630943760275840759e-02 -3.196318075060844421e-02 -1.973599940538406372e-01 8.937749080359935760e-03 -1.411225497722625732e-01 -1.934099048376083374e-01 -3.906359151005744934e-02 8.709705621004104614e-02 -4.104365408420562744e-01 -1.269539892673492432e-01 -3.593318536877632141e-02 -5.919433385133743286e-02 3.477187082171440125e-02 -2.157823443412780762e-01 1.060518324375152588e-01 4.553522914648056030e-02 -7.430163770914077759e-02 6.121242791414260864e-02 2.511037327349185944e-02 1.274719387292861938e-01 -4.370484650135040283e-01 -1.807361096143722534e-02 1.909597218036651611e-01 2.599676847457885742e-01 -3.018631935119628906e-01 3.330143690109252930e-01 2.584166452288627625e-02 1.703694462776184082e-01 -2.302531599998474121e-01 7.492096722126007080e-02 4.220892861485481262e-02
1.970577538013458252e-01 -9.932097978889942169e-03 4.576294496655464172e-02 -4.148354530334472656e-01 -1.253073066473007202e-01 -2.192748337984085083e-01 -1.864014714956283569e-01 2.441343106329441071e-02 7.949900627136230469e-02 -1.018506214022636414e-01 8.157929778099060059e-02 1.855440437793731689e-01 -2.115906625986099243e-01 2.443609759211540222e-02 -4.941653087735176086e-02 1.192170456051826477e-01 -5.352217331528663635e-02 -9.965320676565170288e-02 1.185551136732101440e-01 -6.592991203069686890e-02 2.340540885925292969e-01 -1.733742654323577881e-01 -1.597982197999954224e-01 1.114384159445762634e-01 4.287122189998626709e-01 -1.920766830444335938e-01 2.242823541164398193e-01 2.359917461872100830e-01 -1.098198667168617249e-01 -2.067442424595355988e-02 2.336813062429428101e-01 1.421118080615997314e-01
3.150373995304107666e-01 -3.865926563739776611e-01 -2.317501008510589600e-01 2.084861844778060913e-01 1.689994186162948608e-01 -1.005685701966285706e-01 -7.724529597908258438e-03 1.527457833290100098e-01 1.338110417127609253e-01 -1.048672199249267578e-01 4.670186340808868408e-02 1.055834144353866577e-01 -5.715734511613845825e-02 -7.774440199136734009e-02 1.286561638116836548e-01 2.957896292209625244e-01 1.691931188106536865e-01 -3.995932266116142273e-02 2.816605269908905029e-01 -7.342928647994995117e-02 3.578510880470275879e-01 1.750293560326099396e-02 -2.395653426647186279e-01 1.312746256589889526e-01 -6.199062988162040710e-02 -1.195831596851348877e-01 6.063291057944297791e-02 2.115091383457183838e-01 1.169262155890464783e-01 -1.041192263364791870e-01 -1.545836180448532104e-01 5.975550413131713867e-02
2.119258195161819458e-01 -1.110194250941276550e-01 1.555005088448524475e-02 9.835033863782882690e-02 -7.092679385095834732e-03 -1.567137837409973145e-01 1.128533110022544861e-02 -1.139181107282638550e-01 3.386087417602539062e-01 2.667733281850814819e-02 7.480657100677490234e-02 6.409274041652679443e-02 -9.572089463472366333e-02 2.138055860996246338e-01 -4.716450721025466919e-02 2.511201798915863037e-01 2.127496898174285889e-01 2.033939808607101440e-01 3.386208415031433105e-01 -1.481284350156784058e-01 9.549935907125473022e-02 -1.398268043994903564e-01 -2.241666195914149284e-03 -8.588936179876327515e-02 7.015182822942733765e-02 1.067485287785530090e-01 2.923757135868072510e-01 2.273587733507156372e-01 2.761484086513519287e-01 -3.760581836104393005e-03 1.280879974365234375e-01 -3.800508677959442139e-01
1.377733647823333740e-01 -1.277897655963897705e-01 -3.526220619678497314e-01 4.238221794366836548e-02 7.521636039018630981e-02 -1.348999142646789551e-01 -1.594082564115524292e-01 1.794670224189758301e-01 2.374016195535659790e-01 -1.913866549730300903e-01 2.283240556716918945e-01 2.133754044771194458e-01 3.162851333618164062e-01 1.465212553739547729e-01 -3.624727204442024231e-02 1.828807145357131958e-01 8.533822745084762573e-02 1.162559539079666138e-01 1.771532893180847168e-01 3.804089128971099854e-02 1.196459531784057617e-01 -9.063080698251724243e-02 -1.057118028402328491e-01 2.365059219300746918e-02 -9.306436777114868164e-02 1.602109819650650024e-01 6.369553506374359131e-02 3.118984103202819824e-01 3.411552906036376953e-01 1.082156822085380554e-01 1.684652864933013916e-01 1.735661625862121582e-01
1.155050471425056458e-01 9.320206008851528168e-03 -4.340580105781555176e-01 -5.871305614709854126e-02 -3.542626276612281799e-02 -2.138859033584594727e-01 -2.129911780357360840e-01 -1.715114414691925049e-01 4.391634720377624035e-04 -2.876404821872711182e-01 4.588081315159797668e-02 -1.419373601675033569e-01 1.046638041734695435e-01 9.392532706260681152e-02 -4.460486397147178650e-02 1.359572410583496094e-01 2.428241446614265442e-02 -1.618441753089427948e-02 -1.285056918859481812e-01 9.065354824997484684e-04 4.599546492099761963e-01 8.033131808042526245e-02 8.479034900665283203e-02 1.712758243083953857e-01 8.245552331209182739e-02 3.896882236003875732e-01 1.665965020656585693e-01 5.028786882758140564e-02 2.219682633876800537e-01 -1.460941880941390991e-02 -1.017553210258483887e-01 -8.376640081405639648e-02
1.311155706644058228e-01 -2.764244079589843750e-01 -6.770225614309310913e-02 9.045635350048542023e-03 3.036482930183410645e-01 -1.745206713676452637e-01 -2.408142983913421631e-01 4.150407761335372925e-02 2.522450499236583710e-02 -1.378340721130371094e-01 1.506993621587753296e-01 2.854551076889038086e-01 1.987308859825134277e-01 -2.788719236850738525e-01 2.410982921719551086e-02 2.234741859138011932e-02 4.748871922492980957e-01 9.821849875152111053e-03 1.362371146678924561e-01 -9.434531629085540771e-02 2.902906537055969238e-01 1.406410783529281616e-01 5.284546688199043274e-02 1.921501606702804565e-01 1.694625169038772583e-01 7.354791462421417236e-02 8.381346613168716431e-02 5.119227245450019836e-02 1.328767649829387665e-02 -5.318870767951011658e-02 3.153571393340826035e-03 -1.831906586885452271e-01
3.239271044731140137e-01 -2.187214344739913940e-01 -1.289838701486587524e-01 1.224072873592376709e-01 -1.995825618505477905e-01 -1.083737909793853760e-01 -3.438883125782012939e-01 -2.238992005586624146e-01 4.913695901632308960e-02 -1.533775925636291504e-01 9.632385522127151489e-02 -8.330988883972167969e-02 -4.198064655065536499e-02 -1.152566447854042053e-01 -2.535672187805175781e-01 1.502233743667602539e-01 1.931107789278030396e-01 -1.800622493028640747e-01 9.177441895008087158e-02 8.223049342632293701e-02 5.804975703358650208e-02 -7.417268306016921997e-02 -2.913744151592254639e-01 -1.881481856107711792e-01 1.764802783727645874e-01 2.349687553942203522e-02 2.725722491741180420e-01 1.096272692084312439e-01 -1.675174683332443237e-01 -4.062969982624053955e-02 1.630930900573730469e-01 2.513634562492370605e-01
4.121809601783752441e-01 -2.256580591201782227e-01 -1.240282654762268066e-01 6.490039825439453125e-02 5.401826277375221252e-02 1.290046721696853638e-01 -1.579089909791946411e-01 -5.018316581845283508e-02 -1.002416480332612991e-03 -2.773262560367584229e-02 3.395984172821044922e-01 -6.467321515083312988e-02 2.009370625019073486e-01 -2.523116469383239746e-01 5.784893780946731567e-02 -7.524000853300094604e-02 8.745417743921279907e-02 -2.001565136015415192e-02 7.380840368568897247e-03 -8.589110075263306499e-05 3.606454730033874512e-01 9.607891738414764404e-02 -1.534858747618272901e-04 8.850121498107910156e-02 2.999865710735321045e-01 1.141528785228729248e-01 1.537943929433822632e-01 5.910753831267356873e-02 2.710117399692535400e-02 -3.940256536006927490e-01 1.318898200988769531e-01 -1.430567651987075806e-01
1.144732832908630371e-01 -3.135446310043334961e-01 3.908288478851318359e-02 -1.156940683722496033e-01 1.014285609126091003e-01 2.834507226943969727e-01 -1.408880352973937988e-01 -1.570686697959899902e-01 7.751233130693435669e-02 -3.844021856784820557e-01 -1.294118613004684448e-01 1.476433277130126953e-01 -1.021402552723884583e-01 -1.088687926530838013e-01 1.547840237617492676e-01 3.676905483007431030e-02 3.147723153233528137e-02 -2.439978867769241333e-01 -3.864487260580062866e-02 -8.973193168640136719e-02 2.254241704940795898e-01 -2.306223809719085693e-01 -1.434053629636764526e-01 -1.067570224404335022e-01 -2.311266772449016571e-02 2.027261704206466675e-01 -3.648454323410987854e-02 2.660699188709259033e-01 1.127539798617362976e-01 -1.521453261375427246e-01 3.635579049587249756e-01 -1.038181856274604797e-01
-1.769392639398574829e-01 7.236538082361221313e-02 -1.827890276908874512e-01 1.257382333278656006e-01 -1.774719059467315674e-01 7.485584169626235962e-02 -3.810721635818481445e-01 -2.192301452159881592e-01 -2.095827460289001465e-01 -1.958883851766586304e-01 1.542731225490570068e-01 1.461027562618255615e-01 5.580875277519226074e-02 -1.923449784517288208e-01 -7.852336019277572632e-02 -9.138703346252441406e-03 1.200707629323005676e-01 -1.703083515167236328e-01 1.228242740035057068e-01 -1.942077577114105225e-01 9.822501987218856812e-02 1.859237402677536011e-01 -3.015358150005340576e-01 -1.307618170976638794e-01 6.400096416473388672e-02 2.604453861713409424e-01 1.728398501873016357e-01 9.706488251686096191e-02 1.901460438966751099e-01 -2.447685003280639648e-01 2.178945839405059814e-01 -8.259049803018569946e-02
2.500084936618804932e-01 1.707165837287902832e-01 -2.134308218955993652e-02 -8.938547968864440918e-02 -8.245907723903656006e-02 -8.754795044660568237e-02 -3.282395601272583008e-01 1.517896056175231934e-01 5.173369497060775757e-02 -5.221628770232200623e-02 2.462238967418670654e-01 -2.379597537219524384e-02 -2.074651271104812622e-01 -3.162552118301391602e-01 -1.875759288668632507e-02 -9.283827617764472961e-03 2.107792198657989502e-01 -2.042383402585983276e-01 2.406620979309082031e-01 -1.217414066195487976e-01 1.172412261366844177e-01 1.085914149880409241e-01 -3.405838310718536377e-01 -9.348325431346893311e-02 3.006878495216369629e-01 7.560812681913375854e-02 1.498896479606628418e-01 -5.926731973886489868e-02 1.977777481079101562e-01 -3.907861933112144470e-02 -6.188625097274780273e-02 -2.623573541641235352e-01
-1.001202762126922607e-01 5.900058522820472717e-02 -3.012819588184356689e-01 -1.192246153950691223e-01 2.358514815568923950e-01 7.141929864883422852e-02 8.105962537229061127e-03 -3.405861556529998779e-01 1.560363024473190308e-01 -1.198043022304773331e-02 4.390208721160888672e-01 1.224853619933128357e-01 1.228746026754379272e-01 -1.438027769327163696e-01 -1.614984869956970215e-01 1.787852048873901367e-01 2.693302631378173828e-01 -2.808297574520111084e-01 1.595244407653808594e-01 8.284775167703628540e-02 2.942568659782409668e-01 -5.270019918680191040e-02 -9.254816919565200806e-02 1.606665253639221191e-01 1.578020602464675903e-01 3.700876235961914062e-02 4.966148408129811287e-04 1.540503948926925659e-01 1.172259673476219177e-01 -8.237309753894805908e-02 -2.255374751985073090e-02 -1.281173434108495712e-02
2.090992778539657593e-01 -1.007087230682373047e-01 -1.374326497316360474e-01 -2.505850512534379959e-03 -4.125660285353660583e-02 2.200472652912139893e-01 -1.441632658243179321e-01 -1.088921055197715759e-01 3.614149242639541626e-02 -1.673999279737472534e-01 1.346640735864639282e-01 5.137388706207275391e-01 9.555673599243164062e-02 -3.418305516242980957e-01 -1.386237293481826782e-01 2.023866623640060425e-01 9.711754322052001953e-02 1.816388666629791260e-01 1.115965545177459717e-01 -1.612653583288192749e-01 -5.803143233060836792e-02 -3.324581384658813477e-01 4.742092266678810120e-02 1.606548279523849487e-01 5.893947929143905640e-02 1.277073323726654053e-01 1.182972937822341919e-01 6.115877628326416016e-02 -2.182972282171249390e-01 -1.507116407155990601e-01 3.882304951548576355e-02 -1.212366074323654175e-01
2.791144698858261108e-02 -3.134208619594573975e-01 -2.467462122440338135e-01 1.643883138895034790e-01 -2.486956864595413208e-02 4.030888527631759644e-02 -2.576298117637634277e-01 1.372186094522476196e-01 1.323629617691040039e-01 3.997520357370376587e-02 1.671866476535797119e-01 3.591770231723785400e-01 -2.304432839155197144e-01 -1.818735748529434204e-01 1.283505558967590332e-01 -1.391889248043298721e-02 6.824933737516403198e-02 1.553404331207275391e-01 5.615894123911857605e-02 -1.788967996835708618e-01 5.221093893051147461e-01 -1.736161261796951294e-01 2.642812393605709076e-02 8.985613286495208740e-02 1.113876029849052429e-01 1.477128174155950546e-02 1.004401370882987976e-01 -8.259647339582443237e-02 -3.886862471699714661e-02 1.721213757991790771e-02 1.840061098337173462e-01 7.776582986116409302e-02
2.571891248226165771e-01 3.911803290247917175e-02 -1.425921320915222168e-01 -1.397352367639541626e-01 -1.392083335667848587e-02 -4.962612316012382507e-02 8.698674291372299194e-02 -2.238505631685256958e-01 1.286422163248062134e-01 -1.007385924458503723e-01 2.364789098501205444e-01 -3.747378289699554443e-02 -1.634591519832611084e-01 -6.104815006256103516e-02 -8.831820636987686157e-02 4.280128777027130127e-01 2.417540103197097778e-01 -1.648062765598297119e-01 -1.024981290102005005e-01 -1.686287522315979004e-01 4.413501620292663574e-01 -2.340265810489654541e-01 1.827014386653900146e-01 5.905368924140930176e-02 1.258537620306015015e-01 1.032092571258544922e-01 1.626077592372894287e-01 1.326729804277420044e-01 1.702404916286468506e-01 -4.423670470714569092e-02 -9.849885106086730957e-02 6.722706556320190430e-02
4.749811291694641113e-01 -5.328866466879844666e-02 -2.760075032711029053e-01 6.957391649484634399e-02 -2.674541808664798737e-02 1.035367026925086975e-01 4.774507880210876465e-02 -2.440733909606933594e-01 4.858219251036643982e-02 -1.833762824535369873e-01 2.684454666450619698e-03 3.803173601627349854e-01 8.418276160955429077e-02 -1.655090972781181335e-02 -2.937214374542236328e-01 -1.459870934486389160e-01 -3.315845504403114319e-02 -2.160674333572387695e-01 2.604289678856730461e-03 -1.059046089649200439e-01 9.772585332393646240e-02 -1.660788655281066895e-01 -2.877009809017181396e-01 1.142250970005989075e-01 -1.629541367292404175e-01 -1.634888499975204468e-01 8.908403664827346802e-02 6.922501325607299805e-02 1.910871863365173340e-01 -7.232784479856491089e-02 9.822996705770492554e-02 -1.109094470739364624e-01
1.220150217413902283e-01 -4.943644627928733826e-02 -1.956158727407455444e-01 -6.441443413496017456e-02 6.591366603970527649e-03 1.466702483594417572e-02 -3.023168742656707764e-01 2.805189788341522217e-02 2.939740121364593506e-01 -2.378288805484771729e-01 2.988575100898742676e-01 1.340019404888153076e-01 7.099067419767379761e-02 8.931168913841247559e-02 -2.163410559296607971e-02 1.378766298294067383e-01 4.442304968833923340e-01 2.300844900310039520e-02 -8.580706082284450531e-03 -1.814946085214614868e-01 7.974023930728435516e-03 -1.536559034138917923e-02 3.708266094326972961e-02 4.236453399062156677e-02 2.256179898977279663e-01 1.184817329049110413e-01 1.136761829257011414e-01 2.287181913852691650e-01 2.958128154277801514e-01 8.601427078247070312e-02 3.224479258060455322e-01 -4.070618748664855957e-02
4.426827654242515564e-02 1.078257411718368530e-01 -1.559198051691055298e-01 -3.283792436122894287e-01 1.488121449947357178e-01 -2.407993078231811523e-01 -1.683681160211563110e-01 3.316085785627365112e-02 -1.541237384080886841e-01 -1.833835542201995850e-01 -1.393742561340332031e-01 6.332024186849594116e-02 -3.977146148681640625e-01 -1.927068680524826050e-01 -5.078550800681114197e-02 8.936154097318649292e-02 1.210537832230329514e-02 4.449952021241188049e-02 1.087634339928627014e-01 -1.484678238630294800e-01 1.902322620153427124e-01 -2.208989411592483521e-01 -8.182659745216369629e-02 -1.619977504014968872e-01 1.878797113895416260e-01 3.722813352942466736e-02 2.825225889682769775e-01 2.750177383422851562e-01 1.366247981786727905e-01 -2.783283591270446777e-01 -1.015898361802101135e-01 -7.404740154743194580e-02
6.750473380088806152e-02 9.302762150764465332e-02 -2.548519074916839600e-01 -8.606533706188201904e-02 -2.298008054494857788e-01 -2.318877279758453369e-01 -5.740763619542121887e-02 -1.032097190618515015e-01 1.255548000335693359e-01 -4.075532406568527222e-02 1.809385120868682861e-01 3.190689086914062500e-01 -2.526408433914184570e-01 -5.134986713528633118e-02 -1.129148080945014954e-01 2.524978294968605042e-02 4.446641728281974792e-02 -1.843480765819549561e-01 -8.283566683530807495e-02 -1.179134175181388855e-01 5.111035704612731934e-01 -1.922363936901092529e-01 -6.367179006338119507e-02 2.621641755104064941e-01 1.601066291332244873e-01 -9.353303909301757812e-02 6.746640801429748535e-02 7.722509652376174927e-02 2.558841705322265625e-01 5.469589028507471085e-03 -1.193843334913253784e-01 9.866066277027130127e-02
2.516714930534362793e-01 2.033761329948902130e-02 -1.999435424804687500e-01 -8.891946077346801758e-02 -1.028514057397842407e-01 -2.101292163133621216e-01 -6.787453778088092804e-03 1.227174699306488037e-02 3.467755913734436035e-01 -2.079762965440750122e-01 1.516748666763305664e-01 -4.635503143072128296e-02 -2.787986695766448975e-01 -3.702397644519805908e-02 2.368130981922149658e-01 4.626982659101486206e-02 -3.909478336572647095e-02 2.573309466242790222e-02 6.570219248533248901e-02 -1.447561383247375488e-01 2.674086093902587891e-01 6.451498717069625854e-03 -3.654208267107605934e-03 -9.492170810699462891e-02 -2.474881708621978760e-02 1.328200995922088623e-01 1.459140703082084656e-02 7.413409650325775146e-02 3.013708591461181641e-01 -1.634970605373382568e-01 2.333997040987014771e-01 -4.510258436203002930e-01
2.838752865791320801e-01 1.567612774670124054e-02 8.245728909969329834e-02 -3.710061684250831604e-02 -1.178609877824783325e-01 8.846659213304519653e-02 4.861270263791084290e-02 6.858775764703750610e-02 6.386323366314172745e-03 -9.902241826057434082e-02 6.776949763298034668e-02 3.879067003726959229e-01 -1.089257150888442993e-01 -2.806482315063476562e-01 2.978004217147827148e-01 -1.346020400524139404e-01 3.615363240242004395e-01 -1.297689527273178101e-01 1.294285953044891357e-01 -9.359080344438552856e-02 1.948966979980468750e-01 -6.882628053426742554e-02 1.203323807567358017e-02 -4.425996448844671249e-03 -7.770744711160659790e-02 2.215619236230850220e-01 6.118027120828628540e-02 4.023320376873016357e-01 6.410108506679534912e-02 -2.131964266300201416e-01 -1.737476736307144165e-01 -5.855736136436462402e-02
1.290882080793380737e-01 1.181297823786735535e-01 4.180839285254478455e-02 -1.128476038575172424e-01 -3.148223459720611572e-01 -2.827265858650207520e-01 -8.624029159545898438e-02 -1.185828298330307007e-01 -5.014320090413093567e-02 -1.597955673933029175e-01 -5.872007831931114197e-02 2.198827415704727173e-01 4.491670429706573486e-02 -9.893152862787246704e-02 -7.550229132175445557e-02 2.698373282328248024e-03 1.834335625171661377e-01 3.204083442687988281e-02 5.860236659646034241e-02 5.114431679248809814e-02 9.874405711889266968e-02 1.658409088850021362e-01 -2.410456985235214233e-01 9.196452796459197998e-03 2.948539555072784424e-01 -4.126008227467536926e-02 2.755802869796752930e-01 4.562020301818847656e-01 1.199585646390914917e-01 -2.333326488733291626e-01 2.605246603488922119e-01 -1.068418174982070923e-01
2.118461132049560547e-01 8.089855313301086426e-02 -2.089984565973281860e-01 1.658658534288406372e-01 1.652373820543289185e-01 -3.570711240172386169e-02 4.150708392262458801e-02 -1.677133440971374512e-01 -1.585298180580139160e-01 -1.123068481683731079e-01 8.505201339721679688e-02 3.135872185230255127e-01 2.713620960712432861e-01 -8.938460797071456909e-02 1.310268938541412354e-01 -1.312468014657497406e-02 2.571057975292205811e-01 -2.502723038196563721e-02 1.458025276660919189e-01 1.801864616572856903e-02 2.733972370624542236e-01 -5.547780543565750122e-03 -1.750009357929229736e-01 -3.262962400913238525e-02 -1.868703216314315796e-01 7.293733069673180580e-04 3.082211613655090332e-01 4.874913990497589111e-01 5.662417039275169373e-03 6.492422521114349365e-02 -7.133238762617111206e-02 7.063126564025878906e-02
[truncated: 3,270,087 more chars]
