# Supplementary material for: The Language of Innovation
Source: PLoS One. 2020 Apr 30;15(4):e0230107. doi: 10.1371/journal.pone.0230107 (PMC7194493; doi:10.1371/journal.pone.0230107)
Supplement: S6 File — (GZ) [file pone.0230107.s006.tar.gz › 1984-1988/V2Run_13_VS_4500_embeddings1984-1988ED32.txt]

6.273908168077468872e-02 -9.230452030897140503e-02 1.923719644546508789e-01 -1.330113261938095093e-01 6.704594194889068604e-02 7.040535658597946167e-02 -1.685485430061817169e-02 -9.867604076862335205e-02 -1.081658601760864258e-01 2.841069400310516357e-01 -2.259227931499481201e-01 1.033167261630296707e-02 2.779152393341064453e-01 3.641844913363456726e-02 -2.439232915639877319e-01 -1.391263604164123535e-01 1.547675952315330505e-02 5.065973103046417236e-02 2.765309810638427734e-01 3.693289160728454590e-01 -1.733505129814147949e-01 -1.929012387990951538e-01 1.556974649429321289e-01 -1.213368624448776245e-01 8.368022739887237549e-02 3.185351788997650146e-01 4.417425021529197693e-02 1.007713004946708679e-01 -2.654069662094116211e-01 1.171062290668487549e-01 2.275604009628295898e-01 1.843169629573822021e-01
-3.456698730587959290e-02 3.029360435903072357e-02 -2.280324846506118774e-01 -3.181449472904205322e-01 6.503030657768249512e-02 7.660632580518722534e-02 -5.870686378329992294e-03 1.034279391169548035e-01 -3.080921471118927002e-01 1.871975362300872803e-01 7.482235133647918701e-02 1.599555313587188721e-01 1.181775033473968506e-01 -2.529377639293670654e-01 -8.852504193782806396e-02 -4.674384742975234985e-02 -7.342703640460968018e-02 -1.841399222612380981e-01 -5.692723020911216736e-02 4.627521634101867676e-01 -3.538364171981811523e-02 -3.904227614402770996e-01 3.772783279418945312e-02 8.982645720243453979e-02 1.793797761201858521e-01 5.028349161148071289e-02 1.423660069704055786e-01 -1.223283726722002029e-02 -7.846870273351669312e-02 1.870469450950622559e-01 2.414569407701492310e-01 1.755665242671966553e-02
5.882311984896659851e-02 1.163906976580619812e-01 -5.855308100581169128e-02 -1.499717384576797485e-01 -3.431414663791656494e-01 1.367469783872365952e-02 3.052808046340942383e-01 -1.372949779033660889e-01 -1.581513136625289917e-01 6.420974154025316238e-03 -1.903517395257949829e-01 -1.176127344369888306e-01 3.389266505837440491e-02 -2.653795480728149414e-01 8.497792296111583710e-03 -2.720940113067626953e-02 -1.668726205825805664e-01 -2.379342019557952881e-01 -1.411677300930023193e-01 2.230723351240158081e-01 -9.023773670196533203e-02 -2.625352442264556885e-01 -5.004882067441940308e-02 -2.124072164297103882e-01 2.311700135469436646e-01 2.512297630310058594e-01 -1.698923408985137939e-01 2.333333492279052734e-01 -1.107664406299591064e-01 2.825008928775787354e-01 5.880125612020492554e-02 -7.315084338188171387e-02
-6.879160553216934204e-02 -7.844454050064086914e-02 -3.170591592788696289e-02 -4.348767548799514771e-02 1.181345083750784397e-03 2.106079645454883575e-02 -1.087955385446548462e-01 -1.522830128669738770e-01 -1.046423241496086121e-01 2.272120714187622070e-01 -1.058108545839786530e-02 -5.223119631409645081e-02 2.173002809286117554e-01 -1.676542758941650391e-01 1.841640919446945190e-01 7.006425410509109497e-02 -2.951069772243499756e-01 -6.366714835166931152e-02 5.635655298829078674e-02 1.693130284547805786e-01 -2.589081227779388428e-01 -4.572620391845703125e-01 1.523897349834442139e-01 -1.853287518024444580e-01 1.220506876707077026e-01 2.672216594219207764e-01 2.471601217985153198e-01 -2.807111665606498718e-02 -1.953341364860534668e-01 3.331224247813224792e-02 3.185488879680633545e-01 1.599494069814682007e-01
9.161409735679626465e-02 -8.206849545240402222e-02 2.313042245805263519e-02 -1.115119904279708862e-01 -1.917152702808380127e-01 2.883454263210296631e-01 3.117984905838966370e-02 -7.560028135776519775e-02 -1.058006584644317627e-01 1.233024746179580688e-01 -2.497195601463317871e-01 1.869508624076843262e-01 1.211068481206893921e-01 -3.403767570853233337e-02 3.465654551982879639e-01 -1.079519912600517273e-01 -2.725920081138610840e-01 -2.750946283340454102e-01 9.908270090818405151e-02 2.764445245265960693e-01 -1.934031993150711060e-01 -2.403419464826583862e-01 -2.514931373298168182e-02 -3.967185690999031067e-02 1.055665612220764160e-01 1.105254516005516052e-01 -1.297843009233474731e-01 6.062570586800575256e-02 -4.788986407220363617e-03 2.454399876296520233e-02 2.659519612789154053e-01 -3.538201153278350830e-01
8.069309592247009277e-02 -6.781560182571411133e-02 2.101263031363487244e-02 -4.004753753542900085e-02 -1.002239137887954712e-01 3.355054929852485657e-02 -2.478378713130950928e-01 -1.451290398836135864e-01 -6.631457805633544922e-02 -5.748995020985603333e-02 -1.939405798912048340e-01 1.701544672250747681e-01 1.569679230451583862e-01 -1.874839812517166138e-01 1.727103739976882935e-01 -6.881723552942276001e-02 5.688741058111190796e-02 -1.583598554134368896e-01 1.807738468050956726e-02 1.864624321460723877e-01 -3.201990127563476562e-01 -3.308733105659484863e-01 1.637278348207473755e-01 1.548310220241546631e-01 4.024699926376342773e-01 4.006872475147247314e-01 4.907267168164253235e-02 -3.025127574801445007e-02 9.079146385192871094e-02 5.540454387664794922e-02 1.403327137231826782e-01 -2.037424892187118530e-01
-1.885078847408294678e-02 -2.379163950681686401e-01 -1.986061483621597290e-01 -1.435898244380950928e-01 -1.343532372266054153e-02 3.519294857978820801e-01 -1.343915611505508423e-01 -1.390734016895294189e-01 -7.892200350761413574e-02 1.483581811189651489e-01 -2.444396018981933594e-01 -6.837826967239379883e-02 -3.607201215345412493e-04 -6.266221404075622559e-02 9.818264096975326538e-02 -6.207892671227455139e-02 1.648983359336853027e-01 -1.743920445442199707e-01 -8.507066220045089722e-02 2.735357284545898438e-01 -1.943528205156326294e-01 -2.485074251890182495e-01 -1.456820964813232422e-01 -3.985656052827835083e-02 2.924166619777679443e-01 1.036808267235755920e-01 -1.656834185123443604e-01 1.435479372739791870e-01 -1.800212562084197998e-01 3.055846989154815674e-01 1.500223577022552490e-01 -2.384138256311416626e-01
1.234078258275985718e-01 -1.181520372629165649e-01 -2.244766056537628174e-01 7.292738649994134903e-03 2.151400893926620483e-01 -9.739436954259872437e-02 -5.467917770147323608e-02 1.616555452346801758e-01 1.238322034478187561e-01 -6.615422666072845459e-03 -1.564286798238754272e-01 -2.622898668050765991e-03 2.519338428974151611e-01 -3.401057124137878418e-01 1.582364924252033234e-02 1.606292575597763062e-01 -9.222999960184097290e-02 1.740070991218090057e-02 1.401057243347167969e-01 2.396676242351531982e-01 -1.553791761398315430e-01 -4.322187900543212891e-01 5.822811648249626160e-02 -3.566507250070571899e-02 3.586880490183830261e-02 -3.385475650429725647e-02 -3.677244856953620911e-02 -1.695069856941699982e-02 -1.976447254419326782e-01 2.514619231224060059e-01 4.103352129459381104e-01 -1.190936043858528137e-01
1.319989264011383057e-01 -4.936608672142028809e-02 8.180730044841766357e-03 -1.190358251333236694e-01 5.453854426741600037e-02 -5.432284995913505554e-02 -2.228099256753921509e-01 3.979329019784927368e-02 -1.506037712097167969e-01 1.989355981349945068e-01 -9.084286540746688843e-02 -1.300824135541915894e-01 2.314892560243606567e-01 -1.715996563434600830e-01 1.459098234772682190e-02 1.234415844082832336e-01 -2.106634825468063354e-01 -4.157174229621887207e-01 -2.261957824230194092e-01 2.103875391185283661e-03 -1.417458802461624146e-01 -3.434266149997711182e-01 8.864583820104598999e-02 4.662917926907539368e-02 1.232824698090553284e-01 2.642644643783569336e-01 1.055595129728317261e-01 9.090653806924819946e-02 -1.641215384006500244e-01 -1.026670485734939575e-01 4.055632650852203369e-01 -4.161721735727041960e-04
6.930609792470932007e-02 1.317419707775115967e-01 1.635011136531829834e-01 -1.220820546150207520e-01 8.749252557754516602e-02 1.983930021524429321e-01 -7.490684092044830322e-02 2.417029812932014465e-02 2.950608544051647186e-02 1.847948580980300903e-01 -3.216118812561035156e-01 -1.778884232044219971e-01 1.397043764591217041e-01 -1.375679858028888702e-02 2.662029266357421875e-01 3.929237648844718933e-02 5.744689330458641052e-02 8.110182732343673706e-02 8.904857188463211060e-02 1.201745271682739258e-01 -1.098059937357902527e-01 -1.635475158691406250e-01 -1.800587773323059082e-01 2.014042809605598450e-02 -1.869062148034572601e-02 2.758172750473022461e-01 -3.412838280200958252e-01 3.013867139816284180e-01 -2.902550995349884033e-01 -1.008506864309310913e-02 2.693836688995361328e-01 2.761341333389282227e-01
1.115008071064949036e-02 -1.959321945905685425e-01 -1.981579512357711792e-02 -1.088007017970085144e-01 1.841395944356918335e-01 1.392315775156021118e-01 1.703668385744094849e-01 2.326188683509826660e-01 -1.037215068936347961e-01 1.547076851129531860e-01 -3.470663353800773621e-02 -1.944093778729438782e-02 3.296309411525726318e-01 -3.925148546695709229e-01 1.537023335695266724e-01 -1.054646745324134827e-01 -9.406624734401702881e-02 -2.361650951206684113e-02 -1.920784562826156616e-01 1.544712632894515991e-01 2.271844632923603058e-02 -3.179577589035034180e-01 3.502847254276275635e-02 -1.623506993055343628e-01 2.781779877841472626e-02 3.148948773741722107e-02 1.295150071382522583e-01 2.026122063398361206e-01 -1.052020266652107239e-01 3.159625530242919922e-01 3.214732706546783447e-01 7.670838385820388794e-02
1.297969967126846313e-01 -2.481123059988021851e-02 -1.236403658986091614e-01 -1.063081920146942139e-01 1.262708157300949097e-01 3.904288709163665771e-01 1.691249385476112366e-02 1.403578370809555054e-01 4.576392471790313721e-02 1.395405679941177368e-01 -4.564734175801277161e-03 2.351682484149932861e-01 1.489784419536590576e-01 -2.139515727758407593e-01 4.460092633962631226e-02 -4.144419729709625244e-02 7.301597297191619873e-02 -8.880646526813507080e-02 -9.110723435878753662e-02 3.549202382564544678e-01 -7.061579078435897827e-02 -2.600365281105041504e-01 2.218158096075057983e-01 -3.408032357692718506e-01 1.328736245632171631e-01 -3.694953396916389465e-02 -2.760800421237945557e-01 -1.515731364488601685e-01 1.294137537479400635e-01 -1.058146581053733826e-01 2.890718877315521240e-01 6.206201389431953430e-02
1.861346960067749023e-01 -5.010064691305160522e-02 -9.391354024410247803e-02 1.803633421659469604e-01 1.990554295480251312e-02 3.700417280197143555e-01 -2.175573408603668213e-01 3.314448520541191101e-02 2.288865894079208374e-01 1.691257208585739136e-01 9.037502855062484741e-02 1.503424346446990967e-01 8.589030057191848755e-02 -1.016134619712829590e-01 7.531162351369857788e-02 1.854183897376060486e-02 -2.487821429967880249e-01 -1.192724555730819702e-01 2.342398837208747864e-02 1.359173208475112915e-01 -2.192369401454925537e-01 -3.533615767955780029e-01 1.409288197755813599e-01 5.927960574626922607e-02 2.608807981014251709e-01 1.680771261453628540e-01 -1.739317476749420166e-01 7.851476222276687622e-02 -2.082025557756423950e-01 2.208574414253234863e-01 2.520856261253356934e-01 1.428674608469009399e-01
7.162950187921524048e-02 -3.893230855464935303e-01 -1.529770493507385254e-01 -1.490244362503290176e-02 5.280125513672828674e-02 2.702928185462951660e-01 1.687412410974502563e-01 -4.788273572921752930e-02 1.157395988702774048e-01 3.416759893298149109e-02 -2.630645036697387695e-01 -8.516371250152587891e-02 -3.349681571125984192e-02 -1.652610749006271362e-01 9.867960214614868164e-02 -2.140412665903568268e-02 -3.339442610740661621e-01 -8.894007652997970581e-02 -1.044269800186157227e-01 3.067104518413543701e-01 -1.998380720615386963e-01 -2.894892394542694092e-01 3.967250511050224304e-02 -4.683667421340942383e-02 2.487696409225463867e-01 2.261896133422851562e-01 -7.226587831974029541e-02 -1.590592861175537109e-01 1.614857017993927002e-01 2.186610847711563110e-01 1.486689783632755280e-02 -1.175513118505477905e-01
2.624936699867248535e-01 6.350167840719223022e-02 6.264077872037887573e-02 -1.726581454277038574e-01 1.763108968734741211e-01 2.410485409200191498e-03 1.357191950082778931e-01 1.891426146030426025e-01 2.804120443761348724e-02 2.030183970928192139e-01 -1.867838650941848755e-01 4.577646777033805847e-02 -1.603078097105026245e-02 8.665183186531066895e-02 8.787120878696441650e-02 -7.632882893085479736e-02 -2.810120880603790283e-01 5.937457829713821411e-02 -7.311838865280151367e-02 1.493548154830932617e-01 -9.849496930837631226e-02 -1.644476503133773804e-01 -1.017833710648119450e-03 1.736022830009460449e-01 2.040598914027214050e-02 4.471811652183532715e-01 -2.428662329912185669e-01 -1.539499759674072266e-01 -3.814992010593414307e-01 9.330551326274871826e-02 2.814337313175201416e-01 -1.191246435046195984e-01
7.747069001197814941e-02 1.090013608336448669e-02 1.026134639978408813e-01 -1.069879829883575439e-01 -7.708368450403213501e-02 7.891307026147842407e-02 5.520522966980934143e-02 1.086841076612472534e-01 1.536328941583633423e-01 6.275704503059387207e-02 -1.010095328092575073e-02 -8.145667612552642822e-02 1.506196707487106323e-01 -3.488808870315551758e-01 1.163872927427291870e-01 2.750448882579803467e-01 -1.631377786397933960e-01 -2.127862870693206787e-01 -8.469230681657791138e-02 2.388399094343185425e-01 2.382146567106246948e-02 -5.396149158477783203e-01 -4.057301208376884460e-03 -1.493468582630157471e-01 1.010331138968467712e-01 9.851440042257308960e-02 3.985122591257095337e-02 3.554658219218254089e-02 8.471694588661193848e-02 2.129616737365722656e-01 3.446076512336730957e-01 -1.810124963521957397e-01
-3.269838169217109680e-02 -2.454213201999664307e-01 -1.376842707395553589e-01 -3.131924271583557129e-01 -2.924563288688659668e-01 2.241261899471282959e-01 -1.022502109408378601e-01 1.642003655433654785e-01 3.067378886044025421e-02 1.653069108724594116e-01 -1.125828176736831665e-01 -5.328924395143985748e-03 7.003403455018997192e-02 -4.006681144237518311e-01 -1.615185141563415527e-01 -5.716542899608612061e-02 2.373464591801166534e-02 -3.370610065758228302e-03 -9.315023571252822876e-02 2.235093712806701660e-01 -1.848654896020889282e-01 -2.479942888021469116e-01 1.417889744043350220e-01 -7.218363136053085327e-02 1.785346865653991699e-01 8.630556613206863403e-02 -3.085066080093383789e-01 -7.351634651422500610e-02 -5.335288122296333313e-02 -1.050779744982719421e-01 2.380261123180389404e-01 1.485212594270706177e-01
3.085500001907348633e-01 -2.443694919347763062e-01 -7.719326764345169067e-02 -2.752886414527893066e-01 -2.246512770652770996e-01 -1.603795588016510010e-02 -2.345261126756668091e-01 1.808825135231018066e-01 7.370440289378166199e-03 2.216169536113739014e-01 -7.455001026391983032e-02 9.758821129798889160e-02 2.313452810049057007e-01 -9.490301460027694702e-02 3.124010935425758362e-02 2.128724753856658936e-02 -4.480416327714920044e-02 3.011192381381988525e-02 2.981426380574703217e-02 2.112368345260620117e-01 -2.408845722675323486e-01 -2.249458432197570801e-01 9.174450486898422241e-02 -6.253381073474884033e-02 8.615341037511825562e-03 2.470753937959671021e-01 -6.585957109928131104e-02 8.347176760435104370e-02 7.585879415273666382e-03 4.777324497699737549e-01 2.048530615866184235e-02 1.617932617664337158e-01
1.578682214021682739e-01 -1.193346232175827026e-01 -1.661870628595352173e-01 -1.598282009363174438e-01 2.606942057609558105e-01 2.101761847734451294e-01 -1.850576326251029968e-02 1.121872663497924805e-01 -2.643098533153533936e-01 -6.695292890071868896e-02 -7.577661424875259399e-02 -1.690144091844558716e-01 2.886110544204711914e-01 2.361002564430236816e-02 9.923374280333518982e-03 -2.030417919158935547e-01 -2.815394848585128784e-02 -2.819488346576690674e-01 -1.037548109889030457e-01 1.741827875375747681e-01 -1.140605136752128601e-01 -1.313002109527587891e-01 1.224300935864448547e-01 -2.430502921342849731e-01 -7.154952734708786011e-02 1.878309398889541626e-01 -3.006702661514282227e-01 9.056501090526580811e-03 -8.965314924716949463e-02 -4.324004985392093658e-03 1.675693988800048828e-01 3.950394093990325928e-01
2.340322434902191162e-01 -2.095883339643478394e-01 1.006956622004508972e-01 -7.606644183397293091e-02 1.149768158793449402e-01 -2.052550911903381348e-01 -2.727522253990173340e-01 -2.449773997068405151e-02 -1.593160033226013184e-01 -1.177114173769950867e-01 -4.925306886434555054e-03 2.341744117438793182e-02 7.907694578170776367e-02 -2.125394791364669800e-01 1.544286608695983887e-01 -1.196963191032409668e-01 -2.756532132625579834e-01 -1.018041074275970459e-01 4.245897382497787476e-02 3.414974212646484375e-01 -1.551576405763626099e-01 -1.756494641304016113e-01 -1.096502244472503662e-01 -3.636237932369112968e-03 2.471839636564254761e-02 1.178623586893081665e-01 -1.060124412178993225e-01 1.226039603352546692e-02 5.158848688006401062e-02 1.090061664581298828e-01 5.573362708091735840e-01 -5.316923186182975769e-02
2.677037008106708527e-02 1.727016642689704895e-02 2.655743248760700226e-02 -4.138070717453956604e-02 -5.163595546036958694e-03 2.236090302467346191e-01 -1.473173350095748901e-01 -2.396347671747207642e-01 9.068156778812408447e-02 1.569079011678695679e-01 -1.125653535127639771e-01 -1.550475060939788818e-01 2.266710549592971802e-01 2.741184644401073456e-02 -1.789438724517822266e-02 -8.994847536087036133e-02 -3.162078857421875000e-01 -1.163174808025360107e-01 -1.980127245187759399e-01 2.627877891063690186e-01 -1.964231133460998535e-01 -1.960586905479431152e-01 9.780592471361160278e-02 1.098221838474273682e-01 3.773617744445800781e-01 8.876338601112365723e-02 5.200020223855972290e-02 -1.996809691190719604e-01 -1.223462298512458801e-01 2.635307312011718750e-01 3.643824756145477295e-01 -8.267994225025177002e-02
-9.334186464548110962e-02 -6.864952296018600464e-02 1.156802773475646973e-01 -4.847885295748710632e-02 4.867164045572280884e-02 3.579066991806030273e-01 -9.921508282423019409e-02 3.300281614065170288e-02 -3.083735704421997070e-01 -9.135323017835617065e-02 -1.342493295669555664e-01 2.516250591725111008e-03 2.314021736383438110e-01 8.681321144104003906e-02 1.555262655019760132e-01 1.266127526760101318e-01 -3.025497794151306152e-01 -2.809085547924041748e-01 1.229332089424133301e-01 2.635089755058288574e-01 -2.399070560932159424e-01 -1.217212751507759094e-01 -1.079403534531593323e-01 -1.822926290333271027e-02 3.081005215644836426e-01 1.163281779736280441e-02 -1.156647279858589172e-01 -3.640909492969512939e-02 2.889333665370941162e-02 1.269443482160568237e-01 3.434222042560577393e-01 -1.505583971738815308e-01
3.204720020294189453e-01 -4.891686141490936279e-03 -6.705739535391330719e-03 -4.237408190965652466e-02 1.782360076904296875e-01 1.778661459684371948e-01 -2.041045278310775757e-01 4.336759075522422791e-02 1.343215256929397583e-01 -4.029307141900062561e-02 -1.626394838094711304e-01 -1.619855165481567383e-01 1.782315820455551147e-01 -1.775382608175277710e-01 -1.124356091022491455e-01 -7.482791692018508911e-02 8.130940049886703491e-02 -2.959189191460609436e-02 2.004591077566146851e-01 -1.176023557782173157e-01 2.494450509548187256e-01 -2.336242198944091797e-01 1.064859554171562195e-01 -1.974058151245117188e-01 -5.480125918984413147e-02 4.122793376445770264e-01 2.512904405593872070e-01 -1.223492547869682312e-01 5.201043188571929932e-02 1.257834136486053467e-01 3.078220188617706299e-01 2.040052711963653564e-01
1.461199074983596802e-01 -6.880006194114685059e-02 -8.318801224231719971e-02 -9.493084251880645752e-02 -9.372655302286148071e-02 2.152041494846343994e-01 -2.387978136539459229e-01 -9.552320837974548340e-02 -3.245276212692260742e-01 -2.910943031311035156e-01 -2.219581604003906250e-01 -1.733137965202331543e-01 1.539674550294876099e-01 -3.780764294788241386e-03 -8.718074858188629150e-02 7.655513472855091095e-03 -2.866147756576538086e-01 -7.175099104642868042e-02 -9.292914718389511108e-02 2.263486385345458984e-01 -2.584276199340820312e-01 -2.767220735549926758e-01 -6.284269690513610840e-02 1.442124322056770325e-02 1.413924396038055420e-01 -4.683692473918199539e-03 -2.138840854167938232e-01 5.048248171806335449e-02 1.468984782695770264e-01 2.194008082151412964e-01 1.136433556675910950e-01 3.006296753883361816e-01
1.213590800762176514e-01 -2.155806273221969604e-01 3.557507181540131569e-03 -2.134193480014801025e-01 1.380785703659057617e-01 -4.191853222437202930e-04 -6.858786195516586304e-02 -1.198298558592796326e-01 1.346106082201004028e-01 -7.620363682508468628e-02 -8.230938762426376343e-02 7.124353945255279541e-02 1.063103601336479187e-01 -1.159084439277648926e-01 -1.491742767393589020e-02 2.118312716484069824e-01 -1.267803013324737549e-01 -1.513597667217254639e-01 6.770171690732240677e-03 2.221762388944625854e-01 2.843082649633288383e-03 -1.101188585162162781e-01 2.084021866321563721e-01 -3.158750012516975403e-02 1.103061288595199585e-01 1.321988999843597412e-01 1.137570589780807495e-01 -1.087338477373123169e-01 3.278553187847137451e-01 3.763554692268371582e-01 5.446034669876098633e-01 -6.640914082527160645e-02
-9.154075756669044495e-03 -8.018369227647781372e-02 -1.035532057285308838e-01 2.498865723609924316e-01 -1.712771505117416382e-01 2.688724100589752197e-01 4.826698452234268188e-02 1.184445917606353760e-01 -1.795439571142196655e-01 -2.045893520116806030e-01 -1.696599572896957397e-01 -5.629066377878189087e-02 1.248467341065406799e-01 -2.319374233484268188e-01 9.357597678899765015e-03 7.101606577634811401e-02 -2.277542948722839355e-01 8.799783885478973389e-02 -2.608145959675312042e-02 3.581524789333343506e-01 -1.169810071587562561e-01 -3.807009458541870117e-01 2.176739834249019623e-02 -5.782485008239746094e-03 9.738861024379730225e-02 -1.225750222802162170e-01 -1.618142277002334595e-01 -1.211258620023727417e-01 -2.890290021896362305e-01 1.440347433090209961e-01 3.133207857608795166e-01 7.913439720869064331e-02
-1.569622606039047241e-01 -2.152305096387863159e-02 6.158250942826271057e-02 -3.466216027736663818e-01 3.056935034692287445e-02 1.671767681837081909e-01 -1.540690194815397263e-02 2.673708461225032806e-02 -2.513197958469390869e-01 -7.611976563930511475e-02 -1.529080569744110107e-01 -1.191069632768630981e-01 6.090459413826465607e-03 -2.904769480228424072e-01 2.842036187648773193e-01 2.191130630671977997e-02 -1.552833169698715210e-01 -1.540216803550720215e-01 5.369755625724792480e-02 1.208830848336219788e-01 -2.386090308427810669e-01 -1.784549504518508911e-01 9.647057205438613892e-02 5.530182272195816040e-02 1.478886753320693970e-01 2.458389103412628174e-01 -1.146494820713996887e-01 -1.241092607378959656e-01 -1.138456910848617554e-01 -7.637925446033477783e-03 4.599063694477081299e-01 -2.169595360755920410e-01
1.691158860921859741e-01 -2.179846465587615967e-01 -1.575970202684402466e-01 9.993164241313934326e-02 -1.316245943307876587e-01 9.624698013067245483e-02 1.764146387577056885e-01 -1.608264893293380737e-01 -1.485582441091537476e-01 8.667862415313720703e-02 -4.034580662846565247e-02 -1.464395970106124878e-01 9.274271875619888306e-02 -1.178079843521118164e-01 4.809536412358283997e-02 -2.683837153017520905e-02 -2.823043167591094971e-01 -4.293820261955261230e-02 9.279958158731460571e-02 2.644809186458587646e-01 -3.487339615821838379e-02 -2.235421687364578247e-01 -1.262002903968095779e-02 -2.712805867195129395e-01 1.569672822952270508e-01 1.674803197383880615e-01 -4.118167459964752197e-01 1.872119456529617310e-01 -1.023132726550102234e-01 2.887828946113586426e-01 2.645906507968902588e-01 -1.451635956764221191e-01
-7.216526195406913757e-03 1.725805550813674927e-02 6.117894127964973450e-02 -2.926138043403625488e-01 -4.817074909806251526e-02 2.342560291290283203e-01 8.147015236318111420e-03 -4.729577526450157166e-02 -2.560960054397583008e-01 2.334248125553131104e-01 -2.125791311264038086e-01 1.759570837020874023e-01 1.427572518587112427e-01 -2.199251390993595123e-02 2.050917595624923706e-01 1.114549338817596436e-01 -2.854742109775543213e-01 -1.052924916148185730e-01 1.958990991115570068e-01 3.060118481516838074e-02 -3.152562975883483887e-01 -1.379572972655296326e-02 -4.645763337612152100e-02 -4.858669638633728027e-02 1.024943590164184570e-01 6.811186671257019043e-02 -1.333368718624114990e-01 2.288233861327171326e-02 -9.872886538505554199e-02 1.217710226774215698e-01 5.329111814498901367e-01 3.473093360662460327e-02
-9.541156888008117676e-02 -1.480282396078109741e-01 -1.923615783452987671e-01 1.864444017410278320e-01 -1.803272813558578491e-01 2.501451671123504639e-01 -5.524052772670984268e-03 -2.049360722303390503e-01 -2.677510380744934082e-01 1.311064213514328003e-01 -1.609687507152557373e-01 -1.766028255224227905e-01 1.475517153739929199e-01 -8.137810230255126953e-02 -2.531790733337402344e-01 -6.109860911965370178e-02 -1.007593795657157898e-01 -9.181126207113265991e-02 -2.086593955755233765e-02 2.633655667304992676e-01 -2.456465214490890503e-01 -1.149090081453323364e-01 1.089835241436958313e-01 -3.673951700329780579e-02 3.926791846752166748e-01 3.025836646556854248e-01 -5.531111359596252441e-02 -3.183106658980250359e-03 -1.879325322806835175e-02 2.590185105800628662e-01 1.609263867139816284e-01 2.404177375137805939e-02
3.257503360509872437e-02 -1.684965044260025024e-01 1.986121013760566711e-02 -2.039597630500793457e-01 1.022555306553840637e-01 3.975670933723449707e-01 7.304199039936065674e-03 1.194386277347803116e-02 -1.839642822742462158e-01 5.595238506793975830e-02 -3.414750099182128906e-02 -1.654741726815700531e-02 1.540084183216094971e-01 -6.744644790887832642e-02 2.792378664016723633e-01 4.848787933588027954e-02 -1.654326021671295166e-01 1.346585527062416077e-02 1.738490462303161621e-01 1.154918670654296875e-01 -2.886004745960235596e-01 -1.380414962768554688e-01 4.460785165429115295e-02 5.579345673322677612e-02 1.037221923470497131e-01 2.119342237710952759e-01 -2.549905097112059593e-03 1.073621958494186401e-01 1.131181884557008743e-02 2.108928412199020386e-01 4.653062522411346436e-01 -3.255076110363006592e-01
1.971071362495422363e-01 3.364528715610504150e-02 -5.248678103089332581e-02 -2.337748110294342041e-01 1.326337903738021851e-01 3.011822104454040527e-01 -1.138553619384765625e-01 3.312262520194053650e-02 -2.052599936723709106e-01 9.227174520492553711e-02 -2.273072302341461182e-01 -3.664338216185569763e-02 -4.316047206521034241e-02 -3.068653643131256104e-01 1.054894402623176575e-01 1.988547146320343018e-01 -3.436238765716552734e-01 -1.264308989048004150e-01 2.514297366142272949e-01 1.123534291982650757e-01 -2.247465848922729492e-01 -1.729355901479721069e-01 4.716903343796730042e-02 5.671016126871109009e-02 2.811295390129089355e-01 -2.761059440672397614e-03 -1.220962554216384888e-01 -1.092528253793716431e-01 1.114417463541030884e-01 3.167510032653808594e-02 3.318854272365570068e-01 -6.836939603090286255e-02
-1.910828799009323120e-01 -5.083588883280754089e-02 1.227739918977022171e-02 -1.363824456930160522e-01 2.516678273677825928e-01 1.591093838214874268e-01 -8.625072985887527466e-02 -2.128560990095138550e-01 -4.039967954158782959e-01 -5.799047648906707764e-02 -2.801714837551116943e-01 -1.113627571612596512e-02 1.878894306719303131e-02 -1.584061384201049805e-01 -1.557383090257644653e-01 -3.810211643576622009e-02 -1.999697536230087280e-01 5.037430301308631897e-02 1.118336766958236694e-01 5.645474046468734741e-02 1.034462749958038330e-01 -3.035736680030822754e-01 -9.048967063426971436e-02 -4.182605445384979248e-01 6.942827254533767700e-02 -4.012766852974891663e-02 -1.832441193982958794e-03 6.735128164291381836e-02 -5.791443586349487305e-02 1.107748374342918396e-01 3.400661349296569824e-01 1.340023428201675415e-01
1.740212589502334595e-01 9.945420920848846436e-02 1.217019036412239075e-01 -1.740896254777908325e-01 1.970021724700927734e-01 2.052927464246749878e-01 7.295557856559753418e-02 1.535886675119400024e-01 4.880037158727645874e-02 4.205701872706413269e-02 2.232534065842628479e-02 -1.163227185606956482e-01 2.318515032529830933e-01 1.611466705799102783e-01 -1.687902063131332397e-01 2.010335773229598999e-01 2.873788960278034210e-02 2.432639896869659424e-01 -8.694615960121154785e-02 3.083470165729522705e-01 1.431263089179992676e-01 -2.735667526721954346e-01 -4.017022997140884399e-02 -1.636567898094654083e-02 3.033112287521362305e-01 1.731635630130767822e-01 -8.726561814546585083e-02 9.305524080991744995e-02 -1.520447582006454468e-01 3.579061329364776611e-01 2.726115584373474121e-01 1.199865490198135376e-01
-1.488985419273376465e-01 -1.066000312566757202e-01 -1.339842975139617920e-01 -3.328745812177658081e-02 6.983513385057449341e-02 2.557134032249450684e-01 1.285312771797180176e-01 -1.450425982475280762e-01 -6.654209643602371216e-02 4.561739042401313782e-04 -2.022064924240112305e-01 -5.544155836105346680e-02 9.999112039804458618e-02 1.656936854124069214e-01 2.640852034091949463e-01 -1.002279892563819885e-01 -7.698348909616470337e-02 -1.540078073740005493e-01 1.809894889593124390e-01 2.096143215894699097e-01 -3.372547924518585205e-01 -2.141527384519577026e-01 -1.559212431311607361e-02 -8.365607261657714844e-02 4.205868840217590332e-01 1.366358548402786255e-01 -3.355161845684051514e-02 -1.224126294255256653e-01 -1.879354715347290039e-01 4.046070948243141174e-02 3.882852792739868164e-01 -3.706685081124305725e-02
-3.448929172009229660e-03 -1.049161795526742935e-02 2.187189646065235138e-02 -2.789167761802673340e-01 -9.490274824202060699e-03 1.573691517114639282e-01 -1.948357969522476196e-01 -2.529671043157577515e-02 -1.548550128936767578e-01 5.584461987018585205e-02 -2.297455072402954102e-01 -1.037725508213043213e-01 -5.302156135439872742e-02 -4.320983588695526123e-02 1.960307210683822632e-01 9.430025517940521240e-02 -4.219540208578109741e-02 -1.743825525045394897e-01 1.995691210031509399e-01 2.665719687938690186e-01 -2.674004435539245605e-01 -3.696155175566673279e-02 -2.224201858043670654e-01 3.934892266988754272e-02 2.457914501428604126e-01 1.676027625799179077e-01 -1.781431436538696289e-01 9.161198884248733521e-02 8.704452961683273315e-02 1.403387933969497681e-01 5.161078572273254395e-01 -1.620564013719558716e-01
1.569513976573944092e-01 2.109979465603828430e-02 7.776173204183578491e-02 -3.573537245392799377e-02 -2.273867279291152954e-01 -8.041839301586151123e-02 -2.125662118196487427e-01 1.757849156856536865e-01 -2.505910992622375488e-01 -1.983996927738189697e-01 -3.318927884101867676e-01 -8.141168951988220215e-02 2.661302983760833740e-01 -6.005887687206268311e-02 -6.128815934062004089e-02 4.482732713222503662e-02 3.190141171216964722e-02 7.034333795309066772e-02 -1.599190831184387207e-01 1.041821539402008057e-01 1.552273184061050415e-01 -3.816224336624145508e-01 6.101029366254806519e-02 -9.404633939266204834e-02 9.315968304872512817e-02 -1.559626758098602295e-01 -1.430843323469161987e-01 1.612926274538040161e-01 -8.966837078332901001e-02 7.746718078851699829e-02 4.599028229713439941e-01 -6.684057414531707764e-02
8.961221575736999512e-02 -1.858990341424942017e-01 -1.507750060409307480e-02 -3.661646246910095215e-01 1.314059495925903320e-01 3.006598353385925293e-01 -2.920184731483459473e-01 -1.422887444496154785e-01 -2.614357694983482361e-02 -5.994973331689834595e-02 -1.679584383964538574e-02 1.627059727907180786e-01 -8.100916631519794464e-03 1.278722435235977173e-01 1.694259792566299438e-01 -2.670073695480823517e-02 3.486574813723564148e-02 7.774911820888519287e-02 -5.935101956129074097e-02 2.039105892181396484e-01 -2.005650848150253296e-01 -1.734270453453063965e-01 1.566111892461776733e-01 -2.893174290657043457e-01 2.858567237854003906e-01 2.380238771438598633e-01 -4.524111375212669373e-02 -4.502913355827331543e-02 6.103077903389930725e-02 -6.185898557305335999e-02 3.845996856689453125e-01 -6.515573710203170776e-02
2.203890234231948853e-01 -7.723625004291534424e-02 1.430055946111679077e-01 7.607485353946685791e-02 1.079327166080474854e-01 -1.291257888078689575e-01 1.874470114707946777e-01 1.501925438642501831e-01 -9.559923410415649414e-02 -4.732113331556320190e-02 6.317404331639409065e-04 3.042824752628803253e-02 1.578363329172134399e-01 2.812677919864654541e-01 7.293985038995742798e-02 -2.340464387089014053e-03 1.289822757244110107e-01 -1.128182709217071533e-01 -1.511753946542739868e-01 3.067955076694488525e-01 -1.078354343771934509e-01 -4.639580845832824707e-01 -5.057134106755256653e-02 -6.279620341956615448e-03 -6.329197436571121216e-02 3.512086570262908936e-01 3.393055796623229980e-01 7.911165058612823486e-02 2.388889342546463013e-02 -2.463777316734194756e-03 2.937977612018585205e-01 9.762392379343509674e-03
1.746212244033813477e-01 -7.911134511232376099e-02 -1.467335224151611328e-01 9.804039262235164642e-03 8.629561215639114380e-02 1.074232682585716248e-01 1.405514627695083618e-01 8.382412791252136230e-02 9.774301946163177490e-02 2.001855075359344482e-01 -3.213743865489959717e-01 -2.466326951980590820e-01 7.688234746456146240e-02 -5.980752035975456238e-02 -1.370063424110412598e-01 3.759210184216499329e-02 -5.716483667492866516e-02 -2.946484386920928955e-01 -3.449831902980804443e-02 4.014528095722198486e-01 1.138079091906547546e-01 -6.831027567386627197e-02 3.574082553386688232e-01 -3.585539013147354126e-02 -1.095582768321037292e-01 2.833099961280822754e-01 9.866559505462646484e-02 -3.420229628682136536e-02 -3.315429389476776123e-01 1.155217811465263367e-01 3.776792436838150024e-02 1.596733182668685913e-01
1.146498695015907288e-01 -1.965064704418182373e-01 -2.438312470912933350e-01 7.358452677726745605e-02 9.543363936245441437e-03 6.173263490200042725e-02 -2.534595727920532227e-01 -9.800871461629867554e-02 2.520412392914295197e-02 1.535110641270875931e-02 8.345415443181991577e-02 -1.220765635371208191e-01 4.833969846367835999e-02 -2.356803715229034424e-01 -1.543405801057815552e-01 1.485826373100280762e-01 -2.011206448078155518e-01 -3.323994874954223633e-01 -7.770524919033050537e-02 2.848721742630004883e-01 -5.802879855036735535e-02 -2.337561547756195068e-01 2.986524105072021484e-01 -9.109230712056159973e-03 1.336323469877243042e-01 3.910502493381500244e-01 6.386544555425643921e-02 5.312259495258331299e-02 -8.284945040941238403e-02 6.049765646457672119e-02 3.160474300384521484e-01 7.484257221221923828e-02
1.985640823841094971e-01 -1.063372269272804260e-01 -2.289816886186599731e-01 -3.441814333200454712e-02 3.247942030429840088e-02 3.468414247035980225e-01 -1.939653903245925903e-01 -1.610533297061920166e-01 -1.277558412402868271e-02 -1.950034201145172119e-01 -2.306752204895019531e-01 8.809577673673629761e-02 2.422387339174747467e-02 -9.147323668003082275e-02 2.847272753715515137e-01 1.803384870290756226e-01 2.431182563304901123e-02 -3.440030813217163086e-01 2.535093128681182861e-01 1.769309490919113159e-01 -1.448701024055480957e-01 -1.731821596622467041e-01 2.184268832206726074e-01 -7.876646518707275391e-02 2.138660401105880737e-01 1.535687148571014404e-01 -7.617010921239852905e-02 7.987906783819198608e-02 -1.648839265108108521e-01 1.617141515016555786e-01 1.830656081438064575e-01 -3.571286424994468689e-02
1.508018821477890015e-01 -8.500900864601135254e-02 1.029572635889053345e-02 -7.896150648593902588e-02 -8.466739207506179810e-02 2.850484549999237061e-01 4.106809943914413452e-02 -4.215845093131065369e-02 -9.531239420175552368e-02 -9.961802512407302856e-02 -2.696691155433654785e-01 -2.166970074176788330e-01 -6.687894463539123535e-02 -1.352081149816513062e-01 -8.501391112804412842e-02 4.776883497834205627e-02 -4.371441155672073364e-02 -5.684896185994148254e-02 -4.858440079260617495e-04 4.886654019355773926e-01 1.915285177528858185e-02 -1.789380609989166260e-01 1.969514228403568268e-02 2.036655396223068237e-01 1.767501048743724823e-02 3.830583393573760986e-01 -1.597514003515243530e-01 -4.468853473663330078e-01 -6.193601991981267929e-03 -2.314904518425464630e-02 -5.478456616401672363e-02 8.256425708532333374e-02
4.109602887183427811e-03 1.137462072074413300e-02 -8.755230158567428589e-02 -4.559646174311637878e-02 -1.156044974923133850e-01 1.674070805311203003e-01 -1.573306173086166382e-01 8.264882862567901611e-02 2.149283885955810547e-01 -6.797741353511810303e-02 -3.155227303504943848e-01 -1.523586362600326538e-01 3.468035757541656494e-01 -4.422836378216743469e-02 -7.831730693578720093e-02 -1.509475409984588623e-01 -1.531571894884109497e-01 2.444515675306320190e-01 -9.859338402748107910e-02 2.208297401666641235e-01 2.530429959297180176e-01 -3.116563558578491211e-01 -1.022361498326063156e-02 -1.524942070245742798e-01 1.123575344681739807e-01 2.389311492443084717e-01 1.019601449370384216e-01 -8.801927417516708374e-02 -6.129699200391769409e-02 2.322885394096374512e-01 3.469474315643310547e-01 1.557565294206142426e-02
2.058244943618774414e-01 -2.153566777706146240e-01 -6.554157473146915436e-03 -1.218269839882850647e-01 3.828845918178558350e-02 1.926636546850204468e-01 1.039596870541572571e-01 -5.838238075375556946e-02 -3.506799638271331787e-01 3.533908352255821228e-02 -2.155199050903320312e-01 2.718459665775299072e-01 6.380520015954971313e-02 -6.822554767131805420e-02 7.077571749687194824e-02 5.591993778944015503e-02 -5.133139342069625854e-02 -2.303781360387802124e-01 1.715991944074630737e-01 2.772550284862518311e-01 -2.017313539981842041e-01 2.625128999352455139e-02 -1.036894693970680237e-01 -1.133163422346115112e-01 6.295276433229446411e-02 7.978858798742294312e-02 2.580810785293579102e-01 4.465769603848457336e-02 1.018396392464637756e-01 5.138963833451271057e-02 4.986650347709655762e-01 -1.205182150006294250e-01
2.109783701598644257e-02 -8.670846372842788696e-02 -2.103279381990432739e-01 -1.441701650619506836e-01 3.612511605024337769e-02 1.378235518932342529e-01 -2.710386924445629120e-02 -1.170855760574340820e-01 -2.992201829329133034e-03 1.096301898360252380e-01 -2.361050546169281006e-01 -2.805817872285842896e-02 3.256524801254272461e-01 -8.256196230649948120e-02 2.716053724288940430e-01 -5.750800669193267822e-02 -1.473172158002853394e-01 -2.256529182195663452e-01 7.911375910043716431e-02 -2.335329167544841766e-02 -1.330436468124389648e-01 -1.119022145867347717e-01 -1.605537682771682739e-01 -1.655310541391372681e-01 4.770784378051757812e-01 2.909989655017852783e-01 -2.141906917095184326e-01 -3.023439086973667145e-02 -1.423865556716918945e-01 1.167632713913917542e-01 2.716137468814849854e-01 6.466955691576004028e-02
2.923246920108795166e-01 -7.094960659742355347e-02 -1.287720948457717896e-01 1.025390252470970154e-01 4.831694811582565308e-02 1.064251735806465149e-01 -5.237462930381298065e-03 -1.737080365419387817e-01 -1.468708217144012451e-01 4.521302133798599243e-02 4.534447565674781799e-02 -5.446045473217964172e-02 3.301596641540527344e-01 -1.444251984357833862e-01 1.271300250664353371e-03 -1.383699178695678711e-01 -4.063994884490966797e-01 -1.387188881635665894e-01 2.572279274463653564e-01 2.997337579727172852e-01 -1.891827024519443512e-02 -2.070560753345489502e-01 -4.451211169362068176e-02 8.436625450849533081e-02 -1.303526610136032104e-01 1.639814376831054688e-01 -2.378105074167251587e-01 -5.540438927710056305e-03 3.606624528765678406e-02 1.136677116155624390e-01 1.598971635103225708e-01 3.576455414295196533e-01
-1.090115904808044434e-01 -2.044586986303329468e-01 -1.670085340738296509e-01 -2.098867446184158325e-01 1.891639679670333862e-01 1.338540613651275635e-01 1.053708326071500778e-02 -2.265948653221130371e-01 6.392084807157516479e-02 4.348394274711608887e-02 -3.488838076591491699e-01 -7.378622144460678101e-02 1.313477903604507446e-01 3.640335425734519958e-02 -2.141651362180709839e-01 1.198967844247817993e-01 -3.387001808732748032e-03 1.026342511177062988e-01 1.439450681209564209e-01 3.744903802871704102e-01 1.743950694799423218e-01 -1.692932546138763428e-01 -1.198321729898452759e-01 8.126971125602722168e-02 -8.784570544958114624e-02 3.730218410491943359e-01 -2.841981053352355957e-01 1.353469789028167725e-01 -2.083999961614608765e-01 1.176505163311958313e-02 1.861283183097839355e-02 -1.258592456579208374e-01
2.872990667819976807e-01 -3.737804293632507324e-01 -1.589365303516387939e-01 1.063116639852523804e-01 -1.578378528356552124e-01 2.435708791017532349e-01 -8.112957328557968140e-02 -1.803367957472801208e-02 -1.327347457408905029e-01 -1.475199311971664429e-01 -4.452555626630783081e-02 1.851668506860733032e-01 6.211876496672630310e-02 7.907162606716156006e-02 -1.930900476872920990e-02 1.894220113754272461e-01 6.321100890636444092e-02 3.247392177581787109e-02 -6.150057911872863770e-02 5.630383267998695374e-02 -2.037266641855239868e-01 -3.318392336368560791e-01 2.300315946340560913e-01 -1.722670644521713257e-01 2.610061466693878174e-01 1.882656365633010864e-01 6.134680006653070450e-03 3.508880734443664551e-02 -9.090020507574081421e-02 2.911733090877532959e-01 2.862425446510314941e-01 4.463122412562370300e-02
2.137516140937805176e-01 -1.422947943210601807e-01 3.364560008049011230e-01 -9.963841736316680908e-02 1.192736625671386719e-01 2.144964635372161865e-01 -2.517068088054656982e-01 -2.595862448215484619e-01 1.223362162709236145e-01 -2.941960841417312622e-02 -1.517249345779418945e-01 5.486213043332099915e-02 1.685089766979217529e-01 -1.943165622651576996e-02 2.756689786911010742e-01 1.141720116138458252e-01 7.371824234724044800e-02 -7.635469734668731689e-02 9.817803651094436646e-02 1.677894033491611481e-02 -1.178346276283264160e-01 -3.213465809822082520e-01 7.240948826074600220e-02 -1.799283325672149658e-01 2.175185382366180420e-01 8.502843230962753296e-02 1.257629841566085815e-01 4.799124225974082947e-02 -1.215345337986946106e-01 1.236698776483535767e-01 3.585248887538909912e-01 -2.303751111030578613e-01
1.392879337072372437e-01 1.096145883202552795e-01 -2.593741416931152344e-01 1.517845224589109421e-02 -2.186661399900913239e-02 4.523792266845703125e-01 -1.312369257211685181e-01 2.111754715442657471e-01 1.051513105630874634e-01 -2.852783352136611938e-02 -1.449322998523712158e-01 -2.501873075962066650e-01 -2.517459169030189514e-02 5.467677861452102661e-02 5.039188265800476074e-02 1.366294175386428833e-01 -1.392500102519989014e-01 -3.550450317561626434e-03 -1.686169356107711792e-01 1.001724898815155029e-01 -1.774254590272903442e-01 -3.671671152114868164e-01 -1.235664039850234985e-01 -2.322715520858764648e-01 1.712393909692764282e-01 2.225595414638519287e-01 -1.924015432596206665e-01 2.022768408060073853e-01 -5.153875425457954407e-02 1.043613478541374207e-01 1.993518173694610596e-01 -1.018659397959709167e-01
1.469966918230056763e-01 -3.239675462245941162e-01 6.659005582332611084e-02 4.746739566326141357e-02 2.129681594669818878e-02 -7.604350894689559937e-02 -2.909314334392547607e-01 9.637782722711563110e-02 -3.580273687839508057e-01 -3.621808812022209167e-02 -2.399711608886718750e-01 9.691277891397476196e-02 2.187807857990264893e-02 -2.892556227743625641e-02 8.972716517746448517e-03 -2.803424894809722900e-01 1.309522613883018494e-02 -1.830883622169494629e-01 -7.314191758632659912e-02 1.072303056716918945e-01 -3.637528121471405029e-01 -1.724286377429962158e-01 -1.303377095609903336e-02 -2.119917720556259155e-01 1.620224118232727051e-01 1.864898055791854858e-01 7.089918944984674454e-03 9.513854235410690308e-02 -8.380689471960067749e-02 2.736460566520690918e-01 2.552779316902160645e-01 1.233669668436050415e-01
4.583973437547683716e-02 1.280549019575119019e-01 -4.696829617023468018e-02 -3.547812104225158691e-01 2.004560381174087524e-01 1.819891184568405151e-01 -2.403791248798370361e-01 4.872680455446243286e-02 -3.561780452728271484e-01 5.184983834624290466e-02 -2.945883572101593018e-01 -5.401601642370223999e-02 1.639023423194885254e-01 1.460647881031036377e-01 8.134960383176803589e-02 8.622797578573226929e-02 6.126214563846588135e-02 1.960471831262111664e-02 4.067306593060493469e-02 1.558189094066619873e-01 -1.831860244274139404e-01 -1.181111671030521393e-02 -1.083099981769919395e-03 9.674368053674697876e-02 5.148222297430038452e-02 5.442856550216674805e-01 -5.710697546601295471e-02 -1.746780984103679657e-02 -9.522590041160583496e-02 -1.497601270675659180e-01 1.296167522668838501e-01 1.207238435745239258e-01
1.977485977113246918e-02 -9.577078372240066528e-02 -1.798691004514694214e-01 -3.326226770877838135e-02 -1.561291813850402832e-01 1.472054719924926758e-01 -1.327408254146575928e-01 -4.591974988579750061e-02 -2.797749042510986328e-01 -2.904390171170234680e-02 -2.774378657341003418e-01 8.137819170951843262e-02 2.139267176389694214e-01 1.164848133921623230e-01 2.600005269050598145e-01 2.682405523955821991e-02 -2.497600913047790527e-01 -2.729557454586029053e-01 1.719624996185302734e-01 2.508889138698577881e-01 -3.019421398639678955e-01 -1.208709329366683960e-01 -5.081640928983688354e-02 -2.761239111423492432e-01 1.861630678176879883e-01 1.999962329864501953e-01 1.186139658093452454e-01 8.636221289634704590e-03 -2.031834097579121590e-03 1.897657066583633423e-01 2.394238561391830444e-01 6.850931048393249512e-02
9.089856594800949097e-02 -4.080596193671226501e-02 -5.270319059491157532e-02 9.347696602344512939e-02 5.762042105197906494e-02 1.426712870597839355e-01 1.220031604170799255e-01 -1.669112145900726318e-01 -1.748356223106384277e-01 1.035390421748161316e-01 -3.829051256179809570e-01 -1.817897520959377289e-02 6.559590250253677368e-02 -1.165328826755285263e-02 -2.388600111007690430e-01 1.706115156412124634e-01 -1.658361405134201050e-01 -3.331380188465118408e-01 -1.780337654054164886e-02 -4.269360378384590149e-02 1.021243073046207428e-02 -8.471064269542694092e-02 -7.889467477798461914e-02 -2.702996693551540375e-02 3.315524160861968994e-01 1.462162733078002930e-01 -3.308685123920440674e-01 -1.164535507559776306e-01 5.990279465913772583e-02 -1.144809946417808533e-01 4.544532895088195801e-01 -2.967711351811885834e-02
5.810089036822319031e-02 -4.948785528540611267e-03 1.570355147123336792e-01 7.990553975105285645e-02 6.002142652869224548e-02 1.047765091061592102e-01 8.908928185701370239e-02 2.100429385900497437e-01 1.018252149224281311e-01 -1.766966581344604492e-01 -8.453013375401496887e-03 1.565508693456649780e-01 2.638856768608093262e-01 -4.197301343083381653e-02 -8.158975839614868164e-02 -9.135387092828750610e-02 1.504607796669006348e-01 1.144949942827224731e-01 -1.257489323616027832e-01 3.786932826042175293e-01 -6.358083337545394897e-02 -3.716909885406494141e-01 -7.512628287076950073e-02 2.998747490346431732e-02 1.787246912717819214e-01 4.609071910381317139e-01 -1.550783663988113403e-01 -2.493056356906890869e-01 5.994661711156368256e-03 8.510081470012664795e-02 2.266785055398941040e-01 -1.157533377408981323e-01
1.590492390096187592e-02 1.902557313442230225e-01 -8.815746009349822998e-02 -3.388790190219879150e-01 2.318619191646575928e-02 1.638210862874984741e-01 1.769759058952331543e-01 -3.665148466825485229e-02 6.199979782104492188e-02 -2.184624969959259033e-02 -1.037637889385223389e-01 9.122711420059204102e-02 9.105305373668670654e-02 1.711392104625701904e-01 -4.983738064765930176e-02 2.043336778879165649e-01 8.443953096866607666e-02 3.945471346378326416e-02 6.079264357686042786e-02 8.185500651597976685e-02 2.891359664499759674e-02 -3.247930705547332764e-01 -2.886998951435089111e-01 1.451341360807418823e-01 1.397655457258224487e-01 5.087854862213134766e-01 -5.254786461591720581e-02 1.985730230808258057e-01 -3.058068752288818359e-01 6.001274660229682922e-02 7.212733477354049683e-02 1.514672487974166870e-01
-2.226358465850353241e-02 -2.936124987900257111e-02 6.413803249597549438e-02 -3.603745698928833008e-01 -2.315980941057205200e-02 7.313425187021493912e-03 4.063144698739051819e-02 -2.702434062957763672e-01 3.393075242638587952e-02 -1.192705519497394562e-02 -2.869966626167297363e-01 3.056872189044952393e-01 4.717526957392692566e-02 5.507967434823513031e-03 -7.999307662248611450e-02 -1.107010710984468460e-02 1.266893744468688965e-01 -1.539194136857986450e-01 -2.488685697317123413e-01 1.315211504697799683e-01 -2.489644140005111694e-01 -1.530078649520874023e-01 1.175824105739593506e-01 -3.100006878376007080e-01 3.020435273647308350e-01 4.658763110637664795e-02 -1.174346879124641418e-01 1.060503721237182617e-01 4.609239101409912109e-02 4.617897793650627136e-02 4.060482978820800781e-01 -4.047098010778427124e-02
-1.226544529199600220e-01 1.360316425561904907e-01 1.657956093549728394e-02 -2.514647543430328369e-01 1.040730401873588562e-01 1.576432026922702789e-02 -3.476219177246093750e-01 -1.574906110763549805e-01 9.128434956073760986e-02 1.835245825350284576e-02 -4.866090416908264160e-01 9.573232382535934448e-02 1.869283765554428101e-01 -2.333472967147827148e-01 -1.512096822261810303e-01 5.479417368769645691e-02 -1.177299618721008301e-01 1.868636608123779297e-01 -1.840023845434188843e-01 1.029454544186592102e-02 -1.018390059471130371e-01 -2.419817298650741577e-01 8.684748411178588867e-02 -1.222648099064826965e-01 -1.724805533885955811e-01 2.067405134439468384e-01 5.444860085844993591e-02 -9.266140311956405640e-02 1.988199353218078613e-02 2.677403092384338379e-01 2.137841582298278809e-01 1.873302645981311798e-02
8.716198615729808807e-03 -1.041679382324218750e-01 1.541821807622909546e-01 1.215403303503990173e-01 -6.072112545371055603e-02 1.201037666760385036e-03 4.593785852193832397e-02 2.456694394350051880e-01 1.574312336742877960e-02 -1.014430671930313110e-01 -4.089035466313362122e-02 -1.105176005512475967e-02 2.626663744449615479e-01 3.950951993465423584e-02 -8.967940509319305420e-02 -1.327665988355875015e-02 -3.268075287342071533e-01 2.225044667720794678e-01 -5.529833957552909851e-02 2.764518260955810547e-01 2.296814322471618652e-01 -2.459523677825927734e-01 2.118634432554244995e-01 -1.009874418377876282e-01 4.630742128938436508e-03 3.721486628055572510e-01 -7.584466785192489624e-02 9.459561109542846680e-02 7.212649285793304443e-02 1.329924762248992920e-01 4.469952881336212158e-01 1.150403842329978943e-01
3.112876415252685547e-01 -1.961946338415145874e-01 2.261643670499324799e-02 -2.459509372711181641e-01 6.279075890779495239e-02 -6.093666702508926392e-02 -1.457726806402206421e-01 -2.483106404542922974e-01 -1.375365629792213440e-02 1.821877211332321167e-01 -1.744291745126247406e-02 -1.587964594364166260e-02 2.152191549539566040e-01 -8.147505670785903931e-02 -1.322328150272369385e-01 -1.551564317196607590e-02 -1.943283528089523315e-01 -1.643496453762054443e-01 8.355762064456939697e-02 1.614498794078826904e-01 -3.835044503211975098e-01 -2.706721127033233643e-01 -8.770081400871276855e-02 -1.306041702628135681e-02 1.360483616590499878e-01 2.166992872953414917e-01 -1.278930008411407471e-01 -3.510847687721252441e-02 -1.855439133942127228e-02 1.831491477787494659e-02 3.709968328475952148e-01 -2.470230162143707275e-01
1.140794083476066589e-01 -7.903690636157989502e-02 2.086373418569564819e-01 -2.075338969007134438e-03 -1.787446439266204834e-01 4.154565185308456421e-02 -2.992860376834869385e-01 1.271181255578994751e-01 -1.532331109046936035e-01 2.681818790733814240e-02 -1.444842666387557983e-01 -6.711002439260482788e-02 8.764264732599258423e-02 5.797598883509635925e-02 -1.419254988431930542e-01 -5.011271312832832336e-02 -5.060020834207534790e-02 1.648613214492797852e-01 1.417798269540071487e-02 3.671387135982513428e-01 4.252792000770568848e-01 -2.876427471637725830e-01 5.711432918906211853e-02 -7.812882959842681885e-02 1.019764095544815063e-01 1.289724260568618774e-01 -2.871156483888626099e-02 1.772378087043762207e-01 -1.176507323980331421e-01 1.129389181733131409e-01 4.342344701290130615e-01 -4.896295443177223206e-02
2.442198395729064941e-01 8.798546344041824341e-02 -1.072970703244209290e-01 -4.089766740798950195e-01 1.851540058851242065e-03 1.318236738443374634e-01 1.529387682676315308e-01 -1.187464036047458649e-02 2.704587951302528381e-02 -1.668514907360076904e-01 -2.365468293428421021e-01 1.060208231210708618e-01 3.343196213245391846e-01 7.989072799682617188e-02 1.618912667036056519e-01 -1.418005526065826416e-01 -1.382604837417602539e-01 -3.621415495872497559e-01 -1.078666886314749718e-03 1.294849514961242676e-01 -2.655450105667114258e-01 -7.166833430528640747e-02 9.355986118316650391e-02 -8.351714909076690674e-02 -1.673134416341781616e-02 1.522016674280166626e-01 2.119211703538894653e-01 2.280132472515106201e-01 -7.742107659578323364e-02 6.562832742929458618e-02 1.939724236726760864e-01 1.612868458032608032e-01
-1.093936786055564880e-01 -1.605105549097061157e-01 -1.191918179392814636e-01 -9.890749305486679077e-02 8.796254172921180725e-03 4.974003881216049194e-02 -1.871451288461685181e-01 1.869372725486755371e-01 2.392033040523529053e-01 1.130899861454963684e-01 -2.184021472930908203e-01 -1.335561424493789673e-01 2.924758195877075195e-01 -5.099290609359741211e-02 -1.476689577102661133e-01 -1.629599481821060181e-01 1.919532893225550652e-03 8.495533466339111328e-02 3.268688172101974487e-02 1.693814545869827271e-01 1.973830610513687134e-01 -5.160370469093322754e-01 -4.045425727963447571e-02 -1.407979149371385574e-02 1.325923502445220947e-01 1.800727099180221558e-01 9.012196958065032959e-02 -1.006816476583480835e-01 1.526602059602737427e-01 1.924459636211395264e-01 3.478805422782897949e-01 3.880719887092709541e-03
1.184475943446159363e-01 -8.944458514451980591e-02 3.154967352747917175e-02 -1.839500665664672852e-01 2.600513212382793427e-02 3.580491617321968079e-02 2.167489379644393921e-01 2.150910943746566772e-01 -8.536480367183685303e-02 4.298141598701477051e-02 -1.556622982025146484e-01 -1.378613859415054321e-01 -1.911044091684743762e-04 1.907064169645309448e-01 -8.319218456745147705e-02 -1.044194921851158142e-01 -2.150900363922119141e-01 -3.326734006404876709e-01 2.167647778987884521e-01 -1.726151094771921635e-03 -4.176098480820655823e-02 -3.061309456825256348e-01 8.403858542442321777e-02 4.725365713238716125e-02 1.191352456808090210e-01 -1.762658124789595604e-03 -3.962801769375801086e-03 -2.177860289812088013e-01 -1.093485280871391296e-01 -2.547283470630645752e-01 5.390448570251464844e-01 -6.027721986174583435e-02
1.473545432090759277e-01 1.589556038379669189e-01 3.579098731279373169e-02 -6.857275217771530151e-02 8.931576274335384369e-03 1.096717864274978638e-01 2.395166903734207153e-01 2.066840790212154388e-02 -3.001113422214984894e-02 -2.982371300458908081e-02 6.730624288320541382e-02 1.423050463199615479e-01 3.322859704494476318e-01 8.584554493427276611e-02 -8.267901092767715454e-02 2.091462761163711548e-01 -1.113158687949180603e-01 2.630806565284729004e-01 -8.519329130649566650e-02 3.417519927024841309e-01 8.811294287443161011e-02 -3.723519444465637207e-01 1.569399982690811157e-01 1.894042640924453735e-02 1.877332776784896851e-01 2.567622065544128418e-01 -1.421938370913267136e-02 -1.004161387681961060e-01 1.077894493937492371e-01 1.507910937070846558e-01 3.716139197349548340e-01 1.457310169935226440e-01
9.514806419610977173e-02 -1.263703703880310059e-01 6.165259703993797302e-02 -3.233894705772399902e-02 1.787685900926589966e-01 1.596533954143524170e-01 5.363253504037857056e-02 3.019654154777526855e-01 2.381520532071590424e-02 2.583829760551452637e-01 -3.601096570491790771e-01 -1.190448999404907227e-01 -1.357831507921218872e-01 6.555774062871932983e-02 1.029915511608123779e-01 1.568719446659088135e-01 -6.836916506290435791e-02 3.581601008772850037e-02 -1.857581287622451782e-01 9.912932664155960083e-02 -1.916985660791397095e-01 -2.591199576854705811e-01 1.947996616363525391e-01 5.850953608751296997e-02 -1.216513756662607193e-02 3.622959852218627930e-01 -2.252527624368667603e-01 -1.995434518903493881e-03 -3.290446996688842773e-01 1.394514590501785278e-01 1.982982307672500610e-01 -6.894238293170928955e-02
3.844594657421112061e-01 -4.282692074775695801e-02 3.859572112560272217e-01 8.324726670980453491e-02 -6.550768017768859863e-02 1.721636056900024414e-01 1.120817475020885468e-02 1.698982864618301392e-01 5.319163948297500610e-02 1.585446298122406006e-01 -2.649803757667541504e-01 1.816581487655639648e-01 2.056505829095840454e-01 -1.143990829586982727e-01 1.062429696321487427e-01 3.812949871644377708e-03 5.260746553540229797e-02 -1.732445210218429565e-01 1.853897608816623688e-02 -7.929828763008117676e-02 1.748782843351364136e-01 -8.293030411005020142e-02 -4.263502359390258789e-02 -3.589304164052009583e-02 2.581177353858947754e-01 1.650301367044448853e-01 7.689824700355529785e-02 -1.020221784710884094e-01 -1.917807757854461670e-02 3.550129476934671402e-03 4.766196012496948242e-01 -1.263818442821502686e-01
2.607867717742919922e-01 9.684094786643981934e-02 1.201073527336120605e-01 -1.594891697168350220e-01 -9.670761227607727051e-02 1.031805798411369324e-01 1.779420822858810425e-01 -1.036355271935462952e-02 2.045328319072723389e-01 3.012377768754959106e-02 -1.011049151420593262e-01 -1.234903931617736816e-01 2.075916528701782227e-01 1.147245317697525024e-01 -1.533689051866531372e-01 1.510367989540100098e-01 -1.428257972002029419e-01 3.905921876430511475e-01 -4.496378451585769653e-02 2.701689004898071289e-01 1.068416833877563477e-01 -2.218080610036849976e-01 -5.830173194408416748e-02 -1.621994972229003906e-01 2.065153121948242188e-01 1.818968355655670166e-01 -1.018491685390472412e-01 2.308946847915649414e-02 2.997590042650699615e-02 6.382457166910171509e-02 4.796943962574005127e-01 1.267249602824449539e-02
1.496879458427429199e-01 -2.620575204491615295e-02 1.213886067271232605e-01 -2.546365559101104736e-01 1.081949248909950256e-01 2.659654989838600159e-02 -1.063871309161186218e-01 -1.092321202158927917e-01 -4.504513740539550781e-02 5.261008068919181824e-02 -1.694704294204711914e-01 -1.137495487928390503e-01 4.126595333218574524e-02 -2.138720154762268066e-01 1.640557497739791870e-01 5.320187285542488098e-02 -1.942790150642395020e-01 -1.075798869132995605e-01 7.542134076356887817e-02 -1.328941155225038528e-02 -2.392904609441757202e-01 -1.486895680427551270e-01 1.316656172275543213e-02 -1.371099054813385010e-01 2.498576492071151733e-01 2.203118056058883667e-01 1.373006999492645264e-01 1.078335642814636230e-01 6.915386766195297241e-02 8.013819158077239990e-02 5.697273015975952148e-01 -3.275064826011657715e-01
3.475573956966400146e-01 -7.894372195005416870e-02 -3.046557009220123291e-01 -1.973132602870464325e-02 -3.104436695575714111e-01 1.851360052824020386e-01 -1.875133812427520752e-01 8.059151470661163330e-02 5.794487893581390381e-02 7.364559918642044067e-02 -1.465263515710830688e-01 -4.671640694141387939e-02 1.442785859107971191e-01 -5.243141949176788330e-02 -8.630634099245071411e-02 6.511250138282775879e-02 -2.548774331808090210e-02 -1.309145390987396240e-01 -1.360457390546798706e-01 1.681226491928100586e-01 -8.483835309743881226e-02 -3.213957548141479492e-01 1.978652477264404297e-01 1.241511013358831406e-02 4.301480650901794434e-01 2.372833043336868286e-01 3.728819638490676880e-02 -6.272459775209426880e-02 -1.591103821992874146e-01 1.907679885625839233e-01 1.304793506860733032e-01 -4.972799215465784073e-03
-1.286524981260299683e-01 -1.403778344392776489e-01 2.341396361589431763e-02 -6.691405177116394043e-02 -1.507562845945358276e-01 6.790340691804885864e-02 -1.511305272579193115e-01 -1.872772127389907837e-01 3.317756578326225281e-02 -1.438006013631820679e-01 -7.714779675006866455e-02 -9.290914051234722137e-03 1.947253793478012085e-01 -7.679026573896408081e-02 3.908209800720214844e-01 3.077021799981594086e-02 5.242089554667472839e-02 -1.756341457366943359e-01 -1.058820858597755432e-01 1.509618163108825684e-01 -1.267734467983245850e-01 -4.137174189090728760e-01 5.853327736258506775e-02 -3.095007501542568207e-02 4.079902768135070801e-01 2.459468543529510498e-01 -1.818006485700607300e-01 1.301997303962707520e-01 -1.209037005901336670e-02 8.890808373689651489e-02 3.179530799388885498e-01 5.326877906918525696e-02
3.468036651611328125e-01 5.767286941409111023e-02 2.367824763059616089e-01 3.349708914756774902e-01 -5.231659859418869019e-02 2.635410754010081291e-03 5.082595720887184143e-02 5.907420441508293152e-02 -4.849669709801673889e-02 1.216531917452812195e-01 -4.309421479701995850e-01 1.125460118055343628e-01 9.718773514032363892e-02 -1.195067614316940308e-01 -1.175927370786666870e-01 -1.636093556880950928e-01 -3.993663936853408813e-02 4.346302896738052368e-02 -1.714946031570434570e-01 1.554355770349502563e-01 1.131362617015838623e-01 -1.411366164684295654e-01 1.754670292139053345e-01 -1.492436081171035767e-01 1.789057552814483643e-01 3.984369337558746338e-02 -7.219187170267105103e-02 -3.036204278469085693e-01 7.104352861642837524e-02 1.196916252374649048e-01 3.550382852554321289e-01 1.437128800898790359e-02
1.358360052108764648e-01 -1.616858243942260742e-01 -1.326756086200475693e-02 1.266035586595535278e-01 -9.015491604804992676e-02 4.064044356346130371e-02 -2.737005241215229034e-02 -1.662097126245498657e-02 -1.162894666194915771e-01 -1.169133838266134262e-02 -1.780675053596496582e-01 1.390542536973953247e-01 3.569488525390625000e-01 -9.277234971523284912e-02 -1.370721161365509033e-01 -2.075323760509490967e-01 -1.736759543418884277e-01 9.767427295446395874e-02 -2.092651873826980591e-01 2.788684666156768799e-01 -1.037805825471878052e-01 -5.792561173439025879e-01 -1.699810288846492767e-02 8.631225675344467163e-02 -5.163402296602725983e-03 2.086069136857986450e-01 9.869869053363800049e-02 6.876325607299804688e-02 2.220815792679786682e-02 -1.738494485616683960e-01 2.477225959300994873e-01 -2.021067962050437927e-02
-1.105897128582000732e-01 9.849222749471664429e-02 7.123710960149765015e-02 -2.307335883378982544e-01 -1.110099256038665771e-01 3.536214530467987061e-01 -3.345596194267272949e-01 -5.925203673541545868e-03 3.186011919751763344e-03 -3.813718259334564209e-02 -3.170488926116377115e-04 -1.590704917907714844e-01 8.123873919248580933e-02 -2.663099467754364014e-01 2.774390205740928650e-02 -1.254114806652069092e-01 -1.623809337615966797e-01 1.399300098419189453e-01 -2.709494717419147491e-02 1.452267169952392578e-02 -3.114420771598815918e-01 -2.453861385583877563e-01 -9.672632068395614624e-02 -1.756484359502792358e-01 4.860321804881095886e-02 3.507481515407562256e-01 -7.684018462896347046e-02 7.084492594003677368e-02 6.440193206071853638e-02 1.067114546895027161e-01 3.808375895023345947e-01 -9.186533838510513306e-02
-2.118053436279296875e-01 -2.317118048667907715e-01 -1.306422948837280273e-01 -1.349121779203414917e-01 1.555013805627822876e-01 1.346848625689744949e-02 2.701229602098464966e-02 2.504974044859409332e-02 -1.130411401391029358e-01 -2.265233695507049561e-01 -7.989796996116638184e-02 9.209506958723068237e-02 9.210208803415298462e-02 -4.783788621425628662e-01 -9.345485270023345947e-02 1.552147697657346725e-02 -3.613643720746040344e-02 -1.706072092056274414e-01 2.248756736516952515e-01 2.615371346473693848e-01 -5.602607503533363342e-02 -3.039615452289581299e-01 6.405621767044067383e-02 -1.496998220682144165e-01 1.355034648440778255e-03 1.535896509885787964e-01 9.667039662599563599e-02 1.886650919914245605e-01 -6.088307499885559082e-02 2.366742044687271118e-01 3.116233646869659424e-01 1.356834620237350464e-01
5.606549978256225586e-02 -1.703126132488250732e-01 -3.521215915679931641e-02 -1.253906488418579102e-01 -2.646920830011367798e-02 3.048045933246612549e-01 1.819284111261367798e-01 -7.552921772003173828e-02 -2.143008112907409668e-01 9.284109622240066528e-02 -1.719688773155212402e-01 -2.702356316149234772e-02 7.274119555950164795e-02 6.556827109307050705e-03 1.157189086079597473e-01 5.264180712401866913e-03 -2.642812430858612061e-01 -1.955319792032241821e-01 -1.335445195436477661e-01 1.842849999666213989e-01 -2.161391973495483398e-01 -1.530818045139312744e-01 -2.050876170396804810e-01 -3.218933939933776855e-01 2.669323086738586426e-01 2.595551311969757080e-01 -6.317444890737533569e-02 -1.771057397127151489e-01 -9.212790429592132568e-02 2.028493136167526245e-01 2.458156198263168335e-01 -2.348171025514602661e-01
1.536341905593872070e-01 -7.840993255376815796e-02 -2.042705267667770386e-01 -1.422590166330337524e-01 9.060712158679962158e-02 4.422672465443611145e-02 2.762899994850158691e-01 -8.717545121908187866e-02 5.675972998142242432e-02 1.038144528865814209e-01 -4.764474034309387207e-01 -2.282764464616775513e-01 1.300031840801239014e-01 -1.063567399978637695e-01 -1.231429204344749451e-01 -2.012488096952438354e-01 8.784646540880203247e-02 -3.417634367942810059e-01 1.290310472249984741e-01 1.855261176824569702e-01 -7.282956503331661224e-04 -1.745585650205612183e-01 1.133043915033340454e-01 -1.346033662557601929e-01 9.597927331924438477e-02 -3.045218996703624725e-02 -1.481879651546478271e-01 -2.782817482948303223e-01 -6.697566062211990356e-02 -7.267574965953826904e-02 2.605989277362823486e-01 -1.138391494750976562e-01
1.391862630844116211e-01 2.008207589387893677e-01 1.345988065004348755e-01 -1.668922901153564453e-01 -1.942827366292476654e-03 4.621839150786399841e-02 6.027737259864807129e-02 1.246556416153907776e-01 1.868361793458461761e-02 3.705869615077972412e-02 -6.656961143016815186e-02 -1.238617748022079468e-01 3.225521743297576904e-01 6.019561737775802612e-02 -2.510330080986022949e-01 1.493105739355087280e-01 -1.239169389009475708e-01 3.187330961227416992e-01 7.919765263795852661e-02 3.802137076854705811e-01 2.046189829707145691e-02 -3.381588757038116455e-01 1.861889474093914032e-02 -1.177264600992202759e-01 1.861189752817153931e-01 2.026615291833877563e-01 -7.900833338499069214e-02 -6.153073161840438843e-02 1.325571443885564804e-02 2.088395208120346069e-01 3.135369122028350830e-01 1.842641234397888184e-01
1.584568992257118225e-02 -1.041734963655471802e-01 3.409257903695106506e-02 -2.087995558977127075e-01 -7.145363092422485352e-02 6.121199950575828552e-02 -1.617068052291870117e-01 -2.688457667827606201e-01 1.901852488517761230e-01 8.912771195173263550e-02 -1.500636935234069824e-01 5.905739963054656982e-02 1.459809094667434692e-01 -3.079133331775665283e-01 4.869887232780456543e-02 -6.274785101413726807e-02 -1.906359493732452393e-01 -1.780336201190948486e-01 1.384808570146560669e-01 1.439368575811386108e-01 4.231302440166473389e-02 -3.167619407176971436e-01 1.781204789876937866e-01 -9.457854181528091431e-02 -2.103584585711359978e-03 8.323834091424942017e-02 7.508195936679840088e-02 -2.549608945846557617e-01 1.980357021093368530e-01 2.617258429527282715e-01 4.310030639171600342e-01 -1.500527411699295044e-01
1.659546941518783569e-01 1.021613460034132004e-02 1.507255733013153076e-01 5.871796607971191406e-02 -2.338097393512725830e-01 -2.157608233392238617e-02 -3.562913835048675537e-01 1.168283820152282715e-02 -1.470588743686676025e-01 5.835442617535591125e-02 -1.569908112287521362e-01 4.988935962319374084e-02 2.576476633548736572e-01 -1.522309631109237671e-01 -1.634211540222167969e-01 2.649318799376487732e-02 -1.153018772602081299e-01 8.672478795051574707e-02 -1.112509667873382568e-01 7.583625614643096924e-02 3.204308748245239258e-01 -3.307026028633117676e-01 1.726092100143432617e-01 -2.071733027696609497e-01 -6.025165691971778870e-02 1.950213462114334106e-01 -1.094525530934333801e-01 1.148889139294624329e-01 4.526085779070854187e-02 9.724856168031692505e-02 4.390667974948883057e-01 4.217870533466339111e-03
7.765185832977294922e-02 1.236100960522890091e-02 3.239586949348449707e-01 -1.228043809533119202e-01 1.219131983816623688e-02 2.507423162460327148e-01 -1.990862935781478882e-01 -5.993612855672836304e-02 1.609437763690948486e-01 -2.046129107475280762e-02 -2.884715497493743896e-01 2.572727389633655548e-02 1.382817327976226807e-01 -6.944553554058074951e-02 9.528198093175888062e-02 -1.600892469286918640e-02 -1.536493450403213501e-01 -1.027445420622825623e-01 2.722944915294647217e-01 3.137104809284210205e-01 -2.258992642164230347e-01 -1.221325397491455078e-01 3.211449980735778809e-01 1.963922753930091858e-02 2.544600665569305420e-01 1.123931407928466797e-01 1.688875257968902588e-01 6.684089452028274536e-02 -1.221288111992180347e-03 2.371668964624404907e-01 1.030685901641845703e-01 -2.657540142536163330e-01
9.812570363283157349e-02 1.280497759580612183e-01 9.281602688133716583e-03 1.070076972246170044e-01 8.679367601871490479e-03 3.572704792022705078e-01 -3.473773002624511719e-01 1.360913366079330444e-01 -1.249766722321510315e-01 -1.287919729948043823e-01 -1.455968022346496582e-01 -1.589611023664474487e-01 1.149823293089866638e-01 -1.853896677494049072e-01 -1.345041692256927490e-01 -3.350198268890380859e-02 -1.075741350650787354e-01 2.851132452487945557e-01 -3.167646005749702454e-02 2.841721177101135254e-01 -1.517406105995178223e-01 -3.009705841541290283e-01 -1.530951708555221558e-01 6.677012890577316284e-02 2.724354565143585205e-01 1.549392640590667725e-01 -1.635966897010803223e-01 2.992734499275684357e-02 -2.493828684091567993e-01 1.502978652715682983e-01 1.521745771169662476e-01 -1.009308826178312302e-02
-9.670463949441909790e-02 1.158436313271522522e-01 -2.252117246389389038e-01 -2.912965416908264160e-01 1.201624646782875061e-01 2.710870802402496338e-01 5.059882253408432007e-02 -6.100056320428848267e-02 7.914935797452926636e-02 2.677640020847320557e-01 -3.140866756439208984e-01 1.236863434314727783e-01 3.108102083206176758e-01 7.876115292310714722e-02 -5.111925303936004639e-02 1.940086856484413147e-02 -1.399717479944229126e-01 6.455265730619430542e-02 4.866309091448783875e-02 2.221988886594772339e-01 1.211858764290809631e-01 -1.909720301628112793e-01 -1.044790968298912048e-01 1.040516886860132217e-02 -2.574537396430969238e-01 2.356298863887786865e-01 4.934703931212425232e-03 -8.599746972322463989e-02 1.036835685372352600e-01 3.200078606605529785e-01 2.632958292961120605e-01 -1.884668692946434021e-02
1.421326845884323120e-01 -1.003518477082252502e-01 2.716111242771148682e-01 -2.268168330192565918e-01 -7.035500556230545044e-02 1.431419104337692261e-01 -1.086986288428306580e-01 -2.363655157387256622e-02 -1.415904462337493896e-01 1.021812409162521362e-01 -2.638627290725708008e-01 -2.261161357164382935e-01 1.280425637960433960e-01 -1.172851249575614929e-01 3.960540592670440674e-01 1.810052096843719482e-01 -8.523903042078018188e-02 -7.084529101848602295e-02 3.125054538249969482e-01 9.349030256271362305e-02 -1.590308845043182373e-01 -8.154696971178054810e-02 8.505944907665252686e-02 -9.489778429269790649e-02 9.575475007295608521e-02 1.867975145578384399e-01 -2.370923906564712524e-01 1.623524278402328491e-01 -3.664961829781532288e-02 2.690199613571166992e-01 2.138961106538772583e-01 -1.507191658020019531e-01
2.489154785871505737e-01 -2.239933609962463379e-02 1.780112832784652710e-01 -1.617679148912429810e-01 3.938926756381988525e-02 1.189608350396156311e-01 -5.785745382308959961e-02 3.798538073897361755e-02 2.170509546995162964e-01 4.219296574592590332e-02 1.467415969818830490e-02 1.794375851750373840e-02 8.773481100797653198e-02 -2.777756154537200928e-01 -9.788561612367630005e-02 3.172231838107109070e-02 -9.170861914753913879e-03 -2.643828094005584717e-01 9.297017008066177368e-02 3.419236540794372559e-01 -1.409473866224288940e-01 -1.520392745733261108e-01 8.088035136461257935e-02 1.151653192937374115e-02 7.941642776131629944e-03 9.720024466514587402e-02 -3.318507224321365356e-02 4.905292764306068420e-03 2.734784185886383057e-01 4.192127287387847900e-01 4.400915205478668213e-01 -1.194785088300704956e-01
-7.009638845920562744e-02 -4.017115384340286255e-02 1.752661317586898804e-01 1.413601785898208618e-01 9.986457228660583496e-02 8.392484486103057861e-02 -5.960393324494361877e-02 -2.492348700761795044e-01 -2.759986817836761475e-01 -4.182513430714607239e-02 -2.707396745681762695e-01 -4.631609469652175903e-02 7.550825923681259155e-02 -3.406557738780975342e-01 -3.999983146786689758e-02 -1.181085184216499329e-01 -8.576434105634689331e-02 1.512817889451980591e-01 2.231341749429702759e-01 3.239335715770721436e-01 -5.701348930597305298e-02 -1.710307151079177856e-01 -1.943446844816207886e-01 -3.066558837890625000e-01 2.570838853716850281e-02 2.486887276172637939e-01 -1.667585074901580811e-01 4.568197950720787048e-02 -2.219061180949211121e-02 2.722366452217102051e-01 1.701872348785400391e-01 -1.554776132106781006e-01
4.243997391313314438e-03 -1.493406593799591064e-01 4.868422821164131165e-02 -1.137943193316459656e-01 -3.075410127639770508e-01 2.707217037677764893e-01 -1.701552793383598328e-02 1.069331914186477661e-01 1.592320203781127930e-01 -1.717751659452915192e-02 -1.707541495561599731e-01 -1.229576170444488525e-01 2.339025586843490601e-01 -7.529364898800849915e-03 1.069557759910821915e-02 -1.614663749933242798e-01 -1.934857666492462158e-01 9.442805498838424683e-02 1.154935210943222046e-01 2.231381833553314209e-01 4.587508440017700195e-01 -3.654294013977050781e-01 7.858399301767349243e-02 -2.548148855566978455e-03 -4.748593783006072044e-04 2.749742567539215088e-01 7.419107854366302490e-02 -5.236032232642173767e-02 -8.876636624336242676e-03 1.199566647410392761e-01 2.610067725181579590e-01 -7.602760195732116699e-02
2.076560407876968384e-01 -2.361085414886474609e-01 4.670160636305809021e-02 -2.540016174316406250e-01 -2.615516781806945801e-01 1.697667688131332397e-02 7.768484205007553101e-02 -3.205703571438789368e-02 -1.453740447759628296e-01 7.512760162353515625e-02 -4.929945617914199829e-02 3.194931447505950928e-01 -2.578135952353477478e-02 6.413489114493131638e-03 -3.732459247112274170e-02 -1.867640763521194458e-01 -2.978025972843170166e-01 -3.534623980522155762e-01 1.240552812814712524e-01 2.162802666425704956e-01 -1.038641557097434998e-01 -2.917265892028808594e-01 6.145029887557029724e-02 2.954720146954059601e-02 2.570411860942840576e-01 2.187213748693466187e-01 -1.255314350128173828e-01 1.072760298848152161e-01 1.948457062244415283e-01 -1.625673472881317139e-02 1.485305428504943848e-01 1.123115569353103638e-01
1.316588819026947021e-01 2.063740789890289307e-02 -1.350481361150741577e-01 -4.838261008262634277e-02 1.397617608308792114e-01 1.892882287502288818e-01 -2.310607135295867920e-01 -6.821899674832820892e-03 -3.032068908214569092e-01 1.271220594644546509e-01 3.107435442507266998e-02 7.572754472494125366e-02 8.909998834133148193e-02 -2.798899449408054352e-02 1.885292977094650269e-01 1.054601743817329407e-01 -2.519724369049072266e-01 -1.880023181438446045e-01 1.204611267894506454e-02 -1.802657148800790310e-03 -2.390338033437728882e-01 -4.395656883716583252e-01 5.573763325810432434e-02 -4.966825619339942932e-02 5.502477660775184631e-02 2.720946371555328369e-01 -1.705221459269523621e-02 -5.406538769602775574e-02 2.988184243440628052e-02 -1.413316726684570312e-01 4.166081249713897705e-01 -2.303499430418014526e-01
1.627310961484909058e-01 1.303125768899917603e-01 -7.424683123826980591e-02 -1.983193755149841309e-01 2.900940477848052979e-01 1.080343574285507202e-01 -9.755183011293411255e-02 4.312690347433090210e-02 -1.558018177747726440e-01 8.584900200366973877e-02 -2.985805869102478027e-01 3.142417594790458679e-02 3.454576134681701660e-01 -6.409450620412826538e-02 1.414470225572586060e-01 1.297605335712432861e-01 -1.985762715339660645e-01 -2.516699768602848053e-02 2.256866246461868286e-01 2.146084010601043701e-01 -6.482406705617904663e-02 -9.515947103500366211e-02 -1.534399539232254028e-01 3.632908686995506287e-02 -8.767854422330856323e-02 4.169921875000000000e-01 -3.304332494735717773e-01 7.546658162027597427e-03 -8.767119050025939941e-02 -6.532318145036697388e-02 9.505911171436309814e-02 1.882409304380416870e-01
9.120897203683853149e-02 4.103475436568260193e-02 -1.387228840030729771e-03 -2.329479604959487915e-01 2.482923716306686401e-01 2.274214029312133789e-01 -2.180530875921249390e-01 -1.854764670133590698e-01 -2.320057749748229980e-01 1.906307414174079895e-02 -1.046819835901260376e-01 7.346133887767791748e-02 2.197443991899490356e-01 1.112227588891983032e-01 -6.043737754225730896e-02 5.702744703739881516e-03 -1.047076582908630371e-01 -1.685655564069747925e-01 2.887824177742004395e-02 9.008226543664932251e-02 -1.758112907409667969e-01 -1.152586638927459717e-01 -1.183450520038604736e-01 1.764513403177261353e-01 -3.002745844423770905e-02 5.069602727890014648e-01 -3.505773842334747314e-01 -2.443381585180759430e-02 -1.174287199974060059e-01 -3.058160468935966492e-02 1.703628599643707275e-01 2.066447585821151733e-01
7.992554455995559692e-02 4.113995283842086792e-02 -2.531083859503269196e-02 -3.168208301067352295e-01 1.168359741568565369e-01 2.250155657529830933e-01 1.888267099857330322e-01 -6.645726971328258514e-03 1.082587763667106628e-01 -2.111712247133255005e-01 -1.194083839654922485e-01 6.314128637313842773e-02 2.346754074096679688e-01 3.049693107604980469e-01 7.583966851234436035e-02 -3.116017952561378479e-02 -1.237972825765609741e-01 1.153021678328514099e-01 1.565795540809631348e-01 1.851700097322463989e-01 4.055060446262359619e-02 -3.400561511516571045e-01 -7.422747462987899780e-02 5.028489604592323303e-02 -1.633066982030868530e-01 3.433884978294372559e-01 -2.213484495878219604e-01 2.290993928909301758e-01 -2.184034436941146851e-01 -4.000468179583549500e-02 1.980112791061401367e-01 1.193302422761917114e-01
1.501392871141433716e-01 2.855656296014785767e-02 2.885348796844482422e-01 -2.816458605229854584e-02 -5.394225195050239563e-02 2.062879651784896851e-01 -1.461548507213592529e-01 -1.613173782825469971e-01 -1.328486204147338867e-01 7.420403510332107544e-02 -1.842170953750610352e-01 -1.700194478034973145e-01 3.829670138657093048e-03 -1.264105886220932007e-01 2.265960872173309326e-01 8.420331031084060669e-02 1.420238614082336426e-01 -1.504210084676742554e-01 3.064347803592681885e-01 2.982968986034393311e-01 -3.332285881042480469e-01 5.462336912751197815e-02 -1.341466885060071945e-02 -9.937060624361038208e-02 1.204117462038993835e-01 3.215694129467010498e-01 -1.111284345388412476e-01 -1.974201053380966187e-01 -1.477856189012527466e-01 1.269995868206024170e-01 2.473785728216171265e-01 -1.454801708459854126e-01
-1.840013414621353149e-01 2.522550150752067566e-02 2.461948990821838379e-02 -9.768204391002655029e-02 -3.269063830375671387e-01 2.103887200355529785e-01 -8.159437775611877441e-02 -3.774810954928398132e-02 -7.156170159578323364e-02 9.448100812733173370e-03 -2.218411564826965332e-01 4.699936509132385254e-02 1.446216702461242676e-01 -4.605355486273765564e-02 -1.802430860698223114e-02 -2.102058194577693939e-02 1.544849388301372528e-02 -5.279548466205596924e-02 -1.261165291070938110e-01 3.045585155487060547e-01 3.508934676647186279e-01 -2.419466972351074219e-01 -1.442330926656723022e-01 -9.512352198362350464e-02 1.289378404617309570e-01 5.855699628591537476e-02 8.066981285810470581e-02 1.246731877326965332e-01 7.887379080057144165e-02 2.971506416797637939e-01 4.991476833820343018e-01 8.205778896808624268e-02
1.848551183938980103e-01 2.777663990855216980e-02 7.040711492300033569e-02 1.418807171285152435e-02 -3.665347397327423096e-02 -3.500884026288986206e-02 -1.331567913293838501e-01 -6.580492109060287476e-02 -6.750094145536422729e-02 1.525312662124633789e-01 -1.868282407522201538e-01 6.165187433362007141e-02 6.691210716962814331e-02 6.353016197681427002e-02 -1.395292580127716064e-01 1.942476816475391388e-02 -2.073199152946472168e-01 -2.011418491601943970e-01 1.587099134922027588e-01 -7.505159080028533936e-02 4.436032772064208984e-01 -4.034354686737060547e-01 -6.567807495594024658e-02 4.655072093009948730e-02 2.153936773538589478e-02 8.711086213588714600e-02 -9.701701998710632324e-02 -2.002638727426528931e-01 -1.632986366748809814e-01 2.678813934326171875e-01 3.869251012802124023e-01 -2.332115471363067627e-01
9.494516416452825069e-04 -1.903075166046619415e-02 9.427390992641448975e-02 1.543954759836196899e-01 -3.852572664618492126e-02 2.460061609745025635e-01 -7.846491038799285889e-02 -3.029980063438415527e-01 -2.314921170473098755e-01 1.462288200855255127e-01 -2.129328995943069458e-01 1.039971560239791870e-01 2.774921618402004242e-02 -2.749512791633605957e-01 1.771601964719593525e-03 -4.916442185640335083e-02 -2.093848437070846558e-01 7.207973301410675049e-02 5.578695982694625854e-02 2.460569888353347778e-01 4.806175082921981812e-02 -2.461038380861282349e-01 -1.845141351222991943e-01 -4.682512879371643066e-01 9.877483546733856201e-02 2.526295185089111328e-01 -1.233913935720920563e-02 1.539362221956253052e-01 -1.334025263786315918e-01 2.084828764200210571e-01 9.621855616569519043e-02 -1.436042785644531250e-02
2.285916507244110107e-01 -1.491330862045288086e-01 -8.096435666084289551e-02 6.314227730035781860e-02 -9.839424490928649902e-02 7.858108729124069214e-02 -1.656254231929779053e-01 1.193179935216903687e-01 1.281378716230392456e-01 2.947928942739963531e-02 -1.707373410463333130e-01 1.246844828128814697e-01 1.758645474910736084e-01 8.313629031181335449e-02 -9.291642159223556519e-02 -1.119912713766098022e-01 1.575970090925693512e-02 -6.600509583950042725e-02 -2.178449928760528564e-02 5.289806798100471497e-02 2.950232625007629395e-01 -2.633297443389892578e-02 -5.273721739649772644e-02 -1.825918257236480713e-01 6.335151940584182739e-02 2.522963285446166992e-01 -6.496742367744445801e-02 -1.119763329625129700e-01 -2.524198591709136963e-01 3.998643755912780762e-01 5.095645785331726074e-01 -1.923955082893371582e-01
4.119045138359069824e-01 -1.262516528367996216e-01 3.626779094338417053e-02 -3.375776484608650208e-02 1.662106066942214966e-02 1.151378601789474487e-01 -2.159733325242996216e-03 1.944239288568496704e-01 -2.147671394050121307e-02 3.917323052883148193e-02 -1.079512685537338257e-01 2.858061492443084717e-01 1.439877599477767944e-01 -6.774863600730895996e-02 2.403559237718582153e-01 -8.674522489309310913e-02 -1.617723256349563599e-01 -5.784820020198822021e-02 -3.037441708147525787e-02 5.159764289855957031e-01 1.690681278705596924e-01 -2.986739575862884521e-01 -1.925549283623695374e-02 5.798418074846267700e-02 -3.663393855094909668e-02 9.963770955801010132e-02 4.441428929567337036e-02 1.599251031875610352e-01 6.285820901393890381e-02 3.137821257114410400e-01 7.462672889232635498e-02 -9.827219694852828979e-02
2.227511703968048096e-01 -1.535909920930862427e-01 5.647707730531692505e-02 -3.843636810779571533e-01 -2.293257564306259155e-01 1.987547278404235840e-01 1.308700740337371826e-01 -9.821376763284206390e-03 1.565736159682273865e-02 -2.628960087895393372e-02 -1.830285042524337769e-01 4.641034305095672607e-01 3.251697868108749390e-02 -1.277461498975753784e-01 -1.684268414974212646e-01 3.278599306941032410e-02 1.540082227438688278e-02 -9.738545119762420654e-02 -9.587405622005462646e-02 8.362614363431930542e-02 -2.587220370769500732e-01 -1.832303851842880249e-01 9.249781817197799683e-02 -2.739608883857727051e-01 1.526080965995788574e-01 1.986440718173980713e-01 -6.087568402290344238e-02 8.558061718940734863e-02 -4.118853807449340820e-02 -1.047276034951210022e-01 2.705517411231994629e-01 -1.530924253165721893e-02
1.335516124963760376e-01 -1.409652978181838989e-01 -2.381629869341850281e-02 3.808703273534774780e-02 -1.283345967531204224e-01 1.710990518331527710e-01 1.228883117437362671e-01 -2.255523353815078735e-01 -2.880564704537391663e-02 2.106006890535354614e-01 9.878595359623432159e-03 -3.861832022666931152e-01 3.583974838256835938e-01 8.666669949889183044e-03 -2.161546349525451660e-01 3.301974013447761536e-02 3.951928392052650452e-02 -1.504880338907241821e-01 1.486259698867797852e-01 1.638978719711303711e-01 1.443059444427490234e-01 -3.973613679409027100e-01 -1.113239228725433350e-01 -3.550632670521736145e-02 -2.080267528071999550e-03 9.260699152946472168e-02 1.140060946345329285e-01 1.600762009620666504e-01 1.059515029191970825e-01 2.994416654109954834e-01 2.522252798080444336e-01 2.355648949742317200e-02
-3.611709177494049072e-02 -1.932002753019332886e-01 -6.611746549606323242e-02 -1.153631433844566345e-01 -4.133893176913261414e-02 1.749143451452255249e-01 2.714161574840545654e-01 -1.134533435106277466e-01 -4.741641692817211151e-03 1.798398494720458984e-01 -7.187335938215255737e-02 1.203380990773439407e-02 -1.307404227554798126e-02 -2.862078249454498291e-01 6.223015487194061279e-02 -1.494324952363967896e-01 -1.446721702814102173e-01 -1.748261451721191406e-01 5.292528867721557617e-02 1.170201823115348816e-01 -2.473998218774795532e-01 -9.233671426773071289e-02 -2.503473460674285889e-01 -1.204484254121780396e-01 1.439213156700134277e-01 4.887969493865966797e-01 -5.702465772628784180e-02 -4.612603411078453064e-02 1.324492786079645157e-02 3.142828941345214844e-01 2.562770247459411621e-01 -1.853027790784835815e-01
3.241609632968902588e-01 -2.911213040351867676e-01 1.336034014821052551e-02 -2.074536234140396118e-01 -8.938625454902648926e-02 8.971215039491653442e-02 2.115472853183746338e-01 -8.283884823322296143e-02 -1.916161775588989258e-01 9.984719753265380859e-02 -1.220073401927947998e-01 -6.249556690454483032e-02 2.475108392536640167e-02 -3.937988728284835815e-02 2.752871215343475342e-01 9.522398933768272400e-03 1.416144669055938721e-01 -2.533335983753204346e-01 -5.927246063947677612e-02 5.546849593520164490e-02 2.397082000970840454e-01 -1.042235344648361206e-01 1.579357832670211792e-01 -1.409300863742828369e-01 -1.048453152179718018e-01 2.621140778064727783e-01 1.206374317407608032e-01 -2.036255896091461182e-01 -2.655098028481006622e-02 2.270770967006683350e-01 4.013535380363464355e-01 -5.261461436748504639e-02
2.223837375640869141e-01 2.216826677322387695e-01 2.266649156808853149e-01 -6.967616826295852661e-02 -1.756302714347839355e-01 2.444805055856704712e-01 -5.982840806245803833e-02 1.467136740684509277e-01 -1.940951496362686157e-01 1.892241388559341431e-01 5.659587681293487549e-02 -1.082511171698570251e-01 1.582603901624679565e-01 4.453213885426521301e-02 -1.466142982244491577e-01 1.203419640660285950e-01 -2.020047903060913086e-01 5.094803124666213989e-02 -1.741873174905776978e-01 2.579370439052581787e-01 -9.819229692220687866e-02 -3.885679841041564941e-01 -2.686741054058074951e-01 -2.010801434516906738e-01 4.050032421946525574e-02 2.631125152111053467e-01 -9.173714369535446167e-02 -1.155448108911514282e-01 -1.264729648828506470e-01 2.005355618894100189e-02 1.790092736482620239e-01 1.531176120042800903e-01
2.378650605678558350e-01 -2.637176811695098877e-01 -1.297623105347156525e-02 9.390928596258163452e-02 -2.634528875350952148e-01 3.708074092864990234e-01 -1.901656240224838257e-01 -1.096175611019134521e-01 -1.600783467292785645e-01 1.305983066558837891e-01 -8.423724025487899780e-02 1.609561890363693237e-01 1.074382215738296509e-01 5.950191244482994080e-02 5.921103060245513916e-02 -1.050407066941261292e-01 -1.680413186550140381e-01 -1.136602759361267090e-01 -2.146087735891342163e-01 2.234479188919067383e-01 -2.047198712825775146e-01 -2.227828353643417358e-01 9.382810443639755249e-02 -2.176534757018089294e-02 2.670766711235046387e-01 2.867109477519989014e-01 7.456935197114944458e-02 8.038138598203659058e-02 -1.626122295856475830e-01 2.448612302541732788e-01 1.127286329865455627e-01 4.324152693152427673e-02
1.766637563705444336e-01 8.359195291996002197e-02 8.212766796350479126e-02 -3.151298463344573975e-01 2.450275570154190063e-01 2.539948821067810059e-01 -1.315887868404388428e-01 -8.918660134077072144e-02 -1.233921647071838379e-01 4.233096912503242493e-02 -1.384648084640502930e-01 1.049183830618858337e-01 3.078999817371368408e-01 -2.139950916171073914e-02 2.499299794435501099e-01 8.078423887491226196e-02 5.468178540468215942e-02 3.610642254352569580e-02 6.718958914279937744e-02 3.524202108383178711e-01 9.608425199985504150e-03 -1.124216392636299133e-01 -1.510295737534761429e-02 1.970020309090614319e-02 -1.422866284847259521e-01 3.423372209072113037e-01 -1.999231129884719849e-01 1.051125153899192810e-01 -2.889659106731414795e-01 2.904840186238288879e-02 1.350946724414825439e-01 2.388938814401626587e-01
3.120215237140655518e-02 1.552744954824447632e-01 2.822991907596588135e-01 -6.615825742483139038e-02 1.166877001523971558e-01 -4.410405829548835754e-02 1.370001137256622314e-01 -1.183290556073188782e-01 -1.575961709022521973e-01 1.899805516004562378e-01 -4.590442776679992676e-01 5.019070208072662354e-02 -7.219712715595960617e-03 -6.044642254710197449e-02 -7.613623142242431641e-02 -7.275266200304031372e-02 -3.056068532168865204e-02 -1.355902850627899170e-01 9.807490557432174683e-02 -2.682842314243316650e-01 4.528563097119331360e-02 -1.952074766159057617e-01 -8.427066728472709656e-03 1.081140041351318359e-01 4.623864591121673584e-01 2.871904373168945312e-01 -2.040657103061676025e-01 -8.157423138618469238e-02 -8.044448494911193848e-02 -1.710837148129940033e-02 2.167001813650131226e-01 -4.918417707085609436e-02
3.978037536144256592e-01 -1.840381883084774017e-02 -2.549499869346618652e-01 1.902534067630767822e-02 1.324362307786941528e-02 1.795976608991622925e-01 -1.965672969818115234e-01 4.103182256221771240e-02 -2.533638179302215576e-01 5.149418022483587265e-03 -2.030072063207626343e-01 -1.558566540479660034e-01 3.258908092975616455e-01 -2.887093424797058105e-01 -7.569816708564758301e-02 -1.165940705686807632e-02 -1.358722895383834839e-01 -2.269370108842849731e-01 1.123678125441074371e-02 2.465483397245407104e-01 2.345632202923297882e-02 -2.099091261625289917e-01 -7.974600046873092651e-02 -1.080450937151908875e-01 3.199083805084228516e-01 4.389428719878196716e-02 7.647830061614513397e-03 2.589125931262969971e-02 -5.518773104995489120e-03 -1.781266480684280396e-01 1.574289351701736450e-01 1.519623249769210815e-01
4.371164366602897644e-02 -7.324807345867156982e-02 2.661976516246795654e-01 -1.834474951028823853e-01 9.231059253215789795e-02 1.388281732797622681e-01 -3.326621651649475098e-01 -2.894413769245147705e-01 3.085071407258510590e-02 -1.406530737876892090e-01 -2.506739273667335510e-02 6.380616221576929092e-03 -5.211189761757850647e-02 -2.287798933684825897e-02 8.269760012626647949e-02 1.941750496625900269e-01 9.090005606412887573e-02 -1.078448295593261719e-01 2.961704134941101074e-01 1.889323592185974121e-01 -1.249836683273315430e-01 -2.398529350757598877e-01 4.525762982666492462e-03 -8.723869919776916504e-02 1.269220411777496338e-01 2.254200875759124756e-01 -1.645949780941009521e-01 3.201946988701820374e-02 -3.482839763164520264e-01 2.442739903926849365e-01 2.844632267951965332e-01 -1.255816817283630371e-01
5.889092758297920227e-02 7.407692819833755493e-02 -8.432894945144653320e-03 -1.763903796672821045e-01 -1.668240176513791084e-03 6.035499274730682373e-02 -4.721372947096824646e-02 -2.028641402721405029e-01 4.042028263211250305e-02 1.924562901258468628e-01 -1.803595572710037231e-01 -1.668771356344223022e-01 8.059107512235641479e-02 -5.775654315948486328e-02 1.538205295801162720e-01 -1.840397864580154419e-01 -2.542579472064971924e-01 -2.611788511276245117e-01 -2.675357162952423096e-01 8.968020230531692505e-02 -2.337670624256134033e-01 -1.507760882377624512e-01 1.034677699208259583e-01 -8.204559236764907837e-02 4.034668803215026855e-01 2.379987239837646484e-01 3.710558265447616577e-02 -3.736845031380653381e-02 -2.083321213722229004e-01 1.846482604742050171e-01 3.675768375396728516e-01 -6.564526259899139404e-02
-7.202908396720886230e-02 -8.077340573072433472e-02 -1.055646594613790512e-02 -4.069530367851257324e-01 -1.672958433628082275e-01 2.119084000587463379e-01 -1.318764835596084595e-01 1.200857385993003845e-01 1.717778155580163002e-03 1.017349213361740112e-01 -1.845239996910095215e-01 -3.582852194085717201e-03 7.980817556381225586e-02 -6.613840907812118530e-02 -1.607068628072738647e-01 -3.285853937268257141e-02 -2.293330729007720947e-01 1.155564188957214355e-01 6.517074257135391235e-02 1.591113656759262085e-01 -3.741794228553771973e-01 -3.194066286087036133e-01 8.616942912340164185e-02 -2.732864320278167725e-01 5.101063102483749390e-02 9.952440112829208374e-02 1.445144563913345337e-01 -1.692102104425430298e-02 4.972530901432037354e-02 5.713707581162452698e-02 3.521784543991088867e-01 -2.295608818531036377e-01
8.400238305330276489e-02 -1.413176208734512329e-01 -3.675357624888420105e-02 3.342930600047111511e-02 6.914950907230377197e-02 3.663486614823341370e-02 1.773281097412109375e-01 -8.309028297662734985e-02 5.314692854881286621e-03 1.183146238327026367e-01 -3.507835268974304199e-01 2.302943170070648193e-02 3.292738795280456543e-01 1.709294468164443970e-01 4.106617346405982971e-02 6.603811681270599365e-02 7.146688643842935562e-03 -1.091459766030311584e-01 -1.470150649547576904e-01 1.164845228195190430e-01 4.952633753418922424e-02 -4.915844798088073730e-01 -1.881577670574188232e-01 -6.966862827539443970e-02 2.347392141819000244e-01 1.228041425347328186e-01 3.568220511078834534e-02 7.669191062450408936e-02 3.153510093688964844e-01 -2.078996747732162476e-01 3.040491938591003418e-01 2.785511314868927002e-02
3.321373462677001953e-02 -9.389392286539077759e-02 2.687837742269039154e-02 -1.344451010227203369e-01 -2.257852554321289062e-01 1.775777786970138550e-01 -8.451959490776062012e-02 3.449921787250787020e-04 3.476862311363220215e-01 1.523046940565109253e-01 -1.472494751214981079e-01 -9.030332788825035095e-03 2.282948642969131470e-01 -1.330714970827102661e-01 -9.249354898929595947e-02 -1.625887453556060791e-01 -2.544494867324829102e-01 1.606342047452926636e-01 -4.633729532361030579e-02 1.414300650358200073e-01 1.659299433231353760e-01 -3.883869647979736328e-01 -4.241541773080825806e-02 -1.614201068878173828e-01 -7.198289036750793457e-02 2.919860482215881348e-01 1.044684499502182007e-01 -1.378954648971557617e-01 1.660696230828762054e-02 2.245167195796966553e-01 3.478263914585113525e-01 2.481843403074890375e-04
2.589623332023620605e-01 -2.887004315853118896e-01 -1.791144609451293945e-01 -9.711280465126037598e-02 -4.713395982980728149e-02 -1.765175014734268188e-01 1.679559350013732910e-01 -1.998745948076248169e-01 -2.954112365841865540e-02 1.181685831397771835e-02 -3.096669912338256836e-01 -2.175864577293395996e-01 4.104302823543548584e-01 1.145343016833066940e-02 -1.415716260671615601e-01 7.648753374814987183e-02 1.586028747260570526e-02 -2.283399552106857300e-01 1.644169241189956665e-01 -3.032223088666796684e-03 1.875763982534408569e-01 -6.892120093107223511e-02 1.778965741395950317e-01 -9.645728021860122681e-02 1.878887265920639038e-01 1.054152473807334900e-01 -1.377851329743862152e-02 4.122814163565635681e-02 -1.431057602167129517e-01 2.336250543594360352e-01 2.900490760803222656e-01 -5.530914058908820152e-04
-1.782676205039024353e-02 -3.945620264858007431e-03 1.004673317074775696e-01 1.580997705459594727e-01 -1.983750909566879272e-01 1.459170281887054443e-01 -1.551170945167541504e-01 4.747684299945831299e-02 -3.467303514480590820e-01 4.982291162014007568e-02 -7.720789313316345215e-02 -2.596246637403964996e-02 2.149729281663894653e-01 -6.213541328907012939e-02 -9.447783231735229492e-02 3.452612832188606262e-02 1.974642276763916016e-01 1.115356981754302979e-01 -1.312270909547805786e-01 1.279231756925582886e-01 2.382555305957794189e-01 -4.103526473045349121e-01 1.569516360759735107e-01 -7.720252871513366699e-02 4.069075360894203186e-02 5.497395992279052734e-02 -2.178298383951187134e-01 2.272919863462448120e-01 -3.758168313652276993e-03 1.400703936815261841e-02 4.838072955608367920e-01 9.618029743432998657e-02
2.596327066421508789e-01 -6.456529349088668823e-02 2.271554768085479736e-01 -2.531136274337768555e-01 -8.791709691286087036e-02 2.768267393112182617e-01 -8.550126850605010986e-02 -1.921522021293640137e-01 -4.361283779144287109e-02 -3.848485276103019714e-02 -3.582701683044433594e-01 -1.379847824573516846e-01 -1.012422814965248108e-01 -2.482450194656848907e-02 3.301042914390563965e-01 1.705791354179382324e-01 -7.667487114667892456e-02 -3.911235556006431580e-02 4.245275259017944336e-02 2.190152853727340698e-01 -2.508855164051055908e-01 -2.522147633135318756e-02 -3.803863003849983215e-02 -1.307171583175659180e-01 1.148078292608261108e-01 1.647035777568817139e-01 -1.011516377329826355e-01 5.777338519692420959e-02 -1.643861532211303711e-01 7.668802142143249512e-02 3.620847761631011963e-01 -1.651328355073928833e-01
9.509502351284027100e-02 7.061143219470977783e-02 2.764122374355792999e-02 4.168666899204254150e-02 1.702413111925125122e-01 2.777360677719116211e-01 1.974001675844192505e-01 9.500623494386672974e-02 1.488047391176223755e-01 2.659941613674163818e-01 -1.562904715538024902e-01 -1.621047109365463257e-01 -2.141394317150115967e-01 9.340483695268630981e-02 -5.912092514336109161e-03 1.500184983015060425e-01 -2.085894346237182617e-01 -1.425530761480331421e-01 -5.819054320454597473e-02 2.187619060277938843e-01 -1.149184629321098328e-01 -3.067942261695861816e-01 -1.621584035456180573e-02 2.660216689109802246e-01 -7.480727881193161011e-02 2.070940583944320679e-01 1.110053714364767075e-02 -2.461250871419906616e-02 -1.957655400037765503e-01 2.475657127797603607e-02 4.764971137046813965e-01 1.590241445228457451e-03
2.053880393505096436e-01 -5.539888888597488403e-02 8.366157859563827515e-02 1.721505075693130493e-02 7.692366838455200195e-02 1.545196324586868286e-01 9.002277255058288574e-02 -1.352174282073974609e-01 -3.076587617397308350e-01 -2.467533499002456665e-01 -3.491330146789550781e-01 4.064299166202545166e-01 2.176713347434997559e-01 -1.531955450773239136e-01 -7.894270867109298706e-02 1.834772340953350067e-02 2.173909358680248260e-02 -1.308539183810353279e-03 1.974530369043350220e-01 8.548387885093688965e-02 -1.753962785005569458e-01 -2.587522566318511963e-01 -2.042922079563140869e-01 2.725488506257534027e-02 2.135509252548217773e-01 -8.130469173192977905e-02 -7.037348696030676365e-04 1.220381930470466614e-01 -1.339336633682250977e-01 1.088498160243034363e-01 2.907490134239196777e-01 5.326501652598381042e-02
5.214572325348854065e-02 8.680453896522521973e-02 -1.465191841125488281e-01 1.330274194478988647e-01 7.785649597644805908e-02 1.857994496822357178e-01 -7.774566859006881714e-02 -3.353076875209808350e-01 -2.467624992132186890e-01 1.030810922384262085e-01 -4.401164650917053223e-01 3.376334160566329956e-02 1.909155398607254028e-01 -1.734448969364166260e-01 -8.675734698772430420e-02 -4.575282800942659378e-03 -1.002686321735382080e-01 8.770689368247985840e-03 9.774656593799591064e-02 1.726887226104736328e-01 -1.656262725591659546e-01 -1.339694857597351074e-01 -9.248050302267074585e-02 -3.909462392330169678e-01 -7.472258806228637695e-02 2.285897731781005859e-01 -9.271237999200820923e-02 8.266322314739227295e-02 -8.711169660091400146e-02 2.648571133613586426e-01 1.536431461572647095e-01 -1.421123743057250977e-01
1.383656729012727737e-02 -2.810956239700317383e-01 -1.914857141673564911e-02 -1.609058380126953125e-01 -1.357127726078033447e-01 1.022937148809432983e-01 -2.276165969669818878e-02 1.046639829874038696e-01 -2.567595243453979492e-01 -2.684014737606048584e-01 -3.473388254642486572e-01 -3.491682559251785278e-02 1.839389503002166748e-01 -9.700441360473632812e-02 2.108558863401412964e-01 -4.471575841307640076e-03 -1.422993093729019165e-01 -1.851748675107955933e-01 1.442575752735137939e-01 1.337957382202148438e-01 -3.922398388385772705e-01 -1.423368304967880249e-01 1.202336400747299194e-01 -2.253328412771224976e-01 5.600649490952491760e-02 2.650350928306579590e-01 -3.082064539194107056e-02 7.171625643968582153e-02 -7.521554827690124512e-02 1.817048490047454834e-01 2.033167332410812378e-01 -1.206299439072608948e-01
5.859893932938575745e-02 -8.699127472937107086e-03 5.753041803836822510e-02 -2.862252891063690186e-01 -9.847573935985565186e-02 2.496424764394760132e-01 -4.846061766147613525e-02 -1.984774768352508545e-01 1.508218795061111450e-01 -1.366145461797714233e-01 -1.145472079515457153e-01 3.152714073657989502e-01 1.976660490036010742e-01 -2.575546503067016602e-01 -7.392206788063049316e-02 -1.707727015018463135e-01 4.814797639846801758e-02 9.989579021930694580e-02 -2.197768073529005051e-03 1.507885605096817017e-01 -1.156169548630714417e-01 -1.718163639307022095e-01 1.983138024806976318e-01 -3.067199140787124634e-02 2.797344923019409180e-01 4.407858848571777344e-02 -3.145420923829078674e-02 1.577295735478401184e-02 1.185774803161621094e-01 1.430923491716384888e-01 4.975597858428955078e-01 -1.476563364267349243e-01
1.376521587371826172e-01 -4.232463985681533813e-02 5.816552788019180298e-02 -1.873827129602432251e-01 -8.168166875839233398e-02 3.184087276458740234e-01 -1.934417188167572021e-01 -4.056516662240028381e-02 -6.453462876379489899e-03 -8.198400586843490601e-02 -1.174141094088554382e-01 2.160959243774414062e-01 1.417339295148849487e-01 -1.461008042097091675e-01 2.296851873397827148e-01 -1.230560243129730225e-01 2.339553460478782654e-02 6.316462159156799316e-02 9.582404047250747681e-02 1.320660561323165894e-01 -2.814625501632690430e-01 -1.861090660095214844e-01 8.997409790754318237e-02 -3.563032448291778564e-01 3.293525278568267822e-01 2.115090638399124146e-01 -1.084067374467849731e-01 -4.464788734912872314e-02 7.691734284162521362e-02 -3.862564265727996826e-02 4.022000432014465332e-01 2.952057123184204102e-02
-5.770247802138328552e-02 -1.175855770707130432e-01 -1.199999377131462097e-01 6.341899931430816650e-02 7.868794491514563560e-04 1.095840111374855042e-01 -6.157753989100456238e-02 -2.550184428691864014e-01 -2.269806116819381714e-01 -2.363676205277442932e-02 -2.701923549175262451e-01 -1.408964116126298904e-02 -7.049367576837539673e-02 -1.872008889913558960e-01 -5.873901396989822388e-02 5.731825157999992371e-02 -2.215759754180908203e-01 1.367137134075164795e-01 8.626244217157363892e-02 2.732498049736022949e-01 -2.023980766534805298e-02 -2.419745326042175293e-01 -5.138284713029861450e-02 -3.003906309604644775e-01 2.955558151006698608e-02 4.471951723098754883e-01 -9.737575054168701172e-02 2.711860835552215576e-01 5.113109946250915527e-02 2.512638866901397705e-01 1.068462207913398743e-01 -2.208659797906875610e-01
4.353544488549232483e-02 -2.356639951467514038e-01 1.355882436037063599e-01 -3.110086321830749512e-01 -1.205323338508605957e-01 2.183235436677932739e-01 4.637710377573966980e-02 -4.507876932621002197e-02 -4.124743863940238953e-02 -9.210550040006637573e-02 -1.935041099786758423e-01 1.391800642013549805e-01 7.595077902078628540e-02 -9.951996058225631714e-02 -8.619431406259536743e-02 1.490776538848876953e-01 -4.227204620838165283e-02 -4.100058227777481079e-02 -5.036045610904693604e-02 9.257583320140838623e-02 -2.562807798385620117e-01 -1.403219103813171387e-01 3.103662133216857910e-01 -4.280764460563659668e-01 2.116400450468063354e-01 1.045408248901367188e-01 -8.181730657815933228e-02 2.303824760019779205e-02 1.735060065984725952e-01 -6.352823227643966675e-02 4.065277278423309326e-01 -8.296505361795425415e-02
3.460189104080200195e-01 -1.752815693616867065e-01 8.720847964286804199e-02 -2.511122226715087891e-01 -4.442044720053672791e-02 3.249707520008087158e-01 -1.485494524240493774e-01 -4.007263183593750000e-01 -7.468725740909576416e-02 -5.505062174052000046e-03 -8.364084362983703613e-02 -1.158909350633621216e-01 7.780811935663223267e-02 -2.187525331974029541e-01 1.491856724023818970e-01 -8.465354889631271362e-02 1.180548500269651413e-02 -2.192750275135040283e-01 1.622093915939331055e-01 1.931134611368179321e-01 -8.487789891660213470e-03 -2.305291406810283661e-02 7.215092331171035767e-02 -3.954072669148445129e-02 1.006808429956436157e-01 8.149273693561553955e-03 -2.280774265527725220e-01 1.045615300536155701e-01 -6.200936436653137207e-02 7.331044226884841919e-02 3.998920917510986328e-01 -1.334368437528610229e-01
2.056011855602264404e-01 -1.923443377017974854e-01 4.645461961627006531e-02 -1.107209250330924988e-01 1.333918869495391846e-01 1.246590986847877502e-01 -3.787130117416381836e-02 4.240852221846580505e-02 -1.063635125756263733e-01 2.068720608949661255e-01 -9.962441027164459229e-02 -8.351502567529678345e-02 2.967480421066284180e-01 -1.379505842924118042e-01 8.716613054275512695e-02 3.707031160593032837e-02 -1.775485463440418243e-02 1.872834190726280212e-02 1.198631450533866882e-01 5.170651674270629883e-01 -1.680655926465988159e-01 -3.725380003452301025e-01 3.220514059066772461e-01 -8.747828751802444458e-02 -1.204981952905654907e-01 1.531605124473571777e-01 1.912032812833786011e-01 2.592762745916843414e-02 1.831844598054885864e-01 3.851305693387985229e-02 6.026355549693107605e-02 -8.948476612567901611e-02
2.421621978282928467e-01 -1.506219655275344849e-01 6.324690580368041992e-02 -5.057708546519279480e-02 7.373005617409944534e-03 -2.658018469810485840e-02 -6.815358996391296387e-02 2.199984639883041382e-01 -2.269445359706878662e-01 1.565945707261562347e-02 -1.362416744232177734e-01 8.655695617198944092e-02 1.402554959058761597e-01 3.923002164810895920e-03 -1.796116381883621216e-01 -4.050102531909942627e-01 -2.109640389680862427e-01 -3.721287846565246582e-01 9.471818804740905762e-02 1.398432403802871704e-01 -2.726781666278839111e-01 -1.284268945455551147e-01 -3.894383832812309265e-02 -2.832772731781005859e-01 1.224781945347785950e-01 1.645123213529586792e-01 -6.020691618323326111e-02 6.626441329717636108e-02 1.142753660678863525e-01 4.596515372395515442e-02 3.292680084705352783e-01 8.204200863838195801e-02
8.042480796575546265e-02 -1.751429140567779541e-01 -9.360042959451675415e-02 1.190210133790969849e-01 -9.715897589921951294e-02 -1.929060965776443481e-01 4.070707596838474274e-03 -4.287411924451589584e-03 -1.438014060258865356e-01 1.807428002357482910e-01 -2.353304773569107056e-01 -1.386592909693717957e-02 2.904323637485504150e-01 -9.184850752353668213e-02 -8.161235600709915161e-02 1.618036814033985138e-02 -3.538244962692260742e-02 -9.915132820606231689e-02 -1.646797657012939453e-01 3.930374383926391602e-01 -1.531981527805328369e-01 -4.384508430957794189e-01 -1.711189597845077515e-01 6.105371937155723572e-02 -1.195501908659934998e-01 3.437614142894744873e-01 9.166464209556579590e-02 1.816280037164688110e-01 -1.575111895799636841e-01 -1.092133298516273499e-01 1.789012849330902100e-01 2.482384257018566132e-02
1.732213944196701050e-01 9.642705321311950684e-03 2.303278893232345581e-01 -1.612053811550140381e-01 1.851600110530853271e-01 8.372589945793151855e-02 -8.533012121915817261e-02 1.453947741538286209e-02 3.687073290348052979e-02 1.616170704364776611e-01 -2.373389005661010742e-01 -6.113411486148834229e-02 1.195671930909156799e-01 -2.191160060465335846e-02 1.997644454240798950e-01 3.693515434861183167e-02 1.485994607210159302e-01 8.829914964735507965e-03 2.738429307937622070e-01 4.323122501373291016e-01 -3.058425486087799072e-01 -5.966725293546915054e-03 8.287701010704040527e-02 -1.616439223289489746e-01 1.684665828943252563e-01 6.273712962865829468e-02 2.693193033337593079e-02 8.100735396146774292e-02 -2.179042100906372070e-01 1.672898828983306885e-01 3.196352422237396240e-01 -2.657589614391326904e-01
2.961901724338531494e-01 8.799280226230621338e-02 6.147577613592147827e-02 8.038440719246864319e-03 -1.314308792352676392e-01 2.192177176475524902e-01 2.172639966011047363e-01 -2.143283635377883911e-01 4.097412154078483582e-02 -6.663975771516561508e-03 -4.435691237449645996e-01 -8.643665205454453826e-05 -3.358231112360954285e-02 5.467605590820312500e-02 -2.067157626152038574e-01 6.981210410594940186e-02 -1.684199869632720947e-01 -1.211143657565116882e-01 2.030612714588642120e-02 -1.101446449756622314e-01 -2.175911143422126770e-02 -8.258324116468429565e-02 -3.106783377006649971e-03 8.149041980504989624e-02 3.972684442996978760e-01 2.346250116825103760e-01 -7.194469124078750610e-02 3.085251525044441223e-02 3.097533434629440308e-02 -1.346348375082015991e-01 4.151899814605712891e-01 -1.096596717834472656e-01
3.027654066681861877e-02 4.523592069745063782e-02 -1.102118417620658875e-01 -1.585369259119033813e-01 -1.395803689956665039e-01 3.731064796447753906e-01 -3.992906957864761353e-02 2.223748899996280670e-02 7.439821958541870117e-02 -9.909116476774215698e-02 -1.527368873357772827e-01 3.550511002540588379e-01 1.117749884724617004e-01 -2.957359254360198975e-01 -4.201721400022506714e-03 -6.165181845426559448e-02 1.138363704085350037e-01 4.195543006062507629e-02 -5.155599862337112427e-02 3.908106088638305664e-01 -1.008269116282463074e-01 -1.623947322368621826e-01 1.843840628862380981e-01 -2.090611457824707031e-01 1.246656030416488647e-01 2.586989402770996094e-01 4.984097555279731750e-03 5.125362426042556763e-02 5.768686905503273010e-02 -3.233419358730316162e-02 3.263210058212280273e-01 -2.238996624946594238e-01
1.813946664333343506e-01 4.513397812843322754e-02 1.923855990171432495e-01 -9.762465953826904297e-02 1.790990494191646576e-02 5.683192238211631775e-02 2.761589586734771729e-01 1.238027121871709824e-02 -2.117693796753883362e-02 3.556687757372856140e-02 -1.141056325286626816e-02 -4.394457116723060608e-02 1.938509792089462280e-01 1.118557229638099670e-01 -1.136674433946609497e-01 1.571291536092758179e-01 -1.629749983549118042e-01 4.143456816673278809e-01 6.784040480852127075e-02 1.809227168560028076e-01 8.765567094087600708e-02 -2.975483238697052002e-01 2.493238542228937149e-03 -2.367439419031143188e-01 2.383718490600585938e-01 1.788734495639801025e-01 -9.805569797754287720e-02 -1.474189665168523788e-02 -4.747200757265090942e-02 2.463702559471130371e-01 4.267684221267700195e-01 1.244611591100692749e-01
1.327992975711822510e-01 -2.104348875582218170e-02 1.718726754188537598e-01 -6.764187663793563843e-02 1.938109286129474640e-02 1.361910700798034668e-01 4.632235690951347351e-02 3.482618927955627441e-02 2.506816526874899864e-03 3.589366376399993896e-02 1.216497458517551422e-02 -7.585329934954643250e-03 3.790087103843688965e-01 8.389826864004135132e-02 -2.568252682685852051e-01 1.225370764732360840e-01 -1.433319300413131714e-01 3.395597040653228760e-01 4.976586997509002686e-02 2.500989139080047607e-01 -4.164014011621475220e-02 -2.779305577278137207e-01 2.664057537913322449e-03 -2.135174125432968140e-01 2.048033624887466431e-01 2.962627112865447998e-01 -8.851417154073715210e-02 -1.502113640308380127e-01 -1.039114445447921753e-01 1.955399662256240845e-01 2.734497189521789551e-01 2.880847454071044922e-01
2.682281434535980225e-01 5.723439902067184448e-02 -1.406050920486450195e-01 -8.080523461103439331e-02 5.180101469159126282e-02 2.405122965574264526e-01 -1.690180506557226181e-03 1.618847995996475220e-02 -3.029309213161468506e-01 -9.137424081563949585e-02 -3.381952941417694092e-01 -1.961053609848022461e-01 1.399056464433670044e-01 -4.513984918594360352e-02 8.279246278107166290e-03 -1.900848746299743652e-01 -5.955361947417259216e-02 -7.624133676290512085e-02 -3.448565676808357239e-02 3.535645306110382080e-01 -2.629873454570770264e-01 -1.204799115657806396e-01 -6.258960068225860596e-02 -5.000003427267074585e-02 -1.349152326583862305e-01 8.449095487594604492e-02 5.011128261685371399e-03 7.117466884665191174e-04 1.372480094432830811e-01 1.771726529113948345e-03 2.754708528518676758e-01 4.256524443626403809e-01
2.230707556009292603e-01 -4.222362488508224487e-02 2.762528061866760254e-01 -1.138325557112693787e-01 1.000738590955734253e-01 -4.230781272053718567e-02 -1.290610432624816895e-01 8.572275191545486450e-02 2.390020936727523804e-01 -3.228820115327835083e-02 -1.565153449773788452e-01 -7.190907001495361328e-02 2.872443199157714844e-01 -2.532931864261627197e-01 4.317073896527290344e-02 -8.939274400472640991e-02 -7.506616413593292236e-02 -2.404378056526184082e-01 -7.849515229463577271e-02 2.590261399745941162e-01 6.470185704529285431e-03 -2.427220046520233154e-01 8.851359784603118896e-02 -1.238761693239212036e-01 -5.831712856888771057e-03 9.348219633102416992e-02 -7.734891842119395733e-04 6.406079232692718506e-02 8.568031340837478638e-02 4.251345396041870117e-01 3.891718983650207520e-01 -8.814495801925659180e-02
2.791323959827423096e-01 -2.236341983079910278e-01 -3.967236354947090149e-02 -1.429010368883609772e-02 -1.507366746664047241e-01 2.387725710868835449e-01 -3.102407753467559814e-01 -4.091661423444747925e-02 -2.775302156805992126e-03 1.690983772277832031e-01 -3.301601856946945190e-02 1.407426595687866211e-02 -7.589530199766159058e-02 2.353172935545444489e-02 5.556372553110122681e-02 6.813845783472061157e-02 -2.599657475948333740e-01 -1.104007810354232788e-01 -1.372163146734237671e-01 2.990676462650299072e-01 -2.633714973926544189e-01 -3.853228986263275146e-01 1.280641742050647736e-02 3.098680404946208000e-03 -7.096128910779953003e-02 1.037126481533050537e-01 3.656634688377380371e-02 1.697514951229095459e-01 -8.979781717061996460e-02 1.789814531803131104e-01 3.954569101333618164e-01 1.491500809788703918e-02
1.844519227743148804e-01 7.628804445266723633e-02 9.452082216739654541e-02 -2.264510393142700195e-01 2.645082771778106689e-01 2.262631803750991821e-01 -3.200156986713409424e-02 2.525059580802917480e-01 -7.120149582624435425e-02 -7.353986054658889771e-02 1.620628684759140015e-01 -1.128041371703147888e-01 1.560193300247192383e-01 -7.432167232036590576e-02 -5.097147449851036072e-02 2.479917407035827637e-01 -1.908589601516723633e-01 2.667407691478729248e-02 -2.783193290233612061e-01 1.495918780565261841e-01 1.614831835031509399e-01 -3.112102150917053223e-01 -4.215066507458686829e-02 -3.939709067344665527e-02 1.384711116552352905e-01 1.545127630233764648e-01 -1.127836108207702637e-01 -1.591261290013790131e-02 -2.813568525016307831e-02 1.937519162893295288e-01 4.611907899379730225e-01 -1.685312949120998383e-02
2.237151116132736206e-01 -2.362260818481445312e-01 -8.071256801486015320e-03 -3.064545392990112305e-01 4.988054558634757996e-02 -1.431515812873840332e-01 -1.805029809474945068e-01 -1.214873641729354858e-01 -1.423886120319366455e-01 7.663559634238481522e-03 -8.509583771228790283e-02 2.339084632694721222e-03 1.268166750669479370e-01 7.045685499906539917e-02 1.633628457784652710e-01 2.102192789316177368e-01 -2.204594016075134277e-01 -1.418044567108154297e-01 1.460728496313095093e-01 2.355940490961074829e-01 -3.229647576808929443e-01 -3.557536900043487549e-01 1.006651446223258972e-01 -2.246524095535278320e-01 7.743628323078155518e-02 1.526271104812622070e-01 -1.400280296802520752e-01 1.275424263440072536e-03 1.135667972266674042e-02 -5.946856737136840820e-02 3.376197814941406250e-01 -8.226007968187332153e-02
3.223433196544647217e-01 -1.503300368785858154e-01 1.559184771031141281e-02 -1.354559212923049927e-01 1.913081705570220947e-01 -1.581971645355224609e-01 -6.790471728891134262e-03 -1.656831353902816772e-01 -1.409731656312942505e-01 1.649754345417022705e-01 1.159206628799438477e-01 -1.458235532045364380e-01 -2.239152416586875916e-02 -9.493948519229888916e-02 -6.665366888046264648e-02 -1.055026426911354065e-01 1.152791604399681091e-01 7.334838062524795532e-02 1.994984894990921021e-01 8.401130884885787964e-02 -1.841805130243301392e-01 -3.550719022750854492e-01 3.779418766498565674e-02 -1.954861432313919067e-01 2.363967299461364746e-01 4.033744335174560547e-01 1.880180239677429199e-01 7.361394912004470825e-02 -7.378448545932769775e-02 5.305724963545799255e-02 3.372346758842468262e-01 -1.112749725580215454e-01
1.663197427988052368e-01 -1.258052885532379150e-01 4.013583436608314514e-02 -3.868058621883392334e-01 -2.965000085532665253e-02 -3.264496847987174988e-02 2.407086342573165894e-01 -3.196951150894165039e-01 1.677051782608032227e-01 6.045853719115257263e-02 -4.513558745384216309e-01 -1.546447724103927612e-01 4.691594094038009644e-02 -9.694606065750122070e-02 4.950195085257291794e-03 8.397583663463592529e-02 2.367895469069480896e-02 -2.938993573188781738e-01 -1.993797346949577332e-02 -5.098743364214897156e-02 -1.152826994657516479e-01 -2.437290996313095093e-01 -2.552637830376625061e-02 9.092463552951812744e-02 -3.255614265799522400e-02 2.827321588993072510e-01 4.102670773863792419e-02 -1.429313123226165771e-01 -1.643075644969940186e-01 1.584574729204177856e-01 1.102005690336227417e-01 1.618326008319854736e-01
1.864058524370193481e-01 -4.864434599876403809e-01 1.173325628042221069e-01 1.429222375154495239e-01 -3.997349739074707031e-01 2.436371147632598877e-01 2.954682800918817520e-03 -3.552077803760766983e-03 -2.245331741869449615e-02 3.953586891293525696e-02 -8.657852560281753540e-02 -1.111247763037681580e-02 -1.258006971329450607e-02 -5.938609316945075989e-02 1.357335150241851807e-01 -1.130087971687316895e-01 -3.212366998195648193e-02 -2.075337022542953491e-01 -2.093704044818878174e-02 2.629594206809997559e-01 -1.715110093355178833e-01 -3.120581507682800293e-01 8.498200774192810059e-02 -1.435471177101135254e-01 1.202691569924354553e-01 2.472714781761169434e-01 -3.900156915187835693e-02 1.870868355035781860e-01 -9.120646119117736816e-02 -6.083517801016569138e-03 2.034305334091186523e-01 -2.269780822098255157e-02
-6.092382594943046570e-02 -8.973161876201629639e-02 2.872381918132305145e-02 3.283719718456268311e-02 1.116964519023895264e-01 -1.506359130144119263e-01 -1.482159737497568130e-02 6.023799069225788116e-03 -2.313911467790603638e-01 -2.078172266483306885e-01 -3.550433218479156494e-01 4.119943380355834961e-01 -9.850905090570449829e-02 -3.281334340572357178e-01 7.586337625980377197e-02 6.909000873565673828e-02 -1.914954334497451782e-01 -2.087083160877227783e-01 7.861848175525665283e-02 2.180104106664657593e-01 1.003048717975616455e-01 -2.036709636449813843e-01 -5.477953236550092697e-03 -1.094312593340873718e-01 2.840632572770118713e-02 1.896319240331649780e-01 -6.261485815048217773e-02 3.838784992694854736e-02 1.152639761567115784e-01 1.515631526708602905e-01 3.929155766963958740e-01 -1.386477332562208176e-02
3.294726610183715820e-01 6.043645367026329041e-02 1.810888499021530151e-01 -2.055488973855972290e-01 -2.668319046497344971e-01 -1.267245709896087646e-01 4.567890614271163940e-02 -1.355545520782470703e-01 7.466991990804672241e-02 4.367568716406822205e-02 -2.294211238622665405e-01 1.492294073104858398e-01 2.342140227556228638e-01 -7.236419618129730225e-02 -5.452150106430053711e-02 2.905564568936824799e-02 -2.580839097499847412e-01 -1.591979265213012695e-01 3.211955130100250244e-01 1.152664199471473694e-01 1.752519048750400543e-02 -9.133375436067581177e-02 3.761559352278709412e-02 -7.939289323985576630e-03 2.246625572443008423e-01 -5.118423327803611755e-02 6.894482672214508057e-02 -1.377479452639818192e-02 -8.056983351707458496e-02 2.740201950073242188e-01 4.373816549777984619e-01 -9.636898338794708252e-02
1.771959960460662842e-01 -1.065795272588729858e-01 9.424061514437198639e-03 4.928098991513252258e-02 -6.246896833181381226e-02 7.053342461585998535e-02 -8.798605948686599731e-02 1.312388181686401367e-01 -3.731350302696228027e-01 3.062416333705186844e-03 -2.042514830827713013e-01 2.004790455102920532e-01 1.048639342188835144e-01 -1.119696572422981262e-01 -1.554336696863174438e-01 -3.477058112621307373e-01 -2.926600873470306396e-01 -2.097853571176528931e-01 1.323826909065246582e-01 4.890111461281776428e-02 -1.925226300954818726e-01 -1.917102336883544922e-01 -1.140641793608665466e-01 -1.490375399589538574e-01 2.193287461996078491e-01 1.591467857360839844e-01 -1.148081794381141663e-01 1.300445944070816040e-01 1.326781362295150757e-01 1.125685349106788635e-01 2.795271575450897217e-01 2.461449503898620605e-01
2.082436680793762207e-01 3.383451700210571289e-02 6.062229163944721222e-03 -2.418241351842880249e-01 -1.177289709448814392e-01 1.954891383647918701e-01 -4.496123269200325012e-02 -1.815765909850597382e-02 2.107617408037185669e-01 2.875739242881536484e-03 2.110987203195691109e-03 4.087302088737487793e-02 4.842692017555236816e-01 -3.231266438961029053e-01 9.846814721822738647e-02 2.267806231975555420e-02 -7.184806745499372482e-03 1.636379212141036987e-02 1.025352105498313904e-01 2.117199003696441650e-01 8.186174929141998291e-02 -4.093110859394073486e-01 -3.174087777733802795e-02 -5.217453837394714355e-02 1.912267059087753296e-01 1.599881350994110107e-01 1.823544949293136597e-01 4.074497148394584656e-02 1.071972325444221497e-01 2.377355545759201050e-01 1.900804042816162109e-01 -1.116392835974693298e-01
9.199081361293792725e-02 1.405149400234222412e-01 1.852786391973495483e-01 -1.212615445256233215e-01 7.838235795497894287e-02 6.214649975299835205e-02 2.283933758735656738e-01 1.691021770238876343e-01 1.896314672194421291e-03 3.668630868196487427e-02 -9.633101522922515869e-03 5.783954635262489319e-03 1.050668507814407349e-01 -2.469021379947662354e-01 -2.096569165587425232e-02 2.000179886817932129e-02 -4.401088133454322815e-02 1.647361814975738525e-01 -2.374842315912246704e-01 2.124216258525848389e-01 1.155109480023384094e-01 -3.719609379768371582e-01 1.681384295225143433e-01 4.723948985338211060e-02 5.848763510584831238e-02 3.975651562213897705e-01 -5.432088673114776611e-02 -1.895400583744049072e-01 5.523539707064628601e-02 9.035586565732955933e-02 3.055728971958160400e-01 3.740842640399932861e-01
1.994164437055587769e-01 -1.864595711231231689e-02 -6.535499542951583862e-02 6.823118776082992554e-02 1.281587481498718262e-01 2.707864344120025635e-01 1.249743923544883728e-01 -1.421123892068862915e-01 -1.690968275070190430e-01 4.218702614307403564e-01 -2.892370820045471191e-01 2.097428888082504272e-01 1.542724370956420898e-01 2.702616900205612183e-02 7.179316878318786621e-02 4.362850263714790344e-02 1.359806358814239502e-01 -4.874295368790626526e-02 -7.099159806966781616e-02 5.101019516587257385e-02 -1.368580572307109833e-02 -4.613678157329559326e-01 -1.468446999788284302e-01 -1.427319049835205078e-01 2.747980654239654541e-01 1.033710166811943054e-01 4.609801992774009705e-02 1.187229081988334656e-01 1.517732292413711548e-01 9.907332062721252441e-02 9.361400268971920013e-03 2.018364071846008301e-01
9.723648428916931152e-03 -6.137489527463912964e-02 1.932904869318008423e-02 -3.807029873132705688e-02 2.746450304985046387e-01 2.704850435256958008e-01 -9.325774759054183960e-02 2.252706736326217651e-01 -2.305172234773635864e-01 -8.290585875511169434e-02 -1.139226660598069429e-04 -3.325404226779937744e-01 1.904236711561679840e-02 1.517134010791778564e-01 1.148766577243804932e-01 1.325823813676834106e-01 9.641925990581512451e-02 1.433389186859130859e-01 1.993325948715209961e-01 7.470684498548507690e-02 -1.091764215379953384e-02 -2.870672941207885742e-01 -9.912490099668502808e-02 1.074119284749031067e-01 5.610188096761703491e-02 3.393559157848358154e-01 -2.967968881130218506e-01 6.839215010404586792e-02 -1.739059686660766602e-01 6.334916502237319946e-02 3.702729940414428711e-01 -7.011359557509422302e-03
-1.213838011026382446e-01 -1.040391474962234497e-01 1.960804499685764313e-02 -1.345384716987609863e-01 2.598573863506317139e-01 1.837196350097656250e-01 -2.757724560797214508e-02 -1.023646146059036255e-01 -3.649975955486297607e-01 1.193953678011894226e-01 -2.246985733509063721e-01 -4.546608030796051025e-02 2.068427950143814087e-01 2.717394828796386719e-01 7.670522481203079224e-02 5.672363564372062683e-02 -2.153368294239044189e-02 4.054354876279830933e-02 2.192110754549503326e-02 1.527207791805267334e-01 -2.200715541839599609e-01 -1.339739859104156494e-01 -7.570358365774154663e-02 -7.918605208396911621e-02 -9.167339652776718140e-02 4.816733598709106445e-01 -1.760414093732833862e-01 -2.177675068378448486e-01 -7.301196455955505371e-02 1.232587080448865891e-02 1.227297633886337280e-01 2.720497846603393555e-01
1.247700452804565430e-01 -1.098004430532455444e-01 1.609720289707183838e-01 -1.621220409870147705e-01 1.205137223005294800e-01 1.767534166574478149e-01 -2.660422027111053467e-02 -7.142294198274612427e-02 6.106091290712356567e-02 3.212660551071166992e-02 1.826020888984203339e-02 -6.277126073837280273e-02 1.557839810848236084e-01 3.835675492882728577e-02 -2.975134551525115967e-01 -1.304948776960372925e-01 -3.141709268093109131e-01 -3.003200888633728027e-01 -1.408229116350412369e-02 1.680679470300674438e-01 -1.583575606346130371e-01 -7.287784665822982788e-02 2.196584492921829224e-01 -1.327099651098251343e-01 1.796106845140457153e-01 1.903435289859771729e-01 -8.812355995178222656e-02 -1.416947394609451294e-01 8.336941152811050415e-02 2.648935317993164062e-01 3.548579812049865723e-01 -3.395899236202239990e-01
3.366320133209228516e-01 -2.693813145160675049e-01 -4.492139071226119995e-02 -3.588385134935379028e-02 8.747754991054534912e-02 1.425277441740036011e-01 1.301909834146499634e-01 -2.090062946081161499e-01 -1.038092225790023804e-01 4.239539429545402527e-02 -3.466241061687469482e-01 -1.684367656707763672e-01 2.455337643623352051e-01 2.021845579147338867e-01 -7.173481583595275879e-02 5.395955592393875122e-02 2.152588963508605957e-01 9.688135236501693726e-02 -1.939795911312103271e-02 1.602103114128112793e-01 2.154757827520370483e-02 2.261019684374332428e-02 1.730601936578750610e-01 -5.862848088145256042e-02 5.477393791079521179e-02 1.845183223485946655e-01 2.475234270095825195e-01 -2.236202657222747803e-01 1.195603422820568085e-02 2.988301813602447510e-01 3.115431368350982666e-01 -3.066056966781616211e-02
1.739808917045593262e-01 -3.675937652587890625e-02 -3.210174664855003357e-02 1.871311813592910767e-01 -5.887517705559730530e-02 1.758071035146713257e-01 -1.310013234615325928e-01 -4.140217229723930359e-02 4.376110062003135681e-02 2.405761629343032837e-01 8.827672153711318970e-02 -1.039085835218429565e-01 1.916406005620956421e-01 -1.026385277509689331e-01 -2.541309595108032227e-01 1.421335041522979736e-01 -1.452585905790328979e-01 -2.040362954139709473e-01 6.956113874912261963e-02 7.276160269975662231e-02 -3.527349233627319336e-01 -2.174378484487533569e-01 6.777152419090270996e-02 -1.532386522740125656e-02 9.441506117582321167e-02 2.689867615699768066e-01 1.831772327423095703e-01 1.743870526552200317e-01 -1.621172726154327393e-01 2.886860072612762451e-01 4.054673612117767334e-01 1.690290169790387154e-03
3.864505589008331299e-01 -2.206337600946426392e-01 5.473751202225685120e-02 -8.139905333518981934e-02 -2.255462855100631714e-02 2.314962148666381836e-01 6.965653598308563232e-02 -1.902532875537872314e-01 -3.062866926193237305e-01 -1.172847077250480652e-01 -3.571447432041168213e-01 -1.740054190158843994e-01 4.600962996482849121e-02 -8.345143496990203857e-02 1.920766383409500122e-02 -4.188751056790351868e-02 1.408737897872924805e-01 2.109550498425960541e-02 -1.778631657361984253e-01 1.815581172704696655e-01 1.943695545196533203e-01 -1.071835085749626160e-01 1.940418928861618042e-01 1.467541009187698364e-01 2.419730462133884430e-02 9.136045724153518677e-02 2.786540389060974121e-01 -6.364580243825912476e-02 -4.821254312992095947e-02 3.167785406112670898e-01 1.739186197519302368e-01 -6.088756024837493896e-02
8.747785538434982300e-02 3.431252017617225647e-02 5.540033429861068726e-02 -1.599398702383041382e-01 -1.817042678594589233e-01 -5.328444018959999084e-02 -1.428249478340148926e-01 -5.513739585876464844e-02 -2.489315904676914215e-02 1.263595223426818848e-01 -5.081174522638320923e-02 7.713859528303146362e-02 9.880794584751129150e-02 1.393250077962875366e-01 -7.248837500810623169e-02 -3.691678494215011597e-02 3.076038695871829987e-02 1.175385341048240662e-01 -9.362588077783584595e-02 4.753285944461822510e-01 3.081530928611755371e-01 -3.913334608078002930e-01 3.904201835393905640e-02 -1.973064392805099487e-01 -4.678047820925712585e-02 1.198866367340087891e-01 -6.790010631084442139e-02 2.177862673997879028e-01 -7.315316796302795410e-02 2.695198655128479004e-01 3.539904356002807617e-01 1.799778938293457031e-01
1.648752987384796143e-01 9.686037153005599976e-02 2.194419056177139282e-01 -1.560755074024200439e-01 6.846104748547077179e-03 1.108048781752586365e-01 -8.746942132711410522e-02 1.386178135871887207e-01 -8.107484318315982819e-03 -3.384978696703910828e-02 -1.236553490161895752e-01 1.365699339658021927e-02 2.879404127597808838e-01 1.398329287767410278e-01 -6.127033382654190063e-02 -1.202574279159307480e-02 -2.589568197727203369e-01 4.100106656551361084e-01 -1.502457112073898315e-01 2.869929969310760498e-01 5.484340339899063110e-02 -3.573577702045440674e-01 7.097946852445602417e-02 -7.904584705829620361e-02 2.322685718536376953e-01 1.479102522134780884e-01 -2.524168193340301514e-01 -5.291526392102241516e-02 6.830506026744842529e-02 1.002443730831146240e-01 2.990962266921997070e-01 -7.811478339135646820e-03
-4.710005596280097961e-02 -6.804378330707550049e-02 1.380714774131774902e-01 -2.999077737331390381e-01 -4.443326592445373535e-02 2.081439495086669922e-01 2.080563157796859741e-01 8.440084010362625122e-02 -1.083545461297035217e-01 3.678841590881347656e-01 -8.886249363422393799e-02 5.001717433333396912e-02 1.182411387562751770e-01 8.902134746313095093e-02 1.512791365385055542e-01 7.242213934659957886e-02 -1.880035102367401123e-01 1.179992631077766418e-01 -1.953300982713699341e-01 7.919558882713317871e-02 -1.572161912918090820e-01 -2.746183276176452637e-01 -4.030951112508773804e-02 6.015811860561370850e-02 1.457533091306686401e-01 3.513793349266052246e-01 -1.663733571767807007e-01 -7.600561529397964478e-02 -3.079977035522460938e-01 -1.793649233877658844e-02 2.816875874996185303e-01 1.707302927970886230e-01
7.666598260402679443e-02 -2.994432747364044189e-01 1.336996406316757202e-01 -3.040812015533447266e-01 8.005177229642868042e-02 9.530947357416152954e-02 -3.428068757057189941e-01 -9.733540564775466919e-02 1.140402071177959442e-02 -1.407672315835952759e-01 -1.517515778541564941e-01 8.829139173030853271e-02 4.602984338998794556e-02 8.066918700933456421e-02 -3.958436101675033569e-02 -2.029258608818054199e-01 -2.170611321926116943e-01 -2.302976846694946289e-01 1.430984735488891602e-01 -9.463880211114883423e-03 -1.547897458076477051e-01 -4.407178461551666260e-01 -1.719764433801174164e-02 1.130152866244316101e-01 2.625669240951538086e-01 2.957438826560974121e-01 7.159737497568130493e-02 -1.411971896886825562e-01 -8.638173341751098633e-02 8.520294725894927979e-02 -2.153464965522289276e-02 2.928112819790840149e-02
2.370184957981109619e-01 -1.567608565092086792e-01 -1.205206662416458130e-01 1.394517906010150909e-02 -1.708258539438247681e-01 -9.709210693836212158e-02 2.651890367269515991e-02 -1.895062774419784546e-01 -1.260996907949447632e-01 2.705232053995132446e-02 -3.434183076024055481e-02 1.906547397375106812e-01 4.158073291182518005e-02 7.768698781728744507e-02 1.770674623548984528e-02 -1.353979855775833130e-01 -2.050883919000625610e-01 -1.623089760541915894e-01 -6.490851938724517822e-02 2.622034586966037750e-02 3.251213133335113525e-01 -3.902263641357421875e-01 -3.587032109498977661e-02 -1.191202029585838318e-01 2.230068445205688477e-01 3.321477770805358887e-01 1.065558046102523804e-01 -1.329985111951828003e-01 -7.312676310539245605e-02 2.174158990383148193e-01 3.612747788429260254e-01 -1.724416911602020264e-01
-2.988737262785434723e-02 3.211057484149932861e-01 -7.777509838342666626e-02 -5.164664611220359802e-02 -1.371243745088577271e-01 1.155776232481002808e-01 -1.155871674418449402e-01 -6.056686863303184509e-02 -3.950319066643714905e-02 -3.837218880653381348e-02 -4.471228718757629395e-01 -1.571118831634521484e-02 2.885704934597015381e-01 -6.809543818235397339e-02 -9.249114990234375000e-02 -3.960302844643592834e-02 5.867585912346839905e-02 -7.433268427848815918e-02 6.814797222614288330e-02 2.004824131727218628e-01 2.030473435297608376e-03 -2.259862422943115234e-01 -4.831403493881225586e-02 1.204341873526573181e-01 -2.831652462482452393e-01 4.013054817914962769e-02 -1.619720757007598877e-01 -1.606139391660690308e-01 7.880228757858276367e-02 3.389101326465606689e-01 3.810228109359741211e-01 -1.227552369236946106e-01
3.559563457965850830e-01 -1.740270704030990601e-01 2.001591175794601440e-01 -2.581589818000793457e-01 -4.544385150074958801e-02 1.346689611673355103e-01 3.131527826189994812e-02 9.709098376333713531e-03 -1.012723222374916077e-01 -8.969857543706893921e-02 -1.070074811577796936e-01 -1.410284787416458130e-01 3.507193922996520996e-01 -1.239294633269309998e-01 1.187938675284385681e-01 -2.701845765113830566e-01 -1.491325199604034424e-01 -1.668266206979751587e-01 -5.517838522791862488e-02 4.766418784856796265e-02 -2.322710007429122925e-01 -3.031754493713378906e-01 2.533680573105812073e-02 -6.948827952146530151e-02 9.605922549962997437e-02 3.072709739208221436e-01 7.685707509517669678e-02 2.035524845123291016e-01 1.377747505903244019e-01 -2.479686141014099121e-01 4.150619357824325562e-02 -2.773921005427837372e-03
3.403230011463165283e-01 -2.328248471021652222e-01 -6.805103272199630737e-02 1.522249169647693634e-02 -8.023604750633239746e-02 1.459510773420333862e-01 9.829482436180114746e-02 -8.912386745214462280e-02 9.684682637453079224e-02 -3.948032855987548828e-02 -4.256942570209503174e-01 2.299333959817886353e-01 2.265385538339614868e-02 -2.175535559654235840e-01 -1.720190234482288361e-02 2.821890451014041901e-02 -2.791059017181396484e-02 -1.419332902878522873e-02 2.835925519466400146e-01 1.762836575508117676e-01 6.290983292274177074e-04 -2.897629737854003906e-01 -2.621280252933502197e-01 5.573174729943275452e-02 1.610651314258575439e-01 1.955345459282398224e-02 2.120001763105392456e-01 1.586426496505737305e-01 1.872311681509017944e-01 1.411923915147781372e-01 2.130873799324035645e-01 1.439228057861328125e-01
2.012044377624988556e-02 -8.422353304922580719e-03 1.859631389379501343e-01 -1.942212730646133423e-01 -1.420169603079557419e-02 8.590559661388397217e-02 -1.822521239519119263e-01 2.824189364910125732e-01 -1.059612445533275604e-02 -3.213457064703106880e-03 1.009721979498863220e-01 -3.972624987363815308e-02 1.907450705766677856e-01 7.315824180841445923e-02 3.883282095193862915e-02 6.338062137365341187e-02 -5.919232219457626343e-02 1.189185380935668945e-01 -1.541027426719665527e-01 2.921683788299560547e-01 1.934001743793487549e-01 -1.821871995925903320e-01 -1.401278823614120483e-01 2.333072572946548462e-02 1.514484733343124390e-01 4.380237758159637451e-01 -1.336550265550613403e-01 -2.384580522775650024e-01 -4.859727993607521057e-02 -4.739801958203315735e-02 4.783419370651245117e-01 8.382932841777801514e-02
2.041374891996383667e-01 -3.953086957335472107e-02 -7.930966466665267944e-02 -2.661364972591400146e-01 3.216017186641693115e-01 7.915555685758590698e-02 -1.365352272987365723e-01 -1.542050242424011230e-01 -1.777292937040328979e-01 -2.919107116758823395e-02 -2.738755047321319580e-01 1.569897085428237915e-01 3.014900684356689453e-01 3.362761065363883972e-02 8.976606279611587524e-02 8.542408794164657593e-02 -1.507915705442428589e-01 7.120507210493087769e-02 5.190172418951988220e-02 2.034233659505844116e-01 -2.476396709680557251e-01 -8.977390080690383911e-02 -1.364793479442596436e-01 4.828515648841857910e-02 -1.097470968961715698e-01 4.285154938697814941e-01 -2.310949862003326416e-01 4.144321754574775696e-02 -2.028527110815048218e-01 2.887279540300369263e-02 8.996763825416564941e-02 1.579910069704055786e-01
2.750757932662963867e-01 -3.412284329533576965e-02 -7.592348009347915649e-02 -4.515064135193824768e-02 4.955640994012355804e-03 4.301088154315948486e-01 -1.214525550603866577e-01 8.912322670221328735e-02 1.017732396721839905e-01 5.306524783372879028e-02 -2.172892838716506958e-01 -1.120358109474182129e-01 1.360284090042114258e-01 -1.417394429445266724e-01 1.601143181324005127e-01 -6.767418235540390015e-02 9.598297625780105591e-02 1.325903981924057007e-01 1.183025166392326355e-01 -3.221668675541877747e-02 2.467342764139175415e-01 -3.300448954105377197e-01 3.118953481316566467e-02 -3.593357652425765991e-02 -1.456052362918853760e-01 2.921590805053710938e-01 2.861211895942687988e-01 -4.331249743700027466e-02 -6.720460951328277588e-02 2.635139226913452148e-01 2.876482903957366943e-01 7.077606022357940674e-02
2.615269422531127930e-01 -1.701664924621582031e-01 1.614188253879547119e-01 -3.905379474163055420e-01 -1.622928231954574585e-01 2.768676914274692535e-02 -3.068744242191314697e-01 -1.714827269315719604e-01 5.660967156291007996e-02 7.863487303256988525e-02 -1.726947128772735596e-01 5.479881539940834045e-02 -1.420975327491760254e-01 -6.054224073886871338e-02 5.008609592914581299e-02 1.198460683226585388e-01 -7.854940369725227356e-03 -1.648075580596923828e-01 -1.056515704840421677e-02 2.306228727102279663e-01 -2.841019332408905029e-01 -1.989874094724655151e-01 -1.086912229657173157e-01 1.573335379362106323e-01 2.519921958446502686e-01 2.105552852153778076e-01 1.644445210695266724e-01 6.109974160790443420e-02 -5.913993716239929199e-02 2.333317995071411133e-01 2.331948727369308472e-01 4.598860815167427063e-02
2.907841838896274567e-02 -2.057225853204727173e-01 1.954768449068069458e-01 9.206395596265792847e-02 5.974099412560462952e-02 1.188944652676582336e-01 1.763483732938766479e-01 2.623719573020935059e-01 -1.185612455010414124e-01 2.153130173683166504e-01 -3.370897769927978516e-01 1.304446533322334290e-02 8.978675305843353271e-02 -1.813329458236694336e-01 -2.178136259317398071e-01 4.876185208559036255e-02 1.530178934335708618e-01 -1.420214772224426270e-01 7.429589983075857162e-03 2.187190055847167969e-01 1.454976499080657959e-01 -2.906075119972229004e-01 1.124541237950325012e-01 -2.272828370332717896e-01 3.191031515598297119e-01 9.490647166967391968e-02 -2.191407829523086548e-01 -8.057893812656402588e-02 2.001710385084152222e-01 4.105524346232414246e-02 1.643008142709732056e-01 -1.789447963237762451e-01
3.241947889328002930e-01 -2.638115286827087402e-01 5.289390683174133301e-01 -1.328210830688476562e-01 -1.388414502143859863e-01 6.057371944189071655e-02 2.087717354297637939e-01 -5.260998383164405823e-03 -2.503263764083385468e-02 5.428078002296388149e-04 -1.269584149122238159e-01 -5.644883587956428528e-02 -3.388044610619544983e-02 -3.835498169064521790e-02 -4.257635027170181274e-02 -1.329074352979660034e-01 1.495152115821838379e-01 -8.431695401668548584e-02 -9.811525046825408936e-02 5.451823398470878601e-02 7.012386620044708252e-02 -3.441094160079956055e-01 1.145427953451871872e-02 -8.142630569636821747e-03 1.272864192724227905e-01 1.164432615041732788e-01 -2.506913244724273682e-01 1.513031404465436935e-02 1.150730550289154053e-01 1.802928894758224487e-01 2.226100713014602661e-01 -2.560631036758422852e-01
1.161213666200637817e-01 -7.837115228176116943e-02 2.557516098022460938e-01 -2.561301887035369873e-01 -6.462842971086502075e-02 1.323816329240798950e-01 -2.931037843227386475e-01 -1.361062675714492798e-01 1.234038993716239929e-01 1.059636007994413376e-02 -8.233602344989776611e-02 2.187242209911346436e-01 4.130210876464843750e-01 -2.377767674624919891e-02 -3.450192883610725403e-02 -2.278977036476135254e-01 1.793601959943771362e-01 -1.417919695377349854e-01 -4.278108105063438416e-02 -1.835866644978523254e-02 -1.057544723153114319e-01 -1.761738657951354980e-01 1.454126238822937012e-01 -6.159454584121704102e-02 -1.416133791208267212e-01 1.087720394134521484e-01 -6.787561625242233276e-02 -1.573631465435028076e-01 -2.131533771753311157e-01 2.495045661926269531e-01 3.708951771259307861e-01 2.962288260459899902e-02
2.520934641361236572e-01 -1.162752136588096619e-01 -2.310850843787193298e-02 -2.814750671386718750e-01 2.128032594919204712e-01 -1.560043194331228733e-03 -1.752895116806030273e-01 6.031958013772964478e-02 -1.741810441017150879e-01 -4.907842725515365601e-03 -7.111684978008270264e-02 2.089636586606502533e-02 7.047384977340698242e-03 -5.894628912210464478e-02 1.518751680850982666e-01 2.213994413614273071e-01 -3.273206055164337158e-01 -2.535646855831146240e-01 1.070713698863983154e-01 1.194259524345397949e-01 -1.784468591213226318e-01 -2.930349707603454590e-01 1.930896490812301636e-01 -2.693241462111473083e-02 1.120790988206863403e-01 2.254685759544372559e-01 1.942645758390426636e-01 1.230761259794235229e-01 -1.401091814041137695e-01 -6.740983575582504272e-02 3.678286969661712646e-01 -1.530016660690307617e-01
1.735543310642242432e-01 -1.022815182805061340e-01 -1.147230044007301331e-01 -2.191884666681289673e-01 3.443419933319091797e-02 1.071195527911186218e-01 -2.075837999582290649e-01 -5.594584718346595764e-02 -9.941307455301284790e-02 -3.861711546778678894e-02 -1.645279228687286377e-01 -1.099044084548950195e-01 -5.262424424290657043e-02 -1.736186891794204712e-01 -8.369930833578109741e-02 -2.532444894313812256e-01 -1.851736754179000854e-01 6.638287007808685303e-02 -1.698208600282669067e-01 -2.078330516815185547e-01 2.393059879541397095e-01 -3.212122321128845215e-01 2.234195172786712646e-02 5.738497152924537659e-02 -5.017111077904701233e-02 4.232612848281860352e-01 1.734756082296371460e-01 -1.177449449896812439e-01 -1.830038055777549744e-02 2.050088644027709961e-01 3.552222549915313721e-01 -1.249776184558868408e-01
1.273960024118423462e-01 3.450829535722732544e-03 2.464132383465766907e-02 -1.986764930188655853e-02 5.323740094900131226e-02 2.192315459251403809e-01 1.546091884374618530e-01 -1.136046946048736572e-01 3.868707269430160522e-02 1.729054898023605347e-01 -2.204598486423492432e-01 -1.092418655753135681e-01 6.262071430683135986e-02 -2.560624666512012482e-02 -3.895160555839538574e-01 -1.178387925028800964e-01 -1.604705303907394409e-01 -1.917640119791030884e-01 1.816744804382324219e-01 -1.318998634815216064e-01 -5.239805579185485840e-02 -3.932391107082366943e-02 -1.145073845982551575e-01 1.695423424243927002e-01 3.329279422760009766e-01 3.230045735836029053e-01 -1.694641560316085815e-01 1.025371253490447998e-01 -1.114796772599220276e-01 -9.224970638751983643e-02 4.438476264476776123e-01 3.892660513520240784e-02
1.676923781633377075e-01 -2.826789617538452148e-01 3.457057178020477295e-01 -8.622551709413528442e-02 2.423358261585235596e-01 -2.458847360685467720e-03 1.070162504911422729e-01 6.816349923610687256e-02 -1.661010235548019409e-01 2.067643404006958008e-01 -1.260832399129867554e-01 -1.397921703755855560e-03 -1.839412259869277477e-03 9.413199871778488159e-02 -3.885722905397415161e-02 -3.925869613885879517e-02 1.963796019554138184e-01 -2.318429797887802124e-01 1.196246370673179626e-01 2.271350324153900146e-01 1.891653239727020264e-01 -9.479363262653350830e-02 1.074972376227378845e-01 -2.044673711061477661e-01 -2.226192951202392578e-01 2.261855155229568481e-01 -6.254133582115173340e-02 -1.444158256053924561e-01 1.719897240400314331e-01 8.899054676294326782e-02 3.551126718521118164e-01 -2.158661335706710815e-01
1.914230436086654663e-01 1.662959456443786621e-01 2.338913455605506897e-02 3.635798394680023193e-02 -1.410525590181350708e-01 1.253816019743680954e-02 -9.129328280687332153e-02 -6.911706179380416870e-02 -1.945149153470993042e-02 -6.985862553119659424e-02 -3.534117341041564941e-01 -4.032310564070940018e-03 1.696560233831405640e-01 -2.949468493461608887e-01 -5.704877153038978577e-02 -1.804143190383911133e-02 -8.626699447631835938e-02 -9.646015614271163940e-02 2.717287465929985046e-02 -2.541273832321166992e-03 2.846634984016418457e-01 -2.893823981285095215e-01 2.725613713264465332e-01 1.135748997330665588e-01 2.437123656272888184e-01 1.601071655750274658e-01 5.566591769456863403e-02 -1.346974074840545654e-01 -2.276792889460921288e-03 4.090024828910827637e-01 3.258327841758728027e-01 -4.421075433492660522e-02
6.889717280864715576e-02 -9.685499966144561768e-02 1.849661171436309814e-01 -1.242821291089057922e-02 -9.347570687532424927e-02 3.669426143169403076e-01 -1.228030472993850708e-01 -2.539048492908477783e-01 -1.923665404319763184e-01 -1.235850676894187927e-01 -1.297465413808822632e-01 -4.637989029288291931e-02 1.898895651102066040e-01 4.347694665193557739e-02 -2.713527381420135498e-01 7.956543564796447754e-02 8.010274916887283325e-02 -2.067306637763977051e-01 7.757670432329177856e-02 -1.116614341735839844e-01 3.664944171905517578e-01 -2.236337363719940186e-01 6.446900963783264160e-02 8.975993096828460693e-02 2.020320743322372437e-01 1.024192571640014648e-01 -9.356226772069931030e-02 1.019247621297836304e-01 -9.957660734653472900e-02 1.377112567424774170e-01 3.233320713043212891e-01 -2.670983076095581055e-01
2.919756174087524414e-01 3.499903529882431030e-02 -1.305092126131057739e-01 -3.631577789783477783e-01 1.026451513171195984e-01 2.484058290719985962e-01 1.061171963810920715e-01 -1.747579425573348999e-01 9.485335648059844971e-02 1.967624574899673462e-01 -1.893550157546997070e-02 -5.268074944615364075e-02 1.484427750110626221e-01 1.131832227110862732e-02 -3.051721751689910889e-01 -5.043347552418708801e-02 -1.067577395588159561e-02 -2.392587214708328247e-01 5.395971704274415970e-03 3.907579462975263596e-03 -6.569898873567581177e-02 -3.449296355247497559e-01 2.168703451752662659e-02 -1.258950829505920410e-01 -2.609260976314544678e-01 2.247125804424285889e-01 -1.628519445657730103e-01 7.201009988784790039e-02 -8.458414813503623009e-04 2.988926172256469727e-01 7.106300443410873413e-02 -2.004874050617218018e-01
5.697207897901535034e-02 -2.646624147891998291e-01 8.770447224378585815e-02 -2.667516469955444336e-01 1.113280802965164185e-01 1.107674837112426758e-01 -9.475731849670410156e-02 1.245034411549568176e-01 -9.444235265254974365e-02 -3.780062198638916016e-01 -2.487017363309860229e-01 1.207497939467430115e-01 2.971698530018329620e-02 2.117037624120712280e-01 4.784412216395139694e-03 -2.769938111305236816e-01 -6.919024884700775146e-02 -2.961993217468261719e-01 5.089853331446647644e-02 2.214510440826416016e-01 -1.357149630784988403e-01 -1.774976253509521484e-01 -2.267132997512817383e-01 6.321981549263000488e-02 2.215266227722167969e-02 9.335518814623355865e-03 2.574020065367221832e-02 -2.143887132406234741e-01 1.059941109269857407e-02 1.592257916927337646e-01 3.183102905750274658e-01 1.567260622978210449e-01
7.658252492547035217e-03 -5.700099468231201172e-02 8.118519186973571777e-02 2.420021146535873413e-01 1.804893463850021362e-02 1.935405731201171875e-01 4.593674838542938232e-02 1.544477939605712891e-01 6.832382082939147949e-02 6.425567716360092163e-02 -9.485576301813125610e-02 1.340700387954711914e-01 2.166161835193634033e-01 -1.163397356867790222e-01 -2.281463239341974258e-03 -2.898397147655487061e-01 4.362990334630012512e-02 1.661184802651405334e-02 -1.766631454229354858e-01 2.344803512096405029e-01 2.111251503229141235e-01 -3.526512980461120605e-01 -1.975616961717605591e-01 -2.448127567768096924e-01 2.844416536390781403e-03 2.919789254665374756e-01 -7.367941737174987793e-02 -1.427120417356491089e-01 -2.263760864734649658e-01 1.543040275573730469e-01 3.315529525279998779e-01 1.877217888832092285e-01
1.813996881246566772e-01 1.359900385141372681e-01 -1.834218949079513550e-02 -1.121216863393783569e-01 -2.611115276813507080e-01 9.592279791831970215e-02 2.861940264701843262e-01 6.048617139458656311e-02 -1.655257344245910645e-01 -5.013087391853332520e-02 -3.506640791893005371e-01 1.754649132490158081e-01 -1.183489039540290833e-01 4.099462646991014481e-03 -1.664589494466781616e-01 6.108824163675308228e-02 -1.068663448095321655e-01 -4.167148172855377197e-01 2.892052233219146729e-01 -2.942726388573646545e-02 1.210922449827194214e-01 -1.219620481133460999e-01 1.132884919643402100e-01 -5.514704063534736633e-02 2.239337116479873657e-01 1.939599066972732544e-01 -1.393381506204605103e-01 -1.636111885309219360e-01 -3.573738038539886475e-02 2.345336079597473145e-01 1.959233731031417847e-01 -2.845770446583628654e-03
4.264626502990722656e-01 -1.944047361612319946e-01 1.049939319491386414e-01 -1.839448660612106323e-01 4.843880608677864075e-02 -1.556259542703628540e-01 9.213644266128540039e-02 -2.406567186117172241e-01 -2.480230629444122314e-01 7.175286766141653061e-03 1.030531302094459534e-01 4.081209003925323486e-02 -3.592049703001976013e-02 -1.927371025085449219e-01 -5.213767662644386292e-02 8.720319718122482300e-02 -1.830825060606002808e-01 -2.970696613192558289e-02 2.244609892368316650e-01 3.160635530948638916e-01 -2.209013514220714569e-02 -3.485957980155944824e-01 6.388015300035476685e-02 -4.094610363245010376e-02 1.634180843830108643e-01 2.096040397882461548e-01 7.460942864418029785e-02 -5.139283090829849243e-02 7.605557888746261597e-02 8.638370200060307980e-04 3.346595764160156250e-01 -1.040158197283744812e-01
2.466116696596145630e-01 -1.627702713012695312e-01 -2.375258319079875946e-02 -3.450121879577636719e-01 1.849065767601132393e-03 -5.844540148973464966e-02 7.889758050441741943e-02 2.024322003126144409e-01 -7.883843965828418732e-03 1.311175972223281860e-01 -2.456096410751342773e-01 2.558394670486450195e-01 2.311359196901321411e-01 -1.298172175884246826e-01 -2.153751403093338013e-01 -1.213253811001777649e-01 2.884968928992748260e-02 -2.483122348785400391e-01 9.228554368019104004e-02 -1.708057820796966553e-01 1.459568440914154053e-01 -6.685584783554077148e-02 1.389303803443908691e-02 -9.663873910903930664e-02 8.671963214874267578e-02 4.189010560512542725e-01 -1.058926954865455627e-01 -9.988730400800704956e-02 1.279329061508178711e-01 -2.514841966331005096e-02 3.178736269474029541e-01 -1.016552299261093140e-01
1.152516454458236694e-01 -1.167732775211334229e-01 5.607762932777404785e-02 6.398923695087432861e-02 5.313668400049209595e-03 -5.386784672737121582e-02 5.904435366392135620e-02 1.628567129373550415e-01 1.169466227293014526e-01 1.213802546262741089e-01 -3.315184116363525391e-01 -4.658284410834312439e-02 6.896471232175827026e-02 7.108354568481445312e-02 1.565378308296203613e-01 -2.177299698814749718e-03 2.019895762205123901e-01 -2.988893687725067139e-01 3.340578973293304443e-01 -4.372297972440719604e-02 -3.537228703498840332e-02 -1.763544976711273193e-01 1.364531964063644409e-01 8.266508579254150391e-02 1.689891964197158813e-01 4.000698626041412354e-01 -1.841738969087600708e-01 1.695799082517623901e-01 -1.936540380120277405e-02 -1.246390119194984436e-01 4.276157617568969727e-01 8.123707771301269531e-02
2.281153500080108643e-01 9.726049005985260010e-02 2.709957063198089600e-01 -1.934055536985397339e-01 -1.852332204580307007e-01 -1.213117539882659912e-01 -8.998925238847732544e-02 -8.913366496562957764e-02 1.566415131092071533e-01 -8.251255750656127930e-02 -1.106900721788406372e-01 -1.541792750358581543e-01 -1.882275752723217010e-02 -3.254877030849456787e-01 5.488113313913345337e-02 -1.387713402509689331e-01 9.005118161439895630e-02 -1.565120816230773926e-01 1.439981609582901001e-01 2.699530720710754395e-01 1.784337908029556274e-01 -1.016252860426902771e-01 -3.003283031284809113e-02 -9.210640192031860352e-02 6.224897876381874084e-02 3.473236858844757080e-01 1.234025955200195312e-01 -3.234292939305305481e-02 3.834203258156776428e-02 3.963080942630767822e-01 2.934925258159637451e-01 -5.861654132604598999e-02
3.305429816246032715e-01 2.028259038925170898e-01 7.539981976151466370e-03 -1.071116626262664795e-01 -2.434650957584381104e-01 9.415635466575622559e-02 2.936529181897640228e-02 -1.444703489542007446e-01 -1.018124222755432129e-01 -1.154342964291572571e-01 7.586001604795455933e-02 7.781553268432617188e-02 -2.785638906061649323e-02 1.388085633516311646e-01 1.476480247220024467e-04 7.237689942121505737e-02 2.413332927972078323e-03 -9.593280404806137085e-02 -4.174512997269630432e-02 1.282836049795150757e-01 2.339576184749603271e-02 -1.792587041854858398e-01 1.859790384769439697e-01 1.980180442333221436e-01 5.466214567422866821e-02 2.696762084960937500e-01 -1.072210669517517090e-01 1.720629930496215820e-01 -1.288710534572601318e-01 4.907120466232299805e-01 4.231595098972320557e-01 -1.554660685360431671e-02
1.648109108209609985e-01 -4.152695462107658386e-02 6.225639209151268005e-02 2.572217285633087158e-01 1.463423855602741241e-02 2.386338859796524048e-01 9.486142545938491821e-02 2.107872962951660156e-01 -6.233795359730720520e-02 -3.987769410014152527e-02 2.060356922447681427e-02 9.257627278566360474e-02 1.888057142496109009e-01 -3.797457739710807800e-02 1.133850309997797012e-02 -1.012919694185256958e-01 1.747317239642143250e-02 -9.283030778169631958e-02 -6.956936419010162354e-02 2.591676115989685059e-01 7.122722454369068146e-04 -5.354661345481872559e-01 6.099269911646842957e-02 7.799415290355682373e-02 -3.984757140278816223e-02 3.646197617053985596e-01 3.370368778705596924e-01 -5.806124210357666016e-02 1.295407712459564209e-01 3.492766246199607849e-02 2.799296677112579346e-01 5.669401213526725769e-02
2.303829938173294067e-01 -1.330590099096298218e-01 1.464115921407938004e-02 -7.490888237953186035e-02 1.594672501087188721e-01 1.664054244756698608e-01 -1.815585494041442871e-01 -1.289578080177307129e-01 -6.554145365953445435e-03 4.906535148620605469e-02 -2.545634806156158447e-01 1.116540748625993729e-02 1.582526862621307373e-01 -1.035636141896247864e-01 -6.310301274061203003e-02 1.187021881341934204e-01 -1.187398210167884827e-01 4.176552873104810715e-03 -2.626823186874389648e-01 4.508773386478424072e-01 -1.042146515101194382e-02 -4.205422103404998779e-01 8.624607324600219727e-02 2.920496761798858643e-01 8.850955963134765625e-02 1.786394417285919189e-01 1.830867975950241089e-01 1.158955171704292297e-01 -9.600703418254852295e-02 -1.944690197706222534e-01 8.223316818475723267e-02 -5.346827954053878784e-02
2.097139060497283936e-01 -1.687616854906082153e-01 -1.340961158275604248e-01 -2.011561095714569092e-01 -1.395864337682723999e-01 1.168861240148544312e-01 -1.482017785310745239e-01 -1.746593266725540161e-01 -5.296599492430686951e-02 1.535449642688035965e-03 -2.686977088451385498e-01 8.992739766836166382e-02 -4.420672357082366943e-02 5.221937224268913269e-02 -1.435665190219879150e-01 -1.410278379917144775e-01 -1.757347285747528076e-01 -8.204476535320281982e-02 5.605815351009368896e-02 1.134691876359283924e-03 3.901516199111938477e-01 -3.109234869480133057e-01 -5.494694411754608154e-02 3.182543814182281494e-02 1.043669879436492920e-01 3.308755904436111450e-02 2.112205512821674347e-02 -7.037312537431716919e-02 1.084557850845158100e-03 2.312392443418502808e-01 4.406862258911132812e-01 -3.105781078338623047e-01
1.827893257141113281e-01 -3.073154482990503311e-03 -2.939551174640655518e-01 3.020801115781068802e-03 5.507294554263353348e-03 6.007244065403938293e-02 3.078899905085563660e-02 -2.244216650724411011e-01 2.196269780397415161e-01 -3.725570440292358398e-02 -2.869765460491180420e-01 3.097429499030113220e-02 6.853970885276794434e-02 -2.294719666242599487e-01 1.837228238582611084e-01 -1.571313589811325073e-01 -2.492096833884716034e-02 1.055223420262336731e-01 -2.051894068717956543e-01 1.770513951778411865e-01 -1.359940320253372192e-01 -3.898056149482727051e-01 4.981702193617820740e-02 -4.430043697357177734e-02 2.980614006519317627e-01 2.049242407083511353e-01 1.529635041952133179e-01 -4.967591911554336548e-02 -9.617066383361816406e-02 -1.148973703384399414e-01 3.344823718070983887e-01 1.592105180025100708e-01
2.231555283069610596e-01 -8.205843716859817505e-02 -1.337892711162567139e-01 -1.960804760456085205e-01 2.150953859090805054e-01 -1.528093684464693069e-02 1.800551414489746094e-01 6.999395042657852173e-02 6.476513296365737915e-02 1.044048592448234558e-01 -3.086932897567749023e-01 1.952866464853286743e-01 1.941352933645248413e-01 1.117619872093200684e-02 9.806753695011138916e-02 -6.414261879399418831e-04 -4.180131107568740845e-02 1.547682583332061768e-01 -2.727209329605102539e-01 2.434456944465637207e-01 -1.083442866802215576e-01 -5.243773460388183594e-01 1.367516666650772095e-01 -1.912498474121093750e-01 5.958411097526550293e-02 5.349836498498916626e-02 -1.595897525548934937e-01 -3.487699851393699646e-02 1.974966228008270264e-01 -8.580657839775085449e-02 1.591510474681854248e-01 3.496742993593215942e-02
-5.779496394097805023e-03 8.066266775131225586e-02 -9.938585758209228516e-02 6.723247468471527100e-03 -3.202999532222747803e-01 9.099240601062774658e-02 4.692222923040390015e-02 -2.189142554998397827e-01 -1.618512272834777832e-01 8.842539042234420776e-02 -2.051901668310165405e-01 1.651787757873535156e-01 2.891892194747924805e-01 2.629660535603761673e-03 1.227374225854873657e-01 6.444810330867767334e-02 4.072396829724311829e-02 1.191967874765396118e-01 1.154081746935844421e-01 1.978873312473297119e-01 -2.792719900608062744e-01 -2.910603284835815430e-01 2.801673412322998047e-01 -1.330292224884033203e-01 2.576991915702819824e-01 4.383499175310134888e-02 9.006799012422561646e-02 -1.346456706523895264e-01 4.557533562183380127e-02 3.246084749698638916e-01 2.748844027519226074e-01 1.070414111018180847e-01
2.833339869976043701e-01 3.422814235091209412e-02 2.328818142414093018e-01 -1.495741307735443115e-01 2.178239822387695312e-01 -1.033194586634635925e-01 7.448228448629379272e-02 -2.920908331871032715e-01 2.031910233199596405e-02 1.072102710604667664e-01 -1.004157885909080505e-01 1.374137699604034424e-01 1.449516713619232178e-01 -1.151046231389045715e-01 -1.291615962982177734e-01 -1.812182813882827759e-01 -2.662147879600524902e-01 -2.809461578726768494e-02 1.034743785858154297e-01 6.103112548589706421e-02 -2.045669108629226685e-01 -2.620702385902404785e-01 2.224548161029815674e-01 -1.115729510784149170e-01 1.191060170531272888e-01 1.549678593873977661e-01 -9.287487715482711792e-02 -5.849602073431015015e-02 3.037746250629425049e-02 3.688038587570190430e-01 2.571665048599243164e-01 -2.375382184982299805e-01
2.991984784603118896e-01 -4.026198387145996094e-02 -1.542093418538570404e-02 -1.235989257693290710e-01 -7.247241586446762085e-02 -1.572698354721069336e-02 -7.284798473119735718e-02 -2.646829783916473389e-01 -1.496312618255615234e-01 1.269710361957550049e-01 1.166766807436943054e-01 -1.035385727882385254e-01 -2.764515578746795654e-02 -1.016029492020606995e-01 -2.641255408525466919e-02 7.303724996745586395e-03 -5.881759151816368103e-02 -1.715210825204849243e-01 2.315075248479843140e-01 2.665005922317504883e-01 -2.125180661678314209e-01 -4.869797229766845703e-01 -9.757267683744430542e-02 -9.904609620571136475e-02 1.062567159533500671e-01 2.274549901485443115e-01 1.062182411551475525e-01 -1.222447603940963745e-01 8.381531387567520142e-02 -6.528743356466293335e-02 3.875924944877624512e-01 -1.670006513595581055e-01
-1.100096404552459717e-01 9.104706346988677979e-02 -1.162357106804847717e-01 5.929915350861847401e-04 -1.693255268037319183e-02 4.046414792537689209e-01 2.730354666709899902e-01 -6.886196136474609375e-02 -1.667885482311248779e-01 1.245667561888694763e-01 -1.769807636737823486e-01 1.366306096315383911e-01 -7.280952483415603638e-02 -7.124096155166625977e-02 -2.249002829194068909e-02 -5.183488130569458008e-02 -2.363343834877014160e-01 -3.363361582159996033e-02 1.693326085805892944e-01 2.773898243904113770e-01 -1.002065017819404602e-01 -1.232453659176826477e-01 -1.236246526241302490e-01 -3.102894723415374756e-01 1.664932072162628174e-01 2.799682617187500000e-01 -2.796193361282348633e-01 5.219734832644462585e-02 2.097656577825546265e-02 2.094887048006057739e-01 2.150818556547164917e-01 -1.972161233425140381e-01
2.149781286716461182e-01 -9.007197618484497070e-02 -8.558385074138641357e-02 -8.214829489588737488e-03 -8.411597460508346558e-03 -8.273178339004516602e-02 1.419282704591751099e-01 2.832622267305850983e-02 1.242065578699111938e-01 1.872966289520263672e-01 -2.336386889219284058e-01 -1.623771041631698608e-01 -8.078651875257492065e-02 1.498663276433944702e-01 -2.404393106698989868e-01 1.337366402149200439e-01 -7.746331393718719482e-02 -2.460594773292541504e-01 2.688688635826110840e-01 3.437197208404541016e-02 -4.260238260030746460e-02 -3.252693712711334229e-01 3.469337821006774902e-01 7.248189300298690796e-02 1.185374334454536438e-01 2.926394045352935791e-01 -1.982926875352859497e-01 3.712853789329528809e-02 4.639703035354614258e-02 -7.798612117767333984e-02 3.094113767147064209e-01 2.380495518445968628e-01
-7.479995489120483398e-02 -1.985513418912887573e-01 -9.972460567951202393e-02 -6.259567290544509888e-02 -8.881806582212448120e-02 4.005054831504821777e-01 9.246946871280670166e-02 -9.029390662908554077e-02 5.822650273330509663e-04 1.270423531532287598e-01 -1.839958876371383667e-01 -1.110171303153038025e-01 -1.555161736905574799e-02 2.030070638284087181e-03 1.239006519317626953e-01 -3.618881478905677795e-02 -1.950086951255798340e-01 -1.734454035758972168e-01 5.009932816028594971e-02 2.169280052185058594e-01 -3.400830924510955811e-01 -2.646638751029968262e-01 -1.911414116621017456e-01 -2.788089215755462646e-01 2.425010800361633301e-01 2.819079458713531494e-01 -7.732103019952774048e-02 -1.421146988868713379e-01 -8.536517620086669922e-02 2.168279439210891724e-01 1.776260584592819214e-01 -9.453507512807846069e-02
6.316665560007095337e-02 -1.857034489512443542e-02 -6.662961095571517944e-02 -5.797675997018814087e-02 1.776157915592193604e-01 2.248371839523315430e-01 -6.955616176128387451e-02 -2.006312608718872070e-01 -1.102197393774986267e-01 -2.422584295272827148e-01 -3.919100463390350342e-01 -6.798945367336273193e-02 7.359896600246429443e-02 -4.496939778327941895e-01 -1.135682538151741028e-01 -7.123985141515731812e-02 -2.578249871730804443e-01 -1.012217998504638672e-02 1.986377239227294922e-01 8.410285413265228271e-02 9.623357653617858887e-02 -1.273313164710998535e-01 -3.154492005705833435e-02 -1.622330248355865479e-01 1.104348599910736084e-01 1.275849491357803345e-01 2.405231297016143799e-01 1.563254892826080322e-01 -1.909108012914657593e-01 8.824472129344940186e-02 2.429823428392410278e-01 -1.614738851785659790e-01
1.232654750347137451e-01 -8.565250039100646973e-02 1.753098964691162109e-01 -2.434807270765304565e-01 3.738082479685544968e-03 1.565137356519699097e-01 3.003935217857360840e-01 -4.390121102333068848e-01 3.578181937336921692e-02 9.834758937358856201e-02 -1.952878385782241821e-01 -2.938598692417144775e-01 4.853118211030960083e-02 -2.370741665363311768e-01 1.448190491646528244e-02 -3.602068871259689331e-02 -4.099696874618530273e-02 -1.164508312940597534e-01 3.457523137331008911e-02 7.791201770305633545e-02 2.226888388395309448e-01 -3.337773084640502930e-01 1.591072678565979004e-01 4.456730559468269348e-03 1.588009297847747803e-02 1.499824672937393188e-01 -1.456057578325271606e-01 -1.742048114538192749e-01 -2.410586737096309662e-02 2.306827157735824585e-01 1.369825154542922974e-01 1.696148961782455444e-01
1.434018313884735107e-01 -1.760244183242321014e-02 5.796441435813903809e-02 -1.677207462489604950e-02 -2.186088860034942627e-01 -3.223094716668128967e-02 -1.078779622912406921e-01 1.810894012451171875e-01 -1.193502768874168396e-01 1.797917485237121582e-01 -2.717513442039489746e-01 6.125938892364501953e-02 1.593525707721710205e-01 -8.586798608303070068e-02 7.635241746902465820e-02 1.470074355602264404e-01 -7.221722602844238281e-02 5.845285579562187195e-02 2.669949270784854889e-02 2.220526486635208130e-01 4.428401589393615723e-01 -2.602055966854095459e-01 1.695289313793182373e-01 -2.171904891729354858e-01 1.868246346712112427e-01 3.099024593830108643e-01 1.182170733809471130e-01 1.786388605833053589e-01 3.636374324560165405e-02 1.145290583372116089e-01 3.289128541946411133e-01 3.915190231055021286e-03
4.493106305599212646e-01 -3.022043779492378235e-02 5.569414794445037842e-02 1.262302696704864502e-01 2.866694927215576172e-01 2.196059823036193848e-01 -4.704694449901580811e-02 6.910616159439086914e-02 -8.550594002008438110e-02 2.211713045835494995e-01 -9.245813637971878052e-02 1.462609171867370605e-01 3.402257561683654785e-01 -2.474015019834041595e-02 6.022382900118827820e-02 3.219323977828025818e-02 1.161244064569473267e-01 -7.606711238622665405e-02 -4.396677017211914062e-02 3.045088052749633789e-01 -6.173791736364364624e-02 -3.642355799674987793e-01 2.339847236871719360e-01 -5.295555293560028076e-02 -8.117541670799255371e-02 2.154666781425476074e-01 1.060114651918411255e-01 6.875380873680114746e-02 1.669431850314140320e-02 1.942379474639892578e-01 6.531357765197753906e-03 -1.363272517919540405e-01
1.149707362055778503e-01 1.918453574180603027e-01 -1.670996099710464478e-02 -4.465304017066955566e-01 1.679891347885131836e-01 2.099906504154205322e-01 1.172835975885391235e-01 -3.918138891458511353e-02 8.725590258836746216e-02 1.299511194229125977e-01 -3.274349272251129150e-01 -1.971121281385421753e-01 6.740329414606094360e-02 1.843385631218552589e-03 -1.917280852794647217e-01 1.716030687093734741e-01 -7.824858278036117554e-02 -7.265570759773254395e-02 4.362996295094490051e-02 -5.286044254899024963e-02 -1.204016879200935364e-01 -4.155488312244415283e-01 -1.164858490228652954e-01 4.141196981072425842e-02 -2.057744711637496948e-01 2.715422026813030243e-02 -6.835873425006866455e-02 3.387468680739402771e-02 1.416687220335006714e-01 2.641112506389617920e-01 1.461508870124816895e-01 -2.067200839519500732e-01
1.846972703933715820e-01 2.485991641879081726e-02 8.298551291227340698e-02 -9.549839049577713013e-02 -2.511136531829833984e-01 1.163435131311416626e-01 -3.158349096775054932e-01 1.135972812771797180e-01 -2.340132296085357666e-01 1.934231631457805634e-02 -1.491701751947402954e-01 6.406159698963165283e-02 3.049271404743194580e-01 -1.063193939626216888e-02 8.028782159090042114e-02 1.097812503576278687e-01 1.698127537965774536e-01 4.305308312177658081e-02 -1.808704882860183716e-01 1.216792762279510498e-01 3.295936882495880127e-01 -3.973487317562103271e-01 9.670249372720718384e-02 -1.417775899171829224e-01 9.604624658823013306e-02 8.590012043714523315e-02 -8.561296015977859497e-02 8.610527217388153076e-02 -1.401737034320831299e-01 1.993534415960311890e-01 3.063285052776336670e-01 -9.040864557027816772e-02
1.798374354839324951e-01 9.468523785471916199e-04 1.326855719089508057e-01 -4.115860909223556519e-02 1.770349219441413879e-02 2.540144324302673340e-01 2.262804359197616577e-01 6.784196943044662476e-02 3.442563861608505249e-02 -2.968816645443439484e-02 -1.513560712337493896e-01 -9.746151976287364960e-03 2.391538172960281372e-01 1.719232499599456787e-01 -3.328691720962524414e-01 1.588949710130691528e-01 -1.706680655479431152e-01 3.594515919685363770e-01 2.950787357985973358e-02 2.800754010677337646e-01 1.135776862502098083e-01 -2.696316540241241455e-01 -3.479728102684020996e-02 -3.342505544424057007e-02 2.582197487354278564e-01 6.079649180173873901e-02 -8.317175507545471191e-02 -1.592326536774635315e-02 -5.828256718814373016e-03 2.135361880064010620e-01 3.344512879848480225e-01 1.386908888816833496e-01
4.605037868022918701e-01 2.906489744782447815e-02 2.306542545557022095e-02 -7.436146587133407593e-02 3.224283158779144287e-01 -9.076556190848350525e-03 -1.283202599734067917e-02 1.176418550312519073e-02 -3.515345975756645203e-02 -1.641034334897994995e-01 -2.606193348765373230e-02 -1.141776964068412781e-01 1.756412982940673828e-01 -5.395165458321571350e-02 1.175233162939548492e-02 -1.078504249453544617e-01 9.992185980081558228e-02 -7.513225078582763672e-02 -7.937783002853393555e-02 -2.205179072916507721e-02 -4.746551811695098877e-02 -5.568213462829589844e-01 1.424170657992362976e-02 -2.255099266767501831e-01 2.551135718822479248e-01 9.050529450178146362e-02 1.322590396739542484e-03 -6.529187411069869995e-02 1.419807970523834229e-01 2.527437806129455566e-01 1.785274446010589600e-01 -1.002320274710655212e-01
1.866240650415420532e-01 4.715906828641891479e-02 -5.929227918386459351e-02 -9.657592326402664185e-02 1.953715533018112183e-01 -3.259501606225967407e-02 1.466883271932601929e-01 1.663586050271987915e-01 1.008775159716606140e-01 -2.227587997913360596e-01 2.719450742006301880e-02 -5.113238468766212463e-02 2.002317011356353760e-01 -2.074135392904281616e-01 1.424769610166549683e-01 2.422333657741546631e-01 -4.775733128190040588e-02 -2.204685211181640625e-01 4.922023043036460876e-02 1.390236318111419678e-01 -1.143820956349372864e-01 -5.418301224708557129e-01 8.191180229187011719e-02 -9.490483254194259644e-02 -3.271145746111869812e-02 2.214838266372680664e-01 -3.318887948989868164e-02 8.032341301441192627e-02 2.245281189680099487e-01 1.529481559991836548e-01 3.292149901390075684e-01 3.942498192191123962e-02
2.837789952754974365e-01 1.624523699283599854e-01 1.343560405075550079e-02 -2.290500402450561523e-01 -2.983999624848365784e-02 -2.254201844334602356e-02 -6.478140503168106079e-02 1.457696855068206787e-01 3.221856057643890381e-01 1.163708977401256561e-02 -2.957231402397155762e-01 1.814312785863876343e-01 -1.078747063875198364e-01 -7.869277894496917725e-02 -9.713150560855865479e-02 1.474988311529159546e-01 -3.565852046012878418e-01 -1.747069954872131348e-01 -4.247151315212249756e-02 3.014263808727264404e-01 6.397928297519683838e-02 -3.778439462184906006e-01 1.057226210832595825e-01 1.246607005596160889e-01 -3.233606112189590931e-04 1.104412302374839783e-01 -4.693382978439331055e-02 1.754216253757476807e-01 1.981006003916263580e-02 -1.609877496957778931e-01 2.115976512432098389e-01 9.575083851814270020e-03
2.619194388389587402e-01 -3.936260193586349487e-02 2.010677605867385864e-01 -9.024628251791000366e-02 -4.174140468239784241e-02 1.063128560781478882e-01 6.566789746284484863e-02 1.601911783218383789e-01 1.047461628913879395e-01 5.736506357789039612e-02 8.464972674846649170e-02 9.313036687672138214e-03 2.039110213518142700e-01 -1.539256237447261810e-02 -3.287892416119575500e-02 5.374602228403091431e-02 -9.097965061664581299e-02 9.032515436410903931e-02 -1.203647628426551819e-01 2.781136929988861084e-01 -7.404132187366485596e-02 -5.952599048614501953e-01 2.275173813104629517e-01 -3.887721523642539978e-02 -9.151921421289443970e-02 -2.897285856306552887e-02 -1.243418902158737183e-01 -1.971329152584075928e-01 1.040699481964111328e-01 1.611179113388061523e-01 3.389312326908111572e-01 1.854517906904220581e-01
-1.916181892156600952e-01 -1.748346239328384399e-01 -1.840297318994998932e-02 -1.994078606367111206e-01 -1.571015566587448120e-01 1.396763771772384644e-01 4.740524291992187500e-02 -2.708344459533691406e-01 -1.112206950783729553e-01 -6.878393143415451050e-02 -4.014125168323516846e-01 -7.541973143815994263e-02 5.898099765181541443e-02 -7.308586686849594116e-02 -6.614937633275985718e-02 -1.252696216106414795e-01 -3.341189622879028320e-01 5.175232514739036560e-02 2.177492678165435791e-01 1.290233880281448364e-01 -1.100183874368667603e-01 4.366030171513557434e-02 -2.714473754167556763e-02 -3.429065048694610596e-01 4.059764742851257324e-02 1.742238998413085938e-01 -2.295075207948684692e-01 8.032180368900299072e-02 -1.765272617340087891e-01 1.451808214187622070e-01 3.037352263927459717e-01 -1.169819682836532593e-01
1.945076137781143188e-01 -2.608718536794185638e-02 -9.854587726294994354e-03 5.752713233232498169e-02 -1.236502528190612793e-01 5.654395371675491333e-02 -1.147552430629730225e-01 -7.203222066164016724e-02 -3.596604764461517334e-01 -1.652532070875167847e-01 -1.160587370395660400e-01 -4.127384722232818604e-02 3.850621283054351807e-01 1.402844302356243134e-02 1.372184455394744873e-01 -2.236425876617431641e-01 -6.393654644489288330e-02 -3.131380081176757812e-01 5.747985839843750000e-02 4.812240004539489746e-01 -1.726542785763740540e-02 -1.604052484035491943e-01 -1.698140054941177368e-01 -1.215099096298217773e-01 1.161816865205764771e-01 1.094110310077667236e-01 -3.095450624823570251e-02 1.131602302193641663e-01 -2.203922122716903687e-01 3.560093417763710022e-02 1.867951750755310059e-01 3.828448057174682617e-02
-1.117911189794540405e-01 -1.426081508398056030e-01 -1.603156328201293945e-02 1.393761783838272095e-01 7.569986581802368164e-02 3.870391100645065308e-02 1.307297199964523315e-01 4.707381129264831543e-02 1.005035545676946640e-02 2.434195764362812042e-02 -3.087771236896514893e-01 6.261204928159713745e-02 1.902119517326354980e-01 -5.000269785523414612e-02 -1.003820151090621948e-01 2.203113138675689697e-01 -1.072269007563591003e-01 -3.045843541622161865e-01 3.682370856404304504e-02 2.186269164085388184e-01 7.900909334421157837e-02 -4.320155084133148193e-01 -6.510917842388153076e-02 5.558596551418304443e-02 2.147576510906219482e-01 1.200965419411659241e-01 2.492225766181945801e-01 4.079725593328475952e-02 1.331801563501358032e-01 4.271829426288604736e-01 1.821400225162506104e-01 1.111187487840652466e-01
1.451788991689682007e-01 3.033750690519809723e-02 -3.662975877523422241e-02 -1.496814936399459839e-01 8.179934695363044739e-03 4.036090075969696045e-01 -5.398815497756004333e-02 1.497541964054107666e-01 1.787883341312408447e-01 -2.605743333697319031e-02 -1.541730612516403198e-01 3.707265853881835938e-02 -1.028455272316932678e-01 -2.644000761210918427e-02 1.932355016469955444e-02 -1.127862483263015747e-01 1.522890031337738037e-01 -5.705039366148412228e-04 -8.610105514526367188e-02 1.183244064450263977e-01 2.142941951751708984e-01 -3.598257601261138916e-01 7.933526486158370972e-02 -4.087056219577789307e-02 -2.651422284543514252e-02 2.908441424369812012e-01 3.393318653106689453e-01 -2.192548066377639771e-01 4.944046214222908020e-02 2.754991650581359863e-01 3.590933680534362793e-01 -4.241884220391511917e-03
2.337563633918762207e-01 -6.690574344247579575e-03 1.391591969877481461e-02 -6.064406782388687134e-02 1.728733927011489868e-01 2.653831243515014648e-01 -9.799667447805404663e-02 1.585725992918014526e-01 -7.578036189079284668e-02 -2.522812485694885254e-01 -3.572580516338348389e-01 6.956598907709121704e-02 -1.904004514217376709e-01 -7.162079215049743652e-02 1.174348518252372742e-01 -2.257838398218154907e-01 6.816893070936203003e-02 4.381330218166112900e-03 2.773416042327880859e-01 -8.330507203936576843e-03 1.884921044111251831e-01 -3.873942494392395020e-01 3.735346347093582153e-02 -5.979311466217041016e-02 1.992280222475528717e-02 7.298143953084945679e-02 1.192690357565879822e-01 -6.992600858211517334e-02 -1.597964763641357422e-02 3.951002359390258789e-01 1.676101237535476685e-01 1.298027038574218750e-01
1.407498270273208618e-01 -1.398943271487951279e-02 -1.218956783413887024e-01 -1.800592988729476929e-01 1.869946867227554321e-01 1.714663207530975342e-01 -5.980581790208816528e-02 -7.139522582292556763e-02 -1.347714513540267944e-01 1.678412556648254395e-01 -3.133276998996734619e-01 -8.861088007688522339e-02 2.514329552650451660e-01 -4.201152175664901733e-02 2.622670726850628853e-04 1.835539489984512329e-01 -1.382078081369400024e-01 1.203976124525070190e-01 7.979949563741683960e-02 1.606261283159255981e-01 -2.165030241012573242e-01 -6.298787146806716919e-02 5.254513025283813477e-02 9.583783149719238281e-02 1.536549627780914307e-02 5.578901767730712891e-01 -2.605899572372436523e-01 9.962024167180061340e-03 -2.146056294441223145e-01 3.644517436623573303e-02 1.457139663398265839e-02 2.302249670028686523e-01
3.183461427688598633e-01 -1.768496334552764893e-01 -7.968010753393173218e-02 1.923634111881256104e-02 -1.608437299728393555e-01 8.472181111574172974e-02 -1.791485846042633057e-01 -1.135450527071952820e-01 -2.912558615207672119e-01 1.399679388850927353e-02 7.454132288694381714e-02 -8.094423264265060425e-02 8.690159767866134644e-02 -4.296465963125228882e-02 1.623197048902511597e-01 5.325643345713615417e-02 -4.019187018275260925e-02 -2.839577794075012207e-01 6.305632740259170532e-02 1.690454334020614624e-01 -2.988871335983276367e-01 -4.370587170124053955e-01 7.975817471742630005e-02 4.824278876185417175e-02 3.578813513740897179e-03 1.548777222633361816e-01 -1.290799230337142944e-01 -3.234431520104408264e-02 -1.715960055589675903e-01 2.675094604492187500e-01 2.613117098808288574e-01 1.790788471698760986e-01
2.783416509628295898e-01 1.932859569787979126e-01 3.080406971275806427e-02 -1.546500027179718018e-01 -1.540537551045417786e-02 -2.602869644761085510e-02 8.003894239664077759e-02 1.018961295485496521e-01 5.507756397128105164e-02 -1.016784384846687317e-01 -1.908708512783050537e-01 3.056457452476024628e-02 2.526346147060394287e-01 2.526478655636310577e-02 -1.763976663351058960e-01 1.414789855480194092e-01 -1.191393136978149414e-01 3.601100742816925049e-01 -1.051909551024436951e-01 2.144775241613388062e-01 4.069146141409873962e-02 -3.198148906230926514e-01 -1.679918356239795685e-02 -1.737788766622543335e-01 2.524681687355041504e-01 1.840433925390243530e-01 -8.765166997909545898e-02 -2.257750332355499268e-01 -1.917245052754878998e-02 9.998080879449844360e-02 4.039559960365295410e-01 1.053226143121719360e-01
2.884903457015752792e-03 -2.256090007722377777e-02 -5.947943404316902161e-02 -1.772736161947250366e-01 2.078918069601058960e-01 1.347738802433013916e-01 -2.956022322177886963e-02 -2.518837805837392807e-03 -2.995702028274536133e-01 1.509139537811279297e-01 -1.853826493024826050e-01 -6.030167639255523682e-02 1.467816233634948730e-01 1.437435299158096313e-01 -3.235808387398719788e-02 1.384345591068267822e-01 1.395119279623031616e-01 1.111093088984489441e-01 7.078009098768234253e-02 1.939834803342819214e-01 -9.156626649200916290e-03 -1.909497082233428955e-01 7.652952522039413452e-02 1.442681699991226196e-01 1.661272346973419189e-01 2.244469672441482544e-01 -4.485939145088195801e-01 2.683829665184020996e-01 -2.463600188493728638e-01 2.210215106606483459e-02 2.493997067213058472e-01 2.775441706180572510e-01
1.692333519458770752e-01 -1.134503036737442017e-01 -1.075130924582481384e-01 -1.323389708995819092e-01 1.287233978509902954e-01 2.163599431514739990e-01 1.128186881542205811e-01 -8.480668067932128906e-02 2.517677471041679382e-02 -4.194595813751220703e-01 -2.014654874801635742e-01 -4.182433709502220154e-02 2.937729060649871826e-01 4.559903964400291443e-02 2.941849529743194580e-01 -1.442192345857620239e-01 -2.446687370538711548e-01 -2.297721207141876221e-01 1.628846973180770874e-01 2.186023145914077759e-01 -5.145137012004852295e-02 -1.426167488098144531e-01 1.976492553949356079e-01 1.864898018538951874e-02 -1.177469715476036072e-01 2.356012612581253052e-01 5.203258618712425232e-02 2.260289192199707031e-01 -3.912356495857238770e-02 -1.319916546344757080e-01 1.999150812625885010e-01 -2.815124345943331718e-03
1.680302470922470093e-01 4.274989068508148193e-01 9.159769862890243530e-02 -6.153684854507446289e-02 -1.911359131336212158e-01 -2.175597846508026123e-01 9.546332992613315582e-03 -6.116259843111038208e-02 4.736709594726562500e-02 -5.474277585744857788e-02 -1.852507442235946655e-01 4.952839761972427368e-02 8.152337395586073399e-04 -7.821828126907348633e-02 1.933263801038265228e-02 1.923100352287292480e-01 -2.051023244857788086e-01 -1.747039705514907837e-01 2.135335206985473633e-01 4.013746976852416992e-01 -1.247870773077011108e-01 -3.459489643573760986e-01 1.841627061367034912e-01 8.864580839872360229e-02 -2.154902555048465729e-02 3.030814230442047119e-02 4.001157730817794800e-02 5.470148473978042603e-02 -7.608341425657272339e-02 1.336827278137207031e-01 3.316213190555572510e-01 8.790931105613708496e-02
2.140374332666397095e-01 -5.783044546842575073e-02 1.091744974255561829e-01 1.156517714262008667e-01 -2.069550454616546631e-01 1.256237030029296875e-01 3.439453244209289551e-02 -9.625636041164398193e-02 -2.582568228244781494e-01 2.060194313526153564e-01 -1.848161071538925171e-01 -3.219798803329467773e-01 5.773291364312171936e-02 -7.363319396972656250e-02 -5.106861516833305359e-02 1.801296323537826538e-02 -1.439397875219583511e-02 -4.040251672267913818e-01 4.842140898108482361e-02 3.259138762950897217e-01 2.535799145698547363e-01 -9.974817931652069092e-02 1.379949301481246948e-01 -3.847095742821693420e-02 -1.943924278020858765e-01 2.634904682636260986e-01 1.904798448085784912e-01 3.197946771979331970e-02 -1.190066412091255188e-01 9.421778470277786255e-02 2.161417454481124878e-01 1.295078396797180176e-01
1.437850594520568848e-01 -2.027475684881210327e-01 -4.974733665585517883e-02 4.767478629946708679e-02 -1.049439683556556702e-01 1.241811364889144897e-01 -8.210422098636627197e-02 -2.259292155504226685e-01 1.522962190210819244e-02 -1.214856207370758057e-01 -3.617601394653320312e-01 2.461235076189041138e-01 1.798444092273712158e-01 1.043291538953781128e-01 5.410400778055191040e-02 -6.788992136716842651e-02 1.448136866092681885e-01 -1.382016539573669434e-01 -8.729198575019836426e-02 2.820235788822174072e-01 -2.723760902881622314e-01 -8.846673369407653809e-02 1.572550833225250244e-01 8.417458832263946533e-02 2.490147501230239868e-01 2.219721823930740356e-01 -3.561945259571075439e-02 -1.526757180690765381e-01 -8.514706045389175415e-02 3.201346993446350098e-01 1.338705420494079590e-01 2.957630157470703125e-01
1.719718277454376221e-01 -1.450749039649963379e-01 3.796552121639251709e-02 -2.952150106430053711e-01 7.489611953496932983e-02 1.622466295957565308e-01 1.142634376883506775e-01 -3.492453098297119141e-01 -5.477971583604812622e-02 2.223158180713653564e-01 -1.011285260319709778e-01 -1.847653687000274658e-01 1.408095061779022217e-01 -1.166141871362924576e-02 -9.624196588993072510e-02 -1.153954938054084778e-01 -1.172309517860412598e-01 1.022432092577219009e-02 -7.527440786361694336e-02 1.936262845993041992e-01 7.938027381896972656e-02 -4.754977524280548096e-01 -1.952941864728927612e-01 -3.675058484077453613e-02 -1.312255561351776123e-01 3.581023216247558594e-02 1.747763305902481079e-01 2.737864255905151367e-01 1.526538580656051636e-01 8.154512941837310791e-02 2.489276975393295288e-01 -9.834066033363342285e-02
9.996689110994338989e-02 1.151322126388549805e-01 1.221107393503189087e-01 -1.134478226304054260e-01 1.444496214389801025e-01 1.557486355304718018e-01 1.601217240095138550e-01 2.309483587741851807e-01 5.301212146878242493e-02 1.368966251611709595e-01 -2.088051438331604004e-01 4.158984497189521790e-02 -1.358382403850555420e-01 -9.088633954524993896e-02 8.043744415044784546e-02 2.282600998878479004e-01 -1.819285750389099121e-01 -2.903935499489307404e-02 -1.304409950971603394e-01 2.100754231214523315e-01 -1.860536932945251465e-01 -2.097667455673217773e-01 -5.648302659392356873e-02 1.908858865499496460e-01 -3.024053061380982399e-03 3.202331066131591797e-01 -1.333274841308593750e-01 -5.025039240717887878e-02 -3.359323143959045410e-01 2.072482556104660034e-02 4.688162207603454590e-01 5.867532268166542053e-02
2.846550047397613525e-01 8.546109497547149658e-02 2.729731053113937378e-02 -7.090776413679122925e-02 -2.782455831766128540e-02 -1.447790674865245819e-02 2.382092028856277466e-01 2.336711436510086060e-01 -3.379658609628677368e-02 8.159822225570678711e-02 7.429669797420501709e-02 -1.612545996904373169e-01 2.007738500833511353e-01 -1.403068900108337402e-01 -8.492046594619750977e-02 -7.281307876110076904e-02 -1.883213222026824951e-01 -2.297709882259368896e-01 -3.661748021841049194e-02 -6.570718437433242798e-02 -2.674088776111602783e-01 -5.623993277549743652e-01 -6.277284771203994751e-02 -1.190455444157123566e-02 -2.672291733324527740e-02 1.707956939935684204e-01 -1.168937981128692627e-01 -9.270632266998291016e-02 1.466380059719085693e-01 1.992144584655761719e-01 2.867625951766967773e-01 1.913313567638397217e-02
-7.323980331420898438e-02 1.810099780559539795e-01 3.180307568982243538e-03 -8.797805011272430420e-02 8.408782072365283966e-03 2.896633744239807129e-01 -1.046495139598846436e-01 -2.859969250857830048e-02 1.173849478363990784e-01 -1.150333955883979797e-01 -4.403413534164428711e-01 1.505441814661026001e-01 1.674185246229171753e-01 -1.234798431396484375e-01 -1.950154006481170654e-01 -2.060576826333999634e-01 3.653404116630554199e-02 1.623302698135375977e-01 9.398739039897918701e-02 2.050547003746032715e-01 3.448950499296188354e-02 -2.205771952867507935e-02 -1.087669953703880310e-01 1.175363361835479736e-01 -2.286142855882644653e-01 2.342494726181030273e-01 -5.763398855924606323e-02 5.921101942658424377e-02 -1.763108558952808380e-02 2.820267975330352783e-01 4.253265261650085449e-01 -1.021140068769454956e-01
1.404606550931930542e-01 -8.948163688182830811e-02 1.072099208831787109e-01 -2.404150739312171936e-02 -2.073350176215171814e-02 -4.598344862461090088e-02 1.358039081096649170e-01 -1.921357810497283936e-01 -1.646353155374526978e-01 -3.477113321423530579e-02 -1.941387951374053955e-01 -2.358830906450748444e-02 2.977946959435939789e-02 1.061773151159286499e-01 -3.689162731170654297e-01 2.739608846604824066e-02 -2.723570466041564941e-01 -1.025164574384689331e-01 4.074228107929229736e-01 -9.132493287324905396e-02 -2.477084100246429443e-02 -1.091793626546859741e-01 8.631689101457595825e-02 6.620703637599945068e-02 1.249389052391052246e-01 2.158205509185791016e-01 -1.016968190670013428e-01 -5.142455175518989563e-02 -4.843124374747276306e-02 -1.160384491086006165e-01 5.528290271759033203e-01 8.199902623891830444e-02
1.373734138906002045e-02 3.748195990920066833e-02 -7.778885215520858765e-02 -2.209704518318176270e-01 1.522571593523025513e-01 3.332725167274475098e-02 6.704391539096832275e-02 -1.232020184397697449e-02 -1.996551007032394409e-01 -8.777406811714172363e-02 -1.386982053518295288e-01 -2.148046046495437622e-01 2.428886890411376953e-01 1.472750753164291382e-01 3.672076016664505005e-02 9.475036524236202240e-03 -1.475210767239332199e-02 -1.566953957080841064e-01 4.090354591608047485e-02 3.845343887805938721e-01 -3.710808455944061279e-01 -8.405274897813796997e-02 -2.221143990755081177e-01 2.349478192627429962e-03 -1.067250594496726990e-01 3.643079400062561035e-01 -2.133876234292984009e-01 -1.240145135670900345e-02 -1.389298886060714722e-01 6.238834932446479797e-02 2.779427766799926758e-01 2.466951161623001099e-01
3.217779844999313354e-02 -8.368417620658874512e-02 1.326168477535247803e-01 -5.973260477185249329e-02 1.573698036372661591e-02 4.912929236888885498e-01 9.440419077873229980e-02 8.094983547925949097e-02 5.199703574180603027e-02 -1.793642491102218628e-01 -3.274334371089935303e-01 1.741197854280471802e-01 4.447010755538940430e-01 2.071976810693740845e-01 1.087410524487495422e-01 -1.544225662946701050e-01 3.799233213067054749e-02 -2.058456242084503174e-01 2.760705165565013885e-02 1.308252066373825073e-01 -7.818019390106201172e-02 -9.670157730579376221e-02 6.005547940731048584e-02 9.835866093635559082e-02 3.675533086061477661e-02 7.208059728145599365e-02 -1.713443174958229065e-02 1.098379120230674744e-01 -8.551210165023803711e-02 2.292713671922683716e-01 1.361740827560424805e-01 2.778402864933013916e-01
7.702015340328216553e-02 -1.799155920743942261e-01 -8.897522836923599243e-02 -3.792113065719604492e-01 4.483084753155708313e-02 2.122477293014526367e-01 1.556123346090316772e-01 -6.627176702022552490e-02 -3.692696243524551392e-02 3.215897381305694580e-01 -1.261580884456634521e-01 -2.024063766002655029e-01 -2.405610121786594391e-02 5.959212779998779297e-02 -3.007108867168426514e-01 -1.069792732596397400e-02 -9.545119106769561768e-02 -2.568078935146331787e-01 1.491684317588806152e-01 5.605706200003623962e-02 8.685404807329177856e-02 -2.872508466243743896e-01 9.902647137641906738e-02 1.680657565593719482e-01 -5.800680071115493774e-02 2.657292187213897705e-01 7.220599055290222168e-02 6.272478401660919189e-02 1.705943048000335693e-01 3.237787783145904541e-01 6.659743934869766235e-02 -1.670817434787750244e-01
4.528080672025680542e-02 8.460759185254573822e-03 7.648732513189315796e-02 -5.005110055208206177e-02 -2.298385202884674072e-01 6.048276554793119431e-04 -9.171757102012634277e-02 1.545891761779785156e-01 -1.091726049780845642e-01 -1.474535278975963593e-02 -1.348690837621688843e-01 3.678227588534355164e-02 6.875923275947570801e-02 5.898929759860038757e-02 -5.962747335433959961e-02 9.339742362499237061e-02 4.133898764848709106e-02 8.828271925449371338e-02 -1.363008618354797363e-01 1.491224467754364014e-01 2.642683386802673340e-01 -4.366360902786254883e-01 6.883668899536132812e-02 -2.045664489269256592e-01 5.659504607319831848e-02 1.042947918176651001e-01 -1.251324638724327087e-02 4.017610847949981689e-01 -1.180586963891983032e-02 1.624184846878051758e-01 5.399706959724426270e-01 -3.305374458432197571e-02
7.989593595266342163e-02 -1.707880198955535889e-01 -2.541768364608287811e-02 1.541944295167922974e-01 -4.093517735600471497e-02 -4.618972539901733398e-02 -1.138039901852607727e-01 1.822689920663833618e-01 -5.677685141563415527e-02 -1.072058379650115967e-01 -6.672275066375732422e-02 9.837134927511215210e-02 4.173310473561286926e-02 -3.436109796166419983e-02 -6.414708495140075684e-02 -2.689791023731231689e-01 -1.343447715044021606e-01 1.667547374963760376e-01 -1.730895042419433594e-01 1.738926768302917480e-01 9.495507925748825073e-02 -5.043368935585021973e-01 -2.618138194084167480e-01 -9.915876388549804688e-02 -7.335616648197174072e-02 3.539367318153381348e-01 -1.075935214757919312e-01 -1.585317105054855347e-01 -1.563764214515686035e-01 9.386763721704483032e-02 3.291873633861541748e-01 1.581632345914840698e-01
-3.835441544651985168e-03 1.079126149415969849e-01 2.540421187877655029e-01 -1.050578728318214417e-01 -3.085199594497680664e-01 2.948215603828430176e-01 -1.075498536229133606e-01 -1.310941725969314575e-01 -1.597530096769332886e-01 -9.852132946252822876e-02 -5.256454274058341980e-02 1.030238494277000427e-01 2.819580733776092529e-01 1.455353647470474243e-01 -7.565503567457199097e-02 1.950780004262924194e-01 5.585199221968650818e-02 -3.835177123546600342e-01 7.153563201427459717e-02 -5.651937797665596008e-02 2.229371964931488037e-01 -3.498617708683013916e-01 1.436278074979782104e-01 -1.160751432180404663e-01 -1.075060144066810608e-01 2.188790291547775269e-01 -5.574227124452590942e-02 -8.897196501493453979e-02 -8.985220454633235931e-03 8.603470772504806519e-02 2.233784943819046021e-01 -1.274791508913040161e-01
-1.804352253675460815e-01 -1.281064003705978394e-01 -1.102721393108367920e-01 -8.875788003206253052e-02 -7.449910044670104980e-02 3.035684525966644287e-01 -7.056443393230438232e-02 -1.927816718816757202e-01 -6.047841534018516541e-02 -2.284783273935317993e-01 -2.007194906473159790e-01 -1.439425051212310791e-01 3.517834544181823730e-01 -1.928658187389373779e-01 6.111824885010719299e-02 -1.424743533134460449e-01 5.356832593679428101e-02 -2.313337177038192749e-01 1.754027903079986572e-01 3.881908953189849854e-01 -6.401245296001434326e-02 -1.562153548002243042e-02 9.921007603406906128e-02 2.808872237801551819e-02 3.406330347061157227e-01 2.478429675102233887e-01 4.955949634313583374e-02 3.840776532888412476e-02 -6.221790239214897156e-02 3.130453824996948242e-02 1.057982668280601501e-01 1.976005285978317261e-01
2.035381793975830078e-01 -1.329251844435930252e-02 7.230928540229797363e-02 3.577174618840217590e-02 -1.338651776313781738e-01 1.773912757635116577e-01 1.960608959197998047e-01 -2.175741046667098999e-01 3.476085886359214783e-02 1.002140864729881287e-01 -3.361424803733825684e-02 5.686878412961959839e-02 3.547444939613342285e-01 -1.166015416383743286e-01 -2.010636329650878906e-01 -4.004718959331512451e-01 7.936322689056396484e-02 -2.660048380494117737e-02 3.068786263465881348e-01 1.173694729804992676e-01 -2.000740766525268555e-01 -3.848045170307159424e-01 2.769148908555507660e-02 -3.265454769134521484e-01 5.668483674526214600e-02 1.612943112850189209e-01 4.112549871206283569e-02 -2.100088633596897125e-02 8.497074246406555176e-02 -7.274630665779113770e-02 6.356060504913330078e-02 -4.989834502339363098e-02
2.009084373712539673e-01 3.886445239186286926e-02 -9.332790970802307129e-02 1.114490553736686707e-01 2.881143987178802490e-01 2.424603849649429321e-01 1.417936831712722778e-01 1.012012064456939697e-01 -9.321078658103942871e-03 6.871277582831680775e-04 -2.434572279453277588e-01 9.177352488040924072e-02 2.123296856880187988e-01 1.233522072434425354e-01 -1.538933217525482178e-01 -2.213931875303387642e-03 2.633483409881591797e-01 -1.562317907810211182e-01 -1.577540338039398193e-01 1.489433646202087402e-01 9.421729296445846558e-02 -4.411548376083374023e-01 7.627622783184051514e-02 2.603535354137420654e-02 -8.324284851551055908e-02 -6.914526224136352539e-03 -4.327000305056571960e-02 3.932372927665710449e-01 4.637080058455467224e-02 7.848051190376281738e-02 2.995402216911315918e-01 2.722646296024322510e-02
2.192525714635848999e-01 -1.602357998490333557e-02 4.234183579683303833e-02 -9.591621905565261841e-02 2.677246332168579102e-01 -8.146955631673336029e-03 -7.248531281948089600e-02 2.080156207084655762e-01 3.387945890426635742e-01 1.175436303019523621e-01 1.297130435705184937e-02 -4.188188537955284119e-02 2.433719038963317871e-01 2.128102444112300873e-02 -1.664448827505111694e-01 1.245188340544700623e-02 -3.157958984375000000e-01 4.135997034609317780e-03 -1.461422885768115520e-03 3.616051077842712402e-01 3.422814235091209412e-02 -4.863695800304412842e-01 1.285732816904783249e-02 -6.164124608039855957e-02 6.576361507177352905e-02 2.081563621759414673e-01 -7.484750449657440186e-02 6.786394864320755005e-02 1.145121082663536072e-02 1.989929974079132080e-01 1.597429960966110229e-01 8.392681181430816650e-02
1.751231402158737183e-01 2.475154101848602295e-01 6.668506562709808350e-02 -3.524335473775863647e-02 -4.041454195976257324e-02 1.365172863006591797e-01 2.210684716701507568e-01 -2.598285079002380371e-01 -3.155651316046714783e-02 6.918220967054367065e-02 -1.414974331855773926e-01 1.860679090023040771e-01 1.084585338830947876e-01 -2.445305883884429932e-01 -1.963925957679748535e-01 -9.297559410333633423e-02 -1.326416581869125366e-01 -2.160857021808624268e-01 4.255870357155799866e-02 -1.591796875000000000e-01 -2.651934279128909111e-03 -2.438285499811172485e-01 1.440542936325073242e-01 -1.009026467800140381e-01 1.784278452396392822e-01 1.220331415534019470e-01 -2.711910307407379150e-01 -4.473493620753288269e-02 -2.125703357160091400e-02 1.211601793766021729e-01 4.868175983428955078e-01 -1.740770041942596436e-01
9.269881248474121094e-02 -4.992802813649177551e-02 -2.490955404937267303e-02 -2.489072084426879883e-01 4.853062033653259277e-01 2.943827211856842041e-01 5.988268926739692688e-02 5.059123411774635315e-02 1.335997786372900009e-02 3.763932734727859497e-02 -2.761248052120208740e-01 -9.532172232866287231e-02 8.151999861001968384e-02 8.989065885543823242e-02 1.955111771821975708e-01 2.009460702538490295e-02 1.318064518272876740e-03 8.072666823863983154e-02 3.148680552840232849e-02 1.956413686275482178e-01 -5.217354744672775269e-02 -1.209291443228721619e-01 8.369893580675125122e-02 5.391012504696846008e-02 1.561188101768493652e-01 1.766243278980255127e-01 -2.395949661731719971e-01 2.638073265552520752e-01 -3.027636706829071045e-01 8.083152025938034058e-02 2.904106378555297852e-01 1.399248987436294556e-01
7.623675465583801270e-02 -3.533526137471199036e-02 4.543268308043479919e-02 -2.085469067096710205e-01 -2.458685785531997681e-01 2.517382502555847168e-01 -9.685660153627395630e-02 -1.347403824329376221e-01 -1.223915442824363708e-01 -2.944523990154266357e-01 -1.005962714552879333e-01 -9.887247346341609955e-03 2.944593429565429688e-01 2.329724468290805817e-02 2.378480434417724609e-01 -1.963852941989898682e-01 9.381330013275146484e-02 -1.784526556730270386e-01 -1.090463474392890930e-01 2.156144827604293823e-01 -7.298209704458713531e-03 -3.005040585994720459e-01 3.477987647056579590e-01 4.691215697675943375e-03 1.581119745969772339e-01 2.660028040409088135e-01 -1.638473421335220337e-01 -8.162335306406021118e-02 -4.242525249719619751e-02 1.366625130176544189e-01 8.548638783395290375e-03 2.038449496030807495e-01
1.390057057142257690e-01 -1.568112373352050781e-01 2.176065891981124878e-01 -1.874686628580093384e-01 -9.871310740709304810e-02 1.777958571910858154e-01 -1.620716452598571777e-01 1.358145922422409058e-01 -4.866719990968704224e-02 2.069437354803085327e-01 -2.311829924583435059e-01 -5.546253547072410583e-02 -8.718179166316986084e-02 9.562378376722335815e-02 7.810757309198379517e-02 1.415305733680725098e-01 3.856176882982254028e-02 -1.487757712602615356e-01 1.620879322290420532e-01 3.876200616359710693e-01 -2.113505005836486816e-01 -1.964122951030731201e-01 1.470622271299362183e-01 1.826186291873455048e-02 1.509648412466049194e-01 -5.147806927561759949e-02 9.174136072397232056e-02 -8.143096417188644409e-02 -9.275171160697937012e-02 1.590893119573593140e-01 3.897708654403686523e-01 -3.335534036159515381e-01
1.946955323219299316e-01 9.098525345325469971e-02 2.288421094417572021e-01 -2.006566971540451050e-01 -1.060476750135421753e-01 2.326300293207168579e-01 8.262709528207778931e-02 8.048091083765029907e-02 -3.156978264451026917e-02 1.083252429962158203e-01 -9.395921230316162109e-02 -3.749164938926696777e-02 3.836363852024078369e-01 1.614763140678405762e-01 -2.386944591999053955e-01 1.813746094703674316e-01 -9.765422344207763672e-02 2.889052629470825195e-01 6.196592003107070923e-02 2.123402208089828491e-01 4.335846006870269775e-02 -2.697978615760803223e-01 -1.046245247125625610e-01 -9.290245920419692993e-02 2.537247240543365479e-01 9.883896261453628540e-02 -1.938475221395492554e-01 -7.322443276643753052e-02 -9.657203406095504761e-02 2.396418899297714233e-01 2.738248705863952637e-01 -3.782672807574272156e-02
2.789363861083984375e-01 9.474228322505950928e-02 -7.355813402682542801e-03 8.061260916292667389e-03 8.354838192462921143e-02 3.041648566722869873e-01 -2.460574964061379433e-03 5.328675732016563416e-02 -2.122243642807006836e-01 -4.801759496331214905e-02 -2.683339416980743408e-01 -2.273882180452346802e-01 9.097108244895935059e-02 -7.106692343950271606e-02 2.675367593765258789e-01 -2.019789665937423706e-01 -1.882528327405452728e-02 1.765917241573333740e-02 1.437799185514450073e-01 -1.051122248172760010e-01 1.602158993482589722e-01 -2.236187309026718140e-01 7.879970967769622803e-02 -3.395154327154159546e-02 5.287845432758331299e-02 3.163368999958038330e-01 3.098658621311187744e-01 -2.066633701324462891e-01 8.693691343069076538e-02 2.995012700557708740e-01 2.392013370990753174e-01 -5.014065653085708618e-02
7.408132404088973999e-02 2.212642133235931396e-01 -6.182971969246864319e-02 -1.169792190194129944e-02 -1.245090216398239136e-01 -1.806878745555877686e-01 -9.026981890201568604e-02 -3.799992799758911133e-02 3.572856485843658447e-01 -1.851546317338943481e-01 -1.243444159626960754e-01 8.773342519998550415e-02 3.615633025765419006e-02 -1.637071222066879272e-01 -7.677464187145233154e-02 1.734534651041030884e-01 -1.259313821792602539e-01 -3.062065839767456055e-01 2.365014404058456421e-01 3.114019930362701416e-01 -3.764174506068229675e-02 -2.661818861961364746e-01 -4.154830425977706909e-02 1.181003462988883257e-04 -3.307454660534858704e-02 2.429615855216979980e-01 -1.660187244415283203e-01 2.049384452402591705e-02 -3.505418449640274048e-02 1.296236962080001831e-01 4.178346097469329834e-01 -1.320033520460128784e-01
2.195407897233963013e-01 7.735537737607955933e-02 9.036278352141380310e-03 7.536514103412628174e-02 -1.977771148085594177e-02 3.729019761085510254e-01 -2.242652885615825653e-02 1.421293336898088455e-02 -9.734663367271423340e-02 5.654177442193031311e-02 -3.708232939243316650e-01 4.355427622795104980e-02 -1.456244438886642456e-01 3.016363084316253662e-02 -2.277057170867919922e-01 6.090312451124191284e-02 2.012951485812664032e-02 -2.300595492124557495e-01 3.280960619449615479e-01 -2.166140675544738770e-01 3.761423006653785706e-02 -2.164753675460815430e-01 -9.393168240785598755e-02 -2.929681241512298584e-01 1.570506580173969269e-02 4.918313026428222656e-02 -3.092890679836273193e-01 -8.668018132448196411e-02 -7.910495251417160034e-02 2.143319100141525269e-01 1.662673056125640869e-01 1.834070980548858643e-01
2.709785848855972290e-02 1.044834181666374207e-01 4.529748484492301941e-02 -7.987881451845169067e-02 6.486906856298446655e-02 2.326665669679641724e-01 1.258040964603424072e-01 -3.196010589599609375e-01 2.598821558058261871e-02 1.622768640518188477e-01 -1.038881093263626099e-01 -1.662165820598602295e-01 3.050792776048183441e-02 -1.272057592868804932e-01 9.804099053144454956e-02 -2.745586931705474854e-01 9.164326637983322144e-02 -2.769899070262908936e-01 5.152278766036033630e-02 1.383721828460693359e-01 2.041529268026351929e-01 -1.220037639141082764e-01 -1.863073557615280151e-01 -1.769629716873168945e-01 -1.916763931512832642e-01 4.367830753326416016e-01 -2.033427357673645020e-02 -2.440834343433380127e-01 1.261787265539169312e-01 3.838437050580978394e-02 3.181251287460327148e-01 2.112612128257751465e-02
5.419714376330375671e-02 1.349568068981170654e-01 6.155191361904144287e-02 -2.000846862792968750e-01 1.213446855545043945e-01 2.197413295507431030e-01 -3.641105815768241882e-02 2.301895916461944580e-01 3.181929141283035278e-02 -7.974445819854736328e-03 1.472365111112594604e-01 1.661506295204162598e-02 2.501558959484100342e-01 -1.492808461189270020e-01 -2.148720324039459229e-01 3.359369635581970215e-01 -9.832660853862762451e-02 1.146688535809516907e-01 1.515326090157032013e-03 6.832542270421981812e-02 1.054097861051559448e-01 -4.279572069644927979e-01 1.880008876323699951e-01 2.956549823284149170e-02 2.097892463207244873e-01 3.091800510883331299e-01 -3.450977057218551636e-02 -7.540310919284820557e-02 -5.053367000073194504e-03 1.288396418094635010e-01 3.458786010742187500e-01 1.004168987274169922e-01
7.861959189176559448e-02 -1.047340258955955505e-01 1.778192445635795593e-02 -3.863218426704406738e-01 -1.946588046848773956e-02 1.431596875190734863e-01 3.119149506092071533e-01 -2.782906293869018555e-01 -2.249777168035507202e-01 2.221381217241287231e-01 -2.173189967870712280e-01 -2.678675949573516846e-01 -2.579532936215400696e-02 -2.476847171783447266e-02 -6.459439545869827271e-02 -1.140317879617214203e-03 -1.484697870910167694e-02 -3.002531826496124268e-01 2.513473108410835266e-02 1.293394714593887329e-01 -7.830121368169784546e-02 -2.991004884243011475e-01 2.363461703062057495e-01 1.075506582856178284e-01 2.003306299448013306e-01 -4.182020574808120728e-02 -4.534820618573576212e-05 4.900468979030847549e-03 -8.588362485170364380e-03 1.512787044048309326e-01 1.939984411001205444e-01 2.000844776630401611e-01
2.827890515327453613e-01 -4.486931562423706055e-01 2.914597690105438232e-01 -7.991299778223037720e-02 -8.737351745367050171e-02 -2.378245256841182709e-02 1.716680228710174561e-01 -1.401156932115554810e-01 -1.012534946203231812e-01 8.104933798313140869e-02 -3.307669162750244141e-01 9.237284213304519653e-02 5.793508514761924744e-02 -2.442791685461997986e-02 -1.461571604013442993e-01 -1.164305731654167175e-01 1.458745002746582031e-01 -3.823199076578021049e-03 -3.145439177751541138e-02 1.330837607383728027e-01 -7.415226846933364868e-02 -1.912698000669479370e-01 1.083603650331497192e-01 -8.080781996250152588e-02 2.801831960678100586e-01 1.192572191357612610e-01 -2.040857076644897461e-01 -8.745770156383514404e-02 3.848596289753913879e-02 1.478079855442047119e-01 2.650251090526580811e-01 -2.459578961133956909e-01
4.083083570003509521e-01 -1.229247897863388062e-01 1.773333176970481873e-02 -2.439570873975753784e-01 3.223138675093650818e-02 7.146138232201337814e-03 1.859470307826995850e-01 -1.491262614727020264e-01 -3.204749524593353271e-01 1.028340831398963928e-01 -1.246174499392509460e-01 -2.466364949941635132e-01 1.260922104120254517e-01 3.525313735008239746e-02 6.647757440805435181e-02 1.279368847608566284e-01 1.799079775810241699e-01 -1.099185347557067871e-01 3.354395553469657898e-02 2.628010697662830353e-03 -1.155263856053352356e-01 -2.610484510660171509e-02 2.222355306148529053e-01 -1.816368997097015381e-01 7.342787086963653564e-02 2.200430072844028473e-02 1.705184131860733032e-01 9.885755367577075958e-03 -1.804369240999221802e-01 2.744380235671997070e-01 4.241648018360137939e-01 8.968289196491241455e-02
1.210646405816078186e-01 2.125971391797065735e-02 6.211633235216140747e-02 -1.189726144075393677e-01 2.565056085586547852e-02 1.844397932291030884e-02 1.084855347871780396e-01 6.810656189918518066e-02 3.333093225955963135e-02 2.056502923369407654e-02 -1.874038279056549072e-01 -2.745356038212776184e-02 3.916769921779632568e-01 2.501321136951446533e-01 -1.140053272247314453e-01 6.619990617036819458e-02 -1.242253705859184265e-01 3.019610047340393066e-01 -6.432642042636871338e-02 3.977847993373870850e-01 1.571339070796966553e-01 -3.508554697036743164e-01 1.130066514015197754e-01 -1.319179981946945190e-01 3.162052333354949951e-01 8.421745896339416504e-02 -1.037376821041107178e-01 -1.505755931138992310e-01 -1.344928592443466187e-01 9.473246335983276367e-02 2.502315342426300049e-01 3.963303565979003906e-02
-1.089298948645591736e-01 -3.662903234362602234e-02 -8.797700703144073486e-02 1.779683977365493774e-01 -1.249185428023338318e-01 3.600395023822784424e-01 -2.416270226240158081e-01 1.325036492198705673e-02 -5.497347190976142883e-02 2.341833710670471191e-01 -1.243424415588378906e-02 -2.220855355262756348e-01 5.251561850309371948e-02 -1.813316792249679565e-01 -1.592731773853302002e-01 2.766281366348266602e-02 -8.138843625783920288e-02 -1.134502366185188293e-01 5.661021173000335693e-02 2.384332269430160522e-01 -1.051970943808555603e-01 -5.169316530227661133e-01 1.821044273674488068e-02 1.198058351874351501e-01 -9.731115400791168213e-02 2.302293777465820312e-01 -2.459450215101242065e-01 1.599864512681961060e-01 -2.275620549917221069e-01 -1.490121008828282356e-03 1.573580689728260040e-02 -3.689173609018325806e-02
3.657381609082221985e-02 6.621781736612319946e-02 2.039408683776855469e-01 1.063847988843917847e-01 -1.763535588979721069e-01 5.549227073788642883e-02 -6.396379321813583374e-02 -2.638888657093048096e-01 8.135181665420532227e-02 -1.214169263839721680e-01 -4.021990001201629639e-01 -4.220868349075317383e-01 -6.897810846567153931e-02 -7.256599608808755875e-03 -1.390524804592132568e-01 -9.936542809009552002e-02 4.504458233714103699e-02 -2.189624607563018799e-01 -2.435395494103431702e-02 2.674756348133087158e-01 1.014994010329246521e-01 -2.734645307064056396e-01 2.535751461982727051e-02 9.971477091312408447e-02 -1.278196871280670166e-01 2.245123982429504395e-01 -2.603643834590911865e-01 -1.424871534109115601e-01 5.120736360549926758e-02 1.385411887895315886e-04 2.010137140750885010e-01 1.500417143106460571e-01
2.823879197239875793e-02 -7.419120986014604568e-03 -3.935542702674865723e-02 -4.631391465663909912e-01 1.569985598325729370e-01 1.757483780384063721e-01 1.941699534654617310e-01 1.189711466431617737e-01 6.023934856057167053e-02 -2.186358161270618439e-02 -2.227993309497833252e-01 4.092462360858917236e-02 2.772584259510040283e-01 -4.287772625684738159e-02 8.270659483969211578e-03 1.319500058889389038e-01 -5.164013430476188660e-02 5.955711379647254944e-02 9.458914399147033691e-02 1.741565167903900146e-01 1.552489213645458221e-02 -2.033704072237014771e-01 1.377659570425748825e-02 5.445473268628120422e-02 -2.711133100092411041e-02 3.788855075836181641e-01 -2.691638469696044922e-01 2.022775262594223022e-01 -8.149670809507369995e-02 -1.837287470698356628e-02 1.481370031833648682e-01 3.837602734565734863e-01
-1.548271533101797104e-02 -8.278886228799819946e-02 3.569128736853599548e-02 -3.550232052803039551e-01 -1.653783917427062988e-01 3.770660758018493652e-01 -1.385310143232345581e-01 -6.236552447080612183e-02 -7.832513004541397095e-02 -1.511450409889221191e-01 -2.124288082122802734e-01 1.879497617483139038e-01 -6.991513818502426147e-02 -1.677025556564331055e-01 -1.327522844076156616e-01 -8.995784074068069458e-02 1.564640700817108154e-01 -4.511878266930580139e-02 -8.180208504199981689e-02 1.700692325830459595e-01 -1.046466901898384094e-01 -1.787543445825576782e-01 9.829283505678176880e-02 -2.817273437976837158e-01 1.847507804632186890e-01 1.575728654861450195e-01 -1.618489474058151245e-01 4.214673489332199097e-02 2.440021038055419922e-01 9.602706134319305420e-02 3.696548342704772949e-01 -1.357171088457107544e-01
3.323165476322174072e-01 -1.693919003009796143e-01 -1.651303768157958984e-01 -7.406881451606750488e-02 7.389551401138305664e-02 1.791185289621353149e-01 1.009098440408706665e-01 1.351327747106552124e-01 6.650210171937942505e-02 4.369904473423957825e-02 -2.546410560607910156e-01 -1.615057885646820068e-01 1.874081492424011230e-01 2.591559290885925293e-01 8.637385815382003784e-02 2.671107053756713867e-01 -1.787441670894622803e-01 6.688877940177917480e-02 -2.931242808699607849e-02 3.831174969673156738e-01 1.211692485958337784e-02 3.073296137154102325e-02 -7.979319989681243896e-02 6.500239670276641846e-02 -1.455486267805099487e-01 4.337574541568756104e-01 -1.205577794462442398e-02 -9.736652672290802002e-02 -1.804341562092304230e-02 1.074039712548255920e-01 1.866630315780639648e-01 1.495807021856307983e-01
2.607942186295986176e-02 7.392115145921707153e-02 -1.077646762132644653e-01 -8.472285419702529907e-02 1.065605133771896362e-01 -5.789564549922943115e-02 8.015429973602294922e-02 -1.551954746246337891e-01 -1.165237054228782654e-01 -2.292517423629760742e-01 3.026282414793968201e-02 -1.426037698984146118e-01 1.509089767932891846e-01 -1.848688274621963501e-01 -2.220170795917510986e-01 -9.815590083599090576e-02 1.710020601749420166e-01 1.616461426019668579e-01 7.730784267187118530e-02 8.577121049165725708e-02 1.199058517813682556e-01 -1.673503369092941284e-01 1.350440680980682373e-01 -9.995999932289123535e-02 3.888158244080841541e-04 4.237655103206634521e-01 1.003556475043296814e-01 -2.551940977573394775e-01 -2.845704853534698486e-01 2.996690273284912109e-01 3.960734009742736816e-01 6.956579536199569702e-02
1.215648651123046875e-01 2.081926353275775909e-02 -2.391701564192771912e-02 -2.862237691879272461e-01 9.195964038372039795e-02 2.045783251523971558e-01 -5.550283938646316528e-02 -7.222490012645721436e-02 -1.909424364566802979e-01 -1.033138930797576904e-01 -2.414873391389846802e-01 5.011522024869918823e-02 3.356281518936157227e-01 -2.220873981714248657e-01 1.640157401561737061e-01 1.199489384889602661e-01 -5.707140639424324036e-02 -2.303061634302139282e-02 -3.058094158768653870e-02 2.366207689046859741e-01 -1.879933476448059082e-01 -1.287502199411392212e-01 -9.617407619953155518e-02 9.134504199028015137e-02 -1.785343736410140991e-01 4.269056916236877441e-01 -2.545021176338195801e-01 1.210608333349227905e-01 -1.633551865816116333e-01 -5.192996934056282043e-02 9.083691239356994629e-02 2.665737271308898926e-01
1.603658050298690796e-01 -2.840017080307006836e-01 -1.974189430475234985e-01 -1.156597118824720383e-02 8.759175986051559448e-02 2.440025061368942261e-01 1.068412736058235168e-01 -9.929105639457702637e-02 -1.452903151512145996e-01 1.429913938045501709e-01 -3.021625578403472900e-01 1.364115774631500244e-01 -2.977231633849442005e-04 4.035981371998786926e-02 -7.718997076153755188e-03 1.402672976255416870e-01 1.021444424986839294e-01 -4.578220099210739136e-02 1.441245973110198975e-01 1.186797022819519043e-01 7.089290767908096313e-02 -6.153332591056823730e-01 -2.604455053806304932e-01 8.859993517398834229e-02 1.221120730042457581e-01 -2.907429821789264679e-02 -1.188674196600914001e-01 2.159852534532546997e-01 4.649909213185310364e-02 2.606087550520896912e-02 8.023957908153533936e-02 2.570365928113460541e-02
8.605407178401947021e-02 -2.247103303670883179e-01 7.685327529907226562e-02 -3.440067172050476074e-01 1.629433035850524902e-01 1.387157756835222244e-02 -3.621405661106109619e-01 -1.743396073579788208e-01 4.746215045452117920e-02 1.619426161050796509e-01 -1.854524202644824982e-02 -8.186444640159606934e-02 2.991714328527450562e-02 -1.880140602588653564e-01 4.691042006015777588e-02 -9.787978976964950562e-02 2.173892222344875336e-03 -2.319474518299102783e-01 -6.024366617202758789e-02 2.504212558269500732e-01 -1.008509099483489990e-01 -4.097941815853118896e-01 5.469389632344245911e-02 -1.172555461525917053e-01 8.157234638929367065e-02 1.951314508914947510e-01 1.074197366833686829e-01 2.888128347694873810e-02 -5.341839417815208435e-02 -1.663318574428558350e-01 3.691730201244354248e-01 -8.439130336046218872e-02
3.535054624080657959e-01 -1.677796840667724609e-01 2.979884669184684753e-02 1.820422522723674774e-02 -1.191254332661628723e-02 2.109778523445129395e-01 -1.374276541173458099e-02 -7.445748429745435715e-03 -4.477685689926147461e-01 -5.264905467629432678e-02 -1.406933367252349854e-01 1.826626956462860107e-01 1.754864007234573364e-01 -1.279819905757904053e-01 -2.414979785680770874e-01 -3.836920484900474548e-02 1.306245382875204086e-02 -2.393262982368469238e-01 2.641891688108444214e-02 -3.101096721366047859e-03 -2.419067770242691040e-01 -2.275611460208892822e-01 -3.787164017558097839e-02 -2.285822927951812744e-01 2.421084344387054443e-01 -7.518036663532257080e-02 -2.133598178625106812e-02 -2.689251443371176720e-03 -2.896049618721008301e-02 4.309584200382232666e-02 3.809516727924346924e-01 -5.172773823142051697e-02
2.719845473766326904e-01 -1.619721055030822754e-01 -2.334152162075042725e-02 -3.173095360398292542e-02 -1.366136670112609863e-01 1.269539296627044678e-01 2.937028408050537109e-01 -3.648698925971984863e-01 -1.593415141105651855e-01 2.268808931112289429e-01 -1.286847293376922607e-01 -2.491820901632308960e-01 3.310475945472717285e-01 -1.461982578039169312e-01 -3.543127700686454773e-02 1.338282823562622070e-01 -2.324744500219821930e-02 -2.361669242382049561e-01 9.236366301774978638e-02 8.723429590463638306e-02 -1.155566498637199402e-01 -2.578692734241485596e-01 -1.682335138320922852e-01 -2.140977233648300171e-01 -1.156775951385498047e-01 4.990494251251220703e-02 5.353318899869918823e-02 1.813171198591589928e-03 1.687139831483364105e-02 9.052655845880508423e-02 2.910807430744171143e-01 -4.770287312567234039e-03
9.905388951301574707e-02 1.765056326985359192e-02 -1.572575420141220093e-01 -2.757823467254638672e-01 -1.867285221815109253e-01 -1.936740614473819733e-02 -1.102179959416389465e-01 -2.502880692481994629e-01 -3.044741451740264893e-01 5.768798291683197021e-02 -3.276229798793792725e-01 5.247258394956588745e-02 1.128911674022674561e-01 -8.745777606964111328e-02 -3.239362500607967377e-03 -2.451852113008499146e-01 4.048162698745727539e-02 -9.067110717296600342e-03 2.886365354061126709e-01 -8.111853897571563721e-02 1.011358499526977539e-01 -2.864053249359130859e-01 1.747924983501434326e-01 1.211047288961708546e-03 1.449564397335052490e-01 2.513728439807891846e-01 -1.052456870675086975e-01 -8.601640909910202026e-02 -2.331822365522384644e-02 1.448433250188827515e-01 2.256921082735061646e-01 -3.207101821899414062e-01
9.462932497262954712e-02 -2.383127212524414062e-01 -1.506666094064712524e-01 1.021109521389007568e-01 -7.112590968608856201e-02 1.292004287242889404e-01 -9.581066668033599854e-02 2.460436671972274780e-01 -2.348985970020294189e-01 -1.996223442256450653e-02 -3.034701049327850342e-01 -5.997674539685249329e-02 1.087821125984191895e-01 -3.700400292873382568e-01 7.495661079883575439e-02 -1.022095084190368652e-01 -2.634427249431610107e-01 -2.060479111969470978e-02 2.649817243218421936e-02 3.582965731620788574e-01 -1.781910061836242676e-01 -2.720839977264404297e-01 -4.946504160761833191e-02 -1.301371157169342041e-01 1.409265995025634766e-01 2.080736160278320312e-01 1.274854391813278198e-01 -1.836720257997512817e-01 -1.646033078432083130e-01 1.028206422924995422e-01 1.361633390188217163e-01 1.190888974815607071e-02
-5.644386261701583862e-02 -1.039612442255020142e-01 1.584374606609344482e-01 9.818262606859207153e-02 -3.067255392670631409e-02 1.411052793264389038e-01 6.196756288409233093e-02 4.114909470081329346e-02 -4.055069088935852051e-01 -1.956531405448913574e-01 -2.921793162822723389e-01 1.768161356449127197e-01 2.105226963758468628e-01 -4.041405320167541504e-01 -1.375181823968887329e-01 6.798032671213150024e-02 -1.819983422756195068e-01 -9.623395651578903198e-02 1.031572092324495316e-02 9.712029248476028442e-02 6.046079844236373901e-02 -1.236904636025428772e-01 -4.783641919493675232e-02 6.528133898973464966e-02 9.290768951177597046e-02 2.075495123863220215e-01 1.357046663761138916e-01 1.999556869268417358e-01 1.315885633230209351e-01 1.061897650361061096e-01 3.831400275230407715e-01 1.068910434842109680e-01
1.063802018761634827e-01 -3.419511392712593079e-02 -1.110399365425109863e-01 -4.709475487470626831e-02 -1.902589350938796997e-01 1.482961326837539673e-01 1.476375572383403778e-02 1.142287850379943848e-01 3.061446174979209900e-02 6.675441563129425049e-02 4.431336186826229095e-03 6.984709203243255615e-02 2.878335118293762207e-01 -5.863148719072341919e-02 -1.833950430154800415e-01 -1.806796342134475708e-01 -2.006706297397613525e-01 1.308133453130722046e-01 -1.914491355419158936e-01 4.314452111721038818e-01 2.146699428558349609e-01 -3.051378428936004639e-01 -1.720628887414932251e-01 -1.116180792450904846e-01 2.484755404293537140e-02 3.481725156307220459e-01 -1.095528602600097656e-01 -5.362885817885398865e-02 -1.079553086310625076e-02 2.617645449936389923e-02 3.476119935512542725e-01 1.373439878225326538e-01
2.725918292999267578e-01 -2.300359774380922318e-03 8.661391586065292358e-02 1.399115473031997681e-01 2.887943200767040253e-02 2.047911882400512695e-01 3.037557601928710938e-01 -1.937713772058486938e-01 -3.982690349221229553e-02 -3.033897653222084045e-02 -2.708435654640197754e-01 -9.533955715596675873e-03 7.727379351854324341e-02 5.315445363521575928e-02 -2.399400770664215088e-01 -3.069218248128890991e-02 -2.035325616598129272e-01 -2.837513089179992676e-01 5.522166378796100616e-03 -1.219974011182785034e-01 -9.649248421192169189e-02 -9.462358430027961731e-04 -8.527908903488423675e-06 -1.863728463649749756e-02 3.015675544738769531e-01 3.275379538536071777e-01 -9.493151307106018066e-02 -7.519539445638656616e-02 -1.973461359739303589e-03 1.150780264288187027e-02 4.666871428489685059e-01 -7.363675534725189209e-02
8.515800535678863525e-02 -3.796284496784210205e-01 9.176042675971984863e-02 3.275127336382865906e-02 -1.174157932400703430e-01 2.625391483306884766e-01 -4.377842694520950317e-02 3.718021512031555176e-02 1.561671961098909378e-03 1.784889772534370422e-02 -3.688501119613647461e-01 1.036752238869667053e-01 1.577955931425094604e-01 -9.724539518356323242e-02 -1.226343140006065369e-01 -7.676576822996139526e-02 -3.219340695068240166e-03 -3.024620749056339264e-02 -2.130423635244369507e-01 1.733236610889434814e-01 -1.912369877099990845e-01 -3.281801640987396240e-01 -1.129224523901939392e-01 1.204887181520462036e-01 2.414031773805618286e-01 -1.096362769603729248e-01 2.052877694368362427e-01 1.665727198123931885e-01 2.589212357997894287e-02 1.621882766485214233e-01 2.779080271720886230e-01 2.417182028293609619e-01
-2.244452834129333496e-01 1.761146783828735352e-01 -1.623127907514572144e-01 -1.798427253961563110e-01 -6.728991121053695679e-02 2.409659773111343384e-01 -5.941117182374000549e-02 -1.837886273860931396e-01 1.910382211208343506e-01 -3.019935265183448792e-02 -4.776486456394195557e-01 2.103415690362453461e-02 1.348178982734680176e-01 -3.546334803104400635e-02 2.832707390189170837e-02 1.490260809659957886e-01 -1.008053198456764221e-01 1.400457024574279785e-01 8.981288224458694458e-02 2.411025464534759521e-01 7.598540931940078735e-02 -1.849948167800903320e-01 -1.114604622125625610e-01 -2.555364184081554413e-02 -2.164461612701416016e-01 6.550937145948410034e-02 -4.545160755515098572e-02 -1.006142795085906982e-01 4.336427897214889526e-03 2.255378812551498413e-01 4.336193501949310303e-01 -1.702068187296390533e-02
3.234758377075195312e-01 -3.445804119110107422e-01 9.298529475927352905e-02 -2.658406496047973633e-01 -4.729077219963073730e-02 -1.358176320791244507e-01 1.626406610012054443e-01 1.294756978750228882e-01 -6.768993567675352097e-03 2.008548974990844727e-01 -4.780755341053009033e-01 -2.223902493715286255e-01 -9.952060878276824951e-02 -2.476150542497634888e-01 -2.725265733897686005e-02 1.242786087095737457e-02 -2.389323338866233826e-02 7.672124356031417847e-02 -6.875684019178152084e-03 -3.916761651635169983e-02 1.566610932350158691e-01 -2.082468569278717041e-01 7.580310106277465820e-02 6.960031390190124512e-02 -1.832138374447822571e-02 3.975107893347740173e-02 -1.726747602224349976e-01 -2.527344971895217896e-02 7.280495762825012207e-02 -3.175495564937591553e-02 3.392544984817504883e-01 5.082155391573905945e-02
3.157276809215545654e-01 -5.199462547898292542e-02 1.892033815383911133e-01 -2.862875759601593018e-01 6.868559867143630981e-02 1.776658743619918823e-01 -2.996797561645507812e-01 -1.778247952461242676e-01 -1.262488812208175659e-01 1.495446711778640747e-01 -8.996407687664031982e-02 -4.749012738466262817e-02 -1.861712522804737091e-02 3.546389564871788025e-02 2.219844311475753784e-01 1.989229917526245117e-01 6.545326858758926392e-02 -1.307170838117599487e-01 1.444130241870880127e-01 2.044720500707626343e-01 -2.658993303775787354e-01 -2.686066031455993652e-01 7.083911448717117310e-02 -2.104804962873458862e-01 1.412650942802429199e-01 9.521356970071792603e-02 -1.572584956884384155e-01 2.306957542896270752e-01 2.272900007665157318e-02 -4.607231914997100830e-02 3.071432709693908691e-01 -5.369266495108604431e-02
-1.107379347085952759e-01 -2.789552211761474609e-01 6.026469543576240540e-02 -1.143063679337501526e-01 -2.290644794702529907e-01 1.614973992109298706e-01 -1.783587038516998291e-02 -2.648362815380096436e-01 -3.190149068832397461e-01 6.818746030330657959e-02 -7.002772390842437744e-02 1.355643570423126221e-01 3.653424605727195740e-02 9.475935250520706177e-02 -1.045305747538805008e-02 6.470873206853866577e-02 2.727003209292888641e-02 2.660797350108623505e-02 -4.531900584697723389e-02 5.133181437849998474e-02 -2.151376307010650635e-01 -3.908895254135131836e-01 4.002393782138824463e-01 -1.023805439472198486e-01 2.109831124544143677e-01 2.007054984569549561e-01 -2.405302599072456360e-03 -1.244215369224548340e-01 -8.236793428659439087e-02 2.467816919088363647e-01 1.771882623434066772e-01 1.569895893335342407e-01
2.368231415748596191e-01 -5.971768870949745178e-02 -9.375795722007751465e-02 -1.776556819677352905e-01 -1.672339439392089844e-01 1.133036613464355469e-01 5.653946474194526672e-02 2.612085267901420593e-02 2.431375160813331604e-02 -1.633808016777038574e-01 -1.340021193027496338e-01 -1.700338870286941528e-01 -1.575827300548553467e-01 -2.887226641178131104e-01 -4.363956302404403687e-02 1.317225545644760132e-01 -1.088759079575538635e-01 -1.779188811779022217e-01 1.478421986103057861e-01 -1.856222003698348999e-02 2.236749678850173950e-01 -1.890912204980850220e-01 -1.294620633125305176e-01 5.556225776672363281e-02 1.416972875595092773e-01 4.751048684120178223e-01 2.460949122905731201e-01 -2.698366045951843262e-01 -6.665046513080596924e-02 2.126803249120712280e-01 2.220225632190704346e-01 6.496699899435043335e-02
3.378733992576599121e-01 -3.217469155788421631e-01 1.154043078422546387e-01 -4.254826158285140991e-02 -2.233620965853333473e-03 -2.896055020391941071e-02 -1.817674487829208374e-01 -3.241492435336112976e-02 -1.478369235992431641e-01 5.862413719296455383e-02 -1.577111333608627319e-01 1.090126782655715942e-01 1.361123379319906235e-02 1.456804275512695312e-01 -2.010674774646759033e-01 -2.744266390800476074e-01 -2.469576299190521240e-01 -1.109048575162887573e-01 4.868332669138908386e-02 1.049175858497619629e-01 -1.633903235197067261e-01 -1.513867527246475220e-01 1.612282842397689819e-01 -1.092682704329490662e-01 3.520018756389617920e-01 4.082526639103889465e-02 -2.798666954040527344e-01 1.007804572582244873e-01 5.514760687947273254e-02 -4.202460870146751404e-02 3.690496087074279785e-01 6.156075373291969299e-02
1.652142852544784546e-01 1.358413994312286377e-01 -7.403814047574996948e-02 -5.283543840050697327e-02 9.938876330852508545e-02 3.731662780046463013e-02 -3.716971725225448608e-02 2.619715780019760132e-02 -1.074980720877647400e-01 -9.995120763778686523e-02 -3.801220655441284180e-01 2.644349932670593262e-01 -1.351553648710250854e-01 -1.278275810182094574e-02 -2.314620912075042725e-01 -3.981778025627136230e-02 -1.209936663508415222e-01 -2.943079471588134766e-01 2.699348628520965576e-01 7.973863184452056885e-02 1.013564467430114746e-01 -7.592172175645828247e-02 2.504477202892303467e-01 -2.848150730133056641e-01 5.565696861594915390e-03 1.405063923448324203e-02 1.197007745504379272e-01 -1.289426982402801514e-01 -1.739751398563385010e-01 2.473869621753692627e-01 3.978314101696014404e-01 -4.246694594621658325e-02
2.081794142723083496e-01 -1.218535974621772766e-01 6.103413552045822144e-02 -4.417124018073081970e-02 4.850724712014198303e-02 2.075586915016174316e-01 -2.706888318061828613e-01 -9.241258352994918823e-02 -3.871071338653564453e-01 2.135421149432659149e-02 -2.081606350839138031e-02 2.916109561920166016e-01 1.621625274419784546e-01 1.002479270100593567e-01 -2.615115940570831299e-01 5.341394990682601929e-02 -9.001571685075759888e-02 -2.312448322772979736e-01 2.371259182691574097e-01 8.042912185192108154e-02 -4.776318743824958801e-02 -4.509387537837028503e-03 -1.088311150670051575e-01 -1.757800579071044922e-01 2.536349594593048096e-01 8.369746059179306030e-02 -1.372714042663574219e-01 -7.127450406551361084e-02 -3.167287707328796387e-01 1.794850826263427734e-01 2.606970369815826416e-01 2.124066092073917389e-02
1.596256345510482788e-01 1.361847370862960815e-01 5.906543508172035217e-02 -1.240531653165817261e-01 -1.304080989211797714e-02 4.742269217967987061e-02 8.260894566774368286e-03 1.050936058163642883e-01 -6.600335985422134399e-02 -4.745598137378692627e-02 -1.170950196683406830e-02 -3.292379155755043030e-02 2.216107547283172607e-01 7.246664911508560181e-02 -2.147126346826553345e-01 1.234235540032386780e-01 -1.049069687724113464e-01 2.238886207342147827e-01 -1.986409276723861694e-01 4.215760827064514160e-01 2.335789501667022705e-01 -4.016530513763427734e-01 -1.705338992178440094e-02 -1.502466797828674316e-01 8.584938943386077881e-02 3.169401586055755615e-01 -1.734716147184371948e-01 -2.328290231525897980e-02 -1.415603309869766235e-01 1.608663052320480347e-01 2.419638186693191528e-01 2.001285851001739502e-01
-3.600996278692036867e-04 1.147638410329818726e-01 1.035427004098892212e-01 -1.175234988331794739e-01 -6.183505803346633911e-02 9.003395587205886841e-02 1.074672490358352661e-01 3.087446391582489014e-01 -1.881262511014938354e-01 -1.125357374548912048e-01 -3.135941326618194580e-01 -1.778930425643920898e-01 2.957947850227355957e-01 2.077766358852386475e-01 -6.921888142824172974e-02 1.649197190999984741e-02 -3.258847594261169434e-01 4.620641469955444336e-02 -9.190284460783004761e-02 3.188887536525726318e-01 1.574739366769790649e-01 -1.475424021482467651e-01 3.346679806709289551e-01 -8.672364056110382080e-02 1.617076247930526733e-01 3.260496258735656738e-01 3.718181326985359192e-02 7.051526755094528198e-02 3.059165552258491516e-02 4.659873992204666138e-02 4.479097202420234680e-02 3.512248024344444275e-02
-5.231506004929542542e-02 9.735512733459472656e-02 6.586452573537826538e-02 1.598039828240871429e-02 -3.912622854113578796e-02 5.537637323141098022e-02 -1.341126263141632080e-01 -9.414888173341751099e-02 -2.686829864978790283e-01 -8.849550783634185791e-02 -4.572206437587738037e-01 2.904854416847229004e-01 2.159945815801620483e-01 -2.644910812377929688e-01 -2.032867372035980225e-01 7.265421748161315918e-02 -3.533914685249328613e-02 -1.024190187454223633e-01 2.454545199871063232e-01 1.981042474508285522e-01 -1.247100755572319031e-01 -2.687309682369232178e-01 -3.383165597915649414e-02 -3.366245329380035400e-01 -1.804893650114536285e-02 9.896170813590288162e-04 9.719382226467132568e-02 1.168260723352432251e-01 -9.855246171355247498e-04 9.961716085672378540e-02 2.113657742738723755e-01 1.536003649234771729e-01
1.216251999139785767e-01 -5.924480035901069641e-02 2.832617461681365967e-01 -1.514835208654403687e-01 -1.487407367676496506e-02 -9.508949518203735352e-02 6.838689744472503662e-02 1.079319268465042114e-01 -1.458760648965835571e-01 2.885426282882690430e-01 -5.627410411834716797e-01 -2.876477241516113281e-01 5.823853611946105957e-02 -2.640286684036254883e-01 -5.852142348885536194e-02 2.730969153344631195e-02 1.187598407268524170e-01 -6.910473108291625977e-02 2.436824738979339600e-01 9.823609143495559692e-02 -1.215919032692909241e-01 -1.643446534872055054e-01 -9.354073554277420044e-02 9.488807059824466705e-03 -9.165451675653457642e-02 8.528045564889907837e-02 6.083667278289794922e-02 2.228428423404693604e-01 -2.334622107446193695e-02 -7.897092401981353760e-02 2.388693839311599731e-01 1.664230227470397949e-02
9.340566396713256836e-02 -1.495263576507568359e-01 -7.580327242612838745e-02 4.483182728290557861e-02 1.205056011676788330e-01 -4.745714738965034485e-02 -1.292549371719360352e-01 -5.142200365662574768e-02 -1.344572156667709351e-01 -1.825700402259826660e-01 -3.473154604434967041e-01 1.295859180390834808e-02 -9.220061451196670532e-02 -6.229615584015846252e-02 -3.219386339187622070e-01 1.229981034994125366e-01 8.102887868881225586e-02 1.323224306106567383e-01 4.380299150943756104e-02 -5.400381051003932953e-03 5.798318237066268921e-02 -3.777418434619903564e-01 1.342066526412963867e-01 -8.684463798999786377e-02 -6.639144569635391235e-02 1.491789966821670532e-01 -7.755182683467864990e-02 4.676996767520904541e-01 1.329964846372604370e-01 1.812254041433334351e-01 3.431262969970703125e-01 6.604619324207305908e-02
7.862641662359237671e-02 -1.379038989543914795e-01 8.879587799310684204e-02 -2.306832969188690186e-01 1.899912836961448193e-03 1.063618138432502747e-01 -1.078507602214813232e-01 2.189849019050598145e-01 2.750255465507507324e-01 -5.149474367499351501e-02 -1.491699814796447754e-01 -1.267314553260803223e-01 1.838258802890777588e-01 -2.850506305694580078e-01 -1.763520687818527222e-01 -1.680730096995830536e-02 -7.380583882331848145e-02 -1.972272992134094238e-01 1.412889808416366577e-01 2.085147351026535034e-01 -1.320996284484863281e-01 -2.450706809759140015e-01 1.209721341729164124e-01 3.147332929074764252e-03 9.181057661771774292e-02 1.755488291382789612e-02 8.673969656229019165e-03 1.315443813800811768e-01 1.577876955270767212e-01 3.650370538234710693e-01 4.350351989269256592e-01 -7.940066605806350708e-02
2.599770724773406982e-01 -1.738407015800476074e-01 9.848702698945999146e-02 -2.972191870212554932e-01 -7.958224415779113770e-02 2.192036062479019165e-01 -1.339965611696243286e-01 -1.247666180133819580e-01 9.027920663356781006e-02 1.016482524573802948e-02 -1.381418108940124512e-01 -2.351337485015392303e-02 8.971679210662841797e-02 2.434810250997543335e-02 2.290714383125305176e-01 3.471725881099700928e-01 -7.176747918128967285e-02 -8.375258743762969971e-02 2.942798435688018799e-01 2.014852166175842285e-01 -4.751161113381385803e-02 -2.587780654430389404e-01 -4.171080887317657471e-02 -6.130380928516387939e-02 3.081642389297485352e-01 1.094771698117256165e-01 -2.441363483667373657e-01 2.095186114311218262e-01 -6.655292958021163940e-02 -7.582375407218933105e-02 2.427422404289245605e-01 -1.143506318330764771e-01
3.710976541042327881e-01 1.021209731698036194e-01 1.499695628881454468e-01 -4.535958170890808105e-02 7.638126611709594727e-02 -7.810536026954650879e-02 -1.051114648580551147e-01 1.056508198380470276e-01 2.862441837787628174e-01 -7.616104185581207275e-02 3.482114896178245544e-02 1.337353140115737915e-01 2.005353420972824097e-01 -1.828560023568570614e-03 -1.365731805562973022e-01 4.042266681790351868e-02 5.594560876488685608e-02 -1.024389341473579407e-01 9.897714108228683472e-02 4.140336811542510986e-01 -3.405741229653358459e-02 -2.354916036128997803e-01 2.888274565339088440e-02 -2.543501257896423340e-01 1.114648506045341492e-01 1.940599530935287476e-01 8.405724167823791504e-02 -9.810404852032661438e-03 -2.135445922613143921e-02 4.215829670429229736e-01 2.421851307153701782e-01 1.214522272348403931e-01
3.351593017578125000e-02 -7.618195563554763794e-02 1.009101346135139465e-01 -5.468615144491195679e-02 2.333871573209762573e-01 -1.380978375673294067e-01 1.645940989255905151e-01 -3.668622672557830811e-02 -6.242512539029121399e-02 -6.965383887290954590e-02 -3.720383048057556152e-01 9.691687673330307007e-02 1.348736975342035294e-02 -1.769115179777145386e-01 -8.546588569879531860e-02 -1.924605369567871094e-01 1.259470134973526001e-01 -1.135337054729461670e-01 -9.735832363367080688e-02 2.357774227857589722e-01 2.684811949729919434e-01 -1.455063521862030029e-01 1.770757697522640228e-02 2.393902838230133057e-01 2.128923386335372925e-01 2.011757642030715942e-01 -6.949879229068756104e-02 6.630639731884002686e-02 -6.699547916650772095e-02 -1.243333965539932251e-01 4.490365087985992432e-01 -2.902461886405944824e-01
2.259968370199203491e-01 -1.067311763763427734e-01 -8.973626792430877686e-02 -2.512952871620655060e-02 -1.481289416551589966e-01 -1.585197299718856812e-01 -1.016429066658020020e-01 -1.770246326923370361e-01 2.942999079823493958e-02 -7.914579659700393677e-02 -1.489297598600387573e-01 -1.776632620021700859e-03 1.283933371305465698e-01 1.727391481399536133e-01 -2.318064272403717041e-01 -1.775452941656112671e-01 -1.168081015348434448e-01 -1.055463254451751709e-01 6.258030980825424194e-02 1.027463451027870178e-01 2.218313515186309814e-02 -1.294039934873580933e-01 3.396819531917572021e-01 1.550574749708175659e-01 2.845794260501861572e-01 1.824989467859268188e-01 -1.815504878759384155e-01 7.313866913318634033e-02 -2.038384228944778442e-01 3.715155124664306641e-01 3.574045002460479736e-01 -1.529124677181243896e-01
3.916975259780883789e-01 3.203017113264650106e-04 -2.117918729782104492e-01 -3.173530995845794678e-01 -1.224220618605613708e-01 1.410350203514099121e-01 1.105239316821098328e-01 1.970212906599044800e-01 -1.306571960449218750e-01 -3.140017390251159668e-02 -1.536600291728973389e-01 -1.111034750938415527e-01 5.509531497955322266e-02 -1.290120929479598999e-01 5.744979158043861389e-02 1.061943694949150085e-01 -1.043578162789344788e-01 -3.143309950828552246e-01 -6.291334331035614014e-02 2.809956967830657959e-01 -4.355443641543388367e-02 -1.438550092279911041e-02 -1.811287999153137207e-01 -5.937931127846240997e-03 -2.889640256762504578e-02 2.661700844764709473e-01 -2.236945033073425293e-01 -6.890948861837387085e-02 -1.713584661483764648e-01 -6.823903322219848633e-02 1.848289370536804199e-01 3.234406113624572754e-01
1.016053929924964905e-01 -1.695026527158915997e-03 1.891036145389080048e-02 1.746876388788223267e-01 1.647443473339080811e-01 -5.533041898161172867e-03 2.232221141457557678e-02 1.243980228900909424e-01 -5.670248344540596008e-02 3.287788629531860352e-01 -4.539871811866760254e-01 -9.855864197015762329e-02 1.013731062412261963e-01 -5.017151124775409698e-03 1.826326251029968262e-01 -1.076742932200431824e-01 1.509053409099578857e-01 -2.451162189245223999e-01 2.130132615566253662e-01 6.553790532052516937e-03 6.649334728717803955e-02 -3.994662761688232422e-01 3.521554768085479736e-01 5.298631638288497925e-02 1.051394343376159668e-01 7.728090882301330566e-02 -1.048984844237565994e-02 9.964364767074584961e-02 -7.699427008628845215e-02 1.313152536749839783e-02 2.809864282608032227e-01 -4.549195617437362671e-02
2.430067360401153564e-01 -1.034932881593704224e-01 5.396051332354545593e-02 6.973616778850555420e-02 1.676813811063766479e-01 2.388572245836257935e-01 -3.460309654474258423e-02 -1.723152250051498413e-01 -3.869903087615966797e-01 -1.038702949881553650e-01 -3.384243547916412354e-01 3.445725142955780029e-01 8.669563382863998413e-02 -2.386591583490371704e-01 5.736239254474639893e-03 -1.377024035900831223e-02 1.089063808321952820e-01 -2.910222411155700684e-01 1.540242731571197510e-01 5.454040318727493286e-02 -2.229943573474884033e-01 -2.364629805088043213e-01 -3.111509606242179871e-02 -7.968816906213760376e-02 1.547832190990447998e-01 3.078899905085563660e-02 4.799242690205574036e-02 2.809371612966060638e-02 7.090029865503311157e-02 1.576116383075714111e-01 2.112886607646942139e-01 9.576998651027679443e-02
-5.817549675703048706e-02 -2.888675592839717865e-02 -5.310614407062530518e-02 6.256127357482910156e-02 2.580744214355945587e-02 1.141799688339233398e-01 -9.729669243097305298e-02 -2.775667309761047363e-01 -3.080021739006042480e-01 2.121660299599170685e-02 -1.893090307712554932e-01 1.272796653211116791e-02 1.703139692544937134e-01 -2.426252067089080811e-01 -3.825943544507026672e-02 -1.216853260993957520e-01 -2.880255579948425293e-01 1.619044244289398193e-01 -2.208807133138179779e-02 2.301012277603149414e-01 2.877404540777206421e-02 2.127711102366447449e-02 -7.766924053430557251e-02 -3.673263490200042725e-01 5.455138161778450012e-02 4.772438108921051025e-01 -1.147017925977706909e-01 1.019349321722984314e-01 -2.950985915958881378e-02 2.159768193960189819e-01 2.132251113653182983e-01 -3.548207879066467285e-02
1.081268191337585449e-01 -9.928107261657714844e-02 -1.196757033467292786e-01 8.610425144433975220e-02 3.946012258529663086e-02 1.787884682416915894e-01 -9.361867606639862061e-02 2.853497304022312164e-02 -4.845463111996650696e-02 2.268879860639572144e-01 -1.989355385303497314e-01 -3.958813101053237915e-02 1.461101621389389038e-01 -2.800344489514827728e-02 -2.207233905792236328e-01 6.235431879758834839e-02 -7.308986783027648926e-02 -1.422429531812667847e-01 -3.081848025321960449e-01 4.481404125690460205e-01 1.303298491984605789e-02 -2.438338100910186768e-01 -1.251592189073562622e-01 -9.901676094159483910e-04 -1.404033005237579346e-01 1.285695135593414307e-01 -6.449565291404724121e-02 -1.594665497541427612e-01 -3.279315829277038574e-01 7.247868180274963379e-02 3.524346947669982910e-01 2.107091099023818970e-01
7.794182281941175461e-03 -9.068818390369415283e-02 4.318277165293693542e-02 -2.131144516170024872e-02 -7.077411562204360962e-02 2.844149470329284668e-01 2.792231738567352295e-01 -5.966219678521156311e-02 3.058510832488536835e-02 1.453513950109481812e-01 -3.495272994041442871e-01 7.847333326935768127e-03 -1.810840070247650146e-01 -3.659429028630256653e-02 -7.451190054416656494e-02 -5.429660528898239136e-02 -2.278072088956832886e-01 -1.047555208206176758e-01 7.112292223609983921e-04 2.130677103996276855e-01 -1.440116018056869507e-01 -8.828709274530410767e-02 -2.323773056268692017e-01 -4.096097946166992188e-01 1.296039223670959473e-01 2.065427005290985107e-01 -1.676305755972862244e-02 1.232457980513572693e-01 -5.059405788779258728e-02 2.262578308582305908e-01 3.260393738746643066e-01 -2.036735415458679199e-01
-8.643735200166702271e-02 1.104766055941581726e-01 -1.911510080099105835e-01 8.974564820528030396e-02 -3.117766045033931732e-02 2.831445038318634033e-01 5.723999068140983582e-02 -2.022570669651031494e-01 4.534245654940605164e-02 6.906946655362844467e-03 -4.315867424011230469e-01 1.184627786278724670e-01 9.540904313325881958e-02 4.880976676940917969e-02 7.397577166557312012e-02 -1.435593664646148682e-01 1.863606423139572144e-01 -3.448781790211796761e-03 -4.994743969291448593e-03 1.892211586236953735e-01 4.512950312346220016e-03 -1.975846290588378906e-01 -1.239757463335990906e-01 -9.248711913824081421e-02 -3.149335086345672607e-01 2.724919617176055908e-01 -3.397378027439117432e-01 -1.062332838773727417e-01 8.436200022697448730e-02 2.367588579654693604e-01 2.521252632141113281e-01 -9.997691214084625244e-02
3.215409517288208008e-01 1.094236001372337341e-01 2.208253294229507446e-01 -1.001228243112564087e-01 -1.556321680545806885e-01 2.074865400791168213e-01 -1.960231661796569824e-01 2.288227230310440063e-01 5.006993934512138367e-02 -1.693324884399771690e-05 4.774952307343482971e-02 -2.015387080609798431e-02 1.076452881097793579e-01 -7.334089279174804688e-02 -3.069873526692390442e-02 1.671981513500213623e-01 -1.964429765939712524e-01 5.790226161479949951e-02 -9.707885980606079102e-02 2.233668714761734009e-01 -1.492922455072402954e-01 -3.281411230564117432e-01 -1.561641693115234375e-01 -1.509253382682800293e-01 2.113472111523151398e-02 3.619798421859741211e-01 -1.510280668735504150e-01 -8.996686339378356934e-02 -3.153814077377319336e-01 8.471663296222686768e-02 1.669746935367584229e-01 2.035745084285736084e-01
1.851194649934768677e-01 1.814491348341107368e-03 -1.778339147567749023e-01 1.422983407974243164e-01 9.221009910106658936e-02 1.373002678155899048e-01 2.499312758445739746e-01 3.760667890310287476e-02 -9.716773778200149536e-02 8.387539535760879517e-02 -3.333610296249389648e-01 5.638457834720611572e-02 9.511319547891616821e-02 7.214165478944778442e-02 -1.630939170718193054e-02 -1.837922781705856323e-01 -9.481749683618545532e-02 -1.307041049003601074e-01 2.596500217914581299e-01 -1.288265436887741089e-01 -3.992243111133575439e-02 -1.951261907815933228e-01 5.128626897931098938e-02 1.305222809314727783e-01 2.048910707235336304e-01 1.321340054273605347e-01 -5.196827277541160583e-02 -2.517166137695312500e-01 -2.900239638984203339e-02 -1.073019653558731079e-01 5.718556046485900879e-01 9.612263739109039307e-02
2.256561666727066040e-01 -1.481464803218841553e-01 -2.218835353851318359e-01 -1.680470257997512817e-01 8.050876855850219727e-02 -9.460726380348205566e-02 5.087728425860404968e-02 -2.786421589553356171e-02 -4.092703387141227722e-02 -1.160052884370088577e-02 -1.713609844446182251e-01 7.856565713882446289e-02 3.575344383716583252e-01 -1.439716517925262451e-01 -8.330548554658889771e-02 -6.353379786014556885e-02 1.796081215143203735e-01 -2.044425904750823975e-02 -8.916130661964416504e-02 3.549600243568420410e-01 4.842080175876617432e-02 -4.232478439807891846e-01 -1.591514237225055695e-02 -3.202919661998748779e-01 1.117250621318817139e-01 9.704284369945526123e-02 -7.866900414228439331e-02 2.898354530334472656e-01 1.881675869226455688e-01 -1.418188307434320450e-02 1.806574910879135132e-01 -5.191794037818908691e-02
2.524327039718627930e-01 -1.576109230518341064e-02 -5.355685204267501831e-02 -6.894423067569732666e-02 -4.204403236508369446e-02 -6.949434429407119751e-02 1.589695662260055542e-01 1.584873907268047333e-02 -2.433621585369110107e-01 6.578919291496276855e-02 -2.395597100257873535e-01 -5.208539590239524841e-02 7.484585512429475784e-04 7.344125211238861084e-02 4.825433716177940369e-02 -1.604160517454147339e-01 -2.177567631006240845e-01 -2.427175194025039673e-01 3.733349740505218506e-01 -1.684609614312648773e-02 -1.130122542381286621e-01 -2.018297314643859863e-01 1.247558519244194031e-01 1.542658209800720215e-01 2.149574905633926392e-01 3.779001533985137939e-02 -1.177529767155647278e-01 7.717928290367126465e-02 -5.592583864927291870e-02 -7.853110134601593018e-02 5.657454133033752441e-01 5.912434309720993042e-02
2.588951289653778076e-01 -5.514286160469055176e-01 -5.755403265357017517e-02 -2.994754537940025330e-02 -1.360728591680526733e-01 9.464769065380096436e-02 -1.381563991308212280e-01 4.375590011477470398e-02 1.184340566396713257e-01 1.154791563749313354e-01 -1.648069322109222412e-01 -1.507068574428558350e-01 1.134784817695617676e-01 3.214965760707855225e-02 -1.311163902282714844e-01 5.055527761578559875e-02 -5.359566956758499146e-02 -3.652273118495941162e-02 -1.401830650866031647e-02 2.591890692710876465e-01 -2.982276082038879395e-01 -2.515769600868225098e-01 6.702480837702751160e-03 6.796329468488693237e-02 2.481010109186172485e-01 1.797846257686614990e-01 2.054657489061355591e-01 7.461245357990264893e-02 -5.051015689969062805e-02 9.205727279186248779e-02 2.286840677261352539e-01 1.784990280866622925e-01
3.267353475093841553e-01 9.386663883924484253e-02 2.010746002197265625e-01 -2.162512093782424927e-01 -4.290166497230529785e-02 2.665285468101501465e-01 1.561013758182525635e-01 1.332795023918151855e-01 8.689532428979873657e-02 8.824177086353302002e-02 -2.138062417507171631e-01 -2.028978765010833740e-01 1.257497072219848633e-01 6.104888860136270523e-03 -5.076664686203002930e-02 -1.561196595430374146e-01 8.708334527909755707e-03 1.160190328955650330e-01 8.261817693710327148e-02 -9.539989382028579712e-02 2.412911206483840942e-01 -3.082062900066375732e-01 -6.528686732053756714e-02 -1.304308027029037476e-01 -6.809679418802261353e-02 2.066970467567443848e-01 3.444991409778594971e-01 2.757832594215869904e-02 -4.282657429575920105e-02 3.541982471942901611e-01 1.975033730268478394e-01 -1.264733076095581055e-02
1.193926408886909485e-01 -6.459932774305343628e-02 3.062765579670667648e-03 -2.943799197673797607e-01 2.353279888629913330e-01 2.831986844539642334e-01 9.734793752431869507e-02 5.718844383955001831e-02 -3.359855338931083679e-02 7.038503885269165039e-02 -1.831651777029037476e-01 -1.159852892160415649e-01 1.555647552013397217e-01 1.052980944514274597e-01 2.225157767534255981e-01 8.956505358219146729e-02 -2.515573427081108093e-02 3.676233068108558655e-02 1.585376560688018799e-01 3.166878521442413330e-01 1.437198836356401443e-02 -1.380261182785034180e-01 1.366125643253326416e-01 3.944704681634902954e-02 9.451954066753387451e-02 2.022886574268341064e-01 -3.258271217346191406e-01 3.111717104911804199e-01 -2.857510149478912354e-01 2.518598549067974091e-02 2.959330379962921143e-01 1.052170470356941223e-01
4.396386146545410156e-01 -7.776714861392974854e-02 -4.949423018842935562e-03 -8.241125196218490601e-02 1.700476408004760742e-01 1.634146273136138916e-01 -3.427001088857650757e-02 2.395088672637939453e-01 -1.403021067380905151e-01 1.900752037763595581e-01 -3.696582615375518799e-01 1.131700873374938965e-01 6.028734147548675537e-02 5.741212144494056702e-02 5.698359757661819458e-02 -2.022138535976409912e-01 -2.043239213526248932e-02 -4.540026560425758362e-02 1.515502948313951492e-02 -4.552366957068443298e-02 -7.633162196725606918e-03 -4.800953567028045654e-01 -1.437637060880661011e-01 -4.962802678346633911e-02 -4.795011505484580994e-02 1.535978615283966064e-01 -1.275182366371154785e-01 2.108745276927947998e-01 2.750601768493652344e-01 8.239054121077060699e-03 -4.608875885605812073e-02 2.065071463584899902e-02
2.570204995572566986e-02 1.166689395904541016e-01 8.593585342168807983e-02 3.576130419969558716e-02 -8.056611567735671997e-02 1.266593188047409058e-01 2.033816128969192505e-01 -1.371481120586395264e-01 -1.635898649692535400e-02 -5.194017663598060608e-02 -3.523627519607543945e-01 4.143414646387100220e-02 1.502369791269302368e-01 -6.756724417209625244e-02 -2.795409560203552246e-01 -7.568404823541641235e-02 -9.943927824497222900e-02 -3.136232793331146240e-01 5.552215874195098877e-02 -2.243863940238952637e-01 -4.553990811109542847e-02 -6.936877965927124023e-02 1.341821718961000443e-02 2.444920502603054047e-02 2.057773768901824951e-01 2.920072376728057861e-01 -1.271033436059951782e-01 -6.099739670753479004e-02 -9.910888038575649261e-03 6.007621064782142639e-02 5.603545904159545898e-01 -1.413181424140930176e-01
2.855639755725860596e-01 9.066595137119293213e-02 -7.329773157835006714e-02 -3.211354613304138184e-01 -1.953360736370086670e-01 2.754528224468231201e-01 -5.136737972497940063e-02 9.326704591512680054e-02 7.663705945014953613e-02 1.074716597795486450e-01 -2.359324246644973755e-01 2.153749912977218628e-01 1.678560972213745117e-01 -1.878944486379623413e-01 -7.175175845623016357e-02 -1.766301095485687256e-01 -2.953136712312698364e-02 6.537985056638717651e-02 -2.235989719629287720e-01 2.891656160354614258e-01 -2.867304086685180664e-01 -3.859000802040100098e-01 4.607594013214111328e-02 -1.148140281438827515e-01 1.706009060144424438e-01 6.341293454170227051e-02 -4.105626419186592102e-02 5.985546484589576721e-02 4.591276869177818298e-02 -1.110957264900207520e-01 1.310590803623199463e-01 -4.295331984758377075e-02
3.320853412151336670e-01 -8.707585185766220093e-02 1.911851912736892700e-01 1.309154741466045380e-02 1.695275455713272095e-01 1.589107215404510498e-01 1.129926182329654694e-03 9.501984715461730957e-02 -1.234832853078842163e-01 1.565024256706237793e-01 -1.954919099807739258e-02 5.596699193120002747e-02 1.931799054145812988e-01 -1.181497797369956970e-01 -3.229213878512382507e-02 -6.483240518718957901e-03 1.405133455991744995e-01 -1.851490326225757599e-02 6.618816405534744263e-02 4.579346179962158203e-01 -1.945121772587299347e-02 -4.862062036991119385e-01 5.430001392960548401e-02 1.517458558082580566e-01 -2.544564008712768555e-01 2.649463117122650146e-01 5.303817801177501678e-03 -5.688944947905838490e-04 -4.989564418792724609e-02 1.003642976284027100e-01 7.420299202203750610e-02 -1.918589770793914795e-01
4.228729754686355591e-02 -1.181819364428520203e-01 -2.541996724903583527e-02 -2.064996361732482910e-01 1.718119680881500244e-01 2.232557237148284912e-01 1.594861000776290894e-01 2.847866155207157135e-02 -1.844517290592193604e-01 -2.780315466225147247e-02 -3.251411020755767822e-01 -3.385333716869354248e-02 2.499639093875885010e-01 1.204178482294082642e-01 2.101910710334777832e-01 2.573602795600891113e-01 7.676788954995572567e-04 8.453059941530227661e-02 1.965103484690189362e-02 1.960739791393280029e-01 -1.934099197387695312e-01 -1.363112330436706543e-01 4.877099022269248962e-02 1.773160994052886963e-01 1.397023499011993408e-01 3.347335755825042725e-01 -3.044544160366058350e-01 2.085158973932266235e-01 -2.533533871173858643e-01 5.894846096634864807e-02 1.473322510719299316e-01 1.157693192362785339e-01
2.082239389419555664e-01 -2.654020786285400391e-01 2.222222834825515747e-01 -5.496828258037567139e-02 -6.761324405670166016e-02 3.597914427518844604e-02 8.853773772716522217e-02 2.187822610139846802e-01 2.281598187983036041e-02 9.009984135627746582e-02 -5.574110150337219238e-01 -2.271387726068496704e-01 -9.135127067565917969e-02 -1.755634397268295288e-01 -8.430143445730209351e-02 -6.162349134683609009e-02 1.944330781698226929e-01 -9.369511157274246216e-02 -1.314912084490060806e-02 -7.773225754499435425e-02 -1.504818946123123169e-01 -1.113310754299163818e-01 -9.021350741386413574e-02 -4.633548110723495483e-02 -1.480043530464172363e-01 2.108719944953918457e-01 -8.736605197191238403e-02 6.152860354632139206e-03 3.423074260354042053e-02 -7.771655172109603882e-02 4.088470637798309326e-01 6.846025586128234863e-02
1.996056139469146729e-01 2.126712501049041748e-01 3.300037235021591187e-02 -2.319875508546829224e-01 9.542476385831832886e-02 3.205508589744567871e-01 1.004510745406150818e-01 -1.649061292409896851e-01 -3.169729141518473625e-03 4.466005414724349976e-02 -1.633368879556655884e-01 4.599321633577346802e-02 8.295005559921264648e-02 1.107606813311576843e-01 1.215848252177238464e-01 1.114878356456756592e-01 -6.341352313756942749e-02 2.575173974037170410e-01 1.029732450842857361e-02 1.445413827896118164e-01 1.004158481955528259e-01 -3.481059670448303223e-01 -4.187420755624771118e-02 6.898299604654312134e-02 1.008494645357131958e-01 5.223243236541748047e-01 -2.384286224842071533e-01 1.803105622529983521e-01 -3.105326928198337555e-02 -5.518968403339385986e-02 -2.222056314349174500e-02 1.665915548801422119e-01
-3.771897777915000916e-02 -8.103768527507781982e-02 5.743934959173202515e-02 1.609385907649993896e-01 -4.977826029062271118e-04 3.693916276097297668e-02 1.760446578264236450e-01 -3.215001523494720459e-02 -4.583171755075454712e-02 7.368690520524978638e-02 -4.093088805675506592e-01 1.817349791526794434e-01 3.112095873802900314e-03 -1.612834036350250244e-01 1.642351001501083374e-01 4.992559552192687988e-03 1.749232560396194458e-01 -2.139535397291183472e-01 1.051256433129310608e-01 1.124945878982543945e-01 5.773982033133506775e-02 -2.447235882282257080e-01 2.859736382961273193e-01 1.679297387599945068e-01 9.113705903291702271e-02 1.895845234394073486e-01 -7.947601377964019775e-02 1.883687078952789307e-01 1.443719565868377686e-01 -1.963979452848434448e-01 4.930527210235595703e-01 8.036445081233978271e-02
-3.072305582463741302e-02 -1.512288749217987061e-01 1.766928732395172119e-01 -1.157095655798912048e-01 1.517686098814010620e-01 1.355845779180526733e-01 7.249262928962707520e-02 -3.191017359495162964e-02 -4.496370851993560791e-01 -1.504431366920471191e-01 -3.616773486137390137e-01 2.200094163417816162e-01 1.525723375380039215e-02 -3.831845223903656006e-01 -8.756759017705917358e-02 3.290910646319389343e-02 -5.814559385180473328e-02 3.815365955233573914e-02 1.331943124532699585e-01 1.836699396371841431e-01 7.562325894832611084e-02 -2.308276891708374023e-01 -9.327051788568496704e-02 -6.779516488313674927e-02 -1.029260084033012390e-01 6.452915817499160767e-02 6.814803928136825562e-02 2.015773355960845947e-01 1.990821212530136108e-02 7.896164804697036743e-02 3.570463955402374268e-01 -3.597803413867950439e-02
8.795723319053649902e-02 -1.388055831193923950e-01 1.361314505338668823e-01 -8.572193980216979980e-02 -1.675157099962234497e-01 1.394028365612030029e-01 1.706095337867736816e-01 1.677378565073013306e-01 -1.268704235553741455e-01 -7.599084824323654175e-02 8.433833718299865723e-03 8.099628984928131104e-02 3.905408084392547607e-01 -3.613753011450171471e-03 -2.764979600906372070e-01 -1.286434680223464966e-01 2.593415975570678711e-02 -2.843655645847320557e-01 6.123984232544898987e-02 2.423807680606842041e-01 -3.339891135692596436e-01 -4.361599683761596680e-01 3.196264803409576416e-02 1.341825574636459351e-01 3.593013808131217957e-02 2.500993385910987854e-02 -5.278554931282997131e-02 -1.918109059333801270e-01 7.943306118249893188e-02 3.996332734823226929e-02 2.317549139261245728e-01 -1.957829482853412628e-02
1.363127380609512329e-01 -1.258633285760879517e-01 8.918269723653793335e-02 -4.732199311256408691e-01 -4.699642211198806763e-02 2.449060082435607910e-01 2.060085535049438477e-01 -2.516331374645233154e-01 3.326367214322090149e-02 1.333883255720138550e-01 -2.540911436080932617e-01 -5.375248845666646957e-03 -2.545675635337829590e-02 -8.013742975890636444e-03 -2.196663618087768555e-01 1.311608105897903442e-01 -2.222141623497009277e-01 -1.343228667974472046e-01 1.230388600379228592e-02 1.869627982378005981e-01 3.038515150547027588e-02 -2.225956171751022339e-01 -2.144422568380832672e-02 2.648198418319225311e-02 -3.052063286304473877e-01 1.411993950605392456e-01 -1.375774741172790527e-01 2.067787945270538330e-01 2.162018418312072754e-01 1.270714551210403442e-01 1.197424978017807007e-01 -9.958922117948532104e-02
1.649090051651000977e-01 -1.998935788869857788e-01 2.600570321083068848e-01 -4.042633809149265289e-03 -1.772715449333190918e-01 1.440217643976211548e-01 1.102629005908966064e-01 1.498470455408096313e-01 -4.720316827297210693e-01 -3.885211795568466187e-02 -2.488545775413513184e-01 2.536000907421112061e-01 1.444831639528274536e-01 -3.513538539409637451e-01 -1.406679600477218628e-01 5.153214186429977417e-02 -2.934227511286735535e-02 -1.784424632787704468e-01 -1.134060844779014587e-01 8.617954328656196594e-03 -1.014765352010726929e-01 -1.380342096090316772e-01 1.656811125576496124e-02 -6.200933456420898438e-02 3.698606789112091064e-02 2.717849314212799072e-01 1.195205375552177429e-01 1.053537726402282715e-01 4.977729544043540955e-02 5.297861993312835693e-02 2.680746614933013916e-01 6.490296870470046997e-02
6.493689119815826416e-02 1.733890473842620850e-01 1.898585706949234009e-01 -1.643559634685516357e-01 1.781603246927261353e-01 2.532978355884552002e-01 2.233556360006332397e-01 1.766082048416137695e-01 -8.104014396667480469e-02 1.697940677404403687e-01 -2.554073035717010498e-01 -1.094097271561622620e-01 -1.782512962818145752e-01 -1.145095229148864746e-01 2.865953445434570312e-01 1.508773714303970337e-01 -1.153778880834579468e-01 1.386912167072296143e-02 -1.507609486579895020e-01 6.899575889110565186e-02 -1.882176995277404785e-01 -2.678116261959075928e-01 1.325899660587310791e-01 1.346111446619033813e-01 -2.866678126156330109e-02 3.537491559982299805e-01 -1.086117550730705261e-01 4.126195609569549561e-02 -2.218385785818099976e-01 6.589362770318984985e-02 2.781383097171783447e-01 9.526816755533218384e-02
4.477476477622985840e-01 2.491388618946075439e-01 3.380015492439270020e-02 6.205501407384872437e-02 3.115716390311717987e-02 1.207326799631118774e-01 1.468114703893661499e-01 8.524140715599060059e-02 -3.054238259792327881e-01 1.797798089683055878e-03 -2.657870948314666748e-01 3.636478632688522339e-02 5.677751451730728149e-02 -2.416350841522216797e-01 -3.132490813732147217e-01 -9.647948294878005981e-02 1.586031019687652588e-01 -1.838575303554534912e-01 2.762196660041809082e-01 2.704590372741222382e-02 5.535583570599555969e-02 -1.805921457707881927e-02 -8.050871640443801880e-02 -1.646573692560195923e-01 2.495576255023479462e-02 1.941677480936050415e-01 -2.571052908897399902e-01 2.971515804529190063e-02 4.403655417263507843e-03 3.674670308828353882e-02 2.688578367233276367e-01 -4.312141612172126770e-02
2.882480621337890625e-01 -1.042041480541229248e-01 1.533380448818206787e-01 -2.727541923522949219e-01 4.063769802451133728e-02 7.985411584377288818e-02 -2.605971992015838623e-01 -1.167622879147529602e-01 9.852337837219238281e-02 7.027003169059753418e-02 -2.701223492622375488e-01 -6.794068217277526855e-02 6.608036905527114868e-02 -4.615882784128189087e-02 2.379693388938903809e-01 2.046109288930892944e-01 8.880370110273361206e-02 -2.213645726442337036e-01 2.248201817274093628e-01 3.775518238544464111e-01 -1.762653440237045288e-01 -2.434506267309188843e-01 -6.555588543415069580e-02 -2.044957429170608521e-01 1.776885986328125000e-01 -4.394901916384696960e-02 6.402150541543960571e-02 -7.762809097766876221e-02 7.359668612480163574e-02 1.594734787940979004e-01 2.425049990415573120e-01 -4.046674817800521851e-02
1.299622952938079834e-01 1.845529377460479736e-01 -2.089055068790912628e-02 -9.694165736436843872e-02 -1.510486304759979248e-01 2.099547982215881348e-01 -8.506222814321517944e-02 -1.467149704694747925e-01 2.354152351617813110e-01 3.154490143060684204e-02 -1.048849970102310181e-01 -1.167736649513244629e-01 -9.527704119682312012e-02 1.745491661131381989e-02 2.765958197414875031e-02 -2.930209636688232422e-01 -1.684592515230178833e-01 -1.397887915372848511e-01 8.544172160327434540e-03 1.629323065280914307e-01 -1.553364936262369156e-02 -3.357471823692321777e-01 2.261665761470794678e-01 1.140815839171409607e-01 2.278839796781539917e-01 1.557664722204208374e-01 1.531792432069778442e-01 4.771078005433082581e-02 -2.487869411706924438e-01 3.975754082202911377e-01 2.823885977268218994e-01 -1.148295179009437561e-01
2.499529421329498291e-01 -4.336718097329139709e-02 4.491972923278808594e-02 -1.256531774997711182e-01 1.571221277117729187e-02 -1.746802963316440582e-02 -1.640470325946807861e-01 -2.264552414417266846e-01 -2.473015338182449341e-01 -1.658850722014904022e-02 -1.382419764995574951e-01 -1.831031441688537598e-01 -5.876501649618148804e-02 6.726446747779846191e-02 8.134154230356216431e-02 1.182767525315284729e-01 4.792048409581184387e-02 6.741129606962203979e-02 9.531967341899871826e-02 4.407671093940734863e-01 7.387574017047882080e-02 -2.325358390808105469e-01 -5.774798244237899780e-02 -1.785932295024394989e-02 -3.570072948932647705e-01 3.652559816837310791e-01 -1.573261916637420654e-01 -2.417340874671936035e-01 -1.151639446616172791e-01 2.699260972440242767e-02 2.247224748134613037e-01 1.204384416341781616e-01
-4.758799821138381958e-02 -2.825023047626018524e-02 -7.392589002847671509e-02 8.029785007238388062e-03 -7.739777117967605591e-02 1.905208528041839600e-01 -1.468254029750823975e-01 -2.566262781620025635e-01 -3.418087959289550781e-01 3.317547217011451721e-02 -2.407530695199966431e-01 9.119792282581329346e-02 3.012968460097908974e-03 -2.002381384372711182e-01 -1.649430543184280396e-01 -1.124677509069442749e-01 -3.072305917739868164e-01 -5.242179334163665771e-02 1.286563873291015625e-01 7.717943936586380005e-02 -2.130726873874664307e-01 -2.359096407890319824e-01 -1.478083282709121704e-01 -2.884408831596374512e-01 1.474753916263580322e-01 2.993001937866210938e-01 -2.592207193374633789e-01 3.769484162330627441e-02 3.770302981138229370e-02 2.922078669071197510e-01 7.009854167699813843e-02 1.089180633425712585e-02
1.300008385442197323e-03 -1.678819395601749420e-02 -7.680326700210571289e-02 -1.160964295268058777e-01 -5.477815121412277222e-02 1.002759411931037903e-01 -2.392703890800476074e-01 3.775099664926528931e-02 -3.674677610397338867e-01 -1.859905570745468140e-01 -3.440299332141876221e-01 7.303385436534881592e-02 4.412455856800079346e-02 2.120498567819595337e-03 2.138102054595947266e-01 -1.024165153503417969e-01 -1.558055430650711060e-01 -1.908865422010421753e-01 2.120972126722335815e-01 1.907164603471755981e-01 -4.059379100799560547e-01 -2.517203092575073242e-01 -5.130771547555923462e-02 -1.634540259838104248e-01 1.645056158304214478e-01 2.487092763185501099e-01 1.347587257623672485e-01 6.434930115938186646e-02 -1.050756201148033142e-01 1.150762587785720825e-01 1.427936702966690063e-01 4.092411696910858154e-02
1.735041141510009766e-01 2.850531935691833496e-01 -7.783915102481842041e-02 3.759146481752395630e-02 -5.260591208934783936e-02 5.529996380209922791e-02 -1.966009289026260376e-02 -1.513461917638778687e-01 -1.859862208366394043e-01 -5.435805395245552063e-02 -1.265172958374023438e-01 1.029600873589515686e-01 -1.887550577521324158e-02 -2.764646708965301514e-01 1.629943996667861938e-01 -1.469020843505859375e-01 9.415018558502197266e-02 -5.960795283317565918e-02 -2.902524471282958984e-01 1.865924745798110962e-01 -1.974618621170520782e-02 -4.550096690654754639e-01 -1.178068593144416809e-01 1.101390272378921509e-01 3.658486902713775635e-01 1.494008600711822510e-01 8.675437420606613159e-02 1.069148555397987366e-01 -4.474414139986038208e-02 4.652953706681728363e-03 2.765256464481353760e-01 2.107973098754882812e-01
1.071722880005836487e-01 5.824688449501991272e-02 1.562256962060928345e-01 -2.198718301951885223e-02 1.634863764047622681e-01 6.902909278869628906e-02 1.615114510059356689e-01 1.810490339994430542e-01 3.425469249486923218e-02 3.268304765224456787e-01 -1.950619071722030640e-01 3.847050666809082031e-02 -1.339340209960937500e-01 8.444937702734023333e-05 6.100629642605781555e-02 1.000051274895668030e-01 -1.802917718887329102e-01 -1.587834674865007401e-03 -1.345032453536987305e-01 2.005380988121032715e-01 -1.449287086725234985e-01 -2.757426500320434570e-01 1.846032030880451202e-02 1.466311514377593994e-01 -1.327911019325256348e-01 2.958226799964904785e-01 -9.229972027242183685e-03 -1.158457901328802109e-02 -3.746514916419982910e-01 1.062577143311500549e-01 4.670833647251129150e-01 7.624072581529617310e-02
1.288164705038070679e-01 -1.202907711267471313e-01 1.649708598852157593e-01 -6.179231405258178711e-02 1.758150756359100342e-01 1.145453676581382751e-01 -1.092556342482566833e-01 8.732590824365615845e-02 1.792356669902801514e-01 5.112261325120925903e-02 -1.493302732706069946e-01 2.259863466024398804e-01 -3.074049763381481171e-02 1.211689859628677368e-01 -1.643994748592376709e-01 2.156846374273300171e-01 1.093951892107725143e-02 -8.540274947881698608e-02 -1.891083121299743652e-01 1.909481436014175415e-01 -3.019427694380283356e-02 -2.891914248466491699e-01 -1.232323870062828064e-01 -1.587518602609634399e-01 2.204170376062393188e-01 3.642533421516418457e-01 -4.554372131824493408e-01 -9.751509875059127808e-03 7.179544121026992798e-02 -8.657112717628479004e-02 2.645722627639770508e-01 -3.206634148955345154e-02
1.843169778585433960e-01 1.220876947045326233e-01 5.692270025610923767e-02 -5.408028140664100647e-02 1.955344080924987793e-01 1.019595339894294739e-01 1.824873499572277069e-02 -3.081821203231811523e-01 9.215744584798812866e-02 1.076608449220657349e-01 -4.685908854007720947e-01 9.550683200359344482e-02 2.107447385787963867e-01 -1.395663619041442871e-01 -2.955438792705535889e-01 -7.527890801429748535e-02 -1.042621359229087830e-01 -2.289200127124786377e-01 7.112000137567520142e-02 -4.300628229975700378e-02 -1.650861650705337524e-02 -2.381158061325550079e-02 -1.229366660118103027e-02 1.170166954398155212e-01 3.303502202033996582e-01 1.271499246358871460e-01 -6.245801970362663269e-02 6.115742027759552002e-02 -1.282341480255126953e-01 -1.913345418870449066e-02 3.924084305763244629e-01 -8.203664422035217285e-02
1.664305627346038818e-01 -2.405751645565032959e-01 1.001854911446571350e-01 -3.613476455211639404e-01 1.510400883853435516e-02 2.863371372222900391e-01 -1.321648210287094116e-01 -2.365103513002395630e-01 2.004346102476119995e-01 8.014500141143798828e-02 1.038149148225784302e-01 2.593613266944885254e-01 1.443748176097869873e-01 -1.512842476367950439e-01 -6.318961083889007568e-02 3.686026856303215027e-02 -4.546166956424713135e-02 -1.618071496486663818e-01 1.881404370069503784e-01 1.373347640037536621e-01 1.302216202020645142e-01 -2.177221477031707764e-01 1.221359334886074066e-02 8.166245371103286743e-02 2.281535118818283081e-01 2.834455370903015137e-01 1.602207273244857788e-01 -1.258050948381423950e-01 -1.208632066845893860e-01 2.285871803760528564e-01 1.846781671047210693e-01 1.261914819478988647e-01
2.688778638839721680e-01 6.824005395174026489e-02 9.371600300073623657e-02 -1.416913717985153198e-01 -5.763829499483108521e-02 1.500475108623504639e-01 1.258197128772735596e-01 2.485757321119308472e-01 -4.735982976853847504e-03 1.977512426674365997e-02 -4.486906901001930237e-02 -5.049089714884757996e-02 1.377416998147964478e-01 2.314550615847110748e-02 -1.256348192691802979e-01 2.100550234317779541e-01 -3.292910754680633545e-01 5.630492046475410461e-02 -9.180983155965805054e-02 2.860133647918701172e-01 -6.770931184291839600e-02 -1.654000282287597656e-01 -1.370091438293457031e-01 -2.278472036123275757e-01 1.299601793289184570e-01 3.499867022037506104e-01 -2.121656686067581177e-01 -3.958585858345031738e-02 -1.022106781601905823e-01 7.880604267120361328e-02 2.908404767513275146e-01 3.386295437812805176e-01
1.279724674532189965e-04 1.905334182083606720e-02 3.785807639360427856e-02 -3.940884172916412354e-01 -1.701977550983428955e-01 2.251763194799423218e-01 -1.549235135316848755e-01 2.663177065551280975e-02 -1.432206481695175171e-01 1.031483486294746399e-01 -1.543649733066558838e-01 -4.134237021207809448e-02 7.198590040206909180e-02 -2.405209541320800781e-01 -5.814739502966403961e-03 -2.435737662017345428e-02 -1.191387325525283813e-01 1.099720248021185398e-03 1.040715351700782776e-01 1.125339791178703308e-01 -3.735481798648834229e-01 -1.989628672599792480e-01 -3.789849951863288879e-02 -3.448445498943328857e-01 8.437918871641159058e-02 2.580878138542175293e-01 -2.735815010964870453e-03 3.343655727803707123e-03 3.008861280977725983e-02 1.413358449935913086e-01 3.362018764019012451e-01 -2.708098292350769043e-01
4.106927514076232910e-01 -2.333435416221618652e-02 2.440865151584148407e-02 -1.609481573104858398e-01 7.882671803236007690e-02 2.946239337325096130e-02 -2.105171829462051392e-01 -2.019136101007461548e-01 -3.263090550899505615e-02 -7.845813781023025513e-02 1.903773099184036255e-02 -2.803096175193786621e-02 7.104756310582160950e-03 -2.311182916164398193e-01 1.447301059961318970e-01 -1.582439988851547241e-01 -3.367413878440856934e-01 -9.945475310087203979e-02 1.628393232822418213e-01 2.192874103784561157e-01 -1.318955868482589722e-01 -4.075802564620971680e-01 5.205431953072547913e-02 -3.207490965723991394e-02 2.389897108078002930e-01 1.434199959039688110e-01 -3.557818755507469177e-02 1.199541687965393066e-01 4.476042091846466064e-02 -4.701985046267509460e-02 3.485550582408905029e-01 1.022459007799625397e-02
-2.803722396492958069e-02 4.080397263169288635e-02 6.331664323806762695e-02 -2.545090615749359131e-01 3.049982786178588867e-01 1.876864284276962280e-01 -1.467929594218730927e-02 -6.982472725212574005e-03 3.374392911791801453e-02 -9.708621539175510406e-03 -2.576121687889099121e-01 -4.630813747644424438e-02 1.695480793714523315e-01 1.277991831302642822e-01 1.799834370613098145e-01 1.180888935923576355e-01 -4.693815857172012329e-02 -1.872698217630386353e-02 6.802813708782196045e-02 2.877159714698791504e-01 -5.119630321860313416e-02 -1.925283074378967285e-01 -6.680540274828672409e-03 8.028324693441390991e-02 1.053042635321617126e-01 3.298203349113464355e-01 -3.404902517795562744e-01 2.266395688056945801e-01 -3.589581549167633057e-01 -6.697290390729904175e-02 2.435447126626968384e-01 1.520881354808807373e-01
1.485671550035476685e-01 2.612768486142158508e-02 1.221857819473370910e-04 -2.893369644880294800e-02 -1.406472921371459961e-02 2.599848993122577667e-02 -9.198888391256332397e-02 -4.396747425198554993e-02 -5.448651686310768127e-02 -1.234102025628089905e-01 -4.167648553848266602e-01 -3.419765830039978027e-01 -1.143571734428405762e-01 2.013955414295196533e-01 -2.434967905282974243e-01 -1.902894228696823120e-01 -1.260777120478451252e-03 -1.524170935153961182e-01 1.303146630525588989e-01 4.634228944778442383e-01 2.223877757787704468e-01 -1.428326666355133057e-01 1.976712197065353394e-01 6.496975570917129517e-02 -7.328136265277862549e-02 3.070802688598632812e-01 -1.565393060445785522e-01 -3.708503767848014832e-02 7.556668668985366821e-02 6.757334619760513306e-02 2.838355489075183868e-02 4.901843518018722534e-02
5.281608179211616516e-02 -1.445553004741668701e-01 2.133534997701644897e-01 -3.055511116981506348e-01 2.378222346305847168e-01 -1.187845468521118164e-01 -6.068218499422073364e-02 -1.142021715641021729e-01 1.866199821233749390e-01 1.775649935007095337e-02 -3.566522151231765747e-02 1.022951304912567139e-01 3.015115559101104736e-01 -2.439198791980743408e-01 -1.687749847769737244e-02 9.144395589828491211e-02 2.520501986145973206e-02 -2.175662219524383545e-01 4.508467391133308411e-02 2.062576115131378174e-01 -1.090610399842262268e-01 -3.031844794750213623e-01 1.561916340142488480e-02 6.977670826017856598e-03 2.032850682735443115e-01 3.234544694423675537e-01 2.672120928764343262e-01 -1.384821385145187378e-01 -7.140200585126876831e-02 -2.063482813537120819e-02 3.205370008945465088e-01 5.157259106636047363e-02
1.127154678106307983e-01 2.552353143692016602e-01 3.174199461936950684e-01 -1.195833757519721985e-01 1.439158171415328979e-01 2.437216639518737793e-01 1.042229961603879929e-02 -4.546599090099334717e-02 -7.982114702463150024e-02 -1.239167302846908569e-01 -1.823771744966506958e-01 -1.378308385610580444e-01 1.243726909160614014e-01 -6.870841979980468750e-02 -4.504542797803878784e-02 1.426655650138854980e-01 3.064679913222789764e-02 9.952379018068313599e-02 -2.015694826841354370e-01 8.182031661272048950e-02 7.103042304515838623e-02 -3.859229683876037598e-01 -5.573359131813049316e-02 1.619366556406021118e-01 5.461500212550163269e-02 5.343952775001525879e-01 -1.103609725832939148e-01 8.966470509767532349e-02 -2.137506157159805298e-01 -6.542737782001495361e-02 -6.740491837263107300e-02 -5.894919857382774353e-02
2.017161250114440918e-01 -1.639943420886993408e-01 1.105251312255859375e-01 -1.427540741860866547e-02 -1.079825684428215027e-01 1.770283132791519165e-01 -7.949100434780120850e-02 2.395237833261489868e-01 -3.073451220989227295e-01 8.195988833904266357e-02 -1.879776120185852051e-01 1.384444534778594971e-01 2.067300304770469666e-02 -6.166223436594009399e-02 -2.420198619365692139e-01 -4.061889648437500000e-01 -2.390842437744140625e-01 -1.630357056856155396e-01 2.100829035043716431e-01 3.817158937454223633e-02 -8.626053482294082642e-02 -1.354122757911682129e-01 -1.237697750329971313e-01 -1.179544478654861450e-01 1.180318668484687805e-01 1.937962770462036133e-01 -3.026224114000797272e-02 2.094757258892059326e-01 9.745743870735168457e-02 2.840270996093750000e-01 1.622213274240493774e-01 1.808886528015136719e-01
3.064377009868621826e-01 -1.489386707544326782e-01 1.947114318609237671e-01 -3.777700662612915039e-01 -2.008659020066261292e-02 7.420934736728668213e-02 -3.399787843227386475e-01 -9.957207739353179932e-02 -8.192383497953414917e-02 2.298343032598495483e-01 -3.785002529621124268e-01 -2.572296001017093658e-02 -2.185141481459140778e-02 4.299868643283843994e-02 1.887374222278594971e-01 2.255044430494308472e-01 -2.463000081479549408e-02 -7.791424542665481567e-02 1.405689418315887451e-01 1.797990947961807251e-01 -9.348127990961074829e-02 -5.354819074273109436e-02 7.330918312072753906e-02 -4.984949529170989990e-02 2.787885367870330811e-01 1.676893383264541626e-01 -1.218014135956764221e-01 4.879840835928916931e-02 -1.072349473834037781e-01 3.616321459412574768e-02 1.839993596076965332e-01 -1.779534220695495605e-01
1.906264200806617737e-02 1.905157566070556641e-01 3.258315920829772949e-01 -2.409152835607528687e-01 1.526171267032623291e-01 3.371561467647552490e-01 -3.218487277626991272e-02 3.832982480525970459e-02 -2.437493205070495605e-01 4.063337296247482300e-02 -8.662202209234237671e-02 1.469341665506362915e-01 9.420238435268402100e-02 9.859110414981842041e-02 2.277629077434539795e-01 -1.377081871032714844e-01 1.509921550750732422e-01 -2.974196970462799072e-01 1.225779354572296143e-01 1.061881855130195618e-01 -2.534107565879821777e-01 -2.834752760827541351e-02 8.081987500190734863e-02 -2.050999701023101807e-01 1.835034787654876709e-01 2.073585689067840576e-01 -1.176151097752153873e-03 4.721702635288238525e-02 -1.879253238439559937e-01 1.859949976205825806e-01 2.588553428649902344e-01 -1.143505200743675232e-01
-1.587214507162570953e-02 8.601892041042447090e-04 1.629116982221603394e-01 -2.068892568349838257e-01 -8.404555916786193848e-02 1.255147457122802734e-01 1.892274916172027588e-01 3.252975344657897949e-01 -6.631416082382202148e-02 -1.228907257318496704e-01 -2.666684687137603760e-01 -2.035917937755584717e-01 1.916416883468627930e-01 -5.826665088534355164e-03 6.144146900624036789e-04 -6.420347094535827637e-02 -2.841633856296539307e-01 -2.782205678522586823e-02 -1.777672618627548218e-01 8.927725255489349365e-02 2.476426064968109131e-01 -4.588835239410400391e-01 2.162433601915836334e-02 -2.596529386937618256e-02 9.676933288574218750e-02 4.016445577144622803e-01 8.054822683334350586e-02 9.158915281295776367e-02 8.607578463852405548e-03 -7.376892119646072388e-02 5.545504763722419739e-02 6.876505911350250244e-02
9.441301226615905762e-02 1.863117516040802002e-01 3.324497258290648460e-03 4.221047088503837585e-02 7.813259214162826538e-02 1.201877593994140625e-01 3.896882385015487671e-02 -3.375469474121928215e-03 -2.321927994489669800e-01 -2.702262103557586670e-01 -3.757655918598175049e-01 1.000563055276870728e-01 5.393173173069953918e-02 -3.098050355911254883e-01 -4.495328292250633240e-02 1.290436685085296631e-01 1.175322234630584717e-01 -5.678583309054374695e-02 3.640848994255065918e-01 2.043226957321166992e-01 1.751798838376998901e-01 -2.922220230102539062e-01 -2.046370506286621094e-02 -3.184575140476226807e-01 2.248442023992538452e-01 1.332790255546569824e-01 1.146606504917144775e-01 6.022139266133308411e-02 4.511620104312896729e-02 1.810709685087203979e-01 7.826484739780426025e-02 -3.866306319832801819e-02
1.249978989362716675e-01 6.193595752120018005e-02 6.181076169013977051e-02 -2.030399441719055176e-02 1.255079358816146851e-01 -1.947015076875686646e-01 -3.183842450380325317e-02 6.094956398010253906e-02 1.824566721916198730e-01 2.903137505054473877e-01 -3.759342133998870850e-01 -6.363871693611145020e-02 -3.860859572887420654e-02 -1.412276271730661392e-02 1.472058296203613281e-01 2.401815028861165047e-03 -1.434109359979629517e-01 -2.204302698373794556e-01 2.232607454061508179e-01 8.294494450092315674e-02 2.799353599548339844e-01 -7.227297127246856689e-02 1.806204915046691895e-01 -6.267392635345458984e-02 2.894458547234535217e-02 2.598410248756408691e-01 -4.730203375220298767e-02 -2.615512907505035400e-02 1.108711138367652893e-01 3.926688432693481445e-02 4.613699018955230713e-01 2.959885597229003906e-01
1.200817450881004333e-01 -2.700656279921531677e-02 7.576928287744522095e-02 -3.417296707630157471e-02 -8.261538296937942505e-02 2.174096740782260895e-02 -1.882309466600418091e-01 -2.150875478982925415e-01 -1.099611744284629822e-01 1.478779613971710205e-01 -2.572493851184844971e-01 -2.095615714788436890e-01 -1.784173399209976196e-02 -6.232221797108650208e-02 3.327257558703422546e-02 -4.051353335380554199e-01 -1.274730712175369263e-01 -3.981612920761108398e-01 6.171566992998123169e-02 1.089643016457557678e-01 1.340772584080696106e-02 -3.280948698520660400e-01 -2.247528582811355591e-01 3.805156052112579346e-02 -2.164196372032165527e-01 3.014737367630004883e-02 -2.879352569580078125e-01 -3.465929254889488220e-02 8.183743059635162354e-02 8.510209619998931885e-02 2.438057810068130493e-01 1.413045823574066162e-01
1.429100632667541504e-01 1.760409027338027954e-01 1.420211046934127808e-01 4.043531417846679688e-02 -1.514475643634796143e-01 9.810632467269897461e-02 -3.819554671645164490e-02 1.728284955024719238e-01 -1.474125124514102936e-02 -1.958218812942504883e-01 -1.405889242887496948e-01 1.075803115963935852e-02 2.731754481792449951e-01 1.995353102684020996e-01 -1.523866653442382812e-01 1.210550293326377869e-01 -1.543221324682235718e-01 6.755145639181137085e-02 -1.075429469347000122e-01 3.944957554340362549e-01 3.615457415580749512e-01 -2.177768647670745850e-01 1.316848397254943848e-01 -2.617753669619560242e-02 -7.116541266441345215e-02 2.514750063419342041e-01 -7.935387641191482544e-02 -4.099899902939796448e-02 -1.185839921236038208e-01 1.247436478734016418e-01 3.819624781608581543e-01 9.269338846206665039e-02
2.146605402231216431e-02 -1.457780897617340088e-01 1.731513291597366333e-01 -1.526607275009155273e-01 3.061943501234054565e-02 -8.087048307061195374e-03 1.626730561256408691e-01 1.195115316659212112e-02 2.281263284385204315e-02 1.397591382265090942e-01 -1.783832013607025146e-01 -1.372902188450098038e-02 -9.016834199428558350e-02 1.451676934957504272e-01 7.041447609663009644e-02 1.608333438634872437e-01 -1.272785663604736328e-01 8.587291464209556580e-03 -2.625135183334350586e-01 1.206066682934761047e-01 -1.530736833810806274e-01 -2.607976496219635010e-01 3.750856965780258179e-02 2.241138070821762085e-01 1.597030670382082462e-03 4.333471357822418213e-01 -2.128080278635025024e-01 -1.950402045622467995e-03 -2.931452393531799316e-01 -1.008943170309066772e-01 4.192140698432922363e-01 1.937784999608993530e-01
4.891163110733032227e-02 1.309963017702102661e-01 -5.692400969564914703e-03 -1.511125564575195312e-01 2.296362966299057007e-01 2.062230706214904785e-01 -9.036209434270858765e-02 -2.145377397537231445e-01 -2.653204500675201416e-01 5.281826853752136230e-02 -7.660207897424697876e-02 -1.453022379428148270e-02 4.565288722515106201e-01 8.475847542285919189e-02 3.862999007105827332e-02 4.650203883647918701e-02 -7.570321112871170044e-02 3.213560953736305237e-02 1.356489509344100952e-01 1.797172874212265015e-01 -6.284739077091217041e-02 -4.786770441569387913e-04 -1.611010432243347168e-01 6.408045440912246704e-02 6.379637122154235840e-02 4.745773971080780029e-01 -5.788657069206237793e-02 -7.979135960340499878e-02 -1.130873560905456543e-01 1.044878140091896057e-01 1.403122246265411377e-01 3.684141337871551514e-01
2.965348362922668457e-01 1.361357718706130981e-01 3.489448130130767822e-01 -1.875626146793365479e-01 3.798318281769752502e-02 -9.854819625616073608e-02 -8.131947368383407593e-02 -1.853338032960891724e-01 -2.302612811326980591e-01 -3.690691292285919189e-02 1.321478784084320068e-01 -2.052027434110641479e-01 -1.316651143133640289e-02 2.808394841849803925e-02 -1.371720284223556519e-01 7.366990298032760620e-02 -2.336579859256744385e-01 -1.583565920591354370e-01 2.357766777276992798e-01 2.314617782831192017e-01 -1.848389208316802979e-01 -3.367570340633392334e-01 1.783004961907863617e-02 -1.629705429077148438e-01 2.298129200935363770e-01 7.759775221347808838e-02 -3.219113871455192566e-02 -3.517180681228637695e-02 2.269278280436992645e-02 9.974262863397598267e-02 3.216660320758819580e-01 -8.360341936349868774e-02
1.098899021744728088e-01 2.155318111181259155e-02 7.680252939462661743e-02 -2.476417571306228638e-01 1.749813556671142578e-01 1.724291741847991943e-01 -5.022221058607101440e-02 1.730172932147979736e-01 1.051990222185850143e-02 2.809209227561950684e-01 -1.033712998032569885e-01 -7.529336959123611450e-02 -1.036755042150616646e-03 6.198877096176147461e-02 1.873425245285034180e-01 -8.593819290399551392e-02 -1.172166392207145691e-01 1.547531187534332275e-01 1.145382504910230637e-02 3.154231309890747070e-01 -1.309836208820343018e-01 -3.171785771846771240e-01 7.756775617599487305e-02 2.687004506587982178e-01 1.835447698831558228e-01 2.789714038372039795e-01 -2.369778901338577271e-01 7.253411412239074707e-02 -2.152432799339294434e-01 -2.714903652667999268e-02 3.179769814014434814e-01 1.769814789295196533e-01
2.472506761550903320e-01 -4.014018177986145020e-02 3.185805678367614746e-01 -2.139145135879516602e-01 -1.632095426321029663e-01 1.889490485191345215e-01 -1.460259407758712769e-01 -1.311161220073699951e-01 -3.060789406299591064e-02 6.608288735151290894e-02 -2.616604268550872803e-01 -1.459266394376754761e-01 4.052182659506797791e-02 -4.180397465825080872e-02 2.320010811090469360e-01 2.578158080577850342e-01 -4.142097383737564087e-02 -1.070273369550704956e-01 2.631424665451049805e-01 1.778717041015625000e-01 -3.403239250183105469e-01 -4.181313514709472656e-02 6.934297829866409302e-02 -1.206329790875315666e-03 2.037541717290878296e-01 9.199111163616180420e-02 -9.836047142744064331e-02 6.920810043811798096e-02 -1.585642546415328979e-01 8.075240254402160645e-02 3.467860817909240723e-01 -1.326756030321121216e-01
1.346712559461593628e-01 -5.808445066213607788e-02 2.818337082862854004e-01 -1.535684168338775635e-01 -1.672963649034500122e-01 1.034673526883125305e-01 2.028445452451705933e-01 3.154672384262084961e-01 -1.875689253211021423e-02 1.558285951614379883e-01 -1.952682137489318848e-01 -1.138242706656455994e-01 1.271114796400070190e-01 -4.497146233916282654e-02 -2.730246782302856445e-01 2.088148295879364014e-01 -2.990374267101287842e-01 5.441532284021377563e-02 -1.006006523966789246e-01 1.249411851167678833e-01 -2.060367763042449951e-01 -2.507879436016082764e-01 -1.220311149954795837e-01 -5.754446238279342651e-02 -4.764622822403907776e-02 2.880211770534515381e-01 -1.706548482179641724e-01 -2.281783074140548706e-01 -1.126113161444664001e-01 2.846367470920085907e-02 2.493881434202194214e-01 -1.751432754099369049e-02
4.024234712123870850e-01 1.398885250091552734e-01 1.626764088869094849e-01 -3.546639978885650635e-01 -1.184063125401735306e-02 -3.260833397507667542e-02 -1.474432926625013351e-02 5.042120069265365601e-02 -2.483267486095428467e-01 3.095147311687469482e-01 -3.215047717094421387e-01 2.492752969264984131e-01 1.053343266248703003e-01 1.100872904062271118e-01 -2.250678986310958862e-01 -1.295242607593536377e-01 -3.556368872523307800e-02 -1.516642570495605469e-01 -5.436018109321594238e-02 -1.247218176722526550e-01 5.157242715358734131e-02 -7.571082562208175659e-02 -1.215330138802528381e-01 -1.284141689538955688e-01 1.441001445055007935e-01 4.016686603426933289e-02 7.322892546653747559e-02 -8.952651917934417725e-02 -3.927451372146606445e-02 4.618673771619796753e-02 3.522467315196990967e-01 5.214136838912963867e-02
2.799583971500396729e-01 -1.488186568021774292e-01 -1.088070198893547058e-01 -7.513988018035888672e-02 7.063260674476623535e-02 -2.259694784879684448e-01 -4.856915771961212158e-02 -3.184992074966430664e-01 -1.995320990681648254e-02 1.309062391519546509e-01 -2.686678059399127960e-02 -9.110382944345474243e-02 -1.800813525915145874e-02 -1.444088574498891830e-02 -1.045088004320859909e-02 -2.695527486503124237e-02 -3.482723375782370567e-03 -1.862952858209609985e-01 7.142107188701629639e-02 2.270161211490631104e-01 -1.862422972917556763e-01 -3.255872130393981934e-01 -7.205167412757873535e-02 -2.600199878215789795e-01 1.157628521323204041e-01 3.108597397804260254e-01 1.379116773605346680e-01 8.476551622152328491e-02 -9.614826180040836334e-03 7.848356850445270538e-03 4.744405746459960938e-01 -1.669624149799346924e-01
1.189112812280654907e-01 -1.263205856084823608e-01 -8.876041322946548462e-02 -3.285157680511474609e-01 4.914870113134384155e-02 1.810610145330429077e-01 -2.062315642833709717e-01 5.839432403445243835e-02 -2.825614511966705322e-01 9.904003143310546875e-02 -2.626512944698333740e-01 1.114877033978700638e-02 3.979639336466789246e-02 7.026456296443939209e-03 2.363089323043823242e-01 2.429504878818988800e-02 -2.970575094223022461e-01 -4.404939711093902588e-02 2.022758573293685913e-01 1.150283887982368469e-01 -2.495434582233428955e-01 -2.685550153255462646e-01 -1.277892887592315674e-01 -6.330921500921249390e-02 2.897183597087860107e-01 5.490929260849952698e-02 -5.292154103517532349e-02 -6.119858473539352417e-02 -8.183524012565612793e-02 -4.391843453049659729e-02 3.529073297977447510e-01 -1.743769347667694092e-01
2.909320890903472900e-01 3.862763568758964539e-02 -4.395452886819839478e-02 -2.733559161424636841e-02 -3.882669378072023392e-03 -9.506659209728240967e-02 -1.241086050868034363e-01 -1.106003671884536743e-01 1.502385456115007401e-02 1.617058217525482178e-01 -3.542867302894592285e-01 -3.853489458560943604e-02 5.174719542264938354e-02 2.287969887256622314e-01 8.647536486387252808e-02 -8.367438614368438721e-02 2.733975090086460114e-02 -1.171864569187164307e-01 1.194040477275848389e-01 6.244114413857460022e-02 2.858274579048156738e-01 -1.090984717011451721e-01 3.460852503776550293e-01 4.450489953160285950e-02 1.109008342027664185e-01 2.509903013706207275e-01 2.906551212072372437e-02 -7.777030766010284424e-02 5.405535548925399780e-02 -1.794309318065643311e-01 4.931793510913848877e-01 2.075860351324081421e-01
1.632178574800491333e-01 -3.289344534277915955e-02 1.356298625469207764e-01 -7.085162401199340820e-02 1.266516298055648804e-01 3.153138756752014160e-01 7.007397711277008057e-02 -2.587551474571228027e-01 -3.890453279018402100e-01 8.592308312654495239e-02 4.434994980692863464e-02 -1.237567588686943054e-01 1.488118767738342285e-01 -1.494635790586471558e-01 -1.254973094910383224e-02 -2.299119085073471069e-01 -6.777915358543395996e-02 -1.619822382926940918e-01 1.484696716070175171e-01 9.857726097106933594e-02 -1.726548224687576294e-01 -9.741000086069107056e-02 -1.996662169694900513e-01 5.040520057082176208e-02 2.989002764225006104e-01 -6.325817108154296875e-02 -1.599137634038925171e-01 -5.192337185144424438e-02 -2.156033553183078766e-02 7.231190800666809082e-02 4.602853357791900635e-01 -6.741669028997421265e-02
2.560498416423797607e-01 2.602310618385672569e-03 4.475139826536178589e-02 -1.029523238539695740e-01 -4.622099548578262329e-02 1.067850887775421143e-01 -8.666883409023284912e-02 5.325920507311820984e-02 4.034593328833580017e-02 1.586881130933761597e-01 -3.139744997024536133e-01 1.705963611602783203e-01 1.899932920932769775e-01 -6.689784675836563110e-02 -6.013797968626022339e-02 1.429089754819869995e-01 1.338731404393911362e-02 -2.389944642782211304e-01 -7.477248460054397583e-02 -2.015533745288848877e-01 2.851457595825195312e-01 -2.594823539257049561e-01 6.089363619685173035e-02 -2.194415479898452759e-01 2.888214886188507080e-01 1.835567802190780640e-01 -1.459529250860214233e-01 -1.534545868635177612e-01 2.792929708957672119e-01 2.802105993032455444e-02 3.622969090938568115e-01 -5.303718522191047668e-02
1.500320434570312500e-01 3.474147524684667587e-03 1.838354393839836121e-02 -2.089332342147827148e-01 -2.010711729526519775e-01 2.532302960753440857e-02 -4.097445681691169739e-02 -2.151513844728469849e-01 1.961131095886230469e-01 -6.324028968811035156e-02 6.778910011053085327e-02 -5.382946506142616272e-02 -2.336152195930480957e-01 -2.069542407989501953e-01 -2.007367461919784546e-01 1.712057925760746002e-02 -1.315616220235824585e-01 -1.678424030542373657e-01 3.606099486351013184e-01 2.624946832656860352e-01 -9.311890602111816406e-02 -3.522792458534240723e-01 -6.552261114120483398e-02 7.555323839187622070e-02 1.238919794559478760e-01 6.093224138021469116e-02 -1.597782783210277557e-02 -1.054412964731454849e-02 -9.686527401208877563e-02 2.335944958031177521e-02 4.877352118492126465e-01 -4.540687799453735352e-02
9.048158675432205200e-02 1.443491727113723755e-01 -2.592142224311828613e-01 -7.556500285863876343e-02 -1.429320424795150757e-01 3.636519014835357666e-01 3.101986087858676910e-02 1.571683585643768311e-01 -2.023998945951461792e-01 1.047592982649803162e-01 -1.216454282402992249e-01 -3.164978325366973877e-01 -8.448760956525802612e-02 3.006233274936676025e-02 1.907418109476566315e-02 3.750335052609443665e-02 4.543006047606468201e-02 9.421832114458084106e-02 2.010665275156497955e-02 3.705917596817016602e-01 -6.778734922409057617e-02 -2.543376982212066650e-01 -1.009541377425193787e-02 9.076461195945739746e-02 2.584471106529235840e-01 -3.104657866060733795e-02 -3.355584144592285156e-01 -1.576959039084613323e-03 -1.692340672016143799e-01 1.837481409311294556e-01 2.718079388141632080e-01 8.186112158000469208e-03
9.889294207096099854e-02 1.324505265802145004e-02 3.157908022403717041e-01 1.260236948728561401e-01 -8.083602786064147949e-02 -1.043625641614198685e-02 2.549892663955688477e-01 -1.700761318206787109e-01 -6.870198994874954224e-02 1.033483371138572693e-01 -4.885320961475372314e-01 1.061074659228324890e-01 8.026959002017974854e-02 -6.782211363315582275e-02 -1.218889430165290833e-01 9.512941539287567139e-02 3.074393048882484436e-02 -3.049955368041992188e-01 1.604326218366622925e-01 1.437680423259735107e-01 1.666487455368041992e-01 -7.276052981615066528e-02 -4.401819780468940735e-02 -5.269246548414230347e-02 2.669342160224914551e-01 2.878223657608032227e-01 -2.914923429489135742e-01 1.264628022909164429e-01 -8.530754595994949341e-03 7.491859793663024902e-02 1.593888103961944580e-01 -9.630951285362243652e-02
-1.332765668630599976e-01 -2.037300914525985718e-01 -1.393976155668497086e-02 -7.857299596071243286e-02 1.117779314517974854e-02 2.318014651536941528e-01 -3.141155466437339783e-02 6.945892423391342163e-02 -1.779897511005401611e-01 -2.039395458996295929e-02 -2.210054248571395874e-01 -2.606143429875373840e-02 -1.133509576320648193e-01 -1.489223390817642212e-01 -3.484528660774230957e-01 1.242115907371044159e-02 -5.432074144482612610e-02 4.471020307391881943e-03 1.050125155597925186e-02 2.931902408599853516e-01 -5.184841156005859375e-02 -1.056162342429161072e-01 -1.848082095384597778e-01 -3.089526593685150146e-01 -1.169207133352756500e-02 3.817999362945556641e-01 1.919979751110076904e-01 1.958247423171997070e-01 2.360839843750000000e-01 9.456203132867813110e-02 3.435580432415008545e-01 -1.255678106099367142e-02
2.596785724163055420e-01 -2.111631035804748535e-01 8.430650085210800171e-02 -7.675275951623916626e-02 1.435560733079910278e-01 1.841786205768585205e-01 7.075899094343185425e-02 -1.825615465641021729e-01 -1.008488163352012634e-01 1.147083491086959839e-01 -4.764944314956665039e-02 -3.348323106765747070e-01 3.836716115474700928e-01 3.639033064246177673e-02 1.440138667821884155e-01 -6.634714454412460327e-02 -2.087423801422119141e-01 -2.540523111820220947e-01 -1.434771250933408737e-02 9.693599492311477661e-02 -1.396040022373199463e-01 -2.715752720832824707e-01 -2.364096790552139282e-02 4.990828037261962891e-02 3.419283032417297363e-02 2.210894972085952759e-02 -1.469708979129791260e-01 1.576757580041885376e-01 3.220055699348449707e-01 1.415771692991256714e-01 2.435094565153121948e-01 1.599127054214477539e-01
2.840588055551052094e-02 -1.603010445833206177e-01 1.963215768337249756e-01 -1.870757085271179676e-03 -3.310973942279815674e-01 3.870606422424316406e-02 4.263862222433090210e-02 -2.384281456470489502e-01 -1.660446524620056152e-01 -7.456298917531967163e-02 -1.705658249557018280e-02 2.251426130533218384e-02 2.816030085086822510e-01 1.347242388874292374e-02 -1.283895671367645264e-01 -2.567891478538513184e-01 -8.019775152206420898e-02 -1.459295302629470825e-01 -9.195975959300994873e-02 8.820953220129013062e-02 6.111824139952659607e-02 -2.222861796617507935e-01 7.310795038938522339e-02 1.042167022824287415e-01 4.133670926094055176e-01 1.531841307878494263e-01 -1.511842310428619385e-01 -2.359186410903930664e-01 -2.672832608222961426e-01 2.037287652492523193e-01 2.542259097099304199e-01 7.470697909593582153e-02
-5.446126218885183334e-03 -8.332247287034988403e-02 -4.656789451837539673e-02 -6.681536324322223663e-03 -1.189539730548858643e-01 2.180069088935852051e-01 -1.743050515651702881e-01 2.016058191657066345e-02 2.392658144235610962e-01 2.461917884647846222e-02 -2.870169579982757568e-01 -1.827598661184310913e-01 2.224575877189636230e-01 -9.479633718729019165e-02 -3.735000640153884888e-02 -1.519237756729125977e-01 -1.023712456226348877e-01 9.368274360895156860e-02 9.815379977226257324e-02 1.151833087205886841e-01 4.132740199565887451e-01 -4.047744870185852051e-01 -3.306572884321212769e-02 -8.408219367265701294e-02 -4.485487937927246094e-02 2.034184634685516357e-01 1.319544017314910889e-01 -6.938281655311584473e-02 -4.226678982377052307e-02 1.461495310068130493e-01 3.973093628883361816e-01 -1.009386405348777771e-01
1.699474155902862549e-01 1.927878260612487793e-01 9.114570170640945435e-02 4.581567272543907166e-02 1.347510218620300293e-01 2.276347279548645020e-01 -1.453578192740678787e-02 3.155972957611083984e-01 -5.771416798233985901e-02 -1.627108156681060791e-01 -1.986341476440429688e-01 -1.826602406799793243e-02 6.303168833255767822e-02 1.051665395498275757e-01 2.697620987892150879e-01 2.340015769004821777e-01 7.971178740262985229e-02 -8.272404968738555908e-02 2.031272649765014648e-01 1.987546235322952271e-01 1.970419101417064667e-02 -4.659717679023742676e-01 4.526763781905174255e-02 -1.442432105541229248e-01 -9.269535541534423828e-02 3.237499594688415527e-01 1.606949567794799805e-01 -1.725205630064010620e-01 -5.603846162557601929e-02 1.363438367843627930e-01 9.508269280195236206e-02 8.661112189292907715e-02
-5.420919135212898254e-02 6.242858245968818665e-02 -1.622050628066062927e-02 -2.505284845829010010e-01 -2.991353273391723633e-01 4.127340912818908691e-01 -7.141702808439731598e-03 9.062879532575607300e-02 1.534144878387451172e-01 2.316195145249366760e-02 -2.165341079235076904e-01 -1.461420059204101562e-01 2.756509184837341309e-01 -5.105502158403396606e-02 -6.723985821008682251e-02 1.261683925986289978e-02 -1.567036211490631104e-01 7.277068495750427246e-02 1.457401067018508911e-01 7.752039283514022827e-02 -3.920806944370269775e-02 -1.609209328889846802e-01 9.572317823767662048e-03 -1.728785932064056396e-01 -1.433126330375671387e-01 3.385285139083862305e-01 -6.719051394611597061e-03 1.778331696987152100e-01 4.631579294800758362e-02 -2.265305072069168091e-02 1.834460198879241943e-01 4.108768999576568604e-01
2.904447317123413086e-01 -1.485836654901504517e-01 2.049738168716430664e-01 -2.364596873521804810e-01 8.037524297833442688e-03 1.871570348739624023e-01 -1.331897079944610596e-01 -1.779137998819351196e-01 8.279708772897720337e-02 1.320968121290206909e-01 -3.054226040840148926e-01 2.342092990875244141e-02 1.429115235805511475e-01 -8.804820477962493896e-02 2.479254500940442085e-03 1.041705384850502014e-01 -6.081017479300498962e-02 -1.669949293136596680e-01 3.323693573474884033e-01 2.490764409303665161e-01 -6.353373080492019653e-02 -9.751339256763458252e-02 1.222325637936592102e-01 -3.520881012082099915e-02 2.773354761302471161e-03 1.749794781208038330e-01 -7.902997732162475586e-02 -1.161952912807464600e-01 -4.030289947986602783e-01 9.174922108650207520e-02 5.696049332618713379e-02 -3.093461394309997559e-01
2.682088613510131836e-01 -1.310231387615203857e-01 -1.286887824535369873e-01 -1.200061962008476257e-01 -1.652438789606094360e-01 1.938077807426452637e-01 1.749822311103343964e-02 -2.107517719268798828e-01 -1.821034252643585205e-01 -5.262020602822303772e-02 -1.470645666122436523e-01 -4.662846028804779053e-02 8.073490858078002930e-02 -1.353588253259658813e-01 2.778743579983711243e-02 -1.885577142238616943e-01 -2.156654596328735352e-01 1.880128830671310425e-01 -1.097009778022766113e-01 -1.744988262653350830e-01 1.333431899547576904e-01 -1.945974528789520264e-01 3.103771992027759552e-02 9.591557318344712257e-04 2.976212799549102783e-01 3.967314362525939941e-01 2.097991853952407837e-01 -2.248645573854446411e-01 1.894167973659932613e-03 2.256204783916473389e-01 2.752304077148437500e-01 3.570384159684181213e-02
2.424103207886219025e-02 -3.067897260189056396e-02 -1.509529650211334229e-01 -1.218326687812805176e-01 1.093593165278434753e-01 2.341067790985107422e-01 1.240381300449371338e-01 -4.234908521175384521e-02 -6.277944892644882202e-02 3.040782511234283447e-01 -2.484081387519836426e-01 7.520809024572372437e-02 2.354890257120132446e-01 4.167388752102851868e-02 -4.668918997049331665e-02 -1.515462696552276611e-01 1.337883025407791138e-01 1.515848338603973389e-01 1.542458683252334595e-01 1.084092445671558380e-02 8.175071328878402710e-03 -5.752974748611450195e-01 -9.131389111280441284e-02 -1.150819659233093262e-01 3.271006345748901367e-01 3.915156424045562744e-02 5.524707585573196411e-02 1.804887801408767700e-01 1.558477282524108887e-01 -6.669797748327255249e-02 1.408080160617828369e-01 1.437652111053466797e-01
3.529968559741973877e-01 -1.351125687360763550e-01 -8.928434550762176514e-02 -2.081178724765777588e-01 8.195611089468002319e-02 -4.809762164950370789e-02 2.353871054947376251e-02 -1.558603495359420776e-01 3.513401374220848083e-02 4.347912967205047607e-02 -3.039795160293579102e-01 -1.403322070837020874e-01 8.815602213144302368e-02 2.063280344009399414e-01 5.026676878333091736e-02 -4.033633470535278320e-01 -1.331328153610229492e-01 -2.186553627252578735e-01 1.528528034687042236e-01 5.502874776721000671e-02 -1.115811392664909363e-01 -2.304170578718185425e-01 3.846055269241333008e-02 -1.027319580316543579e-01 9.514256380498409271e-03 1.051686555147171021e-01 -2.718635499477386475e-01 -6.746972352266311646e-02 1.330171618610620499e-02 -5.852279067039489746e-02 2.644580304622650146e-01 3.294365704059600830e-01
5.384971201419830322e-02 -2.287199646234512329e-01 -2.120237499475479126e-01 3.908560797572135925e-02 1.022789999842643738e-01 2.856674790382385254e-01 -3.366036340594291687e-02 1.297834962606430054e-01 -1.318643838167190552e-01 -1.074077859520912170e-01 -3.045388460159301758e-01 5.053400248289108276e-02 1.638859361410140991e-01 3.275726735591888428e-02 2.538768947124481201e-01 -7.587029784917831421e-02 -2.047921121120452881e-01 -2.527517080307006836e-01 1.846549659967422485e-01 1.940031796693801880e-01 -2.354679256677627563e-01 -2.747682109475135803e-02 -3.549235686659812927e-02 -1.024893149733543396e-01 3.247810900211334229e-01 2.305425405502319336e-01 -7.654637843370437622e-02 -1.352023631334304810e-01 -1.490539461374282837e-01 1.631812304258346558e-01 2.857850790023803711e-01 -8.418124169111251831e-02
2.850681841373443604e-01 -2.253032475709915161e-01 9.860637784004211426e-02 -1.365789473056793213e-01 1.198858097195625305e-01 -3.687876090407371521e-02 2.027740925550460815e-01 -1.381574869155883789e-01 -2.430618107318878174e-01 -1.979553326964378357e-02 -2.365324795246124268e-01 -3.582356870174407959e-01 1.662252992391586304e-01 -2.184487283229827881e-01 5.188297852873802185e-02 1.598600745201110840e-01 7.483162730932235718e-02 7.158509641885757446e-02 -2.359773963689804077e-02 -1.345807909965515137e-01 -9.809064120054244995e-02 -1.131303235888481140e-01 1.852926462888717651e-01 -2.054175436496734619e-01 1.038185879588127136e-02 1.879436969757080078e-01 -9.453917294740676880e-02 -1.404996663331985474e-01 -1.142795979976654053e-01 -6.697824597358703613e-02 4.542128443717956543e-01 2.093706047162413597e-03
2.808052003383636475e-01 -3.498613536357879639e-01 1.399098783731460571e-01 -2.447144091129302979e-01 -7.515154778957366943e-02 -2.914073877036571503e-03 1.956662684679031372e-01 1.148078497499227524e-02 6.001394614577293396e-02 -1.500421017408370972e-01 -2.419091165065765381e-01 6.292781233787536621e-02 -4.331698641180992126e-03 -4.471426829695701599e-02 -8.836974203586578369e-02 -3.665022086352109909e-03 2.171993851661682129e-01 3.738959319889545441e-03 1.217263098806142807e-02 2.192302495241165161e-01 9.904380887746810913e-02 -4.512162506580352783e-01 -9.371782094240188599e-02 2.448128908872604370e-02 2.509325146675109863e-01 -4.652567952871322632e-02 -2.765432000160217285e-01 -4.726805165410041809e-02 -3.773075761273503304e-03 5.131342634558677673e-02 2.697151601314544678e-01 -1.983770430088043213e-01
3.698135912418365479e-02 6.314463913440704346e-02 -5.287133157253265381e-02 4.765342175960540771e-02 -1.828990727663040161e-01 1.104183420538902283e-01 -2.823927104473114014e-01 2.254967689514160156e-01 5.737305618822574615e-03 -1.362029928714036942e-02 -1.372148841619491577e-01 2.383034862577915192e-02 8.468615263700485229e-02 -7.294287532567977905e-02 -3.061673417687416077e-02 -9.295869618654251099e-03 -1.417245566844940186e-01 8.008980005979537964e-02 3.172373026609420776e-02 2.340660840272903442e-01 3.282931447029113770e-01 -2.905119359493255615e-01 7.640460133552551270e-02 -2.040498107671737671e-01 1.037221122533082962e-02 2.182795852422714233e-01 -9.659282863140106201e-02 1.851836591958999634e-01 1.051462367177009583e-01 2.933964729309082031e-01 5.193262100219726562e-01 -7.422256749123334885e-03
8.046456426382064819e-02 -7.032792270183563232e-02 1.401515454053878784e-01 -2.715016603469848633e-01 6.307964771986007690e-02 3.627665042877197266e-01 -4.982118308544158936e-02 1.962982267141342163e-01 -1.631094217300415039e-01 -2.652866393327713013e-02 -1.362516880035400391e-01 4.287315160036087036e-02 1.362581700086593628e-01 9.324842691421508789e-02 1.176372542977333069e-01 -4.591821879148483276e-02 1.985361129045486450e-01 -3.984204828739166260e-01 3.218528926372528076e-01 1.068669706583023071e-01 -2.387957125902175903e-01 -6.282334029674530029e-02 -5.191944167017936707e-02 -9.009958058595657349e-02 1.782691180706024170e-01 2.703433036804199219e-01 1.216433569788932800e-01 -1.443468965590000153e-02 -3.097602911293506622e-02 6.486492604017257690e-02 2.152279466390609741e-01 -2.672082483768463135e-01
-7.861914485692977905e-02 -1.917053610086441040e-01 -5.118341743946075439e-02 -1.010860577225685120e-01 3.826063126325607300e-02 2.614307403564453125e-01 2.268135547637939453e-01 -4.298606142401695251e-02 8.616959303617477417e-02 2.378347702324390411e-02 -2.708286046981811523e-01 -8.671513199806213379e-02 -1.784166321158409119e-02 -4.926884174346923828e-02 2.784132957458496094e-01 -1.610231101512908936e-01 -3.092651665210723877e-01 -2.165094614028930664e-01 1.181605383753776550e-01 6.240224838256835938e-02 -1.701412796974182129e-01 -1.928182691335678101e-01 -9.297060221433639526e-02 -2.682111263275146484e-01 1.538730412721633911e-01 2.320624291896820068e-01 -1.089907512068748474e-01 -5.720655992627143860e-02 -8.187881857156753540e-02 2.499642521142959595e-01 3.494129776954650879e-01 -1.871881633996963501e-01
2.973203063011169434e-01 -2.364675514400005341e-02 -2.586334198713302612e-02 6.677678227424621582e-02 3.841602802276611328e-02 2.103755995631217957e-02 -2.517074048519134521e-01 2.135946154594421387e-01 -3.606442213058471680e-01 2.852203845977783203e-01 -1.138397678732872009e-01 1.938539892435073853e-01 -2.581705106422305107e-03 -5.231455340981483459e-02 -1.253761202096939087e-01 -6.643550843000411987e-02 2.685315608978271484e-01 -7.491557300090789795e-02 -4.204447194933891296e-02 4.137913882732391357e-02 1.271210163831710815e-01 -3.404043018817901611e-01 1.067378744482994080e-01 8.827741444110870361e-02 -3.363440558314323425e-02 1.372176855802536011e-01 -3.251166641712188721e-01 2.169602066278457642e-01 9.513001423329114914e-04 4.452226310968399048e-02 3.025315403938293457e-01 -1.073435172438621521e-01
5.690471082925796509e-02 -1.142409145832061768e-01 -2.776464521884918213e-01 -3.132190108299255371e-01 1.405384838581085205e-01 3.750396072864532471e-01 6.335400789976119995e-02 -1.704882681369781494e-01 -8.343994617462158203e-02 1.071625426411628723e-01 -2.574928700923919678e-01 -1.532203108072280884e-01 1.733551025390625000e-01 -9.842056781053543091e-02 -2.124310135841369629e-01 1.692898273468017578e-01 -1.107239350676536560e-01 2.451102137565612793e-01 -3.864063764922320843e-04 1.289437264204025269e-01 1.077507734298706055e-01 -2.589809894561767578e-01 -1.240173056721687317e-01 1.226362511515617371e-01 -2.693985998630523682e-01 2.961904704570770264e-01 -1.101529598236083984e-02 -1.119700912386178970e-02 2.146702073514461517e-02 -4.578335210680961609e-02 1.692486107349395752e-01 5.883800610899925232e-02
8.506558090448379517e-02 3.086727671325206757e-02 2.553347945213317871e-01 -9.726931899785995483e-02 9.084820747375488281e-02 -9.590649604797363281e-02 9.206934273242950439e-02 -5.035153403878211975e-02 -1.932671815156936646e-01 2.478394359350204468e-01 -2.446662932634353638e-01 4.817967489361763000e-02 1.905048042535781860e-01 -7.326583564281463623e-02 -5.116888284683227539e-01 -2.648911774158477783e-01 -7.231371104717254639e-02 -1.736470609903335571e-01 2.425248175859451294e-01 1.299093961715698242e-01 -4.826794937252998352e-02 -6.971178948879241943e-02 6.344063580036163330e-02 -1.760829240083694458e-01 3.038241267204284668e-01 1.977559626102447510e-01 2.845760062336921692e-02 -1.669952124357223511e-01 -7.529670745134353638e-02 7.382728904485702515e-02 1.439037621021270752e-01 9.401762485504150391e-02
6.319478154182434082e-02 -1.100695505738258362e-01 -1.200537085533142090e-01 1.145005300641059875e-01 2.653074860572814941e-01 2.092361897230148315e-01 5.797773972153663635e-02 1.285730302333831787e-01 5.537571758031845093e-02 1.249886602163314819e-01 -4.168081879615783691e-01 1.930774748325347900e-01 -8.646813035011291504e-02 1.136358305811882019e-01 8.224515616893768311e-02 -1.704928576946258545e-01 6.881891936063766479e-02 1.153855472803115845e-01 1.464917957782745361e-01 1.454009413719177246e-01 -7.803886383771896362e-02 -3.507114648818969727e-01 -2.683948874473571777e-01 -4.880421608686447144e-02 3.058194518089294434e-01 3.184614181518554688e-01 1.218338981270790100e-01 1.045885607600212097e-01 8.916164934635162354e-02 -1.001117900013923645e-01 1.814797967672348022e-01 -2.447660639882087708e-02
-5.309476330876350403e-02 1.118418797850608826e-01 2.286549806594848633e-01 -2.017305940389633179e-01 -1.018506754189729691e-02 1.662778854370117188e-01 -8.150451630353927612e-02 3.706519901752471924e-01 6.431882083415985107e-02 -7.132643461227416992e-02 -5.458236485719680786e-02 2.201436460018157959e-01 7.513632625341415405e-02 1.172520816326141357e-01 -5.196603015065193176e-02 -1.571651548147201538e-02 1.204038262367248535e-01 -5.713583156466484070e-02 -2.284542471170425415e-01 2.067833989858627319e-01 1.767306774854660034e-02 -3.093124926090240479e-01 -1.509626656770706177e-01 -1.180998608469963074e-01 1.431758552789688110e-01 3.458775579929351807e-01 -2.906231880187988281e-01 -2.491314262151718140e-01 -1.720595918595790863e-02 1.986192762851715088e-01 2.407150119543075562e-01 8.440226316452026367e-02
-1.235407777130603790e-02 -4.558768123388290405e-02 4.769583232700824738e-03 6.982023268938064575e-02 -6.006860639899969101e-03 3.052159249782562256e-01 4.352087900042533875e-02 -2.482283264398574829e-01 -7.120367884635925293e-02 9.042532742023468018e-02 -2.022016346454620361e-01 1.232699677348136902e-01 -1.728800088167190552e-01 -9.807177633047103882e-02 -7.478583138436079025e-03 -1.436550319194793701e-01 -1.045004799962043762e-01 4.802851378917694092e-02 -1.156186982989311218e-01 3.800547719001770020e-01 1.762628555297851562e-02 -9.985851496458053589e-02 -5.455668643116950989e-02 -3.602463006973266602e-01 3.451628983020782471e-01 2.452576011419296265e-01 -1.412103604525327682e-02 2.917164862155914307e-01 1.752853393554687500e-01 1.186477616429328918e-01 2.748324871063232422e-01 8.744724094867706299e-02
9.715112298727035522e-02 -9.665542840957641602e-02 3.327033221721649170e-01 -1.892856061458587646e-01 1.184237748384475708e-01 -9.181848913431167603e-02 -6.259751319885253906e-02 2.174736410379409790e-01 8.447546511888504028e-02 2.888565324246883392e-02 -1.409657597541809082e-01 9.798440337181091309e-02 8.426270633935928345e-02 -3.196302056312561035e-01 -1.258453875780105591e-01 -5.919863283634185791e-02 -1.022085431031882763e-03 -1.736422330141067505e-01 -4.137634765356779099e-03 2.295829653739929199e-01 -4.834341816604137421e-03 -3.781572878360748291e-01 3.333611646667122841e-03 -6.953738629817962646e-02 2.994692139327526093e-02 2.550733648240566254e-02 1.154068633913993835e-01 3.167852163314819336e-01 -4.164116084575653076e-02 4.501439034938812256e-01 2.086915075778961182e-01 3.312548622488975525e-02
3.638829588890075684e-01 1.074209287762641907e-01 1.869936138391494751e-01 -3.162027597427368164e-01 -7.031556963920593262e-02 2.093008160591125488e-01 -2.105641067028045654e-01 -1.965323686599731445e-01 -4.789128899574279785e-02 1.401689201593399048e-01 -1.135939359664916992e-01 -7.451060414314270020e-02 3.660626336932182312e-02 3.944121301174163818e-02 3.880644738674163818e-01 2.077750414609909058e-01 -3.634017333388328552e-02 -3.028854541480541229e-02 1.851474344730377197e-01 2.296774536371231079e-01 -1.245493590831756592e-01 -1.203494668006896973e-01 1.786048151552677155e-02 -1.116580292582511902e-01 1.777304261922836304e-01 2.307521104812622070e-01 -1.655348539352416992e-01 2.380247600376605988e-02 -1.589786075055599213e-02 5.187973380088806152e-02 2.743927538394927979e-01 -1.709926575422286987e-01
1.381258517503738403e-01 7.459144294261932373e-02 2.176931202411651611e-01 3.790634218603372574e-03 2.078190892934799194e-01 -1.889398247003555298e-01 1.966997534036636353e-01 -8.085850626230239868e-02 1.779713630676269531e-01 1.577642187476158142e-02 -2.139859497547149658e-01 1.814426928758621216e-01 1.454142183065414429e-01 5.006956867873668671e-03 -1.897261291742324829e-01 -1.032903119921684265e-01 -2.686607539653778076e-01 -1.214169561862945557e-01 6.632866710424423218e-02 1.212743520736694336e-01 -2.816590368747711182e-01 -3.687912523746490479e-01 1.581588983535766602e-01 -2.872768417000770569e-02 1.303761601448059082e-01 2.392200827598571777e-01 -6.868834793567657471e-02 1.536712143570184708e-02 1.012708619236946106e-01 3.574002087116241455e-01 1.117552071809768677e-01 -2.202344387769699097e-01
7.313612103462219238e-02 -8.141290396451950073e-02 1.902586370706558228e-01 -2.562477253377437592e-02 -1.145201101899147034e-01 4.115012288093566895e-02 -6.094134226441383362e-02 -8.749061822891235352e-02 -1.550526544451713562e-02 2.081145644187927246e-01 -1.100571975111961365e-01 2.956116199493408203e-01 -1.254671812057495117e-02 -3.307236358523368835e-02 -2.746369540691375732e-01 -2.422519028186798096e-02 -1.190760433673858643e-01 -3.530010581016540527e-01 2.609718739986419678e-01 3.006491996347904205e-02 1.739541888236999512e-01 -1.780242472887039185e-01 1.491213887929916382e-01 -8.487619459629058838e-02 2.797341346740722656e-01 1.163202524185180664e-01 6.136814877390861511e-02 1.830651760101318359e-01 -1.009925007820129395e-01 3.062762916088104248e-01 4.059416353702545166e-01 -8.735142648220062256e-02
1.759819090366363525e-01 -2.010924816131591797e-01 1.421262323856353760e-01 -1.989189982414245605e-01 -5.025898292660713196e-02 2.535386979579925537e-01 -1.660633832216262817e-01 -4.657335579395294189e-02 1.614759676158428192e-02 -2.993704378604888916e-01 -3.651788234710693359e-01 1.245283111929893494e-01 3.373360037803649902e-01 1.610566303133964539e-02 2.414245605468750000e-01 -3.046304285526275635e-01 -1.523300707340240479e-01 -1.260525733232498169e-01 3.963591530919075012e-02 -7.503810338675975800e-03 -1.134363189339637756e-01 -3.195274174213409424e-01 -5.109760165214538574e-02 1.417221575975418091e-01 4.900987446308135986e-02 1.485955566167831421e-01 -6.226053088903427124e-02 -1.258596479892730713e-01 -1.486399471759796143e-01 -3.552984446287155151e-02 9.611745178699493408e-02 1.149166524410247803e-01
9.239931404590606689e-02 1.020029857754707336e-01 -1.415402069687843323e-02 -2.882701158523559570e-01 4.935565963387489319e-02 2.143621444702148438e-01 -5.458869040012359619e-02 -1.442349404096603394e-01 -1.532316505908966064e-01 6.611832231283187866e-02 -3.842605650424957275e-01 8.877646178007125854e-03 3.057906031608581543e-01 2.163511365652084351e-01 -6.227781064808368683e-03 9.029348939657211304e-02 -8.280486613512039185e-02 6.636252999305725098e-02 -1.404447853565216064e-02 2.197120338678359985e-01 -8.130156993865966797e-02 -9.638634324073791504e-02 4.761106893420219421e-02 1.316011697053909302e-01 -8.454022556543350220e-02 3.392616808414459229e-01 -3.548858761787414551e-01 1.735496073961257935e-01 -1.618313491344451904e-01 -1.529667824506759644e-01 1.057386845350265503e-01 2.592256367206573486e-01
1.359225958585739136e-01 1.580272987484931946e-02 9.191084653139114380e-02 -2.892515957355499268e-01 -7.330143451690673828e-02 1.468836367130279541e-01 9.182730317115783691e-02 -3.338551223278045654e-01 4.444624762982130051e-03 -1.264291070401668549e-02 -2.583589851856231689e-01 6.944839656352996826e-02 -1.602082252502441406e-01 1.297943294048309326e-01 -3.197318613529205322e-01 2.501947581768035889e-01 1.027996167540550232e-01 -1.795103214681148529e-02 8.629055321216583252e-02 3.162754476070404053e-01 9.305925667285919189e-02 -2.023408859968185425e-01 -1.913470476865768433e-01 -2.984371595084667206e-02 -1.800418645143508911e-01 3.097363412380218506e-01 1.093001589179039001e-01 1.046103537082672119e-01 1.103057712316513062e-01 -4.700000956654548645e-02 1.883582770824432373e-01 -2.380365878343582153e-01
-4.272113740444183350e-02 1.076621115207672119e-01 1.060081124305725098e-01 -1.321993023157119751e-01 2.912364900112152100e-01 6.130548939108848572e-02 -5.841762199997901917e-02 2.174195796251296997e-01 -2.865184657275676727e-02 4.012378305196762085e-02 -1.807287931442260742e-01 -2.483439296483993530e-01 2.073388397693634033e-01 -4.572217911481857300e-02 4.278462007641792297e-02 -7.917807437479496002e-03 -8.123083412647247314e-02 4.251315817236900330e-02 2.799775898456573486e-01 3.564059138298034668e-01 -5.487141013145446777e-02 -2.495816797018051147e-01 1.545991599559783936e-01 1.455632150173187256e-01 1.777745038270950317e-01 2.453268021345138550e-01 -1.564659029245376587e-01 1.921144723892211914e-01 -3.565352559089660645e-01 -4.817302525043487549e-02 2.289436757564544678e-01 1.249995529651641846e-01
3.655493557453155518e-01 -3.766425326466560364e-02 1.218943744897842407e-01 -1.674351692199707031e-01 -1.779033541679382324e-01 1.833301335573196411e-01 -6.815262138843536377e-02 2.937680780887603760e-01 8.793851733207702637e-02 -6.216369569301605225e-02 1.677784323692321777e-02 -3.994402289390563965e-02 1.395598649978637695e-01 -1.787956105545163155e-03 -1.463827490806579590e-01 1.420503258705139160e-01 -1.185311079025268555e-01 2.193947322666645050e-02 -6.835354026407003403e-03 1.555325090885162354e-01 -1.201633438467979431e-01 -3.021043241024017334e-01 -1.547881513833999634e-01 -2.632983326911926270e-01 -6.864430382847785950e-03 3.879542350769042969e-01 -7.864367216825485229e-02 -7.412382215261459351e-02 -3.301120102405548096e-01 -5.428979173302650452e-02 1.792694479227066040e-01 2.173569202423095703e-01
1.477621644735336304e-01 -6.376861035823822021e-02 1.993793845176696777e-01 -1.502625793218612671e-01 -6.520839035511016846e-02 1.452320516109466553e-01 -2.705274820327758789e-01 -1.684578508138656616e-01 5.749787390232086182e-02 -1.468450725078582764e-01 -1.603733152151107788e-01 2.573696076869964600e-01 1.831815242767333984e-01 -2.193272113800048828e-02 8.388639986515045166e-02 -1.250677090138196945e-02 4.284205287694931030e-02 -3.009025156497955322e-01 -3.142418339848518372e-02 -5.636242218315601349e-03 8.170384168624877930e-02 -2.128392308950424194e-01 1.054865419864654541e-01 4.330844804644584656e-02 1.739464551210403442e-01 1.889665573835372925e-01 3.158450499176979065e-02 -1.257153600454330444e-01 -1.258801370859146118e-01 3.159116208553314209e-01 3.946426808834075928e-01 -3.380392789840698242e-01
3.437996804714202881e-01 1.436827927827835083e-01 -5.494207888841629028e-02 -1.562646180391311646e-01 9.906407445669174194e-02 1.968548148870468140e-01 3.021435812115669250e-02 -1.018934026360511780e-01 -4.684235155582427979e-02 -1.112043336033821106e-01 -2.955214083194732666e-01 3.076879084110260010e-01 1.231586001813411713e-02 -2.210117131471633911e-01 -1.556910723447799683e-01 1.397643387317657471e-01 -1.682871431112289429e-01 -2.237491458654403687e-01 2.969571053981781006e-01 -7.574066519737243652e-03 6.422047317028045654e-02 -1.836385279893875122e-01 1.430664360523223877e-01 -4.104835093021392822e-01 1.881581693887710571e-01 9.592065587639808655e-03 -3.225114895030856133e-03 1.903478614985942841e-02 -7.467565685510635376e-02 1.215107068419456482e-01 1.778799593448638916e-01 5.686882883310317993e-02
-1.499470770359039307e-01 -2.739442512392997742e-02 1.329659521579742432e-01 -1.019122973084449768e-01 -2.134387567639350891e-02 1.490605901926755905e-02 -5.020140670239925385e-03 -1.250628102570772171e-02 -2.174818813800811768e-01 -5.328509956598281860e-02 -4.303896427154541016e-01 3.305539488792419434e-01 2.048800326883792877e-02 -2.591421306133270264e-01 1.069840267300605774e-01 5.796055495738983154e-02 -1.046630814671516418e-01 -2.812413871288299561e-01 -1.364253461360931396e-02 7.863298058509826660e-02 3.516443073749542236e-02 -2.825855612754821777e-01 -1.008562892675399780e-01 -1.373908966779708862e-01 1.519083827733993530e-01 -6.427443772554397583e-02 1.617036163806915283e-01 7.611829042434692383e-02 -7.308531086891889572e-03 1.776090711355209351e-01 4.705521166324615479e-01 4.577069729566574097e-02
9.869980812072753906e-02 -2.471843063831329346e-01 2.292496114969253540e-01 -1.675468753091990948e-03 -3.247565403580665588e-02 3.296655118465423584e-01 1.409915536642074585e-01 2.592526189982891083e-02 -4.310429692268371582e-01 -1.444271951913833618e-01 -2.175859063863754272e-01 2.099809236824512482e-02 -8.929578959941864014e-02 -2.642616033554077148e-01 -2.246046066284179688e-01 8.295897394418716431e-02 -3.315901011228561401e-02 -2.857963442802429199e-01 -2.844204381108283997e-02 1.736239939928054810e-01 1.307637393474578857e-01 -1.680539399385452271e-01 -8.424773067235946655e-02 1.181570962071418762e-01 -6.308250129222869873e-02 1.542954891920089722e-01 -6.442619860172271729e-02 2.135253846645355225e-01 1.807843595743179321e-01 1.034222617745399475e-01 2.337732613086700439e-01 3.230480477213859558e-02
1.756175458431243896e-01 -1.103111207485198975e-01 -2.742924261838197708e-03 -1.764218658208847046e-01 -1.545236166566610336e-02 1.260860860347747803e-01 -3.954254835844039917e-02 7.493310421705245972e-02 -1.870583295822143555e-01 -2.909179329872131348e-01 -6.031301990151405334e-02 6.194229423999786377e-02 8.264816133305430412e-04 -5.590484663844108582e-02 -1.248469725251197815e-01 -1.684647649526596069e-01 -8.795496821403503418e-02 -2.638922929763793945e-01 2.378759235143661499e-01 2.446838766336441040e-01 3.705912269651889801e-03 -1.418403536081314087e-01 -1.671451479196548462e-01 9.600839763879776001e-02 4.874960985034704208e-03 1.641040295362472534e-01 -2.102777808904647827e-01 2.142496258020401001e-01 3.140367567539215088e-01 1.126833409070968628e-01 3.268699645996093750e-01 3.768274188041687012e-01
2.474695593118667603e-01 6.379587948322296143e-02 1.282624304294586182e-01 -8.929747343063354492e-02 -1.447663754224777222e-01 -3.335246071219444275e-02 -4.900594800710678101e-02 -9.847330302000045776e-02 -1.623242534697055817e-02 3.754596784710884094e-02 -2.431996017694473267e-01 -3.734677657485008240e-02 8.362790942192077637e-02 7.935004681348800659e-02 -8.721899241209030151e-02 -1.460161805152893066e-01 -5.655610933899879456e-03 -9.421401470899581909e-02 2.442953884601593018e-01 1.507255733013153076e-01 9.007403999567031860e-02 -2.601480782032012939e-01 1.987018585205078125e-01 2.191082984209060669e-01 -6.658621598035097122e-03 1.501301825046539307e-01 -4.214185476303100586e-01 -3.764284849166870117e-01 1.263155639171600342e-01 -1.601819097995758057e-01 3.638309836387634277e-01 3.483126312494277954e-02
2.282503992319107056e-01 -1.988899856805801392e-01 -2.435663938522338867e-01 -1.674116253852844238e-01 5.275340750813484192e-02 1.002581045031547546e-01 1.967653632164001465e-01 -9.523335844278335571e-03 -1.941058337688446045e-01 3.948270156979560852e-02 -1.588108241558074951e-01 -5.532030761241912842e-02 1.813719719648361206e-01 -8.035387098789215088e-02 -5.717900022864341736e-02 3.725133836269378662e-02 -4.600103944540023804e-02 5.393751338124275208e-02 1.926580816507339478e-02 8.780358731746673584e-02 2.860455214977264404e-01 -1.593864411115646362e-01 1.145461574196815491e-01 8.032961934804916382e-02 -2.695372104644775391e-01 2.831083834171295166e-01 5.245544388890266418e-02 -6.926758587360382080e-02 -9.293885529041290283e-02 1.719972491264343262e-01 4.227755963802337646e-01 -3.749782443046569824e-01
7.473668456077575684e-02 -1.427940130233764648e-01 1.025039777159690857e-01 1.010065972805023193e-01 -4.964883625507354736e-02 1.759466230869293213e-01 1.227977350354194641e-01 -2.363368570804595947e-01 -1.411303039640188217e-02 3.019563555717468262e-01 -3.106773197650909424e-01 2.216196507215499878e-01 6.692596524953842163e-02 -1.358126252889633179e-01 -1.585917770862579346e-01 4.780574142932891846e-02 7.850726693868637085e-02 -1.019720435142517090e-01 1.681279949843883514e-02 -5.979397520422935486e-02 1.069616675376892090e-01 -1.508547663688659668e-01 1.846494823694229126e-01 -1.144939288496971130e-01 2.731243073940277100e-01 1.875010281801223755e-01 -3.191847801208496094e-01 3.557184636592864990e-01 1.287496089935302734e-01 1.077438071370124817e-01 2.855478525161743164e-01 1.089601144194602966e-01
3.730616569519042969e-01 4.946881532669067383e-02 2.123914211988449097e-01 -2.078468538820743561e-02 6.348925828933715820e-02 9.617485851049423218e-02 -2.490067183971405029e-01 8.601661026477813721e-02 4.469313845038414001e-02 2.672386728227138519e-02 -6.553787738084793091e-02 2.149498760700225830e-01 -1.201895624399185181e-01 -2.591285705566406250e-01 -1.126590669155120850e-01 1.149246469140052795e-02 4.983990802429616451e-04 -2.326333969831466675e-01 1.038525775074958801e-01 3.109791576862335205e-01 1.485710591077804565e-01 -1.379662156105041504e-01 -5.228324234485626221e-02 -2.119150906801223755e-01 1.335018426179885864e-01 1.602332293987274170e-01 4.577756300568580627e-02 8.987056463956832886e-02 5.341250076889991760e-02 4.311179816722869873e-01 1.459155678749084473e-01 2.616990506649017334e-01
-1.510900557041168213e-01 1.724886745214462280e-01 -1.011433675885200500e-01 -1.956344097852706909e-01 -1.732151955366134644e-01 1.223707795143127441e-01 -1.176052354276180267e-02 3.730357438325881958e-02 -5.664599686861038208e-02 1.287655234336853027e-01 -2.955130636692047119e-01 1.542737483978271484e-01 3.423123955726623535e-01 -6.687504053115844727e-02 -1.109848842024803162e-01 -6.191220134496688843e-02 -1.251045614480972290e-01 2.481289058923721313e-01 1.301701664924621582e-01 1.366035193204879761e-01 6.217666342854499817e-02 -2.424805313348770142e-01 -9.631044417619705200e-02 9.641803056001663208e-02 -2.360909730195999146e-01 7.819158583879470825e-02 -2.152267694473266602e-01 2.609587088227272034e-02 -2.384998463094234467e-02 2.990702390670776367e-01 4.359157383441925049e-01 -2.721558883786201477e-02
6.072375178337097168e-02 2.689533531665802002e-01 9.257119148969650269e-02 -5.847371369600296021e-02 1.303479820489883423e-01 7.384219765663146973e-02 8.224532753229141235e-02 2.452674806118011475e-01 -1.470010429620742798e-01 3.766837343573570251e-02 -7.045971602201461792e-02 1.082366779446601868e-01 8.678971976041793823e-02 9.535045176744461060e-02 1.315409541130065918e-01 1.344249993562698364e-01 -1.445036679506301880e-01 2.011750638484954834e-01 4.511636123061180115e-02 1.731353402137756348e-01 -3.042129576206207275e-01 -1.371381133794784546e-01 1.082819253206253052e-01 1.587747409939765930e-02 3.666989132761955261e-02 3.955352902412414551e-01 -3.068591952323913574e-01 1.484839767217636108e-01 -1.040217876434326172e-01 7.628913968801498413e-02 3.821844458580017090e-01 2.784193754196166992e-01
6.182364746928215027e-02 -9.380230307579040527e-02 1.065676799044013023e-03 2.217497527599334717e-01 8.194038271903991699e-02 1.580517143011093140e-01 -8.580396324396133423e-02 -1.264281272888183594e-01 -2.383848279714584351e-01 -3.310999572277069092e-01 -4.509422481060028076e-01 1.027474924921989441e-02 8.253265172243118286e-02 -2.828682363033294678e-01 -9.812404960393905640e-02 -5.063753575086593628e-02 -8.304990082979202271e-02 -1.503798812627792358e-01 -2.417275905609130859e-01 1.166805028915405273e-01 3.058433346450328827e-02 -4.028626084327697754e-01 4.213514178991317749e-02 3.999329358339309692e-02 -4.945217445492744446e-02 2.297388315200805664e-01 -1.594218239188194275e-02 -2.585977613925933838e-01 -3.176171705126762390e-02 8.125561475753784180e-02 1.005815342068672180e-02 1.265101134777069092e-01
2.613677978515625000e-01 -1.197712197899818420e-01 -3.669416159391403198e-02 3.019499126821756363e-03 -1.245113685727119446e-01 3.022910282015800476e-02 -2.029358744621276855e-01 1.278272122144699097e-01 9.627176076173782349e-02 5.978647619485855103e-02 -2.090674638748168945e-01 7.011198997497558594e-02 -1.152541637420654297e-01 -3.414501249790191650e-02 -6.825577467679977417e-02 2.295831590890884399e-01 1.460402011871337891e-01 -2.308394908905029297e-01 -1.279031485319137573e-01 2.694423794746398926e-01 -4.672497138381004333e-02 -2.512240707874298096e-01 -2.096722833812236786e-02 -8.289491385221481323e-02 9.072710573673248291e-02 3.899011015892028809e-01 6.481372565031051636e-02 1.698376387357711792e-01 5.076089501380920410e-02 1.651298403739929199e-01 1.540950685739517212e-01 4.750700891017913818e-01
1.704865992069244385e-01 5.504124239087104797e-02 7.643266767263412476e-02 -3.684898018836975098e-01 -4.236343502998352051e-02 4.378151893615722656e-01 -4.789170995354652405e-02 -2.173376083374023438e-01 -7.521208375692367554e-02 -2.738404832780361176e-02 -2.136460989713668823e-01 -2.031737864017486572e-01 8.221441879868507385e-03 -1.242536455392837524e-01 1.419366598129272461e-01 -2.024393975734710693e-01 4.647820070385932922e-02 9.811121970415115356e-03 -6.768054515123367310e-02 4.951491206884384155e-02 1.500186622142791748e-01 -1.679466217756271362e-01 8.297228068113327026e-02 -4.500854387879371643e-02 1.181376650929450989e-01 2.633995413780212402e-01 3.410139977931976318e-01 -2.691658437252044678e-01 -6.369389593601226807e-02 2.145648151636123657e-01 1.489737778902053833e-01 5.606881808489561081e-03
-1.511198133230209351e-01 9.884118102490901947e-03 -2.007963657379150391e-01 -8.433974534273147583e-02 2.376604527235031128e-01 6.237874180078506470e-02 -2.676773369312286377e-01 -8.845151215791702271e-02 -2.046396881341934204e-01 1.628885567188262939e-01 -1.876604259014129639e-01 -1.409691125154495239e-01 4.433693736791610718e-02 -6.708516180515289307e-02 2.571014454588294029e-03 4.624640569090843201e-02 -3.271561563014984131e-01 -7.490552961826324463e-02 8.630768209695816040e-02 9.741705656051635742e-02 -1.582703590393066406e-01 -3.441548049449920654e-01 1.008768752217292786e-01 1.091444864869117737e-01 1.893223077058792114e-01 1.474307030439376831e-01 -3.090828284621238708e-02 -1.246943417936563492e-02 -2.440324611961841583e-02 6.853833328932523727e-03 4.843809902667999268e-01 -2.618306279182434082e-01
9.528659284114837646e-02 -9.070294350385665894e-02 -1.811765693128108978e-02 -1.520472466945648193e-01 -1.507936511188745499e-02 -7.616318017244338989e-02 -1.052321270108222961e-01 1.223219782114028931e-01 -1.038880944252014160e-01 1.018032953143119812e-01 -4.281821846961975098e-01 -1.026958897709846497e-01 9.624680131673812866e-02 -1.840928047895431519e-01 -1.250064466148614883e-02 -1.828096657991409302e-01 5.261277034878730774e-02 -2.551470398902893066e-01 4.330167919397354126e-02 6.926548480987548828e-02 1.953397244215011597e-01 -2.750612609088420868e-02 -2.180922031402587891e-01 -1.110881417989730835e-01 5.062545463442802429e-02 1.741778254508972168e-01 -1.592013835906982422e-01 -2.832735478878021240e-01 1.458580791950225830e-01 1.627883911132812500e-01 3.738876879215240479e-01 3.687731027603149414e-01
2.896966934204101562e-01 1.597535908222198486e-01 5.181839689612388611e-02 -1.228944137692451477e-01 1.613463088870048523e-02 -1.047728657722473145e-01 -9.290529787540435791e-02 -9.708674252033233643e-02 1.010442450642585754e-01 1.815994828939437866e-01 -3.011798262596130371e-01 -4.576617793645709753e-04 4.823876544833183289e-03 -2.941179871559143066e-01 -2.036261558532714844e-02 -8.828533440828323364e-02 2.788062691688537598e-01 -1.008495762944221497e-01 2.132357656955718994e-01 1.183272153139114380e-01 1.500385999679565430e-01 -7.666838169097900391e-02 -3.970377519726753235e-02 4.697892442345619202e-02 1.657594740390777588e-01 1.750366836786270142e-01 6.909009069204330444e-02 -9.939451515674591064e-02 4.630175605416297913e-02 4.726107418537139893e-01 3.622666597366333008e-01 7.602628320455551147e-02
1.093048378825187683e-01 3.371630236506462097e-02 -1.973626017570495605e-02 -1.067142561078071594e-02 -1.181353554129600525e-01 6.715304218232631683e-03 -1.286484152078628540e-01 -1.959098130464553833e-01 -5.126183852553367615e-02 -1.236723214387893677e-01 -1.631389558315277100e-01 -2.316351532936096191e-01 2.880450189113616943e-01 -9.921942651271820068e-02 1.350292116403579712e-01 -1.335306912660598755e-01 -2.452507615089416504e-02 -2.978036999702453613e-01 1.888794153928756714e-01 4.035754799842834473e-01 -1.715065985918045044e-01 -2.722171247005462646e-01 -2.143202871084213257e-01 -2.741419523954391479e-02 1.228918582201004028e-01 2.193049490451812744e-01 1.045697405934333801e-01 2.633287906646728516e-01 -2.489084899425506592e-01 -2.812254428863525391e-02 1.593581140041351318e-01 1.440728306770324707e-01
3.501679897308349609e-01 -1.855885684490203857e-01 -6.512903422117233276e-02 -5.121590569615364075e-02 -2.143503576517105103e-01 -9.292565286159515381e-02 2.146430164575576782e-01 -2.431737482547760010e-01 4.521399363875389099e-02 -6.053572148084640503e-02 -7.994142174720764160e-02 1.819425970315933228e-01 2.124253660440444946e-01 -7.234308123588562012e-02 -1.165032759308815002e-01 -1.647408306598663330e-01 -9.991048276424407959e-02 -2.973042130470275879e-01 -1.237943321466445923e-01 8.967314660549163818e-02 2.178265303373336792e-01 -1.969012916088104248e-01 5.186656117439270020e-02 3.394862869754433632e-03 1.143305301666259766e-01 2.028768062591552734e-01 -1.426066607236862183e-01 -1.551069915294647217e-01 -2.384578883647918701e-01 2.330088615417480469e-01 2.936538755893707275e-01 1.826014816761016846e-01
1.865076422691345215e-01 3.176883235573768616e-02 -3.039079532027244568e-02 -1.125110760331153870e-01 -1.383117586374282837e-01 9.441273659467697144e-02 -2.376201562583446503e-02 1.657271236181259155e-01 3.517876937985420227e-02 8.553044497966766357e-02 -2.216780632734298706e-01 1.134606525301933289e-01 7.401496917009353638e-02 1.102504134178161621e-01 -1.004162430763244629e-01 -2.854772377759218216e-03 -2.169858813285827637e-01 2.131515741348266602e-01 -2.416632026433944702e-01 3.396183550357818604e-01 1.724684536457061768e-01 -1.220323145389556885e-01 1.389758288860321045e-01 -3.788414001464843750e-01 4.028600826859474182e-02 1.258781850337982178e-01 -8.736977726221084595e-02 1.509037911891937256e-01 3.870122600346803665e-03 1.294851899147033691e-01 4.966464936733245850e-01 1.058945432305335999e-01
5.354957655072212219e-02 4.253388568758964539e-02 5.893616005778312683e-02 -2.568577826023101807e-01 2.803902029991149902e-01 1.745024472475051880e-01 1.822549998760223389e-01 2.125576734542846680e-01 -9.722945839166641235e-02 2.595941722393035889e-01 -2.188724279403686523e-01 -1.780089586973190308e-01 1.088637858629226685e-01 -3.317352011799812317e-02 5.469403043389320374e-02 3.773217275738716125e-02 -9.126986563205718994e-02 4.932494089007377625e-02 -5.294396355748176575e-02 1.458641141653060913e-01 -1.582954376935958862e-01 -2.227761894464492798e-01 1.122401654720306396e-01 2.251771092414855957e-01 7.753658294677734375e-02 3.475722074508666992e-01 -1.740071773529052734e-01 1.090427264571189880e-01 -3.021478354930877686e-01 -8.429485559463500977e-02 3.448698520660400391e-01 7.383455336093902588e-02
7.513170689344406128e-02 -9.394125640392303467e-02 1.162970960140228271e-01 -4.568688571453094482e-01 -2.503067553043365479e-01 2.528853416442871094e-01 -2.343643158674240112e-01 1.180338673293590546e-03 -1.520642638206481934e-01 -8.040604740381240845e-02 -1.566317081451416016e-01 -5.796965956687927246e-02 7.525216788053512573e-02 -2.592223286628723145e-01 -5.173389613628387451e-02 -4.376465454697608948e-02 -1.016037315130233765e-01 -1.095624268054962158e-01 2.019220031797885895e-02 1.176214218139648438e-01 -4.005529284477233887e-01 -2.314167320728302002e-01 -8.929039537906646729e-02 -2.542665302753448486e-01 1.040998771786689758e-01 2.512392103672027588e-01 -1.032752729952335358e-02 -1.197092351503670216e-03 -2.413062565028667450e-02 1.266913414001464844e-01 1.387996822595596313e-01 -1.168562322854995728e-01
2.322109490633010864e-01 -9.129874408245086670e-02 1.509384214878082275e-01 4.107463732361793518e-02 -6.948791444301605225e-02 -7.797784358263015747e-02 9.068967401981353760e-02 4.315919056534767151e-02 -5.588172469288110733e-03 7.860259711742401123e-02 -2.441716343164443970e-01 8.546036481857299805e-02 1.549545526504516602e-01 -3.403586102649569511e-03 7.346548885107040405e-02 -3.061910867691040039e-01 -3.046286292374134064e-02 -2.856975197792053223e-01 2.039223313331604004e-01 -1.445648223161697388e-01 1.070240065455436707e-01 -3.051498532295227051e-01 2.470611482858657837e-01 1.260664910078048706e-01 3.945946320891380310e-02 1.194820180535316467e-01 -2.253908216953277588e-01 1.222141161561012268e-01 6.137959286570549011e-02 3.291133791208267212e-02 5.101200938224792480e-01 1.509661823511123657e-01
2.142101675271987915e-01 -2.344490140676498413e-01 1.216267272830009460e-01 2.279028147459030151e-01 2.304345071315765381e-01 -1.497792825102806091e-02 4.098765924572944641e-02 -8.299284428358078003e-02 1.179306730628013611e-01 8.767075091600418091e-02 -3.537437915802001953e-01 9.389363229274749756e-02 1.941421777009963989e-01 3.718362748622894287e-02 -4.103494808077812195e-02 1.035078987479209900e-01 1.260877251625061035e-01 -2.831944823265075684e-01 2.426093518733978271e-01 5.528883635997772217e-02 1.274989545345306396e-01 -1.578315347433090210e-01 3.728872537612915039e-01 5.057016760110855103e-02 1.945403032004833221e-02 3.514533638954162598e-01 -1.409432440996170044e-01 -1.320741176605224609e-01 -1.167933177202939987e-02 4.267012327909469604e-02 2.105323672294616699e-01 1.234380081295967102e-01
1.738779991865158081e-01 -1.991698592901229858e-01 -2.527084350585937500e-01 -1.720114499330520630e-01 -6.526762444991618395e-05 1.504755020141601562e-01 -1.490928679704666138e-01 -1.402990221977233887e-01 -2.400021851062774658e-01 1.128384098410606384e-01 -1.455890834331512451e-01 -1.323718428611755371e-01 1.130763664841651917e-01 5.398972705006599426e-02 1.732906885445117950e-02 -2.659969031810760498e-01 -1.014631986618041992e-01 1.040224335156381130e-03 -1.025085244327783585e-02 -7.603073865175247192e-02 2.879027426242828369e-01 -2.594034075736999512e-01 1.225966066122055054e-01 -3.054739907383918762e-02 9.901610761880874634e-02 2.334107309579849243e-01 1.954549700021743774e-01 -2.651653289794921875e-01 4.688888415694236755e-02 3.042599260807037354e-01 3.555093109607696533e-01 1.670610508881509304e-03
-7.777571678161621094e-02 -1.883395016193389893e-02 3.099006600677967072e-02 -6.282276660203933716e-02 4.958099871873855591e-02 2.710424959659576416e-01 -1.207805722951889038e-01 -8.063678978942334652e-05 -7.445845752954483032e-02 5.846929550170898438e-02 -2.307067811489105225e-01 -1.329445000737905502e-02 -2.119620889425277710e-01 -7.194081693887710571e-02 -2.627533078193664551e-01 1.698214411735534668e-01 1.639323309063911438e-02 2.971861138939857483e-02 -2.669635228812694550e-02 4.316309392452239990e-01 -5.955588445067405701e-02 -5.428828299045562744e-03 -1.084409281611442566e-01 -2.048190534114837646e-01 4.099395126104354858e-02 3.769963085651397705e-01 9.398285299539566040e-02 1.737417280673980713e-01 3.421897292137145996e-01 1.317991614341735840e-01 3.534384071826934814e-01 -1.289225835353136063e-02
8.795966207981109619e-02 -2.779777348041534424e-02 -7.592067122459411621e-02 -2.690345048904418945e-01 -1.611488610506057739e-01 1.137238275259733200e-02 1.152714639902114868e-01 1.105018779635429382e-01 6.912498921155929565e-02 6.748904287815093994e-02 -1.384982764720916748e-01 1.076720431447029114e-01 1.567191928625106812e-01 1.250100731849670410e-01 2.080697566270828247e-02 -7.429856061935424805e-02 -2.259299457073211670e-01 1.942893564701080322e-01 -2.362958341836929321e-01 3.234467208385467529e-01 1.159945949912071228e-01 -1.465163826942443848e-01 -6.987872719764709473e-02 -3.068847060203552246e-01 6.163710355758666992e-02 1.392846703529357910e-01 -1.203132122755050659e-01 2.218722105026245117e-01 3.741676360368728638e-02 1.549956053495407104e-01 4.944070577621459961e-01 1.884338259696960449e-01
-2.674347534775733948e-02 -1.000224500894546509e-01 -1.288957148790359497e-01 5.460388027131557465e-03 1.193480193614959717e-01 1.898956596851348877e-01 5.106261465698480606e-03 -7.952101528644561768e-02 -1.225633621215820312e-01 -5.600120127201080322e-02 -2.654570937156677246e-01 2.416788041591644287e-01 -2.410086058080196381e-02 -2.858718931674957275e-01 -2.366514950990676880e-01 5.871530622243881226e-02 5.690786987543106079e-02 -6.063828617334365845e-02 4.071841388940811157e-02 -1.449200138449668884e-02 -1.084198988974094391e-02 -2.047440409660339355e-01 -2.157757282257080078e-01 -1.801821142435073853e-01 9.524571150541305542e-02 2.512137889862060547e-01 2.800071612000465393e-02 4.737014174461364746e-01 -1.275373697280883789e-01 9.163285791873931885e-02 4.185410439968109131e-01 1.230074185878038406e-02
2.932834923267364502e-01 -1.348040103912353516e-01 -3.163736313581466675e-02 -3.747184574604034424e-01 7.140728831291198730e-02 2.672225236892700195e-01 -3.412487730383872986e-02 -7.027890067547559738e-03 9.131891280412673950e-02 -6.202427670359611511e-02 -2.770500481128692627e-01 -7.194294780492782593e-02 -4.652206227183341980e-02 -1.884273588657379150e-01 -5.259542725980281830e-03 4.280406981706619263e-03 2.889889776706695557e-01 -4.586659744381904602e-02 5.685293674468994141e-02 -2.968466877937316895e-01 2.317762821912765503e-01 -3.068252801895141602e-01 9.130375087261199951e-02 1.755736768245697021e-01 1.353058069944381714e-01 1.915732324123382568e-01 2.755585126578807831e-02 -4.202684387564659119e-02 1.130027547478675842e-01 1.747499257326126099e-01 2.379807531833648682e-01 1.528868526220321655e-01
9.031957387924194336e-02 2.584253549575805664e-01 -5.364373698830604553e-02 -1.830852031707763672e-01 1.685378998517990112e-01 2.504779100418090820e-01 1.449727118015289307e-01 -6.013724487274885178e-03 9.933565557003021240e-02 -1.865095272660255432e-02 -5.176848173141479492e-02 -6.974993646144866943e-02 6.256943196058273315e-02 -7.868978381156921387e-02 1.274954974651336670e-01 1.604497134685516357e-01 7.721551693975925446e-03 -1.899673836305737495e-03 1.142969056963920593e-01 2.034918963909149170e-01 1.778453737497329712e-01 -1.653441935777664185e-01 -2.378761209547519684e-02 -2.388947084546089172e-02 1.572683304548263550e-01 6.698161959648132324e-01 -2.348973006010055542e-01 1.959837228059768677e-01 -1.226245015859603882e-01 -9.076039493083953857e-02 4.131283611059188843e-02 1.495315344072878361e-03
9.392681717872619629e-02 -1.188862249255180359e-01 -7.138880342245101929e-02 1.651055514812469482e-01 4.803059995174407959e-02 6.212035659700632095e-03 -1.275300085544586182e-01 1.911295205354690552e-01 -2.279789894819259644e-01 -1.680266708135604858e-01 -2.851389944553375244e-01 -8.252015709877014160e-02 1.106003820896148682e-01 -9.646804630756378174e-02 -2.410553395748138428e-01 -2.688066959381103516e-01 -2.871254691854119301e-03 8.709353208541870117e-02 -3.256567418575286865e-01 6.166050583124160767e-02 -8.661141246557235718e-02 -3.779993951320648193e-01 -1.946599483489990234e-01 -2.462305277585983276e-01 -7.490020990371704102e-02 2.340728342533111572e-01 -1.084357351064682007e-01 -8.739273250102996826e-02 -1.791664659976959229e-01 2.375007420778274536e-01 1.826025247573852539e-01 3.635211288928985596e-02
1.526889670640230179e-02 1.876068413257598877e-01 1.382199767976999283e-02 1.524852495640516281e-02 -1.067132800817489624e-01 2.208580225706100464e-01 -3.076481260359287262e-02 1.674009859561920166e-01 2.786782979965209961e-01 -4.938958585262298584e-02 -8.764068782329559326e-02 -1.046750042587518692e-02 2.772085964679718018e-01 -5.174461752176284790e-02 -1.773984730243682861e-01 -6.249478086829185486e-02 -2.386172860860824585e-01 5.065034609287977219e-03 1.404631435871124268e-01 2.038138359785079956e-01 -4.884002730250358582e-03 -2.049980014562606812e-01 -2.031767219305038452e-01 -2.605235278606414795e-01 -4.074654728174209595e-02 3.037573397159576416e-01 3.752972558140754700e-02 -6.078061833977699280e-02 -7.167924195528030396e-02 3.995972871780395508e-01 3.145477771759033203e-01 1.999981403350830078e-01
2.604432702064514160e-01 1.114173531532287598e-01 1.135266665369272232e-02 -2.076792120933532715e-01 -1.312071830034255981e-01 2.881601452827453613e-01 -4.101690649986267090e-02 1.663660746999084949e-03 -1.598618552088737488e-02 -1.207078471779823303e-01 -3.784730732440948486e-01 -1.598242074251174927e-01 3.659760057926177979e-01 8.504629880189895630e-02 6.949995458126068115e-02 -1.277941465377807617e-01 -3.591809421777725220e-02 -1.015305221080780029e-01 -7.245361059904098511e-02 3.623194694519042969e-01 9.174531698226928711e-02 -3.023162297904491425e-02 2.844574749469757080e-01 1.498870551586151123e-01 -4.402961954474449158e-02 1.161582320928573608e-01 -2.123370617628097534e-01 -7.498480845242738724e-03 6.056218966841697693e-02 -8.786705136299133301e-02 1.178256794810295105e-01 2.862382531166076660e-01
-7.685824763029813766e-03 2.781157614663243294e-03 1.690160930156707764e-01 -8.739899098873138428e-02 -4.729723930358886719e-02 1.698838621377944946e-01 1.556917577981948853e-01 2.576694488525390625e-01 1.089404989033937454e-02 -3.902498632669448853e-02 -1.540754586458206177e-01 -1.063893213868141174e-01 2.976843118667602539e-01 1.178761422634124756e-01 -1.208398789167404175e-01 8.744834363460540771e-02 -2.302234321832656860e-01 4.698555171489715576e-02 -1.027794405817985535e-01 7.874658703804016113e-02 2.781332731246948242e-01 -3.613171875476837158e-01 -2.899056673049926758e-02 -2.029070258140563965e-01 2.183755636215209961e-01 5.326988697052001953e-01 1.476290635764598846e-02 -4.479441791772842407e-03 -1.350883692502975464e-01 3.236822551116347313e-03 3.119778074324131012e-02 8.784031122922897339e-02
2.936802208423614502e-01 1.064697802066802979e-01 2.715639211237430573e-02 6.662711501121520996e-02 2.655194103717803955e-01 -8.457211405038833618e-02 -5.872842296957969666e-02 1.247506588697433472e-01 -8.747325278818607330e-03 7.054853439331054688e-02 -3.670058548450469971e-01 2.195036225020885468e-02 1.916658878326416016e-01 1.564178317785263062e-01 -1.628425121307373047e-01 -1.377692669630050659e-01 2.832320891320705414e-02 -7.559181749820709229e-02 -8.482616394758224487e-02 3.142705559730529785e-01 3.094325540587306023e-03 -4.901061058044433594e-01 9.919506497681140900e-03 2.116620093584060669e-01 2.948942780494689941e-02 1.234181821346282959e-01 -7.483993470668792725e-02 2.097858339548110962e-01 1.987585425376892090e-01 1.193475723266601562e-02 1.734247207641601562e-01 -1.435925066471099854e-01
2.213216945528984070e-02 -1.460701040923595428e-02 4.549985006451606750e-02 -2.140962481498718262e-01 1.848267614841461182e-01 1.855942159891128540e-01 2.316324505954980850e-03 -1.028965339064598083e-01 -2.951558828353881836e-01 6.027038022875785828e-02 -4.275374114513397217e-01 6.438899040222167969e-02 -4.009286314249038696e-02 -3.121539354324340820e-01 -6.795559078454971313e-02 -2.589210309088230133e-02 -2.111122459173202515e-01 -3.694140166044235229e-02 -1.155371367931365967e-01 8.038919419050216675e-02 1.867623180150985718e-01 -2.571521103382110596e-01 1.977012902498245239e-01 -3.888188302516937256e-01 -2.099504135549068451e-02 -7.282443344593048096e-02 5.495646223425865173e-02 1.523561179637908936e-01 -2.452742606401443481e-01 7.978971302509307861e-02 1.804614365100860596e-01 4.565355181694030762e-02
1.868768930435180664e-01 1.972826868295669556e-01 6.760777533054351807e-02 -1.745530217885971069e-01 2.337113916873931885e-01 6.174153462052345276e-02 -9.815409034490585327e-02 -1.393179595470428467e-01 -1.157589778304100037e-01 -5.052127875387668610e-03 -4.504805207252502441e-01 -2.851322107017040253e-02 5.639970675110816956e-02 -2.843640446662902832e-01 8.847145736217498779e-02 -2.118545919656753540e-01 7.464139163494110107e-02 -1.155273243784904480e-01 1.204593256115913391e-01 1.796842515468597412e-01 4.033695757389068604e-01 -1.855995655059814453e-01 -4.639506340026855469e-02 1.761166565120220184e-02 -2.200057208538055420e-01 1.463460773229598999e-01 -1.677653938531875610e-01 -1.335142850875854492e-01 -1.151977330446243286e-01 1.818559914827346802e-01 1.424063593149185181e-01 4.439803212881088257e-02
4.447427764534950256e-02 -6.967314332723617554e-02 4.431150108575820923e-02 -2.582149803638458252e-01 2.616423554718494415e-02 1.226400509476661682e-01 1.784646362066268921e-01 -3.689759671688079834e-01 1.071727573871612549e-01 -2.806360088288784027e-02 -8.187980204820632935e-02 -1.135396882891654968e-01 1.653828471899032593e-01 1.267035007476806641e-01 -2.765526622533798218e-02 -3.171231150627136230e-01 3.018697723746299744e-02 -1.342559009790420532e-01 1.072041690349578857e-01 1.964661292731761932e-02 2.954657971858978271e-01 -3.432493209838867188e-01 3.015266358852386475e-02 -1.476359814405441284e-01 -1.649724394083023071e-01 4.274489283561706543e-01 5.832611396908760071e-02 -2.343018054962158203e-01 4.935816302895545959e-02 6.084426864981651306e-02 1.199137270450592041e-01 1.296885460615158081e-01
4.684733450412750244e-01 -1.578221917152404785e-01 9.732245653867721558e-02 -1.070293486118316650e-01 1.398929953575134277e-01 1.044582501053810120e-01 -1.438274327665567398e-02 -9.559011459350585938e-02 -2.730993330478668213e-01 -2.359075546264648438e-01 9.153860062360763550e-02 -8.605849742889404297e-02 -1.982399672269821167e-01 8.503475040197372437e-02 -1.613760143518447876e-01 9.332503378391265869e-02 1.179513484239578247e-01 -1.130927205085754395e-01 1.313519924879074097e-01 5.331521853804588318e-02 -4.868337139487266541e-02 -1.838884055614471436e-01 5.802172049880027771e-02 -2.101420015096664429e-01 1.488971561193466187e-01 2.962772548198699951e-01 2.656093612313270569e-02 4.376057535409927368e-02 1.325309723615646362e-01 -1.217227205634117126e-01 4.214876890182495117e-01 -1.202335730195045471e-01
-9.809707105159759521e-02 -1.756705157458782196e-02 7.466946262866258621e-03 1.265161633491516113e-01 6.724081933498382568e-02 2.109727263450622559e-01 1.481888908892869949e-02 -1.720876544713973999e-01 -1.099232137203216553e-01 1.628860682249069214e-01 -2.213158309459686279e-01 1.332310289144515991e-01 -1.373654752969741821e-01 -1.282463520765304565e-01 7.323220372200012207e-02 -9.030118584632873535e-03 -2.002608776092529297e-01 9.133327007293701172e-02 -1.614802628755569458e-01 3.593467772006988525e-01 -2.231498621404170990e-02 -1.407128125429153442e-01 -3.764224424958229065e-02 -4.132698774337768555e-01 2.684401869773864746e-01 2.553164958953857422e-01 -3.279160708189010620e-02 2.280307561159133911e-01 1.479559987783432007e-01 2.377222627401351929e-01 2.839104533195495605e-01 5.956049636006355286e-02
7.358527183532714844e-02 -9.494980913586914539e-04 3.186931014060974121e-01 2.573907375335693359e-01 -1.052118837833404541e-02 2.618878483772277832e-01 1.301890462636947632e-01 -2.750753760337829590e-01 2.999544702470302582e-02 1.442070156335830688e-01 -4.437882304191589355e-01 8.707812428474426270e-02 1.755165606737136841e-01 -1.904796957969665527e-01 -2.034858316183090210e-01 2.128037065267562866e-02 -3.804114088416099548e-02 -5.342403054237365723e-02 6.016763299703598022e-02 1.241633072495460510e-01 -2.933198772370815277e-02 5.106560420244932175e-03 -4.202033393085002899e-03 -1.417862996459007263e-02 2.472351938486099243e-01 1.969193220138549805e-01 -2.412887364625930786e-01 6.939067691564559937e-02 -2.269878610968589783e-02 -3.185655549168586731e-02 3.571404218673706055e-01 -1.175727546215057373e-01
2.791479825973510742e-01 -2.350373715162277222e-01 -1.273235529661178589e-01 -7.098620408214628696e-04 -9.108384698629379272e-02 6.512672454118728638e-02 2.437912970781326294e-01 1.403249800205230713e-02 8.743980526924133301e-02 2.742956578731536865e-01 -3.822562396526336670e-01 2.366825938224792480e-02 -6.401658058166503906e-02 1.852210760116577148e-01 8.457104116678237915e-02 5.842988193035125732e-02 -2.406856417655944824e-01 -2.102682888507843018e-01 1.369321197271347046e-01 1.707933284342288971e-02 1.231247261166572571e-01 -1.926055252552032471e-01 1.184524670243263245e-01 1.270091086626052856e-01 -1.614219844341278076e-01 2.836151719093322754e-01 5.994294583797454834e-02 -1.199509017169475555e-02 3.257244080305099487e-02 -4.845738783478736877e-02 3.291088044643402100e-01 2.726931273937225342e-01
1.833522915840148926e-01 -1.780557185411453247e-01 1.358476653695106506e-02 -2.730915844440460205e-01 -9.147226810455322266e-02 7.437384873628616333e-02 -2.417676895856857300e-01 -2.548161447048187256e-01 9.591449052095413208e-03 -1.335904896259307861e-01 -1.315805912017822266e-01 1.741798073053359985e-01 1.293509304523468018e-01 1.509263664484024048e-01 3.990427777171134949e-02 1.087132990360260010e-01 -2.605482041835784912e-01 -1.482906937599182129e-01 3.510470688343048096e-01 -9.806173294782638550e-02 -1.825108826160430908e-01 -2.056368291378021240e-01 -2.511996030807495117e-01 -1.316633075475692749e-01 1.615003347396850586e-01 2.837072014808654785e-01 9.550268203020095825e-02 -6.222427263855934143e-02 -1.528932899236679077e-01 8.879306912422180176e-02 2.309383302927017212e-01 1.456177681684494019e-01
2.480681426823139191e-02 -4.746951535344123840e-02 -6.374740600585937500e-02 -9.119082987308502197e-02 -4.434546455740928650e-02 1.099308207631111145e-01 -1.165802478790283203e-01 -1.075621247291564941e-01 -3.377225622534751892e-02 -5.176564306020736694e-02 1.208024993538856506e-01 -1.636917740106582642e-01 1.146877184510231018e-01 -2.793042957782745361e-01 -8.901116251945495605e-02 6.654815375804901123e-02 -9.435533732175827026e-02 -1.738734990358352661e-01 6.166757270693778992e-02 1.082411408424377441e-01 -2.091511189937591553e-01 -4.387391805648803711e-01 1.183884963393211365e-01 1.056961193680763245e-01 2.716228552162647247e-02 2.996486425399780273e-01 3.288333415985107422e-01 3.406258672475814819e-02 3.122996911406517029e-02 1.414134651422500610e-01 5.081115365028381348e-01 -4.205631464719772339e-02
1.322712302207946777e-01 -1.272294074296951294e-01 4.342389479279518127e-02 -2.006417661905288696e-01 2.688286006450653076e-01 1.446053534746170044e-01 -5.193010345101356506e-02 -2.518953289836645126e-03 -1.138515919446945190e-01 7.401217520236968994e-02 -2.449995279312133789e-01 4.704776033759117126e-02 2.859063446521759033e-01 -6.769075244665145874e-02 1.576421111822128296e-01 2.494991384446620941e-02 -2.075926363468170166e-01 -1.322145760059356689e-02 -6.074259430170059204e-02 3.819798231124877930e-01 -2.487702295184135437e-02 6.995255500078201294e-02 -1.658868342638015747e-01 1.706126704812049866e-02 -2.836578153073787689e-02 4.250736236572265625e-01 -2.938095331192016602e-01 4.482146352529525757e-02 -2.342863827943801880e-01 2.052747458219528198e-02 2.134219855070114136e-01 1.973329186439514160e-01
4.272191226482391357e-02 9.178898483514785767e-02 1.217664219439029694e-03 -3.553476333618164062e-01 -8.396357297897338867e-02 2.587187290191650391e-01 -1.130476221442222595e-01 -5.637529119849205017e-02 -2.517770230770111084e-01 3.086862340569496155e-02 -3.033318221569061279e-01 -1.689924299716949463e-01 1.613175570964813232e-01 -5.093328282237052917e-02 -3.416158258914947510e-02 -7.399854809045791626e-02 -1.515439301729202271e-01 9.454052150249481201e-02 1.177906543016433716e-01 6.201054900884628296e-02 -3.120132982730865479e-01 -9.033177793025970459e-02 9.575870633125305176e-02 -4.104245007038116455e-01 -1.839187741279602051e-02 1.475633978843688965e-01 -1.759165823459625244e-01 2.566842595115303993e-03 -9.649100899696350098e-02 6.683506816625595093e-02 2.560681998729705811e-01 -2.969699800014495850e-01
-1.921380497515201569e-02 7.032719999551773071e-02 1.494564265012741089e-01 -3.376270458102226257e-02 4.507645592093467712e-02 -3.505313023924827576e-02 2.943973541259765625e-01 -1.165350377559661865e-01 -4.528808966279029846e-02 -7.521222531795501709e-02 9.711752831935882568e-02 -3.081909380853176117e-02 3.729839622974395752e-01 -2.125961631536483765e-01 1.652839593589305878e-02 -3.601965680718421936e-02 -7.902525365352630615e-02 -3.281086087226867676e-01 -9.368409961462020874e-02 9.660535305738449097e-02 3.906720783561468124e-03 -4.761013686656951904e-01 7.870157808065414429e-02 -8.251253515481948853e-03 2.102821022272109985e-01 1.325216889381408691e-01 -1.325309574604034424e-01 -7.041408121585845947e-02 1.276971399784088135e-01 2.676144540309906006e-01 3.505489230155944824e-01 6.042794138193130493e-02
5.773179605603218079e-02 -1.727965176105499268e-01 -3.652713494375348091e-03 -1.869495809078216553e-01 3.421369940042495728e-03 9.511058032512664795e-02 -4.042734801769256592e-01 -2.895979583263397217e-01 -1.667088270187377930e-01 -1.674311012029647827e-01 -2.426107078790664673e-01 -2.420060783624649048e-01 6.197586283087730408e-02 -7.961884886026382446e-02 -3.127482533454895020e-02 -2.697246372699737549e-01 -7.408814132213592529e-02 -1.911667436361312866e-01 2.285926192998886108e-01 -5.986112728714942932e-02 -1.862515211105346680e-01 -3.054044544696807861e-01 7.015629112720489502e-02 1.389314085245132446e-01 1.466299295425415039e-01 1.700402945280075073e-01 -3.501707105897367001e-04 -2.509537898004055023e-02 -6.780462712049484253e-02 2.171102166175842285e-01 2.392156422138214111e-01 -9.089714288711547852e-02
4.940737783908843994e-02 1.364146471023559570e-01 1.174401044845581055e-01 -1.324136108160018921e-01 1.982682347297668457e-01 1.568613946437835693e-01 -6.645843386650085449e-02 1.284296661615371704e-01 1.305132955312728882e-01 4.751523956656455994e-02 -1.014321949332952499e-02 -1.225728075951337814e-03 9.503743797540664673e-02 7.508211582899093628e-02 -1.050917580723762512e-01 -1.553421933203935623e-02 1.102729141712188721e-01 1.212672293186187744e-01 -1.598090529441833496e-01 3.413387835025787354e-01 -1.943751871585845947e-01 -4.302609562873840332e-01 -1.399996578693389893e-01 -1.944731324911117554e-01 1.353987902402877808e-01 4.157347381114959717e-01 -3.254142403602600098e-01 -3.417887911200523376e-02 1.687567830085754395e-01 5.463928356766700745e-02 1.745302379131317139e-01 8.971171826124191284e-02
1.714549809694290161e-01 -2.481492757797241211e-01 1.711019128561019897e-01 -1.961099952459335327e-01 -1.637980192899703979e-01 8.927203714847564697e-02 -1.882953643798828125e-01 1.338084936141967773e-01 1.371258646249771118e-01 -1.264676898717880249e-01 -3.054419755935668945e-01 8.468568325042724609e-03 3.049139976501464844e-01 -1.457368768751621246e-02 2.693982422351837158e-01 -1.757528334856033325e-01 1.203085575252771378e-02 -2.173236012458801270e-01 4.908222705125808716e-02 -1.253958344459533691e-01 1.651788651943206787e-01 -2.671670317649841309e-01 8.007766306400299072e-02 -6.258521974086761475e-02 -6.752414256334304810e-02 1.442936062812805176e-02 6.585303694009780884e-02 -2.096096277236938477e-01 -1.100616306066513062e-01 1.464050561189651489e-01 3.956060409545898438e-01 1.035648584365844727e-01
-4.818543326109647751e-03 8.214576542377471924e-02 7.998445630073547363e-02 -1.274105161428451538e-01 2.268896698951721191e-01 8.908249437808990479e-02 1.261153165251016617e-02 -2.416376620531082153e-01 -3.319824337959289551e-01 -6.499933451414108276e-02 -3.860674202442169189e-01 -1.298722922801971436e-01 -2.108378410339355469e-01 -2.006230652332305908e-01 -5.454901605844497681e-02 -9.577596932649612427e-02 -1.204593256115913391e-01 -1.132798716425895691e-01 1.004722267389297485e-01 1.168031245470046997e-01 1.915555149316787720e-01 -3.549509644508361816e-01 -1.658324599266052246e-01 -3.530146181583404541e-01 -1.307850778102874756e-01 1.213899403810501099e-01 -1.226147264242172241e-01 7.665938884019851685e-02 -1.189559102058410645e-01 1.137882545590400696e-01 1.510206311941146851e-01 8.301680535078048706e-02
8.360593020915985107e-02 1.810454130172729492e-01 -2.455995082855224609e-01 5.931852757930755615e-02 -1.928029209375381470e-01 3.307174518704414368e-02 -6.652124226093292236e-02 -2.755360305309295654e-01 -5.112829059362411499e-02 1.213459223508834839e-01 -1.755411922931671143e-01 -2.931892313063144684e-02 2.191767245531082153e-01 -6.331972032785415649e-02 2.119038254022598267e-01 -8.771523088216781616e-02 6.090439390391111374e-03 -1.520367562770843506e-01 -1.701570004224777222e-01 8.142458647489547729e-02 -1.711704283952713013e-01 -2.369542419910430908e-01 -5.483864992856979370e-02 -1.013185828924179077e-01 3.243131935596466064e-01 3.031813800334930420e-01 -2.588150836527347565e-02 8.721688389778137207e-02 7.185005233623087406e-04 -8.274326473474502563e-02 4.368569850921630859e-01 2.521986961364746094e-01
-1.622439473867416382e-01 2.577170357108116150e-02 -1.322308033704757690e-01 -2.469302117824554443e-01 4.925078898668289185e-02 2.370309829711914062e-01 -2.315974235534667969e-01 -2.568799443542957306e-02 -1.562187075614929199e-01 1.730865687131881714e-01 -9.298376739025115967e-02 -1.402747482061386108e-01 2.164301723241806030e-01 -3.865190595388412476e-02 1.718674004077911377e-01 1.413279622793197632e-01 -2.085944861173629761e-01 -2.348401099443435669e-01 7.462138682603836060e-02 2.355953454971313477e-01 -1.374921500682830811e-01 -1.747286766767501831e-01 1.610802561044692993e-01 -9.058408439159393311e-02 1.786936074495315552e-01 2.507711946964263916e-01 -3.982747718691825867e-02 6.828654557466506958e-02 8.151832967996597290e-03 -9.690495580434799194e-02 4.421283304691314697e-01 -2.275732010602951050e-01
-1.610215306282043457e-01 -6.166777387261390686e-02 -4.270605277270078659e-03 -9.255965240299701691e-03 -3.167092800140380859e-02 1.562583297491073608e-01 1.405882537364959717e-01 -2.170963585376739502e-02 -1.203553155064582825e-01 -5.644732736982405186e-04 -3.282565176486968994e-01 5.954042449593544006e-02 -2.214325368404388428e-01 9.433735907077789307e-02 4.798797890543937683e-02 -5.974703654646873474e-02 -1.124114170670509338e-01 -3.186627477407455444e-02 -1.327300071716308594e-01 2.828316986560821533e-01 -1.720779687166213989e-01 -3.968377783894538879e-02 -1.971916854381561279e-01 -2.871701121330261230e-01 8.732729405164718628e-02 3.739309310913085938e-01 -1.655854582786560059e-01 7.063288241624832153e-02 7.493440806865692139e-02 3.953848481178283691e-01 3.052096068859100342e-01 -1.901753842830657959e-01
1.542207896709442139e-01 -1.001134216785430908e-01 -8.772541582584381104e-02 -1.110573709011077881e-01 -3.292308449745178223e-01 -2.627023495733737946e-04 -7.878958433866500854e-02 9.601298719644546509e-02 -2.998374402523040771e-01 4.021940380334854126e-02 -1.218599602580070496e-01 9.448543936014175415e-02 6.391269713640213013e-02 -4.853427037596702576e-02 -6.139700859785079956e-02 8.386470377445220947e-02 1.943703368306159973e-02 1.171354204416275024e-01 -1.856986135244369507e-01 2.920934855937957764e-01 3.232732415199279785e-01 -3.536512553691864014e-01 -5.647349730134010315e-02 -4.238323867321014404e-02 7.602879405021667480e-02 2.094876766204833984e-01 -1.258113831281661987e-01 2.936657071113586426e-01 -4.061052948236465454e-02 1.793936938047409058e-01 3.422238230705261230e-01 1.366023123264312744e-01
1.069914475083351135e-01 7.545329630374908447e-02 8.569219708442687988e-02 1.221999302506446838e-01 2.507804632186889648e-01 2.261770218610763550e-01 -1.219717115163803101e-01 -1.583034098148345947e-01 -2.399080991744995117e-01 6.706199795007705688e-02 -7.440297305583953857e-02 -2.013888955116271973e-01 -1.874762922525405884e-01 3.160732686519622803e-01 -2.304106764495372772e-02 -6.898363120853900909e-03 4.214957728981971741e-02 -1.824631243944168091e-01 5.703507736325263977e-02 3.405209183692932129e-01 1.791647672653198242e-01 -3.006466329097747803e-01 2.425192669034004211e-02 -2.757204510271549225e-02 -1.020177602767944336e-01 4.599997997283935547e-01 -9.899254143238067627e-02 -1.576346307992935181e-01 -4.561357945203781128e-02 1.389320641756057739e-01 1.062545459717512131e-02 8.099480718374252319e-02
5.783159136772155762e-01 -1.892820447683334351e-01 1.901366561651229858e-01 -1.395957469940185547e-01 7.303832471370697021e-02 2.979205548763275146e-02 6.649171561002731323e-02 3.175594285130500793e-02 -1.559264510869979858e-01 -4.797965660691261292e-02 -3.225202262401580811e-01 -2.299381345510482788e-01 6.097323819994926453e-02 -1.231101006269454956e-01 -2.434691935777664185e-01 -1.067117527127265930e-01 1.280252039432525635e-01 -8.751572668552398682e-02 2.828061580657958984e-02 -3.820826113224029541e-02 -1.678039729595184326e-01 -1.660002581775188446e-02 9.444165043532848358e-03 -5.149393156170845032e-02 2.239066641777753830e-03 7.656095921993255615e-02 -1.528453379869461060e-01 -1.694150567054748535e-01 -1.838470548391342163e-01 -1.098824068903923035e-01 3.555163741111755371e-01 -4.133703559637069702e-02
1.160079687833786011e-01 2.725128270685672760e-02 1.332413256168365479e-01 -1.303186416625976562e-01 -1.042226403951644897e-01 1.650056093931198120e-01 -6.196208298206329346e-02 3.026461601257324219e-01 -8.482038229703903198e-02 4.701229929924011230e-02 1.873075366020202637e-01 1.771054789423942566e-02 2.693486511707305908e-01 7.339219748973846436e-02 -3.894686698913574219e-02 1.822184026241302490e-01 -6.549688428640365601e-02 -3.191690146923065186e-02 -1.149009391665458679e-01 1.899240911006927490e-01 -1.547797322273254395e-01 -3.829587697982788086e-01 -8.437311649322509766e-02 -1.667488962411880493e-01 -2.460427768528461456e-02 3.455089330673217773e-01 -1.649266779422760010e-01 -1.295833140611648560e-01 -2.366265952587127686e-01 2.323297560214996338e-01 3.509605526924133301e-01 5.333985388278961182e-02
2.786345966160297394e-02 7.751098275184631348e-02 1.182443648576736450e-01 -6.166822463274002075e-02 2.598916552960872650e-02 2.558038532733917236e-01 1.564283221960067749e-01 9.983944892883300781e-02 -1.599003970623016357e-01 -2.155707776546478271e-02 7.104818522930145264e-02 -1.539286375045776367e-01 1.325048059225082397e-01 1.228452101349830627e-01 -8.803711831569671631e-02 -4.990920424461364746e-02 2.345153838396072388e-01 1.834612339735031128e-01 1.205525547266006470e-01 1.445795148611068726e-01 2.430275641381740570e-02 -1.441570371389389038e-01 -1.677875518798828125e-01 2.263021767139434814e-01 -1.342217922210693359e-01 5.081262588500976562e-01 -2.325666546821594238e-01 -1.317559089511632919e-02 -3.259775042533874512e-02 2.141147553920745850e-01 3.700038790702819824e-01 1.952165812253952026e-01
1.520764976739883423e-01 1.027624458074569702e-01 1.890637278556823730e-01 -6.542968750000000000e-02 -6.539340317249298096e-02 -5.830319132655858994e-04 -3.311786800622940063e-02 1.622962802648544312e-01 -2.023568302392959595e-01 -1.407021377235651016e-02 -1.187336444854736328e-01 1.020990088582038879e-01 5.743794143199920654e-02 1.811349648050963879e-03 3.614146262407302856e-02 -1.338392943143844604e-01 2.154965847730636597e-01 7.113070040941238403e-02 7.606912404298782349e-02 2.486117631196975708e-01 -1.378593128174543381e-02 -5.007656216621398926e-01 2.837565541267395020e-01 -5.333618260920047760e-03 -2.738311290740966797e-01 2.242185920476913452e-01 3.739891052246093750e-01 8.406785130500793457e-02 1.887959428131580353e-02 2.845874987542629242e-02 2.786022126674652100e-01 6.935390084981918335e-02
2.973861694335937500e-01 7.453374564647674561e-02 2.211653068661689758e-02 -2.192259132862091064e-01 -7.545369863510131836e-02 5.664930865168571472e-02 7.986227422952651978e-02 -1.362612843513488770e-01 -7.281140983104705811e-02 1.673677712678909302e-01 -5.115984678268432617e-01 -1.152201443910598755e-01 1.416700035333633423e-01 -1.998374313116073608e-01 -8.639069646596908569e-02 -1.218751445412635803e-01 1.919142007827758789e-01 -3.311734199523925781e-01 1.061808988451957703e-01 2.104023993015289307e-01 -1.193783897906541824e-02 -2.710164152085781097e-02 -3.075562417507171631e-02 8.056724816560745239e-02 9.512997418642044067e-02 8.497808873653411865e-02 -2.151996493339538574e-01 -2.554697096347808838e-01 -2.589613758027553558e-02 3.132582455873489380e-02 2.788840234279632568e-01 1.237971931695938110e-01
3.252259641885757446e-02 4.276865348219871521e-02 1.341948509216308594e-01 -2.826558426022529602e-02 2.745690569281578064e-02 2.683559656143188477e-01 2.420862615108489990e-01 2.738542854785919189e-01 -5.448963865637779236e-02 -5.198147520422935486e-02 -6.354843080043792725e-02 -1.021220088005065918e-01 1.692709624767303467e-01 1.232268065214157104e-01 -1.183746084570884705e-01 1.279100403189659119e-02 -2.573882341384887695e-01 -1.903096027672290802e-02 -1.825243532657623291e-01 -3.154570935294032097e-03 2.019403278827667236e-01 -3.524513244628906250e-01 1.187963038682937622e-01 -1.401129364967346191e-01 1.815319657325744629e-01 5.547890663146972656e-01 -3.492043912410736084e-02 1.206012368202209473e-01 -9.463437646627426147e-02 -1.789746806025505066e-02 3.340527415275573730e-02 1.679294109344482422e-01
2.568442821502685547e-01 1.144973039627075195e-01 9.151824563741683960e-02 -2.601999044418334961e-01 1.006409078836441040e-01 -1.289335489273071289e-01 -2.617383897304534912e-01 -1.372467577457427979e-01 -3.702196758240461349e-03 1.298711597919464111e-01 -4.330470040440559387e-02 1.912854760885238647e-01 2.002284973859786987e-01 6.191946100443601608e-03 1.298208627849817276e-02 2.209928072988986969e-02 2.012046985328197479e-02 -3.330047428607940674e-01 5.438680946826934814e-02 2.330702096223831177e-01 -1.726813465356826782e-01 -4.750890135765075684e-01 -1.103423759341239929e-01 -1.690776795148849487e-01 1.192993819713592529e-01 5.048258230090141296e-02 1.208750717341899872e-02 -2.688059210777282715e-02 -1.529330611228942871e-01 -2.822862192988395691e-02 3.472618460655212402e-01 -8.555692434310913086e-02
2.979016602039337158e-01 -3.585152700543403625e-02 1.953926831483840942e-01 -6.230796128511428833e-02 2.191886603832244873e-01 5.576439434662461281e-04 -1.606708019971847534e-01 6.938288360834121704e-02 -3.123605810105800629e-02 2.908150665462017059e-02 -1.259536743164062500e-01 -9.577978402376174927e-02 1.861046999692916870e-01 -3.325005769729614258e-01 1.474330574274063110e-01 -4.319036006927490234e-02 -4.074031412601470947e-01 -1.037543192505836487e-01 6.192748993635177612e-02 1.306573152542114258e-01 -5.593533068895339966e-02 -2.345380485057830811e-01 1.667539328336715698e-01 -9.846502542495727539e-02 2.257834076881408691e-01 -6.343907117843627930e-02 8.639817126095294952e-03 2.105418592691421509e-01 2.656969428062438965e-02 1.644237041473388672e-01 3.773026764392852783e-01 1.754741370677947998e-01
1.618559509515762329e-01 1.411320418119430542e-01 1.348121017217636108e-01 -1.600102335214614868e-01 7.743881642818450928e-02 4.508523643016815186e-02 1.207103133201599121e-01 1.006072238087654114e-01 2.600265108048915863e-02 1.228582039475440979e-01 -4.439153149724006653e-02 8.227136731147766113e-02 3.211725652217864990e-01 4.953940957784652710e-02 -1.630001813173294067e-01 1.804943829774856567e-01 -3.492513298988342285e-02 3.268035054206848145e-01 -2.028527557849884033e-01 2.603547573089599609e-01 1.796868890523910522e-01 -4.071996510028839111e-01 1.778360903263092041e-01 -8.791639655828475952e-02 1.905348002910614014e-01 1.648431420326232910e-01 -7.410812377929687500e-02 -5.154091864824295044e-03 5.449190735816955566e-02 2.565273046493530273e-01 3.030156493186950684e-01 6.422154605388641357e-02
5.343142896890640259e-03 3.104010224342346191e-02 -1.339426487684249878e-01 -2.587828636169433594e-01 -5.498730763792991638e-02 7.353153824806213379e-02 -1.221402287483215332e-01 -9.469148516654968262e-02 -3.751252591609954834e-01 -4.453049972653388977e-02 -2.764661610126495361e-01 -2.305066138505935669e-01 1.568903028964996338e-01 7.392778992652893066e-02 -8.049584180116653442e-02 1.230351254343986511e-02 -2.610347606241703033e-02 -9.460632503032684326e-02 -8.911857008934020996e-02 2.476590871810913086e-01 -2.291355729103088379e-01 -1.676988750696182251e-01 -6.011424120515584946e-03 -4.109394177794456482e-02 -2.081917077302932739e-01 3.917235732078552246e-01 1.216452568769454956e-02 -3.003802001476287842e-01 -1.022152528166770935e-01 -1.301997601985931396e-01 1.449423730373382568e-01 2.756241559982299805e-01
1.359269618988037109e-01 -1.328258812427520752e-01 -1.288944035768508911e-01 1.279799342155456543e-01 -9.999614208936691284e-02 9.350869804620742798e-02 5.750327836722135544e-03 -2.518553733825683594e-01 1.726944744586944580e-02 1.044774875044822693e-01 -4.048007428646087646e-01 -2.190181985497474670e-02 -2.498853579163551331e-02 -4.566704109311103821e-02 -9.418746083974838257e-02 -2.526952326297760010e-01 2.427030652761459351e-01 -1.506662517786026001e-01 -2.063277512788772583e-01 4.950322583317756653e-02 3.223390504717826843e-02 -3.556059896945953369e-01 -2.537341117858886719e-01 -1.682242900133132935e-01 -1.198422610759735107e-01 2.776055037975311279e-01 -3.205345943570137024e-02 -2.480280548334121704e-01 -1.913299113512039185e-01 7.981291413307189941e-02 1.712384223937988281e-01 1.568886041641235352e-01
2.499293684959411621e-01 -6.383379548788070679e-02 -4.881665855646133423e-02 -1.787835210561752319e-01 -1.151408329606056213e-01 3.190678656101226807e-01 2.514381706714630127e-01 -3.169925510883331299e-02 -5.400490388274192810e-02 1.470482647418975830e-01 -1.405585408210754395e-01 -1.178365871310234070e-01 2.531273961067199707e-01 2.680582404136657715e-01 -1.255516409873962402e-01 -9.664198756217956543e-02 1.056649684906005859e-01 1.862646192312240601e-01 -2.431254386901855469e-01 1.995061337947845459e-02 6.293658167123794556e-02 -3.226066380739212036e-02 2.327851764857769012e-02 4.645153507590293884e-02 -2.285263985395431519e-01 4.387800991535186768e-01 5.208977311849594116e-02 -4.444079846143722534e-02 -8.186503499746322632e-02 1.674195826053619385e-01 2.801342606544494629e-01 1.577874720096588135e-01
3.393611907958984375e-01 2.913006581366062164e-02 -3.050826862454414368e-02 8.598881214857101440e-02 -9.829531610012054443e-02 1.284857373684644699e-02 1.967461705207824707e-01 7.411416620016098022e-02 -2.327337414026260376e-01 1.341270506381988525e-01 -5.012993812561035156e-01 1.769277602434158325e-01 4.770465567708015442e-02 -2.691119313240051270e-01 -2.474879622459411621e-01 -2.435019761323928833e-01 -1.586440205574035645e-01 -2.288297414779663086e-01 2.274316400289535522e-01 7.501614093780517578e-02 9.535118937492370605e-02 -1.522188782691955566e-01 6.710043549537658691e-02 -1.375555247068405151e-01 3.245829790830612183e-02 9.385253489017486572e-02 -8.694258332252502441e-02 5.920180678367614746e-02 9.794820845127105713e-02 -2.926430478692054749e-02 2.224420458078384399e-01 1.432574819773435593e-02
1.631011664867401123e-01 1.863909959793090820e-01 -1.003757938742637634e-01 -4.228925332427024841e-02 -1.673847436904907227e-02 1.924921758472919464e-02 2.273598462343215942e-01 7.607537508010864258e-02 -4.194601438939571381e-03 7.047640159726142883e-03 -3.091326169669628143e-02 -2.452958561480045319e-02 2.467833310365676880e-01 -2.582984976470470428e-02 -3.117821551859378815e-02 2.128223180770874023e-01 -6.891576200723648071e-02 2.906121909618377686e-01 -1.839825361967086792e-01 1.138475313782691956e-01 1.286690775305032730e-02 -4.622020125389099121e-01 -6.615006178617477417e-02 -1.141510307788848877e-01 2.811090089380741119e-02 4.244746565818786621e-01 -2.404915541410446167e-01 1.118500828742980957e-01 4.377923533320426941e-02 8.988141268491744995e-02 3.154633939266204834e-01 1.765121370553970337e-01
4.097103178501129150e-01 -4.194071888923645020e-01 2.010801881551742554e-01 -1.640469282865524292e-01 5.543359369039535522e-02 -9.006066620349884033e-02 7.378000020980834961e-02 4.622882977128028870e-02 1.231680065393447876e-01 -1.004687622189521790e-01 -1.131888031959533691e-01 8.120465278625488281e-02 8.975058048963546753e-02 -4.982632026076316833e-02 -4.545811191201210022e-02 -6.696104258298873901e-02 3.354946151375770569e-02 5.471809580922126770e-02 2.553827874362468719e-02 7.478844374418258667e-02 4.270278289914131165e-02 -4.898862540721893311e-01 -1.459511369466781616e-01 -1.067974865436553955e-01 9.207759797573089600e-02 1.216285526752471924e-01 -2.289215624332427979e-01 -1.598068773746490479e-01 3.396287187933921814e-02 7.939178496599197388e-02 2.526618242263793945e-01 -2.257731854915618896e-01
3.328169286251068115e-01 6.531964987516403198e-02 1.598122417926788330e-01 -5.583636462688446045e-02 1.558687984943389893e-01 -2.388103157281875610e-01 8.793371170759201050e-02 -1.993194669485092163e-01 -3.241644799709320068e-02 -3.320725634694099426e-02 -1.157537475228309631e-01 -2.538178265094757080e-01 3.603155016899108887e-01 -7.232881337404251099e-02 -2.481553554534912109e-01 1.158803105354309082e-01 -1.172268688678741455e-01 -1.868762671947479248e-01 8.895876258611679077e-02 3.001280687749385834e-02 -2.209502011537551880e-01 -2.878512144088745117e-01 2.313859015703201294e-02 1.026993393898010254e-01 4.677851870656013489e-02 2.406377345323562622e-01 -2.917881496250629425e-02 -3.922417387366294861e-02 1.643955409526824951e-01 2.730836272239685059e-01 2.685954570770263672e-01 -3.179317340254783630e-02
-1.249940469861030579e-01 2.182595431804656982e-01 4.411699622869491577e-02 -1.707711666822433472e-01 1.151797771453857422e-01 1.276293545961380005e-01 -6.554020941257476807e-02 -7.935438305139541626e-02 -1.332486420869827271e-01 1.502784807235002518e-02 -4.422943890094757080e-01 -8.670561015605926514e-02 -8.476179093122482300e-02 -1.839653253555297852e-01 -1.085397684619238134e-06 -3.874404728412628174e-02 3.068154118955135345e-02 -1.982245147228240967e-01 2.158661037683486938e-01 1.338590532541275024e-01 4.180350899696350098e-01 -2.506595551967620850e-01 1.173455175012350082e-02 -3.089022450149059296e-02 -2.758338451385498047e-01 1.845590174198150635e-01 -5.759581178426742554e-02 -1.446621268987655640e-01 -1.981838792562484741e-01 1.975032389163970947e-01 2.068773061037063599e-01 -5.413009598851203918e-02
7.760864496231079102e-02 1.822218149900436401e-01 2.126704752445220947e-01 1.192969456315040588e-01 -5.519941821694374084e-02 1.799203604459762573e-01 -7.760151475667953491e-02 -7.334040850400924683e-02 -1.480436474084854126e-01 -1.241999492049217224e-01 -2.271992564201354980e-01 -5.854505673050880432e-02 1.607139110565185547e-01 -2.368423640727996826e-01 4.547774419188499451e-02 -1.103476583957672119e-01 4.978966340422630310e-02 -1.506215780973434448e-01 2.744288556277751923e-02 -1.291999220848083496e-01 2.102535516023635864e-01 -1.371490955352783203e-01 1.442644298076629639e-01 5.060197412967681885e-02 2.616662383079528809e-01 3.275532722473144531e-01 4.785275831818580627e-02 -1.879219263792037964e-01 1.894233822822570801e-01 3.648680150508880615e-01 3.927677571773529053e-01 1.710937544703483582e-02
5.179635807871818542e-02 1.512978076934814453e-01 1.675803214311599731e-01 -7.603623718023300171e-02 -1.203003376722335815e-01 2.516540884971618652e-02 -1.170401051640510559e-01 -5.780747625976800919e-03 -1.425361186265945435e-01 -5.201165005564689636e-02 -2.340765595436096191e-01 1.325812637805938721e-01 1.591902375221252441e-01 -3.131035864353179932e-01 -1.076287478208541870e-01 -1.019235327839851379e-01 7.704062014818191528e-02 -1.225277483463287354e-01 1.402571499347686768e-01 2.991099096834659576e-02 9.184915572404861450e-02 -7.700368762016296387e-02 1.490842103958129883e-01 2.987406216561794281e-02 1.005443334579467773e-01 3.254812955856323242e-01 6.336046755313873291e-02 -7.116720080375671387e-02 1.845374107360839844e-01 5.165024399757385254e-01 4.064453840255737305e-01 2.885131351649761200e-02
1.175565086305141449e-02 -3.137008547782897949e-01 -2.067163027822971344e-02 -1.195273362100124359e-02 -2.219499349594116211e-01 1.043304875493049622e-01 -9.963554888963699341e-02 -1.468267142772674561e-01 -1.638677865266799927e-01 9.084965288639068604e-02 -1.756801009178161621e-01 2.471367716789245605e-01 -3.316424041986465454e-02 8.086843788623809814e-02 -2.991572953760623932e-02 -1.011087447404861450e-01 1.093265563249588013e-01 4.493426904082298279e-02 4.552531242370605469e-02 -5.826261639595031738e-02 -3.731152415275573730e-01 -3.577362596988677979e-01 1.735047996044158936e-01 -1.019776761531829834e-01 1.089336499571800232e-01 2.189616262912750244e-01 -5.234173312783241272e-02 -1.946319192647933960e-01 -7.493863999843597412e-02 2.141309082508087158e-01 4.139652848243713379e-01 1.142294853925704956e-01
2.345128208398818970e-01 6.756504625082015991e-02 2.472455799579620361e-02 -1.756530255079269409e-01 2.158532291650772095e-02 8.215672522783279419e-02 -1.812966763973236084e-01 -2.676473557949066162e-01 -7.102871686220169067e-02 -1.740905195474624634e-01 -2.158740609884262085e-01 -2.851320207118988037e-01 1.480865478515625000e-01 5.994721129536628723e-02 -7.243181020021438599e-02 -2.418343871831893921e-01 -1.359215825796127319e-01 -4.150468111038208008e-01 3.315410017967224121e-01 6.980594992637634277e-02 -1.177248731255531311e-01 -1.553342342376708984e-01 3.314854577183723450e-02 -7.228319533169269562e-03 1.513599306344985962e-01 2.959714271128177643e-02 -5.044477432966232300e-02 -1.019261777400970459e-01 -1.119501963257789612e-01 1.901343762874603271e-01 3.374668657779693604e-01 2.809157408773899078e-02
-6.876196712255477905e-02 6.122865527868270874e-02 1.721235178411006927e-02 -1.069383919239044189e-01 -3.379328176379203796e-02 4.211957156658172607e-01 -8.424432575702667236e-02 -2.306773792952299118e-03 -2.631297148764133453e-02 -2.674966752529144287e-01 -1.844743490219116211e-01 -1.229048147797584534e-01 -1.433714777231216431e-01 1.624616086483001709e-01 -1.228949278593063354e-01 -1.626803129911422729e-01 -2.133016586303710938e-01 -2.115702480077743530e-01 6.307470053434371948e-02 3.256534039974212646e-02 -1.631387695670127869e-02 -1.423688828945159912e-01 2.531357109546661377e-01 -1.332462579011917114e-01 7.145817577838897705e-02 2.439657151699066162e-01 -1.459809094667434692e-01 1.315787583589553833e-01 -2.528086900711059570e-01 -5.718327686190605164e-02 3.554475605487823486e-01 -2.996666133403778076e-01
2.668684720993041992e-01 -2.915447652339935303e-01 2.369595617055892944e-01 -2.448767274618148804e-01 1.374196857213973999e-01 -9.138389676809310913e-02 1.427077800035476685e-01 1.256358027458190918e-01 -4.587613046169281006e-02 -1.244156658649444580e-01 -1.678697615861892700e-01 1.422513127326965332e-01 -2.051133429631590843e-03 -1.135602965950965881e-01 -1.160269305109977722e-01 -1.092400476336479187e-01 1.539311259984970093e-01 -6.037035584449768066e-02 -9.676847606897354126e-02 8.098436146974563599e-02 5.112441256642341614e-02 -5.385747551918029785e-01 9.637643396854400635e-02 -3.343344926834106445e-01 2.005860507488250732e-01 2.773601375520229340e-02 -4.175229370594024658e-02 6.734910607337951660e-02 -3.150879172608256340e-03 1.339743137359619141e-01 1.934045851230621338e-01 -1.827624067664146423e-02
2.532601356506347656e-01 -3.722362592816352844e-02 1.318952161818742752e-02 -2.149598747491836548e-01 9.179182350635528564e-02 1.344359368085861206e-01 -2.697640471160411835e-02 -3.261825814843177795e-02 -2.261882126331329346e-01 -9.163852781057357788e-02 -2.658955156803131104e-01 1.000678986310958862e-01 3.686440885066986084e-01 -3.447103314101696014e-03 1.036411002278327942e-01 2.107027769088745117e-01 -1.235307082533836365e-01 -1.080113500356674194e-01 3.624012321233749390e-02 1.921938657760620117e-01 -1.551839858293533325e-01 -6.358090788125991821e-02 -1.167709007859230042e-01 1.315079480409622192e-01 -1.539855897426605225e-01 3.936951458454132080e-01 -3.001456260681152344e-01 5.066903680562973022e-02 -1.328840255737304688e-01 2.124011330306529999e-02 2.293466180562973022e-01 2.493542730808258057e-01
2.079287767410278320e-01 -4.028577357530593872e-02 2.996989339590072632e-02 -9.651433676481246948e-02 2.192837148904800415e-01 3.057092726230621338e-01 -6.723981350660324097e-04 -8.919006586074829102e-02 -4.144951999187469482e-01 -9.860792756080627441e-02 -1.923941075801849365e-01 3.527701497077941895e-01 1.440480798482894897e-01 -1.013637557625770569e-01 -1.119628176093101501e-01 6.671712547540664673e-02 1.004850193858146667e-01 -2.513061463832855225e-01 2.232222259044647217e-01 1.272425707429647446e-02 -1.764084547758102417e-01 -2.444876134395599365e-01 -1.788564175367355347e-01 -1.615568250417709351e-01 1.887333244085311890e-01 6.306756287813186646e-03 5.371724814176559448e-02 9.509757906198501587e-02 -4.200018942356109619e-02 5.226062983274459839e-02 2.813607454299926758e-01 3.086321055889129639e-02
1.714146584272384644e-01 -1.330930590629577637e-01 -8.674623072147369385e-02 7.864446938037872314e-02 -7.089988887310028076e-02 -1.059859991073608398e-03 2.490469627082347870e-02 -5.448842793703079224e-02 -1.000775955617427826e-02 1.060256958007812500e-01 -4.100626707077026367e-01 1.057773008942604065e-01 -1.655529998242855072e-02 1.185758933424949646e-01 -1.323353201150894165e-01 -3.332808613777160645e-01 1.907033771276473999e-01 4.950876906514167786e-02 4.187191370874643326e-03 1.593482643365859985e-01 1.741465553641319275e-02 -4.262085258960723877e-01 -2.470691949129104614e-01 -1.573250889778137207e-01 -1.818302124738693237e-01 5.874858796596527100e-02 -2.524410001933574677e-02 -1.900850683450698853e-01 -2.278771549463272095e-01 1.240374669432640076e-01 2.921648919582366943e-01 1.975723057985305786e-01
1.026284415274858475e-02 -1.139656454324722290e-02 1.537082642316818237e-01 4.137552168685942888e-04 1.158180832862854004e-01 1.060840934514999390e-01 2.037308067083358765e-01 1.139366105198860168e-01 2.536072395741939545e-02 1.722280234098434448e-01 -2.919686436653137207e-01 1.026785094290971756e-02 -1.922939270734786987e-01 1.192563623189926147e-01 1.840721932239830494e-03 2.349402606487274170e-01 -2.798750698566436768e-01 -9.740255773067474365e-02 -4.197578504681587219e-02 3.007701933383941650e-01 -1.399407386779785156e-01 -2.136681601405143738e-02 1.596335023641586304e-01 1.129158493131399155e-02 8.374179899692535400e-02 4.218939542770385742e-01 9.247165173292160034e-02 -5.510551854968070984e-03 -3.689649105072021484e-01 2.377036809921264648e-01 2.509861290454864502e-01 -3.726267721503973007e-03
2.528744339942932129e-01 -9.919210523366928101e-02 8.101353794336318970e-02 -2.200149148702621460e-01 7.465108484029769897e-02 -1.601703092455863953e-02 -1.766090542078018188e-01 3.682959079742431641e-02 -2.123621106147766113e-01 5.643457919359207153e-02 -1.199052333831787109e-01 4.713531583547592163e-02 9.267646819353103638e-02 8.763649314641952515e-02 1.288753151893615723e-01 8.608929067850112915e-02 -1.006617397069931030e-01 -4.256210625171661377e-01 8.351799100637435913e-02 1.263157427310943604e-01 -2.838688194751739502e-01 -2.943997681140899658e-01 6.295350193977355957e-02 -3.357567787170410156e-01 3.724685609340667725e-01 6.910181790590286255e-02 -1.166541352868080139e-01 2.998488396406173706e-02 -6.404432468116283417e-03 -5.059638246893882751e-02 2.621528804302215576e-01 1.387791801244020462e-02
-1.354505773633718491e-02 -1.358708292245864868e-01 -1.669177860021591187e-01 -1.356254965066909790e-01 -1.733313202857971191e-01 2.124543339014053345e-01 -1.184656322002410889e-01 -1.708143204450607300e-01 -1.826977543532848358e-02 2.483318299055099487e-01 -1.372048854827880859e-01 -2.162314392626285553e-02 1.601894199848175049e-02 -1.560810953378677368e-01 1.632454693317413330e-01 -2.154016196727752686e-01 1.125146634876728058e-02 1.024306640028953552e-01 -1.518508791923522949e-01 9.118867665529251099e-02 -1.280854940414428711e-01 -1.780235916376113892e-01 2.495078891515731812e-01 -2.142649143934249878e-01 3.562814295291900635e-01 3.370710313320159912e-01 -1.625846634851768613e-04 7.524949312210083008e-02 -1.537334173917770386e-01 3.541466891765594482e-01 2.100481986999511719e-01 1.015223935246467590e-02
2.020125538110733032e-01 -5.315620824694633484e-02 2.825672924518585205e-02 -6.385929882526397705e-02 4.406400769948959351e-02 1.951228976249694824e-01 1.063063461333513260e-02 2.005932182073593140e-01 1.976098567247390747e-01 1.259772628545761108e-01 -1.470842957496643066e-01 -2.730027437210083008e-01 1.981430947780609131e-01 6.586860865354537964e-02 2.543657124042510986e-01 9.649813175201416016e-02 -2.099671214818954468e-01 -2.386658266186714172e-02 -2.005310058593750000e-01 -3.465348854660987854e-02 -1.425256878137588501e-01 -2.128293067216873169e-01 1.495171785354614258e-01 -4.659296199679374695e-02 2.675297558307647705e-01 3.132525682449340820e-01 -8.330015093088150024e-02 7.433865219354629517e-02 -3.674757182598114014e-01 1.782932430505752563e-01 2.703380286693572998e-01 6.439580768346786499e-02
3.637798875570297241e-02 1.201251801103353500e-02 2.789759822189807892e-02 -3.348383307456970215e-01 -1.850527338683605194e-02 2.484848797321319580e-01 -5.836971849203109741e-02 1.228682473301887512e-01 1.152588054537773132e-01 7.947653532028198242e-02 2.578920684754848480e-02 2.086653374135494232e-03 1.834163963794708252e-01 2.337877601385116577e-01 -1.392538845539093018e-01 -1.371670141816139221e-02 -1.082121431827545166e-01 9.445488452911376953e-02 -3.304129242897033691e-01 2.989912629127502441e-01 6.314482074230909348e-03 -3.792355656623840332e-01 2.231089174747467041e-01 -1.120517551898956299e-01 8.529438823461532593e-02 1.921999454498291016e-01 -1.587294787168502808e-01 -8.357445895671844482e-02 -2.314958572387695312e-01 3.178383409976959229e-02 3.181908428668975830e-01 1.387930959463119507e-01
1.621140241622924805e-01 4.359866678714752197e-02 1.735993921756744385e-01 -2.164921015501022339e-01 -1.589441113173961639e-02 -1.691703796386718750e-01 6.361636519432067871e-02 2.071036212146282196e-02 -1.017337143421173096e-01 3.457675874233245850e-01 -2.137955427169799805e-01 2.765750885009765625e-01 -1.034239213913679123e-02 -9.536844491958618164e-02 -3.845281302928924561e-01 -3.262520954012870789e-02 -7.835986465215682983e-02 -2.273131310939788818e-01 1.568234711885452271e-01 -5.685935914516448975e-02 7.281219214200973511e-02 -1.683088839054107666e-01 5.540860816836357117e-02 -9.912727773189544678e-02 1.819916516542434692e-01 3.856467306613922119e-01 8.942494541406631470e-02 4.984803963452577591e-03 -3.096731603145599365e-01 1.580384746193885803e-02 1.574558317661285400e-01 -9.088615328073501587e-02
1.692035119049251080e-03 7.455564104020595551e-03 7.190302759408950806e-02 -1.586762666702270508e-01 -2.026632875204086304e-01 8.919984102249145508e-02 9.566812962293624878e-02 -2.003058791160583496e-01 -1.116364896297454834e-01 -1.857834681868553162e-02 -9.100393205881118774e-02 5.304512381553649902e-02 3.785373270511627197e-01 1.763130724430084229e-01 -6.051578372716903687e-02 9.820289164781570435e-02 -4.221218079328536987e-02 -2.221342772245407104e-01 -5.011959373950958252e-02 -1.710776798427104950e-02 2.908730208873748779e-01 -1.119216755032539368e-01 -5.043579731136560440e-04 -3.200105205178260803e-02 -1.111211702227592468e-01 2.942161560058593750e-01 1.524632573127746582e-01 7.733530551195144653e-02 -1.610252112150192261e-01 2.952171266078948975e-01 4.596886038780212402e-01 -2.346969395875930786e-01
3.199456632137298584e-01 -2.417707741260528564e-01 -1.641575396060943604e-01 -2.327202260494232178e-01 8.063254505395889282e-02 -1.301041571423411369e-03 -5.645023286342620850e-02 -3.030179440975189209e-01 -2.198137640953063965e-01 -2.683348581194877625e-02 -1.874747872352600098e-01 1.704907119274139404e-01 1.207414865493774414e-01 -1.404961794614791870e-01 -2.480020225048065186e-01 -2.790462970733642578e-01 -1.210128664970397949e-01 4.548422247171401978e-02 4.375142976641654968e-03 -2.437280118465423584e-01 2.499863319098949432e-02 -1.923844963312149048e-01 1.508343666791915894e-01 2.270484901964664459e-02 1.870495378971099854e-01 3.187919855117797852e-01 2.996441535651683807e-02 -1.619433984160423279e-02 -8.378726243972778320e-02 1.810049563646316528e-01 2.048946171998977661e-01 -1.142119839787483215e-01
5.144584551453590393e-02 8.313508331775665283e-02 -4.580370709300041199e-02 -1.450542956590652466e-01 1.119169890880584717e-01 4.103721976280212402e-01 -1.729075014591217041e-01 -1.570336967706680298e-01 -1.916280537843704224e-01 -1.386423259973526001e-01 -3.200872838497161865e-01 3.476543724536895752e-02 1.846731305122375488e-01 -1.317781805992126465e-01 3.864083811640739441e-02 -2.363493293523788452e-01 -1.424493938684463501e-01 -1.476011127233505249e-01 2.235999107360839844e-01 1.304978281259536743e-01 -2.704974710941314697e-01 8.016822487115859985e-02 -7.857765257358551025e-02 -1.610189378261566162e-01 -2.592152357101440430e-02 2.729533426463603973e-02 -7.812846451997756958e-03 7.840014249086380005e-02 -1.920938491821289062e-01 -1.207109540700912476e-02 4.287941157817840576e-01 -1.185237020254135132e-01
2.979469597339630127e-01 1.490144878625869751e-01 1.448757350444793701e-01 1.069608982652425766e-02 1.046325787901878357e-01 2.118353396654129028e-01 4.568083211779594421e-02 1.694327443838119507e-01 -1.240199133753776550e-01 -1.196055188775062561e-01 -4.308948218822479248e-01 2.115576565265655518e-01 -1.145282536745071411e-01 -1.260165870189666748e-01 -1.202071979641914368e-01 -1.985697634518146515e-02 -2.541697025299072266e-02 -2.377952039241790771e-01 3.129160106182098389e-01 -5.525603424757719040e-03 6.982574611902236938e-02 -1.589135080575942993e-01 1.741562969982624054e-02 -3.261638581752777100e-01 2.950670421123504639e-01 2.017663791775703430e-02 -5.984679982066154480e-02 -1.603581607341766357e-01 -1.427485793828964233e-01 1.293543279170989990e-01 1.745832711458206177e-01 -3.218818455934524536e-02
1.681729555130004883e-01 4.811956360936164856e-02 1.689225733280181885e-01 -1.666640192270278931e-01 -2.795436680316925049e-01 2.803936600685119629e-01 -4.764919728040695190e-02 1.405940055847167969e-01 -3.642317652702331543e-02 -1.610771566629409790e-01 -2.730087041854858398e-01 1.591459065675735474e-01 4.783537387847900391e-01 5.545746907591819763e-02 1.340778768062591553e-01 -4.727436602115631104e-02 8.786871284246444702e-02 -6.031750515103340149e-02 -3.182847797870635986e-02 1.911089569330215454e-01 2.421885915100574493e-02 -1.714354902505874634e-01 1.231656968593597412e-01 1.737454682588577271e-01 -2.165024168789386749e-02 2.474171519279479980e-01 -9.571867436170578003e-02 2.118615508079528809e-01 3.886708244681358337e-02 -1.217005252838134766e-01 1.855482757091522217e-01 2.536438107490539551e-01
2.134090512990951538e-01 -6.091097369790077209e-02 2.625250257551670074e-02 -6.912355870008468628e-02 4.312410578131675720e-02 3.558466136455535889e-01 -3.122747838497161865e-01 5.794557556509971619e-02 -5.352244153618812561e-02 -3.361264988780021667e-02 -3.469196856021881104e-01 -4.610013589262962341e-02 1.114229857921600342e-02 -5.693868175148963928e-02 -7.699971646070480347e-02 -2.601693384349346161e-03 -6.511139124631881714e-02 3.356214985251426697e-02 3.857861757278442383e-01 3.047267533838748932e-02 3.166839778423309326e-01 -2.798051014542579651e-02 3.337766826152801514e-01 -2.012127786874771118e-01 1.055669486522674561e-01 1.773795783519744873e-01 -2.906473875045776367e-01 -1.317067891359329224e-01 2.720569260418415070e-02 3.642984107136726379e-02 1.292077004909515381e-01 9.413544833660125732e-02
-9.066285938024520874e-02 -2.154052704572677612e-01 5.806171894073486328e-02 -2.031698357313871384e-03 1.065900027751922607e-01 -2.373339682817459106e-01 9.211455285549163818e-02 -1.047566607594490051e-01 -1.308635771274566650e-01 1.264518797397613525e-01 -4.136174023151397705e-01 -7.220809161663055420e-02 2.375935167074203491e-01 -1.053578555583953857e-01 4.144790768623352051e-02 2.317011058330535889e-01 -5.661958083510398865e-02 -8.314678072929382324e-02 1.464994251728057861e-01 1.400307565927505493e-02 1.742638796567916870e-01 -2.893029749393463135e-01 1.625573039054870605e-01 6.132219359278678894e-02 9.560132026672363281e-02 1.910670101642608643e-01 6.007372867316007614e-03 -1.765581816434860229e-01 -1.210967730730772018e-02 3.131493031978607178e-01 2.560246586799621582e-01 3.253538906574249268e-01
1.937985420227050781e-01 -9.355613589286804199e-02 3.205358609557151794e-02 -1.062153801321983337e-01 2.797635495662689209e-01 2.421567738056182861e-01 -1.188296973705291748e-01 -3.420394286513328552e-02 -1.568492949008941650e-01 -5.027823522686958313e-02 -2.971027493476867676e-01 -1.675649285316467285e-01 -9.635481238365173340e-02 -1.169721931219100952e-01 1.020534485578536987e-01 7.748305052518844604e-02 -1.205335836857557297e-02 -1.750487089157104492e-01 -1.657211780548095703e-01 3.817708492279052734e-01 2.875227928161621094e-01 -1.930969357490539551e-01 -1.175573766231536865e-01 6.344835460186004639e-02 2.499265223741531372e-02 3.312585353851318359e-01 1.311468183994293213e-01 -7.849125564098358154e-02 1.807163506746292114e-01 -6.750965863466262817e-02 9.791371971368789673e-02 2.898241579532623291e-01
4.448184370994567871e-01 3.875549137592315674e-02 -1.119438908062875271e-03 -1.122156381607055664e-01 1.084061637520790100e-01 2.617531716823577881e-01 1.862392574548721313e-01 9.361536055803298950e-02 -1.828396022319793701e-01 -1.072409152984619141e-01 -2.925812304019927979e-01 -1.509522348642349243e-01 4.824930801987648010e-02 -3.812647983431816101e-02 7.108207326382398605e-03 2.106753289699554443e-01 -1.687619537115097046e-01 -1.677993126213550568e-02 -2.008765041828155518e-01 3.577288091182708740e-01 -1.351264212280511856e-02 3.304766491055488586e-03 1.270794570446014404e-01 1.006575077772140503e-01 -7.171770185232162476e-02 2.208901792764663696e-01 -2.783388197422027588e-01 -1.109027564525604248e-01 -5.190889714867807925e-05 4.564276710152626038e-02 1.439080238342285156e-01 2.696835398674011230e-01
1.443702131509780884e-01 1.275370419025421143e-01 2.830070443451404572e-02 -1.357622146606445312e-01 8.740245364606380463e-03 3.243950903415679932e-01 -6.069925054907798767e-02 -2.229762226343154907e-01 1.971444934606552124e-01 -9.394466131925582886e-02 -1.986681818962097168e-01 2.618768513202667236e-01 -4.596380889415740967e-02 -1.022042632102966309e-01 -2.275931835174560547e-01 -1.277673542499542236e-01 1.025756075978279114e-01 5.563042126595973969e-03 -5.621497705578804016e-02 3.387277424335479736e-01 6.835136096924543381e-03 -1.197403296828269958e-01 5.858996510505676270e-02 -2.517297565937042236e-01 1.769856810569763184e-01 8.582051098346710205e-02 6.475459784269332886e-02 5.771707743406295776e-02 1.713628768920898438e-01 4.511988162994384766e-01 1.799785643815994263e-01 1.653491109609603882e-01
1.557175964117050171e-01 1.208465546369552612e-01 1.963057667016983032e-01 -1.277489662170410156e-01 -3.677529469132423401e-02 5.143876373767852783e-02 -1.159904375672340393e-01 -1.571473032236099243e-01 1.147615257650613785e-03 1.612330973148345947e-02 -1.339426729828119278e-03 -1.993831396102905273e-01 1.773450523614883423e-01 -2.855146229267120361e-01 -2.327184230089187622e-01 7.834056764841079712e-02 -8.497370034456253052e-02 -1.824386604130268097e-02 -5.496659502387046814e-02 1.218080520629882812e-01 -2.089179158210754395e-01 -1.073220744729042053e-01 1.236431077122688293e-01 8.491376787424087524e-02 1.945675015449523926e-01 1.098964512348175049e-01 4.570099338889122009e-02 2.942142784595489502e-01 1.349843144416809082e-01 3.391996026039123535e-01 5.101450681686401367e-01 1.252171546220779419e-01
-2.425597012042999268e-01 2.760389149188995361e-01 1.851514875888824463e-01 -1.308552920818328857e-01 2.877504229545593262e-01 1.817386597394943237e-02 6.433203071355819702e-02 -1.608805060386657715e-01 -3.413557112216949463e-01 -1.200426742434501648e-01 -2.562537789344787598e-01 -1.928621232509613037e-01 -1.759782060980796814e-02 4.392691701650619507e-02 -9.605626761913299561e-02 -1.906485855579376221e-01 2.609977684915065765e-02 -1.068766042590141296e-01 -7.351182401180267334e-02 -8.767039328813552856e-02 2.192699164152145386e-01 -2.087374031543731689e-01 -1.168115958571434021e-01 -1.756488233804702759e-01 1.467016935348510742e-01 2.053939998149871826e-01 -1.326050907373428345e-01 1.809541881084442139e-01 -1.339805126190185547e-01 7.248493842780590057e-03 3.492218554019927979e-01 5.886304378509521484e-02
-1.655153483152389526e-01 2.023530155420303345e-01 2.893498726189136505e-02 -2.435926049947738647e-01 -1.963407099246978760e-01 2.705891430377960205e-01 -1.981239914894104004e-01 7.070393115282058716e-02 1.716364026069641113e-01 1.336644142866134644e-01 -1.618054807186126709e-01 -1.160144880414009094e-01 1.243937984108924866e-01 -1.578920930624008179e-01 -1.944232918322086334e-02 -3.152223229408264160e-01 -2.135146409273147583e-01 1.489274762570858002e-02 3.634389489889144897e-02 6.461655348539352417e-02 -1.701631844043731689e-01 -2.208039760589599609e-01 -6.564775854349136353e-02 -1.547056734561920166e-01 -2.771124430000782013e-02 1.708607971668243408e-01 -6.671892106533050537e-02 -7.911434024572372437e-02 -9.750085324048995972e-02 3.781073689460754395e-01 3.714117705821990967e-01 8.336632163263857365e-04
3.172184228897094727e-01 5.703031644225120544e-02 -2.280594222247600555e-02 -2.132792919874191284e-01 -2.001044712960720062e-02 -2.156896740198135376e-01 2.135163545608520508e-02 -7.374928146600723267e-02 -1.418689824640750885e-02 -1.252803355455398560e-01 -7.338398694992065430e-02 -1.733801676891744137e-03 1.287421584129333496e-01 -5.095010157674551010e-03 1.678639203310012817e-01 -7.277174293994903564e-02 1.216864399611949921e-02 1.633692085742950439e-01 6.033988669514656067e-03 -7.920418679714202881e-02 -2.587664127349853516e-01 -4.296878874301910400e-01 4.023149143904447556e-03 -1.924912072718143463e-02 2.014566212892532349e-01 3.052759170532226562e-01 -1.182752400636672974e-01 5.898023024201393127e-02 3.709965348243713379e-01 -3.259894996881484985e-02 3.844385743141174316e-01 -5.540674179792404175e-02
1.507328301668167114e-01 -1.179231330752372742e-01 -1.608082503080368042e-01 -2.830191552639007568e-01 -1.591025888919830322e-01 6.802401691675186157e-02 -2.315837889909744263e-01 -3.535905480384826660e-02 -1.010287851095199585e-01 1.057140603661537170e-01 -1.185377836227416992e-01 2.573255300521850586e-01 3.339416906237602234e-02 -2.283192798495292664e-02 -8.196042478084564209e-02 -1.086418777704238892e-01 -1.966663151979446411e-01 -1.313669085502624512e-01 -3.597448021173477173e-02 -8.141893893480300903e-02 4.623191058635711670e-01 -3.386326432228088379e-01 9.876151382923126221e-02 3.448046371340751648e-02 6.113813072443008423e-02 2.735312283039093018e-01 -8.124663680791854858e-02 -1.985339634120464325e-02 -1.879142671823501587e-01 2.939056158065795898e-01 1.912135779857635498e-01 6.137065216898918152e-02
-6.375193595886230469e-02 1.532115191221237183e-01 1.245856061577796936e-01 -1.296954303979873657e-01 1.480814069509506226e-01 1.435755342245101929e-01 -4.000859335064888000e-02 9.982866048812866211e-02 -1.354670971632003784e-01 1.091919466853141785e-01 -1.161569282412528992e-01 -2.399912625551223755e-01 1.022701263427734375e-01 9.682801365852355957e-02 1.781316250562667847e-01 1.485743559896945953e-02 -1.255020648241043091e-01 1.694409102201461792e-01 1.889118254184722900e-01 3.270682096481323242e-01 -1.660852134227752686e-01 -3.071345388889312744e-01 8.177065849304199219e-02 2.014034390449523926e-01 8.605784177780151367e-02 1.405012011528015137e-01 -1.580731868743896484e-01 1.084017157554626465e-01 -3.236815035343170166e-01 1.149630993604660034e-01 3.971330225467681885e-01 1.923237890005111694e-01
1.274231169372797012e-02 5.720074102282524109e-02 7.793672382831573486e-03 -9.254883974790573120e-02 -2.056651711463928223e-01 4.824936687946319580e-01 8.845113962888717651e-02 -1.548967137932777405e-02 1.339993923902511597e-01 -1.067570876330137253e-02 -2.790736556053161621e-01 7.475486397743225098e-02 -1.967319995164871216e-01 -1.110781654715538025e-01 -2.644261904060840607e-02 -3.117988118901848793e-03 -2.769020199775695801e-01 -1.452484130859375000e-01 4.455081745982170105e-02 2.023385465145111084e-01 -1.777685135602951050e-01 -2.221927940845489502e-01 -3.835948407649993896e-01 -7.179038226604461670e-02 1.132804751396179199e-01 2.602163851261138916e-01 -1.244212165474891663e-01 -1.272032707929611206e-01 -1.742507331073284149e-02 1.905387490987777710e-01 1.691149622201919556e-01 -1.022660732269287109e-02
3.050436079502105713e-01 -5.115150660276412964e-02 -2.130692154169082642e-01 -2.200356125831604004e-01 -7.983145117759704590e-02 1.483185291290283203e-01 1.812737733125686646e-01 -2.033171802759170532e-01 -1.332306116819381714e-01 1.896280199289321899e-01 -3.502220809459686279e-01 -5.549067165702581406e-03 1.525814533233642578e-01 -1.154422461986541748e-01 -1.095877289772033691e-01 2.791589498519897461e-01 5.476623307913541794e-03 7.240846008062362671e-02 2.808878757059574127e-02 -6.894590705633163452e-02 -3.659019991755485535e-02 -4.508530348539352417e-02 1.631157547235488892e-01 -9.771247208118438721e-02 -2.361140549182891846e-01 2.015920877456665039e-01 1.051955390721559525e-02 -9.809217602014541626e-02 -2.245955169200897217e-01 1.471095979213714600e-01 3.845775723457336426e-01 -1.689902991056442261e-01
-3.709238767623901367e-02 -6.755419075489044189e-02 2.511483132839202881e-01 9.980101883411407471e-02 8.469655364751815796e-02 3.366127237677574158e-02 6.183319538831710815e-02 1.853287406265735626e-02 4.286602884531021118e-02 5.022267624735832214e-02 -5.299819707870483398e-01 -1.540000438690185547e-01 7.950746268033981323e-02 2.286145277321338654e-02 -1.435818970203399658e-01 -2.016725689172744751e-01 1.973513662815093994e-01 -3.066155612468719482e-01 2.498684376478195190e-01 3.871652856469154358e-02 -1.984889432787895203e-02 -2.729738354682922363e-01 2.670727670192718506e-01 2.086014747619628906e-01 5.555152148008346558e-02 2.168842405080795288e-01 -1.864636689424514771e-01 6.523014511913061142e-03 7.415369898080825806e-02 -7.833093404769897461e-02 2.039896696805953979e-01 8.146078884601593018e-02
1.910862177610397339e-01 2.020588368177413940e-01 1.746544241905212402e-01 -1.303923130035400391e-01 1.060619577765464783e-01 2.209294438362121582e-01 1.750970333814620972e-01 8.530839346349239349e-03 -8.443719148635864258e-02 -1.362408846616744995e-01 -8.458480983972549438e-02 -6.173907592892646790e-02 3.621156215667724609e-01 1.227998808026313782e-01 -1.820992976427078247e-01 8.752529323101043701e-02 2.877644263207912445e-02 3.517232239246368408e-01 -5.180880427360534668e-02 1.686434894800186157e-01 7.756699621677398682e-02 -2.212909013032913208e-01 2.290750667452812195e-02 -1.458014696836471558e-01 2.035922855138778687e-01 1.836550980806350708e-01 -4.822001606225967407e-02 -1.149533689022064209e-02 -9.937048703432083130e-02 6.865393370389938354e-02 3.731206953525543213e-01 3.111287653446197510e-01
1.250931620597839355e-01 -1.584014147520065308e-01 2.675502598285675049e-01 1.589534282684326172e-01 -1.472629010677337646e-01 8.226173371076583862e-02 -6.659841164946556091e-03 -3.272856473922729492e-01 -1.637802273035049438e-01 1.690559983253479004e-01 -3.912831842899322510e-01 2.394341528415679932e-01 1.508580148220062256e-02 -1.487101893872022629e-02 -1.758776456117630005e-01 -2.440971322357654572e-02 1.272204965353012085e-01 -1.489268392324447632e-01 2.235015928745269775e-01 9.478034079074859619e-02 -4.951528459787368774e-02 -1.261404156684875488e-01 -4.448708146810531616e-03 -1.591979712247848511e-01 3.244161307811737061e-01 2.050942778587341309e-01 -1.781695783138275146e-01 1.103356182575225830e-01 1.278827488422393799e-01 1.326149702072143555e-01 2.466416060924530029e-01 -4.423733800649642944e-02
[truncated: 3,268,846 more chars]
