# Supplementary material for: The Language of Innovation
Source: PLoS One. 2020 Apr 30;15(4):e0230107. doi: 10.1371/journal.pone.0230107 (PMC7194493; doi:10.1371/journal.pone.0230107)
Supplement: S6 File — (GZ) [file pone.0230107.s006.tar.gz › 1984-1988/V2Run_14_VS_4500_embeddings1984-1988ED32.txt]

-1.058163121342658997e-01 -5.488188937306404114e-02 2.313113808631896973e-01 -3.317046165466308594e-02 -1.995463967323303223e-01 1.021231412887573242e-01 -2.985712327063083649e-02 -8.145782351493835449e-02 -1.879173666238784790e-01 6.705017387866973877e-02 -3.117568790912628174e-01 1.523889899253845215e-01 1.473335772752761841e-01 -1.299096345901489258e-01 5.031757801771163940e-02 -9.862633049488067627e-02 5.373013615608215332e-01 -4.200907796621322632e-02 1.520074605941772461e-01 -2.128515690565109253e-01 4.055438935756683350e-02 -6.035093683749437332e-03 -3.099748790264129639e-01 -1.724138259887695312e-01 -1.732497066259384155e-01 -7.225262373685836792e-02 1.660609543323516846e-01 1.970652043819427490e-01 8.401663601398468018e-02 7.968772202730178833e-02 -9.866508841514587402e-02 2.262578010559082031e-01
-2.020613104104995728e-01 -2.812504395842552185e-02 1.924197375774383545e-01 1.661463230848312378e-01 1.189202293753623962e-01 1.821707040071487427e-01 -1.804711967706680298e-01 -2.660863399505615234e-01 -3.473920002579689026e-02 -3.583857044577598572e-02 -3.669064939022064209e-01 -1.821338385343551636e-01 -1.248896718025207520e-01 -1.619882583618164062e-01 -1.268683671951293945e-01 3.920649290084838867e-01 1.711798012256622314e-01 1.626914292573928833e-01 3.277533128857612610e-02 -2.304186671972274780e-01 -9.976598620414733887e-02 1.762480475008487701e-02 -2.361065745353698730e-01 8.853717148303985596e-02 -5.628383159637451172e-02 2.755060195922851562e-01 -1.081753820180892944e-01 1.861712634563446045e-01 1.417870968580245972e-01 6.698366254568099976e-02 1.303032934665679932e-01 1.016288623213768005e-01
-8.506243675947189331e-02 -3.939509391784667969e-02 2.616661489009857178e-01 -3.166930004954338074e-02 -1.856356160715222359e-03 4.173655509948730469e-01 5.510182306170463562e-02 -2.712656557559967041e-01 -1.160227730870246887e-01 -2.305013537406921387e-01 -3.323780000209808350e-01 2.215841226279735565e-02 -7.938642054796218872e-02 -6.526407599449157715e-02 -7.205297052860260010e-02 5.709269270300865173e-02 -3.472005203366279602e-02 3.452042639255523682e-01 2.986901104450225830e-01 -1.305244714021682739e-01 8.615987747907638550e-02 8.443000167608261108e-02 -5.226018652319908142e-02 1.768823862075805664e-01 2.299595177173614502e-01 1.276326179504394531e-01 -1.957366168498992920e-01 3.380254283547401428e-02 -3.070758096873760223e-02 2.829829156398773193e-01 -8.535702526569366455e-02 4.713071137666702271e-02
-8.889734745025634766e-02 -1.982661895453929901e-02 1.574583947658538818e-01 -1.053094863891601562e-01 -3.877513110637664795e-02 1.550109833478927612e-01 -2.074857987463474274e-02 -1.116208881139755249e-01 4.141046479344367981e-02 1.811348199844360352e-01 1.444086804986000061e-02 -1.736672222614288330e-01 -1.357425898313522339e-01 -1.085822656750679016e-01 7.427868992090225220e-02 6.240728497505187988e-02 2.485992610454559326e-01 2.147856801748275757e-01 7.342902570962905884e-02 -4.350082874298095703e-01 -4.055819939821958542e-03 3.607546389102935791e-01 -2.722017467021942139e-01 1.131312400102615356e-01 -1.306436657905578613e-01 1.082242727279663086e-01 7.964829355478286743e-02 2.397828549146652222e-01 4.045642018318176270e-01 1.862202584743499756e-01 -2.636012388393282890e-03 4.784613475203514099e-02
-1.575875431299209595e-01 -1.821795850992202759e-01 3.235214352607727051e-01 1.336171180009841919e-01 6.224022805690765381e-02 3.660705983638763428e-01 9.611564874649047852e-02 -1.397739499807357788e-01 -2.976901130750775337e-03 2.057467848062515259e-01 -1.061584427952766418e-01 -3.352409899234771729e-01 1.533136516809463501e-01 1.184445396065711975e-01 8.499450981616973877e-02 -1.285542100667953491e-01 2.238381952047348022e-01 1.668700575828552246e-01 3.539203479886054993e-02 -1.170297041535377502e-01 1.196737587451934814e-02 2.426342815160751343e-01 -5.327293276786804199e-02 1.204314455389976501e-01 3.768442198634147644e-02 -1.231827959418296814e-01 -2.575469613075256348e-01 7.233387231826782227e-02 3.317362964153289795e-01 1.450084745883941650e-01 -1.506116986274719238e-01 1.197844967246055603e-01
-3.427215814590454102e-01 -4.109457507729530334e-02 2.493871301412582397e-01 5.913118645548820496e-02 1.024665832519531250e-01 2.415779680013656616e-01 1.649103686213493347e-02 -4.079001843929290771e-01 -1.013278290629386902e-01 2.608098983764648438e-01 5.360340699553489685e-02 -1.428038775920867920e-01 -9.532571583986282349e-02 1.563592851161956787e-01 9.341581165790557861e-02 1.816411316394805908e-01 2.432578355073928833e-01 1.017050594091415405e-01 3.574921488761901855e-01 -1.082106977701187134e-01 3.177260607481002808e-02 1.223634853959083557e-01 8.887262083590030670e-03 2.161216735839843750e-01 -1.863551437854766846e-01 1.437425985932350159e-02 -3.150212019681930542e-02 -1.069703325629234314e-01 1.506545990705490112e-01 2.325823158025741577e-01 -7.227194309234619141e-02 4.068718105554580688e-02
-9.170045703649520874e-02 -2.285521477460861206e-01 2.914531528949737549e-01 1.071703210473060608e-01 -1.411687582731246948e-02 2.059577554464340210e-01 2.267932444810867310e-01 -3.794311881065368652e-01 -8.255612850189208984e-02 -7.371535897254943848e-02 -3.074866235256195068e-01 6.530087441205978394e-02 -3.002167493104934692e-02 1.679315716028213501e-01 8.832968771457672119e-02 3.762370347976684570e-02 1.431711018085479736e-01 -2.154818503186106682e-03 2.075777649879455566e-01 -1.130878329277038574e-01 7.851907610893249512e-02 8.787754923105239868e-02 -3.199773132801055908e-01 2.764968276023864746e-01 7.339984923601150513e-02 -2.873087227344512939e-01 -1.754401028156280518e-01 1.383288502693176270e-01 2.135478854179382324e-01 8.736756630241870880e-03 -1.490637101233005524e-02 -5.166096240282058716e-02
-1.124981716275215149e-01 2.069868706166744232e-02 -3.005893900990486145e-02 2.207082062959671021e-01 -9.026788920164108276e-02 8.399130403995513916e-02 6.429753452539443970e-02 -1.572603583335876465e-01 -1.503138542175292969e-01 3.366972133517265320e-02 -3.150579631328582764e-01 -7.162714004516601562e-02 -1.939914971590042114e-01 -8.591841161251068115e-02 -1.062449291348457336e-01 -5.588331818580627441e-02 2.463780343532562256e-01 1.253267228603363037e-01 2.731010913848876953e-01 -2.536741495132446289e-01 -3.979136422276496887e-02 2.596587538719177246e-01 -3.322936594486236572e-01 -1.545819547027349472e-02 -1.899773627519607544e-01 2.345709651708602905e-01 3.303267657756805420e-01 9.591805189847946167e-02 2.917699813842773438e-01 5.043764039874076843e-02 -2.114565484225749969e-02 1.145738586783409119e-01
-1.127764731645584106e-01 -4.417245741933584213e-03 3.087437748908996582e-01 9.029882960021495819e-03 -1.558657735586166382e-01 -1.103330329060554504e-01 -1.766669154167175293e-01 -1.251769512891769409e-01 2.243693470954895020e-01 8.896238356828689575e-02 -2.620568275451660156e-01 -1.184844300150871277e-01 -2.359078675508499146e-01 4.161319881677627563e-02 8.706443011760711670e-02 1.021405216306447983e-02 3.076450824737548828e-01 1.877825558185577393e-01 2.015326172113418579e-01 -1.903514564037322998e-01 6.541829556226730347e-02 3.143259286880493164e-01 -1.865224689245223999e-01 1.547105014324188232e-01 -1.884727329015731812e-01 1.255514621734619141e-01 2.007832564413547516e-02 2.449341714382171631e-01 2.731323242187500000e-01 -1.497777411714196205e-04 -1.894709654152393341e-03 -2.182289958000183105e-01
-2.081743776798248291e-01 1.128715649247169495e-02 2.679538130760192871e-01 -1.415944546461105347e-01 1.398777961730957031e-01 -7.898075133562088013e-02 -1.489863991737365723e-01 -3.624761104583740234e-01 1.172957867383956909e-01 -1.788144856691360474e-01 -1.825447082519531250e-01 1.379556804895401001e-01 -5.971081554889678955e-02 -3.978053107857704163e-02 -2.153818905353546143e-01 -1.130207553505897522e-01 2.376074343919754028e-01 1.368248760700225830e-01 -4.345375578850507736e-03 -2.229716330766677856e-01 1.150360926985740662e-01 1.811355203390121460e-01 -3.751710802316665649e-02 2.029998898506164551e-01 1.704827547073364258e-01 -1.667138487100601196e-01 1.596208512783050537e-01 1.501976847648620605e-01 1.313651204109191895e-01 1.603073924779891968e-01 -3.294082581996917725e-01 -2.301423251628875732e-01
-2.996157407760620117e-01 -7.050165534019470215e-02 2.159330695867538452e-01 1.317598670721054077e-01 -2.942116856575012207e-01 2.630048990249633789e-01 1.488532274961471558e-01 -2.207453548908233643e-01 1.449321359395980835e-01 -1.206222996115684509e-01 -2.168091386556625366e-01 -1.935388743877410889e-01 -1.901857405900955200e-01 6.049117073416709900e-02 -1.297314912080764771e-01 -3.254364803433418274e-02 2.728761136531829834e-01 3.565227240324020386e-02 1.460397392511367798e-01 -1.316898614168167114e-01 -2.271761914016678929e-04 4.805859923362731934e-02 -1.712388917803764343e-02 5.776781588792800903e-02 -2.746067047119140625e-01 3.786126971244812012e-01 1.712641865015029907e-02 6.273122131824493408e-02 2.347433269023895264e-01 1.697134412825107574e-02 5.618763715028762817e-02 1.871892660856246948e-01
-3.708316981792449951e-01 9.957209974527359009e-02 7.812375575304031372e-02 -8.389995992183685303e-02 -4.433692619204521179e-02 3.485108315944671631e-01 2.649659812450408936e-01 -2.841348648071289062e-01 -2.135868370532989502e-01 4.512903839349746704e-02 -1.104113161563873291e-01 -1.921891719102859497e-01 -1.139393821358680725e-02 -1.162886023521423340e-01 1.045833677053451538e-01 1.196089163422584534e-01 8.695062994956970215e-02 3.817523596808314323e-03 -9.966180473566055298e-02 -1.957353949546813965e-01 -2.920159697532653809e-01 -6.417877972126007080e-02 -1.618086248636245728e-01 3.067683614790439606e-02 5.881985649466514587e-02 3.760040178894996643e-02 2.292978912591934204e-01 3.503390848636627197e-01 8.385839313268661499e-02 2.589452266693115234e-01 -4.077331721782684326e-02 -3.332216665148735046e-02
-1.737544834613800049e-01 -1.413311809301376343e-01 2.400102913379669189e-01 -8.287881501019001007e-03 1.228698939085006714e-01 1.617196053266525269e-01 -4.804740473628044128e-02 -1.517135798931121826e-01 -1.165457963943481445e-01 -5.541799589991569519e-02 -9.709566831588745117e-02 -1.914187520742416382e-02 1.063824072480201721e-01 -7.329549640417098999e-02 2.457881569862365723e-01 -2.450219243764877319e-01 1.959446519613265991e-01 2.568371891975402832e-01 5.934995040297508240e-02 -1.438243240118026733e-01 -2.072417587041854858e-01 3.367387652397155762e-01 -3.272130191326141357e-01 3.273028135299682617e-01 -4.335064813494682312e-02 2.706356644630432129e-01 4.396499320864677429e-02 -1.250268667936325073e-01 2.427055984735488892e-01 9.232916682958602905e-02 5.091628059744834900e-02 -1.359628885984420776e-02
4.394096136093139648e-02 -2.426965683698654175e-01 1.538292467594146729e-01 8.642526715993881226e-02 -6.777723878622055054e-02 3.109117746353149414e-01 3.042448163032531738e-01 -1.602941378951072693e-02 5.793150886893272400e-02 3.914692252874374390e-02 -6.600015610456466675e-02 -1.203242838382720947e-01 8.148310706019401550e-03 -1.074123755097389221e-02 1.480525285005569458e-01 -1.287536621093750000e-01 1.949189156293869019e-01 1.046694815158843994e-01 2.360751628875732422e-01 -3.676952123641967773e-01 1.129722967743873596e-01 1.062509343028068542e-01 -1.570309549570083618e-01 3.358043730258941650e-01 1.450903862714767456e-01 1.518718451261520386e-01 -9.311690181493759155e-02 3.049976229667663574e-01 3.010380640625953674e-02 8.487342298030853271e-02 -3.075953125953674316e-01 4.075639322400093079e-02
-3.817107379436492920e-01 -2.207015156745910645e-01 1.122147738933563232e-01 -1.688488423824310303e-01 2.025203853845596313e-01 4.699164256453514099e-02 -1.273703426122665405e-01 -3.001382350921630859e-01 -1.565621979534626007e-02 2.701588273048400879e-01 -2.336538881063461304e-01 2.711535692214965820e-01 6.780582480132579803e-03 -9.917612373828887939e-02 -1.070854142308235168e-01 -2.338855266571044922e-01 3.247925937175750732e-01 1.836268305778503418e-01 1.042478457093238831e-01 -9.036666899919509888e-02 2.034513466060161591e-02 1.898677460849285126e-02 3.947421163320541382e-02 1.862761825323104858e-01 -1.476673781871795654e-01 6.543994694948196411e-02 -6.367392838001251221e-02 -1.383576840162277222e-01 8.660531789064407349e-02 5.130456760525703430e-02 -6.615242362022399902e-02 -2.801563143730163574e-01
-2.688761055469512939e-01 -1.184955798089504242e-02 1.979591250419616699e-01 2.042490243911743164e-01 1.158603932708501816e-02 4.817786216735839844e-01 2.657053433358669281e-02 -6.716600060462951660e-02 1.583341360092163086e-01 9.661214053630828857e-02 -1.566812992095947266e-01 -1.059441119432449341e-01 -3.082893490791320801e-01 -1.566199958324432373e-01 -2.675537765026092529e-02 -1.730132661759853363e-02 1.028658673167228699e-01 6.866092234849929810e-02 3.156035840511322021e-01 -3.604504838585853577e-02 -5.364413559436798096e-02 2.731297314167022705e-01 -1.138109117746353149e-01 1.911731809377670288e-01 -1.630887389183044434e-02 1.671664714813232422e-01 2.694604694843292236e-01 -2.227262407541275024e-02 1.129555776715278625e-01 1.762501448392868042e-01 -8.597546815872192383e-02 1.507475972175598145e-01
-1.199993044137954712e-01 -4.095542430877685547e-02 1.458635181188583374e-01 9.877631813287734985e-02 -1.710413992404937744e-01 3.484325408935546875e-01 7.234974205493927002e-02 -2.758648693561553955e-01 -2.877932786941528320e-01 -9.691431373357772827e-02 -2.925800979137420654e-01 -2.399858236312866211e-01 4.100538417696952820e-02 1.252118311822414398e-02 2.331545203924179077e-01 -7.371395826339721680e-02 2.848721444606781006e-01 9.585094451904296875e-02 -8.985965978354215622e-04 -3.177914917469024658e-01 -1.028715744614601135e-01 -1.197474151849746704e-01 -4.766151681542396545e-02 1.114056557416915894e-01 -2.950505614280700684e-01 5.099473893642425537e-02 1.217894330620765686e-01 1.964410841464996338e-01 -1.111251190304756165e-01 1.714586168527603149e-01 -6.367837637662887573e-02 -6.349381804466247559e-02
6.647967547178268433e-02 -8.722562342882156372e-02 3.760304152965545654e-01 1.323841810226440430e-01 -1.281111687421798706e-01 4.322614669799804688e-01 -1.806826442480087280e-01 -5.338498204946517944e-02 -8.778703957796096802e-02 -7.271864265203475952e-02 -2.652853131294250488e-01 2.495433576405048370e-02 -7.032557576894760132e-02 -2.851527743041515350e-02 -4.585593566298484802e-02 -9.355815500020980835e-02 3.000092692673206329e-02 -8.371697366237640381e-02 1.745768338441848755e-01 -3.089706301689147949e-01 -1.470169425010681152e-01 1.518508791923522949e-01 -3.093651831150054932e-01 2.250730991363525391e-01 2.949950098991394043e-02 -6.179547309875488281e-02 -3.453060984611511230e-02 -1.248665452003479004e-01 1.989663690328598022e-01 2.406519092619419098e-02 1.203949376940727234e-01 -2.977589666843414307e-01
-2.166185081005096436e-01 6.026413664221763611e-02 2.117486745119094849e-01 -1.306671202182769775e-01 4.047159478068351746e-02 8.500980585813522339e-02 -1.793797910213470459e-01 -2.103577367961406708e-02 -3.649644181132316589e-02 -4.414515569806098938e-02 -2.207517623901367188e-01 -3.557151928544044495e-02 -1.160994395613670349e-01 6.028093397617340088e-02 -1.141979172825813293e-01 -5.782911926507949829e-02 3.844603002071380615e-01 4.459881410002708435e-02 4.710815101861953735e-02 4.524777829647064209e-02 -2.242572456598281860e-01 -2.004332244396209717e-01 -3.795089200139045715e-02 4.037110805511474609e-01 -5.028729513287544250e-02 9.205382317304611206e-02 -3.517071902751922607e-01 1.903459280729293823e-01 1.942517459392547607e-01 3.355360403656959534e-02 -2.920725047588348389e-01 -2.349936813116073608e-01
1.200505066663026810e-02 1.280694901943206787e-01 4.505843520164489746e-01 4.508565180003643036e-03 9.695501625537872314e-02 1.590930968523025513e-01 7.144580036401748657e-02 -1.304122656583786011e-01 -7.963460683822631836e-02 2.234260290861129761e-01 -3.383409976959228516e-01 4.486940801143646240e-02 -6.492574512958526611e-02 2.219975180923938751e-02 -6.639441475272178650e-03 -6.029991433024406433e-03 1.434036195278167725e-01 5.359480530023574829e-02 1.668605357408523560e-01 -3.285339847207069397e-02 -5.278128385543823242e-02 3.251587152481079102e-01 -2.447344213724136353e-01 -1.387847214937210083e-01 -2.221288830041885376e-01 2.623710036277770996e-01 -1.339408010244369507e-01 1.510104387998580933e-01 3.437877297401428223e-01 -3.087837062776088715e-02 -4.964404553174972534e-02 -1.596439331769943237e-01
-1.288721114397048950e-01 -5.072235595434904099e-03 1.635300964117050171e-01 4.299649596214294434e-02 1.016947999596595764e-01 3.820264637470245361e-01 1.303765177726745605e-01 1.594497710466384888e-01 -1.753741949796676636e-01 2.277132570743560791e-01 -1.741943508386611938e-01 -1.140654832124710083e-02 1.286256499588489532e-02 1.612835191190242767e-02 5.156314373016357422e-02 -3.573136776685714722e-02 3.790175914764404297e-01 3.512620627880096436e-01 3.173492252826690674e-01 -9.878673404455184937e-02 9.838679432868957520e-02 1.899885535240173340e-01 -3.273594379425048828e-01 2.318034470081329346e-01 -1.395803540945053101e-01 3.002215921878814697e-02 4.096202924847602844e-02 5.425550788640975952e-02 1.396989226341247559e-01 4.536183923482894897e-02 4.476443305611610413e-02 -7.654100656509399414e-02
-1.060954704880714417e-01 -1.277464926242828369e-01 1.043898388743400574e-01 4.559737071394920349e-02 1.808029860258102417e-01 2.552860677242279053e-01 8.626043051481246948e-02 -1.755256950855255127e-01 1.335740387439727783e-01 2.498821914196014404e-01 -2.870302498340606689e-01 -9.020264446735382080e-02 3.033345937728881836e-01 3.331645578145980835e-02 3.677179291844367981e-02 3.059650026261806488e-02 2.459159791469573975e-01 -1.173581779003143311e-01 2.974441051483154297e-01 -7.829496264457702637e-02 -8.672016859054565430e-02 3.492092490196228027e-01 -6.486394256353378296e-02 2.311035394668579102e-01 -8.326900750398635864e-02 -4.394890274852514267e-03 -1.858780086040496826e-01 1.151667758822441101e-01 2.576826810836791992e-01 1.711261570453643799e-01 -2.154135406017303467e-01 -6.581956893205642700e-02
-2.677408456802368164e-01 1.001231521368026733e-01 4.167665839195251465e-01 -1.224780529737472534e-01 -1.715514510869979858e-01 7.491858303546905518e-02 -8.605234324932098389e-02 -1.071136966347694397e-01 -9.692893177270889282e-02 9.556356072425842285e-02 -1.655761152505874634e-01 4.339316114783287048e-02 1.573557965457439423e-02 -5.495724268257617950e-03 -7.392518222332000732e-02 -1.720399595797061920e-02 2.314345240592956543e-01 -5.519961938261985779e-02 3.170376718044281006e-01 -2.127429097890853882e-02 -7.407166063785552979e-02 -3.985790312290191650e-01 -1.461730450391769409e-01 -1.143442243337631226e-01 1.429818123579025269e-01 -2.545103132724761963e-01 2.668389081954956055e-01 7.001575082540512085e-02 2.156894505023956299e-01 9.302233159542083740e-02 1.236791536211967468e-01 1.834271103143692017e-01
-8.477543294429779053e-02 -9.680175781250000000e-02 3.108547627925872803e-01 -4.067306220531463623e-01 2.147701084613800049e-01 3.027650415897369385e-01 -4.954119399189949036e-02 3.214872628450393677e-02 1.066231131553649902e-01 2.034093588590621948e-01 -2.065689265727996826e-01 -2.232506424188613892e-01 -5.096845701336860657e-02 5.575913190841674805e-02 1.702124625444412231e-02 3.124698810279369354e-02 1.532709598541259766e-01 -1.119623929262161255e-01 2.457487881183624268e-01 -1.829233020544052124e-01 -8.790864050388336182e-02 2.796746790409088135e-03 -2.376309335231781006e-01 1.066761985421180725e-01 -2.157887220382690430e-01 1.609612852334976196e-01 -1.636714190244674683e-01 -7.318534702062606812e-02 1.399480998516082764e-01 -5.526762083172798157e-02 -2.749751508235931396e-01 -1.397812217473983765e-01
1.525745540857315063e-01 1.760892271995544434e-01 3.701409399509429932e-01 1.629524827003479004e-01 2.136603146791458130e-01 3.556050956249237061e-01 1.611566990613937378e-01 -2.288974374532699585e-01 9.498921781778335571e-02 1.540738791227340698e-01 8.586852345615625381e-04 -1.604626476764678955e-01 -6.588969379663467407e-02 -1.307753473520278931e-01 -1.497977878898382187e-02 1.063081622123718262e-01 1.733794957399368286e-01 1.528758257627487183e-01 3.877820074558258057e-01 -1.002517938613891602e-01 -1.196743994951248169e-01 -6.814983487129211426e-02 -8.083945140242576599e-03 3.156079351902008057e-02 -1.182028129696846008e-01 1.157652959227561951e-01 9.460575878620147705e-02 6.502296775579452515e-02 4.057512581348419189e-01 -1.782677322626113892e-02 -1.635895296931266785e-02 2.342428453266620636e-02
-2.306457757949829102e-01 -2.963670194149017334e-01 1.254845112562179565e-01 -9.395150840282440186e-02 8.079608529806137085e-02 2.030393034219741821e-01 1.331813335418701172e-01 -1.975047439336776733e-01 -7.575742900371551514e-02 -1.161272376775741577e-01 -3.450547158718109131e-01 1.201023310422897339e-01 -7.080668210983276367e-02 -5.999764800071716309e-02 -5.099122971296310425e-02 -1.407784689217805862e-02 -9.404128068126738071e-04 -3.870455920696258545e-02 1.484594047069549561e-01 -3.326004743576049805e-01 1.703305095434188843e-01 6.470791995525360107e-02 -2.101446241140365601e-01 1.637055128812789917e-01 -3.370555639266967773e-01 2.320399433374404907e-01 2.370197772979736328e-01 1.639775782823562622e-01 1.879419982433319092e-01 1.382129937410354614e-01 -1.295740008354187012e-01 -7.564012706279754639e-02
-5.940327420830726624e-02 4.312736913561820984e-02 1.678259968757629395e-01 5.502941831946372986e-02 -3.812205046415328979e-02 1.118756309151649475e-01 9.915164858102798462e-02 -2.834131419658660889e-01 -2.857772409915924072e-01 1.498400419950485229e-01 -3.313958644866943359e-01 -1.967214196920394897e-01 1.372334957122802734e-01 -1.415947675704956055e-01 5.877365171909332275e-02 -9.197417646646499634e-02 3.116709589958190918e-01 -7.541308552026748657e-02 8.751399070024490356e-02 -2.183810919523239136e-01 1.633439958095550537e-01 2.025424130260944366e-02 -4.020234569907188416e-02 2.109546810388565063e-01 -1.180182993412017822e-01 1.083784028887748718e-01 -5.758077278733253479e-02 -1.906759478151798248e-02 4.203410148620605469e-01 1.863694190979003906e-01 -2.726782560348510742e-01 9.666277468204498291e-02
-5.568967387080192566e-02 -7.394065707921981812e-02 3.132138848304748535e-01 -1.277213543653488159e-01 -1.674837470054626465e-01 1.427431553602218628e-01 2.028669714927673340e-01 -3.538752198219299316e-01 5.464535206556320190e-02 -6.031932309269905090e-02 -3.759278357028961182e-01 1.158925369381904602e-01 1.487045288085937500e-01 -1.302290409803390503e-01 1.515509486198425293e-01 -9.430447965860366821e-02 1.927307248115539551e-01 2.550943195819854736e-01 2.393120229244232178e-01 -3.249821439385414124e-02 -3.457973152399063110e-02 -1.183125153183937073e-01 -1.283169388771057129e-01 3.098936676979064941e-01 -1.050854567438364029e-02 1.289116591215133667e-01 -1.670477092266082764e-01 -1.013113465160131454e-02 -1.371696963906288147e-02 2.111258655786514282e-01 -9.937419742345809937e-02 2.056315392255783081e-01
-1.624481678009033203e-01 1.487473398447036743e-01 7.419678568840026855e-02 7.312546670436859131e-02 -1.575748994946479797e-02 1.610640883445739746e-01 6.295479834079742432e-02 -3.174792528152465820e-01 7.619761675596237183e-02 2.310388833284378052e-01 -2.841061353683471680e-01 -2.512028217315673828e-01 1.362491957843303680e-02 -5.941548943519592285e-02 -1.500668972730636597e-01 -1.770861744880676270e-01 2.925011515617370605e-01 -3.912907466292381287e-02 5.428486503660678864e-03 -1.011771261692047119e-01 1.282512694597244263e-01 2.374842613935470581e-01 -1.898176036775112152e-02 -6.123794708400964737e-03 7.235172390937805176e-02 8.953877538442611694e-02 -3.063713610172271729e-01 -1.812829077243804932e-02 3.762786090373992920e-01 1.949640512466430664e-01 -2.993449270725250244e-01 4.288586974143981934e-02
-9.273641556501388550e-02 -1.671115756034851074e-01 1.909638643264770508e-01 -2.489875108003616333e-01 -1.243526563048362732e-01 3.172387480735778809e-01 8.425184339284896851e-02 -3.889880180358886719e-01 7.813164591789245605e-02 -5.684574693441390991e-02 -7.422643899917602539e-02 5.797941237688064575e-02 -3.956690430641174316e-03 1.722282767295837402e-01 1.429155468940734863e-01 1.954795420169830322e-01 3.198336362838745117e-01 3.553399741649627686e-01 1.232421621680259705e-01 -1.517742276191711426e-01 1.775052398443222046e-01 1.104243770241737366e-01 -3.533709049224853516e-01 1.516620367765426636e-01 -4.972373694181442261e-02 1.335480157285928726e-02 2.088459441438317299e-03 1.039432287216186523e-01 -8.977920562028884888e-02 3.452797234058380127e-02 -5.372843146324157715e-02 4.304612055420875549e-03
-5.710347089916467667e-03 1.747021079063415527e-02 1.891244649887084961e-01 9.821622818708419800e-02 1.036315187811851501e-01 2.779471874237060547e-01 -5.351157858967781067e-02 -2.788307368755340576e-01 -1.119133308529853821e-01 3.024885654449462891e-01 -3.069851994514465332e-01 -4.673285782337188721e-02 2.570469491183757782e-02 -4.147763177752494812e-02 -1.004589125514030457e-01 -2.272767722606658936e-01 1.880002319812774658e-01 -8.464127779006958008e-02 1.835650801658630371e-01 -5.050304532051086426e-02 2.317910343408584595e-01 2.303157001733779907e-01 -1.730839461088180542e-01 1.256264895200729370e-01 -1.270571798086166382e-01 -4.741299524903297424e-02 -2.768528759479522705e-01 3.461598604917526245e-02 3.891036212444305420e-01 -1.140484679490327835e-02 -1.759256124496459961e-01 1.052692160010337830e-01
-2.616039216518402100e-01 -1.494681555777788162e-02 6.101644039154052734e-02 1.133994758129119873e-01 6.903718411922454834e-02 1.392197757959365845e-01 1.959930956363677979e-01 -2.379123270511627197e-01 4.728623479604721069e-02 1.012216508388519287e-01 -2.683613002300262451e-01 2.033939119428396225e-03 8.615305647253990173e-03 -3.175599575042724609e-01 -5.272588878870010376e-02 -5.819995328783988953e-02 2.729017436504364014e-01 5.480965226888656616e-02 7.744228839874267578e-02 -5.014732852578163147e-02 8.800124377012252808e-02 2.409048527479171753e-01 -1.254469752311706543e-01 5.240628123283386230e-02 -3.136650919914245605e-01 -3.211095929145812988e-02 -2.010856866836547852e-01 6.315579172223806381e-03 3.630972802639007568e-01 2.898487746715545654e-01 -2.789360582828521729e-01 1.415952574461698532e-02
-1.743516921997070312e-01 -7.041811197996139526e-02 -1.267388463020324707e-01 -3.139625489711761475e-01 -1.680290848016738892e-01 3.366648852825164795e-01 -2.021910250186920166e-02 -7.628938555717468262e-02 1.912327297031879425e-02 -3.718175925314426422e-03 -4.286421835422515869e-01 2.901708334684371948e-02 1.668885201215744019e-01 5.803203210234642029e-02 4.429350048303604126e-02 1.299538463354110718e-01 3.225641250610351562e-01 2.493043094873428345e-01 1.569035649299621582e-01 1.783779561519622803e-01 -9.349881857633590698e-02 4.999108985066413879e-02 -2.108361124992370605e-01 -1.956091523170471191e-01 -1.039300933480262756e-01 1.857726722955703735e-01 1.630570888519287109e-01 1.945312619209289551e-01 1.772987693548202515e-01 2.071806229650974274e-02 -8.842304348945617676e-02 3.401937335729598999e-02
-3.676360249519348145e-01 -5.922481045126914978e-02 1.544580459594726562e-01 -1.391978561878204346e-01 2.304241359233856201e-01 2.551718950271606445e-01 -2.690500020980834961e-01 -2.548743188381195068e-01 6.572645157575607300e-02 -1.346326917409896851e-01 -2.035516053438186646e-01 4.182514175772666931e-02 -2.217160165309906006e-01 -1.899421215057373047e-01 -1.517580002546310425e-01 -2.462078630924224854e-01 6.396017968654632568e-02 1.677296906709671021e-01 -7.593800127506256104e-02 -3.344227671623229980e-01 -1.105895414948463440e-01 2.002994716167449951e-01 -9.223526716232299805e-02 1.002199798822402954e-01 1.162526831030845642e-01 -2.780798263847827911e-02 2.463648319244384766e-01 9.799138456583023071e-02 5.252120271325111389e-02 9.905350953340530396e-02 6.551366299390792847e-02 7.651247829198837280e-02
-3.301027119159698486e-01 -1.039955765008926392e-01 1.844948977231979370e-01 -1.167243048548698425e-01 -3.805738687515258789e-02 1.018970087170600891e-01 3.032773546874523163e-02 -1.495872884988784790e-01 -1.878929138183593750e-01 9.305703639984130859e-02 -8.304256945848464966e-02 5.200145300477743149e-03 1.524402797222137451e-01 8.948253840208053589e-02 5.932258069515228271e-02 -5.189549550414085388e-02 3.335026800632476807e-01 4.180382937192916870e-02 2.346266508102416992e-01 6.972918659448623657e-02 8.257277309894561768e-02 2.377805411815643311e-01 -2.951305806636810303e-01 2.645243406295776367e-01 5.130902677774429321e-02 -8.226918429136276245e-02 -2.203920334577560425e-01 1.025489866733551025e-01 2.442513555288314819e-01 2.690194249153137207e-01 -2.792572379112243652e-01 1.930329352617263794e-01
-1.748563945293426514e-01 7.844517379999160767e-02 1.802169829607009888e-01 -5.739888921380043030e-02 -6.905526667833328247e-02 2.208703160285949707e-01 1.238524839282035828e-01 -3.642072975635528564e-01 -1.189931556582450867e-01 1.810136735439300537e-01 -3.346976935863494873e-01 -4.974673315882682800e-02 1.497303843498229980e-01 -7.610043138265609741e-02 3.419923409819602966e-02 -7.366185635328292847e-02 3.143074512481689453e-01 6.182696297764778137e-02 6.087013985961675644e-03 -1.775227934122085571e-01 9.382729232311248779e-02 3.800904750823974609e-01 3.294829651713371277e-02 6.596852093935012817e-02 -1.265674829483032227e-01 -1.677929908037185669e-01 -1.077120378613471985e-01 6.334236264228820801e-02 3.245973885059356689e-01 4.816086962819099426e-02 -2.468545585870742798e-01 -9.192636609077453613e-02
-8.073142170906066895e-02 -5.980250984430313110e-02 2.070261240005493164e-01 2.950103394687175751e-02 1.370104849338531494e-01 3.563401997089385986e-01 -1.785251200199127197e-01 -3.295482099056243896e-01 -6.809263676404953003e-02 -1.013497635722160339e-02 -2.900190949440002441e-01 1.130599230527877808e-01 6.866087764501571655e-02 1.710366904735565186e-01 2.411780506372451782e-01 -2.889293134212493896e-01 -4.081735387444496155e-02 3.179448470473289490e-02 1.997500658035278320e-01 -1.241561248898506165e-01 -9.342051297426223755e-02 1.003492549061775208e-01 2.493107458576560020e-03 -2.101461142301559448e-01 -2.139662578701972961e-02 2.798019945621490479e-01 2.661652266979217529e-01 2.714233286678791046e-02 2.264425307512283325e-01 1.346543803811073303e-02 -6.461921334266662598e-02 2.361932545900344849e-01
-1.525537669658660889e-01 -1.689696311950683594e-02 -9.097450226545333862e-02 -1.079328730702400208e-01 6.008850038051605225e-02 1.832152456045150757e-01 6.435855478048324585e-02 -4.027873873710632324e-01 -2.407779991626739502e-01 3.025286793708801270e-01 6.406270712614059448e-02 -2.137413024902343750e-01 -6.464716792106628418e-02 -1.252092272043228149e-01 3.162217140197753906e-01 -8.021475374698638916e-02 2.452114820480346680e-01 -1.536951959133148193e-01 1.431411504745483398e-01 -1.081745624542236328e-01 -1.438200473785400391e-02 1.211546584963798523e-01 -1.666900962591171265e-01 4.600261524319648743e-02 3.960852324962615967e-02 -1.510964520275592804e-02 -8.845870941877365112e-02 3.712761104106903076e-01 2.615468502044677734e-01 8.650334179401397705e-02 -1.586523503065109253e-01 -1.346341818571090698e-01
-2.975499071180820465e-02 -2.343422770500183105e-01 4.157660305500030518e-01 9.367149323225021362e-03 8.942366391420364380e-02 4.774765670299530029e-02 -2.069087699055671692e-02 -1.263321191072463989e-01 1.752931177616119385e-01 1.675750687718391418e-02 -1.448953747749328613e-01 2.400846034288406372e-02 -3.853334486484527588e-01 2.966077029705047607e-01 -5.138128250837326050e-02 -2.821983098983764648e-01 2.487542182207107544e-01 1.105329617857933044e-01 1.677449420094490051e-02 -2.161670923233032227e-01 -2.045838534832000732e-01 5.364508181810379028e-02 3.112352453172206879e-02 -3.578640893101692200e-02 1.849831938743591309e-01 9.138901531696319580e-02 -4.058234393596649170e-02 1.679833745583891869e-03 3.641338944435119629e-01 1.629349440336227417e-01 4.245164990425109863e-02 4.473197739571332932e-03
-1.163823008537292480e-01 -2.523298859596252441e-01 2.111329436302185059e-01 -2.373215854167938232e-01 -1.275315582752227783e-01 4.221371188759803772e-02 -7.361750304698944092e-02 -9.567639790475368500e-03 7.419390976428985596e-02 9.185001254081726074e-02 1.620336621999740601e-01 1.383130401372909546e-01 -1.172587648034095764e-01 -2.253350317478179932e-01 -1.716346293687820435e-02 -1.840910017490386963e-01 4.699326753616333008e-01 1.640691161155700684e-01 6.049032509326934814e-02 -8.692926913499832153e-02 -1.604434400796890259e-01 -1.804369390010833740e-01 1.072539910674095154e-01 9.426477551460266113e-02 -1.049184277653694153e-01 4.333894848823547363e-01 -7.339157909154891968e-02 -5.653883516788482666e-02 1.823572069406509399e-01 1.067643240094184875e-01 -2.098586708307266235e-01 8.075796067714691162e-02
-1.874748319387435913e-01 -6.665664911270141602e-02 3.114210963249206543e-01 -1.761975437402725220e-01 -1.574118882417678833e-01 8.859922736883163452e-02 -1.017074361443519592e-01 6.937405467033386230e-02 1.351596117019653320e-01 1.255647093057632446e-01 -3.188138008117675781e-01 -1.673844754695892334e-01 7.348495721817016602e-02 -2.242622822523117065e-01 3.462477922439575195e-01 1.469681262969970703e-01 1.048328801989555359e-01 1.980820149183273315e-01 3.042322099208831787e-01 -2.865657806396484375e-01 -1.039718687534332275e-01 1.966957896947860718e-01 -1.820225119590759277e-01 1.616408973932266235e-01 -6.289573013782501221e-02 1.259552091360092163e-01 1.627660542726516724e-01 9.793722629547119141e-02 8.965417742729187012e-02 1.004176512360572815e-01 1.102324426174163818e-01 -6.228839978575706482e-02
-1.481649577617645264e-01 9.207070618867874146e-02 4.070741236209869385e-01 -1.474751383066177368e-01 6.908465176820755005e-02 3.759206235408782959e-01 -7.094809319823980331e-03 -1.245854422450065613e-01 -2.833541035652160645e-01 1.722146570682525635e-01 -1.368800848722457886e-01 4.635989665985107422e-02 1.093497499823570251e-01 1.026626452803611755e-01 2.220678180456161499e-01 1.956152766942977905e-01 4.366108775138854980e-02 -8.439583331346511841e-02 2.344168871641159058e-01 -1.465959995985031128e-01 1.098831966519355774e-01 9.763507544994354248e-02 -1.467423439025878906e-01 4.519978165626525879e-02 9.383290261030197144e-02 -7.939792424440383911e-02 -1.316957920789718628e-01 1.547631025314331055e-01 3.510823547840118408e-01 2.458533346652984619e-01 -8.205711841583251953e-02 -4.525218531489372253e-02
-2.276770621538162231e-01 3.742486238479614258e-02 5.253549665212631226e-02 2.309277467429637909e-02 -1.504984498023986816e-01 -9.494647383689880371e-03 -2.723683118820190430e-01 -7.196257263422012329e-02 -1.995615363121032715e-01 1.350769549608230591e-01 6.857379525899887085e-02 -1.274364292621612549e-01 6.371702253818511963e-02 -7.568918913602828979e-02 -2.713031470775604248e-01 -7.990491390228271484e-02 4.218461215496063232e-01 -2.088591828942298889e-02 1.413243170827627182e-02 -2.983279824256896973e-01 6.389754265546798706e-02 2.012751623988151550e-02 -1.124370992183685303e-01 1.423633694648742676e-01 1.567887514829635620e-01 5.005592107772827148e-01 5.191361531615257263e-02 -3.824049234390258789e-02 1.688317358493804932e-01 1.732469201087951660e-01 -1.628000289201736450e-01 -5.714193731546401978e-02
-1.358442008495330811e-01 -5.362985283136367798e-02 3.109545111656188965e-01 -7.611342519521713257e-02 1.171498894691467285e-01 3.962568640708923340e-01 -6.116489693522453308e-02 7.684230059385299683e-02 -6.670560687780380249e-02 -4.762382805347442627e-02 7.780081033706665039e-02 -5.941539630293846130e-02 -6.356898695230484009e-02 6.251917779445648193e-02 -2.794661559164524078e-02 -2.973972558975219727e-01 3.416356146335601807e-01 6.048129498958587646e-02 1.209637373685836792e-01 -1.419809907674789429e-01 4.274932295083999634e-02 -1.943921484053134918e-02 -1.978499144315719604e-01 1.224236041307449341e-01 -5.025488324463367462e-03 7.729437947273254395e-02 2.819202542304992676e-01 3.637943565845489502e-01 2.148656398057937622e-01 -2.182731404900550842e-02 9.206467866897583008e-02 3.128457665443420410e-01
-8.618739666417241096e-04 -1.880889981985092163e-01 -3.777368739247322083e-02 2.460613697767257690e-01 -1.143518984317779541e-01 2.104686349630355835e-01 -1.301821172237396240e-01 -3.669900000095367432e-01 -1.421975791454315186e-01 1.216884925961494446e-01 -2.710860669612884521e-01 -1.073767766356468201e-01 1.411621868610382080e-01 -6.664115190505981445e-02 -4.599314928054809570e-02 -1.902047730982303619e-02 9.390997141599655151e-02 -1.152944285422563553e-02 1.465789228677749634e-01 -3.718785941600799561e-02 -1.543549150228500366e-01 1.577824950218200684e-01 -2.631145715713500977e-01 -7.042252272367477417e-02 -2.259128689765930176e-01 -9.324993193149566650e-02 -2.311297059059143066e-01 2.619823515415191650e-01 3.833130598068237305e-01 -1.355834025889635086e-02 -2.220368981361389160e-01 1.175799816846847534e-01
-2.102178633213043213e-01 5.806211754679679871e-02 2.092985212802886963e-01 9.293219191022217274e-04 1.418205201625823975e-01 3.659004345536231995e-02 1.301110237836837769e-01 -2.829916477203369141e-01 -1.445698440074920654e-01 9.807692468166351318e-02 3.447097539901733398e-02 -1.490392535924911499e-01 2.335508316755294800e-01 1.710159778594970703e-01 -5.356154590845108032e-02 -1.121587306261062622e-01 1.595226526260375977e-01 1.316303163766860962e-01 2.338086068630218506e-01 -1.447409987449645996e-01 5.871201679110527039e-02 3.608930408954620361e-01 -2.529308199882507324e-01 2.293417602777481079e-01 1.572278589010238647e-01 9.875505231320858002e-03 -3.384147584438323975e-02 2.087634205818176270e-01 2.745983898639678955e-01 2.024351060390472412e-01 -2.706017494201660156e-01 -9.589636325836181641e-02
-2.177306860685348511e-01 -2.489687502384185791e-02 2.505757808685302734e-01 -3.083094358444213867e-01 2.509176135063171387e-01 2.311900407075881958e-01 -6.948449462652206421e-02 1.790414303541183472e-01 3.451438248157501221e-02 2.307079285383224487e-01 -3.325496241450309753e-02 1.719782948493957520e-01 -1.730279177427291870e-01 -1.604720205068588257e-01 -7.930942624807357788e-02 -2.472052583470940590e-03 1.691781282424926758e-01 9.968855977058410645e-02 1.612400710582733154e-01 -9.539586305618286133e-02 -3.008515536785125732e-01 -5.164154246449470520e-02 -3.130217790603637695e-01 1.406112760305404663e-01 -1.107893735170364380e-01 2.088038995862007141e-02 -2.621597051620483398e-01 1.202564239501953125e-01 1.812744140625000000e-01 2.682160213589668274e-02 -2.272360920906066895e-01 1.674704402685165405e-01
-2.160103023052215576e-01 -4.415814951062202454e-02 -8.052551746368408203e-02 -2.371868044137954712e-01 1.262293159961700439e-01 -2.423172816634178162e-02 1.191135216504335403e-02 -4.596189409494400024e-02 1.641274313442409039e-03 -1.802220791578292847e-01 -2.645041644573211670e-01 -8.112818747758865356e-02 -1.239157021045684814e-01 -1.558421105146408081e-01 -2.827667593955993652e-01 -3.481072932481765747e-02 4.649159312248229980e-01 8.704978227615356445e-02 2.475616037845611572e-01 -8.652036078274250031e-03 2.082575410604476929e-01 1.588959395885467529e-01 6.972723454236984253e-02 4.953912273049354553e-02 2.375555634498596191e-01 3.239954262971878052e-02 -7.246732711791992188e-02 3.642902672290802002e-01 6.649838387966156006e-02 -2.270792610943317413e-02 -2.796377837657928467e-01 2.090692147612571716e-02
-2.546801865100860596e-01 -1.610828489065170288e-01 1.896349191665649414e-01 -1.582419425249099731e-01 -1.178460121154785156e-01 2.941826879978179932e-01 -2.145952433347702026e-01 -3.104571700096130371e-01 -1.700430214405059814e-01 1.245292946696281433e-01 -4.046194627881050110e-02 -4.964437335729598999e-02 -1.163077801465988159e-01 -6.662697065621614456e-03 3.141712248325347900e-01 -1.986713334918022156e-02 -1.363397836685180664e-01 9.307631105184555054e-02 3.139786422252655029e-01 -1.390532255172729492e-01 8.353804796934127808e-02 -4.083904996514320374e-02 -4.213190376758575439e-01 1.567081212997436523e-01 -1.229673065245151520e-02 1.524870842695236206e-01 -4.384807310998439789e-03 -1.968165114521980286e-02 1.525478810071945190e-01 5.384072288870811462e-02 -1.388532966375350952e-01 -1.377851516008377075e-01
-1.622886806726455688e-01 1.649294346570968628e-01 1.572114378213882446e-01 9.849043190479278564e-02 -5.687462165951728821e-02 2.941225767135620117e-01 -2.006773836910724640e-02 -2.999176084995269775e-01 -4.391762986779212952e-02 3.066235780715942383e-01 -5.195555835962295532e-02 2.516648545861244202e-02 -2.708621025085449219e-01 -7.987858355045318604e-02 2.393715828657150269e-01 6.949335336685180664e-02 2.047426849603652954e-01 -8.496581017971038818e-02 3.674135208129882812e-01 -1.047610044479370117e-01 1.089973673224449158e-01 4.408207163214683533e-02 -1.623276174068450928e-01 -3.349583595991134644e-02 -7.604885846376419067e-02 -2.679327130317687988e-01 -6.762657314538955688e-02 4.744005203247070312e-02 3.823463022708892822e-01 1.493534892797470093e-01 -3.777913004159927368e-02 8.637110702693462372e-03
-2.676721811294555664e-01 -1.888470649719238281e-01 -3.881139680743217468e-02 -1.374396532773971558e-01 7.138248765841126442e-04 2.174191772937774658e-01 1.292151492089033127e-02 -3.166780173778533936e-01 -2.036413177847862244e-02 4.976456239819526672e-02 -1.334334313869476318e-01 -2.865325510501861572e-01 -7.578962948173284531e-03 -9.644661843776702881e-02 -1.271549519151449203e-02 -3.768553137779235840e-01 -3.190931677818298340e-02 1.573230177164077759e-01 1.416874527931213379e-01 -1.878266781568527222e-01 1.189047321677207947e-01 1.325792372226715088e-01 -2.220215648412704468e-01 3.658275306224822998e-01 1.737929582595825195e-01 1.829299628734588623e-01 2.338788062334060669e-01 5.762422457337379456e-02 -1.081884428858757019e-01 1.716500073671340942e-01 -5.748134851455688477e-02 -9.005279093980789185e-02
-9.217753261327743530e-02 -5.021551623940467834e-02 1.759461760520935059e-01 -1.863843649625778198e-01 -2.925067394971847534e-02 2.427595555782318115e-01 -5.215483531355857849e-02 -3.645293414592742920e-01 9.136373549699783325e-02 -3.580848127603530884e-02 6.933290977030992508e-03 -8.101331442594528198e-02 1.253967434167861938e-01 1.878283768892288208e-01 -2.441888302564620972e-02 -6.197165697813034058e-02 4.138080403208732605e-03 -1.027094498276710510e-01 2.118609696626663208e-01 -3.415706753730773926e-01 -1.528229564428329468e-01 1.559846401214599609e-01 -4.210927188396453857e-01 8.497062325477600098e-02 -2.209802567958831787e-01 8.711492270231246948e-02 -1.897950768470764160e-01 2.513210773468017578e-01 1.573463380336761475e-01 -1.372287720441818237e-01 -9.233531355857849121e-02 -2.101098895072937012e-01
-2.641477286815643311e-01 -2.075598388910293579e-01 1.959563642740249634e-01 -2.513865828514099121e-01 2.276706509292125702e-02 -1.655361987650394440e-02 -1.212468743324279785e-01 -1.459427773952484131e-01 -8.779662847518920898e-02 1.301777660846710205e-01 -1.830378361046314240e-02 -2.040062546730041504e-01 2.174367196857929230e-02 -3.010254502296447754e-01 -2.247231751680374146e-01 -6.396029889583587646e-02 4.103465378284454346e-01 7.862595468759536743e-02 -9.312100708484649658e-02 -6.926944851875305176e-02 9.642007946968078613e-02 -4.055828228592872620e-02 -2.241852283477783203e-01 2.228307127952575684e-01 6.293111294507980347e-02 -2.245577126741409302e-01 3.564913198351860046e-02 1.091694310307502747e-01 2.752856537699699402e-02 -6.615502387285232544e-02 -4.049105942249298096e-01 -3.028390184044837952e-02
-1.307583451271057129e-01 -4.430814087390899658e-02 2.836474180221557617e-01 -2.531620860099792480e-01 1.679464243352413177e-02 3.127750158309936523e-01 3.017678670585155487e-02 -1.883002668619155884e-01 7.136105746030807495e-02 8.824095129966735840e-02 -8.559649437665939331e-02 -2.554876804351806641e-01 2.718746066093444824e-01 2.686727093532681465e-03 -7.175796478986740112e-02 1.722627580165863037e-01 1.581637710332870483e-01 -1.637436747550964355e-01 2.055880129337310791e-01 -2.035824209451675415e-01 -1.101913303136825562e-02 2.442668080329895020e-01 -2.486717253923416138e-01 2.181539982557296753e-01 -4.978717491030693054e-02 -7.763205468654632568e-02 -1.143839955329895020e-01 2.635689377784729004e-01 1.585485339164733887e-01 2.415889948606491089e-01 -1.682102531194686890e-01 -8.729598484933376312e-03
-2.413935810327529907e-01 5.791972205042839050e-02 1.001702845096588135e-01 2.927829325199127197e-01 1.393367797136306763e-01 3.303139507770538330e-01 -1.312108039855957031e-01 -2.432373315095901489e-01 7.708945125341415405e-02 -1.678631007671356201e-01 -3.067742474377155304e-02 -4.712500795722007751e-02 -1.421384662389755249e-01 -7.680696994066238403e-02 3.990414738655090332e-02 1.456351727247238159e-01 1.307795941829681396e-01 3.110598921775817871e-01 1.985599249601364136e-01 -1.599801629781723022e-01 2.180396616458892822e-01 7.903835177421569824e-02 -3.667885810136795044e-02 -2.009094357490539551e-01 7.133182138204574585e-02 -1.582906097173690796e-01 -4.079920426011085510e-02 1.829761415719985962e-01 5.428591743111610413e-02 -1.130184531211853027e-01 -4.057070314884185791e-01 -1.775995641946792603e-01
-4.664383232593536377e-01 3.402455477043986320e-03 1.102297157049179077e-01 -6.266574561595916748e-02 1.839328706264495850e-01 -1.645309850573539734e-02 -1.448855847120285034e-01 -2.341803908348083496e-01 -2.411400526762008667e-02 2.059057950973510742e-01 -7.838533073663711548e-02 -1.052345931529998779e-01 -1.194935590028762817e-01 -6.633225083351135254e-02 -3.132099285721778870e-02 -2.876695692539215088e-01 3.182069957256317139e-01 -1.108235791325569153e-01 2.095249742269515991e-01 -1.029893755912780762e-01 -1.626414507627487183e-01 -1.871003769338130951e-02 8.658849447965621948e-02 1.060044541954994202e-01 -1.122759431600570679e-01 1.624599099159240723e-01 2.602654695510864258e-01 3.271999359130859375e-01 1.293114572763442993e-01 6.597281247377395630e-02 2.109312415122985840e-01 2.926418371498584747e-02
-1.090153381228446960e-01 -1.664466112852096558e-01 2.505582571029663086e-01 -2.804034948348999023e-01 1.375546902418136597e-01 -6.888765096664428711e-02 -4.542924761772155762e-01 -3.612003028392791748e-01 -6.158980354666709900e-02 1.753342002630233765e-01 -1.270452290773391724e-01 5.234673991799354553e-02 -2.119150608777999878e-01 -1.031517386436462402e-01 -8.012685924768447876e-02 -6.043304875493049622e-02 3.349800109863281250e-01 -5.172121152281761169e-02 9.114195406436920166e-02 -9.926800429821014404e-02 1.686497181653976440e-01 1.635563224554061890e-01 8.425004780292510986e-03 1.784210558980703354e-03 6.763978395611047745e-03 -2.887705340981483459e-02 8.816708624362945557e-02 2.978502810001373291e-01 1.259060353040695190e-01 -8.218652755022048950e-02 8.426245301961898804e-02 -1.551276445388793945e-01
-2.676749527454376221e-01 -1.102553009986877441e-01 7.670547813177108765e-02 6.001123040914535522e-02 -1.407049298286437988e-01 3.636327087879180908e-01 1.269241720438003540e-01 -2.104097157716751099e-01 -6.127514690160751343e-02 2.356687933206558228e-01 -7.330989092588424683e-02 -2.392956614494323730e-01 -6.799381971359252930e-02 -4.704555496573448181e-02 1.922586560249328613e-01 -1.645319759845733643e-01 1.127833724021911621e-01 2.578930258750915527e-01 2.123505175113677979e-01 1.938767731189727783e-01 -6.348689645528793335e-02 3.810928016901016235e-02 -5.418345704674720764e-02 4.806314408779144287e-02 -1.189736872911453247e-01 -2.116559892892837524e-01 -8.173561841249465942e-02 4.109598696231842041e-01 1.542898565530776978e-01 1.332359611988067627e-01 -8.315599709749221802e-02 -2.141635864973068237e-01
7.574938237667083740e-02 8.229609578847885132e-02 2.219678312540054321e-01 -4.315460622310638428e-01 -3.111133724451065063e-02 3.166919350624084473e-01 -7.791994512081146240e-02 -8.179961889982223511e-02 8.689382672309875488e-02 5.638831481337547302e-02 -3.675889223814010620e-02 -2.461325973272323608e-01 -1.133393049240112305e-01 -1.404400467872619629e-01 7.582752406597137451e-02 -6.293058395385742188e-03 2.608386874198913574e-01 1.822050213813781738e-01 2.191378176212310791e-01 -1.635931991040706635e-02 2.314895689487457275e-01 5.536733940243721008e-02 7.118658721446990967e-02 -9.645605087280273438e-02 -1.546758711338043213e-01 1.233049407601356506e-01 2.887458801269531250e-01 3.495304882526397705e-01 2.210681736469268799e-01 -3.002966381609439850e-02 -9.407155215740203857e-02 5.564525723457336426e-02
-2.118707746267318726e-01 -3.029923439025878906e-01 3.915211260318756104e-01 3.898481652140617371e-02 1.903374642133712769e-01 4.768384099006652832e-01 1.143204234540462494e-02 -1.070654094219207764e-01 -9.747724980115890503e-02 -1.532917022705078125e-01 7.253734767436981201e-02 -2.315340004861354828e-02 -1.111890077590942383e-01 -2.628193609416484833e-02 -7.779693603515625000e-02 -1.303642243146896362e-01 3.764338791370391846e-01 -6.718204915523529053e-02 -3.603855147957801819e-02 -2.292666882276535034e-01 -6.411544978618621826e-02 7.349890470504760742e-02 4.696875065565109253e-02 1.878314092755317688e-02 -9.515233337879180908e-03 1.302424371242523193e-01 2.881787419319152832e-01 8.259821683168411255e-02 1.474925279617309570e-01 -9.602171927690505981e-02 -1.347081363201141357e-02 9.040695428848266602e-02
-2.096323519945144653e-01 -9.835236705839633942e-03 2.203199863433837891e-01 2.297993563115596771e-02 -8.615055680274963379e-02 2.444747686386108398e-01 -5.163468420505523682e-02 -1.613599210977554321e-01 -1.026051789522171021e-01 3.763223886489868164e-01 -1.758730858564376831e-01 5.395155400037765503e-02 -8.045072853565216064e-02 2.071875520050525665e-02 2.000854015350341797e-01 1.981141045689582825e-02 2.942914068698883057e-01 9.579591453075408936e-02 6.410794705152511597e-02 -2.126067280769348145e-01 -1.424518078565597534e-01 3.402216136455535889e-01 -1.907741278409957886e-01 8.500890433788299561e-02 -1.414406895637512207e-01 -7.982061803340911865e-02 -1.491420269012451172e-01 -5.848852172493934631e-02 2.304113656282424927e-01 -2.622751891613006592e-01 -1.938654333353042603e-01 2.035091519355773926e-01
-5.770534276962280273e-02 -8.283415436744689941e-02 3.100959956645965576e-01 4.054638743400573730e-02 4.609401151537895203e-02 3.770590126514434814e-01 -6.096913293004035950e-02 -3.460229039192199707e-01 -7.077026367187500000e-02 -2.226599156856536865e-01 -2.599841356277465820e-02 2.379087358713150024e-01 -3.150169178843498230e-02 3.005447238683700562e-02 3.773248568177223206e-02 -2.466358840465545654e-01 1.272479295730590820e-01 -2.044329792261123657e-01 1.647600978612899780e-01 -1.900737136602401733e-01 -1.048466637730598450e-01 -6.770015507936477661e-02 -2.060616761445999146e-01 1.812670938670635223e-02 1.032325550913810730e-01 1.202019006013870239e-01 2.123623341321945190e-01 1.663294732570648193e-01 2.566287815570831299e-01 -1.586922109127044678e-01 -9.898687154054641724e-02 2.644112408161163330e-01
-1.178655773401260376e-02 2.872740030288696289e-01 4.203457236289978027e-01 2.681155130267143250e-02 1.218051910400390625e-01 2.336974889039993286e-01 -7.569117099046707153e-02 9.400052949786186218e-03 -1.234177872538566589e-01 -2.966145873069763184e-01 -1.970792263746261597e-01 -9.702733904123306274e-02 -2.877429500222206116e-02 1.374696791172027588e-01 -1.893053017556667328e-02 3.997050598263740540e-02 2.915890812873840332e-01 -1.164601296186447144e-01 1.634384542703628540e-01 -1.898210942745208740e-01 -4.839810356497764587e-02 1.685804724693298340e-01 -2.522070705890655518e-01 -6.173935532569885254e-02 -1.743051595985889435e-02 -1.588581353425979614e-01 -1.635108143091201782e-02 2.368881553411483765e-01 6.230321526527404785e-02 2.244115024805068970e-01 -3.086153268814086914e-01 2.421668730676174164e-02
-9.411229938268661499e-02 -4.182277619838714600e-02 2.355186641216278076e-01 1.132090203464031219e-02 1.546417027711868286e-01 2.509954869747161865e-01 1.072647050023078918e-01 -1.713614095933735371e-03 7.617396116256713867e-02 1.511843036860227585e-02 7.886482775211334229e-02 -1.285517662763595581e-01 -7.947001606225967407e-02 5.979714542627334595e-02 -1.241934671998023987e-01 -1.946187168359756470e-01 3.474255204200744629e-01 2.625422924757003784e-02 2.206264734268188477e-01 -2.325965017080307007e-01 -6.817434728145599365e-02 -1.122388765215873718e-01 -3.113688230514526367e-01 -6.320854276418685913e-02 -6.150179356336593628e-02 1.082693189382553101e-01 3.929797708988189697e-01 3.355223834514617920e-01 1.613691896200180054e-01 8.869928307831287384e-03 6.902842968702316284e-02 2.960548400878906250e-01
-3.879148066043853760e-01 1.639202535152435303e-01 2.770698070526123047e-01 8.562174439430236816e-02 9.767157584428787231e-02 5.106730386614799500e-02 -1.471910774707794189e-01 -2.980087697505950928e-01 -4.208036512136459351e-02 -1.349071711301803589e-01 6.109436973929405212e-03 -7.352226227521896362e-02 7.080910261720418930e-03 -1.446815580129623413e-01 -5.167520791292190552e-02 1.036574915051460266e-01 2.848486006259918213e-01 2.396840602159500122e-01 -4.296623542904853821e-02 -1.985027939081192017e-01 -1.009523719549179077e-01 2.966739609837532043e-02 8.288981765508651733e-02 -2.715478241443634033e-01 -1.490755379199981689e-01 1.504512727260589600e-01 -2.997464239597320557e-01 2.375119626522064209e-01 -6.897018849849700928e-02 2.072777599096298218e-01 -2.122355252504348755e-01 -2.681171335279941559e-02
-3.448197543621063232e-01 -7.180730998516082764e-02 3.297585546970367432e-01 -1.618831753730773926e-01 1.076152399182319641e-01 2.803954482078552246e-01 -2.810671366751194000e-02 -1.165411844849586487e-01 -4.942338541150093079e-02 8.734197169542312622e-02 -1.197962388396263123e-01 2.876536920666694641e-02 -1.926011443138122559e-01 -9.192150086164474487e-02 -2.512782625854015350e-02 -1.851579695940017700e-01 3.187480270862579346e-01 -1.598879694938659668e-02 5.871948227286338806e-02 -3.949053287506103516e-01 -1.003386452794075012e-01 2.792355418205261230e-01 4.608406126499176025e-02 -9.614693373441696167e-02 7.801152765750885010e-02 -1.133197471499443054e-01 2.814621329307556152e-01 1.280129253864288330e-01 2.848646789789199829e-02 5.256131291389465332e-02 5.366915464401245117e-02 2.214942723512649536e-01
-3.182953000068664551e-01 -5.108479410409927368e-02 9.915485978126525879e-02 -2.164961099624633789e-01 7.123979181051254272e-02 -4.173566401004791260e-02 -2.398310694843530655e-03 -3.023872077465057373e-01 1.903251260519027710e-01 1.729774475097656250e-01 -1.389593780040740967e-01 2.702233195304870605e-01 5.743229016661643982e-02 -2.865779101848602295e-01 -1.607642918825149536e-01 -3.215787112712860107e-01 2.318966984748840332e-01 1.496738195419311523e-01 -1.370005011558532715e-01 -1.544513553380966187e-01 -7.552129775285720825e-02 4.806646332144737244e-02 -9.330906718969345093e-02 2.426483929157257080e-01 3.997973352670669556e-02 2.065735906362533569e-01 -4.085004702210426331e-02 7.254829257726669312e-02 2.243145257234573364e-01 1.577475816011428833e-01 -9.259524196386337280e-02 -1.964108943939208984e-01
-2.069360315799713135e-01 7.505503296852111816e-02 3.247702717781066895e-01 -1.577185094356536865e-02 -3.052548468112945557e-01 2.770745754241943359e-01 -2.723007835447788239e-02 -9.684993326663970947e-02 -1.910336129367351532e-02 3.542492166161537170e-02 1.914567649364471436e-01 -2.002759464085102081e-02 -1.331228315830230713e-01 -2.101321704685688019e-02 1.882393956184387207e-01 -1.766803264617919922e-01 1.885347962379455566e-01 3.256537318229675293e-01 4.799267277121543884e-02 -3.139498084783554077e-02 -4.753289744257926941e-02 -9.019422531127929688e-02 -1.941538602113723755e-01 -3.305515348911285400e-01 -1.912712901830673218e-01 3.062094189226627350e-02 3.663955628871917725e-01 8.156451582908630371e-02 1.261907368898391724e-01 1.229944974184036255e-01 -1.659642010927200317e-01 -5.479050427675247192e-02
-4.116235673427581787e-01 5.349352583289146423e-02 2.659452259540557861e-01 -2.365497499704360962e-01 2.425261959433555603e-02 2.514632940292358398e-01 6.522987503558397293e-03 -1.533051878213882446e-01 -1.083823516964912415e-01 -2.247019708156585693e-01 -1.258902102708816528e-01 6.040282174944877625e-02 -2.331862300634384155e-01 -2.705240845680236816e-01 -1.034718230366706848e-01 -4.147078990936279297e-01 2.853041589260101318e-01 6.900102645158767700e-02 7.410907745361328125e-02 -1.284828037023544312e-01 -1.278207898139953613e-01 1.196381747722625732e-01 9.422034025192260742e-03 -1.156694367527961731e-01 -1.469499431550502777e-02 -6.997119635343551636e-02 1.082768291234970093e-01 1.271682977676391602e-01 1.464601606130599976e-01 1.834194920957088470e-02 -3.361809253692626953e-02 1.160516664385795593e-01
-9.743835777044296265e-02 2.206241339445114136e-01 1.982039064168930054e-01 3.636100562289357185e-03 -9.958589076995849609e-02 2.863727509975433350e-01 9.500300884246826172e-02 -1.755114942789077759e-01 -2.386753559112548828e-01 3.705407381057739258e-01 -3.032388687133789062e-01 -8.634126186370849609e-02 1.796774938702583313e-02 -2.532981932163238525e-01 -6.920848786830902100e-02 1.289955805987119675e-02 1.551903039216995239e-01 -2.531819418072700500e-02 2.896623909473419189e-01 -2.186027467250823975e-01 1.331382840871810913e-01 2.787609994411468506e-01 -6.902163475751876831e-02 4.526311159133911133e-02 -7.301067560911178589e-02 -2.714665606617927551e-02 1.529761648271232843e-04 1.344277858734130859e-01 1.871611028909683228e-01 1.131416484713554382e-01 -1.555875837802886963e-01 2.298331558704376221e-01
-2.862477898597717285e-01 -4.408927634358406067e-02 3.051030635833740234e-01 5.279469862580299377e-02 -2.712957002222537994e-02 3.500908911228179932e-01 -1.129144355654716492e-01 -1.254152804613113403e-01 -4.478879272937774658e-02 1.951407082378864288e-02 -1.872684340924024582e-03 -1.602309197187423706e-01 6.225273758172988892e-02 -3.612745180726051331e-02 2.663380205631256104e-01 5.592750757932662964e-02 1.838285624980926514e-01 1.364857852458953857e-01 2.671599984169006348e-01 -1.653014570474624634e-01 -1.081858202815055847e-01 -3.006475046277046204e-02 -2.803663611412048340e-01 4.627586603164672852e-01 4.027109965682029724e-02 2.361389249563217163e-01 1.291485577821731567e-01 -3.630189970135688782e-02 -1.356548815965652466e-01 -5.711815506219863892e-02 8.824861608445644379e-03 -8.691259473562240601e-02
-1.641094833612442017e-01 -5.956609174609184265e-02 3.981772661209106445e-01 -8.511234819889068604e-02 1.607222668826580048e-02 1.853239387273788452e-01 8.407229930162429810e-02 -2.390963733196258545e-01 -2.060126513242721558e-01 3.224691152572631836e-01 -3.066310286521911621e-02 -1.438860893249511719e-01 -4.134293645620346069e-02 2.011427581310272217e-01 1.369333565235137939e-01 1.282275305129587650e-03 1.758748143911361694e-01 8.766350895166397095e-02 3.658540546894073486e-01 -8.564204722642898560e-02 3.345653414726257324e-02 1.167613118886947632e-01 -2.042662650346755981e-01 1.630649864673614502e-01 -8.953596651554107666e-02 -9.636781364679336548e-02 4.871033132076263428e-02 7.877365499734878540e-02 1.962072402238845825e-01 3.449041545391082764e-01 2.606805600225925446e-02 -1.703410148620605469e-01
-2.382111102342605591e-01 -1.697955131530761719e-01 3.594933450222015381e-01 1.076753064990043640e-01 6.298537366092205048e-03 4.991663992404937744e-01 -1.808398663997650146e-01 3.903760761022567749e-02 -8.365997672080993652e-02 3.603261113166809082e-01 2.687727473676204681e-02 1.162757948040962219e-01 -1.343426704406738281e-01 6.607693433761596680e-02 -1.749169267714023590e-02 2.666412107646465302e-02 4.549362231045961380e-03 1.434657126665115356e-01 1.481182277202606201e-01 3.377878293395042419e-02 -1.272002048790454865e-02 -2.212624996900558472e-02 -1.313360929489135742e-01 -3.200848698616027832e-01 1.004419252276420593e-01 1.370456218719482422e-01 1.901295334100723267e-01 3.904901817440986633e-02 1.231886073946952820e-01 -1.295924037694931030e-01 -2.289815843105316162e-01 -2.588436752557754517e-02
-4.660325124859809875e-02 -2.114384174346923828e-01 3.094094395637512207e-01 -6.948415189981460571e-03 2.205811440944671631e-02 -2.446088939905166626e-02 -8.241860568523406982e-02 -7.905981689691543579e-02 -1.715319976210594177e-02 1.045330390334129333e-01 -2.613492012023925781e-01 -1.658310145139694214e-01 -2.925974726676940918e-01 1.763402968645095825e-01 8.333261311054229736e-02 -2.946859300136566162e-01 1.921623200178146362e-01 1.214562505483627319e-01 2.220352143049240112e-01 -2.106429487466812134e-01 -1.817531138658523560e-01 -3.978377208113670349e-02 -2.785776853561401367e-01 5.902627110481262207e-02 -9.102582186460494995e-02 3.064438700675964355e-01 7.414542138576507568e-02 1.909388005733489990e-01 9.506614506244659424e-02 3.246863484382629395e-01 6.398268043994903564e-02 -4.401438683271408081e-02
-1.132622510194778442e-01 -4.545589908957481384e-02 -8.781143464148044586e-03 -6.367446482181549072e-02 2.510612308979034424e-01 2.967115342617034912e-01 -8.368547423742711544e-05 -1.728125959634780884e-01 2.347749620676040649e-01 1.114965826272964478e-01 -2.781882882118225098e-01 -3.930473327636718750e-01 -5.973482504487037659e-02 -1.559300273656845093e-01 2.071770876646041870e-01 -2.277914732694625854e-01 2.080715149641036987e-01 8.304084837436676025e-02 2.692632079124450684e-01 -2.243314534425735474e-01 1.909517794847488403e-01 3.545648232102394104e-02 5.763123184442520142e-02 3.044614493846893311e-01 -1.032408773899078369e-01 -1.273056566715240479e-01 1.336986664682626724e-02 1.264220178127288818e-01 1.319619566202163696e-01 7.256841659545898438e-02 -1.846559159457683563e-02 7.154253870248794556e-02
-1.927219331264495850e-01 7.797437161207199097e-02 -1.147065758705139160e-01 -5.533737316727638245e-02 8.168867230415344238e-02 3.218721449375152588e-01 7.884322851896286011e-02 -2.483360469341278076e-01 2.245106995105743408e-01 -1.137851998209953308e-01 -1.702290028333663940e-01 -7.706449180841445923e-02 -2.030267864465713501e-01 -5.852535367012023926e-03 -2.202335745096206665e-01 1.374186426401138306e-01 1.452763974666595459e-01 1.060627326369285583e-01 2.607846558094024658e-01 -3.411170840263366699e-02 -9.753978997468948364e-02 -2.110154181718826294e-02 -2.718103528022766113e-01 4.502853006124496460e-02 -2.541326880455017090e-01 1.437111794948577881e-01 -1.331568360328674316e-01 1.573958396911621094e-01 4.865664839744567871e-01 2.758093737065792084e-02 8.664142340421676636e-03 5.262292549014091492e-02
-1.534547507762908936e-01 -2.241227775812149048e-01 7.610796391963958740e-02 1.002593152225017548e-02 1.853701658546924591e-02 2.657164037227630615e-01 1.224544420838356018e-01 -3.415677249431610107e-01 -5.716958269476890564e-02 2.393031120300292969e-01 -1.989048123359680176e-01 -1.267242729663848877e-01 2.934191524982452393e-01 8.895588666200637817e-02 -5.022266879677772522e-03 -4.537245258688926697e-02 1.672625690698623657e-01 1.460116505622863770e-01 2.666778266429901123e-01 -2.271803170442581177e-01 1.884428411722183228e-01 1.873715370893478394e-01 -2.524405419826507568e-01 2.516921460628509521e-01 6.504776328802108765e-02 -4.788944125175476074e-02 -1.802597790956497192e-01 1.309859454631805420e-01 -3.068170975893735886e-03 6.517261266708374023e-02 -2.141497880220413208e-01 1.716277450323104858e-01
-1.333539932966232300e-01 -5.800488963723182678e-02 4.177540540695190430e-01 2.120946198701858521e-01 -5.191443488001823425e-02 2.159781008958816528e-01 -4.492852091789245605e-01 -1.471988707780838013e-01 -1.177368983626365662e-01 6.913400441408157349e-02 -4.367431253194808960e-02 -2.096110880374908447e-01 -6.576737761497497559e-02 -8.059320598840713501e-02 -2.999096177518367767e-02 -5.824807099997997284e-03 -6.181705743074417114e-02 1.750317513942718506e-01 2.243055701255798340e-01 -1.968204826116561890e-01 -1.659274101257324219e-01 4.539923369884490967e-02 1.878529936075210571e-01 -1.709363758563995361e-01 4.514562338590621948e-02 1.310515403747558594e-01 -3.787771612405776978e-02 1.209128424525260925e-01 -2.185537666082382202e-02 -2.688561752438545227e-02 -3.603620529174804688e-01 -1.621888130903244019e-01
-4.527745842933654785e-01 -9.742128103971481323e-02 3.108524978160858154e-01 -1.877037435770034790e-01 1.486325263977050781e-01 1.641789227724075317e-01 -1.413262635469436646e-01 -7.641859352588653564e-02 2.937665022909641266e-02 -1.325495243072509766e-01 -8.781740069389343262e-02 -4.344355687499046326e-02 -1.563298553228378296e-01 -2.388380914926528931e-01 3.039728384464979172e-03 -2.764727473258972168e-01 2.699971199035644531e-01 6.739481538534164429e-02 7.891207933425903320e-02 -3.587715625762939453e-01 -8.993685990571975708e-02 1.934454888105392456e-01 -3.984681889414787292e-02 -1.760262809693813324e-02 9.983828663825988770e-02 2.477636747062206268e-02 2.449455559253692627e-01 1.483728736639022827e-01 9.298028424382209778e-03 -1.171820014715194702e-01 6.943908520042896271e-03 1.630022078752517700e-01
7.829951494932174683e-02 2.586217820644378662e-01 1.237765997648239136e-01 1.233970075845718384e-01 9.410135447978973389e-02 3.893517851829528809e-01 1.256866753101348877e-01 -1.336195319890975952e-01 1.914468407630920410e-01 2.691594958305358887e-01 4.716163501143455505e-02 -1.617868691682815552e-01 -6.775543093681335449e-02 -2.222348302602767944e-01 7.329659163951873779e-02 -1.394920647144317627e-01 1.390655934810638428e-01 3.217774629592895508e-01 3.075574338436126709e-01 -5.950596928596496582e-02 -1.188669502735137939e-01 -6.409512832760810852e-03 -1.914814673364162445e-02 2.007805705070495605e-01 -1.095937937498092651e-02 3.298202157020568848e-02 6.678508222103118896e-02 2.138750255107879639e-01 3.704335391521453857e-01 4.302268847823143005e-02 -4.696962982416152954e-02 1.321993470191955566e-01
4.034227132797241211e-02 -6.607630057260394096e-04 2.710587382316589355e-01 -6.657361239194869995e-02 -1.366780418902635574e-02 4.242358803749084473e-01 -2.640433050692081451e-02 -2.347149103879928589e-01 9.057812392711639404e-02 -6.353560835123062134e-03 1.349740382283926010e-02 2.064016610383987427e-01 4.207959026098251343e-02 2.543253265321254730e-02 1.819656938314437866e-01 -2.675848901271820068e-01 1.828345209360122681e-01 -6.003116443753242493e-02 2.260739728808403015e-02 -1.412002295255661011e-01 -7.629383355379104614e-02 -6.647397577762603760e-02 -2.156409621238708496e-01 -1.654227077960968018e-01 -7.748216390609741211e-02 2.667539715766906738e-01 3.308152854442596436e-01 1.813947409391403198e-01 1.312452405691146851e-01 7.122310996055603027e-02 -1.003111675381660461e-01 3.645629286766052246e-01
-2.024950385093688965e-01 8.662927895784378052e-02 1.809069961309432983e-01 6.645032018423080444e-02 -3.171252831816673279e-02 4.129228889942169189e-01 2.016699910163879395e-01 -2.303457409143447876e-01 -4.641442559659481049e-03 -1.697278022766113281e-02 -1.509926766157150269e-01 -2.983070164918899536e-02 7.221744209527969360e-02 -1.660151928663253784e-01 2.484500706195831299e-01 1.186175495386123657e-01 3.804218173027038574e-01 -4.372471570968627930e-02 3.874845504760742188e-01 -4.032504558563232422e-02 1.004679650068283081e-01 8.478675037622451782e-02 1.607761234045028687e-01 -7.410588115453720093e-02 5.230988562107086182e-02 -2.371154353022575378e-02 -2.072476893663406372e-01 -7.516912184655666351e-03 2.230839133262634277e-01 1.716676652431488037e-01 1.310559082776308060e-02 2.092700898647308350e-01
-8.001385629177093506e-02 -8.236993849277496338e-02 2.905953228473663330e-01 -1.177718043327331543e-01 6.581028550863265991e-02 4.000087082386016846e-01 -8.449764549732208252e-02 -3.066991865634918213e-01 3.960576839745044708e-03 -6.219226494431495667e-02 -1.966558098793029785e-01 2.083056606352329254e-03 -1.037653759121894836e-01 3.136126697063446045e-02 -8.613248914480209351e-02 -1.584445387125015259e-01 -2.388760633766651154e-02 5.771671608090400696e-02 -1.446957737207412720e-01 -2.894382476806640625e-01 1.594306677579879761e-01 9.454274177551269531e-02 -1.678860485553741455e-01 2.761975228786468506e-01 -5.267571285367012024e-02 2.319434732198715210e-01 2.304550260305404663e-01 2.625144720077514648e-01 1.473047137260437012e-01 1.325638294219970703e-01 -6.234267726540565491e-02 -2.586977481842041016e-01
7.871190458536148071e-02 8.080688118934631348e-02 3.038706183433532715e-01 -2.575663030147552490e-01 1.235342174768447876e-01 1.830668598413467407e-01 -1.520448774099349976e-01 4.489819519221782684e-03 -1.686897277832031250e-01 -1.845059543848037720e-01 -2.712069451808929443e-01 -8.330278843641281128e-02 -1.400195658206939697e-01 6.775725050829350948e-04 -1.532858461141586304e-01 -2.585442662239074707e-01 2.699317634105682373e-01 1.433816403150558472e-01 3.617447614669799805e-01 -4.303038865327835083e-02 1.144622936844825745e-01 -2.073124051094055176e-01 7.987332344055175781e-02 -1.146649383008480072e-02 -1.138397827744483948e-01 8.957301080226898193e-02 1.099386513233184814e-01 2.942257821559906006e-01 2.650874853134155273e-01 1.485188752412796021e-01 -2.538056857883930206e-02 -4.910315573215484619e-02
-2.610346674919128418e-02 -3.681797534227371216e-02 1.742809563875198364e-01 5.022726207971572876e-02 -2.001421153545379639e-01 3.083683848381042480e-01 1.534938067197799683e-01 -3.738436698913574219e-01 8.695307374000549316e-02 9.738440066576004028e-02 -9.848611056804656982e-02 6.737917661666870117e-02 1.600412726402282715e-01 -1.815574765205383301e-01 7.777526229619979858e-02 -1.015072315931320190e-01 2.289318293333053589e-01 -3.689198754727840424e-03 8.546251803636550903e-02 -2.424014806747436523e-01 1.779735684394836426e-01 1.863588988780975342e-01 5.719218775629997253e-02 -2.604733034968376160e-02 5.298198666423559189e-04 -9.894730150699615479e-02 -2.517821192741394043e-01 1.424808502197265625e-01 2.733672559261322021e-01 4.328068494796752930e-01 -8.784593641757965088e-02 -9.106267243623733521e-02
-6.108865514397621155e-02 2.374156117439270020e-01 2.370362132787704468e-01 2.085234820842742920e-01 6.025416031479835510e-02 4.433287382125854492e-01 2.582481801509857178e-01 -1.761663407087326050e-01 1.193818375468254089e-01 2.032860964536666870e-01 -1.393029093742370605e-01 1.099206730723381042e-01 1.339101698249578476e-02 -1.123509928584098816e-01 -9.152647107839584351e-02 -1.020321249961853027e-01 2.053297758102416992e-01 2.850043214857578278e-02 3.586552143096923828e-01 -5.644946545362472534e-02 -1.575620174407958984e-01 2.479442059993743896e-01 -1.700309514999389648e-01 -2.634018659591674805e-02 3.583860397338867188e-02 1.065817475318908691e-01 4.783361777663230896e-02 -6.991163641214370728e-02 2.860896885395050049e-01 1.703615188598632812e-01 2.897153049707412720e-02 3.811587393283843994e-02
4.210091382265090942e-02 -1.338389515876770020e-01 1.092196442186832428e-02 -3.064158558845520020e-01 5.671314522624015808e-02 2.882881760597229004e-01 1.280951648950576782e-01 -5.072332024574279785e-01 8.583151549100875854e-02 1.418158262968063354e-01 -3.735224902629852295e-01 1.229544430971145630e-01 5.027162656188011169e-02 3.844271227717399597e-02 -7.861567288637161255e-02 8.133439719676971436e-02 7.522448152303695679e-02 2.161361575126647949e-01 2.064509242773056030e-01 -4.674991965293884277e-02 1.842581480741500854e-01 -8.201996982097625732e-02 -2.492725700139999390e-01 1.388811971992254257e-02 -6.334125529974699020e-03 2.137306518852710724e-02 9.179080277681350708e-02 -5.373831838369369507e-03 2.103795111179351807e-01 2.819768711924552917e-02 -2.453580945730209351e-01 1.138951480388641357e-01
-9.465210884809494019e-02 -2.396426396444439888e-03 3.186925053596496582e-01 5.126454681158065796e-02 3.749882057309150696e-02 4.019733071327209473e-01 -9.180423617362976074e-02 -9.658818691968917847e-02 5.235367268323898315e-02 -1.637805402278900146e-01 1.255150437355041504e-01 -1.074708551168441772e-01 -4.186355322599411011e-02 3.184097260236740112e-02 -9.131636470556259155e-02 -1.557838320732116699e-01 4.559038579463958740e-01 3.549921140074729919e-02 -1.881596399471163750e-03 -5.487123504281044006e-02 7.325656712055206299e-02 -1.200957372784614563e-01 -1.828432530164718628e-01 1.199081242084503174e-01 1.752826124429702759e-01 1.638130545616149902e-01 3.761209547519683838e-01 7.977677136659622192e-02 1.347985416650772095e-01 4.449767246842384338e-02 -8.839713782072067261e-02 3.174538314342498779e-01
-2.611463665962219238e-01 7.924103736877441406e-02 3.046567738056182861e-01 -9.721437096595764160e-02 -1.094026044011116028e-01 3.129478693008422852e-01 -1.013439670205116272e-01 -5.869197472929954529e-02 -6.445696949958801270e-02 1.792301982641220093e-01 -1.228741258382797241e-01 -1.952089965343475342e-01 -1.166941523551940918e-01 1.036183312535285950e-01 4.883924499154090881e-02 -1.867908835411071777e-01 -2.259515225887298584e-03 9.272070229053497314e-02 1.951219588518142700e-01 -1.703516989946365356e-01 6.139560136944055557e-04 1.653816699981689453e-01 -4.449138641357421875e-01 -2.601945996284484863e-01 -2.205326855182647705e-01 3.537614597007632256e-03 -2.488440126180648804e-01 1.410737186670303345e-01 -1.708415523171424866e-02 1.412361115217208862e-01 -1.564147770404815674e-01 -6.819195300340652466e-02
-8.933883160352706909e-02 -1.036106571555137634e-01 2.807098627090454102e-01 8.486977219581604004e-02 6.515977531671524048e-02 -1.317657083272933960e-01 -3.381644189357757568e-02 -2.567513883113861084e-01 2.023855596780776978e-02 4.086360037326812744e-01 -2.433587163686752319e-01 -2.663301229476928711e-01 -4.789532348513603210e-02 -1.330783218145370483e-01 1.978030055761337280e-02 -1.308714002370834351e-01 1.263927221298217773e-01 -7.817459106445312500e-02 1.139277741312980652e-01 -2.712016999721527100e-01 -1.551780942827463150e-02 2.960118651390075684e-01 -2.797994613647460938e-01 1.696485280990600586e-01 -6.838965415954589844e-02 -4.962981864809989929e-02 1.041091978549957275e-01 1.389319747686386108e-01 2.782267630100250244e-01 1.414404362440109253e-01 -1.820629537105560303e-01 1.213396433740854263e-02
-1.161337643861770630e-01 -2.038619965314865112e-01 2.667582333087921143e-01 -2.585817873477935791e-01 7.168722152709960938e-02 1.027114391326904297e-01 -1.596344560384750366e-01 -1.319011747837066650e-01 -1.048262044787406921e-01 -3.885574638843536377e-02 -7.399597018957138062e-02 2.067947685718536377e-01 1.173332892358303070e-02 -1.057262122631072998e-01 -3.251778660342097282e-03 -4.591768234968185425e-02 3.471752405166625977e-01 -3.256629779934883118e-02 5.663940683007240295e-02 -1.381649821996688843e-01 2.761305682361125946e-02 -8.220957964658737183e-02 -1.530514508485794067e-01 2.584614753723144531e-01 6.763673573732376099e-02 -2.125838100910186768e-01 -1.561392564326524734e-02 2.945485413074493408e-01 2.540239691734313965e-01 -3.598283231258392334e-02 -3.675847947597503662e-01 -3.079591095447540283e-01
-1.004689112305641174e-01 -1.290000379085540771e-01 1.344173550605773926e-01 -6.924904417246580124e-03 1.058222502470016479e-01 1.410571932792663574e-01 -1.328338831663131714e-01 1.500225719064474106e-02 -7.618585973978042603e-02 2.219212986528873444e-02 -2.151447385549545288e-01 -5.337989702820777893e-02 -2.706763148307800293e-01 -2.843050956726074219e-01 -4.005148261785507202e-02 1.289122849702835083e-01 4.353296458721160889e-01 8.368076384067535400e-02 -4.068342596292495728e-02 -1.679447889328002930e-01 8.032445609569549561e-02 -8.769755810499191284e-02 -3.143019080162048340e-01 1.831733882427215576e-01 4.294972494244575500e-02 -2.781521081924438477e-01 -6.663043797016143799e-02 1.727981865406036377e-01 2.360821366310119629e-01 -5.067361146211624146e-02 -3.325355648994445801e-01 -1.522563099861145020e-01
-1.279484033584594727e-01 -1.035909727215766907e-01 2.080370634794235229e-01 -3.018370568752288818e-01 2.189915925264358521e-01 7.204987853765487671e-02 -3.504880964756011963e-01 -2.095836251974105835e-01 -2.672479301691055298e-02 -6.029051914811134338e-02 -2.723079621791839600e-01 3.531918302178382874e-02 -1.390352100133895874e-01 -1.522960513830184937e-01 -1.410743501037359238e-02 -1.222584769129753113e-01 3.663624227046966553e-01 -2.148424088954925537e-01 9.124500304460525513e-02 1.647354960441589355e-01 9.198030084371566772e-02 1.707961112260818481e-01 -3.186063095927238464e-02 7.041848450899124146e-02 1.412214040756225586e-01 2.940917201340198517e-02 1.225042864680290222e-01 1.847650408744812012e-01 1.847419887781143188e-02 2.905793786048889160e-01 -2.539572715759277344e-01 -5.004765465855598450e-02
-1.929413974285125732e-01 1.999623030424118042e-01 9.178794175386428833e-02 -1.815487444400787354e-01 1.650952845811843872e-01 1.721086055040359497e-01 6.636582314968109131e-02 -3.771574199199676514e-01 1.356101036071777344e-01 6.070938706398010254e-02 1.078168489038944244e-02 -8.279324509203433990e-03 2.968209423124790192e-02 -6.828333437442779541e-02 2.135538309812545776e-01 -1.942117065191268921e-01 1.390563547611236572e-01 1.719970852136611938e-01 2.343609780073165894e-01 -1.995244175195693970e-01 2.175736278295516968e-01 2.814801931381225586e-01 4.285360127687454224e-02 -9.626405686140060425e-02 1.059487462043762207e-01 -1.370328068733215332e-01 -2.350682169198989868e-01 3.858762979507446289e-02 3.064824044704437256e-01 3.133158683776855469e-01 -7.040964066982269287e-02 -4.017112776637077332e-02
-1.179263740777969360e-01 -1.986550986766815186e-01 5.834373831748962402e-02 -3.792630881071090698e-02 2.221516966819763184e-01 4.398438930511474609e-01 -1.304874271154403687e-01 -2.317126691341400146e-01 -4.945159703493118286e-02 -1.074610874056816101e-01 3.357394784688949585e-02 -1.139530092477798462e-01 9.809911996126174927e-02 -2.830377779901027679e-02 -7.724626362323760986e-02 -2.405951321125030518e-01 6.545912474393844604e-02 4.946322739124298096e-02 2.811194360256195068e-01 -1.114332117140293121e-02 -1.634248644113540649e-01 -1.133720725774765015e-01 -2.489689588546752930e-01 1.238502040505409241e-01 -6.890049204230308533e-03 1.859767585992813110e-01 2.299185246229171753e-01 1.985205560922622681e-01 2.941425442695617676e-01 -5.514309555292129517e-02 -1.082192212343215942e-01 3.080958127975463867e-01
-2.370407581329345703e-01 2.442791759967803955e-01 1.423837691545486450e-01 -1.145456135272979736e-01 -9.185979515314102173e-02 3.891595900058746338e-01 -1.769377738237380981e-01 -3.734721243381500244e-01 -2.573328316211700439e-01 1.132998168468475342e-01 1.610236018896102905e-01 5.004789680242538452e-02 9.244719892740249634e-02 -1.241043657064437866e-01 -9.652933478355407715e-02 -1.633446514606475830e-01 2.349283248186111450e-01 4.711334034800529480e-02 1.256330609321594238e-01 -9.171996265649795532e-02 7.474631816148757935e-02 -1.523170471191406250e-01 -1.253055632114410400e-01 -3.478931784629821777e-01 5.311730783432722092e-03 1.477922201156616211e-01 -1.850450178608298302e-03 -5.673946440219879150e-02 1.795203685760498047e-01 -1.832298189401626587e-01 1.206272840499877930e-01 -8.020045235753059387e-03
-8.747393637895584106e-02 -9.995188564062118530e-02 -6.590635329484939575e-02 -3.250680565834045410e-01 -7.085222750902175903e-02 3.394625484943389893e-01 2.427253723144531250e-01 -3.341669142246246338e-01 2.804337143898010254e-01 2.629821188747882843e-02 -3.510334491729736328e-01 4.064197465777397156e-02 8.403148502111434937e-02 -1.507816165685653687e-01 -6.778914481401443481e-02 1.028068289160728455e-01 5.255803093314170837e-02 2.408499866724014282e-01 2.258865833282470703e-01 -1.535571068525314331e-01 6.341293454170227051e-02 -6.490637362003326416e-02 -2.151505947113037109e-01 1.205831095576286316e-01 -4.832410812377929688e-02 -3.161917626857757568e-02 1.204401627182960510e-01 2.072652280330657959e-01 9.362436085939407349e-02 1.346211284399032593e-01 -1.847289204597473145e-01 7.799108326435089111e-02
-2.402904629707336426e-01 1.051672697067260742e-01 2.985625565052032471e-01 5.608519911766052246e-02 9.929039329290390015e-02 3.499738276004791260e-01 -1.029469966888427734e-01 -1.670109331607818604e-01 -6.619088351726531982e-02 6.186237558722496033e-02 9.099983423948287964e-02 -2.373579517006874084e-02 2.021908462047576904e-01 -1.043865159153938293e-01 -1.953500807285308838e-01 -3.651140928268432617e-01 1.436489820480346680e-01 1.467436254024505615e-01 2.173325270414352417e-01 -9.735085070133209229e-02 1.162756308913230896e-01 -3.337078690528869629e-01 -1.470539718866348267e-01 -4.570382181555032730e-03 5.721979215741157532e-02 2.019937932491302490e-01 -3.883026167750358582e-02 1.586733758449554443e-01 5.364852957427501678e-03 -5.919436365365982056e-02 3.095167875289916992e-01 1.108334586024284363e-01
-9.697110205888748169e-02 3.376839309930801392e-02 2.174482643604278564e-01 1.421425677835941315e-02 -3.750539198517799377e-02 1.941918879747390747e-01 1.970602720975875854e-01 -1.435070484876632690e-01 2.073025256395339966e-01 -2.434461861848831177e-01 -3.503076434135437012e-01 -6.363629549741744995e-02 3.837074711918830872e-02 -1.551870815455913544e-02 -1.943739056587219238e-01 -1.020786166191101074e-01 1.389245986938476562e-01 -1.311543285846710205e-01 3.170391619205474854e-01 -3.340384066104888916e-01 -3.037394881248474121e-01 8.144032210111618042e-02 -1.193927153944969177e-01 2.065515220165252686e-01 2.506958842277526855e-01 1.508201807737350464e-01 1.540531814098358154e-01 4.830454289913177490e-02 1.215930059552192688e-01 1.665949970483779907e-01 7.664588093757629395e-02 -5.178314633667469025e-03
-2.889911234378814697e-01 -1.473567634820938110e-01 1.556355059146881104e-01 7.105144113302230835e-02 -2.364973910152912140e-02 2.278965562582015991e-01 1.232825312763452530e-02 -4.146009087562561035e-01 -1.151851862668991089e-01 3.950003087520599365e-01 -2.119302451610565186e-01 -2.166546136140823364e-01 -5.113874748349189758e-02 4.000489413738250732e-02 2.762387692928314209e-01 -1.158899441361427307e-01 -5.916536785662174225e-03 2.044746428728103638e-01 5.088439676910638809e-03 -1.061082817614078522e-02 -8.589583635330200195e-02 -2.329109162092208862e-01 -1.286930292844772339e-01 6.098188087344169617e-02 -9.447330608963966370e-03 -6.133214011788368225e-02 -2.033542692661285400e-01 2.713760733604431152e-01 1.063786000013351440e-01 4.108866676688194275e-02 -1.017989516258239746e-01 -1.405378133058547974e-01
3.957876190543174744e-02 -1.476299762725830078e-01 1.487333029508590698e-01 -1.037414073944091797e-01 -1.577257812023162842e-01 1.358303874731063843e-01 1.102595776319503784e-02 -8.135443180799484253e-02 4.068631306290626526e-02 1.814075373113155365e-02 1.164702698588371277e-03 2.068712115287780762e-01 -2.626326084136962891e-01 4.718039929866790771e-02 5.103208869695663452e-02 -2.497395128011703491e-01 3.744534254074096680e-01 2.426714748144149780e-01 5.221250057220458984e-01 -1.400706022977828979e-01 -2.021687924861907959e-01 -5.662111192941665649e-02 -1.937714666128158569e-01 8.150787092745304108e-03 -1.637648046016693115e-01 7.088474184274673462e-02 2.399606816470623016e-02 -5.049041286110877991e-02 -1.381994225084781647e-02 -1.183585301041603088e-01 -8.545803278684616089e-02 2.884916663169860840e-01
-7.346741110086441040e-02 1.025012752506881952e-04 2.604209780693054199e-01 -1.009716317057609558e-01 -2.149993777275085449e-01 2.458847314119338989e-01 1.758819818496704102e-01 -2.671511769294738770e-01 -1.494222879409790039e-01 1.239543855190277100e-01 -2.863990664482116699e-01 -1.253673136234283447e-01 1.634764112532138824e-02 2.770946174860000610e-02 -9.456928819417953491e-02 -2.493771016597747803e-01 3.966866806149482727e-02 1.963032335042953491e-01 2.282610386610031128e-01 -4.198871552944183350e-02 2.181105911731719971e-01 1.728157252073287964e-01 -2.953894734382629395e-01 1.447475105524063110e-01 2.302596271038055420e-01 5.442768707871437073e-02 -1.731629520654678345e-01 1.834056079387664795e-01 -1.681900396943092346e-02 1.288243085145950317e-01 -2.211194783449172974e-01 1.870910823345184326e-01
-8.720534294843673706e-02 4.529070854187011719e-02 1.743022948503494263e-01 -1.702536493539810181e-01 -2.642751932144165039e-01 2.726761996746063232e-01 -1.372781395912170410e-01 -2.814404666423797607e-01 1.246539056301116943e-01 3.443275690078735352e-01 2.085403054952621460e-01 -6.231136247515678406e-02 2.582803964614868164e-01 -1.107856482267379761e-01 -4.165812954306602478e-02 -1.459315717220306396e-01 1.980832815170288086e-01 1.193187907338142395e-01 2.782284915447235107e-01 -1.156054809689521790e-01 -3.558332622051239014e-01 -1.380077898502349854e-01 1.737125366926193237e-01 3.764039650559425354e-02 7.377152889966964722e-02 6.565739214420318604e-02 1.530273407697677612e-01 -7.439715415239334106e-02 1.140365526080131531e-01 1.624366044998168945e-01 -6.243303045630455017e-02 4.176068678498268127e-02
-4.110205173492431641e-01 -1.063954234123229980e-01 1.878918111324310303e-01 -1.223267912864685059e-01 1.525758951902389526e-01 3.980776965618133545e-01 -1.171474382281303406e-01 -1.731857955455780029e-01 -1.385657936334609985e-01 -9.992921352386474609e-02 -2.466443181037902832e-01 8.860947191715240479e-02 -1.473702788352966309e-01 -6.925708800554275513e-02 -7.478707935661077499e-03 -1.291348636150360107e-01 2.701478302478790283e-01 -1.410392820835113525e-01 -8.984661847352981567e-02 -1.838801056146621704e-01 8.830662816762924194e-02 1.117058619856834412e-01 -1.256840974092483521e-01 -6.121476367115974426e-02 5.729848146438598633e-02 3.942630589008331299e-01 -9.780303388833999634e-02 9.653584659099578857e-02 2.524616941809654236e-02 -4.157512262463569641e-02 9.174948185682296753e-02 -1.998100429773330688e-01
-2.385961413383483887e-01 -1.393728703260421753e-01 9.193405508995056152e-02 -1.134377568960189819e-01 3.095311112701892853e-03 3.330992758274078369e-01 -5.659106746315956116e-02 -7.862123101949691772e-02 7.616001367568969727e-02 6.903126090764999390e-02 -8.732264488935470581e-02 -1.717738509178161621e-01 1.247612386941909790e-01 6.665635854005813599e-02 2.527077496051788330e-01 -1.079736873507499695e-01 5.210313573479652405e-02 2.772986292839050293e-01 3.059122562408447266e-01 -3.308179378509521484e-01 -6.764555815607309341e-03 3.874948620796203613e-02 -4.063053131103515625e-01 3.475213944911956787e-01 -5.513813346624374390e-02 5.001238733530044556e-02 2.932823263108730316e-02 -1.151308044791221619e-01 9.096502512693405151e-02 1.471449732780456543e-01 -4.436463862657546997e-02 -1.310257464647293091e-01
-1.333367079496383667e-02 -1.072372347116470337e-01 2.428207546472549438e-01 -2.488290518522262573e-02 2.071395218372344971e-01 1.538597792387008667e-01 -2.333107441663742065e-01 -2.225359231233596802e-01 -1.670584380626678467e-01 9.846537560224533081e-02 -1.917525529861450195e-01 2.815918810665607452e-02 -1.071842983365058899e-01 -1.042239591479301453e-01 -2.431161254644393921e-01 -5.225810781121253967e-02 3.127119839191436768e-01 -1.772565208375453949e-02 4.885078966617584229e-02 -1.471926569938659668e-01 -6.710653007030487061e-02 1.992891356348991394e-02 -9.424176067113876343e-02 2.697210609912872314e-01 6.138151139020919800e-02 -2.686859071254730225e-01 4.460279271006584167e-02 2.520539164543151855e-01 4.730149358510971069e-02 1.055611222982406616e-01 -3.989818394184112549e-01 -2.758952975273132324e-01
-3.135549128055572510e-01 -6.743533536791801453e-03 1.567015200853347778e-01 2.031022161245346069e-01 7.610222697257995605e-02 2.724216282367706299e-01 -2.114892750978469849e-02 -2.082683145999908447e-01 -1.417539417743682861e-01 5.489882081747055054e-02 5.566834658384323120e-02 6.302843242883682251e-02 9.465847164392471313e-02 6.180520355701446533e-02 -5.616007745265960693e-02 -1.815599948167800903e-01 2.265148013830184937e-01 2.912751436233520508e-01 -1.580790430307388306e-02 -7.385244965553283691e-02 2.920179963111877441e-01 -1.668942421674728394e-01 -1.179449409246444702e-01 -1.449552923440933228e-01 -1.123055517673492432e-01 -1.556715518236160278e-01 8.430952578783035278e-02 5.776908621191978455e-02 2.673732042312622070e-01 -1.243226602673530579e-01 -3.243557512760162354e-01 -3.218351304531097412e-01
-1.753695160150527954e-01 -3.383357822895050049e-02 2.732734382152557373e-01 -9.405910968780517578e-02 3.581430763006210327e-03 -7.318047434091567993e-02 1.071784198284149170e-01 -1.202799603343009949e-01 6.711439043283462524e-02 2.742438018321990967e-01 -9.456866234540939331e-02 -2.057048529386520386e-01 1.340231001377105713e-01 -1.882516546174883842e-03 4.281212761998176575e-02 2.118429094552993774e-01 2.252559512853622437e-01 1.062212735414505005e-01 1.690110117197036743e-01 -2.069119960069656372e-01 -2.320104986429214478e-01 -1.438858062028884888e-01 -2.574259340763092041e-01 1.105830073356628418e-01 -1.874093413352966309e-01 3.820291161537170410e-01 1.230992674827575684e-01 2.186659425497055054e-01 2.766225114464759827e-02 2.392816990613937378e-01 -2.114931195974349976e-01 -1.561685055494308472e-01
-1.776370257139205933e-01 2.622655630111694336e-01 1.370393037796020508e-01 2.146894484758377075e-01 6.956071406602859497e-02 9.821200370788574219e-02 -8.977457135915756226e-02 -4.479317665100097656e-01 9.248677641153335571e-03 2.827859111130237579e-02 -7.430560141801834106e-02 5.060486122965812683e-02 -2.903476171195507050e-02 -2.038951218128204346e-01 3.320899903774261475e-01 -1.083810441195964813e-02 8.106991648674011230e-02 -8.286508917808532715e-02 2.452229410409927368e-01 -1.843846738338470459e-01 1.815609186887741089e-01 7.784091681241989136e-02 -1.639646738767623901e-01 4.135446995496749878e-02 2.670332491397857666e-01 -9.742127358913421631e-02 -1.507852673530578613e-01 9.993479400873184204e-02 2.645668983459472656e-01 2.592667937278747559e-01 -6.525814533233642578e-02 -1.401266902685165405e-01
-2.228478938341140747e-01 7.380370795726776123e-02 1.049043163657188416e-01 1.141754724085330963e-02 -9.000946767628192902e-03 1.525338888168334961e-01 1.664082556962966919e-01 -5.355904996395111084e-02 -2.352559752762317657e-02 1.910133808851242065e-01 6.124928593635559082e-03 -2.522630803287029266e-02 3.912790864706039429e-02 8.614129573106765747e-02 1.372645702213048935e-02 -4.845792718697339296e-04 3.806214928627014160e-01 4.204092025756835938e-01 3.381984531879425049e-01 -1.908296942710876465e-01 1.384804397821426392e-01 2.767163515090942383e-01 -2.236960530281066895e-01 3.446904718875885010e-01 -8.474370837211608887e-02 -3.511387109756469727e-02 -7.857308536767959595e-02 1.616074442863464355e-01 1.691145002841949463e-01 8.446111530065536499e-02 -4.782842472195625305e-02 -1.313701122999191284e-01
-8.996562100946903229e-04 1.044063046574592590e-01 1.680844426155090332e-01 -7.645405712537467480e-04 1.706396788358688354e-01 3.112883269786834717e-01 -5.406977608799934387e-03 -4.407629370689392090e-01 7.231542468070983887e-02 1.822076141834259033e-01 -1.942362934350967407e-01 -3.266451656818389893e-01 8.884786069393157959e-02 -1.477010250091552734e-01 -1.661668159067630768e-02 -2.537888288497924805e-01 1.884568780660629272e-01 -6.439329683780670166e-02 1.400063335895538330e-01 -1.988088190555572510e-01 6.776704639196395874e-02 1.687749922275543213e-01 -1.521222591400146484e-01 1.426605731248855591e-01 -1.254695355892181396e-01 -6.013863161206245422e-02 3.087968565523624420e-02 2.838448286056518555e-01 9.680392593145370483e-02 1.431013494729995728e-01 2.367268651723861694e-01 -3.389049693942070007e-02
-2.194824516773223877e-01 -2.253099232912063599e-01 4.926506280899047852e-01 -7.238906621932983398e-02 2.021420188248157501e-02 -6.726004648953676224e-04 1.070662736892700195e-01 -2.472853213548660278e-01 8.066187798976898193e-02 5.859489366412162781e-02 -1.922925412654876709e-01 -2.984415292739868164e-01 -2.450111135840415955e-02 1.195619925856590271e-01 -3.392295539379119873e-02 -6.920338422060012817e-02 1.680648326873779297e-01 8.362410217523574829e-02 2.157385051250457764e-01 -5.668155476450920105e-02 -1.739229112863540649e-01 -1.025870442390441895e-01 7.177949696779251099e-02 -3.257365226745605469e-01 1.299929320812225342e-01 1.595709770917892456e-01 -6.284140795469284058e-02 2.645707130432128906e-01 3.615755587816238403e-02 1.963607221841812134e-01 1.689027547836303711e-01 -3.939273208379745483e-02
-8.168664574623107910e-02 6.623577326536178589e-02 4.422323405742645264e-01 -1.510754525661468506e-01 2.718581445515155792e-02 4.267936050891876221e-01 -1.716810464859008789e-02 -1.880748197436332703e-02 -2.458968758583068848e-02 -9.829583019018173218e-02 -9.335136041045188904e-03 -2.002352774143218994e-01 -1.643202453851699829e-01 -4.189829900860786438e-02 -4.634606465697288513e-02 -2.276531159877777100e-01 3.655196130275726318e-01 4.525138810276985168e-02 2.046722620725631714e-01 -8.817691355943679810e-02 6.761120259761810303e-02 -7.081406563520431519e-02 -1.866874992847442627e-01 1.140520125627517700e-01 -6.113485246896743774e-02 1.955616027116775513e-01 2.702152132987976074e-01 1.968525648117065430e-01 3.222307935357093811e-02 1.257958114147186279e-01 9.896719455718994141e-02 1.750928908586502075e-01
4.565357416868209839e-02 1.950053870677947998e-01 2.750018835067749023e-01 1.027966216206550598e-01 9.690362960100173950e-03 3.279146552085876465e-01 -2.806701362133026123e-01 -1.995713114738464355e-01 1.265110671520233154e-01 -5.069337040185928345e-02 1.852880865335464478e-01 -8.194055408239364624e-02 -6.755950301885604858e-02 -3.424603044986724854e-01 -1.865982636809349060e-02 1.386095210909843445e-02 1.763471662998199463e-01 4.927636682987213135e-01 1.488028317689895630e-01 -2.872313261032104492e-01 -1.242377310991287231e-01 -5.430200137197971344e-03 -7.334386557340621948e-02 -1.162611395120620728e-01 7.385542988777160645e-02 1.213650405406951904e-01 3.443728387355804443e-02 -8.515719324350357056e-02 -1.266828924417495728e-02 2.098971232771873474e-02 -1.436242014169692993e-01 5.191364884376525879e-02
-5.348703637719154358e-02 -1.075126081705093384e-01 1.261673122644424438e-01 -1.081712543964385986e-01 8.158197999000549316e-02 3.387255072593688965e-01 -1.207961440086364746e-01 -4.729966521263122559e-01 -6.359948962926864624e-02 -4.726409167051315308e-02 -2.183667570352554321e-01 2.281381189823150635e-01 -8.806030452251434326e-02 -7.256151735782623291e-02 1.518850922584533691e-01 -5.842180177569389343e-02 1.605855673551559448e-02 -2.068614214658737183e-01 2.551257014274597168e-01 -2.358574718236923218e-01 -4.792737960815429688e-02 -2.011769711971282959e-01 -1.423604488372802734e-01 -2.390269190073013306e-01 -8.243425935506820679e-02 7.865424454212188721e-02 2.014353573322296143e-01 1.196497008204460144e-01 8.177696168422698975e-02 1.065179184079170227e-01 -4.316656664013862610e-02 2.846634685993194580e-01
-1.604745239019393921e-01 6.767772138118743896e-02 2.280163317918777466e-01 -3.958877921104431152e-02 -4.954321309924125671e-02 1.292336434125900269e-01 1.110048070549964905e-01 -3.928796947002410889e-01 -1.611474603414535522e-01 9.481968730688095093e-02 -1.670726686716079712e-01 -2.375282347202301025e-02 5.387764051556587219e-02 -1.903381198644638062e-01 7.593173533678054810e-02 -1.497902721166610718e-01 2.719165086746215820e-01 -7.500220090150833130e-03 1.078652143478393555e-01 -3.471222519874572754e-01 7.283632457256317139e-02 2.195519208908081055e-01 -7.951422780752182007e-02 -1.163010820746421814e-01 3.947509825229644775e-02 -2.079932391643524170e-01 -2.092445492744445801e-01 -1.497240513563156128e-01 1.930767744779586792e-01 3.827500641345977783e-01 -1.274977028369903564e-01 9.472879767417907715e-02
-1.160253509879112244e-01 -1.215713173151016235e-01 1.807955950498580933e-01 -2.521166801452636719e-01 2.852912247180938721e-01 -8.216935396194458008e-02 9.521880000829696655e-02 -4.403884112834930420e-01 2.914242446422576904e-02 8.599878102540969849e-02 -1.621019244194030762e-01 3.271883428096771240e-01 -9.389632195234298706e-02 -2.049093097448348999e-01 -2.093546539545059204e-01 -5.608732998371124268e-02 2.279907763004302979e-01 1.731287389993667603e-01 -3.367779031395912170e-02 -2.649672031402587891e-01 -3.532375022768974304e-02 -6.887823343276977539e-02 5.862217023968696594e-02 -8.690889179706573486e-02 2.142847329378128052e-02 1.549846976995468140e-01 -2.676910720765590668e-02 8.797547221183776855e-02 2.769695818424224854e-01 2.393606454133987427e-01 -8.197592943906784058e-02 -3.263744711875915527e-02
-3.026604354381561279e-01 -2.029043994843959808e-02 -6.478966772556304932e-02 -2.366776950657367706e-02 -1.984636038541793823e-01 2.362691015005111694e-01 -3.450874611735343933e-02 -4.086234867572784424e-01 1.022689715027809143e-01 1.831914186477661133e-01 -3.056326508522033691e-01 -1.261520981788635254e-01 8.922575414180755615e-02 4.995490424335002899e-03 1.694402843713760376e-02 1.964944973587989807e-02 -1.004165112972259521e-01 -7.501812279224395752e-02 2.658142745494842529e-01 -1.501518785953521729e-01 -7.385906577110290527e-02 2.999452315270900726e-02 -1.489972323179244995e-01 -1.859762221574783325e-01 -4.354532063007354736e-02 1.733270585536956787e-01 -1.162450090050697327e-01 -5.596790090203285217e-02 4.106011986732482910e-01 -7.462063431739807129e-02 -1.932409405708312988e-01 -2.137883305549621582e-01
1.752162724733352661e-01 -7.503055781126022339e-02 1.182460039854049683e-01 -3.154506087303161621e-01 -7.133237272500991821e-02 3.044313490390777588e-01 -3.376575931906700134e-02 -2.346163541078567505e-01 2.352059185504913330e-01 3.690723329782485962e-02 -3.998355865478515625e-01 -1.236806507222354412e-03 1.022207587957382202e-01 -1.196120679378509521e-01 3.679627180099487305e-02 1.074188724160194397e-01 8.266249299049377441e-02 2.566615343093872070e-01 2.587860822677612305e-01 -6.509920954704284668e-02 1.461966335773468018e-01 -1.753166317939758301e-02 -3.515341579914093018e-01 1.128862947225570679e-01 8.727236837148666382e-02 -1.395459324121475220e-01 1.662946194410324097e-01 1.666087955236434937e-01 6.107494980096817017e-02 1.380162537097930908e-01 -1.724085062742233276e-01 -7.142727822065353394e-02
2.591344155371189117e-02 4.588016122579574585e-02 2.114001512527465820e-01 -1.591943204402923584e-01 2.501336336135864258e-01 3.483816087245941162e-01 -2.499036490917205811e-02 -2.846042215824127197e-01 6.168451532721519470e-02 5.537609010934829712e-02 -1.465768814086914062e-01 -1.818775236606597900e-01 2.511524558067321777e-01 2.122845128178596497e-02 9.879702329635620117e-02 1.804987527430057526e-02 8.600132912397384644e-02 -1.900609731674194336e-01 2.243479937314987183e-01 -3.781952857971191406e-01 7.405918091535568237e-02 6.208741292357444763e-02 -3.427665531635284424e-01 3.620463609695434570e-02 -6.020456179976463318e-02 -6.057760491967201233e-02 -1.438759714365005493e-01 9.271090477705001831e-02 2.181408852338790894e-01 8.264947682619094849e-02 -2.292310148477554321e-01 1.341783702373504639e-01
-5.342407897114753723e-02 2.139188647270202637e-01 9.926112368702888489e-03 4.714544489979743958e-02 5.995145812630653381e-02 4.981516003608703613e-01 1.243041455745697021e-01 -3.809033334255218506e-01 -1.499420255422592163e-01 2.186136096715927124e-01 1.084401533007621765e-01 -2.075675576925277710e-01 -1.346425265073776245e-01 -1.435242686420679092e-02 -5.418084561824798584e-02 -1.101231351494789124e-01 1.401211768388748169e-01 7.439021766185760498e-02 3.462586402893066406e-01 -1.333538740873336792e-01 -1.629877835512161255e-02 -1.624967902898788452e-01 4.586138203740119934e-02 2.028077244758605957e-01 -1.410198956727981567e-01 -8.156657218933105469e-03 -5.050563812255859375e-02 2.388331145048141479e-01 2.293866574764251709e-01 8.038982003927230835e-02 -7.020141929388046265e-02 -4.420873522758483887e-02
-2.907199561595916748e-01 1.740757375955581665e-01 1.065438911318778992e-01 -1.798814684152603149e-01 1.549461036920547485e-01 4.150941371917724609e-01 9.851267188787460327e-02 -3.813382685184478760e-01 -2.006298303604125977e-01 3.015354573726654053e-01 1.025720238685607910e-01 -1.813973188400268555e-01 2.056876756250858307e-02 1.703481003642082214e-02 1.205402761697769165e-01 -1.282773911952972412e-01 1.590937525033950806e-01 4.452436044812202454e-02 2.966054715216159821e-03 -2.750760316848754883e-02 1.826753839850425720e-02 7.030922174453735352e-02 -1.870613247156143188e-01 3.098564967513084412e-02 -8.147913217544555664e-02 5.590891093015670776e-02 -8.446837961673736572e-02 2.518113851547241211e-01 1.999504715204238892e-01 2.864255607128143311e-01 -1.097967550158500671e-01 -7.969562895596027374e-03
-1.805706694722175598e-02 -1.194861680269241333e-01 8.322174102067947388e-02 -4.133723080158233643e-01 2.286587655544281006e-02 3.836996257305145264e-01 1.176161766052246094e-01 -4.034551084041595459e-01 2.946432232856750488e-01 7.104898989200592041e-02 -3.049131929874420166e-01 1.377725973725318909e-02 1.164987962692975998e-02 -5.322725325822830200e-02 -1.341541856527328491e-01 2.089734002947807312e-02 1.699382364749908447e-01 2.046580761671066284e-01 4.348276183009147644e-02 1.377265602350234985e-01 6.700874865055084229e-02 -1.304150931537151337e-02 -2.421779185533523560e-01 1.545542329549789429e-01 5.552800744771957397e-02 -9.048778563737869263e-02 9.510658681392669678e-02 5.149231106042861938e-02 2.098096758127212524e-01 1.305396109819412231e-01 -8.891726285219192505e-02 7.780504226684570312e-02
-2.439794689416885376e-01 1.033987402915954590e-01 -3.697485849261283875e-02 -6.916722282767295837e-03 2.924720570445060730e-02 2.566321790218353271e-01 1.673217862844467163e-01 -4.194042682647705078e-01 -6.575677543878555298e-02 3.507542312145233154e-01 -1.410359740257263184e-01 -2.759157121181488037e-01 -5.268198251724243164e-02 -9.057777374982833862e-02 1.508591324090957642e-01 -2.073230296373367310e-01 -6.842102110385894775e-02 1.678718924522399902e-01 2.007826268672943115e-01 -1.109576374292373657e-01 -2.453824877738952637e-02 -2.287668175995349884e-02 -1.680188775062561035e-01 -9.981333278119564056e-03 1.815286278724670410e-02 -1.329660564661026001e-01 1.648576557636260986e-02 2.988145947456359863e-01 1.648662984371185303e-02 2.657258212566375732e-01 -1.922578066587448120e-01 -1.652327626943588257e-01
8.741929195821285248e-03 2.329686433076858521e-01 1.682427823543548584e-01 3.435667976737022400e-02 -1.001210138201713562e-01 3.391487300395965576e-01 2.555140480399131775e-02 -3.431844413280487061e-01 -1.190564930438995361e-01 7.059745490550994873e-02 -6.984411925077438354e-02 4.855098947882652283e-02 1.391495913267135620e-01 -1.365600079298019409e-01 2.544641196727752686e-01 3.962740674614906311e-02 2.565830051898956299e-01 1.635835617780685425e-01 9.133535623550415039e-02 -1.168045029044151306e-01 -1.712606251239776611e-01 2.403575479984283447e-01 -3.705914318561553955e-02 -7.591906934976577759e-02 -9.220226109027862549e-02 -1.962212622165679932e-01 -3.526985645294189453e-02 -2.847417630255222321e-02 4.257518947124481201e-01 1.763909161090850830e-01 -2.067376226186752319e-01 -1.701904833316802979e-01
-2.253161929547786713e-02 9.587197005748748779e-02 1.005889177322387695e-01 -1.006163582205772400e-01 2.739539369940757751e-02 7.883515208959579468e-02 6.752441823482513428e-02 -2.125598192214965820e-01 1.905230134725570679e-01 9.413153864443302155e-03 3.457716107368469238e-02 -2.826099693775177002e-01 -3.294456303119659424e-01 -2.411664696410298347e-03 1.428599283099174500e-02 1.318245679140090942e-01 4.153367877006530762e-01 1.015813723206520081e-01 1.070378050208091736e-01 -1.723539084196090698e-01 -2.263778597116470337e-01 2.516731023788452148e-01 -3.029546737670898438e-01 4.657169803977012634e-02 3.194443583488464355e-01 1.927212923765182495e-01 1.436955928802490234e-01 4.603771492838859558e-03 1.213254258036613464e-01 2.169830948114395142e-01 -7.576134800910949707e-02 -9.929018467664718628e-02
-2.069476544857025146e-01 9.878339618444442749e-02 1.742591708898544312e-01 2.492319233715534210e-02 9.463622234761714935e-03 8.163325488567352295e-02 7.598005235195159912e-02 -2.867594957351684570e-01 1.758580505847930908e-01 8.145663887262344360e-02 -9.068740904331207275e-02 -5.625651776790618896e-02 4.072939977049827576e-02 1.940553188323974609e-01 -2.932084165513515472e-02 -2.452262639999389648e-01 8.838228881359100342e-02 1.038174852728843689e-01 1.720982939004898071e-01 -1.813146173954010010e-01 -2.539309263229370117e-01 3.914128616452217102e-02 -4.125665128231048584e-01 -7.968075573444366455e-02 -2.263292521238327026e-01 1.259662210941314697e-01 -3.026474416255950928e-01 3.450595438480377197e-01 -1.348418882116675377e-03 -4.507219046354293823e-02 -2.445504665374755859e-01 -9.570702910423278809e-02
-1.309864073991775513e-01 -3.544121980667114258e-01 2.254401892423629761e-01 -4.134434834122657776e-02 -4.486218467354774475e-02 -1.155469864606857300e-01 -1.170301362872123718e-01 -1.599752902984619141e-01 1.089221760630607605e-01 2.232598215341567993e-01 -2.179014086723327637e-01 -5.964465439319610596e-02 -1.292468011379241943e-01 1.474964022636413574e-01 9.334930777549743652e-02 -5.482250824570655823e-02 2.691404223442077637e-01 4.351174458861351013e-02 2.358821332454681396e-01 -4.509479999542236328e-01 -1.174230203032493591e-01 -8.810555934906005859e-02 -9.536235034465789795e-02 8.975712954998016357e-02 -9.449179470539093018e-02 2.789832651615142822e-01 5.410400405526161194e-02 1.347244232892990112e-01 1.105040535330772400e-01 2.624033987522125244e-01 1.276778429746627808e-01 9.945400804281234741e-02
-6.742946803569793701e-03 7.929323613643646240e-02 3.316022455692291260e-02 -6.204140372574329376e-04 1.355793476104736328e-01 3.293892741203308105e-01 6.975526339374482632e-04 -3.489931523799896240e-01 6.186151877045631409e-02 -5.732726305723190308e-02 -3.604128956794738770e-02 7.454898953437805176e-02 -5.428459867835044861e-02 -2.073702663183212280e-01 1.372787356376647949e-01 -3.004891041200608015e-04 4.002191126346588135e-01 -8.339656889438629150e-02 1.930424720048904419e-01 -1.267767548561096191e-01 8.457360416650772095e-02 3.515165150165557861e-01 4.864307120442390442e-02 -1.048410087823867798e-01 6.032924354076385498e-02 -9.212195128202438354e-02 -2.886506021022796631e-01 1.196953058242797852e-01 4.192096292972564697e-01 1.215153560042381287e-01 4.112772643566131592e-03 -1.710540242493152618e-02
-4.948682487010955811e-01 -9.405153244733810425e-02 1.524316072463989258e-01 2.751779258251190186e-01 2.093983441591262817e-02 1.657271385192871094e-01 -7.920395582914352417e-02 -2.893770933151245117e-01 -1.129231080412864685e-01 -1.060381755232810974e-01 2.145075239241123199e-02 -7.728885114192962646e-02 -1.061337217688560486e-01 -1.794525831937789917e-01 -9.494356065988540649e-02 4.674369469285011292e-02 1.042624562978744507e-01 2.978349626064300537e-01 2.216125726699829102e-01 -1.025800779461860657e-01 2.845177948474884033e-01 -5.621294025331735611e-03 -1.244468986988067627e-01 -1.370695680379867554e-01 -9.076829254627227783e-02 5.218973010778427124e-02 -1.066217944025993347e-01 6.919756531715393066e-02 1.252068877220153809e-01 -1.971759051084518433e-01 -2.968171238899230957e-01 6.766910664737224579e-03
-3.499636948108673096e-01 1.277345418930053711e-01 -1.060121208429336548e-01 -6.030181422829627991e-03 1.417752802371978760e-01 3.841571211814880371e-01 9.157883375883102417e-02 -4.147984683513641357e-01 -1.619727313518524170e-01 -9.249557740986347198e-03 -7.438864558935165405e-02 -3.520877063274383545e-01 -1.793593466281890869e-01 3.152906894683837891e-02 6.059261038899421692e-02 -9.650727361440658569e-02 8.830450475215911865e-02 7.009229063987731934e-02 1.812472343444824219e-01 -5.456534773111343384e-02 3.415664657950401306e-02 -2.232689112424850464e-01 -6.219749897718429565e-02 1.361768096685409546e-01 7.173926383256912231e-02 1.119236648082733154e-01 -9.956859797239303589e-02 3.338134288787841797e-01 1.769557148218154907e-01 8.635459095239639282e-02 -5.332099273800849915e-03 -7.710226345807313919e-03
-4.173071086406707764e-01 -7.743373513221740723e-02 2.806770503520965576e-01 -1.342898011207580566e-01 3.875047713518142700e-02 3.103412389755249023e-01 -1.435644924640655518e-01 -1.933833956718444824e-01 -1.187102273106575012e-01 -8.288519829511642456e-02 -9.679231047630310059e-02 1.492965966463088989e-01 -1.219269558787345886e-01 -2.326585054397583008e-01 -9.559275954961776733e-02 -3.256712257862091064e-01 2.049817740917205811e-01 4.187371954321861267e-02 2.484628185629844666e-02 -2.127598077058792114e-01 -1.075737923383712769e-01 3.535532355308532715e-01 -5.556071177124977112e-02 -9.937547147274017334e-02 6.250594742596149445e-03 -1.276358515024185181e-01 1.340871453285217285e-01 1.264830231666564941e-01 7.085616886615753174e-02 -7.657315582036972046e-02 7.401230186223983765e-02 1.566832065582275391e-01
-5.146617889404296875e-01 -8.696277439594268799e-02 1.852523833513259888e-01 -1.617770791053771973e-01 -8.111226558685302734e-02 2.700190544128417969e-01 -2.541312575340270996e-01 -3.868899121880531311e-02 -1.340828184038400650e-02 -5.110722780227661133e-02 -4.356234148144721985e-02 -2.439063787460327148e-02 -2.281323522329330444e-01 -1.469179801642894745e-02 5.390961095690727234e-02 -3.125753700733184814e-01 3.118591904640197754e-01 7.567977160215377808e-02 -1.591548696160316467e-02 -4.091921448707580566e-01 -2.579167298972606659e-02 1.615101099014282227e-01 -2.811609394848346710e-02 7.196264807134866714e-03 7.511064410209655762e-02 -1.904441602528095245e-02 1.836598813533782959e-01 1.353048086166381836e-01 4.717228934168815613e-02 5.623249709606170654e-02 3.647461906075477600e-02 1.785267516970634460e-02
-1.009528040885925293e-01 7.269609719514846802e-03 1.937061697244644165e-01 -2.108680903911590576e-01 1.440709829330444336e-01 2.387393712997436523e-01 -1.123760119080543518e-01 1.000277251005172729e-01 -5.307186022400856018e-02 3.334121406078338623e-02 -1.117732152342796326e-01 -1.757182925939559937e-01 -2.646828070282936096e-02 1.104228049516677856e-01 -7.446924597024917603e-02 -2.427947334945201874e-02 2.843740880489349365e-01 -6.866236031055450439e-02 2.952705509960651398e-02 -2.450810372829437256e-01 -2.951250970363616943e-01 -5.924241989850997925e-02 -1.476706713438034058e-01 3.643517196178436279e-02 4.592451453208923340e-02 3.263844549655914307e-01 -1.873366534709930420e-01 1.732456684112548828e-01 3.137514889240264893e-01 7.837135344743728638e-03 -4.566530883312225342e-01 -3.627412021160125732e-03
-7.592480629682540894e-02 1.235987544059753418e-01 2.663139402866363525e-01 1.738516092300415039e-01 1.374870687723159790e-01 2.365503013134002686e-01 1.761180609464645386e-01 -2.102425992488861084e-01 1.389953494071960449e-01 1.490606218576431274e-01 -1.294392198324203491e-01 -6.008042953908443451e-03 -6.959217786788940430e-02 -1.144980192184448242e-01 -4.426596313714981079e-02 -2.401268035173416138e-01 2.022492587566375732e-01 -1.505344919860363007e-02 6.036959886550903320e-01 3.843290358781814575e-02 -2.284814864397048950e-01 3.448265790939331055e-02 -1.014613211154937744e-01 8.450623601675033569e-02 -1.382258981466293335e-01 1.435590684413909912e-01 1.454484760761260986e-01 -6.344077736139297485e-02 2.076160013675689697e-01 7.014145702123641968e-02 -1.013671141117811203e-02 3.036187402904033661e-02
-2.158905379474163055e-02 -1.551133394241333008e-01 2.466853857040405273e-01 2.750739268958568573e-02 -1.025033071637153625e-01 2.304665446281433105e-01 -1.289722770452499390e-01 -2.012058943510055542e-01 7.110669463872909546e-02 3.240700066089630127e-01 -2.210669517517089844e-01 3.166930750012397766e-02 -4.091297462582588196e-02 -1.778520047664642334e-01 2.271719127893447876e-01 2.212714590132236481e-02 4.002275317907333374e-02 1.726243062876164913e-03 2.383690774440765381e-01 -3.491300046443939209e-01 2.613664232194423676e-02 1.813830733299255371e-01 -4.576769173145294189e-01 1.279334723949432373e-01 6.473002582788467407e-02 2.012784332036972046e-01 -2.507757581770420074e-02 -2.502415515482425690e-02 5.242513120174407959e-02 1.204222962260246277e-01 1.251014620065689087e-01 -1.708157658576965332e-01
-3.150423467159271240e-01 5.094791203737258911e-02 3.043375611305236816e-01 -8.842002600431442261e-02 2.442450672388076782e-01 3.168447315692901611e-01 3.197731822729110718e-02 -2.477266341447830200e-01 1.754389256238937378e-01 1.055685877799987793e-01 -3.332069218158721924e-01 1.045822799205780029e-01 -1.898994296789169312e-01 -9.493986517190933228e-02 -1.037863120436668396e-01 -2.534056901931762695e-01 1.799826323986053467e-01 7.427528500556945801e-02 -1.196310967206954956e-01 -1.198237761855125427e-01 2.462179400026798248e-02 1.199696362018585205e-01 5.033222213387489319e-02 8.271798491477966309e-02 2.159054949879646301e-02 7.723034918308258057e-02 3.016190528869628906e-01 1.116499379277229309e-01 1.695728749036788940e-01 -1.939656287431716919e-01 1.465706974267959595e-01 -5.139545723795890808e-02
-1.372001767158508301e-01 4.677275661379098892e-03 3.464720547199249268e-01 1.124059110879898071e-01 -6.207814812660217285e-02 1.149932146072387695e-01 -3.119219094514846802e-02 -2.783550322055816650e-01 -9.254442155361175537e-02 3.329239487648010254e-01 -1.077473443001508713e-02 -7.323882728815078735e-02 2.184756100177764893e-02 -9.316357225179672241e-02 2.361443489789962769e-01 3.131699934601783752e-02 3.801482021808624268e-01 -5.406754091382026672e-02 -9.457723796367645264e-02 -1.630996465682983398e-01 -1.172686889767646790e-01 2.994747161865234375e-01 -3.005444705486297607e-01 6.243658065795898438e-02 -2.267419099807739258e-01 -6.253468245267868042e-02 -3.613389655947685242e-02 9.477435797452926636e-02 2.030386775732040405e-01 7.605887204408645630e-02 -2.531587183475494385e-01 6.932577490806579590e-02
-1.552133560180664062e-01 7.109732925891876221e-02 2.742543816566467285e-01 1.247833743691444397e-01 1.246861461549997330e-02 -9.060878306627273560e-02 1.526597291231155396e-01 -3.693085610866546631e-01 3.240443393588066101e-02 2.505805194377899170e-01 -2.269528955221176147e-01 6.628126651048660278e-02 -1.056163106113672256e-02 -2.339502573013305664e-01 4.235371574759483337e-02 1.656192839145660400e-01 1.808214746415615082e-02 3.185497820377349854e-01 1.623528003692626953e-01 -2.419920265674591064e-01 -1.806869357824325562e-01 2.648856341838836670e-01 -9.787027537822723389e-02 -4.859208315610885620e-02 1.389741897583007812e-01 -6.609444506466388702e-03 6.340790539979934692e-02 3.177135884761810303e-01 1.320840865373611450e-01 -9.088141843676567078e-03 -1.401579529047012329e-01 2.126842439174652100e-01
7.423017919063568115e-02 -9.225093573331832886e-02 -8.492351509630680084e-03 4.688048362731933594e-02 -9.966020286083221436e-02 -1.663975715637207031e-01 -3.833235800266265869e-01 -2.706668674945831299e-01 6.509765237569808960e-02 4.584160633385181427e-03 -6.699088960886001587e-02 -6.308870017528533936e-02 1.755374856293201447e-02 -2.517341673374176025e-01 -1.750322431325912476e-01 -2.382394373416900635e-01 2.644418179988861084e-01 2.028131633996963501e-01 4.611836373805999756e-01 -2.337853908538818359e-01 -2.696154713630676270e-01 -7.487289607524871826e-02 -6.328561902046203613e-02 4.596971347928047180e-02 3.288825601339340210e-02 -5.443380773067474365e-02 -1.285429000854492188e-01 -5.051421746611595154e-02 1.434591710567474365e-01 -9.712681174278259277e-02 -2.116259336471557617e-01 -3.671341016888618469e-02
-8.129663020372390747e-02 -2.493132203817367554e-01 3.051794767379760742e-01 -8.689168840646743774e-02 1.040920987725257874e-02 4.029943346977233887e-01 1.472181826829910278e-02 -1.424407213926315308e-01 1.132377088069915771e-01 1.498016119003295898e-01 -2.755993790924549103e-02 -6.807564198970794678e-02 1.505017429590225220e-01 1.133631840348243713e-01 3.217853605747222900e-01 -1.950617879629135132e-01 -1.149145420640707016e-02 1.707208305597305298e-01 2.056366652250289917e-01 -3.660547137260437012e-01 -2.287269383668899536e-02 1.194607764482498169e-01 -3.626306951045989990e-01 1.395213883370161057e-02 1.825569383800029755e-02 -3.099079802632331848e-02 -5.015921592712402344e-02 -5.089819431304931641e-03 -7.997782528400421143e-02 2.525868117809295654e-01 2.512826770544052124e-02 -5.534327402710914612e-02
-1.491995304822921753e-01 -4.394938878249377012e-04 1.356807500123977661e-01 -5.942396074533462524e-02 5.310126766562461853e-02 4.021457433700561523e-01 -6.926943361759185791e-02 -2.757082581520080566e-01 4.912276193499565125e-02 3.651201957836747169e-03 -2.148821800947189331e-01 -5.090137571096420288e-02 -3.046511672437191010e-03 -6.849719211459159851e-03 -3.137706518173217773e-01 2.496801018714904785e-01 1.525616049766540527e-01 1.513965427875518799e-02 1.670186817646026611e-01 1.321664899587631226e-01 -1.394159346818923950e-01 1.125805675983428955e-01 -3.466442823410034180e-01 -3.403973877429962158e-01 -1.749563664197921753e-01 -3.872453048825263977e-02 2.221748381853103638e-01 1.494535058736801147e-01 2.154344767332077026e-01 -9.486191906034946442e-03 -8.717095851898193359e-02 -5.903624370694160461e-02
-1.060799062252044678e-01 2.730005383491516113e-01 3.199193775653839111e-01 3.314730226993560791e-01 6.073125451803207397e-02 4.940789937973022461e-01 -2.568790875375270844e-02 -1.412325203418731689e-01 -8.893993496894836426e-02 1.198298186063766479e-01 9.158574789762496948e-02 -4.320486448705196381e-03 1.543102413415908813e-01 -2.933981716632843018e-01 -9.699805080890655518e-02 2.796389861032366753e-03 1.637586355209350586e-01 1.661312729120254517e-01 1.590133756399154663e-01 -1.629736721515655518e-01 -6.583608221262693405e-03 1.820680201053619385e-01 -9.049405157566070557e-02 -1.245564967393875122e-01 -1.482871919870376587e-01 2.910961955785751343e-02 -6.382472813129425049e-02 4.676241055130958557e-02 2.869323492050170898e-01 -7.452369481325149536e-02 -5.808980017900466919e-02 -9.306804277002811432e-03
-2.514563500881195068e-01 -1.432947721332311630e-02 1.496182233095169067e-01 -3.396707773208618164e-02 -2.745963167399168015e-03 2.687173187732696533e-01 8.856270462274551392e-02 -9.110452979803085327e-02 2.097381502389907837e-01 2.372975796461105347e-01 -1.627107858657836914e-01 -9.477896243333816528e-02 9.805516898632049561e-02 1.957205981016159058e-01 -1.487148404121398926e-01 -2.052306681871414185e-01 -1.745570264756679535e-02 8.278501778841018677e-02 1.587769687175750732e-01 -2.705843150615692139e-01 -5.130514875054359436e-02 -9.121234714984893799e-02 -4.219478666782379150e-01 -8.710595965385437012e-02 -2.846840918064117432e-01 7.834570854902267456e-02 -2.788701057434082031e-01 1.571157872676849365e-01 1.915514618158340454e-01 -9.804502129554748535e-02 -1.955386549234390259e-01 -2.023563534021377563e-02
-1.008263379335403442e-01 2.382194548845291138e-01 3.508197367191314697e-01 1.890055984258651733e-01 4.040848091244697571e-02 3.136488199234008789e-01 8.259297907352447510e-02 -1.332393437623977661e-01 1.171820145100355148e-02 9.638237208127975464e-02 -5.842893943190574646e-02 -1.084702461957931519e-01 -1.716288775205612183e-01 2.415149100124835968e-02 -9.139665961265563965e-02 -9.669473767280578613e-02 2.451681196689605713e-01 8.572299033403396606e-02 2.504531443119049072e-01 -4.551270231604576111e-02 -2.449327111244201660e-01 1.544236689805984497e-01 -1.676621884107589722e-01 2.748632431030273438e-01 8.229030668735504150e-02 -4.638971760869026184e-02 2.992963194847106934e-01 2.054937928915023804e-01 1.331344842910766602e-01 1.213712394237518311e-01 -3.104054601863026619e-03 2.905295193195343018e-01
-3.754545450210571289e-01 -1.362651959061622620e-02 3.504787683486938477e-01 -1.929328292608261108e-01 1.975214481353759766e-01 2.550721466541290283e-01 -9.953315556049346924e-02 1.479451544582843781e-03 -4.271086305379867554e-02 1.438622623682022095e-01 1.012078486382961273e-02 1.959620267152786255e-01 -1.178581267595291138e-01 -4.131124541163444519e-02 -1.833805888891220093e-01 -2.256043814122676849e-02 1.617200225591659546e-01 -5.302809551358222961e-02 4.347296059131622314e-02 -2.049468457698822021e-01 7.399038411676883698e-03 1.641986519098281860e-01 -2.293926179409027100e-01 1.224304642528295517e-02 2.441075146198272705e-01 1.942017227411270142e-01 4.361617565155029297e-01 1.177472546696662903e-01 -5.600631609559059143e-02 8.940037339925765991e-02 4.768084734678268433e-03 -9.404309839010238647e-02
-3.200868070125579834e-01 -3.458358347415924072e-01 5.711061507463455200e-02 -4.379461705684661865e-02 6.596060935407876968e-03 2.361828833818435669e-01 1.732273846864700317e-01 -8.394249528646469116e-02 -3.268467262387275696e-02 1.164496615529060364e-01 -1.922396868467330933e-01 -1.486794352531433105e-01 8.117988705635070801e-02 -8.402410894632339478e-02 -1.175048649311065674e-01 4.221770912408828735e-02 1.732719242572784424e-01 8.593399822711944580e-02 3.989732861518859863e-01 -1.107964739203453064e-01 -3.476342856884002686e-01 -1.350912898778915405e-01 -1.264189481735229492e-01 -2.352468669414520264e-01 1.037682890892028809e-01 -1.980323722818866372e-04 -1.195275261998176575e-01 3.110924661159515381e-01 9.714487940073013306e-03 1.291661560535430908e-01 5.943953618407249451e-02 1.245876178145408630e-01
-1.257223188877105713e-01 -1.608661711215972900e-01 9.169576317071914673e-02 -4.284464195370674133e-02 -4.461493715643882751e-02 -1.667404733598232269e-02 -1.506959795951843262e-01 -3.084559142589569092e-01 -1.601171195507049561e-01 -2.084378004074096680e-01 -1.878840476274490356e-01 -2.075471216812729836e-03 2.239986360073089600e-01 -8.867903798818588257e-02 8.095920830965042114e-02 -3.199527859687805176e-01 3.269782066345214844e-01 1.922716796398162842e-01 -1.449497640132904053e-01 -1.578231006860733032e-01 4.532998055219650269e-02 -5.302533507347106934e-02 -1.362902522087097168e-01 1.835908442735671997e-01 2.094457447528839111e-01 1.569932550191879272e-01 2.481616735458374023e-01 1.244126074016094208e-02 1.107602287083864212e-02 6.150462105870246887e-02 -3.440775573253631592e-01 -2.389562726020812988e-01
-1.542988866567611694e-01 -1.186332106590270996e-01 2.060876190662384033e-01 -4.355977848172187805e-02 1.830142736434936523e-02 1.453351345844566822e-03 -1.643841564655303955e-01 3.838031366467475891e-02 -1.385362595319747925e-01 1.224795505404472351e-01 -2.514533400535583496e-01 -2.331504076719284058e-01 -1.515375226736068726e-01 -2.545284330844879150e-01 -1.799484193325042725e-01 -1.487756371498107910e-01 3.707761466503143311e-01 4.759033396840095520e-02 -3.077843459323048592e-03 -4.823311045765876770e-02 1.633038967847824097e-01 -1.629510223865509033e-01 -2.206394672393798828e-01 1.554205566644668579e-01 2.031857967376708984e-01 -4.839768633246421814e-02 2.530626952648162842e-02 1.903085112571716309e-01 1.540892422199249268e-01 -1.700126975774765015e-01 -3.109565079212188721e-01 -3.113044798374176025e-01
9.334767237305641174e-03 2.339813709259033203e-01 6.474533677101135254e-02 2.202273905277252197e-02 -6.470715254545211792e-02 3.917278647422790527e-01 1.516015976667404175e-01 -2.419393807649612427e-01 -6.757242232561111450e-02 1.743531227111816406e-01 2.400064840912818909e-02 -4.652417823672294617e-02 2.763768844306468964e-02 7.160749286413192749e-02 4.810958728194236755e-02 -2.496037334203720093e-01 2.675637304782867432e-01 1.130033656954765320e-01 4.129325747489929199e-01 -2.292893528938293457e-01 -2.250829944387078285e-03 3.402390480041503906e-01 -1.263527572154998779e-01 6.715764850378036499e-02 -3.017461672425270081e-02 3.573288396000862122e-02 -4.345664754509925842e-02 2.036156207323074341e-01 5.333450064063072205e-02 -2.487865090370178223e-01 -1.931685358285903931e-01 4.290850088000297546e-02
1.622473001480102539e-01 1.137938871979713440e-01 3.822375833988189697e-01 -1.156720146536827087e-01 -1.765792667865753174e-01 1.023005768656730652e-01 -8.595509827136993408e-02 -3.898171782493591309e-01 7.935545593500137329e-02 2.213604003190994263e-01 5.366476997733116150e-02 -5.030801519751548767e-02 -9.521475434303283691e-02 -2.354271560907363892e-01 -3.018989562988281250e-01 -2.495635766535997391e-03 2.171304523944854736e-01 2.632114291191101074e-01 2.702971398830413818e-01 -6.628509610891342163e-02 -8.898831903934478760e-03 -1.433247178792953491e-01 6.749621778726577759e-02 4.794114455580711365e-02 5.395761504769325256e-02 -1.789040490984916687e-02 1.708939522504806519e-01 6.296801567077636719e-02 3.083246015012264252e-02 3.011061847209930420e-01 -1.628863364458084106e-01 8.942151069641113281e-02
-5.925187095999717712e-02 -9.230105578899383545e-02 2.114332467317581177e-01 1.389976441860198975e-01 -5.220327153801918030e-02 1.699286699295043945e-01 -3.848405554890632629e-02 -1.126622706651687622e-01 2.217532247304916382e-01 6.094799377024173737e-03 -2.305635064840316772e-01 9.934192523360252380e-03 1.620143651962280273e-01 9.469763934612274170e-02 2.693288028240203857e-01 -2.108061918988823891e-03 2.858603596687316895e-01 3.250909149646759033e-01 2.826948165893554688e-01 -3.271360695362091064e-01 -8.300379663705825806e-02 3.154945969581604004e-01 -2.454521954059600830e-01 5.786301195621490479e-02 -3.603185713291168213e-02 1.091826036572456360e-01 7.117573916912078857e-02 -4.664697498083114624e-02 1.908162385225296021e-01 -3.917241003364324570e-03 2.150803059339523315e-01 1.429659873247146606e-01
1.632989943027496338e-01 -3.917189687490463257e-02 3.292440772056579590e-01 -2.559383809566497803e-01 -3.641554415225982666e-01 1.558174192905426025e-01 -1.175978593528270721e-02 -2.440682649612426758e-01 4.457488283514976501e-02 2.332246750593185425e-01 1.078641787171363831e-01 -2.089645266532897949e-01 1.828974932432174683e-01 1.934714987874031067e-02 -3.772913813591003418e-01 7.226623594760894775e-02 2.500006556510925293e-01 2.372834533452987671e-01 1.195008680224418640e-01 -1.514279246330261230e-01 -1.395429968833923340e-01 1.957055926322937012e-02 -1.400804892182350159e-02 1.138524413108825684e-01 9.790772944688796997e-02 6.553501635789871216e-02 1.420641839504241943e-01 2.598995715379714966e-02 1.793938726186752319e-01 1.676214039325714111e-01 -6.453801691532135010e-02 -2.679154975339770317e-03
-1.934458762407302856e-01 -2.433037757873535156e-01 1.108119934797286987e-01 -1.931708902120590210e-01 8.659128844738006592e-02 4.386655092239379883e-01 -8.352659642696380615e-02 -2.533141076564788818e-01 -1.358555704355239868e-01 -1.766889244318008423e-01 1.618837378919124603e-02 -2.442073822021484375e-02 -3.789525106549263000e-02 -2.335710525512695312e-01 1.246081516146659851e-01 -1.163941621780395508e-01 1.114430055022239685e-01 -1.717716753482818604e-01 2.224589884281158447e-01 -1.577767729759216309e-01 -2.253152430057525635e-01 -1.233972981572151184e-01 -8.124120533466339111e-02 -4.522757977247238159e-02 2.269932627677917480e-01 2.280176430940628052e-01 6.322813034057617188e-02 6.001313775777816772e-02 2.398041486740112305e-01 -5.938276648521423340e-02 -7.364261150360107422e-02 2.803533375263214111e-01
-5.002313256263732910e-01 -2.104357779026031494e-01 1.807324439287185669e-01 -8.002030104398727417e-02 1.867201030254364014e-01 3.235924541950225830e-01 -1.880666613578796387e-02 -1.605891138315200806e-01 -1.684920042753219604e-01 4.663968086242675781e-02 -1.035381555557250977e-01 7.226936519145965576e-02 -1.883890181779861450e-01 -2.922389656305313110e-02 -2.824976667761802673e-02 -3.015317320823669434e-01 2.723578810691833496e-01 9.705787152051925659e-02 9.401911497116088867e-02 -5.084036290645599365e-02 -2.196095287799835205e-01 1.623792797327041626e-01 7.473179697990417480e-02 1.596479266881942749e-01 -4.462436586618423462e-02 -1.030263826251029968e-01 2.142698466777801514e-01 1.392287313938140869e-01 6.548446416854858398e-02 -1.806312948465347290e-01 1.109115220606327057e-02 1.024454236030578613e-01
-2.770419120788574219e-01 5.433531105518341064e-02 2.017355859279632568e-01 -1.977526992559432983e-01 5.902386829257011414e-02 1.452450901269912720e-01 5.339250341057777405e-02 -5.463691800832748413e-02 -9.858998656272888184e-02 2.403315305709838867e-01 -1.391985714435577393e-01 2.664231359958648682e-01 8.985728770494461060e-02 -1.016238927841186523e-01 -1.938981749117374420e-02 -1.727660149335861206e-01 5.238877534866333008e-01 1.745817661285400391e-01 -9.954511187970638275e-03 -1.782647222280502319e-01 5.071147531270980835e-02 1.549806259572505951e-02 -1.336527336388826370e-02 2.211837470531463623e-01 -3.073025494813919067e-02 1.820981688797473907e-02 1.142601221799850464e-01 1.656306385993957520e-01 1.048351638019084930e-02 1.107937172055244446e-01 6.773435324430465698e-02 -3.951562047004699707e-01
-3.100885450839996338e-01 2.139794379472732544e-01 3.427357375621795654e-01 6.224974989891052246e-02 -2.384646534919738770e-01 2.719071507453918457e-01 -1.136178597807884216e-01 -1.653173118829727173e-01 2.530854344367980957e-01 3.399709463119506836e-01 9.523933380842208862e-02 -1.810954958200454712e-01 3.502365946769714355e-02 1.531440415419638157e-03 1.253980696201324463e-01 1.205988749861717224e-01 1.718339473009109497e-01 -1.568056046962738037e-01 2.396005243062973022e-01 -2.723453938961029053e-01 4.413093626499176025e-02 2.279073745012283325e-02 -5.422665923833847046e-02 2.117940932512283325e-01 6.554424762725830078e-03 5.267355591058731079e-02 -1.728541404008865356e-01 8.204726874828338623e-02 1.379840727895498276e-02 1.467838138341903687e-01 -1.232916712760925293e-01 -1.888855174183845520e-02
-8.799532055854797363e-02 5.592684447765350342e-02 4.704784154891967773e-01 2.578824199736118317e-02 -2.106203511357307434e-02 3.417712152004241943e-01 -2.092050611972808838e-01 -2.936143875122070312e-01 -1.366693675518035889e-01 5.895884707570075989e-02 -5.379381403326988220e-02 -8.523373305797576904e-02 9.057344496250152588e-02 -1.135401614010334015e-02 9.174184501171112061e-02 -5.152017623186111450e-02 3.346496820449829102e-01 1.340586394071578979e-01 1.185469925403594971e-01 2.451503090560436249e-02 -1.858874410390853882e-01 -1.820466667413711548e-01 -1.838758885860443115e-01 -9.569058567285537720e-02 -1.994812935590744019e-01 8.978266268968582153e-02 4.298764467239379883e-02 3.425133600831031799e-02 1.855977810919284821e-02 -3.894991278648376465e-01 9.260410815477371216e-02 3.724525123834609985e-02
8.257845044136047363e-02 1.112988218665122986e-01 1.934254467487335205e-01 -1.193004995584487915e-01 2.045461982488632202e-01 2.197030037641525269e-01 -1.726561933755874634e-01 -1.719157993793487549e-01 -9.244000911712646484e-02 2.376736141741275787e-02 7.378819584846496582e-02 -2.439021766185760498e-01 -2.301064692437648773e-02 1.859209872782230377e-02 -8.359301835298538208e-02 -2.140753567218780518e-01 1.685818284749984741e-01 2.152518182992935181e-01 4.062328338623046875e-01 -4.267985373735427856e-02 1.897424161434173584e-01 -2.787225320935249329e-02 -2.303373627364635468e-02 -8.215551078319549561e-02 -5.032496992498636246e-03 2.364818453788757324e-01 4.948444291949272156e-02 4.605288207530975342e-01 2.569303512573242188e-01 -1.633279770612716675e-02 -1.181986406445503235e-01 1.246795803308486938e-01
1.229100767523050308e-02 1.198542341589927673e-01 4.421818256378173828e-01 6.164414435625076294e-02 1.424247324466705322e-01 1.146977320313453674e-01 -1.818831712007522583e-01 -1.100384965538978577e-01 1.427183151245117188e-01 1.519230008125305176e-01 -8.777822554111480713e-02 -3.951738178730010986e-01 -6.694597750902175903e-02 6.549343466758728027e-02 1.374998986721038818e-01 -2.438084930181503296e-01 2.497824877500534058e-01 4.072362929582595825e-02 3.372348845005035400e-02 -1.974872499704360962e-02 -3.663836717605590820e-01 9.632923454046249390e-02 -2.005135267972946167e-01 5.936509743332862854e-02 -1.474320888519287109e-02 4.600517451763153076e-02 -1.255735009908676147e-01 1.180751323699951172e-01 4.144445806741714478e-02 2.854417264461517334e-01 -1.577202826738357544e-01 -1.419665813446044922e-01
-1.555870473384857178e-01 -1.868890970945358276e-01 2.006195783615112305e-01 1.842053234577178955e-01 -1.616979390382766724e-01 1.913345158100128174e-01 3.673847019672393799e-02 5.776987224817276001e-02 2.187911421060562134e-01 -2.439886517822742462e-02 -1.929156482219696045e-01 -2.378519624471664429e-01 2.795698642730712891e-01 -2.241663038730621338e-01 9.570242464542388916e-02 1.141426861286163330e-01 1.073836460709571838e-01 1.341624110937118530e-01 2.361200153827667236e-01 -1.672273129224777222e-01 -2.079108655452728271e-01 -9.276675432920455933e-02 -2.576268315315246582e-01 -3.056559562683105469e-01 5.005790293216705322e-02 2.079406678676605225e-01 3.562521189451217651e-02 6.128213182091712952e-02 2.293848693370819092e-01 1.854741871356964111e-01 -1.418999284505844116e-01 1.535875946283340454e-01
-3.682786822319030762e-01 -1.803470589220523834e-02 3.976393491029739380e-02 -8.363707363605499268e-02 2.950535118579864502e-01 2.124593257904052734e-01 -1.702993661165237427e-01 -2.166424542665481567e-01 -1.204485446214675903e-01 4.010186716914176941e-02 1.692439243197441101e-02 2.568364739418029785e-01 6.855846848338842392e-03 6.968621909618377686e-02 -1.286459118127822876e-01 -2.564886808395385742e-01 3.009639084339141846e-01 -7.445795089006423950e-02 -7.600429654121398926e-02 -1.384939849376678467e-01 -1.125419288873672485e-01 1.122919991612434387e-01 -2.728461027145385742e-01 1.500811874866485596e-01 1.995581388473510742e-02 6.934203207492828369e-02 2.679230272769927979e-01 2.048118561506271362e-01 3.025485873222351074e-01 2.572952769696712494e-02 1.411843150854110718e-01 5.777757987380027771e-02
-1.471838355064392090e-01 -1.820534318685531616e-01 2.086545377969741821e-01 -1.840653270483016968e-01 9.486562758684158325e-02 1.432329416275024414e-01 -1.532652825117111206e-01 -1.089078783988952637e-01 -8.185113221406936646e-02 1.226535513997077942e-01 -2.159396857023239136e-01 -3.087568096816539764e-02 -1.311369538307189941e-01 -2.471882253885269165e-01 -5.634560063481330872e-02 -1.416468247771263123e-02 2.771969735622406006e-01 -1.209129467606544495e-01 5.379122868180274963e-02 -1.077151764184236526e-02 -1.174018308520317078e-01 9.356954251416027546e-04 -1.438602507114410400e-01 1.769060343503952026e-01 2.112184911966323853e-01 -2.910719513893127441e-01 4.646455124020576477e-02 8.817385137081146240e-02 1.680805832147598267e-01 -6.222573295235633850e-02 -4.801479876041412354e-01 -2.995512783527374268e-01
-1.437261402606964111e-01 -1.117528676986694336e-01 4.420972764492034912e-01 -2.946263924241065979e-02 -3.775161877274513245e-02 1.282136738300323486e-01 -1.782659292221069336e-01 -1.115315034985542297e-01 1.357863992452621460e-01 2.801656723022460938e-02 -1.705697327852249146e-01 -4.625147581100463867e-02 -7.889463007450103760e-02 -4.330252483487129211e-02 -3.774623572826385498e-02 -1.409838944673538208e-01 2.518793940544128418e-01 1.060794219374656677e-01 1.972092986106872559e-01 2.925944887101650238e-02 7.272243499755859375e-03 -1.904425919055938721e-01 -2.067946791648864746e-01 9.220556169748306274e-02 2.441796809434890747e-01 -1.440132856369018555e-01 4.569396078586578369e-01 -8.748094737529754639e-02 2.560664415359497070e-01 1.307884305715560913e-01 8.184618502855300903e-02 2.009517401456832886e-01
-1.024722307920455933e-01 1.618172079324722290e-01 5.017632618546485901e-02 1.200758665800094604e-01 -2.236931025981903076e-01 1.200832426548004150e-01 4.356831684708595276e-02 -2.817990481853485107e-01 -5.053653568029403687e-02 3.543891757726669312e-02 -9.921392798423767090e-02 -1.189839467406272888e-02 -1.011064052581787109e-01 -7.388360798358917236e-02 3.503460884094238281e-01 -8.324280381202697754e-02 3.183223009109497070e-01 1.341731846332550049e-01 2.316949516534805298e-01 -5.008212924003601074e-01 3.801247105002403259e-02 1.832260638475418091e-01 -2.132837027311325073e-01 -6.511183828115463257e-02 -1.326562613248825073e-01 6.250715814530849457e-03 -8.934504538774490356e-02 -1.548034101724624634e-01 1.551382541656494141e-01 1.211081817746162415e-01 2.522450685501098633e-02 -2.095863074064254761e-01
-2.100315243005752563e-01 -1.069568321108818054e-01 1.409009695053100586e-01 2.127296328544616699e-01 1.387160569429397583e-01 4.227827489376068115e-01 1.849194467067718506e-01 -2.105125188827514648e-01 3.862148523330688477e-02 1.690159291028976440e-01 -2.871186286211013794e-02 -1.521854847669601440e-02 -2.413934469223022461e-01 -1.258805859833955765e-03 -1.419274806976318359e-01 -1.982726454734802246e-01 5.224615707993507385e-02 -2.562709152698516846e-02 6.471016258001327515e-02 -2.797707617282867432e-01 -9.984383359551429749e-03 -1.699838638305664062e-01 -2.045897245407104492e-01 -2.460172325372695923e-01 1.966716051101684570e-01 -4.017638973891735077e-03 2.381726056337356567e-01 -6.797233968973159790e-02 -5.919956788420677185e-02 1.570055037736892700e-01 -2.864211499691009521e-01 -1.629246026277542114e-01
-1.268885936588048935e-02 -2.045660465955734253e-01 5.241848826408386230e-01 2.745597362518310547e-01 1.517966575920581818e-02 3.282161355018615723e-01 1.728264987468719482e-01 -3.504601120948791504e-01 1.882074475288391113e-01 2.063634097576141357e-01 1.146649271249771118e-01 -1.078903377056121826e-01 -1.992469839751720428e-02 -2.173178941011428833e-01 6.094090268015861511e-02 -2.791272290050983429e-02 8.013135194778442383e-02 -6.236354261636734009e-02 1.162467971444129944e-01 -1.719100177288055420e-01 -7.253155112266540527e-02 -9.634141810238361359e-03 -7.193349301815032959e-02 -1.556579619646072388e-01 1.510472446680068970e-01 6.140535697340965271e-03 5.333375930786132812e-02 -5.763888731598854065e-02 4.521616548299789429e-02 -6.025783717632293701e-02 -1.987790763378143311e-01 -1.730192154645919800e-01
-1.856176108121871948e-01 2.912318110466003418e-01 9.649265557527542114e-02 9.962590038776397705e-02 -1.963615566492080688e-01 3.373212516307830811e-01 -4.594083875417709351e-02 -7.420920580625534058e-02 1.224503144621849060e-01 9.185377508401870728e-02 1.183671429753303528e-01 2.688243240118026733e-02 -9.915857575833797455e-03 -1.450204104185104370e-02 2.134985774755477905e-01 -6.962435785681009293e-03 3.392370939254760742e-01 1.371993422508239746e-01 3.205370306968688965e-01 -1.617162674665451050e-01 -7.025471329689025879e-02 -1.935918331146240234e-01 -1.745710074901580811e-01 1.721233576536178589e-01 1.663613617420196533e-01 -1.589798033237457275e-01 -9.326357394456863403e-02 2.498597204685211182e-01 7.578126341104507446e-02 2.418572902679443359e-01 1.260301917791366577e-01 2.188903987407684326e-01
3.921211883425712585e-02 -3.156636655330657959e-02 2.212298363447189331e-01 2.035068273544311523e-01 -1.351031213998794556e-01 -4.369725938886404037e-03 -1.011051684617996216e-01 -1.790367215871810913e-01 5.605441331863403320e-02 2.555986344814300537e-01 -2.238257825374603271e-01 -1.875612437725067139e-01 1.781967282295227051e-02 -1.612952500581741333e-01 1.723066419363021851e-01 2.036409638822078705e-02 3.791902363300323486e-01 -9.478206932544708252e-02 1.207566708326339722e-01 -1.125160902738571167e-01 8.661936223506927490e-02 4.008775055408477783e-01 -3.698764145374298096e-01 4.167509032413363457e-04 -3.853648528456687927e-02 7.973104715347290039e-02 -1.538573182187974453e-03 9.271091222763061523e-02 1.805035769939422607e-01 2.416884452104568481e-01 -1.702867895364761353e-01 1.221248582005500793e-01
-1.578808389604091644e-02 -1.159524619579315186e-01 3.459273874759674072e-01 -9.622079133987426758e-02 1.302637159824371338e-01 2.748887538909912109e-01 -1.393604129552841187e-01 -3.175415396690368652e-01 6.079109758138656616e-02 3.436487615108489990e-01 -6.848257035017013550e-02 -2.156836837530136108e-01 1.260312199592590332e-01 6.524113938212394714e-03 -7.802116125822067261e-02 -1.397201269865036011e-01 1.756874769926071167e-01 6.913297623395919800e-02 1.480056941509246826e-01 -1.694651395082473755e-01 -8.138968050479888916e-02 -3.096324801445007324e-01 -1.841468736529350281e-02 7.290584594011306763e-02 7.817771285772323608e-02 -1.625016331672668457e-01 1.864883303642272949e-01 -9.265845268964767456e-02 2.293574362993240356e-01 -3.043372929096221924e-01 1.058324873447418213e-01 5.771716684103012085e-02
-3.252847492694854736e-01 -4.774128645658493042e-02 2.939582765102386475e-01 1.637676209211349487e-01 1.506359875202178955e-01 2.668911516666412354e-01 -5.904459580779075623e-02 -2.564004659652709961e-01 5.808933824300765991e-02 -1.375851631164550781e-01 3.771291300654411316e-02 1.161147430539131165e-01 -3.735884279012680054e-02 -2.272689044475555420e-01 -1.595398336648941040e-01 1.121685653924942017e-01 1.749376654624938965e-01 2.147268354892730713e-01 1.564767658710479736e-01 -7.102107256650924683e-02 1.476880013942718506e-01 -1.011093258857727051e-01 7.807753235101699829e-02 -5.120005458593368530e-02 -1.678710579872131348e-01 7.423550821840763092e-03 -2.348080575466156006e-01 2.216666042804718018e-01 1.424477547407150269e-01 -2.539278864860534668e-01 -2.771356999874114990e-01 -2.148616760969161987e-01
-4.700687155127525330e-02 -6.785271316766738892e-02 1.285482645034790039e-01 -1.008280962705612183e-01 8.282049745321273804e-02 2.500534057617187500e-01 4.187804087996482849e-02 -3.633880019187927246e-01 2.684121429920196533e-01 2.641932368278503418e-01 3.549502491950988770e-01 1.253925114870071411e-01 -2.293531224131584167e-02 -1.602249145507812500e-01 -2.517010644078254700e-02 5.926603078842163086e-02 8.252254128456115723e-02 7.433456182479858398e-02 3.726405799388885498e-01 -1.813425123691558838e-01 -1.696955114603042603e-01 -9.706594794988632202e-02 -7.975935935974121094e-02 -2.285325080156326294e-01 2.581923305988311768e-01 -5.487099662423133850e-02 7.666474580764770508e-02 -9.830731153488159180e-02 1.700261831283569336e-01 1.458625048398971558e-01 -1.819757819175720215e-01 -2.003040754061657935e-05
-1.628801226615905762e-01 1.144949644804000854e-01 2.104520946741104126e-01 2.644026838243007660e-02 1.150239724665880203e-02 4.249551892280578613e-01 -1.677737198770046234e-02 -2.214600592851638794e-01 -8.223818242549896240e-02 1.572077274322509766e-01 1.062780767679214478e-01 6.112385913729667664e-02 6.324180960655212402e-02 -4.751774296164512634e-02 -5.436861142516136169e-02 9.502589702606201172e-03 9.132103621959686279e-02 3.528426289558410645e-01 2.345630228519439697e-01 -4.818965867161750793e-02 2.434513345360755920e-02 -1.871123560704290867e-03 -3.551101088523864746e-01 -1.854645907878875732e-01 1.948820352554321289e-01 1.522656828165054321e-01 2.337403446435928345e-01 1.912533864378929138e-02 3.331179916858673096e-01 -7.661929726600646973e-02 9.564720839262008667e-02 1.899677366018295288e-01
3.020042495336383581e-04 2.021347880363464355e-01 4.615390300750732422e-02 2.811145484447479248e-01 -1.003549247980117798e-01 2.104429453611373901e-01 -1.197753548622131348e-01 -4.995536804199218750e-01 -7.251452654600143433e-03 -1.398592535406351089e-02 4.842179641127586365e-02 4.463240876793861389e-02 1.067078933119773865e-01 1.018200591206550598e-01 1.110035181045532227e-02 -2.572248280048370361e-01 4.125972688198089600e-01 2.140814214944839478e-01 -7.244152948260307312e-03 -2.881848625838756561e-02 7.575076073408126831e-02 -2.142540961503982544e-01 -2.465240657329559326e-01 -2.527551352977752686e-02 7.642403990030288696e-02 1.495248228311538696e-01 -1.413579583168029785e-01 -1.463261246681213379e-01 2.023803591728210449e-01 -3.435425460338592529e-02 -1.387941688299179077e-01 7.811532914638519287e-02
-4.749117419123649597e-02 -2.565209195017814636e-02 2.112956345081329346e-02 -8.210652321577072144e-02 6.851851195096969604e-02 1.970678567886352539e-01 8.949854969978332520e-02 -1.309376806020736694e-01 -1.698645949363708496e-01 -2.452673576772212982e-02 -6.812927871942520142e-02 -1.601460427045822144e-01 3.839201992377638817e-03 1.192714199423789978e-01 -2.612738609313964844e-01 -5.790719389915466309e-02 4.103907346725463867e-01 2.021259814500808716e-01 5.392385721206665039e-01 -2.684340178966522217e-01 -1.754254102706909180e-01 1.938773989677429199e-01 1.000949442386627197e-01 7.239143550395965576e-02 -1.463171560317277908e-02 -1.581042259931564331e-01 2.275599539279937744e-02 -4.969306290149688721e-02 1.489522755146026611e-01 -1.036151722073554993e-01 -2.102232128381729126e-01 1.206816956400871277e-01
-1.942249983549118042e-01 2.837206721305847168e-01 1.921089589595794678e-01 2.093219431117177010e-03 -1.725506633520126343e-01 2.462322860956192017e-01 2.371394820511341095e-02 -1.137770246714353561e-02 2.627356350421905518e-01 -1.719209551811218262e-01 -6.854422390460968018e-02 -2.231062650680541992e-01 1.423191875219345093e-01 3.123959340155124664e-02 6.639825552701950073e-02 8.345042169094085693e-02 3.989286124706268311e-01 -1.380184739828109741e-01 -3.975214064121246338e-02 -4.127256572246551514e-01 -1.619589924812316895e-01 -1.418044269084930420e-01 -1.514044255018234253e-01 -1.433547884225845337e-01 -5.886987596750259399e-02 1.119634434580802917e-01 -9.915633499622344971e-02 5.235503986477851868e-02 1.285918653011322021e-01 6.710755079984664917e-02 -2.759573757648468018e-01 4.912051931023597717e-02
-2.185423076152801514e-01 -1.499129831790924072e-01 2.164547294378280640e-01 6.492280215024948120e-02 -4.081965982913970947e-02 3.738546073436737061e-01 -5.837589129805564880e-02 6.140882894396781921e-02 -5.144500359892845154e-02 1.817649900913238525e-01 -1.901617199182510376e-01 1.229376997798681259e-02 -1.111875772476196289e-01 -1.254850476980209351e-01 -6.075422838330268860e-02 -2.296729832887649536e-01 1.200243234634399414e-01 -7.244118954986333847e-03 1.576270461082458496e-01 -1.192978769540786743e-02 -4.131555929780006409e-02 -1.645991951227188110e-01 -1.579247564077377319e-01 1.503250598907470703e-01 7.928963750600814819e-02 3.850602209568023682e-01 3.379104733467102051e-01 2.907070219516754150e-01 1.652198880910873413e-01 2.548152208328247070e-01 1.107527762651443481e-01 2.516823587939143181e-03
-2.570385336875915527e-01 8.822158724069595337e-02 1.900370419025421143e-01 1.023899316787719727e-01 -2.142140865325927734e-01 2.868885993957519531e-01 -2.164944708347320557e-01 -7.634047418832778931e-02 -6.765984743833541870e-02 9.672333300113677979e-02 -1.790852844715118408e-02 -7.891383022069931030e-02 2.589592337608337402e-01 -1.895433105528354645e-02 -2.046449482440948486e-01 -1.338828471489250660e-03 8.359447866678237915e-02 2.566847503185272217e-01 1.635397225618362427e-01 -4.565185680985450745e-02 4.523273184895515442e-02 1.956451237201690674e-01 -2.352926135063171387e-01 -3.265365064144134521e-01 1.328502148389816284e-01 -1.269956864416599274e-02 2.449655160307884216e-02 1.167508438229560852e-01 2.035616636276245117e-01 -2.860835194587707520e-01 -2.979749143123626709e-01 -1.440495699644088745e-01
-4.057602584362030029e-02 1.078971698880195618e-01 3.272619545459747314e-01 6.300328765064477921e-03 1.143807619810104370e-01 1.660948842763900757e-01 3.004176169633865356e-02 -1.618076413869857788e-01 4.032618924975395203e-02 1.638826578855514526e-01 -3.361150622367858887e-01 3.238708525896072388e-02 -1.667672097682952881e-01 -3.902779519557952881e-01 1.562920063734054565e-01 1.523612998425960541e-02 6.588350236415863037e-02 2.985740005970001221e-01 1.393597424030303955e-01 -9.820495545864105225e-02 -1.728976517915725708e-01 3.717220127582550049e-01 -2.397291213274002075e-01 -1.961162388324737549e-01 7.405458018183708191e-03 2.747123874723911285e-02 -5.743148922920227051e-02 2.575137093663215637e-02 1.245972365140914917e-01 4.715504497289657593e-02 -2.129941284656524658e-01 1.004138141870498657e-01
-2.456623166799545288e-01 2.740537822246551514e-01 1.730449050664901733e-01 -8.938482031226158142e-03 -9.124823659658432007e-02 2.325052022933959961e-01 -1.287328600883483887e-01 -3.110066056251525879e-01 6.519401073455810547e-02 1.596395671367645264e-01 2.915845438838005066e-02 3.387490808963775635e-01 -1.111805662512779236e-01 1.120145469903945923e-01 1.248550340533256531e-01 -1.193889826536178589e-01 -3.973376937210559845e-03 3.519082367420196533e-01 1.429715752601623535e-01 -8.114779740571975708e-02 -7.159084081649780273e-02 -2.404401600360870361e-01 -3.134183287620544434e-01 -1.840115189552307129e-01 1.473898738622665405e-01 -6.081740185618400574e-02 2.223740145564079285e-02 2.306397855281829834e-01 1.011543646454811096e-01 9.016078710556030273e-02 -1.212401390075683594e-01 -2.587667666375637054e-02
-1.891084015369415283e-01 -1.569595336914062500e-01 2.234071791172027588e-01 1.854759752750396729e-01 2.302097976207733154e-01 1.179333105683326721e-01 -1.801430433988571167e-01 -1.299009621143341064e-01 -1.220341958105564117e-02 1.895325928926467896e-01 5.479096621274948120e-02 -9.741074591875076294e-02 7.490625977516174316e-02 -8.619812875986099243e-02 -1.313569117337465286e-02 -1.545430999249219894e-02 1.737302690744400024e-01 3.608900308609008789e-01 7.875867187976837158e-02 -2.682503461837768555e-01 1.915749311447143555e-01 -1.824154853820800781e-01 -3.665766119956970215e-02 -2.757272720336914062e-01 7.491796463727951050e-02 -1.441493332386016846e-01 -9.725236892700195312e-02 3.736138343811035156e-01 -3.420449793338775635e-02 3.227008283138275146e-01 -4.884210228919982910e-02 -8.935935795307159424e-02
-1.147331818938255310e-01 3.037862777709960938e-01 3.726345300674438477e-02 5.825194716453552246e-02 -4.579893872141838074e-02 2.215400934219360352e-01 2.825972624123096466e-02 -1.576362103223800659e-01 9.026273339986801147e-02 2.452217489480972290e-01 2.001228556036949158e-02 2.441731244325637817e-01 1.011157035827636719e-01 -3.110215663909912109e-01 -8.487756131216883659e-04 -2.390944808721542358e-01 1.089659929275512695e-01 6.584907416254281998e-03 5.047274827957153320e-01 -2.302046678960323334e-02 -2.546424865722656250e-01 6.673319637775421143e-02 -2.344391942024230957e-01 3.392730280756950378e-02 1.232038736343383789e-01 7.463299669325351715e-03 2.252618372440338135e-01 3.458050265908241272e-02 2.096327394247055054e-01 3.870717063546180725e-02 1.165890991687774658e-01 4.121696203947067261e-02
-3.612188100814819336e-01 -1.434458047151565552e-01 1.698877364397048950e-01 1.052945032715797424e-01 -2.209070324897766113e-02 1.914453357458114624e-01 1.378880590200424194e-01 -9.992226958274841309e-02 -1.401071697473526001e-01 1.140597388148307800e-01 -3.963136672973632812e-02 1.410325989127159119e-02 3.263297379016876221e-01 -1.287243217229843140e-01 1.361396461725234985e-01 8.078550547361373901e-02 2.827654480934143066e-01 1.405631601810455322e-01 4.286455512046813965e-01 -3.104335069656372070e-01 5.518259480595588684e-02 -1.101197078824043274e-01 -5.375261232256889343e-02 6.380822509527206421e-02 1.103420555591583252e-01 1.858377307653427124e-01 -2.844521962106227875e-02 -1.553558260202407837e-01 1.627257913351058960e-01 -2.137896418571472168e-01 1.124767437577247620e-01 4.339771345257759094e-02
-2.353945374488830566e-01 -2.173033356666564941e-01 3.782827556133270264e-01 -5.604514852166175842e-02 2.665313519537448883e-02 -3.023937903344631195e-02 5.268576741218566895e-02 3.265408426523208618e-02 2.006718963384628296e-01 9.356005489826202393e-02 -1.836130619049072266e-01 -1.271276641637086868e-02 -2.223500311374664307e-01 2.026074081659317017e-01 -1.152543202042579651e-01 -1.567943543195724487e-01 4.049651026725769043e-01 -8.271796256303787231e-02 1.401503831148147583e-01 -1.792792379856109619e-01 -1.316384524106979370e-01 -6.868552882224321365e-03 -2.841162085533142090e-01 1.324075367301702499e-02 1.824244111776351929e-01 1.813866049051284790e-01 2.217954248189926147e-01 1.213289946317672729e-01 1.897852867841720581e-01 -3.373656887561082840e-03 1.160767152905464172e-01 1.841595768928527832e-01
1.060404106974601746e-01 -6.530851125717163086e-02 2.309399545192718506e-01 8.299478888511657715e-02 6.650775205343961716e-03 -1.156356260180473328e-01 7.939093746244907379e-03 -2.815011441707611084e-01 1.563953608274459839e-01 1.353474706411361694e-01 -2.733066082000732422e-01 2.224484086036682129e-02 -2.191810905933380127e-01 1.244115903973579407e-01 1.475349161773920059e-02 -4.566580802202224731e-02 5.399343967437744141e-01 4.799644649028778076e-02 4.049760848283767700e-02 -1.908757090568542480e-01 -4.683880507946014404e-02 -3.511520847678184509e-02 -3.674787282943725586e-01 -2.360173687338829041e-02 -7.561702281236648560e-02 1.993017792701721191e-01 3.550693392753601074e-02 1.057367175817489624e-01 8.156072348356246948e-02 1.648814827203750610e-01 1.693505346775054932e-01 -2.375432997941970825e-01
-9.336195141077041626e-02 2.268197536468505859e-01 2.768722772598266602e-01 -6.413999199867248535e-02 2.991494536399841309e-02 5.145228505134582520e-01 -1.447308957576751709e-01 -3.221096396446228027e-01 -2.294199168682098389e-01 1.150629818439483643e-01 6.174113228917121887e-02 -3.263837844133377075e-02 1.626476645469665527e-01 -5.912858620285987854e-02 -1.332439035177230835e-01 -1.977445781230926514e-01 2.868637442588806152e-01 6.404699385166168213e-02 2.528770826756954193e-02 -1.134249567985534668e-02 -5.160597339272499084e-02 -2.140026390552520752e-01 -1.124700754880905151e-01 -1.215151697397232056e-02 3.058513067662715912e-02 4.590078070759773254e-02 -4.051616415381431580e-02 -2.709808014333248138e-02 2.081097215414047241e-01 -3.325623273849487305e-01 -3.260536352172493935e-03 5.849349126219749451e-02
-2.728684246540069580e-01 -3.016479909420013428e-01 1.413240730762481689e-01 2.672873437404632568e-02 1.048188135027885437e-01 -9.325234591960906982e-02 1.632184982299804688e-01 -7.287839800119400024e-02 -3.021823763847351074e-01 3.948587179183959961e-02 2.239216305315494537e-02 5.789562314748764038e-02 4.380205180495977402e-03 -1.812428608536720276e-02 1.323423162102699280e-02 -1.833924651145935059e-02 3.025774955749511719e-01 5.988539382815361023e-02 4.424635469913482666e-01 -5.252423882484436035e-02 -8.791496604681015015e-02 7.338407449424266815e-04 -3.878118395805358887e-01 1.575676500797271729e-01 -1.632061004638671875e-01 2.270882762968540192e-02 5.761164426803588867e-02 2.586796581745147705e-01 2.772656977176666260e-01 -1.229229848831892014e-02 7.582577317953109741e-02 8.862027525901794434e-02
-3.827777206897735596e-01 -2.101268917322158813e-01 2.222478538751602173e-01 7.670605927705764771e-02 -1.472053974866867065e-01 4.657060280442237854e-02 -1.029723230749368668e-02 -2.035789489746093750e-01 -1.696242839097976685e-01 2.320873318240046501e-03 -9.127196669578552246e-02 -2.491088360548019409e-01 -2.988264858722686768e-01 -1.451342403888702393e-01 -2.276804589200764894e-04 -1.395725607872009277e-01 3.269354403018951416e-01 -2.998404949903488159e-02 9.851466864347457886e-02 1.671702787280082703e-02 -3.372782468795776367e-01 9.291496872901916504e-02 -9.707914292812347412e-02 -2.248719036579132080e-01 1.452388763427734375e-01 9.689384698867797852e-02 3.679618705064058304e-03 2.316118329763412476e-01 -1.183621063828468323e-01 2.451978325843811035e-01 -5.111510865390300751e-03 3.472802415490150452e-02
-2.253691554069519043e-01 -3.513615950942039490e-02 2.281883955001831055e-01 9.049332584254443645e-04 -3.629732131958007812e-02 4.182592332363128662e-01 -8.722533285617828369e-02 -2.127397060394287109e-01 -1.798110082745552063e-02 -4.416653513908386230e-02 1.503828316926956177e-01 -1.333575882017612457e-02 -1.181420758366584778e-01 -7.991554588079452515e-02 -6.975620239973068237e-02 7.690309733152389526e-02 -4.071292001754045486e-03 2.150547653436660767e-01 3.654821813106536865e-01 -1.551379561424255371e-01 7.292088866233825684e-02 8.291293680667877197e-02 -1.448732912540435791e-01 3.722473978996276855e-01 -2.842123210430145264e-01 -1.652430593967437744e-01 1.216102540493011475e-01 2.285566926002502441e-01 1.320861876010894775e-01 1.532680690288543701e-01 -1.126673743128776550e-01 -7.866607606410980225e-02
-1.575964242219924927e-01 2.144069820642471313e-01 2.197625339031219482e-01 2.295375764369964600e-01 5.492197349667549133e-02 3.674510717391967773e-01 3.705585002899169922e-02 -1.753257811069488525e-01 -2.525157295167446136e-02 2.176457345485687256e-01 -1.154877766966819763e-01 -6.420837016776204109e-04 1.968741230666637421e-02 -8.552843332290649414e-02 1.226360723376274109e-02 -6.455752253532409668e-02 3.400224447250366211e-01 1.905664205551147461e-01 3.354980647563934326e-01 -1.270930934697389603e-02 -1.916940957307815552e-01 3.655676841735839844e-01 -7.942321151494979858e-02 2.201546169817447662e-02 1.002659276127815247e-01 2.705467678606510162e-02 -4.532367363572120667e-02 1.011760830879211426e-01 -4.528392478823661804e-02 -2.156489044427871704e-01 -1.615082472562789917e-01 2.124820798635482788e-01
-8.226712793111801147e-02 -1.353608220815658569e-01 2.376043647527694702e-01 2.350394278764724731e-01 -3.998857364058494568e-02 -1.646489463746547699e-02 3.839666023850440979e-02 -1.747598201036453247e-01 -8.491846919059753418e-02 1.530499756336212158e-01 -2.373786717653274536e-01 1.008814498782157898e-01 -9.076815843582153320e-02 -3.423253893852233887e-01 2.079460769891738892e-01 6.460490077733993530e-02 1.705272793769836426e-01 3.281764984130859375e-01 1.468139141798019409e-01 -1.241907626390457153e-01 -1.393955945968627930e-01 2.638997435569763184e-01 -2.401742190122604370e-01 1.782603375613689423e-02 -1.091950833797454834e-01 -6.747172027826309204e-02 -7.995218783617019653e-02 2.388585805892944336e-01 2.828326523303985596e-01 -4.124645609408617020e-03 -1.486812382936477661e-01 2.375936210155487061e-01
-1.697380095720291138e-01 -2.398437410593032837e-01 -6.826335936784744263e-02 -6.876558810472488403e-02 -2.037670016288757324e-01 2.643439173698425293e-01 5.820828303694725037e-02 -4.104890525341033936e-01 6.606683135032653809e-02 -1.579937636852264404e-01 -1.812412738800048828e-01 -2.092031687498092651e-01 3.024035990238189697e-01 -5.910677090287208557e-02 4.481621086597442627e-02 -4.785177856683731079e-02 2.666648030281066895e-01 2.510664761066436768e-01 3.845801576972007751e-02 -5.036780145019292831e-03 3.521494567394256592e-02 4.982985183596611023e-02 -2.184107154607772827e-01 2.212323248386383057e-01 2.319068014621734619e-01 -7.752568274736404419e-02 1.318211294710636139e-02 2.351620420813560486e-02 -3.512287884950637817e-02 1.086764335632324219e-01 -2.655279636383056641e-01 1.889974474906921387e-01
-3.492621183395385742e-01 -2.154087573289871216e-01 7.284628599882125854e-02 3.134613484144210815e-02 8.711377531290054321e-02 1.258122324943542480e-01 -1.773370355367660522e-01 -2.677777968347072601e-02 -3.062712028622627258e-02 7.135635614395141602e-02 7.269265502691268921e-02 2.379004508256912231e-01 -4.285397380590438843e-02 -3.345233201980590820e-01 -1.012560948729515076e-01 -9.601034224033355713e-02 1.260475218296051025e-01 3.226261138916015625e-01 2.996503412723541260e-01 -2.730529308319091797e-01 -1.552083790302276611e-01 -1.158999353647232056e-01 -5.243873968720436096e-02 -2.128266543149948120e-01 -7.880444824695587158e-02 6.563901901245117188e-02 -1.707810610532760620e-01 2.595163285732269287e-01 -1.842598058283329010e-02 2.444142103195190430e-01 -6.379652768373489380e-02 -1.659718751907348633e-01
-1.424806416034698486e-01 -9.372708201408386230e-02 1.982512623071670532e-01 -5.771869421005249023e-02 -5.531258881092071533e-02 2.766029238700866699e-01 2.356299608945846558e-01 -2.473973035812377930e-01 5.358086526393890381e-02 8.893226273357868195e-03 -1.934193819761276245e-01 -1.526179164648056030e-01 1.603378355503082275e-01 2.124340087175369263e-01 1.494267135858535767e-01 -1.718559563159942627e-01 2.259929478168487549e-01 1.958520114421844482e-01 2.546773850917816162e-01 -1.612960547208786011e-01 2.205322980880737305e-01 2.577544152736663818e-01 -2.584858834743499756e-01 1.533634513616561890e-01 7.991553097963333130e-02 7.678094319999217987e-03 -3.115083090960979462e-02 2.086148560047149658e-01 -2.788739651441574097e-02 1.572553068399429321e-01 -2.672812044620513916e-01 1.097007095813751221e-01
-1.993986777961254120e-02 2.095111012458801270e-01 1.019728481769561768e-01 -1.925888657569885254e-01 -9.994828701019287109e-02 1.527045816183090210e-01 -4.597100988030433655e-02 -3.834803104400634766e-01 2.019110620021820068e-01 -6.904177367687225342e-02 -3.781589567661285400e-01 3.738592565059661865e-02 1.804001629352569580e-01 1.243541985750198364e-01 2.526532299816608429e-02 1.611927747726440430e-01 2.934208810329437256e-01 1.822075992822647095e-01 2.247667908668518066e-01 1.042873188853263855e-01 -1.917405053973197937e-02 -1.873366069048643112e-03 3.214817121624946594e-02 5.520696192979812622e-02 -2.432178109884262085e-01 4.930290952324867249e-02 9.583880752325057983e-02 1.883663982152938843e-01 3.912534117698669434e-01 -6.199208274483680725e-02 -7.794065773487091064e-02 8.233953267335891724e-02
-7.649448513984680176e-02 -1.530445963144302368e-01 2.505372837185859680e-02 -5.413501989096403122e-03 -2.400433421134948730e-01 1.105625089257955551e-02 -3.750613629817962646e-01 -1.506614685058593750e-01 5.135074630379676819e-02 8.051414042711257935e-02 1.797951757907867432e-01 -5.671358667314052582e-03 -5.993254110217094421e-02 -5.255513265728950500e-02 -1.183818057179450989e-01 -1.210337132215499878e-01 2.606146037578582764e-01 3.193355202674865723e-01 4.289717078208923340e-01 -2.845555841922760010e-01 -1.640807837247848511e-01 5.123225599527359009e-02 -1.346987038850784302e-01 3.827723115682601929e-02 1.220170706510543823e-01 1.157367527484893799e-01 4.332195222377777100e-02 -1.388913393020629883e-01 7.911095768213272095e-02 2.319587767124176025e-02 -3.517907857894897461e-01 9.174325317144393921e-02
-2.136373519897460938e-01 -7.391953468322753906e-02 3.383503556251525879e-01 1.570459902286529541e-01 1.001388356089591980e-01 4.855127334594726562e-01 -1.417440026998519897e-01 -2.337715476751327515e-01 2.228637784719467163e-01 -2.170920819044113159e-01 2.237780392169952393e-02 1.648670434951782227e-01 4.283518344163894653e-02 -6.115245446562767029e-02 -9.086280129849910736e-03 -1.286350488662719727e-01 1.880882978439331055e-01 -1.252174563705921173e-02 8.096783608198165894e-02 -1.240063756704330444e-01 -2.014346718788146973e-01 -2.224746942520141602e-01 -1.142256632447242737e-01 2.608515089377760887e-03 6.360779702663421631e-02 8.924659341573715210e-03 2.078751921653747559e-01 1.460009366273880005e-01 9.580495208501815796e-02 2.568107284605503082e-02 -3.366174921393394470e-02 3.199355304241180420e-01
8.221770823001861572e-02 -4.255537688732147217e-02 1.774048805236816406e-01 3.905533999204635620e-02 -1.764581054449081421e-01 1.447194516658782959e-01 1.785017102956771851e-01 -1.298830360174179077e-01 8.098059892654418945e-02 -1.213378738611936569e-02 -3.016267418861389160e-01 -1.679669916629791260e-01 -2.021819651126861572e-01 4.878294840455055237e-02 3.631185740232467651e-02 -8.103584498167037964e-02 4.312052130699157715e-01 -5.140121094882488251e-03 1.804599910974502563e-01 -2.155904471874237061e-01 -2.381603866815567017e-01 1.776495724916458130e-01 -1.837982535362243652e-01 1.751721650362014771e-02 4.315632283687591553e-01 8.314798772335052490e-02 2.094003111124038696e-01 3.979973122477531433e-02 1.091123595833778381e-01 1.244172304868698120e-01 -3.887017443776130676e-02 -1.603491753339767456e-01
-3.671543300151824951e-02 -3.140685334801673889e-02 9.031305462121963501e-02 -1.776253879070281982e-01 2.237260043621063232e-01 9.216921776533126831e-02 -1.438645124435424805e-01 -1.422903090715408325e-01 -1.340497136116027832e-01 1.131269261240959167e-01 -2.393436729907989502e-01 -6.780613958835601807e-02 -1.644864380359649658e-01 1.938855350017547607e-01 -1.610075384378433228e-01 -1.373716592788696289e-01 3.309511542320251465e-01 1.355402618646621704e-01 6.162365078926086426e-01 -1.609438061714172363e-01 4.820479825139045715e-02 2.799471281468868256e-02 4.392107576131820679e-02 -1.610318571329116821e-01 -1.554881930351257324e-01 -8.364260196685791016e-02 2.287399955093860626e-02 -4.275394231081008911e-02 8.740793168544769287e-02 -1.747071146965026855e-01 -1.417177170515060425e-01 9.278297424316406250e-03
-2.600100338459014893e-01 5.077029578387737274e-03 1.032252907752990723e-01 -2.550701238214969635e-02 1.500508487224578857e-01 2.758341729640960693e-01 -1.487136036157608032e-01 -4.160185456275939941e-01 -1.182587910443544388e-02 -4.522113874554634094e-02 6.279861181974411011e-02 2.232279926538467407e-01 4.051902145147323608e-02 6.782101094722747803e-02 2.011121660470962524e-01 -2.365766614675521851e-01 1.614352762699127197e-01 -2.703043445944786072e-02 1.981424242258071899e-01 -1.912615448236465454e-01 -1.088957116007804871e-01 -9.748842567205429077e-02 -8.621049672365188599e-02 7.769635878503322601e-03 2.946234866976737976e-02 3.835523128509521484e-01 9.486056864261627197e-02 6.853590905666351318e-02 1.869912594556808472e-01 8.066390454769134521e-02 5.549331754446029663e-02 3.618626296520233154e-01
-4.155416488647460938e-01 -2.231233939528465271e-02 5.517239496111869812e-02 -2.263398468494415283e-01 1.087936162948608398e-01 3.112997114658355713e-01 -6.526653468608856201e-02 -1.489024907350540161e-01 2.091873437166213989e-02 -1.087956577539443970e-01 -8.208485692739486694e-02 1.332057267427444458e-01 -2.671105563640594482e-01 -1.686972826719284058e-01 -7.919356971979141235e-02 -2.680705487728118896e-01 3.396511673927307129e-01 2.631780505180358887e-02 9.871749579906463623e-02 -3.049782514572143555e-01 1.980246417224407196e-02 2.327934056520462036e-01 -1.267281919717788696e-01 -1.270174384117126465e-01 8.453918248414993286e-02 -1.271318942308425903e-01 1.525801420211791992e-01 1.164450794458389282e-01 -2.493081614375114441e-02 7.862630486488342285e-02 -3.854707628488540649e-02 2.205730378627777100e-01
-2.247816324234008789e-01 1.436506360769271851e-01 2.996489703655242920e-01 -3.125749155879020691e-02 5.549445375800132751e-02 6.729473173618316650e-02 2.985921204090118408e-01 -9.496082365512847900e-02 -1.280858665704727173e-01 1.768594086170196533e-01 -1.344723105430603027e-01 -1.707090586423873901e-01 -1.967876553535461426e-01 -1.974525600671768188e-01 5.553421750664710999e-02 -1.050418615341186523e-01 1.329462379217147827e-01 1.905136974528431892e-03 4.330547153949737549e-01 -1.420333534479141235e-01 -3.123801350593566895e-01 1.589370220899581909e-01 -5.627159774303436279e-02 -1.776053756475448608e-01 -4.330546036362648010e-02 4.564632847905158997e-02 2.010011821985244751e-01 1.868004798889160156e-01 1.546998769044876099e-01 -5.383816361427307129e-02 -2.279365509748458862e-01 6.757654994726181030e-02
-3.706238865852355957e-01 1.159496530890464783e-01 1.792685836553573608e-01 1.332554072141647339e-01 1.058426946401596069e-01 1.966129243373870850e-01 1.659728884696960449e-01 -2.657833509147167206e-02 7.846211642026901245e-02 1.360917485726531595e-05 -2.907337844371795654e-01 4.303974285721778870e-02 -4.518936574459075928e-01 -1.076006069779396057e-01 2.703619003295898438e-02 -4.559992626309394836e-02 1.468358039855957031e-01 3.584898263216018677e-02 4.427944719791412354e-01 -1.482702344655990601e-01 -5.044538155198097229e-02 1.326103955507278442e-01 -2.343138307332992554e-02 1.574324630200862885e-02 2.084286697208881378e-02 2.526800632476806641e-01 1.033972129225730896e-01 1.368633955717086792e-01 1.602769196033477783e-01 5.148040875792503357e-02 -8.647190779447555542e-02 1.367889046669006348e-01
-2.134843468666076660e-01 -1.379648745059967041e-01 3.725962340831756592e-01 9.689333289861679077e-02 -1.012118458747863770e-01 1.080364063382148743e-01 8.567910641431808472e-02 5.261108279228210449e-02 2.571516633033752441e-01 -1.166281327605247498e-01 1.776562817394733429e-02 1.854429692029953003e-01 -3.172536147758364677e-03 -8.720460534095764160e-02 -2.486475259065628052e-01 -9.673737734556198120e-02 1.178189367055892944e-01 -3.651711856946349144e-03 8.469800651073455811e-02 -4.463226199150085449e-01 2.917589433491230011e-02 1.848691254854202271e-01 1.220427528023719788e-01 -5.006984248757362366e-02 1.460044234991073608e-01 3.086211383342742920e-01 -5.631030350923538208e-02 2.272228151559829712e-01 2.952896952629089355e-01 5.224284902215003967e-02 5.667112767696380615e-02 -1.572048217058181763e-01
-3.406635224819183350e-01 -9.935897588729858398e-02 2.064548879861831665e-01 2.490970306098461151e-02 2.236913330852985382e-02 3.732847869396209717e-01 1.068587005138397217e-01 -2.521948702633380890e-02 -1.822166889905929565e-02 -1.085008978843688965e-01 -4.609660059213638306e-02 -9.425242245197296143e-02 -2.263617962598800659e-01 -1.260015666484832764e-01 -1.245362590998411179e-02 -1.901160180568695068e-02 2.121606022119522095e-01 -1.020798832178115845e-01 1.869714707136154175e-01 -2.282940000295639038e-01 -3.669678270816802979e-01 2.939201295375823975e-01 9.479578584432601929e-02 5.365649983286857605e-02 9.131465107202529907e-02 1.460111737251281738e-01 3.103103041648864746e-01 -1.994864083826541901e-02 2.380899488925933838e-01 -9.062551893293857574e-03 -1.091877073049545288e-01 -1.331248134374618530e-01
1.564228720963001251e-02 -5.645271763205528259e-02 -1.219332497566938400e-02 -1.982495486736297607e-01 2.053738534450531006e-01 2.993102669715881348e-01 8.015462011098861694e-02 -2.842693626880645752e-01 -6.323263794183731079e-02 -5.676653608679771423e-02 -4.189872741699218750e-01 -4.756884276866912842e-02 2.873995602130889893e-01 -2.019798606634140015e-01 -4.712250456213951111e-02 4.351129010319709778e-02 2.672114074230194092e-01 1.899899244308471680e-01 1.094751134514808655e-01 -4.665821045637130737e-02 4.413383826613426208e-02 6.418377161026000977e-02 -2.152198553085327148e-01 -1.832533627748489380e-02 1.730155646800994873e-01 -2.665275931358337402e-01 -1.311915814876556396e-01 1.330506205558776855e-01 1.497315019369125366e-01 2.304074168205261230e-01 -7.309345155954360962e-02 1.856302022933959961e-01
-1.494435220956802368e-01 -1.164785549044609070e-01 2.807818353176116943e-01 -1.582802236080169678e-01 2.922077178955078125e-01 -3.042516857385635376e-02 -4.241656884551048279e-02 -1.250980347394943237e-01 1.340088993310928345e-01 3.596615791320800781e-02 -2.078343927860260010e-01 6.784142926335334778e-03 1.821949630975723267e-01 1.069144532084465027e-01 1.649759560823440552e-01 1.426929831504821777e-01 2.201756983995437622e-01 -2.706650411710143089e-04 9.833097457885742188e-02 -2.842643558979034424e-01 -2.505156695842742920e-01 -1.480014771223068237e-01 -2.435747236013412476e-01 9.342714399099349976e-02 -2.338850945234298706e-01 -4.691409692168235779e-02 -1.387487947940826416e-01 3.171606659889221191e-01 2.913798987865447998e-01 1.633895039558410645e-01 -1.061538308858871460e-01 1.023070886731147766e-01
-3.342603892087936401e-02 -2.477295845746994019e-01 4.375477880239486694e-02 3.208568319678306580e-02 2.798430919647216797e-01 2.885090708732604980e-01 2.888294868171215057e-02 -1.243802309036254883e-01 2.931628823280334473e-01 1.807254403829574585e-01 -1.235588174313306808e-02 -2.185988128185272217e-01 -2.704648487269878387e-02 5.658845975995063782e-02 -1.637401878833770752e-01 9.369485080242156982e-02 3.024938106536865234e-01 1.042606011033058167e-01 4.116222858428955078e-01 -1.315506398677825928e-01 -1.564002931118011475e-01 -1.899178698658943176e-02 -1.864702552556991577e-01 -2.238845378160476685e-01 -2.312071993947029114e-02 2.981800436973571777e-01 1.164539158344268799e-01 2.829198539257049561e-02 1.837622001767158508e-02 9.569488465785980225e-02 -8.755280077457427979e-02 1.756414622068405151e-01
-2.100694775581359863e-01 -1.501716375350952148e-01 3.246599137783050537e-01 -1.614525467157363892e-01 2.300606807693839073e-03 8.496867120265960693e-02 -6.749182473868131638e-03 -1.947582662105560303e-01 1.422310322523117065e-01 1.250798702239990234e-01 3.423267975449562073e-02 3.143725544214248657e-02 3.106708824634552002e-02 8.327970281243324280e-03 -1.680895090103149414e-01 -8.339865505695343018e-02 2.102919667959213257e-01 -3.344505280256271362e-02 3.131092190742492676e-01 -5.396731197834014893e-03 1.192012056708335876e-01 -2.050677686929702759e-01 -1.873953044414520264e-01 1.266775429248809814e-01 2.504462599754333496e-01 6.212253123521804810e-02 4.341953992843627930e-01 1.997538283467292786e-02 3.797517120838165283e-01 -9.630587697029113770e-02 1.405369043350219727e-01 5.282487347722053528e-02
-3.070172071456909180e-01 1.580787636339664459e-02 3.083976805210113525e-01 -2.347425073385238647e-01 -2.115254998207092285e-01 7.713209837675094604e-02 -6.552071869373321533e-02 -2.157640606164932251e-01 3.368602991104125977e-01 -2.482919581234455109e-02 2.842276543378829956e-02 -9.443750977516174316e-02 2.139104455709457397e-01 1.360463052988052368e-01 -6.640838831663131714e-02 -1.827365532517433167e-02 1.567333489656448364e-01 -1.239737309515476227e-02 2.899920046329498291e-01 2.685728967189788818e-01 -1.665469408035278320e-01 -1.168430522084236145e-01 -1.583795249462127686e-01 -9.933009743690490723e-03 2.915605604648590088e-01 9.903094172477722168e-02 1.955138891935348511e-01 1.730609983205795288e-01 2.069727480411529541e-01 -5.587198585271835327e-02 -4.672415181994438171e-02 -4.752140864729881287e-02
-2.485831230878829956e-01 -1.550174653530120850e-01 3.736704960465431213e-02 -1.695815920829772949e-01 1.769587993621826172e-01 -2.489072456955909729e-02 -2.427900433540344238e-01 -6.847577542066574097e-02 -2.005778998136520386e-02 1.736547797918319702e-01 -1.039132922887802124e-01 -4.031202755868434906e-03 -5.052557215094566345e-02 -1.844528764486312866e-01 -1.548001915216445923e-01 -1.390780657529830933e-01 3.170060813426971436e-01 -1.557700242847204208e-02 1.436241865158081055e-01 -1.090043485164642334e-01 -1.833080314099788666e-02 6.340914219617843628e-02 -3.289789855480194092e-01 2.464615106582641602e-01 1.093746721744537354e-01 -1.175616532564163208e-01 1.317152380943298340e-01 1.719089001417160034e-01 1.638225018978118896e-01 -2.025784105062484741e-01 -3.334792256355285645e-01 -3.299333751201629639e-01
-6.854701042175292969e-02 -4.707313328981399536e-02 2.732085883617401123e-01 -2.288005203008651733e-01 2.373445965349674225e-02 7.982859015464782715e-02 -2.126525789499282837e-01 -1.372131556272506714e-01 -1.036124378442764282e-01 1.068142578005790710e-01 -8.721821755170822144e-02 -6.154905632138252258e-02 6.516396254301071167e-02 -1.905046254396438599e-01 1.080861538648605347e-01 8.733075857162475586e-02 4.263538122177124023e-02 6.320543587207794189e-02 4.389257729053497314e-01 -3.902963995933532715e-01 -2.544520497322082520e-01 4.980862513184547424e-02 -3.705225288867950439e-01 2.200369536876678467e-01 -1.795189082622528076e-01 -8.478599786758422852e-02 -1.849089264869689941e-01 9.144277870655059814e-02 3.382242098450660706e-02 -1.574190892279148102e-02 -6.196529790759086609e-02 -1.038792803883552551e-01
-4.686031639575958252e-01 -4.062843695282936096e-02 1.744404882192611694e-01 -2.351389974355697632e-01 1.223787143826484680e-01 9.645012021064758301e-02 -1.074741184711456299e-01 -5.733712017536163330e-02 -1.818603873252868652e-01 -1.611002683639526367e-01 -7.409524917602539062e-02 5.656488984823226929e-02 -4.488261789083480835e-02 -2.429650425910949707e-01 -4.547697678208351135e-02 -2.956443130970001221e-01 3.278692066669464111e-01 2.517954260110855103e-02 5.271783843636512756e-02 -3.012559115886688232e-01 -2.113420963287353516e-01 8.966124802827835083e-02 -1.652486920356750488e-01 -7.449534535408020020e-02 -8.510164171457290649e-02 -8.706451207399368286e-02 1.928484141826629639e-01 1.344981342554092407e-01 1.524973660707473755e-01 -3.217169269919395447e-02 8.268111199140548706e-02 2.173236161470413208e-01
-1.288086622953414917e-01 1.425231806933879852e-02 1.595446467399597168e-01 -3.832431510090827942e-02 -8.541169762611389160e-02 1.452964246273040771e-01 -1.966963112354278564e-01 -2.900631427764892578e-01 -5.240267608314752579e-03 1.086053475737571716e-01 -2.476396262645721436e-01 8.733208477497100830e-02 3.428812325000762939e-02 -1.717954874038696289e-01 -2.061793208122253418e-02 -4.542730748653411865e-02 2.824749052524566650e-01 -5.224267486482858658e-03 -1.715478152036666870e-01 -1.868803054094314575e-01 3.475861996412277222e-02 1.121926158666610718e-01 -2.811640733852982521e-04 3.021764159202575684e-01 -8.297219872474670410e-03 1.669706963002681732e-02 2.922618389129638672e-01 2.101779580116271973e-01 6.566729396581649780e-02 -8.132717013359069824e-02 -5.095276236534118652e-01 -2.033087909221649170e-01
-9.368532150983810425e-02 1.548150628805160522e-01 3.402934670448303223e-01 -2.194213569164276123e-01 3.575307130813598633e-02 1.037452444434165955e-01 -8.451431989669799805e-02 6.003918126225471497e-02 1.442686170339584351e-01 -2.018006891012191772e-01 -2.387808412313461304e-01 -1.836598366498947144e-01 -4.437477886676788330e-02 -1.237905547022819519e-01 1.536400765180587769e-01 4.244477674365043640e-02 2.136051654815673828e-01 -9.457163512706756592e-02 2.408847510814666748e-01 3.621501475572586060e-02 -1.775247007608413696e-01 7.639997452497482300e-02 -1.602734029293060303e-01 1.081658452749252319e-01 3.384760022163391113e-02 -1.093460395932197571e-01 5.301537923514842987e-03 2.110878527164459229e-01 1.347506940364837646e-01 3.631546497344970703e-01 -4.332323670387268066e-01 -3.836795315146446228e-02
-1.685547083616256714e-01 -6.539793312549591064e-02 2.685057222843170166e-01 1.796260327100753784e-01 9.125110507011413574e-02 3.124967217445373535e-02 -3.009739145636558533e-02 7.616566866636276245e-02 1.278112977743148804e-01 -1.538154035806655884e-01 -1.947726607322692871e-01 2.243723422288894653e-01 1.622688584029674530e-02 -5.063222050666809082e-01 -8.792031556367874146e-02 1.642299443483352661e-01 2.356918007135391235e-01 3.175991028547286987e-02 3.202806711196899414e-01 -2.399888038635253906e-01 1.889328099787235260e-02 2.014290094375610352e-01 -6.287529319524765015e-02 -5.065342038869857788e-02 -3.604129701852798462e-02 6.190098077058792114e-02 -9.377090632915496826e-02 1.793730556964874268e-01 3.111896216869354248e-01 5.779669806361198425e-02 1.191333979368209839e-01 5.182611569762229919e-02
-8.923023939132690430e-03 -1.691673398017883301e-01 1.292089074850082397e-01 -1.668521463871002197e-01 -3.309439122676849365e-01 3.280555307865142822e-01 -1.717312932014465332e-01 1.956468671560287476e-01 5.522787943482398987e-02 2.512150704860687256e-01 4.771881923079490662e-02 -1.177309750346466899e-04 2.422271296381950378e-02 -2.899038791656494141e-01 -1.371722221374511719e-01 -6.218701601028442383e-02 2.937884628772735596e-01 2.184215784072875977e-01 1.626466661691665649e-01 -8.813472092151641846e-02 1.268749404698610306e-02 -7.614018768072128296e-02 -7.922477088868618011e-03 -7.974095642566680908e-02 4.990996420383453369e-02 1.800240427255630493e-01 -1.196652501821517944e-01 -1.016603410243988037e-01 2.730530798435211182e-01 3.460944294929504395e-01 -6.468123197555541992e-02 1.655467301607131958e-01
-2.735254168510437012e-01 -3.704163804650306702e-02 1.656199693679809570e-01 -1.734214834868907928e-02 -9.656773507595062256e-02 2.314057499170303345e-01 -9.497112780809402466e-02 -7.711395621299743652e-02 -1.140772998332977295e-01 -1.850310862064361572e-01 -2.254478819668292999e-02 1.144764646887779236e-01 1.224755495786666870e-01 1.704453676939010620e-01 1.784538775682449341e-01 7.384333014488220215e-02 1.543935537338256836e-01 -5.930289253592491150e-02 5.749733448028564453e-01 -2.496228218078613281e-01 -1.210290938615798950e-01 -1.400547474622726440e-01 -2.296426594257354736e-01 1.580529063940048218e-01 -1.538339555263519287e-01 -1.582736670970916748e-01 -4.648368048947304487e-04 4.169180989265441895e-02 1.844688951969146729e-01 1.308117657899856567e-01 -6.809172034263610840e-02 -1.937950551509857178e-01
1.524793207645416260e-01 -2.517952322959899902e-01 2.370955049991607666e-01 9.366394020617008209e-03 -1.273384541273117065e-01 1.545798629522323608e-01 8.543875813484191895e-02 1.317513436079025269e-01 -1.617840677499771118e-01 1.357894092798233032e-01 -3.536000549793243408e-01 3.336371108889579773e-02 -1.745114475488662720e-01 1.305166184902191162e-01 9.867601841688156128e-02 -1.177962124347686768e-01 4.202586412429809570e-01 1.160203665494918823e-01 4.477463066577911377e-01 -1.537061203271150589e-02 -7.797148078680038452e-02 1.083535850048065186e-01 -4.438237845897674561e-02 -1.531579047441482544e-01 1.500668935477733612e-02 -2.560356073081493378e-02 -2.117237448692321777e-02 6.935220211744308472e-02 1.308067589998245239e-01 4.205152392387390137e-02 -2.143831402063369751e-01 2.130785435438156128e-01
-2.398889660835266113e-01 -1.107376590371131897e-01 1.005862206220626831e-01 -2.660699784755706787e-01 1.944916397333145142e-01 -3.292149677872657776e-02 4.645339772105216980e-02 -3.220823109149932861e-01 -4.144120961427688599e-02 1.156887784600257874e-01 -3.060990571975708008e-01 2.887819409370422363e-01 3.861546143889427185e-02 -1.487927734851837158e-01 -1.042994186282157898e-01 -2.686960697174072266e-01 3.574595153331756592e-01 1.065792739391326904e-01 -4.065926745533943176e-02 -3.118259012699127197e-01 -3.893380984663963318e-02 -6.984311342239379883e-02 4.640800878405570984e-02 7.315544039011001587e-02 -2.685458958148956299e-02 6.996414065361022949e-02 1.064750775694847107e-01 6.031635776162147522e-02 2.205774933099746704e-01 1.941118985414505005e-01 -2.702603489160537720e-02 -2.144642919301986694e-01
-4.228279292583465576e-01 -1.876893453299999237e-02 2.849129140377044678e-01 6.719819456338882446e-02 -7.873877882957458496e-02 1.248487159609794617e-01 6.495992094278335571e-02 -2.008783444762229919e-02 2.964799292385578156e-02 -1.522092223167419434e-01 -1.260873228311538696e-01 -1.665478646755218506e-01 -3.373621106147766113e-01 3.804887086153030396e-02 -2.428248077630996704e-01 -7.277295738458633423e-02 1.831718385219573975e-01 7.256307452917098999e-02 3.304468095302581787e-01 -2.117770463228225708e-01 -1.319910138845443726e-01 3.407001495361328125e-01 -1.440949887037277222e-01 -3.241551294922828674e-02 1.128185242414474487e-01 1.531994640827178955e-01 -1.172074824571609497e-01 -1.025421731173992157e-02 -2.590769669041037560e-03 -2.695058658719062805e-02 -1.471638679504394531e-01 2.023714482784271240e-01
-1.982807554304599762e-02 5.002155154943466187e-02 1.569118350744247437e-01 -2.573572993278503418e-01 1.193852573633193970e-01 2.066215425729751587e-01 -2.121010720729827881e-01 -9.542948752641677856e-02 -8.217697031795978546e-03 -2.561473250389099121e-01 -6.635466217994689941e-02 -2.606005966663360596e-01 -3.215456753969192505e-02 -1.877911835908889771e-01 -1.768675260245800018e-02 -1.328931003808975220e-01 7.817461341619491577e-02 1.559108346700668335e-01 3.295058012008666992e-01 -1.639371663331985474e-01 2.189623117446899414e-01 -2.102242968976497650e-02 -4.999206587672233582e-02 4.958456009626388550e-02 2.663834989070892334e-01 9.923413395881652832e-02 1.456048488616943359e-01 3.312058448791503906e-01 3.991638422012329102e-01 7.066909223794937134e-02 -8.677217364311218262e-02 -1.304564252495765686e-02
-3.040281832218170166e-01 5.229866877198219299e-02 1.654384732246398926e-01 -4.317203536629676819e-02 8.784122020006179810e-02 2.847802639007568359e-01 -1.200156286358833313e-01 -3.394418656826019287e-01 1.798965930938720703e-01 3.212486952543258667e-02 1.043461486697196960e-01 7.978191971778869629e-02 1.480134874582290649e-01 -2.301968336105346680e-01 -2.327698841691017151e-02 6.895836442708969116e-02 1.720513254404067993e-01 2.631931304931640625e-01 2.513665854930877686e-01 -2.490629442036151886e-02 1.863305568695068359e-01 4.734116792678833008e-02 1.002059653401374817e-01 -3.232299685478210449e-01 -1.235560104250907898e-01 1.836986094713211060e-02 -2.200677543878555298e-01 1.035106405615806580e-01 1.197710260748863220e-02 3.439745679497718811e-02 -3.352036774158477783e-01 -1.540165692567825317e-01
-8.777643740177154541e-02 4.725559055805206299e-02 2.465959191322326660e-01 -2.409320324659347534e-01 -3.887925297021865845e-02 1.137224212288856506e-01 -1.066810786724090576e-01 2.162552252411842346e-02 -3.521635010838508606e-02 -1.113010644912719727e-01 -1.551290899515151978e-01 -6.657153367996215820e-02 -1.618782430887222290e-01 -4.688971117138862610e-02 -1.425268501043319702e-01 -1.548222303390502930e-01 2.995951175689697266e-01 4.090280830860137939e-02 -1.220699697732925415e-01 -3.608429431915283203e-01 -7.643455266952514648e-02 -5.287086218595504761e-02 -2.241295129060745239e-01 2.808983922004699707e-01 1.130751818418502808e-01 2.904292941093444824e-02 -1.303154826164245605e-01 1.456780582666397095e-01 2.056237608194351196e-01 4.368348047137260437e-02 -4.794234335422515869e-01 -1.729603260755538940e-01
-2.019325196743011475e-01 3.967338427901268005e-02 6.233045086264610291e-02 -1.884736120700836182e-03 1.137820184230804443e-01 2.550752460956573486e-01 -3.665656745433807373e-01 -1.396968960762023926e-01 1.066311821341514587e-02 -1.732946485280990601e-01 -9.371539950370788574e-02 -2.100339084863662720e-01 -1.246661767363548279e-01 1.440946012735366821e-01 4.466002807021141052e-02 2.874899655580520630e-02 2.664504945278167725e-01 -2.448294609785079956e-01 2.101855129003524780e-01 -1.615395843982696533e-01 -4.838583059608936310e-03 -1.378720700740814209e-01 -2.822416722774505615e-01 -2.761834301054477692e-02 5.336213111877441406e-02 -1.308687180280685425e-01 3.721111267805099487e-02 -5.999994464218616486e-03 5.182313546538352966e-02 4.234221577644348145e-01 -2.505238354206085205e-01 -1.813931763172149658e-01
-1.431740969419479370e-01 -8.687574416399002075e-03 3.143985942006111145e-02 -2.342525124549865723e-01 2.067120745778083801e-02 2.247255109250545502e-02 2.308922819793224335e-02 -1.316179782152175903e-01 1.545149134472012520e-03 1.469736695289611816e-01 -8.471191674470901489e-02 1.534868180751800537e-01 -9.060799330472946167e-02 5.176430195569992065e-02 -1.991280466318130493e-01 -2.201817482709884644e-01 2.322936058044433594e-01 3.746497631072998047e-01 6.111767888069152832e-01 -1.083645373582839966e-01 -1.550373286008834839e-01 -1.520234793424606323e-01 1.177238523960113525e-01 1.213914752006530762e-01 8.721744269132614136e-02 -2.091786712408065796e-01 -1.200389862060546875e-01 3.927215188741683960e-02 1.384698599576950073e-01 2.084159478545188904e-02 -5.063717253506183624e-03 1.054588630795478821e-01
-2.193106561899185181e-01 -2.313700020313262939e-01 1.510277986526489258e-01 -1.528076175600290298e-02 1.599614769220352173e-01 5.019753575325012207e-01 -1.004180237650871277e-01 -3.589979410171508789e-01 1.316806077957153320e-01 -8.426290750503540039e-02 -3.978515043854713440e-02 1.402887105941772461e-01 -1.498935371637344360e-01 6.679052859544754028e-02 1.963731646537780762e-01 -1.667751818895339966e-01 3.978612273931503296e-02 -2.626213617622852325e-02 2.578604817390441895e-01 -7.089700549840927124e-02 -7.134673744440078735e-02 -7.812881469726562500e-02 1.818572916090488434e-02 -4.216715693473815918e-02 1.122550666332244873e-01 6.734674423933029175e-02 2.603023946285247803e-01 1.363492310047149658e-01 1.990007460117340088e-01 1.338525582104921341e-02 -6.424175202846527100e-02 2.920641601085662842e-01
-1.971831470727920532e-01 -1.705843955278396606e-01 2.474163323640823364e-01 1.657869108021259308e-02 -6.418102979660034180e-02 2.603550553321838379e-01 -1.474717855453491211e-01 -1.849610731005668640e-02 1.688684523105621338e-01 2.881928384304046631e-01 -2.222637683153152466e-01 2.030057758092880249e-01 -5.568883940577507019e-02 -6.212990265339612961e-03 3.981519863009452820e-02 -9.637533128261566162e-02 2.264203578233718872e-01 -1.213907962664961815e-03 1.421036571264266968e-01 4.042233899235725403e-02 -3.335651243105530739e-03 -2.083161175251007080e-01 -1.453554481267929077e-01 2.501129806041717529e-01 -3.390767425298690796e-02 3.627131283283233643e-01 1.315833330154418945e-01 3.738842308521270752e-01 5.507977679371833801e-02 1.052281707525253296e-01 2.026519626379013062e-01 1.231395900249481201e-01
-1.601600050926208496e-01 3.014920353889465332e-01 9.276405721902847290e-02 8.254883438348770142e-02 -1.021560803055763245e-01 2.817962169647216797e-01 -3.588756918907165527e-01 -4.073764383792877197e-01 -1.215432286262512207e-01 -1.450080573558807373e-01 1.321565955877304077e-01 1.566376537084579468e-01 1.590995639562606812e-01 6.377728283405303955e-02 4.611228778958320618e-02 -1.272949278354644775e-01 3.608530759811401367e-01 1.405805796384811401e-01 7.026115804910659790e-02 -1.248076930642127991e-01 -1.407260596752166748e-01 6.186017394065856934e-02 1.162549294531345367e-02 -2.533702552318572998e-02 1.076525747776031494e-01 -3.261557780206203461e-03 6.765203177928924561e-02 -7.876247912645339966e-02 2.429416924715042114e-01 2.056330442428588867e-01 3.125106450170278549e-03 1.983274072408676147e-01
-1.238582888618111610e-03 1.148677617311477661e-01 2.442070692777633667e-01 -7.280057668685913086e-02 2.632329761981964111e-01 1.121915224939584732e-02 6.081082671880722046e-02 -3.093652427196502686e-01 7.705543935298919678e-02 -2.520596981048583984e-01 5.368926003575325012e-02 -8.038625866174697876e-02 1.652651131153106689e-01 8.739624917507171631e-02 1.118812337517738342e-01 7.390660047531127930e-02 1.944960653781890869e-01 1.188338994979858398e-01 1.800482720136642456e-01 -1.540276259183883667e-01 -6.068275496363639832e-02 -9.523598849773406982e-02 -2.604526877403259277e-01 1.935015767812728882e-01 4.664524272084236145e-02 7.542422413825988770e-02 -9.497388452291488647e-02 2.062272876501083374e-01 2.505137026309967041e-01 4.339496493339538574e-01 -2.781215906143188477e-01 -8.567322045564651489e-02
-1.438830792903900146e-01 3.465068340301513672e-02 1.328917443752288818e-01 -1.168390922248363495e-02 1.015768647193908691e-01 -3.808818012475967407e-02 -3.144745156168937683e-02 -4.264200925827026367e-01 4.208710417151451111e-02 1.961139217019081116e-02 -7.683861255645751953e-02 7.835908234119415283e-02 -5.391806364059448242e-02 8.079981058835983276e-02 1.382846683263778687e-01 -1.466536968946456909e-01 1.167574152350425720e-01 2.089370042085647583e-02 3.847201764583587646e-01 2.016350924968719482e-01 -2.434919327497482300e-01 -1.077070459723472595e-02 -3.211896717548370361e-01 -2.922149840742349625e-03 -1.625428348779678345e-02 -4.442702233791351318e-02 -6.354128569364547729e-02 2.388646453619003296e-01 -2.661226689815521240e-01 3.293555974960327148e-02 -3.322802484035491943e-01 3.008052706718444824e-01
-1.882782727479934692e-01 -1.041405573487281799e-01 1.005445942282676697e-01 -1.125326827168464661e-01 -5.564364790916442871e-02 2.239230275154113770e-01 5.778385698795318604e-02 -2.096895277500152588e-01 2.624069750308990479e-01 1.286184638738632202e-01 -1.180867180228233337e-01 7.913984358310699463e-02 -2.742344737052917480e-01 1.747133880853652954e-01 2.822444401681423187e-02 -8.222740143537521362e-02 6.438717991113662720e-02 -1.137934923171997070e-01 2.979194223880767822e-01 -3.780537843704223633e-01 -2.199796587228775024e-01 -8.876159042119979858e-02 7.271822541952133179e-03 -2.447566390037536621e-01 3.004088997840881348e-01 -3.774209693074226379e-02 1.665760427713394165e-01 3.407808542251586914e-01 3.379802778363227844e-02 8.626043051481246948e-02 -4.852013662457466125e-02 -1.259889570064842701e-03
-1.301374882459640503e-01 -5.302028357982635498e-02 2.351172715425491333e-01 1.066637113690376282e-01 -4.333822056651115417e-02 3.063803017139434814e-01 1.219970360398292542e-01 -4.631566628813743591e-02 2.336552180349826813e-02 -7.146716862916946411e-02 -7.103843986988067627e-02 4.250982031226158142e-02 -2.312569022178649902e-01 -1.794754266738891602e-01 -8.100961148738861084e-02 -2.923823893070220947e-01 2.864925265312194824e-01 6.694149225950241089e-02 9.338379651308059692e-02 -3.512990772724151611e-01 -1.521619558334350586e-01 3.614060580730438232e-01 -5.597094446420669556e-02 2.546757645905017853e-02 1.963860839605331421e-01 2.648619711399078369e-01 2.494927495718002319e-01 1.944693922996520996e-01 6.042802333831787109e-02 5.190728232264518738e-02 1.212942153215408325e-01 -6.700720638036727905e-02
-3.848960101604461670e-01 1.880852133035659790e-01 8.977415412664413452e-02 1.390614211559295654e-01 5.445934087038040161e-02 2.997273504734039307e-01 4.942898824810981750e-02 -3.044777810573577881e-01 6.815456598997116089e-02 -3.981360048055648804e-02 1.111661046743392944e-01 -7.773791998624801636e-02 5.039568617939949036e-02 9.989258646965026855e-02 7.659188657999038696e-02 -1.620984822511672974e-01 1.286479085683822632e-01 4.083347916603088379e-01 3.601917624473571777e-01 4.499225690960884094e-02 -7.448275387287139893e-02 -8.606910705566406250e-02 8.671240508556365967e-02 4.272198304533958435e-03 -3.338231146335601807e-02 1.152470558881759644e-01 -5.175280570983886719e-02 9.775905311107635498e-02 1.212580502033233643e-01 -1.998087912797927856e-01 -3.376727402210235596e-01 3.183385357260704041e-02
-1.591263413429260254e-01 8.351979404687881470e-02 4.453662410378456116e-02 -4.653251916170120239e-02 2.254711091518402100e-01 1.972600445151329041e-02 -1.150231286883354187e-01 -3.928773403167724609e-01 3.528163582086563110e-02 9.641571342945098877e-02 -1.566288024187088013e-01 9.939105808734893799e-02 -5.071099475026130676e-02 -9.450419992208480835e-02 -2.107225358486175537e-03 -1.185929402709007263e-01 3.997159302234649658e-01 1.231498718261718750e-01 -1.604052446782588959e-02 2.290015295147895813e-02 4.444639384746551514e-02 2.759864181280136108e-02 -2.276595309376716614e-02 3.536751866340637207e-01 9.516606479883193970e-02 -1.493896823376417160e-02 2.926928102970123291e-01 1.750500947237014771e-01 8.845334500074386597e-02 1.813895851373672485e-01 -3.969470560550689697e-01 -2.151168137788772583e-01
-1.218578368425369263e-01 1.321850903332233429e-02 1.001289114356040955e-01 -5.007896572351455688e-02 -1.644057780504226685e-02 3.026616275310516357e-01 -1.717503517866134644e-01 -1.891662329435348511e-01 -1.777490824460983276e-01 -1.729903370141983032e-01 1.799740195274353027e-01 -1.299072653055191040e-01 2.307572066783905029e-01 8.530226536095142365e-03 5.793155357241630554e-02 1.080235615372657776e-01 3.056173026561737061e-01 -1.218382492661476135e-01 3.339636921882629395e-01 -6.061360985040664673e-02 -2.202210277318954468e-01 9.901192039251327515e-02 -1.710047870874404907e-01 1.420339494943618774e-01 -7.087133824825286865e-02 1.295096129179000854e-01 1.235000118613243103e-01 -4.565273225307464600e-02 2.299044430255889893e-01 4.061501324176788330e-01 -1.583086401224136353e-01 -1.515767276287078857e-01
-2.028010785579681396e-01 3.307897970080375671e-02 1.925815194845199585e-01 1.053762957453727722e-01 1.421247720718383789e-01 2.912349700927734375e-01 -4.766784235835075378e-02 -8.975029736757278442e-02 -1.392773985862731934e-01 5.354652530513703823e-04 -3.347820341587066650e-01 5.637480318546295166e-02 -5.291331931948661804e-02 -2.345974445343017578e-01 2.195290774106979370e-01 -9.500977396965026855e-02 1.931131184101104736e-01 6.321047246456146240e-02 2.108919769525527954e-01 -2.569822967052459717e-01 4.335210844874382019e-02 2.562884092330932617e-01 2.175917290151119232e-02 1.338885631412267685e-02 1.716373674571514130e-02 -7.036671042442321777e-02 -2.955912053585052490e-01 1.780693829059600830e-01 3.598907291889190674e-01 2.128345668315887451e-01 1.471989601850509644e-01 -6.077801808714866638e-02
-3.785048127174377441e-01 -1.279450505971908569e-01 9.614009410142898560e-03 -2.166652083396911621e-01 -6.727398186922073364e-02 3.754552006721496582e-01 -2.577309310436248779e-01 -8.265981078147888184e-02 -1.810249686241149902e-01 -9.930145740509033203e-02 -1.179054901003837585e-01 4.579219594597816467e-02 -2.089395672082901001e-01 -1.611123234033584595e-01 -5.415882542729377747e-02 -3.837211728096008301e-01 2.066067308187484741e-01 1.700927913188934326e-01 2.215685695409774780e-02 -2.108494341373443604e-01 -1.413873583078384399e-01 2.070083320140838623e-01 -9.571423381567001343e-02 -1.121761649847030640e-01 1.675570011138916016e-02 -1.167588531970977783e-01 8.894479274749755859e-02 2.015872597694396973e-01 1.455004364252090454e-01 1.371122989803552628e-02 7.553730159997940063e-02 7.402686029672622681e-02
-1.294889152050018311e-01 -1.916924375109374523e-03 3.970893025398254395e-01 -1.605776697397232056e-01 -8.839108631946146488e-04 -1.122053042054176331e-01 -5.687222257256507874e-02 -1.014265716075897217e-01 2.733810432255268097e-02 3.384029120206832886e-02 -1.043607071042060852e-01 -2.066337317228317261e-01 1.289844512939453125e-01 -7.758811861276626587e-02 -5.085894092917442322e-02 -1.980345547199249268e-01 2.801979780197143555e-01 2.195425033569335938e-01 2.508268058300018311e-01 5.969828367233276367e-02 -5.011007189750671387e-02 -3.182664215564727783e-01 -1.783594489097595215e-01 8.731780201196670532e-02 5.513447895646095276e-02 -1.197570636868476868e-01 1.899508088827133179e-01 -2.068419158458709717e-01 4.658992290496826172e-01 5.179123580455780029e-02 -6.252331193536520004e-03 3.535436093807220459e-02
-8.584745973348617554e-02 -9.621684253215789795e-02 1.522183269262313843e-01 2.785143256187438965e-01 9.406053274869918823e-02 3.009569346904754639e-01 1.487075090408325195e-01 9.223381429910659790e-02 -4.377119243144989014e-02 1.950617507100105286e-02 -1.828939467668533325e-02 1.145317554473876953e-01 6.574825942516326904e-02 -2.421508431434631348e-01 4.262053966522216797e-02 -1.541104819625616074e-02 3.493711948394775391e-01 1.851166635751724243e-01 2.208214849233627319e-01 -9.240087866783142090e-02 2.566260397434234619e-01 3.061863183975219727e-01 2.813308499753475189e-02 -1.937647312879562378e-01 1.463847327977418900e-02 2.535024583339691162e-01 1.512916237115859985e-01 1.207437887787818909e-01 3.404106497764587402e-01 9.354482591152191162e-02 -1.368759293109178543e-02 1.830061674118041992e-01
-2.960370779037475586e-01 2.097592800855636597e-01 -7.226078212261199951e-02 1.170237511396408081e-01 -1.185532510280609131e-01 2.026028931140899658e-01 -1.931058019399642944e-01 -1.119970008730888367e-01 2.355035990476608276e-01 1.604791581630706787e-01 -1.373956054449081421e-01 -1.613603830337524414e-01 1.367022842168807983e-01 1.037632953375577927e-02 -9.167617559432983398e-02 -5.880451574921607971e-02 1.873652935028076172e-01 5.429197102785110474e-03 1.863014250993728638e-01 1.561656873673200607e-02 1.384736448526382446e-01 -6.028933078050613403e-02 -2.384176105260848999e-01 -2.656662166118621826e-01 3.711858391761779785e-01 6.327411532402038574e-02 -1.795610762201249599e-03 3.340877965092658997e-02 1.175205782055854797e-01 -1.346945911645889282e-01 -3.383091390132904053e-01 -2.794559895992279053e-01
-1.025407686829566956e-01 -9.313508868217468262e-02 1.011769399046897888e-01 8.979079127311706543e-02 -2.780534885823726654e-02 3.652852773666381836e-02 -3.899845778942108154e-01 -1.330673396587371826e-01 -2.977607585489749908e-02 1.888067275285720825e-01 9.161014109849929810e-03 1.288926303386688232e-01 2.306196838617324829e-01 6.485368125140666962e-03 -1.842528134584426880e-01 -1.560911834239959717e-01 1.182026714086532593e-01 -5.116232857108116150e-02 4.281322956085205078e-01 -2.077573984861373901e-01 -1.016091927886009216e-01 -1.571309864521026611e-01 9.486943483352661133e-03 2.272323220968246460e-01 1.270175278186798096e-01 4.102345183491706848e-02 -6.612003780901432037e-03 2.071084268391132355e-02 3.367164731025695801e-01 -2.479203790426254272e-01 -2.070156633853912354e-01 2.450731098651885986e-01
-3.918884992599487305e-01 1.575032770633697510e-01 2.825811207294464111e-01 -1.582754217088222504e-02 2.159448266029357910e-01 3.871245384216308594e-01 -1.489540785551071167e-01 -8.192309737205505371e-02 7.854240387678146362e-02 1.036390438675880432e-01 -1.792384684085845947e-01 5.465796962380409241e-02 -1.667349785566329956e-01 3.635242953896522522e-02 -8.993209153413772583e-02 -8.542110025882720947e-02 2.549403011798858643e-01 9.925659000873565674e-02 -7.861813902854919434e-02 -2.631311416625976562e-01 -1.589226573705673218e-01 2.239055931568145752e-01 1.477165669202804565e-01 -7.697464525699615479e-02 -3.418702632188796997e-02 1.577898710966110229e-01 2.917700111865997314e-01 2.053956240415573120e-01 8.387562632560729980e-02 -3.082494251430034637e-02 5.777738615870475769e-02 3.845991566777229309e-02
-1.883924305438995361e-01 2.812878042459487915e-02 1.200750619173049927e-01 -8.206066489219665527e-02 -2.502160668373107910e-01 -4.117318242788314819e-02 -3.137221038341522217e-01 -2.094497680664062500e-01 -1.299946159124374390e-01 1.915593445301055908e-01 -8.609157800674438477e-02 -1.600979119539260864e-01 -2.515394985675811768e-01 -4.814563319087028503e-02 -7.105816621333360672e-03 -9.038702398538589478e-02 1.067644879221916199e-01 2.574626207351684570e-01 3.145798742771148682e-01 -3.989502787590026855e-01 -8.414226025342941284e-02 3.815355896949768066e-02 1.029871869832277298e-02 -1.304952353239059448e-01 9.500590711832046509e-02 -6.150335539132356644e-03 -3.406156003475189209e-01 -7.052974402904510498e-02 1.059672832489013672e-01 1.261131316423416138e-01 -2.197513580322265625e-01 -9.254369139671325684e-02
-5.806997418403625488e-03 -1.022277101874351501e-01 4.250302314758300781e-01 1.218723356723785400e-01 4.230657964944839478e-02 2.169804722070693970e-01 2.450011819601058960e-01 -3.876379430294036865e-01 8.129490166902542114e-02 1.917814165353775024e-01 -1.349863037467002869e-02 -1.614239662885665894e-01 1.648428663611412048e-02 -1.333025693893432617e-01 1.873477399349212646e-01 -1.464895904064178467e-01 9.481314569711685181e-02 9.253859519958496094e-02 1.960212141275405884e-01 -1.633518934249877930e-01 5.809645727276802063e-02 -8.215156942605972290e-02 -2.363731563091278076e-01 -2.698293328285217285e-01 3.056365624070167542e-02 8.382734656333923340e-02 -1.006411109119653702e-02 4.646557942032814026e-02 -2.640455588698387146e-02 -8.377716690301895142e-02 -3.862321972846984863e-01 -4.524072632193565369e-02
1.033979952335357666e-01 1.308389455080032349e-01 4.238190352916717529e-01 -5.166003480553627014e-02 -7.272670418024063110e-02 8.949495106935501099e-02 -1.751474291086196899e-01 -2.370255142450332642e-01 9.016031026840209961e-02 2.317965626716613770e-01 -1.631889045238494873e-01 -2.646294189617037773e-03 1.413694918155670166e-01 -1.574727892875671387e-01 1.438134312629699707e-01 5.662376433610916138e-02 2.335690706968307495e-01 3.430924117565155029e-01 2.058524340391159058e-01 -2.743181884288787842e-01 -2.581273317337036133e-01 -1.266846712678670883e-02 1.979956179857254028e-01 -1.054287478327751160e-01 -8.721516281366348267e-02 -8.067966252565383911e-02 -7.034045457839965820e-02 3.591800108551979065e-02 1.095999404788017273e-01 2.077674120664596558e-01 -1.011710911989212036e-01 1.995140761137008667e-01
-3.699863553047180176e-01 -2.109178900718688965e-01 2.803301215171813965e-01 -1.421142369508743286e-01 1.556136161088943481e-01 3.184351623058319092e-01 -1.343722045421600342e-01 -1.340459138154983521e-01 4.276367649435997009e-02 -1.184701398015022278e-01 8.294590562582015991e-02 7.252874225378036499e-02 -2.188314199447631836e-01 -8.016917109489440918e-02 -5.817075446248054504e-02 -4.160835742950439453e-01 1.531010121107101440e-01 1.195818409323692322e-01 1.013793889433145523e-02 -1.554225534200668335e-01 -1.391074210405349731e-01 2.839495539665222168e-01 -4.773430991917848587e-03 2.151366509497165680e-02 1.083257608115673065e-02 -9.023282676935195923e-02 2.359178662300109863e-01 2.051664441823959351e-01 1.596785634756088257e-01 3.544195368885993958e-02 -3.640538081526756287e-02 5.312818288803100586e-02
-1.615902595221996307e-02 -2.402391582727432251e-01 1.730125099420547485e-01 6.459266692399978638e-02 -1.948539912700653076e-01 2.386451698839664459e-03 4.737358167767524719e-02 -3.631349205970764160e-01 3.685965435579419136e-03 2.118663396686315536e-03 -2.497146874666213989e-01 2.509400248527526855e-01 -2.321028262376785278e-01 -2.114176750183105469e-02 -1.523509919643402100e-01 -1.080199852585792542e-01 -1.610329933464527130e-02 2.596024572849273682e-01 7.291577011346817017e-02 -3.648720681667327881e-01 -5.843512713909149170e-02 5.489632114768028259e-02 -2.572308182716369629e-01 3.249225616455078125e-01 -5.505682155489921570e-02 -3.796745464205741882e-02 1.495783627033233643e-01 2.718122899532318115e-01 8.342527598142623901e-02 1.244078427553176880e-01 5.732897669076919556e-02 -1.027885228395462036e-01
-1.783889532089233398e-01 -1.275627017021179199e-01 -1.534793525934219360e-03 2.819278538227081299e-01 4.178342595696449280e-02 1.838198155164718628e-01 -2.733973264694213867e-01 7.259462773799896240e-02 -9.510108083486557007e-02 3.439142107963562012e-01 8.095877617597579956e-02 -1.453263163566589355e-01 -2.273696102201938629e-02 -1.514901965856552124e-01 -1.405322998762130737e-01 -3.126427531242370605e-02 3.938979506492614746e-01 -1.285821199417114258e-01 3.744130432605743408e-01 -1.478981524705886841e-01 -2.001589164137840271e-02 -3.211936950683593750e-01 3.507029637694358826e-02 2.673291601240634918e-02 1.245971098542213440e-01 2.736932039260864258e-02 -1.411091834306716919e-01 3.985212743282318115e-02 1.516531407833099365e-01 -5.178003385663032532e-02 -2.317678630352020264e-01 -3.537399321794509888e-02
-1.627376973628997803e-01 -2.789590321481227875e-02 2.327693849802017212e-01 -2.719316482543945312e-01 1.278223097324371338e-01 2.394296526908874512e-01 -3.545913398265838623e-01 -1.896933615207672119e-01 1.165120583027601242e-02 1.480665504932403564e-01 -1.617030054330825806e-01 1.690528243780136108e-01 -1.699413508176803589e-01 7.900075614452362061e-02 -1.594568043947219849e-02 -8.329315111041069031e-03 3.914707899093627930e-01 -2.296489849686622620e-02 -8.099018596112728119e-03 -1.275880634784698486e-01 4.724655672907829285e-02 2.085460871458053589e-01 -1.844875514507293701e-02 1.586326360702514648e-01 2.507805228233337402e-01 -6.771050393581390381e-02 2.684023380279541016e-01 1.894105076789855957e-01 -1.065307334065437317e-01 3.775856271386146545e-02 -2.139728665351867676e-01 -1.472924649715423584e-01
-1.356962174177169800e-01 -7.449769228696823120e-02 -4.336627945303916931e-02 1.362070441246032715e-02 9.704708307981491089e-02 4.772356152534484863e-01 -3.247223421931266785e-02 -4.780267477035522461e-01 -2.036484926939010620e-01 2.074413448572158813e-01 -1.734472662210464478e-01 -3.887444734573364258e-01 -1.294546276330947876e-01 -9.307876974344253540e-02 1.244996637105941772e-01 3.943611308932304382e-02 8.763727545738220215e-02 9.693794697523117065e-02 2.177141606807708740e-01 1.749248616397380829e-02 1.370404381304979324e-02 -7.917192578315734863e-02 -3.487549349665641785e-02 -5.907610058784484863e-03 -1.272498723119497299e-02 -1.145023554563522339e-01 8.740440011024475098e-02 2.095479071140289307e-01 2.367370203137397766e-02 1.125329732894897461e-01 -1.940061300992965698e-01 -1.042652726173400879e-01
-1.759484261274337769e-01 -5.278120189905166626e-02 2.395759969949722290e-01 -3.039921224117279053e-01 3.193885385990142822e-01 1.250313669443130493e-01 -6.585237383842468262e-02 9.722765535116195679e-03 -9.487763792276382446e-02 -4.759726300835609436e-02 -1.904243044555187225e-02 1.231083199381828308e-01 -2.395754158496856689e-01 -2.953400015830993652e-01 -2.437766343355178833e-01 2.099084667861461639e-02 5.485858917236328125e-01 -6.935649365186691284e-02 6.940308213233947754e-02 -1.792274862527847290e-01 1.150055378675460815e-01 -1.224452033638954163e-01 -4.267550259828567505e-02 2.009293250739574432e-02 1.110940352082252502e-01 1.075942963361740112e-01 -1.091959550976753235e-01 -6.384555995464324951e-02 1.780650019645690918e-01 1.194698587059974670e-01 -1.272583380341529846e-02 -6.244613602757453918e-02
-1.774725466966629028e-01 1.269148886203765869e-01 1.543657034635543823e-01 -5.543422698974609375e-02 -2.670497000217437744e-01 1.808196604251861572e-01 -2.252893745899200439e-01 -5.624638870358467102e-02 -9.716574847698211670e-02 -5.945008993148803711e-02 -2.845603823661804199e-01 -1.535973548889160156e-01 1.170361787080764771e-01 -2.454013228416442871e-01 -5.415587872266769409e-02 1.100025773048400879e-01 1.754084229469299316e-01 2.533120512962341309e-01 1.645069420337677002e-01 -2.892417013645172119e-01 -1.877841055393218994e-01 -2.488296777009963989e-01 -2.098234556615352631e-02 1.412638276815414429e-01 9.501283615827560425e-02 -1.676575541496276855e-01 3.593218028545379639e-01 1.794221550226211548e-01 9.954512119293212891e-02 -1.329414546489715576e-01 6.369064003229141235e-02 8.806800842285156250e-02
-8.526874333620071411e-02 -1.375734061002731323e-01 2.062712162733078003e-01 -1.346576660871505737e-01 1.415889263153076172e-01 2.123110592365264893e-01 -1.747255474328994751e-01 -1.104916334152221680e-01 -9.106734395027160645e-02 -3.448392450809478760e-02 -2.446987628936767578e-01 1.890217810869216919e-01 -1.524879336357116699e-01 -8.242507465183734894e-03 -1.960298717021942139e-01 -1.613257452845573425e-02 3.593789637088775635e-01 -3.463710471987724304e-02 -8.397959172725677490e-02 -4.360624030232429504e-02 -1.454814225435256958e-01 5.994481220841407776e-02 -1.655662953853607178e-01 2.245191037654876709e-01 2.019627578556537628e-02 -1.957471817731857300e-01 7.996660657227039337e-03 2.646048367023468018e-01 2.409064769744873047e-01 -1.066468954086303711e-01 -4.640086889266967773e-01 -5.253129079937934875e-02
-1.092774942517280579e-01 -4.045878946781158447e-01 1.670101843774318695e-02 -1.080234348773956299e-01 -6.437143683433532715e-02 2.134338207542896271e-02 1.858726739883422852e-01 -1.386365890502929688e-01 9.254153072834014893e-02 -1.296707801520824432e-02 -2.396285086870193481e-01 -1.688467115163803101e-01 -3.847146406769752502e-02 1.062420532107353210e-01 -1.251752972602844238e-01 -4.016011953353881836e-02 2.225979417562484741e-01 2.293490618467330933e-01 2.676848769187927246e-01 -2.367747873067855835e-01 -2.873260378837585449e-01 -1.779352873563766479e-01 -1.039918437600135803e-01 -1.858122646808624268e-01 5.849382281303405762e-02 4.033629968762397766e-02 -5.373238399624824524e-02 3.252499997615814209e-01 1.886689066886901855e-01 2.562268972396850586e-01 -1.460983306169509888e-01 5.997233092784881592e-02
-1.364948451519012451e-01 1.119672879576683044e-02 1.588746905326843262e-01 2.352934181690216064e-01 7.570450007915496826e-02 2.158108353614807129e-01 -1.585800051689147949e-01 -2.030056118965148926e-01 1.568900644779205322e-01 3.016534745693206787e-01 -4.373761266469955444e-02 -7.635891437530517578e-02 -2.789290547370910645e-01 -1.389272511005401611e-01 3.650050461292266846e-01 1.881654411554336548e-01 3.032329380512237549e-01 6.978839635848999023e-02 4.929056018590927124e-02 -1.273395270109176636e-01 -2.799139730632305145e-02 2.113885432481765747e-01 -2.378817647695541382e-01 1.062972471117973328e-01 8.176190778613090515e-03 7.763043791055679321e-02 -6.500804424285888672e-02 2.168925851583480835e-01 2.798733413219451904e-01 1.411699354648590088e-01 -9.188756346702575684e-02 -1.033780048601329327e-03
-1.309599727392196655e-01 -6.596291437745094299e-03 1.966677010059356689e-01 1.878307759761810303e-02 -1.135328039526939392e-01 3.157365024089813232e-01 -1.466376334428787231e-01 -4.262284040451049805e-01 1.226547062397003174e-01 1.750785410404205322e-01 -1.722225546836853027e-01 -1.484535634517669678e-01 1.743223965167999268e-01 6.422578543424606323e-02 1.277020275592803955e-01 5.143686197698116302e-03 -1.965223252773284912e-01 1.708727627992630005e-01 1.048977077007293701e-01 -1.629846394062042236e-01 -2.440109699964523315e-01 1.020674556493759155e-01 -1.942919343709945679e-01 -4.996623098850250244e-02 -1.948262602090835571e-01 2.490813583135604858e-01 -4.523899033665657043e-02 1.261510103940963745e-01 2.287216782569885254e-01 3.200897201895713806e-02 -2.913041114807128906e-01 -8.962369710206985474e-02
1.092409864068031311e-01 -2.627080120146274567e-02 1.004508435726165771e-01 -6.215615570545196533e-02 -1.249750703573226929e-01 1.852693855762481689e-01 -1.113767698407173157e-01 -2.605137825012207031e-01 -1.157255247235298157e-01 1.432994008064270020e-01 -2.662498652935028076e-01 3.062239103019237518e-02 -3.770302608609199524e-02 -5.516567081212997437e-02 -5.571132153272628784e-02 -1.187269389629364014e-01 1.605266481637954712e-01 2.092117518186569214e-01 4.444774389266967773e-01 -2.121292948722839355e-01 -2.838319242000579834e-01 4.832131415605545044e-02 -3.573912009596824646e-02 -9.040078148245811462e-03 -2.141859829425811768e-01 6.385506596416234970e-03 -8.152995258569717407e-02 -1.223693713545799255e-01 -2.806628122925758362e-02 8.768545091152191162e-02 -3.866962194442749023e-01 3.064116835594177246e-01
2.064500702545046806e-03 1.518215090036392212e-01 2.793336808681488037e-01 1.202633157372474670e-01 1.115599721670150757e-01 2.217264920473098755e-01 -1.215043291449546814e-01 -4.897540807723999023e-01 -1.812853366136550903e-01 1.368013620376586914e-01 -9.205597639083862305e-02 -1.926532685756683350e-01 1.808999627828598022e-01 2.225960232317447662e-02 -8.014765568077564240e-03 -7.206034660339355469e-02 3.331614434719085693e-01 2.963749766349792480e-01 1.845417767763137817e-01 1.977356225252151489e-01 8.028630912303924561e-02 3.679139167070388794e-02 -1.070713773369789124e-01 -1.026289463043212891e-01 2.567463815212249756e-01 -1.849593669176101685e-01 -2.218543319031596184e-03 1.147711649537086487e-01 -5.407160148024559021e-02 -9.186200052499771118e-02 -1.371325273066759109e-02 -7.704798132181167603e-02
-1.065326631069183350e-01 -9.503836184740066528e-02 1.601286828517913818e-01 -1.087818220257759094e-01 -4.767620936036109924e-02 2.256665974855422974e-01 1.001534387469291687e-01 -2.055215835571289062e-01 1.640007793903350830e-01 -9.996470808982849121e-02 -1.626846790313720703e-01 -4.198490455746650696e-02 8.872913569211959839e-02 1.146986708045005798e-01 -8.649685978889465332e-02 7.072585076093673706e-02 1.165460273623466492e-01 -2.828861400485038757e-02 8.209168910980224609e-02 -3.411370515823364258e-01 9.265084564685821533e-02 9.897708147764205933e-02 -3.447414636611938477e-01 2.549240589141845703e-01 -1.103046461939811707e-01 3.379090726375579834e-01 2.617790177464485168e-02 3.299205303192138672e-01 2.561011016368865967e-01 2.954194545745849609e-01 -7.985831052064895630e-02 -5.669337138533592224e-02
-1.153144612908363342e-01 -1.823840439319610596e-01 -1.300655603408813477e-01 9.291474521160125732e-02 -1.751392185688018799e-01 3.269681334495544434e-01 -1.059226617217063904e-01 -2.711765170097351074e-01 1.975616961717605591e-01 4.334218427538871765e-02 -1.811395734548568726e-01 -1.488776504993438721e-01 -6.311686336994171143e-02 1.466120872646570206e-02 -3.616384789347648621e-02 1.704190857708454132e-02 1.591300666332244873e-01 9.085390716791152954e-02 2.351081185042858124e-02 4.742817208170890808e-02 -1.165829077363014221e-01 2.083125524222850800e-02 -4.108468592166900635e-01 -1.028808355331420898e-01 -1.786608844995498657e-01 8.023726940155029297e-02 2.683658301830291748e-01 2.030588537454605103e-01 2.989614009857177734e-01 6.182201206684112549e-02 -3.507424294948577881e-01 -7.907515019178390503e-02
-2.915061116218566895e-01 -1.278092712163925171e-01 2.464926838874816895e-01 -1.839759200811386108e-01 1.798096597194671631e-01 3.848376870155334473e-01 -9.259410202503204346e-02 -1.394287031143903732e-02 -8.663421869277954102e-02 -3.577302396297454834e-02 -1.163691505789756775e-01 -1.043409407138824463e-01 -2.194303832948207855e-02 -1.392756551504135132e-01 -6.827364861965179443e-02 -8.935016393661499023e-02 2.733232975006103516e-01 -9.972103685140609741e-02 1.478821635246276855e-01 -3.074201047420501709e-01 -1.869214773178100586e-01 -1.361361145973205566e-01 -5.827626213431358337e-02 2.995513081550598145e-01 1.455025374889373779e-02 2.570103108882904053e-01 2.281987369060516357e-01 2.438577711582183838e-01 3.218235075473785400e-02 7.320608943700790405e-02 8.798601478338241577e-02 9.785784780979156494e-02
-4.122542440891265869e-01 3.667914122343063354e-02 3.205384314060211182e-01 1.496999114751815796e-01 1.148042455315589905e-02 1.636007875204086304e-01 -1.341650784015655518e-01 -3.646593093872070312e-01 -1.385735720396041870e-01 -1.020299643278121948e-01 6.922983378171920776e-02 -1.320796739310026169e-02 -8.055517822504043579e-02 -1.841364949941635132e-01 -7.965232431888580322e-02 7.701021432876586914e-02 3.609918802976608276e-02 2.651098370552062988e-01 2.848596572875976562e-01 -2.451224485412240028e-03 1.650973260402679443e-01 9.135083109140396118e-02 -5.548334121704101562e-02 -9.876653552055358887e-02 5.068489909172058105e-02 2.334027178585529327e-02 -1.037412583827972412e-01 7.686001062393188477e-02 1.461959034204483032e-01 -1.841812282800674438e-01 -3.250062763690948486e-01 -2.377829402685165405e-01
-4.800289124250411987e-02 -3.787479698657989502e-01 1.442824602127075195e-01 1.504522841423749924e-02 -4.989345744252204895e-02 3.043372929096221924e-01 -8.711647987365722656e-02 -4.312991723418235779e-02 7.531550526618957520e-02 -8.195272088050842285e-02 -1.127932518720626831e-01 -2.223785966634750366e-01 3.294436261057853699e-02 -3.315300866961479187e-02 1.223508045077323914e-01 -5.208694841712713242e-03 1.388485729694366455e-01 -3.584676235914230347e-02 3.061904311180114746e-01 -3.079779148101806641e-01 -3.461975976824760437e-02 1.189059093594551086e-01 -4.949546754360198975e-01 -1.990575641393661499e-01 -1.297965794801712036e-01 2.436786592006683350e-01 2.764040231704711914e-02 8.512637019157409668e-02 -5.784032121300697327e-02 1.721900105476379395e-01 -7.436336576938629150e-02 7.090597599744796753e-02
1.585078984498977661e-02 1.849962514825165272e-03 8.122690021991729736e-02 -1.870870143175125122e-01 1.570911519229412079e-02 2.946857810020446777e-01 -2.599051892757415771e-01 1.874627545475959778e-02 -1.569673269987106323e-01 -9.381806105375289917e-02 -8.174712210893630981e-02 -2.103283703327178955e-01 -1.411836892366409302e-01 -1.128672882914543152e-01 -6.702584773302078247e-02 -2.075126916170120239e-01 3.008390367031097412e-01 1.803788989782333374e-01 2.623855173587799072e-01 1.733792945742607117e-02 1.670455932617187500e-01 -2.392393536865711212e-02 -1.782819814980030060e-02 -2.957100421190261841e-02 2.327887155115604401e-02 1.588885635137557983e-01 1.193639934062957764e-01 3.893094658851623535e-01 4.501545131206512451e-01 1.957874000072479248e-02 -1.486343741416931152e-01 1.553416950628161430e-03
1.574508100748062134e-01 -3.763121739029884338e-02 1.870974153280258179e-01 3.177605867385864258e-01 1.238112300634384155e-01 1.922351866960525513e-01 1.173403486609458923e-01 -2.244665473699569702e-01 1.078495234251022339e-01 2.964529097080230713e-01 1.383930593729019165e-01 1.489206850528717041e-01 5.470253154635429382e-02 -9.604960680007934570e-03 -1.813543438911437988e-01 -1.176676601171493530e-01 1.539005786180496216e-01 2.734286785125732422e-01 1.285819113254547119e-01 -3.426472246646881104e-01 -7.968822121620178223e-02 -1.700854897499084473e-01 -5.572392046451568604e-02 -8.233872801065444946e-02 -5.439177900552749634e-02 1.939965486526489258e-01 6.350535154342651367e-02 1.319396793842315674e-01 1.749014258384704590e-01 2.719461023807525635e-01 -2.939872443675994873e-01 -1.231974922120571136e-02
-3.538575023412704468e-02 5.504516139626502991e-02 6.734611839056015015e-02 2.523077130317687988e-01 9.617573022842407227e-02 2.049974501132965088e-01 1.058306023478507996e-01 -3.333897590637207031e-01 -6.275545805692672729e-03 3.465509712696075439e-01 -1.089271083474159241e-01 7.481676340103149414e-02 3.933951258659362793e-03 -1.506352275609970093e-01 2.035543322563171387e-01 2.104699378833174706e-03 3.258514106273651123e-01 2.806098572909832001e-02 4.105121269822120667e-02 -3.884279131889343262e-01 3.884763270616531372e-02 2.512869238853454590e-01 -2.440555095672607422e-01 -9.251582622528076172e-02 -3.101802140008658171e-04 -1.729107350111007690e-01 -1.019350290298461914e-01 1.028868183493614197e-01 1.431886553764343262e-01 2.622372806072235107e-01 -6.446218490600585938e-02 -1.246986463665962219e-01
-1.472776234149932861e-01 -2.167119830846786499e-01 3.495685458183288574e-01 -1.526854373514652252e-02 -1.414498388767242432e-01 2.557538747787475586e-01 -2.331265807151794434e-01 -2.081036269664764404e-01 -1.312951743602752686e-01 -1.158717274665832520e-01 8.296484500169754028e-02 -1.220849677920341492e-01 -2.960148081183433533e-02 1.098723616451025009e-02 1.720421016216278076e-01 -4.023718088865280151e-02 7.161667943000793457e-02 1.359299272298812866e-01 3.452345728874206543e-01 -5.318007990717887878e-02 1.469572335481643677e-01 2.978146774694323540e-03 -2.609862983226776123e-01 8.558543771505355835e-02 -3.429084420204162598e-01 -1.291697025299072266e-01 9.512257575988769531e-02 1.823043823242187500e-01 7.790979743003845215e-02 2.237223088741302490e-01 -2.133602052927017212e-01 -1.425141245126724243e-01
-1.297450363636016846e-01 1.703845337033271790e-02 2.593904733657836914e-01 -9.751673787832260132e-02 -2.516612410545349121e-01 1.875232309103012085e-01 -2.017325460910797119e-01 -1.462880522012710571e-01 4.123567789793014526e-02 -4.426564276218414307e-02 5.640005227178335190e-03 -3.815013449639081955e-03 8.643078058958053589e-02 -1.418190598487854004e-01 -9.349716454744338989e-02 1.552059650421142578e-01 1.573372185230255127e-01 6.915304809808731079e-02 2.050033062696456909e-01 -3.629005849361419678e-01 -2.520067989826202393e-01 -2.002468705177307129e-01 -2.201774716377258301e-01 1.949098519980907440e-02 3.178475797176361084e-02 -2.350133359432220459e-01 3.528647124767303467e-01 -3.211724385619163513e-02 3.107543587684631348e-01 -2.166417390108108521e-01 -1.367436349391937256e-02 1.298979949206113815e-02
-2.232763618230819702e-01 7.113843690603971481e-03 3.444195389747619629e-01 4.137592390179634094e-03 2.445056475698947906e-02 3.008206188678741455e-01 6.790603697299957275e-02 -3.840413093566894531e-01 1.759306490421295166e-01 1.572295874357223511e-01 1.369228065013885498e-01 4.436033964157104492e-02 6.431454420089721680e-02 3.903413936495780945e-02 3.288248926401138306e-02 4.573240876197814941e-02 1.041513010859489441e-01 1.196702048182487488e-01 3.354791179299354553e-02 -6.982174515724182129e-02 -8.918552100658416748e-02 1.970492154359817505e-01 -3.838565945625305176e-01 -1.330290883779525757e-01 -7.756810635328292847e-02 5.429118126630783081e-02 -3.626244068145751953e-01 2.088497877120971680e-01 -7.491718232631683350e-02 2.446304261684417725e-02 -1.775104850530624390e-01 -1.955761164426803589e-01
-1.821442991495132446e-01 1.277796030044555664e-01 1.151186525821685791e-01 -1.328518241643905640e-02 -2.298842370510101318e-01 3.444974720478057861e-01 -3.039013743400573730e-01 -2.380018383264541626e-01 2.276801168918609619e-01 9.503157436847686768e-02 -1.853661835193634033e-01 -6.048132106661796570e-02 2.352669239044189453e-01 -8.070486783981323242e-02 -2.400505393743515015e-01 -1.660615578293800354e-02 2.005469985306262970e-02 2.628225386142730713e-01 3.051647543907165527e-01 4.468698054552078247e-03 1.669302433729171753e-01 4.689145833253860474e-02 -1.382650434970855713e-01 -2.262412756681442261e-01 1.879048650152981281e-03 1.369571089744567871e-01 -4.659938067197799683e-02 9.695919603109359741e-02 1.121697798371315002e-01 -1.359122544527053833e-01 7.221123576164245605e-02 -2.613367736339569092e-01
-4.341121613979339600e-01 2.687280476093292236e-01 8.967300504446029663e-02 1.611698716878890991e-01 -2.166152372956275940e-02 1.512511074542999268e-01 -1.656076014041900635e-01 -4.371390044689178467e-01 1.846374720335006714e-01 2.063817381858825684e-01 -2.278689295053482056e-01 2.201612293720245361e-02 3.613503277301788330e-01 -5.956343188881874084e-02 6.685770303010940552e-02 -5.838410183787345886e-02 5.916095804423093796e-03 2.665143832564353943e-02 1.273567974567413330e-01 -1.768034547567367554e-01 -6.837292015552520752e-02 4.660904407501220703e-02 -1.659731417894363403e-01 -1.221683770418167114e-01 -9.357012808322906494e-02 5.439696833491325378e-03 -1.687369793653488159e-01 6.273194402456283569e-02 2.023476064205169678e-01 -3.949343785643577576e-02 7.138879597187042236e-02 -7.759810984134674072e-02
-3.890327513217926025e-01 -1.879799067974090576e-01 2.176913768053054810e-01 -9.794592857360839844e-02 1.424013078212738037e-01 3.363763689994812012e-01 -1.788901537656784058e-01 -1.370356380939483643e-01 -1.896524876356124878e-01 -2.782824821770191193e-02 -2.113877087831497192e-01 1.779162138700485229e-01 -1.595710366964340210e-01 -7.978999614715576172e-02 -9.880457818508148193e-02 -1.870075315237045288e-01 2.712790071964263916e-01 -9.218197315931320190e-02 6.584662199020385742e-02 -3.125191032886505127e-01 -4.551320523023605347e-02 1.349777728319168091e-01 9.507912211120128632e-03 9.986442327499389648e-02 1.638228893280029297e-01 1.704665124416351318e-01 1.663213074207305908e-01 1.783706545829772949e-01 5.130964890122413635e-02 -1.347612356767058372e-03 -1.974773593246936798e-02 2.227870970964431763e-01
-2.341874130070209503e-02 -3.824418783187866211e-01 1.662869006395339966e-01 8.305876702070236206e-02 -1.577727869153022766e-02 4.206345081329345703e-01 -6.063769385218620300e-02 4.614527150988578796e-02 -1.077279075980186462e-01 -2.890831418335437775e-02 -6.227236241102218628e-03 1.144685074687004089e-01 5.787881836295127869e-02 -1.291591823101043701e-01 4.508012533187866211e-02 -1.143877208232879639e-01 6.310054659843444824e-01 9.386481717228889465e-03 -3.279776126146316528e-02 -1.577910184860229492e-01 -2.574115693569183350e-01 -4.511386528611183167e-02 6.518244743347167969e-02 1.493881791830062866e-01 5.828819051384925842e-02 -1.856764554977416992e-01 7.417041808366775513e-02 2.355589717626571655e-02 1.004284843802452087e-01 3.695473074913024902e-02 -2.568323106970638037e-04 -2.114991098642349243e-02
-8.508349955081939697e-02 2.134340628981590271e-02 -9.255687892436981201e-02 -1.683813631534576416e-01 -7.158000022172927856e-02 3.032173514366149902e-01 -6.077783927321434021e-02 -3.747344315052032471e-01 1.331850886344909668e-01 2.633655443787574768e-02 -3.127128779888153076e-01 -5.632915999740362167e-03 1.181445419788360596e-01 6.526312977075576782e-02 -5.036696046590805054e-02 1.012025177478790283e-01 8.576823770999908447e-02 -7.203310728073120117e-02 4.701526463031768799e-01 1.137662082910537720e-01 -2.156191915273666382e-01 -8.869381248950958252e-02 -2.896107733249664307e-01 -1.129889339208602905e-01 -1.838072240352630615e-01 9.471071511507034302e-02 1.057983934879302979e-01 2.261820137500762939e-01 7.630027830600738525e-02 3.265835717320442200e-02 -2.351687550544738770e-01 -4.607613012194633484e-02
1.379234939813613892e-01 -1.830506920814514160e-01 -9.524901956319808960e-02 1.091544255614280701e-01 3.948948904871940613e-02 3.625916242599487305e-01 8.274752646684646606e-02 -1.792287081480026245e-01 2.288373410701751709e-01 1.305360496044158936e-01 1.036741361021995544e-01 1.422194242477416992e-01 -1.029053702950477600e-01 -3.819577768445014954e-02 1.788585074245929718e-02 -1.837514638900756836e-01 2.939432263374328613e-01 1.717178225517272949e-01 2.791512608528137207e-01 -3.968097865581512451e-01 -5.827459320425987244e-02 -1.917943358421325684e-01 1.017334982752799988e-01 -9.935984760522842407e-02 -1.183596327900886536e-01 -6.473731249570846558e-02 1.037051454186439514e-01 4.006562754511833191e-02 2.018026709556579590e-01 1.934658586978912354e-01 -1.836422979831695557e-01 -2.320608496665954590e-01
-2.581896483898162842e-01 -1.705309301614761353e-01 -5.464972928166389465e-03 7.676908373832702637e-02 2.502425573766231537e-02 2.738035321235656738e-01 -2.121926546096801758e-01 -2.262642085552215576e-01 2.410668581724166870e-01 4.867498949170112610e-02 -3.619825839996337891e-01 9.667050838470458984e-02 -2.067780345678329468e-01 4.241083934903144836e-02 7.339747995138168335e-02 4.601351544260978699e-02 2.663830667734146118e-02 -3.187678381800651550e-02 3.324461877346038818e-01 8.196647465229034424e-02 2.787637151777744293e-02 7.040444016456604004e-02 -1.054050326347351074e-01 -2.853700220584869385e-01 6.457095593214035034e-02 -1.883305460214614868e-01 1.324505954980850220e-01 2.477319240570068359e-01 1.135887652635574341e-01 3.011413104832172394e-02 -1.397109627723693848e-01 3.232236206531524658e-01
5.632738769054412842e-02 3.756959363818168640e-02 1.406031399965286255e-01 3.384174704551696777e-01 8.460941165685653687e-02 3.621049523353576660e-01 2.877750992774963379e-01 -2.047557383775711060e-01 1.286530196666717529e-01 7.657928019762039185e-02 -1.149235665798187256e-01 -1.506198048591613770e-01 3.093050234019756317e-02 -1.389003247022628784e-01 -1.721321940422058105e-01 -2.057994008064270020e-01 3.397412300109863281e-01 4.730455204844474792e-02 4.060389101505279541e-01 -6.761144101619720459e-02 -6.610551476478576660e-02 1.892431974411010742e-01 -1.807508319616317749e-01 3.298890963196754456e-02 -6.705392897129058838e-02 3.065058030188083649e-02 1.144744530320167542e-01 1.183651164174079895e-01 2.086841762065887451e-01 8.258382976055145264e-02 5.660210922360420227e-02 1.983122341334819794e-02
-5.640113353729248047e-02 -6.738942116498947144e-02 2.488325536251068115e-01 1.126159504055976868e-01 -1.044269502162933350e-01 6.744602322578430176e-02 -3.041380317881703377e-03 -4.560394585132598877e-01 1.615318120457231998e-03 3.383323550224304199e-01 -6.005674973130226135e-02 4.223378002643585205e-02 4.932619631290435791e-02 -1.132402662187814713e-02 2.953506708145141602e-01 -5.063176155090332031e-02 4.276902377605438232e-01 -9.686429984867572784e-03 -2.670133486390113831e-02 -2.556235902011394501e-02 1.571972370147705078e-01 2.513149976730346680e-01 -1.654768437147140503e-01 -1.338160634040832520e-01 -1.748783886432647705e-02 -9.502570331096649170e-02 -8.142954856157302856e-02 3.505064174532890320e-02 2.239816188812255859e-01 3.090368509292602539e-01 -3.964819386601448059e-02 6.813543848693370819e-03
-1.061140149831771851e-01 2.649254202842712402e-01 1.568935960531234741e-01 7.943791151046752930e-02 -1.743333600461483002e-02 3.428907692432403564e-01 1.485370397567749023e-01 1.361129060387611389e-02 4.554202023427933455e-04 -3.719141334295272827e-02 -1.825190186500549316e-01 -2.440643869340419769e-02 -1.712675392627716064e-01 -2.857877612113952637e-01 5.255992710590362549e-02 -4.629219472408294678e-01 1.929245293140411377e-01 3.275249619036912918e-03 2.030273973941802979e-01 -1.195343807339668274e-01 -2.342440783977508545e-01 8.293393999338150024e-02 -3.051774799823760986e-01 -2.297199098393321037e-03 8.238618820905685425e-02 1.944385170936584473e-01 1.268556118011474609e-01 -8.025182038545608521e-02 2.140984833240509033e-01 1.342094540596008301e-01 6.398002058267593384e-02 -3.803449124097824097e-02
-2.918913364410400391e-01 -1.810191124677658081e-01 2.668994367122650146e-01 3.668328821659088135e-01 -7.065323181450366974e-03 2.871093153953552246e-01 1.538873761892318726e-01 -8.668257854878902435e-03 1.178976986557245255e-02 -1.188953891396522522e-01 -1.875484138727188110e-01 2.680504918098449707e-01 6.091932952404022217e-02 -1.000520065426826477e-01 8.378145098686218262e-02 6.722818315029144287e-02 2.645122706890106201e-01 2.143398225307464600e-01 2.515828013420104980e-01 1.203480660915374756e-01 4.492000862956047058e-02 -2.213324755430221558e-01 -1.736579686403274536e-01 -6.316051632165908813e-02 7.132340222597122192e-02 5.082132667303085327e-02 3.183620050549507141e-02 3.410962969064712524e-02 -1.642855554819107056e-01 1.296784281730651855e-01 -2.898174822330474854e-01 -8.333891630172729492e-02
-1.639681011438369751e-01 1.666457653045654297e-01 3.080543875694274902e-01 4.175004363059997559e-02 1.138914898037910461e-01 4.892034232616424561e-01 -7.867839187383651733e-02 -1.253997385501861572e-01 -1.510564051568508148e-02 2.072975784540176392e-01 6.995164602994918823e-02 4.921456798911094666e-02 2.700639665126800537e-01 -6.733293831348419189e-02 8.572035282850265503e-02 1.671885102987289429e-01 2.287426590919494629e-01 1.865551918745040894e-01 2.325316220521926880e-01 -1.525905728340148926e-01 1.651936918497085571e-01 9.697905927896499634e-02 -2.538741827011108398e-01 -5.687680095434188843e-02 1.496367007493972778e-01 2.146310210227966309e-01 -8.729551732540130615e-02 -7.065260410308837891e-02 -5.345771834254264832e-02 -1.832300871610641479e-01 5.328058823943138123e-02 -1.483611464500427246e-01
-1.542031168937683105e-01 1.262048631906509399e-01 1.755943298339843750e-01 -1.580758839845657349e-01 3.979674726724624634e-02 1.491841077804565430e-01 -1.297315675765275955e-02 -3.203844279050827026e-02 -1.711488217115402222e-01 4.375587403774261475e-02 -1.288891583681106567e-02 2.009672671556472778e-01 -2.086967043578624725e-02 4.398824647068977356e-02 -4.378534853458404541e-02 4.700211063027381897e-02 4.219930171966552734e-01 -3.258883208036422729e-02 -3.982906043529510498e-02 -4.152222871780395508e-01 -2.405824959278106689e-01 -1.028178408741950989e-01 1.135812923312187195e-01 2.350285351276397705e-01 -1.317862868309020996e-01 1.983055323362350464e-01 -9.413205087184906006e-02 5.209524556994438171e-02 3.115420937538146973e-01 -4.446468502283096313e-02 -3.684022128582000732e-01 -9.181945025920867920e-02
-2.377021908760070801e-01 -2.671660184860229492e-01 2.678879201412200928e-01 5.830060690641403198e-02 1.563939750194549561e-01 9.385433048009872437e-02 -1.982742697000503540e-01 -1.472270786762237549e-01 -7.123465090990066528e-02 7.849992811679840088e-02 6.823892891407012939e-02 1.098912954330444336e-01 2.219948619604110718e-01 1.318430751562118530e-01 1.042208150029182434e-01 -1.475469470024108887e-01 2.472731769084930420e-01 7.860473543405532837e-02 2.933847904205322266e-01 -8.934804052114486694e-02 -1.271981862373650074e-03 -3.850099816918373108e-02 -1.026234999299049377e-01 -5.072054862976074219e-01 9.875889867544174194e-02 4.013208299875259399e-02 6.996787339448928833e-02 1.888035386800765991e-01 -2.879066392779350281e-02 2.790895402431488037e-01 8.195190131664276123e-02 -8.625396341085433960e-02
-2.422732561826705933e-01 4.678220953792333603e-03 1.271934062242507935e-01 3.696643561124801636e-02 -2.462496459484100342e-01 2.289140820503234863e-01 -7.304366677999496460e-03 -3.476748764514923096e-01 9.263149648904800415e-02 6.889770179986953735e-02 -2.695331573486328125e-01 -1.096362844109535217e-01 1.723597943782806396e-01 2.433028444647789001e-02 -6.171418726444244385e-02 1.275504976511001587e-01 -1.234723553061485291e-01 1.519783679395914078e-02 3.838014006614685059e-01 -4.046646133065223694e-02 -1.587998569011688232e-01 -2.546591311693191528e-02 -2.749396562576293945e-01 -1.416409015655517578e-01 -1.105493679642677307e-01 7.193594425916671753e-02 -5.060248076915740967e-02 1.095233410596847534e-01 3.647306859493255615e-01 1.788630932569503784e-01 -2.239284515380859375e-01 -9.131599217653274536e-02
5.192566290497779846e-02 -1.598986983299255371e-01 -9.179688245058059692e-02 -3.942965269088745117e-01 -1.261734515428543091e-01 3.479911983013153076e-01 1.182859838008880615e-01 -3.534260988235473633e-01 1.590334624052047729e-01 1.127795353531837463e-01 -3.556545972824096680e-01 -2.000377327203750610e-02 3.435212373733520508e-02 -2.053649723529815674e-01 1.643740385770797729e-02 1.050807833671569824e-01 1.821765154600143433e-01 2.360854148864746094e-01 1.291898488998413086e-01 -1.859181970357894897e-01 1.177367269992828369e-01 -1.015106737613677979e-01 -1.501452922821044922e-01 1.542156934738159180e-01 8.305059373378753662e-02 -4.981332644820213318e-02 -2.602988108992576599e-02 8.415904641151428223e-02 2.854399383068084717e-01 3.483729809522628784e-02 -3.673088923096656799e-02 2.240013144910335541e-02
-2.233220264315605164e-02 -1.922467201948165894e-01 1.711184978485107422e-01 -1.022241041064262390e-01 -3.469772636890411377e-02 6.612763553857803345e-02 -6.568241119384765625e-02 -6.168320029973983765e-02 -2.662156224250793457e-01 1.708042174577713013e-01 -3.655453026294708252e-01 1.836051344871520996e-01 -8.739914745092391968e-02 -1.458231657743453979e-01 -1.495401933789253235e-02 -6.914064288139343262e-02 2.436644285917282104e-01 1.376068778336048126e-02 9.652709215879440308e-02 -3.398570716381072998e-01 -1.844912767410278320e-01 -2.147231698036193848e-01 -1.063078045845031738e-01 8.498724550008773804e-02 -9.874363429844379425e-03 4.476661980152130127e-01 4.144711792469024658e-02 7.923752814531326294e-02 1.894326955080032349e-01 2.363866269588470459e-01 -1.560155153274536133e-01 1.329447515308856964e-02
-1.648793816566467285e-01 -1.884611696004867554e-01 1.125458553433418274e-01 -5.761170014739036560e-02 -3.329802129883319139e-04 2.592118978500366211e-01 1.214271560311317444e-01 -4.797650575637817383e-01 2.126711308956146240e-01 -5.012072622776031494e-02 -1.446302235126495361e-01 -5.582780763506889343e-02 2.670368552207946777e-01 -7.345803081989288330e-02 -5.310966074466705322e-02 -1.728510558605194092e-01 -2.489309571683406830e-02 1.473407298326492310e-01 8.913685381412506104e-02 1.780972629785537720e-02 2.116764932870864868e-01 9.596635401248931885e-02 -2.430448830127716064e-01 9.097947925329208374e-02 2.869750857353210449e-01 -5.159059539437294006e-02 -9.832826256752014160e-02 2.058923095464706421e-01 3.673740103840827942e-02 1.566535234451293945e-01 -2.315839529037475586e-01 2.438635975122451782e-01
3.072150945663452148e-01 -1.688581854104995728e-01 1.528787910938262939e-01 -1.968607455492019653e-01 -8.048837631940841675e-02 1.077649444341659546e-01 -1.931747049093246460e-01 -2.168041318655014038e-01 1.545249670743942261e-01 4.382797516882419586e-03 2.400232246145606041e-03 -9.853729605674743652e-02 -1.044590845704078674e-01 1.296939104795455933e-01 -1.839262060821056366e-02 -1.967713683843612671e-01 2.813565135002136230e-01 1.176912412047386169e-01 3.028527498245239258e-01 -6.420644372701644897e-02 1.982195824384689331e-01 -1.371823400259017944e-01 4.633303888113005087e-06 6.195322424173355103e-02 -6.528253667056560516e-03 1.878498196601867676e-01 -1.205394491553306580e-01 4.045309424400329590e-01 3.544724881649017334e-01 -8.596557378768920898e-02 -8.527957648038864136e-02 -8.685462176799774170e-02
-3.280513584613800049e-01 -6.285232305526733398e-02 1.027425378561019897e-01 -1.455695480108261108e-01 1.205563917756080627e-01 2.500694990158081055e-01 -2.334876954555511475e-01 -1.537321507930755615e-01 -4.964235797524452209e-02 1.015665102750062943e-02 -1.657975912094116211e-01 1.856272071599960327e-01 -1.838544011116027832e-01 -3.795839101076126099e-02 1.511107683181762695e-01 -2.804757654666900635e-01 4.003305733203887939e-01 -1.491911411285400391e-01 -5.150250345468521118e-02 -2.294108122587203979e-01 1.420734729617834091e-02 8.030526340007781982e-02 -9.619636088609695435e-02 1.982826441526412964e-01 -9.327156003564596176e-04 3.535804152488708496e-01 -5.870294198393821716e-02 1.051098927855491638e-01 9.751577675342559814e-02 -8.328547701239585876e-03 3.878203779458999634e-02 -2.378799915313720703e-01
-3.896395564079284668e-01 -1.110676601529121399e-01 3.512664139270782471e-01 5.835134908556938171e-02 -3.556879004463553429e-03 3.403256535530090332e-01 -1.799414902925491333e-01 -1.937183588743209839e-01 9.435378760099411011e-02 -1.695646047592163086e-01 1.898524612188339233e-01 3.165722955600358546e-05 1.945220530033111572e-01 -2.366820275783538818e-01 -7.893683761358261108e-02 8.941885083913803101e-02 -1.171059906482696533e-02 1.689186543226242065e-01 1.652023941278457642e-01 -2.220084220170974731e-01 -5.900767818093299866e-02 4.061223007738590240e-03 1.362742483615875244e-01 -3.041629493236541748e-01 7.413186877965927124e-02 -1.484395749866962433e-02 -1.500722020864486694e-01 1.668765842914581299e-01 -3.339723870158195496e-02 1.160062700510025024e-01 -2.059492617845535278e-01 -9.285257756710052490e-02
-1.892299503087997437e-01 -1.794859319925308228e-01 3.292899727821350098e-01 -1.015467336401343346e-03 -1.282056719064712524e-01 8.725281059741973877e-02 1.369640529155731201e-01 -3.875657320022583008e-01 1.134659796953201294e-01 -2.325956523418426514e-01 -2.849262673407793045e-04 -1.175463274121284485e-01 -1.482406407594680786e-01 -3.957615420222282410e-02 7.713232189416885376e-02 7.046152651309967041e-02 1.976498067378997803e-01 -8.470843732357025146e-02 1.667043417692184448e-01 1.086354702711105347e-01 -3.772918879985809326e-01 7.994166016578674316e-02 -1.150832772254943848e-01 5.206760019063949585e-03 -1.339456811547279358e-02 8.143981546163558960e-02 1.631841622292995453e-02 4.968353807926177979e-01 1.477241609245538712e-02 9.649532288312911987e-02 4.658586811274290085e-03 6.293389201164245605e-02
-3.741641044616699219e-01 8.600922301411628723e-03 2.387675195932388306e-01 -2.199743315577507019e-02 7.676354050636291504e-02 1.581958085298538208e-01 -1.035568937659263611e-01 -1.397228389978408813e-01 -1.505737658590078354e-02 5.680219084024429321e-02 3.215041384100914001e-02 2.421994879841804504e-02 7.449701428413391113e-02 -8.395805954933166504e-02 -7.145278155803680420e-02 1.159291341900825500e-02 2.218483835458755493e-01 3.469362258911132812e-01 1.392219364643096924e-01 -5.428435653448104858e-02 4.695928469300270081e-02 1.504504084587097168e-01 -2.614066377282142639e-02 -3.253385126590728760e-01 -1.713926047086715698e-01 8.137063682079315186e-02 -4.509609341621398926e-01 2.524531185626983643e-01 1.055739000439643860e-01 1.885040849447250366e-01 -1.961228847503662109e-01 -8.268924057483673096e-02
-1.092642731964588165e-02 -3.358877003192901611e-01 2.302797585725784302e-01 1.647715419530868530e-01 -1.165813673287630081e-02 2.518871426582336426e-01 -1.681061536073684692e-01 1.049105226993560791e-01 1.211543604731559753e-01 1.206643208861351013e-01 -7.796093821525573730e-02 -1.140287369489669800e-01 -1.191060431301593781e-02 4.268012940883636475e-02 2.784739136695861816e-01 8.247444778680801392e-02 2.531679272651672363e-01 1.776861697435379028e-01 1.814094036817550659e-01 -3.602848649024963379e-01 -6.989382952451705933e-02 1.301069706678390503e-01 -4.143976569175720215e-01 9.538879990577697754e-02 -1.604355126619338989e-02 1.501255631446838379e-01 2.287732902914285660e-03 -1.525968220084905624e-02 7.720912247896194458e-02 1.979444175958633423e-01 -1.974299736320972443e-02 -1.995398551225662231e-01
-4.052495583891868591e-02 -4.647006839513778687e-02 4.241491258144378662e-01 -1.257007475942373276e-02 -2.821404933929443359e-01 8.669622987508773804e-02 -5.170087516307830811e-02 -1.677012257277965546e-02 -3.469044575467705727e-03 4.322599247097969055e-02 -4.586476460099220276e-02 4.504339024424552917e-02 -1.292792409658432007e-01 -1.659215986728668213e-01 -8.425342291593551636e-02 -2.382695823907852173e-01 3.714409470558166504e-01 3.400349617004394531e-02 9.002882987260818481e-02 1.308250520378351212e-02 6.075189262628555298e-02 -1.647940725088119507e-01 -1.610848456621170044e-01 8.253237605094909668e-02 -2.484606206417083740e-02 -1.388438045978546143e-01 3.237375020980834961e-01 -1.283687353134155273e-01 4.393253326416015625e-01 1.204269230365753174e-01 -7.149001210927963257e-02 2.170909196138381958e-01
-1.694107949733734131e-01 -6.132673937827348709e-03 1.022016182541847229e-01 -4.323166236281394958e-02 1.933200657367706299e-01 -1.661515608429908752e-02 -1.998299360275268555e-01 -3.218492269515991211e-01 1.026029810309410095e-01 8.407532423734664917e-02 -1.666256189346313477e-01 2.145759314298629761e-01 -1.134230047464370728e-01 -1.433676332235336304e-01 4.442885145545005798e-02 -2.128822952508926392e-01 3.149611949920654297e-01 1.173782199621200562e-01 6.384374201297760010e-02 5.032503511756658554e-03 5.588312447071075439e-02 7.051257789134979248e-02 2.216725237667560577e-02 2.956936955451965332e-01 6.504821777343750000e-02 5.740727484226226807e-02 2.278920859098434448e-01 2.716350853443145752e-01 1.379224006086587906e-02 1.799449026584625244e-01 -4.497948884963989258e-01 -1.563080549240112305e-01
-1.391756087541580200e-01 -8.727826178073883057e-02 9.470777213573455811e-02 5.061140283942222595e-02 -2.049732804298400879e-01 2.176542580127716064e-01 2.214150689542293549e-02 -5.288708209991455078e-02 -2.775621600449085236e-02 -8.234196901321411133e-02 -2.230038195848464966e-01 4.107705131173133850e-02 -2.308451384305953979e-01 1.191908679902553558e-02 -1.351667642593383789e-01 -2.022957988083362579e-02 1.202765777707099915e-01 -6.040718406438827515e-02 2.366379946470260620e-01 -2.887312769889831543e-01 -3.228271752595901489e-02 -1.915222220122814178e-02 -4.364896416664123535e-01 -2.827841043472290039e-01 3.286108970642089844e-01 7.650884799659252167e-03 -1.401814073324203491e-01 2.437505573034286499e-01 7.274000346660614014e-02 2.968927323818206787e-01 1.668661274015903473e-02 1.659093648195266724e-01
-3.321099579334259033e-01 1.139400154352188110e-01 1.155536696314811707e-01 2.515237629413604736e-01 1.031755506992340088e-01 2.315783202648162842e-01 -7.628752291202545166e-02 -3.070328831672668457e-01 3.070328943431377411e-02 -5.302132293581962585e-02 1.196755096316337585e-01 -7.517494377680122852e-04 -3.193434327840805054e-02 -2.227726727724075317e-01 -2.420148812234401703e-02 7.177071273326873779e-02 1.779699325561523438e-01 4.028477966785430908e-01 3.153044879436492920e-01 5.678492039442062378e-02 1.195215731859207153e-01 -1.145537346601486206e-01 -1.416015923023223877e-01 -1.390044577419757843e-02 4.494910314679145813e-02 5.470763519406318665e-02 -1.226903572678565979e-01 1.605900377035140991e-01 1.470265835523605347e-01 -2.433385848999023438e-01 -2.665111124515533447e-01 -1.389701664447784424e-01
-8.550833165645599365e-02 -1.096115410327911377e-01 1.483529061079025269e-01 1.056062877178192139e-01 1.081216614693403244e-02 2.284642606973648071e-01 7.413910329341888428e-02 -3.463943600654602051e-01 -2.155323028564453125e-01 2.185157090425491333e-01 -1.651471853256225586e-01 -2.639030218124389648e-01 -1.632922142744064331e-01 -2.146864309906959534e-02 2.724989056587219238e-01 -1.933261305093765259e-01 2.653553187847137451e-01 1.015238463878631592e-01 4.293907806277275085e-02 -2.545568943023681641e-01 -2.288634926080703735e-01 -1.813050061464309692e-01 -1.751291751861572266e-01 1.980109065771102905e-01 3.813535347580909729e-02 1.253660619258880615e-01 -3.859174624085426331e-02 2.796426415443420410e-01 -8.083340525627136230e-02 1.670949608087539673e-01 4.516566544771194458e-02 -6.315886229276657104e-02
-8.760817348957061768e-02 -8.750152587890625000e-02 1.934647746384143829e-02 4.819346219301223755e-02 -9.761791676282882690e-02 -1.400234084576368332e-02 1.961337327957153320e-01 -2.002555727958679199e-01 2.162185311317443848e-01 -4.346888512372970581e-02 -2.729589343070983887e-01 -1.793050765991210938e-01 -2.294557392597198486e-01 -1.220597326755523682e-01 9.039658121764659882e-03 -1.247798055410385132e-01 4.949565231800079346e-01 5.389415845274925232e-02 1.038846150040626526e-01 -2.323989570140838623e-01 -3.004005551338195801e-01 -4.152918606996536255e-02 -1.438614577054977417e-01 2.219533920288085938e-01 2.761073112487792969e-01 1.464362740516662598e-01 1.119220405817031860e-01 -1.515671983361244202e-02 1.795709282159805298e-01 1.298298090696334839e-01 -1.374306976795196533e-01 -4.628307372331619263e-02
-2.140078246593475342e-01 4.076091572642326355e-02 1.443246006965637207e-01 -1.023305207490921021e-01 -1.968377828598022461e-02 1.128037869930267334e-01 -1.818584799766540527e-01 -1.794508993625640869e-01 2.249071188271045685e-02 1.184980571269989014e-01 -2.417423427104949951e-01 1.230710223317146301e-01 3.035155311226844788e-02 -1.742938011884689331e-01 -3.839583322405815125e-02 -5.653913598507642746e-03 4.019854962825775146e-01 2.039647102355957031e-02 -1.281332969665527344e-01 5.887068435549736023e-02 5.034722015261650085e-02 1.148303970694541931e-01 -2.867448329925537109e-02 4.118704199790954590e-01 1.051731333136558533e-01 -2.963360212743282318e-02 1.840432286262512207e-01 1.950373351573944092e-01 1.840293258428573608e-01 9.461596608161926270e-02 -4.219444990158081055e-01 -2.216570228338241577e-01
8.739152550697326660e-02 -2.766073942184448242e-01 2.155162841081619263e-01 4.617053270339965820e-02 5.215914919972419739e-02 3.211807906627655029e-01 8.615479618310928345e-02 -1.723121702671051025e-01 2.745390236377716064e-01 7.893561571836471558e-02 1.240722164511680603e-01 1.557157486677169800e-01 1.419575661420822144e-01 3.823766112327575684e-02 4.574914649128913879e-02 -1.195563301444053650e-01 3.487447500228881836e-01 7.643232494592666626e-02 1.920792609453201294e-01 -3.500784039497375488e-01 1.838238723576068878e-02 -9.983088076114654541e-02 1.647815406322479248e-01 -2.141766101121902466e-01 -1.329752355813980103e-01 8.750467747449874878e-02 1.996485441923141479e-01 -4.718556255102157593e-02 9.189792722463607788e-02 7.947730273008346558e-02 -3.342287242412567139e-01 -2.994710206985473633e-02
-1.498826146125793457e-01 -2.443868368864059448e-01 1.232431158423423767e-01 -1.503097862005233765e-01 1.856634952127933502e-02 6.096362322568893433e-02 -3.339680731296539307e-01 -3.504930138587951660e-01 -1.647670716047286987e-01 2.597506344318389893e-01 -7.157266139984130859e-02 1.522701829671859741e-01 -6.795069575309753418e-02 -1.484413146972656250e-01 -1.919336766004562378e-01 -7.866790145635604858e-02 3.255994319915771484e-01 -1.441482752561569214e-01 1.952713429927825928e-01 -1.309512555599212646e-01 2.364588230848312378e-01 3.205633163452148438e-01 -1.763678714632987976e-02 1.503086388111114502e-01 1.157779097557067871e-01 -2.457878366112709045e-02 1.663659512996673584e-01 6.214772537350654602e-02 -7.697800174355506897e-03 1.168610434979200363e-02 -1.864760667085647583e-01 -6.937154382467269897e-02
-3.118359744548797607e-01 -4.261153936386108398e-01 2.365088462829589844e-01 1.417860090732574463e-01 -8.868289738893508911e-02 1.367255598306655884e-01 -1.560861617326736450e-01 -1.059937179088592529e-01 -1.576606929302215576e-01 -1.945423930883407593e-01 -4.974667914211750031e-03 -3.200691938400268555e-02 8.714103698730468750e-02 1.147300526499748230e-01 -2.361110039055347443e-02 -5.485732853412628174e-02 1.678432524204254150e-01 1.955118179321289062e-01 2.273512631654739380e-01 -1.190030500292778015e-01 -9.674897044897079468e-02 -1.423142850399017334e-01 -1.139376014471054077e-01 -3.407059609889984131e-01 -8.557729423046112061e-03 -2.012521922588348389e-01 2.924826228991150856e-03 2.754998803138732910e-01 8.624908328056335449e-02 1.690277308225631714e-01 -8.366594463586807251e-02 -2.109403014183044434e-01
-1.464565396308898926e-01 -4.170548170804977417e-02 -1.788440346717834473e-01 -5.364488810300827026e-02 -6.419593095779418945e-02 2.772485911846160889e-01 -8.323112875223159790e-02 -4.045583307743072510e-01 1.807641983032226562e-01 6.331709027290344238e-02 -3.865147829055786133e-01 -1.222115680575370789e-01 7.400744408369064331e-02 -5.749884247779846191e-02 -2.664764225482940674e-01 -3.680225089192390442e-02 8.210047334432601929e-02 1.211400181055068970e-01 1.275150012224912643e-02 -3.174202144145965576e-02 -6.494527310132980347e-02 -5.390995368361473083e-02 -2.794539630413055420e-01 -2.480402290821075439e-01 -2.026191949844360352e-01 1.540082693099975586e-01 1.644395142793655396e-01 1.724496036767959595e-01 2.234381884336471558e-01 1.452233940362930298e-01 -2.076150774955749512e-01 -5.661569908261299133e-02
-5.625903010368347168e-01 -3.985902667045593262e-02 3.009360656142234802e-02 1.835998594760894775e-01 3.455939888954162598e-02 2.008129209280014038e-01 -5.447055026888847351e-02 -1.905432194471359253e-01 1.095172017812728882e-01 6.298832595348358154e-02 -1.781159937381744385e-01 4.140954464673995972e-02 -3.187500238418579102e-01 1.405921727418899536e-01 5.522594228386878967e-02 7.483188062906265259e-02 8.179838210344314575e-02 7.840805500745773315e-02 2.956493198871612549e-01 -2.298026680946350098e-01 -2.817579209804534912e-01 2.694636397063732147e-02 -1.449052244424819946e-01 3.014511801302433014e-02 -8.635301887989044189e-02 -5.462817847728729248e-02 -7.723649591207504272e-02 -7.277123630046844482e-02 -7.242556661367416382e-02 1.831866204738616943e-01 -1.775273084640502930e-01 1.999464929103851318e-01
-1.451174467802047729e-01 -3.482483699917793274e-02 5.123844742774963379e-02 -1.690745204687118530e-01 6.327158957719802856e-02 1.660365760326385498e-01 -1.332863867282867432e-01 -5.304821580648422241e-02 -1.546517014503479004e-01 9.688470512628555298e-02 -3.307702541351318359e-01 -1.833318471908569336e-01 -2.166967839002609253e-02 1.288067847490310669e-01 -1.900633573532104492e-01 -2.317119687795639038e-01 2.755689024925231934e-01 1.878354400396347046e-01 5.409674048423767090e-01 -8.296651393175125122e-02 5.719112232327461243e-03 1.892237216234207153e-01 1.237306669354438782e-01 -2.302443534135818481e-01 1.638381630182266235e-01 -5.682263523340225220e-02 -9.870043396949768066e-02 -1.105562075972557068e-01 2.671252563595771790e-02 1.148216202855110168e-01 -1.455697715282440186e-01 9.556765109300613403e-02
-1.830607354640960693e-01 -1.507342159748077393e-01 4.966702312231063843e-02 1.668647527694702148e-01 -2.439492344856262207e-01 3.153697848320007324e-01 -4.224186763167381287e-02 -3.424410223960876465e-01 1.973292082548141479e-01 6.999045610427856445e-02 -2.025440633296966553e-01 2.510580979287624359e-02 -4.401475191116333008e-03 8.363495022058486938e-02 3.718732669949531555e-02 -4.617220256477594376e-03 1.174032539129257202e-01 6.527046114206314087e-02 -7.502218335866928101e-02 -1.586805135011672974e-01 -6.691016256809234619e-02 -1.338936537504196167e-01 -4.159920215606689453e-01 -1.531400233507156372e-01 -1.996142864227294922e-01 6.716654449701309204e-02 1.599780768156051636e-01 -2.383127808570861816e-02 2.603991627693176270e-01 9.161672741174697876e-02 -3.540652692317962646e-01 4.109648615121841431e-02
-3.270009160041809082e-01 7.662790268659591675e-02 3.268090784549713135e-01 -1.523609608411788940e-01 1.263674348592758179e-01 -1.954651772975921631e-01 -3.416691347956657410e-02 -2.188181877136230469e-01 -1.198250707238912582e-02 2.383548319339752197e-01 -2.027456462383270264e-01 2.075122445821762085e-01 1.938378065824508667e-01 -1.128786057233810425e-01 -1.513694226741790771e-01 -2.208107858896255493e-01 3.972940444946289062e-01 1.301337629556655884e-01 -1.080203503370285034e-01 -2.580323517322540283e-01 8.754219114780426025e-02 -5.749366432428359985e-02 3.980315290391445160e-03 2.031576484441757202e-01 -6.819996982812881470e-02 7.667633146047592163e-02 1.274909824132919312e-02 1.902979016304016113e-01 1.110498309135437012e-01 9.421163052320480347e-02 -1.034423783421516418e-01 -8.215166628360748291e-02
-2.203157991170883179e-01 1.373186111450195312e-01 9.829790890216827393e-02 1.262716352939605713e-01 1.923575880937278271e-03 1.814315766096115112e-01 -2.115371674299240112e-01 -2.663837969303131104e-01 3.773176670074462891e-01 1.894099116325378418e-01 -1.778329610824584961e-01 1.346863955259323120e-01 1.084810942411422729e-01 2.605283446609973907e-02 -1.732900589704513550e-01 -6.256110966205596924e-02 -1.054026186466217041e-01 6.414981186389923096e-02 2.176573574542999268e-01 -1.807087957859039307e-01 2.581546455621719360e-02 -1.972949132323265076e-02 -4.469611868262290955e-02 -2.147578150033950806e-01 9.824894368648529053e-03 7.218501716852188110e-02 6.376389414072036743e-02 2.892340421676635742e-01 1.194159686565399170e-01 -2.695292234420776367e-01 -3.994930684566497803e-01 2.871929435059428215e-03
-2.708620727062225342e-01 2.227467894554138184e-01 7.971144467592239380e-02 -5.421020323410630226e-04 -1.166422963142395020e-01 2.098775506019592285e-01 4.867288842797279358e-02 -3.224073946475982666e-01 1.445517223328351974e-02 1.580913513898849487e-01 -1.464068144559860229e-01 1.048406884074211121e-01 -4.503333196043968201e-02 -1.753792911767959595e-01 1.932472735643386841e-01 7.484891265630722046e-02 2.133996337652206421e-01 5.791677162051200867e-02 1.927037686109542847e-01 -1.907657682895660400e-01 -1.201131045818328857e-01 3.501848280429840088e-01 -8.457203209400177002e-02 -1.580247133970260620e-01 -3.010519221425056458e-02 -1.778606772422790527e-01 -1.290912460535764694e-02 5.573603510856628418e-02 3.692360222339630127e-01 3.040515184402465820e-01 1.109554171562194824e-01 -6.945803016424179077e-02
-1.800938844680786133e-01 -6.641437113285064697e-02 2.444676905870437622e-01 4.579741507768630981e-02 -3.602136299014091492e-02 3.397484123706817627e-01 -3.755611553788185120e-02 -4.830625280737876892e-02 -3.586700186133384705e-02 8.827805519104003906e-02 1.011263355612754822e-01 -1.281862407922744751e-01 1.025689616799354553e-01 -7.123301923274993896e-02 7.004837691783905029e-02 1.688764803111553192e-02 3.944906890392303467e-01 1.994437128305435181e-01 4.028138220310211182e-01 -1.033652946352958679e-01 2.351155728101730347e-01 1.848693341016769409e-01 -2.582997679710388184e-01 2.111719697713851929e-01 1.026924923062324524e-01 8.543620258569717407e-02 -2.812950499355792999e-02 -1.235453411936759949e-01 2.141694724559783936e-01 -1.454955339431762695e-01 2.290152013301849365e-01 -4.244166612625122070e-02
-3.542500734329223633e-01 4.035865887999534607e-02 1.871314644813537598e-02 -1.690596342086791992e-01 -6.003061309456825256e-02 1.188633665442466736e-01 -1.439967006444931030e-01 -9.292820841073989868e-02 -3.270171284675598145e-01 2.925187945365905762e-01 -2.255736105144023895e-02 1.341536492109298706e-01 -2.436729520559310913e-02 -4.825673997402191162e-02 -1.554823219776153564e-01 7.460288703441619873e-02 3.299681544303894043e-01 -1.174532547593116760e-01 1.820370256900787354e-01 -1.219985261559486389e-01 -2.329877577722072601e-02 -2.867519259452819824e-01 -2.830171287059783936e-01 1.237864941358566284e-01 2.274236977100372314e-01 2.046253234148025513e-01 -4.263340309262275696e-02 1.397146563977003098e-02 -2.452979609370231628e-02 2.868341282010078430e-02 -3.262696862220764160e-01 2.825942076742649078e-02
-6.099335849285125732e-02 -1.509093344211578369e-01 1.022763699293136597e-01 -2.434244602918624878e-01 -5.591410025954246521e-02 3.330385684967041016e-01 -2.048182114958763123e-02 -3.577456474304199219e-01 2.112555652856826782e-01 1.285771876573562622e-01 -2.579811215400695801e-01 -6.237832084298133850e-02 1.228058189153671265e-01 -3.651481494307518005e-02 -7.443805783987045288e-02 2.311518937349319458e-01 1.239179223775863647e-01 2.499078065156936646e-01 1.987402588129043579e-01 -1.077179908752441406e-01 4.693948104977607727e-02 2.255132654681801796e-03 -3.854102194309234619e-01 1.905567944049835205e-01 1.599660492502152920e-03 -1.147688180208206177e-01 -2.191146463155746460e-01 1.107926741242408752e-01 -1.506173331290483475e-02 -4.365477710962295532e-03 -2.353183776140213013e-01 9.644483029842376709e-02
-6.178401038050651550e-02 -2.654305286705493927e-02 2.646991014480590820e-01 -2.608548700809478760e-01 2.751095592975616455e-02 3.263945281505584717e-01 6.872914731502532959e-02 -1.800819784402847290e-01 5.110051110386848450e-02 1.606829813681542873e-03 -1.492757499217987061e-01 -3.934927880764007568e-01 1.831609904766082764e-01 1.157254278659820557e-01 2.323559299111366272e-02 6.310992687940597534e-02 2.569590210914611816e-01 -1.928694397211074829e-01 1.745509803295135498e-01 -1.843814253807067871e-01 3.984654322266578674e-02 1.399621665477752686e-01 -2.994497120380401611e-01 2.362705767154693604e-02 -5.208938196301460266e-02 -1.034018918871879578e-01 -1.274587213993072510e-01 4.892474785447120667e-02 3.652692735195159912e-01 6.929543614387512207e-02 -1.584858596324920654e-01 -8.511611074209213257e-02
-2.238255292177200317e-01 -2.877290546894073486e-01 2.675172090530395508e-01 -1.507579982280731201e-01 1.661460846662521362e-01 1.115320324897766113e-01 5.954265967011451721e-02 -1.523681432008743286e-01 -1.156343221664428711e-01 2.037987262010574341e-01 -6.664533913135528564e-02 -3.516704216599464417e-02 -1.044277399778366089e-01 1.032921522855758667e-01 -4.344595968723297119e-02 2.528163790702819824e-01 2.954053282737731934e-01 9.860109537839889526e-02 3.519995510578155518e-01 1.824761033058166504e-01 3.245969861745834351e-02 -6.674414873123168945e-02 -3.950593173503875732e-01 4.416004195809364319e-02 -5.668976809829473495e-03 2.299701124429702759e-01 -1.385090649127960205e-01 2.189448773860931396e-01 5.952455848455429077e-02 3.708454594016075134e-02 1.146030202507972717e-01 -4.736299067735671997e-02
-1.941393911838531494e-01 -1.440157443284988403e-01 1.345793455839157104e-01 -1.570576578378677368e-01 1.890283674001693726e-01 -1.880682818591594696e-02 1.564729213714599609e-01 -3.672712147235870361e-01 1.020323261618614197e-01 1.180916652083396912e-01 -2.880057096481323242e-01 3.018582463264465332e-01 5.834669247269630432e-02 -6.422180682420730591e-02 -2.232422530651092529e-01 -2.133508026599884033e-01 3.357997834682464600e-01 1.408508569002151489e-01 -4.024020954966545105e-02 -3.104839920997619629e-01 -2.143753506243228912e-02 -5.175552889704704285e-02 -2.752417232841253281e-03 1.633752323687076569e-02 3.429811075329780579e-02 9.533593058586120605e-02 4.810474440455436707e-02 -4.284075275063514709e-02 1.621226966381072998e-01 3.071169257164001465e-01 -1.114050447940826416e-01 -1.434007883071899414e-01
-4.240930974483489990e-01 -5.910853669047355652e-02 7.665261626243591309e-02 1.046328023076057434e-01 9.419624507427215576e-02 1.844718009233474731e-01 -1.868972927331924438e-01 -2.790533006191253662e-01 -4.373004287481307983e-02 2.990343272686004639e-01 -9.137963503599166870e-02 2.484694868326187134e-02 -1.300172656774520874e-01 -2.383169829845428467e-01 6.494088470935821533e-02 -2.207973152399063110e-01 1.910310685634613037e-01 -8.382378518581390381e-02 -1.619942300021648407e-02 9.226191788911819458e-02 -2.907296717166900635e-01 -3.985451534390449524e-02 -3.826786577701568604e-02 -6.126296892762184143e-02 9.077060967683792114e-02 -1.949828118085861206e-02 1.637451052665710449e-01 8.839252591133117676e-02 1.391519755125045776e-01 2.529942095279693604e-01 1.077793538570404053e-01 -3.678301572799682617e-01
-3.199725449085235596e-01 1.108579561114311218e-01 1.809966266155242920e-01 3.596336394548416138e-02 6.286230683326721191e-02 2.152774482965469360e-01 -3.008213080465793610e-02 -3.107454776763916016e-01 -2.564821764826774597e-02 -8.096471428871154785e-02 7.628800719976425171e-02 1.800278872251510620e-01 -8.208552747964859009e-02 -8.552515506744384766e-02 -6.304491311311721802e-02 -1.620588153600692749e-01 1.920387297868728638e-01 3.530910015106201172e-01 3.075777590274810791e-01 -1.334068924188613892e-01 1.763114035129547119e-01 -1.438309531658887863e-02 -1.030241847038269043e-01 -2.179578505456447601e-02 -2.004116624593734741e-01 -3.602727502584457397e-02 -1.098721474409103394e-01 7.375558465719223022e-02 4.575829207897186279e-02 -3.555992543697357178e-01 -2.754796445369720459e-01 -1.844839155673980713e-01
-3.696979582309722900e-01 3.270774781703948975e-01 3.946540355682373047e-01 2.348986864089965820e-01 -3.067299127578735352e-01 5.393890291452407837e-02 -4.880478233098983765e-02 -2.750803530216217041e-01 2.074787914752960205e-01 1.394907534122467041e-01 2.536563575267791748e-02 -3.011085651814937592e-02 -1.578455418348312378e-01 -1.019790545105934143e-01 1.126228421926498413e-01 -1.024268418550491333e-01 1.462761312723159790e-01 2.931712381541728973e-02 1.969944685697555542e-01 -1.756052523851394653e-01 7.944362238049507141e-03 -1.198615804314613342e-01 -3.143082931637763977e-02 2.208630889654159546e-01 -2.506843209266662598e-02 -1.986271329224109650e-02 8.925808966159820557e-02 1.645743399858474731e-01 2.208754718303680420e-01 -4.348448291420936584e-02 5.567725375294685364e-02 4.330600798130035400e-02
-4.773162007331848145e-01 -8.964438736438751221e-02 9.067914634943008423e-02 -1.210260838270187378e-01 1.346972137689590454e-01 3.861738443374633789e-01 -1.720713227987289429e-01 -1.050135046243667603e-01 -6.770230084657669067e-02 -1.432272791862487793e-01 -1.001906022429466248e-01 6.366784125566482544e-02 -1.337434500455856323e-01 -1.979420036077499390e-01 -6.976880878210067749e-02 -1.229532659053802490e-01 3.307528495788574219e-01 -1.444976180791854858e-01 -9.322130680084228516e-02 -4.035769402980804443e-01 2.874976210296154022e-02 1.590448021888732910e-01 -4.757746681571006775e-02 9.940022975206375122e-02 7.857682555913925171e-02 1.764773428440093994e-01 -2.795487083494663239e-02 7.106777280569076538e-02 4.456494003534317017e-02 1.538483146578073502e-02 -1.325788721442222595e-02 -1.773519515991210938e-01
-7.060945779085159302e-02 1.225417926907539368e-01 2.181588672101497650e-02 5.388962477445602417e-02 1.354892700910568237e-01 3.308324217796325684e-01 5.118603259325027466e-02 -5.276714563369750977e-01 4.888511821627616882e-02 2.438631653785705566e-01 -2.915318310260772705e-01 -3.178566694259643555e-01 9.868979454040527344e-02 -1.882804334163665771e-01 1.727357506752014160e-02 -1.370099484920501709e-01 1.913772821426391602e-01 -4.457081109285354614e-02 1.715445816516876221e-01 -5.588407441973686218e-02 5.145114660263061523e-02 -1.137604005634784698e-02 -1.632921844720840454e-01 2.352800816297531128e-01 -7.983164489269256592e-02 -1.328282505273818970e-01 -1.058396548032760620e-01 7.398099452257156372e-02 1.210132613778114319e-01 1.938500702381134033e-01 3.194091096520423889e-02 7.561169564723968506e-02
-2.600921094417572021e-01 1.012398153543472290e-01 2.812362909317016602e-01 1.107166521251201630e-02 4.763199761509895325e-02 -8.663295209407806396e-02 9.677584469318389893e-02 -3.721006959676742554e-02 8.793598413467407227e-02 2.858107686042785645e-01 -9.603843092918395996e-02 9.238020330667495728e-02 -4.839305207133293152e-02 -2.085255384445190430e-01 2.152429968118667603e-01 -1.741944253444671631e-02 3.102326989173889160e-01 1.179074794054031372e-01 1.864389330148696899e-01 -8.811568468809127808e-02 -1.420505940914154053e-01 2.994238138198852539e-01 -3.546101748943328857e-01 2.076371340081095695e-03 -1.436844021081924438e-01 1.156037673354148865e-01 -2.536208629608154297e-01 1.738582104444503784e-01 1.849004924297332764e-01 1.048343777656555176e-01 -2.025253325700759888e-01 1.404121518135070801e-01
-1.096158772706985474e-01 -1.073702499270439148e-01 2.061537802219390869e-01 -7.201974093914031982e-02 1.165211573243141174e-01 -6.579367071390151978e-02 -1.844339519739151001e-01 -2.926097810268402100e-01 -5.749610718339681625e-03 1.050897836685180664e-01 -2.057694643735885620e-01 1.905833929777145386e-01 -1.513683646917343140e-01 -1.497099399566650391e-01 -1.867443695664405823e-02 -2.035454064607620239e-01 3.969844877719879150e-01 1.852345019578933716e-01 2.590209618210792542e-02 -4.865590017288923264e-03 8.498264849185943604e-02 1.615557372570037842e-01 2.356589213013648987e-02 2.295627743005752563e-01 5.415176600217819214e-02 -4.049140959978103638e-03 1.649088114500045776e-01 1.910494267940521240e-01 1.340766102075576782e-01 1.322385370731353760e-01 -4.337187111377716064e-01 -2.120936512947082520e-01
-3.350428342819213867e-01 -2.241129726171493530e-01 -1.399152278900146484e-01 1.026929095387458801e-01 -8.133611083030700684e-02 1.468586176633834839e-01 -2.136897444725036621e-01 3.512458503246307373e-02 -1.223900094628334045e-01 2.061812579631805420e-01 1.350731104612350464e-01 -1.444054991006851196e-01 4.149858281016349792e-02 -1.294277906417846680e-01 -2.415701448917388916e-01 4.148184880614280701e-02 4.175156652927398682e-01 -9.013404697179794312e-02 2.578082382678985596e-01 -1.274902671575546265e-01 5.118652433156967163e-02 -1.954934746026992798e-01 1.221681572496891022e-02 -2.289007417857646942e-02 -3.758867504075169563e-03 1.657046079635620117e-01 -1.972566172480583191e-02 1.051493659615516663e-01 3.390176594257354736e-01 9.901873767375946045e-02 -2.430733442306518555e-01 1.666312515735626221e-01
-1.417336016893386841e-01 1.391631960868835449e-01 3.861516416072845459e-01 4.194276630878448486e-01 -1.089539304375648499e-01 2.577797472476959229e-01 -1.932866498827934265e-02 -1.428330242633819580e-01 1.483172625303268433e-01 1.151375621557235718e-01 -1.117774993181228638e-01 -1.188828870654106140e-01 -2.563522458076477051e-01 -1.370136532932519913e-02 1.439812481403350830e-01 1.129766628146171570e-01 1.527022570371627808e-01 -3.954262658953666687e-02 1.318614631891250610e-01 -1.587501317262649536e-01 -8.261908590793609619e-02 1.328750550746917725e-01 -1.006520986557006836e-01 1.156936734914779663e-01 1.827712506055831909e-01 1.182979717850685120e-01 2.030047774314880371e-01 1.611020565032958984e-01 3.011901080608367920e-01 1.808262914419174194e-01 -1.466231793165206909e-01 -1.382122840732336044e-02
-5.114107578992843628e-02 -3.323777318000793457e-01 1.502503752708435059e-01 -3.357781171798706055e-01 -1.970546320080757141e-02 1.708762049674987793e-01 -1.339068859815597534e-01 -2.240115404129028320e-01 -2.026523351669311523e-01 1.050788685679435730e-01 -1.564944349229335785e-02 1.144944652915000916e-01 -7.529232650995254517e-02 -1.884136945009231567e-01 -5.744318291544914246e-02 -1.446536630392074585e-01 3.734420835971832275e-01 -4.859539493918418884e-02 2.399986535310745239e-01 -1.266854554414749146e-01 1.294527947902679443e-01 1.532275378704071045e-01 -8.744446188211441040e-02 1.885018646717071533e-01 2.122817784547805786e-01 9.215448796749114990e-02 -9.525479376316070557e-02 1.918073296546936035e-01 -1.000105887651443481e-01 -4.507536441087722778e-02 8.356390893459320068e-02 -3.251310884952545166e-01
-1.818831712007522583e-01 -3.997122868895530701e-02 1.833384186029434204e-01 5.905044451355934143e-02 4.719812795519828796e-02 1.921326965093612671e-01 -7.127016037702560425e-02 -1.119442731142044067e-01 1.586210578680038452e-01 -3.792119398713111877e-02 -1.769433319568634033e-01 -4.083008691668510437e-02 1.166103184223175049e-01 2.364462614059448242e-01 -2.189981639385223389e-01 -3.174072802066802979e-01 4.706379771232604980e-02 9.718335419893264771e-02 7.556624710559844971e-02 -7.877251505851745605e-02 -6.562723964452743530e-02 -1.060599163174629211e-01 -5.948786139488220215e-01 -7.149895280599594116e-02 -1.958671510219573975e-01 6.633689254522323608e-02 -2.185034304857254028e-01 1.288146674633026123e-01 1.666867583990097046e-01 1.914793439209461212e-02 -2.387569099664688110e-01 -5.744058638811111450e-02
-2.553822398185729980e-01 6.611774116754531860e-02 1.756705045700073242e-01 -2.571191266179084778e-02 -1.062950938940048218e-01 1.840526908636093140e-01 6.896202266216278076e-02 -2.477809041738510132e-01 -7.531287521123886108e-02 2.531708776950836182e-01 -8.365171402692794800e-02 1.105389893054962158e-01 1.653981022536754608e-02 -8.779596537351608276e-02 2.768787145614624023e-01 -4.554526880383491516e-02 3.667363226413726807e-01 -7.781584560871124268e-02 1.045558601617813110e-01 -3.559909760951995850e-01 1.614168733358383179e-01 2.537930011749267578e-01 4.053073748946189880e-02 -1.621609330177307129e-01 -7.863694429397583008e-02 -2.052876204252243042e-01 -1.757212877273559570e-01 1.444200053811073303e-02 3.216602206230163574e-01 9.595540165901184082e-02 -3.600523993372917175e-02 -1.478515416383743286e-01
-2.808819115161895752e-01 2.698526680469512939e-01 -5.878831818699836731e-02 4.500167444348335266e-02 1.979480683803558350e-01 3.594294190406799316e-01 1.622015088796615601e-01 -2.924033813178539276e-02 -9.328242391347885132e-02 1.265836805105209351e-01 -1.510952711105346680e-01 6.683842744678258896e-03 1.562370955944061279e-01 -5.946593359112739563e-02 8.360531181097030640e-02 6.538470089435577393e-02 2.934267520904541016e-01 -4.810966178774833679e-02 1.806225180625915527e-01 -1.945430487394332886e-01 1.580871343612670898e-01 9.941618144512176514e-02 -1.896864324808120728e-01 -7.352773845195770264e-02 2.983931303024291992e-01 -1.415199637413024902e-01 -2.406878173351287842e-01 2.417507916688919067e-01 2.716159224510192871e-01 1.197561547160148621e-01 -1.041674464941024780e-01 -2.999883890151977539e-02
1.872049085795879364e-02 -2.242858409881591797e-01 2.745380401611328125e-01 9.051211527548730373e-04 1.430025249719619751e-01 4.030866622924804688e-01 -1.094965487718582153e-01 -2.004368603229522705e-01 1.475843191146850586e-01 2.169951610267162323e-02 1.557689905166625977e-01 -2.582186646759510040e-02 4.500410053879022598e-03 -1.063128486275672913e-01 -1.233616694808006287e-01 -1.352749764919281006e-01 5.239764451980590820e-01 -1.174969598650932312e-01 -1.115584839135408401e-02 -2.153126001358032227e-01 -1.258671134710311890e-01 4.477774258702993393e-03 -1.533023715019226074e-01 1.707909256219863892e-01 1.927070319652557373e-01 -9.825017303228378296e-02 2.085763216018676758e-01 1.666327416896820068e-01 -5.292036756873130798e-02 7.023989688605070114e-03 1.168833598494529724e-01 -9.440235793590545654e-02
-1.037611663341522217e-01 1.588822752237319946e-01 1.120843961834907532e-01 -2.520211935043334961e-01 -1.573788672685623169e-01 2.355221956968307495e-01 5.549875646829605103e-02 -2.030022591352462769e-01 1.862168610095977783e-01 2.667572721838951111e-02 -2.969779670238494873e-01 -5.566130857914686203e-03 2.388427555561065674e-01 -9.943114221096038818e-02 -2.404820173978805542e-01 4.900095239281654358e-02 1.399537473917007446e-01 6.234023347496986389e-02 3.159681260585784912e-01 2.844160497188568115e-01 1.876609958708286285e-02 -2.172924429178237915e-01 -2.897546887397766113e-01 -1.469774395227432251e-01 2.072253264486789703e-02 5.390089377760887146e-02 1.002284660935401917e-01 2.345206737518310547e-01 2.006867974996566772e-01 2.443255297839641571e-02 -1.930544078350067139e-01 -9.354528039693832397e-02
2.084520645439624786e-03 -1.000628024339675903e-01 2.993588149547576904e-01 1.870634108781814575e-01 -1.038988959044218063e-02 2.747474908828735352e-01 -3.199673891067504883e-01 -6.477967649698257446e-02 5.929316207766532898e-02 -2.090903557837009430e-02 6.174079328775405884e-02 2.354378253221511841e-01 6.498304009437561035e-02 -2.355681955814361572e-01 -1.380253881216049194e-01 -1.052332147955894470e-01 1.772567778825759888e-01 2.317243367433547974e-01 7.670718431472778320e-02 1.816490851342678070e-02 -2.321599721908569336e-01 -4.052144587039947510e-01 -1.382517516613006592e-01 -1.729159355163574219e-01 6.434765458106994629e-02 -1.552454661577939987e-02 1.896167988888919353e-03 2.286047786474227905e-01 1.608760952949523926e-01 2.232682406902313232e-01 -7.574955374002456665e-02 -1.833445280790328979e-01
-4.485704749822616577e-02 7.265006005764007568e-02 1.196423992514610291e-01 -4.878907650709152222e-02 -5.328941717743873596e-02 3.479412943124771118e-02 -1.312758922576904297e-01 1.839074194431304932e-01 1.326232105493545532e-01 1.848326325416564941e-01 1.372801065444946289e-01 -8.295263163745403290e-03 9.909075498580932617e-02 1.555207371711730957e-01 5.981078743934631348e-02 -1.891871094703674316e-01 2.998717129230499268e-01 1.797381043434143066e-01 3.527764379978179932e-01 -2.770521044731140137e-01 -7.978129386901855469e-02 4.335706122219562531e-03 -3.311111927032470703e-01 -9.587869793176651001e-02 4.839312285184860229e-02 2.730098068714141846e-01 -3.370963335037231445e-01 2.212148457765579224e-01 1.417222619056701660e-01 -1.042958274483680725e-01 -1.828210204839706421e-01 1.561616063117980957e-01
-3.052078485488891602e-01 -2.620214223861694336e-01 2.558991014957427979e-01 2.428025752305984497e-02 2.350080609321594238e-01 2.358500212430953979e-01 -2.635544538497924805e-01 -1.218790635466575623e-01 -1.193543225526809692e-01 4.626639559864997864e-02 6.353431940078735352e-02 2.280176132917404175e-01 -8.646533638238906860e-02 -7.524611800909042358e-02 -1.296976208686828613e-01 -2.057148814201354980e-01 3.172638118267059326e-01 -1.054113432765007019e-01 -2.201814390718936920e-02 -2.340511679649353027e-01 1.013969928026199341e-01 4.354505240917205811e-02 -2.430624701082706451e-02 6.057881936430931091e-02 2.873674780130386353e-02 5.363748967647552490e-02 1.424826830625534058e-01 6.444767862558364868e-02 2.534672617912292480e-01 1.580795347690582275e-01 7.628173381090164185e-02 3.543648719787597656e-01
-1.895759254693984985e-01 8.861403912305831909e-02 1.845396161079406738e-01 -2.381861358880996704e-01 5.318450927734375000e-02 7.070230785757303238e-03 1.609922051429748535e-01 -2.326226681470870972e-01 -9.704329073429107666e-02 2.933702766895294189e-01 -2.151707559823989868e-01 2.707496285438537598e-01 1.097982097417116165e-02 -5.619108676910400391e-02 -1.663452982902526855e-01 -4.041055738925933838e-01 3.668937981128692627e-01 7.130527496337890625e-02 -4.188318271189928055e-03 -1.154677569866180420e-01 -1.650217175483703613e-01 -7.885208725929260254e-02 -1.217520311474800110e-01 1.413713842630386353e-01 6.532373838126659393e-03 -1.397632900625467300e-02 1.771902292966842651e-01 8.160936087369918823e-02 3.251032531261444092e-02 2.067900300025939941e-01 -1.993854492902755737e-01 -1.732053160667419434e-01
-4.708323627710342407e-03 -1.988134533166885376e-02 2.180759310722351074e-01 -3.232501819729804993e-02 1.578534245491027832e-01 1.029892340302467346e-01 -2.571018934249877930e-01 -1.600061915814876556e-02 -8.721918612718582153e-02 4.247698187828063965e-02 -2.093870341777801514e-01 -1.175778508186340332e-01 -2.216877043247222900e-02 -3.626951575279235840e-02 -1.851616501808166504e-01 -5.877773743122816086e-03 4.060919284820556641e-01 -1.445321291685104370e-01 -1.737847477197647095e-01 -1.931779384613037109e-01 9.374278597533702850e-03 -9.595441073179244995e-02 -2.865613698959350586e-01 2.291312366724014282e-01 2.460683584213256836e-01 -1.790147274732589722e-01 1.017506495118141174e-01 2.282764464616775513e-01 3.151071667671203613e-01 -3.920172154903411865e-02 -2.313335537910461426e-01 -1.981334537267684937e-01
-1.740980297327041626e-01 2.317529022693634033e-01 3.290132582187652588e-01 -2.885403484106063843e-02 -6.140684336423873901e-02 8.088471367955207825e-03 -4.409828409552574158e-02 -2.385646402835845947e-01 5.540788918733596802e-02 2.571499347686767578e-01 -1.965790838003158569e-01 1.931215226650238037e-01 -1.853318065404891968e-01 -3.665363192558288574e-01 1.842023879289627075e-01 -4.839934036135673523e-02 2.537904083728790283e-01 1.430359631776809692e-01 1.674384176731109619e-01 -2.849756926298141479e-02 -1.050308644771575928e-01 2.055046558380126953e-01 -1.854857802391052246e-01 -3.230701759457588196e-02 -6.842046976089477539e-02 9.650301933288574219e-02 -2.518507540225982666e-01 1.452457755804061890e-01 6.885452568531036377e-02 -1.772364601492881775e-02 -9.089764207601547241e-02 2.825480699539184570e-01
-2.184723466634750366e-01 -5.061268061399459839e-02 2.697797417640686035e-01 -2.453960478305816650e-02 1.996379345655441284e-01 -1.143904551863670349e-01 -7.925228774547576904e-02 -2.254653573036193848e-01 1.252900213003158569e-01 3.638267517089843750e-02 -2.076350450515747070e-01 6.493005156517028809e-02 -5.997609719634056091e-02 -1.064941808581352234e-01 1.427762024104595184e-02 -2.506739497184753418e-01 5.099746584892272949e-01 2.602905631065368652e-01 5.833172425627708435e-02 -1.169449314475059509e-01 1.314651407301425934e-02 9.584840387105941772e-02 -6.267396360635757446e-02 2.331203967332839966e-01 -1.154023557901382446e-01 9.410791099071502686e-02 1.456890553236007690e-01 1.006229817867279053e-01 -1.155875548720359802e-01 1.183189172297716141e-02 -1.699106842279434204e-01 -3.398655056953430176e-01
-1.327662467956542969e-01 6.338969618082046509e-02 2.220888882875442505e-01 7.485358417034149170e-02 3.547469899058341980e-02 2.834123075008392334e-01 1.532073132693767548e-02 -2.598003745079040527e-01 1.538627129048109055e-02 1.332047581672668457e-01 -1.858868300914764404e-01 5.336093157529830933e-02 1.310454756021499634e-01 -1.235310137271881104e-01 2.204508036375045776e-01 -1.219433471560478210e-01 2.484193593263626099e-01 2.307118661701679230e-02 1.595167815685272217e-01 -2.862918078899383545e-01 1.206730902194976807e-01 2.688335776329040527e-01 6.412926316261291504e-02 -1.299195438623428345e-01 -4.412349686026573181e-02 -8.858411759138107300e-02 -2.082864046096801758e-01 -1.146567985415458679e-01 3.324203789234161377e-01 4.024373292922973633e-01 -4.234687238931655884e-02 6.913236528635025024e-02
-3.168103694915771484e-01 -1.546060144901275635e-01 -3.964290022850036621e-02 -4.412483051419258118e-02 1.023502275347709656e-01 1.416503489017486572e-01 -2.101363539695739746e-01 -2.386831939220428467e-01 3.226038441061973572e-02 -1.961899995803833008e-01 -1.078704744577407837e-01 2.522359788417816162e-01 -3.113509342074394226e-02 -7.521432638168334961e-02 2.173232473433017731e-02 -2.806735336780548096e-01 2.567097842693328857e-01 -1.236484050750732422e-01 -8.678353577852249146e-02 -3.746291697025299072e-01 -3.695280849933624268e-02 1.985402852296829224e-01 -3.862192109227180481e-02 -8.891168236732482910e-02 9.437514841556549072e-02 2.512191832065582275e-01 -1.123705133795738220e-01 1.107940226793289185e-01 3.009826242923736572e-01 -5.429580435156822205e-02 5.389764532446861267e-02 -2.593531906604766846e-01
-7.235872000455856323e-02 9.784655272960662842e-02 2.945171892642974854e-01 1.133352741599082947e-01 -3.377040028572082520e-01 3.142948150634765625e-01 -1.013110876083374023e-01 -1.731979995965957642e-01 6.740623712539672852e-02 1.456857770681381226e-01 -6.102626398205757141e-02 1.752087622880935669e-01 1.074683517217636108e-01 1.169312745332717896e-01 -1.374936103820800781e-01 -1.663440763950347900e-01 -1.489483937621116638e-02 2.510271668434143066e-01 -1.288756430149078369e-01 -3.126157522201538086e-01 1.655247807502746582e-01 -1.507137864828109741e-01 -9.158287197351455688e-02 -3.648270294070243835e-02 5.104918032884597778e-02 1.541932821273803711e-01 -1.639768928289413452e-01 1.881484687328338623e-01 9.957359731197357178e-02 6.162489950656890869e-02 -3.115991055965423584e-01 -2.522870600223541260e-01
-1.024289801716804504e-01 -1.716483384370803833e-02 3.367621898651123047e-01 -1.050955709069967270e-02 2.824742160737514496e-02 -7.088058441877365112e-02 8.297849446535110474e-02 -2.162665724754333496e-01 -1.564965210855007172e-02 2.614984214305877686e-01 -1.176741719245910645e-01 -6.326375529170036316e-03 -1.561055034399032593e-01 -2.033211886882781982e-01 1.972260475158691406e-01 6.415556371212005615e-02 8.295907080173492432e-02 2.821201682090759277e-01 2.951540350914001465e-01 -4.007109627127647400e-02 2.531698346138000488e-02 3.212288618087768555e-01 -3.232202827930450439e-01 -1.481695659458637238e-02 8.568383008241653442e-02 -2.278154715895652771e-02 1.331758499145507812e-02 2.468512803316116333e-01 2.184830456972122192e-01 -5.200162157416343689e-02 -2.486020177602767944e-01 2.450485080480575562e-01
-1.836637109518051147e-01 -2.477865666151046753e-02 2.782181203365325928e-01 -4.958134959451854229e-04 -1.037242561578750610e-01 1.278982758522033691e-01 1.150015294551849365e-01 -3.009061217308044434e-01 -5.632712692022323608e-02 2.399238198995590210e-01 -1.436204612255096436e-01 -1.429328024387359619e-01 2.827872931957244873e-01 -1.520223915576934814e-01 -1.500403974205255508e-02 3.046300821006298065e-02 3.224503397941589355e-01 -2.161302268505096436e-01 -9.190477430820465088e-02 -1.429390758275985718e-01 2.810727246105670929e-02 2.553987205028533936e-01 -2.562900185585021973e-01 6.950769573450088501e-02 -1.082877069711685181e-01 -1.036803126335144043e-01 -1.485119611024856567e-01 1.614062786102294922e-01 3.751664459705352783e-01 -2.468916773796081543e-02 -1.505607515573501587e-01 2.501228824257850647e-02
-5.094999074935913086e-02 -1.683680266141891479e-01 2.663426399230957031e-01 1.564966589212417603e-01 -4.972346872091293335e-02 3.223251998424530029e-01 -2.785201668739318848e-01 -2.199529558420181274e-01 -9.913063794374465942e-02 5.871980264782905579e-02 2.796107232570648193e-01 8.706874400377273560e-02 2.399080693721771240e-01 -2.634708583354949951e-01 -1.779706329107284546e-01 -1.158810802735388279e-03 1.688087284564971924e-01 3.103547543287277222e-02 1.442663222551345825e-01 -1.895446181297302246e-01 -1.341872662305831909e-01 -2.415989339351654053e-01 -1.788480952382087708e-02 -1.994523406028747559e-01 3.398456051945686340e-02 -1.391125842928886414e-02 -1.652929633855819702e-01 2.900214195251464844e-01 1.476437449455261230e-01 1.980214267969131470e-01 1.912331394851207733e-02 -8.237684518098831177e-02
-1.391709893941879272e-01 1.991773396730422974e-02 1.053215116262435913e-01 2.915161661803722382e-02 -1.271810010075569153e-02 1.216758787631988525e-01 1.277562510222196579e-02 -2.867757081985473633e-01 -6.367468449752777815e-05 2.171415388584136963e-01 -1.172649636864662170e-01 -7.872200012207031250e-02 3.160460293292999268e-01 -6.220800429582595825e-02 1.109418421983718872e-01 3.651475533843040466e-02 1.835002303123474121e-01 2.319625616073608398e-01 2.096073329448699951e-01 -9.101891517639160156e-02 -1.606095284223556519e-01 1.891038119792938232e-01 -1.890002517029643059e-03 1.960083842277526855e-02 -9.268484264612197876e-02 2.405241876840591431e-01 -4.271300137042999268e-01 -3.732698783278465271e-02 3.369359076023101807e-01 1.026667952537536621e-01 -3.233553171157836914e-01 -7.670982182025909424e-02
-1.414267569780349731e-01 2.064744234085083008e-01 2.166022211313247681e-01 -1.965874992311000824e-02 -3.316932320594787598e-01 3.949511051177978516e-01 7.201195508241653442e-02 -2.158739268779754639e-01 -1.313790380954742432e-01 -3.824175894260406494e-02 3.392609581351280212e-02 1.804584115743637085e-01 -1.824736148118972778e-01 2.072947844862937927e-02 -8.845051378011703491e-02 -2.360446602106094360e-01 5.197403207421302795e-02 2.552393972873687744e-01 1.127280890941619873e-01 -1.187957674264907837e-01 1.902312040328979492e-02 -1.112658008933067322e-01 -2.861732840538024902e-01 -2.486895620822906494e-01 7.594016194343566895e-02 4.562338814139366150e-02 1.645941883325576782e-01 2.580769956111907959e-01 -1.708642020821571350e-02 1.938265711069107056e-01 -1.624319553375244141e-01 7.498835027217864990e-02
-1.927384436130523682e-01 1.047555133700370789e-01 3.054505288600921631e-01 9.973805397748947144e-02 -5.123738944530487061e-02 6.632079184055328369e-02 1.763256192207336426e-01 -5.123632401227951050e-02 2.304868549108505249e-01 1.067053526639938354e-01 6.970738526433706284e-03 9.771345555782318115e-02 8.219952881336212158e-02 -4.409988522529602051e-01 9.237506985664367676e-02 1.043830364942550659e-01 2.444644570350646973e-01 2.538405358791351318e-01 1.593939214944839478e-01 -2.922735810279846191e-01 1.819012016057968140e-01 2.115772664546966553e-01 -1.576235890388488770e-01 -1.545802056789398193e-01 -9.628713130950927734e-02 7.564830034971237183e-02 -6.140665337443351746e-02 2.785879373550415039e-02 2.441610991954803467e-01 4.447536193765699863e-04 -7.517535984516143799e-02 2.582440078258514404e-01
-2.792986929416656494e-01 -2.709282338619232178e-01 -3.274635970592498779e-02 -5.094122141599655151e-02 3.913006186485290527e-02 7.077681273221969604e-02 -2.241038344800472260e-02 -3.919109106063842773e-01 -1.132732257246971130e-01 -1.065469086170196533e-01 -1.003475859761238098e-02 -9.392656385898590088e-02 8.758901804685592651e-02 -2.815381288528442383e-01 2.327851578593254089e-02 9.860799647867679596e-03 1.692453473806381226e-01 2.158658057451248169e-01 1.145360246300697327e-01 -2.150947004556655884e-01 2.219465672969818115e-01 1.164676845073699951e-01 -1.292352676391601562e-01 1.658074557781219482e-01 -1.704225689172744751e-01 2.152111530303955078e-01 1.952263861894607544e-01 2.422015219926834106e-01 -3.336783125996589661e-02 2.574388682842254639e-01 -7.564041018486022949e-02 -2.769766449928283691e-01
-1.220649331808090210e-01 -1.442691683769226074e-01 1.306002736091613770e-01 1.994605064392089844e-01 7.405649870634078979e-02 1.435999274253845215e-01 1.483177244663238525e-01 -1.846028715372085571e-01 -1.501290202140808105e-01 8.950708061456680298e-02 -1.144442334771156311e-02 -2.438567206263542175e-02 3.182210773229598999e-02 -1.033906359225511551e-02 -2.536015585064888000e-02 -1.853405684232711792e-01 1.238876283168792725e-01 7.715145498514175415e-02 2.294148504734039307e-01 -2.118202149868011475e-01 2.037734687328338623e-01 -1.127469986677169800e-01 -2.406181246042251587e-01 -3.611477613449096680e-01 -7.589484006166458130e-02 -1.189424470067024231e-02 1.143131330609321594e-01 1.721008569002151489e-01 2.110751718282699585e-01 -2.624623775482177734e-01 -3.566347658634185791e-01 -3.275657296180725098e-01
-2.103862166404724121e-01 -3.596833646297454834e-01 1.391779482364654541e-01 -2.392552047967910767e-01 9.405472129583358765e-02 2.690997719764709473e-01 -6.243518367409706116e-02 -2.181837409734725952e-01 2.754786908626556396e-01 -3.052775375545024872e-02 -2.988792061805725098e-01 -1.386954635381698608e-01 -8.730229735374450684e-02 -1.196369677782058716e-01 -2.275237441062927246e-01 -2.020421773195266724e-01 1.373233087360858917e-02 4.502379521727561951e-02 1.464727520942687988e-01 -1.063942462205886841e-01 2.383004128932952881e-01 -5.573718622326850891e-02 -2.440555542707443237e-01 -9.069617837667465210e-02 -7.428143173456192017e-02 -1.879970729351043701e-02 -9.701404720544815063e-02 1.259720302186906338e-03 1.862489730119705200e-01 -4.401578009128570557e-02 -1.136274784803390503e-01 2.993094027042388916e-01
8.054351061582565308e-02 -4.094018135219812393e-03 2.066019773483276367e-01 -7.262878119945526123e-02 4.388008266687393188e-02 1.038949042558670044e-01 3.303552046418190002e-03 3.796148672699928284e-02 2.264216691255569458e-01 7.219164073467254639e-02 -1.971514225006103516e-01 -3.432209789752960205e-02 -1.979510635137557983e-01 -3.673735633492469788e-02 2.229423075914382935e-02 -1.009972468018531799e-01 2.499904334545135498e-01 1.407985836267471313e-01 5.483818054199218750e-01 -1.815054267644882202e-01 -2.961922883987426758e-01 1.706771999597549438e-01 -1.385812461376190186e-01 5.483364686369895935e-02 -1.640895456075668335e-01 -7.505273073911666870e-02 -2.851310372352600098e-01 1.615584641695022583e-01 2.600428648293018341e-03 2.012388855218887329e-01 -2.081740945577621460e-01 -6.892264634370803833e-02
-2.975940108299255371e-01 1.375423464924097061e-02 2.849750220775604248e-01 1.034239828586578369e-01 -3.184152394533157349e-02 3.897620141506195068e-01 -1.543817669153213501e-01 -1.862130463123321533e-01 -1.878075152635574341e-01 1.812028884887695312e-01 2.269571274518966675e-01 -2.101972997188568115e-01 1.167651042342185974e-01 7.797455787658691406e-02 -9.173208847641944885e-03 -4.814412444829940796e-02 2.211653441190719604e-01 2.662971913814544678e-01 1.570193320512771606e-01 -2.796525359153747559e-01 1.854179240763187408e-02 -4.307810589671134949e-02 -2.712157368659973145e-01 -8.222155272960662842e-02 -1.812454462051391602e-01 -1.138269975781440735e-01 -3.988784155808389187e-04 -2.188176661729812622e-01 6.315705925226211548e-02 -7.288412004709243774e-02 1.088898256421089172e-01 -4.400876164436340332e-02
-1.249228119850158691e-01 -2.634895220398902893e-02 2.858834564685821533e-01 -2.825550734996795654e-02 3.719298541545867920e-02 3.250207006931304932e-01 -1.552202999591827393e-01 -4.803925380110740662e-02 5.947500839829444885e-02 -2.066619694232940674e-02 1.223481446504592896e-01 -2.228008359670639038e-01 -7.805395871400833130e-02 -1.866324990987777710e-02 -1.827259548008441925e-02 -2.065588831901550293e-01 3.821322619915008545e-01 1.274283975362777710e-01 1.361638754606246948e-01 -8.906649798154830933e-02 1.056138724088668823e-01 -2.312846630811691284e-01 -2.178702503442764282e-01 3.046860918402671814e-02 3.882297873497009277e-02 1.298831105232238770e-01 3.839747011661529541e-01 9.006355702877044678e-02 2.188780456781387329e-01 1.800597086548805237e-02 4.358339589089155197e-03 3.546542227268218994e-01
-3.862946629524230957e-01 4.530678968876600266e-03 2.356805950403213501e-01 -3.832527250051498413e-02 -7.446656003594398499e-03 1.424865145236253738e-02 -8.635936677455902100e-02 5.443169269710779190e-03 1.613165587186813354e-01 1.968383416533470154e-02 -1.806264519691467285e-01 -4.293111618608236313e-03 -1.149129718542098999e-01 -3.703686594963073730e-02 4.711811244487762451e-02 -5.596461892127990723e-02 4.766552150249481201e-01 -1.365993916988372803e-02 -6.153507530689239502e-02 -5.017895624041557312e-02 -6.302714347839355469e-02 -1.226630434393882751e-01 -2.461553318426012993e-03 -1.692333817481994629e-01 3.929672241210937500e-01 1.776636689901351929e-01 2.446347028017044067e-01 -3.902588412165641785e-02 3.936981260776519775e-01 1.327908188104629517e-01 -1.410859171301126480e-03 7.527025043964385986e-02
-8.719731122255325317e-02 -3.307546302676200867e-02 5.262615159153938293e-02 -2.307127863168716431e-01 1.296403557062149048e-01 4.421482086181640625e-01 -2.424995899200439453e-01 -1.771575808525085449e-01 1.465127319097518921e-01 -1.686259359121322632e-01 1.172548010945320129e-01 -2.923721633851528168e-02 -1.588012129068374634e-01 -1.224074745550751686e-03 -1.678482294082641602e-01 -1.086882203817367554e-01 4.128013551235198975e-01 -3.049682378768920898e-01 1.271711438894271851e-01 -7.411079108715057373e-02 2.020567506551742554e-01 1.620689332485198975e-01 -8.037018775939941406e-02 1.643108576536178589e-01 6.410606950521469116e-02 -4.148450866341590881e-02 8.191193640232086182e-02 3.042777441442012787e-02 1.539702862501144409e-01 1.916268318891525269e-01 -1.632705181837081909e-01 1.300977915525436401e-01
-2.833222150802612305e-01 1.668693125247955322e-01 3.132077753543853760e-01 -4.341887682676315308e-02 -1.135025769472122192e-01 1.976287364959716797e-01 -1.018901839852333069e-01 -3.095712661743164062e-01 2.318144142627716064e-01 7.047148793935775757e-02 -8.713251352310180664e-02 4.601996392011642456e-02 -7.186874002218246460e-02 -1.985526829957962036e-01 2.998583316802978516e-01 -1.332830935716629028e-01 1.938822120428085327e-01 -9.188359603285789490e-03 2.312076538801193237e-01 1.148146167397499084e-01 2.052693068981170654e-01 1.018590182065963745e-01 1.532490849494934082e-01 -2.964434772729873657e-02 9.305304847657680511e-03 -1.098944097757339478e-01 -2.233670502901077271e-01 1.599949449300765991e-01 2.872024476528167725e-01 2.288766205310821533e-01 7.107204943895339966e-02 -6.554842740297317505e-02
-1.205431520938873291e-01 -5.907473340630531311e-02 4.137176573276519775e-01 -1.444841772317886353e-01 -7.063900679349899292e-02 2.120482027530670166e-01 -1.626691073179244995e-01 -2.112500965595245361e-01 -4.408037662506103516e-02 1.499363780021667480e-01 -1.623835414648056030e-01 -2.569468915462493896e-01 2.981446497142314911e-02 -1.515932828187942505e-01 -5.100519955158233643e-02 -1.289078444242477417e-01 2.174614667892456055e-01 2.102817296981811523e-01 1.604273915290832520e-01 1.425206195563077927e-02 -6.980522722005844116e-02 -1.935594826936721802e-01 -3.495208621025085449e-01 7.941599935293197632e-02 -1.981959119439125061e-02 -2.278699725866317749e-01 8.168260753154754639e-02 -2.036969810724258423e-01 1.101585328578948975e-01 -2.895627021789550781e-01 1.502098143100738525e-01 -4.138748720288276672e-02
-1.667435169219970703e-01 -3.339010477066040039e-01 7.413102686405181885e-02 -2.021262608468532562e-02 -1.056312955915927887e-02 8.185855299234390259e-02 2.220202088356018066e-01 -1.159549131989479065e-01 1.246936842799186707e-01 1.192008629441261292e-01 -1.283019185066223145e-01 -1.265607625246047974e-01 5.344589427113533020e-02 -2.500331997871398926e-01 6.597637385129928589e-02 -1.959918588399887085e-01 9.720152616500854492e-02 6.033762823790311813e-03 1.588221639394760132e-01 -2.133302986621856689e-01 -2.754471004009246826e-01 -1.854409724473953247e-01 -5.153396353125572205e-02 -1.956722736358642578e-01 1.707584261894226074e-01 8.754380047321319580e-02 -1.149570718407630920e-01 4.465026855468750000e-01 1.734712719917297363e-01 3.155677020549774170e-01 5.921584740281105042e-02 2.951456606388092041e-02
-1.827670633792877197e-01 4.812332242727279663e-02 2.812942564487457275e-01 -2.113782465457916260e-01 -7.862506061792373657e-02 2.583658099174499512e-01 -2.732092738151550293e-01 1.049485281109809875e-01 2.517389655113220215e-01 1.409428864717483521e-01 1.570863127708435059e-01 1.132147908210754395e-01 5.243030935525894165e-02 -5.808039009571075439e-02 9.774298965930938721e-02 8.917617797851562500e-02 1.574688106775283813e-01 1.341409534215927124e-01 1.949684321880340576e-01 -1.102501675486564636e-01 -2.376174479722976685e-01 1.586003452539443970e-01 -8.868372440338134766e-02 1.603563316166400909e-02 1.708115637302398682e-02 8.112999796867370605e-02 -2.482713013887405396e-01 3.843835294246673584e-01 6.605762988328933716e-02 2.192037999629974365e-01 -2.881683409214019775e-01 -5.574284493923187256e-02
-2.129779607057571411e-01 1.930630393326282501e-02 2.035874426364898682e-01 -2.406328357756137848e-02 1.005697250366210938e-01 1.348900049924850464e-01 2.212766371667385101e-02 -2.041876167058944702e-01 8.773688226938247681e-02 1.646926850080490112e-01 -1.243894919753074646e-01 -7.726044207811355591e-02 3.303280770778656006e-01 1.583137512207031250e-01 4.291081055998802185e-02 1.239696964621543884e-01 2.489251494407653809e-01 -2.188354358077049255e-02 1.606089919805526733e-01 -1.596216112375259399e-01 4.994753003120422363e-02 1.317950934171676636e-01 -2.850886881351470947e-01 3.122912049293518066e-01 1.546830832958221436e-01 -1.412604283541440964e-02 -1.917441636323928833e-01 1.419165879487991333e-01 3.194779753684997559e-01 1.390958726406097412e-01 -3.250418007373809814e-01 1.166805326938629150e-01
1.737372130155563354e-01 3.315152367576956749e-03 2.321251034736633301e-01 6.404595077037811279e-02 -1.245588213205337524e-01 1.254841834306716919e-01 -2.457516193389892578e-01 -3.115354478359222412e-01 2.533144652843475342e-01 2.319191098213195801e-01 -1.086287349462509155e-01 9.302286803722381592e-02 9.728205949068069458e-02 -7.109886407852172852e-02 1.674683243036270142e-01 -1.537928134202957153e-01 2.937799692153930664e-01 3.400432765483856201e-01 -2.032485604286193848e-02 -2.696699202060699463e-01 -1.710682213306427002e-01 1.889522746205329895e-02 2.284293472766876221e-01 -8.342094719409942627e-02 -2.289278432726860046e-02 7.209719717502593994e-02 1.923826485872268677e-01 -9.576522558927536011e-02 1.155314296483993530e-01 4.332160111516714096e-03 -2.989719808101654053e-01 -1.626882149139419198e-04
-1.292151659727096558e-01 -2.411214262247085571e-01 5.187388658523559570e-01 1.101254671812057495e-01 1.244426295161247253e-01 1.352694630622863770e-01 2.503280341625213623e-01 -2.554837167263031006e-01 5.442813411355018616e-02 1.571525633335113525e-01 5.889671295881271362e-02 -1.265313625335693359e-01 -6.438487023115158081e-02 -1.565381437540054321e-01 9.999962151050567627e-02 -1.541448831558227539e-01 1.618957966566085815e-01 -1.320911496877670288e-01 2.090125530958175659e-01 -4.363398067653179169e-03 1.024690121412277222e-01 6.307701114565134048e-03 -1.170846913009881973e-02 -1.825978457927703857e-01 1.794029474258422852e-01 2.394286394119262695e-01 -1.764581650495529175e-01 1.728034168481826782e-01 1.355229294858872890e-03 -4.938346147537231445e-02 -2.931194603443145752e-01 -4.925403743982315063e-02
-9.189352393150329590e-02 -1.987912952899932861e-01 2.064846307039260864e-01 5.695081129670143127e-02 1.025713533163070679e-01 6.296725273132324219e-01 -1.179573163390159607e-01 -1.614285260438919067e-01 9.430772624909877777e-03 -8.747024834156036377e-02 -7.220353186130523682e-02 -6.654348969459533691e-02 -3.500048071146011353e-02 1.443993300199508667e-02 -3.485319018363952637e-02 -3.437921404838562012e-01 1.521053910255432129e-01 -6.397981941699981689e-02 1.023986414074897766e-01 -7.546237856149673462e-02 6.627933122217655182e-03 -1.213602721691131592e-01 -9.759651124477386475e-02 7.204528898000717163e-02 7.811452727764844894e-03 8.273097127676010132e-02 1.972241848707199097e-01 1.986693143844604492e-01 2.105520516633987427e-01 6.234970688819885254e-02 -1.258675754070281982e-01 3.142009973526000977e-01
-3.060861825942993164e-01 1.606279462575912476e-01 -7.328902930021286011e-02 1.169745400547981262e-01 3.189728260040283203e-01 2.351469546556472778e-01 9.619121998548507690e-02 -1.628173440694808960e-01 9.338314086198806763e-02 1.023253276944160461e-01 -2.261292189359664917e-01 3.967634215950965881e-02 2.901431024074554443e-01 -1.023191120475530624e-02 1.845741420984268188e-01 -1.114917546510696411e-01 2.158742994070053101e-01 -1.148926094174385071e-01 1.858802884817123413e-01 -1.170527189970016479e-01 3.585602715611457825e-02 1.842321008443832397e-01 -3.077993988990783691e-01 -1.170880272984504700e-01 1.924550384283065796e-01 -1.453076303005218506e-01 -1.558192968368530273e-01 4.744019731879234314e-02 3.302637040615081787e-01 -3.767937188968062401e-03 -1.328154355287551880e-01 5.316684022545814514e-02
-1.098072454333305359e-01 6.733945012092590332e-02 1.682510823011398315e-01 4.201389849185943604e-03 -1.282399743795394897e-01 3.239058554172515869e-01 -3.621921874582767487e-03 -2.201623022556304932e-01 3.914713859558105469e-02 2.366080731153488159e-01 -1.743541657924652100e-01 -6.329431384801864624e-02 3.068408668041229248e-01 1.645382344722747803e-01 1.156513858586549759e-02 -2.940892875194549561e-01 1.482882350683212280e-01 1.052275598049163818e-01 5.783791467547416687e-02 -2.866143733263015747e-02 1.655313670635223389e-01 2.010901719331741333e-01 -1.125165224075317383e-01 3.409068286418914795e-01 2.076404392719268799e-01 4.882834106683731079e-02 -1.446113139390945435e-01 1.191863194108009338e-01 2.012271732091903687e-01 1.422691643238067627e-01 -2.552922666072845459e-01 2.121341824531555176e-01
-2.390369772911071777e-02 -4.928664490580558777e-02 -4.592038318514823914e-02 1.855171620845794678e-01 -8.987662196159362793e-02 2.406861335039138794e-01 -9.837447851896286011e-02 -2.399467229843139648e-01 5.216419696807861328e-02 -1.098414734005928040e-01 -1.403749436140060425e-01 2.521127760410308838e-01 2.969723753631114960e-02 1.883082278072834015e-02 2.390654236078262329e-01 5.938695371150970459e-02 9.336342662572860718e-02 1.068279743194580078e-01 1.993734091520309448e-01 -3.988356888294219971e-01 -1.671153604984283447e-01 -1.359073668718338013e-01 -1.999978721141815186e-01 -2.002323120832443237e-01 2.098420262336730957e-01 1.448061503469944000e-02 7.008891552686691284e-03 4.287105202674865723e-01 1.131132245063781738e-01 1.819144785404205322e-01 -1.514562964439392090e-02 2.181865721940994263e-01
5.165650695562362671e-02 -1.415102034807205200e-01 7.568363100290298462e-02 -1.619480848312377930e-01 1.379991024732589722e-01 1.566832661628723145e-01 -1.420144643634557724e-02 1.277204509824514389e-02 -2.057179510593414307e-01 -1.273676604032516479e-01 -2.993132770061492920e-01 -1.772953122854232788e-01 4.856487363576889038e-02 -9.211917966604232788e-02 -2.110475897789001465e-01 7.678945362567901611e-02 5.691913366317749023e-01 1.693663895130157471e-01 2.261899411678314209e-01 -8.065436035394668579e-02 -2.327943779528141022e-02 -5.239882692694664001e-02 1.710271984338760376e-01 3.714950755238533020e-02 1.142252907156944275e-01 9.661237150430679321e-02 2.973900735378265381e-01 9.756684303283691406e-02 6.739734858274459839e-02 1.242344006896018982e-01 -2.725639939308166504e-01 -4.108961671590805054e-02
-1.348587572574615479e-01 -8.785328269004821777e-02 6.470777094364166260e-02 2.403540462255477905e-01 -3.011225163936614990e-01 2.120683789253234863e-01 -4.055760800838470459e-02 -2.238199561834335327e-01 9.903145581483840942e-02 1.053234562277793884e-01 -9.358277544379234314e-03 2.949805855751037598e-01 7.490828633308410645e-02 2.864896692335605621e-02 -7.305286079645156860e-02 -2.592409253120422363e-01 1.081809550523757935e-01 4.792515560984611511e-02 3.328680098056793213e-01 -2.694014012813568115e-01 1.066159009933471680e-01 -8.000561594963073730e-02 -5.275303870439529419e-02 -1.980783045291900635e-01 -6.810832023620605469e-02 -9.363934397697448730e-02 -1.913092881441116333e-01 2.367292344570159912e-02 2.632923424243927002e-01 -1.336587518453598022e-01 -2.709269225597381592e-01 -2.635416984558105469e-01
-2.940338850021362305e-01 -3.205051720142364502e-01 7.415857166051864624e-02 1.616818606853485107e-01 -4.951559007167816162e-02 2.346522212028503418e-01 1.006693989038467407e-01 4.102754965424537659e-02 1.012158915400505066e-01 -1.337675601243972778e-01 -2.873632609844207764e-01 -3.426179587841033936e-01 3.107727319002151489e-02 -9.043333679437637329e-02 -1.062756776809692383e-01 -9.918057918548583984e-02 2.493095993995666504e-01 1.431551277637481689e-01 5.620472878217697144e-02 -1.225373968482017517e-01 -8.601799607276916504e-02 5.702147260308265686e-02 -1.190996915102005005e-01 -2.836365699768066406e-01 2.230142802000045776e-01 -7.871445268392562866e-02 -1.118902787566184998e-01 2.572979927062988281e-01 1.536276042461395264e-01 2.573583126068115234e-01 1.187546625733375549e-01 -8.229231089353561401e-02
-5.329033732414245605e-01 -6.798101961612701416e-02 5.608888715505599976e-02 5.886906012892723083e-02 1.427063792943954468e-01 1.405870616436004639e-01 -1.260126382112503052e-01 -2.459444105625152588e-01 -2.818124368786811829e-02 1.566834300756454468e-01 -9.457290917634963989e-02 1.169733777642250061e-01 4.057943820953369141e-02 1.356605738401412964e-01 -1.772645488381385803e-02 -2.820508182048797607e-01 3.771930038928985596e-01 -7.107438147068023682e-02 -7.401929795742034912e-02 4.583311825990676880e-02 -1.543884128332138062e-01 -5.966151133179664612e-02 -9.302480518817901611e-02 1.249190941452980042e-01 -3.860473632812500000e-02 1.066233366727828979e-01 1.547835171222686768e-01 1.795483827590942383e-01 2.258764356374740601e-01 2.249409109354019165e-01 2.513177394866943359e-01 -1.569658983498811722e-03
-1.554157733917236328e-01 -2.871067225933074951e-01 8.811237663030624390e-02 -2.891177237033843994e-01 -2.001643627882003784e-01 5.185214281082153320e-01 3.216804862022399902e-01 -3.739555180072784424e-01 1.316723823547363281e-01 -6.065131351351737976e-02 -1.596043445169925690e-02 -2.261177897453308105e-01 3.093580901622772217e-02 -7.478550076484680176e-02 -1.396609991788864136e-01 -6.370150297880172729e-02 1.358362585306167603e-01 5.506314709782600403e-02 1.051362529397010803e-01 -1.048614829778671265e-01 1.125915255397558212e-02 4.949313402175903320e-02 -4.709003493189811707e-02 -3.864136338233947754e-02 2.649020403623580933e-02 -2.517764829099178314e-02 -1.284518688917160034e-01 2.108541280031204224e-01 4.782508686184883118e-02 4.233130812644958496e-02 -1.382759958505630493e-01 1.094712316989898682e-01
2.286588028073310852e-02 1.248483546078205109e-03 1.609682142734527588e-01 2.589924335479736328e-01 -3.246731311082839966e-02 3.613052368164062500e-01 7.038929313421249390e-02 -3.142293095588684082e-01 2.189814150333404541e-01 -1.019661501049995422e-01 -2.991489171981811523e-01 -7.640949636697769165e-02 -1.848220974206924438e-01 -1.821265667676925659e-01 -1.824374794960021973e-01 -1.418635100126266479e-01 2.006438076496124268e-01 -1.078163906931877136e-01 3.760569095611572266e-01 5.168037116527557373e-02 -2.008428275585174561e-01 6.628141552209854126e-02 -2.981097400188446045e-01 -5.872654169797897339e-02 -1.249570697546005249e-01 1.909276396036148071e-01 -5.031957849860191345e-02 -4.736636765301227570e-04 8.393726497888565063e-02 -3.255670145153999329e-02 2.698316238820552826e-02 1.806575618684291840e-02
-1.841153949499130249e-01 -2.943579340353608131e-03 3.002573251724243164e-01 7.757638394832611084e-02 -4.625313729047775269e-02 8.706573396921157837e-02 1.503043174743652344e-01 -4.270427525043487549e-01 -6.705556064844131470e-02 2.551084160804748535e-01 -1.491193324327468872e-01 3.793281503021717072e-03 1.201494708657264709e-01 -1.646443754434585571e-01 2.573438882827758789e-01 3.596933186054229736e-02 2.565877437591552734e-01 -2.084284648299217224e-02 9.660737961530685425e-02 -1.667680144309997559e-01 1.171506121754646301e-01 2.651513516902923584e-01 9.071648865938186646e-02 -4.414692893624305725e-02 8.490402996540069580e-02 -4.596056416630744934e-02 -6.823795288801193237e-02 -7.742758095264434814e-02 3.073986768722534180e-01 3.038762509822845459e-01 -5.657997354865074158e-02 -2.161480039358139038e-01
-1.743066012859344482e-01 5.206605419516563416e-02 1.763704270124435425e-01 4.181681275367736816e-01 -3.768615657463669777e-03 3.181890547275543213e-01 6.053868681192398071e-02 -1.553548723459243774e-01 1.123748645186424255e-01 1.116447448730468750e-01 -1.251434087753295898e-01 -4.098491743206977844e-02 -2.193938009440898895e-02 3.334310278296470642e-02 2.749797329306602478e-02 -2.315660119056701660e-01 3.256806731224060059e-01 6.374754756689071655e-02 2.753746509552001953e-01 -9.437771886587142944e-02 -3.233296871185302734e-01 2.712334692478179932e-01 2.020053565502166748e-02 2.724907547235488892e-02 1.560576558113098145e-01 1.928077936172485352e-01 -8.706104755401611328e-02 1.287430375814437866e-01 -1.126810461282730103e-01 -1.871499270200729370e-01 -1.113115027546882629e-01 1.163854002952575684e-01
-1.965579539537429810e-01 6.904999166727066040e-02 1.409798860549926758e-01 3.334804773330688477e-01 -2.314150631427764893e-01 5.304701924324035645e-01 -5.733383074402809143e-02 -1.198401972651481628e-01 -7.354450970888137817e-02 -3.417601110413670540e-03 3.214469552040100098e-02 1.422716677188873291e-02 1.837383061647415161e-01 -1.864612102508544922e-01 9.608195722103118896e-02 -3.387522399425506592e-01 9.324713796377182007e-02 2.452416121959686279e-01 7.637283951044082642e-02 -1.157708689570426941e-01 7.710429280996322632e-02 -4.407618567347526550e-02 -2.826342582702636719e-01 -1.806883066892623901e-01 -1.094388961791992188e-01 3.494709730148315430e-03 -2.822848781943321228e-02 -5.583242978900671005e-03 1.444874703884124756e-01 -5.944122374057769775e-02 -1.346693485975265503e-01 9.943980723619461060e-02
-3.964856266975402832e-01 2.658805847167968750e-01 1.003658175468444824e-01 -1.175597235560417175e-01 1.894986778497695923e-01 2.469696849584579468e-01 -1.286025196313858032e-01 1.178779546171426773e-02 2.315590232610702515e-01 1.960916258394718170e-02 7.506378740072250366e-02 -1.085401512682437897e-03 5.455256253480911255e-02 1.505975127220153809e-01 1.755894571542739868e-01 -1.983028277754783630e-02 1.535965502262115479e-01 -7.422831654548645020e-02 2.845548987388610840e-01 -2.207710742950439453e-01 -4.701526463031768799e-02 -1.262874752283096313e-01 -1.622291803359985352e-01 2.331722974777221680e-01 7.571931183338165283e-02 -8.601333945989608765e-02 -8.059844374656677246e-02 1.532040685415267944e-01 4.302451759576797485e-02 3.511298000812530518e-01 -2.910520434379577637e-01 8.659019321203231812e-02
-1.001137197017669678e-01 -1.692453771829605103e-01 2.448957115411758423e-01 -1.399658173322677612e-01 7.301691174507141113e-02 -2.734564803540706635e-02 -3.070842325687408447e-01 6.688456237316131592e-02 2.173710055649280548e-02 7.643986493349075317e-02 -1.370519995689392090e-01 6.108823418617248535e-02 -1.410501748323440552e-01 -8.302204310894012451e-02 -1.697760373353958130e-01 -7.614608108997344971e-02 4.524054825305938721e-01 -8.453517407178878784e-02 1.259140670299530029e-01 -2.587383054196834564e-02 1.020054891705513000e-01 6.742007285356521606e-02 -1.697717308998107910e-01 1.868764758110046387e-01 1.913333088159561157e-01 -1.904395669698715210e-01 1.298967599868774414e-01 1.870665103197097778e-01 1.652524322271347046e-01 1.979761868715286255e-01 -4.163055419921875000e-01 -1.228108182549476624e-01
-2.094181478023529053e-01 -1.455576866865158081e-01 -4.050576314330101013e-02 -1.666994243860244751e-01 -1.920709200203418732e-02 1.173665001988410950e-01 -1.822255738079547882e-02 -5.223685875535011292e-02 -2.542195320129394531e-01 5.816444754600524902e-02 -1.591097861528396606e-01 -9.507510066032409668e-02 -1.205772385001182556e-01 1.229572072625160217e-01 -7.016417384147644043e-02 -3.553919792175292969e-01 3.457360267639160156e-01 7.213211804628372192e-02 2.647018730640411377e-01 6.432819366455078125e-02 2.506985366344451904e-01 -3.130521997809410095e-02 -6.387766450643539429e-02 -2.493036985397338867e-01 3.187922062352299690e-03 2.205860316753387451e-01 -1.504406034946441650e-01 -4.988692700862884521e-02 1.506257057189941406e-01 -7.356639206409454346e-02 -3.862352669239044189e-01 2.121368944644927979e-01
-2.587593197822570801e-01 -6.463337689638137817e-02 2.035147994756698608e-01 8.280454576015472412e-02 9.927588701248168945e-02 -3.248590510338544846e-03 -1.664837002754211426e-01 -3.153948783874511719e-01 1.370265334844589233e-01 -7.751835882663726807e-02 -1.047467142343521118e-01 2.231812030076980591e-01 -1.035316884517669678e-01 -2.587886452674865723e-01 9.971721470355987549e-02 -2.301300317049026489e-01 3.842855691909790039e-01 1.919985860586166382e-01 -5.885437503457069397e-02 -2.061296552419662476e-01 2.583380788564682007e-02 7.080564647912979126e-02 -1.314350515604019165e-01 2.696978747844696045e-01 -5.362341552972793579e-02 6.211733072996139526e-02 1.511344909667968750e-01 1.133079379796981812e-01 -1.769302040338516235e-01 4.105399176478385925e-02 -3.393521308898925781e-01 -2.499117329716682434e-02
-4.600014686584472656e-01 -1.486939750611782074e-02 6.228173524141311646e-02 -2.429148703813552856e-01 -1.071057934314012527e-02 2.374703288078308105e-01 -2.699873447418212891e-01 -1.589103192090988159e-01 -3.218637034296989441e-02 -5.504022911190986633e-02 -7.981321215629577637e-02 1.345893442630767822e-01 -2.097436934709548950e-01 -7.583829015493392944e-02 6.462247669696807861e-02 -1.815848201513290405e-01 3.970291912555694580e-01 -1.760384589433670044e-01 4.592486470937728882e-02 -2.654868364334106445e-01 -4.513683728873729706e-03 5.513243377208709717e-03 2.663450781255960464e-03 2.145158052444458008e-01 1.294789952225983143e-03 2.554766237735748291e-01 1.263489201664924622e-02 9.567536413669586182e-02 1.141482293605804443e-01 -1.139457300305366516e-01 8.091706037521362305e-02 -2.018970698118209839e-01
-2.302305400371551514e-01 4.799394905567169189e-01 1.056040450930595398e-01 -2.168793464079499245e-03 -8.294976502656936646e-02 4.057370126247406006e-01 -4.632482677698135376e-02 -3.502293229103088379e-01 -3.393563628196716309e-02 1.561960279941558838e-01 1.756742447614669800e-01 -3.840121626853942871e-02 -5.903864279389381409e-02 8.204061537981033325e-03 1.888066083192825317e-01 -3.500562161207199097e-02 3.324226438999176025e-01 1.667666286230087280e-01 2.774403989315032959e-01 -4.830968379974365234e-02 1.191918253898620605e-01 -5.922725424170494080e-02 -1.165158599615097046e-01 3.321373090147972107e-02 1.128628402948379517e-01 4.611169546842575073e-02 -5.083558335900306702e-02 3.492004703730344772e-03 1.746273934841156006e-01 8.001882582902908325e-02 7.655100524425506592e-02 2.528462186455726624e-02
-2.086022794246673584e-01 1.530099362134933472e-01 3.022910282015800476e-02 -1.106231138110160828e-01 -2.380970120429992676e-01 3.271369040012359619e-01 8.099055849015712738e-03 -1.710042953491210938e-01 2.583346366882324219e-01 2.428249716758728027e-01 -1.688373386859893799e-01 -2.656338177621364594e-02 2.681925296783447266e-01 -8.712561428546905518e-02 -2.399424314498901367e-01 -1.224901378154754639e-01 7.870403677225112915e-02 2.032057642936706543e-01 4.723076820373535156e-01 5.008134618401527405e-02 2.086350135505199432e-02 -2.659941278398036957e-02 -8.493255078792572021e-02 -1.693972200155258179e-01 -2.098303288221359253e-02 -4.921944439411163330e-02 -5.327557027339935303e-02 1.330164819955825806e-01 7.544714212417602539e-02 -1.837081611156463623e-01 -1.558809280395507812e-01 -1.504745781421661377e-01
-1.347742415964603424e-02 -1.211321279406547546e-01 1.414996236562728882e-01 -4.961328580975532532e-02 1.245766207575798035e-01 4.524423182010650635e-01 -9.896462410688400269e-02 -2.882587313652038574e-01 -4.502300638705492020e-03 6.733533740043640137e-02 -2.469473630189895630e-01 -1.187898293137550354e-01 1.514770686626434326e-01 5.678232759237289429e-02 -1.479506641626358032e-01 -9.573966381140053272e-04 1.396409571170806885e-01 1.146491318941116333e-01 1.360128074884414673e-01 2.714765369892120361e-01 -6.383980065584182739e-02 9.793117642402648926e-02 -3.204790949821472168e-01 -3.404318392276763916e-01 -2.164760082960128784e-01 1.938613653182983398e-01 1.082468777894973755e-01 1.205894052982330322e-01 1.551545411348342896e-01 -5.628899484872817993e-02 -1.303539723157882690e-01 -9.897632151842117310e-02
-2.327038943767547607e-01 -1.809068769216537476e-01 -1.608289033174514771e-01 2.086960226297378540e-01 -1.025839447975158691e-01 2.885330021381378174e-01 -1.678158044815063477e-01 -1.427713334560394287e-01 3.106651008129119873e-01 1.408229321241378784e-01 -1.428536623716354370e-01 -2.747350931167602539e-01 2.665403857827186584e-02 3.682216629385948181e-02 -8.181565254926681519e-02 8.517456054687500000e-02 2.302862405776977539e-01 1.561216711997985840e-01 -9.773599915206432343e-03 -5.010627582669258118e-02 -6.527795642614364624e-02 -2.216068655252456665e-01 -2.481822669506072998e-01 -5.586377531290054321e-02 4.775647819042205811e-02 1.597643345594406128e-01 1.547960657626390457e-02 -5.038288235664367676e-02 2.193877100944519043e-01 1.415715515613555908e-01 -3.920061886310577393e-01 1.503736525774002075e-01
-7.346026599407196045e-02 4.573828727006912231e-02 2.103062868118286133e-01 -6.948218494653701782e-02 1.223950535058975220e-01 2.659881711006164551e-01 -1.630650088191032410e-02 1.560887545347213745e-01 2.035619169473648071e-01 1.565809249877929688e-01 -2.301418781280517578e-01 -2.511090785264968872e-02 -8.464001119136810303e-02 1.253724992275238037e-01 1.633731834590435028e-02 -1.750195175409317017e-01 2.051542699337005615e-01 -1.447928790003061295e-02 -4.887760430574417114e-02 -1.574733555316925049e-01 -1.800725162029266357e-01 -1.728210747241973877e-01 -3.812163472175598145e-01 -1.601375639438629150e-01 -1.274956613779067993e-01 -3.995693288743495941e-03 -1.978351771831512451e-01 4.403523728251457214e-02 4.170618951320648193e-01 7.362389564514160156e-02 -2.914713025093078613e-01 -1.880153864622116089e-01
-1.198264807462692261e-01 -3.959133103489875793e-02 -8.755582571029663086e-02 6.302996724843978882e-02 1.503935903310775757e-01 1.113541722297668457e-01 -2.591426074504852295e-01 -1.351440697908401489e-01 6.584019213914871216e-02 1.202334910631179810e-01 2.807815372943878174e-01 2.160442434251308441e-02 1.658122092485427856e-01 -2.239080518484115601e-01 2.054284885525703430e-02 -2.273315638303756714e-01 7.867480069398880005e-02 3.718045726418495178e-02 3.911767899990081787e-01 -3.760922253131866455e-01 7.935766875743865967e-02 -5.644945800304412842e-02 -7.160095125436782837e-02 -2.608248591423034668e-01 1.360712200403213501e-01 2.017405629158020020e-01 -2.329181879758834839e-01 1.499081104993820190e-01 7.079468667507171631e-02 1.443765759468078613e-01 -2.722361087799072266e-01 -5.990101769566535950e-02
1.546325385570526123e-01 2.525333166122436523e-01 1.612329483032226562e-01 -2.052628248929977417e-01 2.392716854810714722e-01 2.055453062057495117e-01 7.021459937095642090e-02 -2.083388268947601318e-01 7.286628335714340210e-02 1.055669412016868591e-01 -2.240367978811264038e-01 1.789398863911628723e-02 7.818103581666946411e-02 -9.946491569280624390e-02 -4.919352754950523376e-02 -2.382933199405670166e-01 3.351560831069946289e-01 2.370620667934417725e-01 2.461944371461868286e-01 -9.804822504520416260e-02 -1.182441264390945435e-01 -3.056422770023345947e-01 2.418399043381214142e-02 5.709678307175636292e-02 1.899186670780181885e-01 1.576977223157882690e-01 1.877789795398712158e-01 -1.631722450256347656e-01 1.637630760669708252e-01 5.130557715892791748e-02 -1.432847976684570312e-01 1.771274954080581665e-01
-1.913695596158504486e-02 -3.001554906368255615e-01 2.293078899383544922e-01 2.034967094659805298e-01 -1.387011110782623291e-01 1.762602627277374268e-01 2.791647017002105713e-01 -3.459254801273345947e-01 -1.122222244739532471e-01 -3.714927285909652710e-02 3.280446305871009827e-02 -1.418088842183351517e-02 5.443520098924636841e-02 7.667123526334762573e-02 -4.781066253781318665e-02 8.498888462781906128e-03 2.557082176208496094e-01 2.536394298076629639e-01 4.629073664546012878e-02 -1.079109758138656616e-01 9.881734848022460938e-02 -1.637065559625625610e-01 -2.390364855527877808e-01 -2.579535543918609619e-01 -1.029810085892677307e-01 -7.459130883216857910e-02 8.489569276571273804e-02 3.654123246669769287e-01 1.519780009984970093e-01 -1.137505620718002319e-01 -2.108038365840911865e-01 8.115218020975589752e-03
-2.536214888095855713e-01 1.894939541816711426e-01 1.007023677229881287e-01 -1.286592185497283936e-01 -1.893713921308517456e-01 3.211449086666107178e-01 7.825719565153121948e-02 -5.797578021883964539e-02 2.520565390586853027e-01 -2.320353537797927856e-01 -1.322364062070846558e-01 3.957818821072578430e-02 1.025663763284683228e-01 -3.100409209728240967e-01 1.427261042408645153e-03 -2.236657738685607910e-01 1.783577911555767059e-02 -1.297936141490936279e-01 2.758378088474273682e-01 -2.022850327193737030e-02 -1.836683005094528198e-01 -2.339444682002067566e-02 -3.459132313728332520e-01 -5.991248413920402527e-02 5.510928854346275330e-02 3.106535375118255615e-01 -4.450317099690437317e-02 -7.445071637630462646e-02 2.574572563171386719e-01 8.277406543493270874e-02 -9.975068271160125732e-03 -2.304680179804563522e-03
1.976977661252021790e-02 -6.482220441102981567e-02 6.765126436948776245e-02 -2.066873162984848022e-01 3.449409902095794678e-01 3.713795840740203857e-01 -2.579692304134368896e-01 -1.441558897495269775e-01 -6.809075921773910522e-02 -2.446191459894180298e-01 -9.062495827674865723e-02 -1.682356894016265869e-01 -1.639529466629028320e-01 -1.783826351165771484e-01 6.199944019317626953e-02 -2.413115203380584717e-01 1.214688867330551147e-01 9.296865016222000122e-02 2.953623533248901367e-01 -2.191048264503479004e-01 -1.854563830420374870e-03 -1.988002061843872070e-01 1.504480373114347458e-02 9.444987517781555653e-04 8.337489515542984009e-02 1.720460504293441772e-01 1.862681210041046143e-01 1.697304695844650269e-01 2.338629961013793945e-01 -1.109649389982223511e-01 -1.128786280751228333e-01 -6.252743303775787354e-02
-4.124246835708618164e-01 -2.113001346588134766e-01 3.541296720504760742e-01 -2.351119369268417358e-01 1.176998764276504517e-01 4.463920742273330688e-02 -2.371658831834793091e-01 -9.833984076976776123e-02 1.357636973261833191e-02 -7.605646550655364990e-02 -1.660216301679611206e-01 2.261991202831268311e-01 1.816232874989509583e-02 -2.036723345518112183e-01 2.101377025246620178e-02 -1.459455117583274841e-03 3.172272145748138428e-01 3.405463695526123047e-02 -2.037217281758785248e-02 1.262616831809282303e-02 -1.438863724470138550e-01 6.886050105094909668e-02 -4.781679064035415649e-02 7.511125504970550537e-02 -4.237361624836921692e-02 1.502148956060409546e-01 2.076754122972488403e-01 2.000192701816558838e-01 8.089172653853893280e-03 5.614040791988372803e-02 -1.761423647403717041e-01 -3.440549373626708984e-01
-3.852847591042518616e-02 -5.364992097020149231e-02 1.668744720518589020e-02 -1.981622874736785889e-01 -1.955426633358001709e-01 2.863405942916870117e-01 -3.226582109928131104e-01 -7.858005166053771973e-02 3.479246199131011963e-01 3.296961486339569092e-01 -1.313050836324691772e-01 -2.746251411736011505e-03 -3.522587195038795471e-02 -1.924987696111202240e-02 -1.602995395660400391e-01 1.043902337551116943e-01 1.755720525979995728e-01 -2.005109488964080811e-01 3.232261538505554199e-01 -2.829818725585937500e-01 1.489477232098579407e-02 -5.003456771373748779e-02 -1.074078157544136047e-01 1.405020207166671753e-01 -9.605894982814788818e-02 3.147334754467010498e-01 7.360075414180755615e-02 9.966108202934265137e-02 -4.653799906373023987e-02 1.298427730798721313e-01 -8.667585998773574829e-02 2.484402991831302643e-02
-1.714833080768585205e-01 -1.944890618324279785e-01 1.099296584725379944e-01 -1.473377645015716553e-01 1.199578940868377686e-01 2.287872731685638428e-01 -1.335777640342712402e-01 -8.769220113754272461e-02 2.285150438547134399e-01 -9.697332978248596191e-02 -1.161185279488563538e-01 1.131866350769996643e-01 -1.143657863140106201e-01 -1.659342944622039795e-01 1.216913387179374695e-01 -1.100235357880592346e-01 1.915809065103530884e-01 -5.085218325257301331e-02 2.001020312309265137e-01 -3.041995465755462646e-01 -2.987576425075531006e-01 -1.890324056148529053e-01 -4.612417519092559814e-01 -3.563578426837921143e-02 1.474561989307403564e-01 2.304935362190008163e-03 -1.940621733665466309e-01 -9.485640376806259155e-02 1.585887372493743896e-01 2.872954821214079857e-03 1.852611601352691650e-01 -1.118274331092834473e-01
-1.928320527076721191e-02 8.321401476860046387e-02 3.362573981285095215e-01 -1.573298424482345581e-01 -9.149671345949172974e-02 -1.392040774226188660e-02 -3.481611609458923340e-01 -1.963799297809600830e-01 9.142466634511947632e-02 1.317983865737915039e-01 6.353736668825149536e-02 -1.604669690132141113e-01 1.977973282337188721e-01 9.016830474138259888e-02 -9.806964546442031860e-02 -3.420785441994667053e-02 3.303809463977813721e-01 1.678656041622161865e-01 3.209589123725891113e-01 2.151429653167724609e-02 4.808498546481132507e-03 -6.772696226835250854e-02 -1.924502700567245483e-01 2.475634962320327759e-01 2.226769924163818359e-01 -1.120033860206604004e-01 1.705381125211715698e-01 -9.584420174360275269e-02 3.568549752235412598e-01 -7.043324410915374756e-03 3.740470483899116516e-02 6.438807584345340729e-03
-6.316769868135452271e-02 -5.947465077042579651e-02 2.796492576599121094e-01 1.522214859724044800e-01 6.247202679514884949e-02 7.110062986612319946e-02 -2.328494340181350708e-01 -9.386231750249862671e-02 9.712189435958862305e-03 2.402693778276443481e-01 -3.646547198295593262e-01 -2.257389724254608154e-01 2.650899998843669891e-02 -2.483467608690261841e-01 -2.521450817584991455e-02 -8.170587569475173950e-02 1.779976785182952881e-01 -9.800387173891067505e-02 -2.688184380531311035e-02 -2.244191616773605347e-01 -2.681840397417545319e-02 3.079992532730102539e-01 -2.084540128707885742e-01 2.323353141546249390e-01 -8.495760709047317505e-02 3.118050284683704376e-02 6.601134687662124634e-02 2.252933979034423828e-01 3.123230934143066406e-01 2.319972068071365356e-01 -8.447404950857162476e-02 2.159210294485092163e-02
-1.184540688991546631e-01 6.024761125445365906e-02 3.329138159751892090e-01 1.622786000370979309e-02 -8.796857297420501709e-02 3.368809819221496582e-01 -4.356245696544647217e-01 -2.975492551922798157e-02 2.088330872356891632e-02 6.910569965839385986e-02 -9.033874422311782837e-02 1.220592185854911804e-01 2.897919155657291412e-02 -8.549309521913528442e-02 -2.485719770193099976e-01 -1.582475453615188599e-01 -9.513121098279953003e-02 -4.838313907384872437e-02 2.396231293678283691e-01 -1.383112072944641113e-01 -1.780208051204681396e-01 -1.588663607835769653e-01 -1.726319193840026855e-01 -2.080722451210021973e-01 -4.306474700570106506e-02 2.688433527946472168e-01 8.595715463161468506e-02 -3.341864421963691711e-02 1.977208256721496582e-01 1.425838023424148560e-01 -2.754119932651519775e-01 -1.529915444552898407e-02
-2.780430205166339874e-02 1.844827830791473389e-01 1.329798847436904907e-01 8.979666233062744141e-02 -3.311237096786499023e-01 2.970349788665771484e-01 1.469906140118837357e-02 -5.598175153136253357e-02 -1.185179725289344788e-01 2.666221261024475098e-01 5.082135275006294250e-02 8.912303298711776733e-02 9.488619118928909302e-02 -3.114031851291656494e-01 -1.915526837110519409e-01 -2.099870443344116211e-01 5.052626505494117737e-02 1.321920305490493774e-01 3.689218759536743164e-01 -4.443235695362091064e-02 -6.441181898117065430e-02 -9.987254440784454346e-02 -2.762678861618041992e-01 -8.089608699083328247e-02 1.285005211830139160e-01 4.911543428897857666e-02 1.893061697483062744e-01 1.186614781618118286e-01 3.241101205348968506e-01 1.016766130924224854e-01 -1.025083586573600769e-01 7.725863903760910034e-02
-8.436792343854904175e-02 -2.923241257667541504e-02 4.145596027374267578e-01 -1.981675028800964355e-01 2.183206677436828613e-01 -1.381217390298843384e-01 -1.678996160626411438e-02 -1.689150780439376831e-01 1.074584871530532837e-01 8.617813140153884888e-02 -1.125757098197937012e-01 2.037694444879889488e-03 8.332782238721847534e-02 3.579996526241302490e-02 1.430561244487762451e-01 2.264684736728668213e-01 2.064745128154754639e-01 6.618106365203857422e-02 1.014647781848907471e-01 -4.949398338794708252e-01 -6.274322420358657837e-02 -6.113599985837936401e-02 -2.649658620357513428e-01 1.345283538103103638e-01 -1.023830026388168335e-01 -7.134048640727996826e-02 -1.119069457054138184e-01 2.595462501049041748e-01 1.597986221313476562e-01 1.627671420574188232e-01 -1.144728288054466248e-01 1.219386309385299683e-01
-3.336196765303611755e-02 1.078755185008049011e-01 3.529696166515350342e-01 -9.698803722858428955e-02 -1.937578767538070679e-01 3.596822917461395264e-01 -1.757382750511169434e-01 -1.808277219533920288e-01 -1.223730295896530151e-01 1.816110908985137939e-01 1.240708753466606140e-01 -1.408220231533050537e-01 -5.563308484852313995e-03 -1.146813705563545227e-01 -3.305404633283615112e-02 -1.117765009403228760e-01 6.561080366373062134e-02 2.657400071620941162e-01 1.840997934341430664e-01 -2.746977210044860840e-01 -5.309334769845008850e-02 -1.557112187147140503e-01 -1.999737918376922607e-01 -7.913874089717864990e-02 3.466995805501937866e-02 4.377707242965698242e-01 -1.294019222259521484e-01 -1.389625016599893570e-02 -1.164564415812492371e-01 -1.206746846437454224e-01 -1.101343855261802673e-01 7.196812331676483154e-02
-2.265618294477462769e-01 -2.080728709697723389e-01 3.343459367752075195e-01 -8.671877533197402954e-02 1.109029501676559448e-01 5.118103027343750000e-01 2.379835350438952446e-03 -1.664813905954360962e-01 7.309961598366498947e-03 1.433174125850200653e-03 -1.337911486625671387e-01 5.501548945903778076e-02 -3.327512741088867188e-02 -9.264323115348815918e-02 -2.356535010039806366e-02 -4.032961726188659668e-01 8.194356411695480347e-02 -6.249848380684852600e-02 -1.044488623738288879e-01 -1.910534352064132690e-01 -1.408410370349884033e-01 -1.588785946369171143e-01 1.037640050053596497e-01 1.371382027864456177e-01 -6.062202900648117065e-02 -2.089404501020908356e-02 4.632505401968955994e-02 1.168903112411499023e-01 2.533949017524719238e-01 -1.795889064669609070e-02 -7.891000062227249146e-02 2.585699260234832764e-01
-2.601529657840728760e-01 -1.412770003080368042e-01 2.262446582317352295e-01 -7.413110136985778809e-02 1.146121695637702942e-01 -7.378277927637100220e-02 -1.523686349391937256e-01 -1.771702617406845093e-01 2.403332386165857315e-03 8.577834069728851318e-02 -3.205782473087310791e-01 2.058686912059783936e-01 -2.530368417501449585e-02 -1.935347467660903931e-01 -1.681333333253860474e-01 -3.187960684299468994e-01 3.739393055438995361e-01 2.446299493312835693e-01 2.879530563950538635e-02 -4.033348336815834045e-02 3.956275433301925659e-02 -3.834800422191619873e-02 -3.718127310276031494e-02 1.974019408226013184e-01 -1.066268011927604675e-01 1.218912079930305481e-01 2.063366025686264038e-01 7.915011048316955566e-02 -3.877817466855049133e-02 1.664858758449554443e-01 -2.403941750526428223e-01 -2.332145571708679199e-01
-1.400618702173233032e-01 1.723858267068862915e-01 6.294956803321838379e-02 -5.726639553904533386e-02 1.251027733087539673e-01 4.428756237030029297e-01 1.266520619392395020e-01 -3.623696863651275635e-01 5.537943169474601746e-02 7.872190326452255249e-02 -3.336666226387023926e-01 -3.489973545074462891e-01 8.802735246717929840e-03 2.752557955682277679e-02 2.091504931449890137e-01 -9.273973107337951660e-02 1.493454128503799438e-01 -2.710431627929210663e-02 2.126206457614898682e-01 -3.060411810874938965e-01 1.414416008628904819e-03 6.235788017511367798e-02 -2.133384197950363159e-01 1.032640263438224792e-01 -1.145667284727096558e-01 -1.090464666485786438e-01 -6.199798732995986938e-02 1.158384326845407486e-02 4.878422245383262634e-02 1.444103866815567017e-01 -1.114777699112892151e-01 -4.554799571633338928e-02
-2.527895867824554443e-01 2.643777057528495789e-02 3.323253989219665527e-01 1.858028210699558258e-02 7.039836794137954712e-02 1.264556646347045898e-01 -7.284419238567352295e-02 -4.167527332901954651e-02 -3.226786851882934570e-02 1.423920840024948120e-01 1.895920932292938232e-01 -1.137639284133911133e-01 1.053869724273681641e-01 -1.372467726469039917e-01 -4.906018823385238647e-02 -1.181637421250343323e-01 9.351593255996704102e-02 3.427910208702087402e-01 2.663866877555847168e-01 -1.969753056764602661e-01 -5.106035247445106506e-02 -2.093443870544433594e-01 -3.231818675994873047e-01 -3.698738813400268555e-01 -1.145359948277473450e-01 5.437298491597175598e-02 -1.286502182483673096e-01 2.469345033168792725e-01 9.659633785486221313e-02 1.869235038757324219e-01 -2.788534015417098999e-02 -1.332576423883438110e-01
-4.219287633895874023e-02 -1.721130162477493286e-01 1.060413345694541931e-01 1.394687294960021973e-01 8.121459186077117920e-02 6.448837369680404663e-02 -1.980683654546737671e-01 -2.266092300415039062e-01 -1.349335014820098877e-01 1.128422319889068604e-01 7.681707292795181274e-02 3.770799934864044189e-02 2.641893625259399414e-01 -1.913052350282669067e-01 -1.358306705951690674e-01 6.468153744935989380e-02 2.040978223085403442e-01 3.432964384555816650e-01 4.004144072532653809e-01 -2.027043402194976807e-01 -4.879824072122573853e-02 -1.258723139762878418e-01 -1.469034850597381592e-01 -2.064061313867568970e-01 -5.820319801568984985e-02 2.306040003895759583e-02 2.454077154397964478e-01 1.454952806234359741e-01 7.316393312066793442e-03 2.421355098485946655e-01 -9.119308739900588989e-02 -2.713333964347839355e-01
-5.124052986502647400e-02 8.091271668672561646e-02 3.897913396358489990e-01 -2.675578594207763672e-01 8.633629977703094482e-02 2.531997561454772949e-01 -2.632137537002563477e-01 -2.082360386848449707e-01 -2.482533687725663185e-03 8.468191325664520264e-02 3.372981026768684387e-02 -1.831410676240921021e-01 2.427587658166885376e-01 -1.726664304733276367e-01 -3.409948572516441345e-02 1.639782683923840523e-03 2.832767665386199951e-01 1.903337240219116211e-01 2.497768402099609375e-01 -2.632872760295867920e-02 -2.743846774101257324e-01 -8.498141169548034668e-02 -1.056133508682250977e-01 -2.646892517805099487e-02 2.010800540447235107e-01 -1.643513739109039307e-01 1.051776483654975891e-01 7.122864946722984314e-03 1.456456035375595093e-01 -1.664109826087951660e-01 1.590586453676223755e-01 1.569979190826416016e-01
-2.381030023097991943e-01 -4.012770354747772217e-01 8.930766582489013672e-02 -3.762408196926116943e-01 -5.872922018170356750e-02 2.617004215717315674e-01 -6.919731944799423218e-02 -1.899525225162506104e-01 1.716400384902954102e-01 5.405984073877334595e-02 -2.063180655241012573e-01 -2.453115731477737427e-01 -5.623224750161170959e-02 -7.167906314134597778e-02 -4.538053646683692932e-02 -2.695160210132598877e-01 1.331425160169601440e-01 8.396291732788085938e-02 6.440475583076477051e-02 -7.747206091880798340e-02 2.190495729446411133e-01 -3.632646799087524414e-02 -1.815062314271926880e-01 -1.354229003190994263e-01 -1.240796595811843872e-02 5.363626033067703247e-02 -9.283952414989471436e-02 -1.620168052613735199e-02 1.890448033809661865e-01 -5.478876829147338867e-02 -8.145147562026977539e-02 3.301798999309539795e-01
-3.266284167766571045e-01 -2.612778842449188232e-01 2.639404237270355225e-01 -6.091318093240261078e-03 2.363099902868270874e-01 4.979769587516784668e-01 3.920280560851097107e-02 -8.821153640747070312e-02 -6.801991909742355347e-02 -2.198485881090164185e-01 -6.408025324344635010e-02 -6.614809483289718628e-02 2.769060619175434113e-02 -1.591224968433380127e-01 -6.448749452829360962e-02 -3.365136981010437012e-01 1.153939962387084961e-01 -3.240583091974258423e-02 3.284998610615730286e-02 -1.106482371687889099e-01 -1.328529566526412964e-01 -1.709873825311660767e-01 2.080100029706954956e-02 1.718366295099258423e-01 -6.434883177280426025e-02 -7.865811884403228760e-02 -1.383341476321220398e-02 1.239758580923080444e-01 2.140414416790008545e-01 1.024381350725889206e-02 -8.284523338079452515e-02 2.325279712677001953e-01
-1.924850195646286011e-01 -4.810204729437828064e-02 -2.501637637615203857e-01 -7.213994115591049194e-02 -9.623351693153381348e-02 3.719227910041809082e-01 -1.714816242456436157e-01 -3.902018368244171143e-01 3.933236002922058105e-01 -6.565929204225540161e-02 -1.903154551982879639e-01 -1.140682250261306763e-01 -1.675791293382644653e-01 2.361963875591754913e-02 -6.995715945959091187e-02 -5.212735384702682495e-03 -3.063926286995410919e-02 4.508695751428604126e-02 2.083780169486999512e-01 -4.067853838205337524e-02 2.586947940289974213e-02 -1.415325514972209930e-02 -3.087606728076934814e-01 -1.690909117460250854e-01 2.037958651781082153e-01 -6.554251164197921753e-02 4.894899204373359680e-03 2.141982167959213257e-01 1.868272423744201660e-01 1.277538686990737915e-01 -4.258348047733306885e-02 -6.462427228689193726e-02
-2.144013941287994385e-01 1.251237988471984863e-01 2.564459443092346191e-01 -3.451453149318695068e-02 -3.868328630924224854e-01 -1.304131746292114258e-01 6.731189787387847900e-02 -2.943680584430694580e-01 4.137063864618539810e-03 6.126603111624717712e-02 1.543730199337005615e-01 -1.407906264066696167e-01 8.411079645156860352e-02 -5.426109954714775085e-02 -2.530187070369720459e-01 -1.418659687042236328e-01 1.366623491048812866e-01 1.414595395326614380e-01 1.514193862676620483e-01 -2.286243438720703125e-01 -1.108874231576919556e-01 -2.368394881486892700e-01 -2.397098988294601440e-01 3.561977762728929520e-03 2.528757750988006592e-01 -6.562949717044830322e-02 2.220650911331176758e-01 9.244473278522491455e-02 2.206916660070419312e-01 1.209832429885864258e-01 -1.732098907232284546e-01 1.131371110677719116e-01
-5.484443902969360352e-02 -2.316855639219284058e-01 2.803360521793365479e-01 -9.962393343448638916e-02 5.974284186959266663e-02 3.878298401832580566e-02 -3.378519117832183838e-01 -3.258388042449951172e-01 1.449309755116701126e-02 3.160301446914672852e-01 -1.218039616942405701e-01 4.163366183638572693e-02 6.077803671360015869e-02 -1.164992004632949829e-01 -1.004337742924690247e-01 -1.734965741634368896e-01 2.756271362304687500e-01 2.094903960824012756e-03 8.839426934719085693e-02 -1.128355562686920166e-01 8.660508692264556885e-02 3.455917835235595703e-01 8.199597895145416260e-02 2.821278274059295654e-01 2.521525621414184570e-01 7.036185264587402344e-02 2.267013490200042725e-01 6.259694695472717285e-02 4.019747674465179443e-02 1.064586266875267029e-02 -4.898039996623992920e-02 -1.325073838233947754e-01
-1.296227984130382538e-02 -2.573551237583160400e-01 1.135972812771797180e-01 -6.632462888956069946e-02 -7.432717084884643555e-02 3.937424421310424805e-01 -2.002408951520919800e-01 -1.535825282335281372e-01 2.196069657802581787e-01 1.494889110326766968e-01 -1.173936501145362854e-01 1.348124295473098755e-01 -7.849385589361190796e-02 7.267069071531295776e-02 4.316446557641029358e-02 -6.070492416620254517e-02 1.690783947706222534e-01 2.039005421102046967e-02 1.006397008895874023e-01 1.132572889328002930e-01 4.827018082141876221e-02 -5.918041244149208069e-02 -9.815740585327148438e-02 2.294871807098388672e-01 -5.012928694486618042e-02 5.010123252868652344e-01 -6.257863342761993408e-02 3.669506311416625977e-01 1.531315445899963379e-01 1.589919775724411011e-01 1.499195396900177002e-02 -1.067567244172096252e-01
-2.799463868141174316e-01 3.437428921461105347e-02 2.443064004182815552e-01 -1.283855587244033813e-01 -8.290437608957290649e-02 3.246775269508361816e-01 -2.367723733186721802e-01 1.836788654327392578e-02 3.335442021489143372e-02 -5.579211190342903137e-02 -1.558966189622879028e-01 -1.367998868227005005e-01 -7.354559004306793213e-02 -1.251035928726196289e-02 -1.831480264663696289e-01 -3.513584136962890625e-01 2.819251716136932373e-01 -1.204909607768058777e-01 2.100595235824584961e-01 8.041217923164367676e-02 8.259271085262298584e-02 1.782315373420715332e-01 -1.818815469741821289e-01 1.772413104772567749e-01 -7.660607248544692993e-02 2.095732837915420532e-01 2.990647554397583008e-01 1.237104162573814392e-01 1.592090278863906860e-01 -1.065089628100395203e-01 9.986882656812667847e-02 1.300574094057083130e-01
-5.656026676297187805e-02 -1.897260844707489014e-01 4.872041568160057068e-02 2.666439674794673920e-02 4.513707011938095093e-02 3.235865831375122070e-01 -3.014982044696807861e-01 1.671549677848815918e-02 4.347517341375350952e-02 -1.487430930137634277e-01 1.471275836229324341e-01 1.259134113788604736e-01 -1.881827367469668388e-03 4.379241541028022766e-02 -1.449675709009170532e-01 -6.316372752189636230e-02 4.016156792640686035e-01 -1.256580948829650879e-01 8.074599504470825195e-02 -1.632756590843200684e-01 -2.097895145416259766e-01 1.183064356446266174e-01 5.140437930822372437e-02 2.091463506221771240e-01 -5.796365067362785339e-02 9.857524186372756958e-02 -3.465392813086509705e-02 5.208675563335418701e-02 2.072505503892898560e-01 2.399356514215469360e-01 -4.791249036788940430e-01 -9.809223562479019165e-02
-6.473176926374435425e-02 -2.042342573404312134e-01 2.408533692359924316e-01 -6.141401082277297974e-02 1.838875561952590942e-01 3.840332031250000000e-01 -2.340105026960372925e-01 -3.637100756168365479e-02 6.010355427861213684e-02 1.860662363469600677e-03 -9.085976332426071167e-02 -1.530731242382898927e-04 4.274128004908561707e-02 -1.235552057623863220e-01 -1.232541203498840332e-01 -2.971104383468627930e-01 5.760270357131958008e-01 -9.281051158905029297e-02 -1.809108816087245941e-02 -1.207425296306610107e-01 -1.105612609535455704e-02 1.368249021470546722e-02 -4.059423133730888367e-02 1.297383457422256470e-01 1.250361502170562744e-01 -5.357386544346809387e-02 9.223447740077972412e-02 1.737111806869506836e-01 -2.088143676519393921e-02 -1.088639497756958008e-01 2.545082867145538330e-01 -1.189153715968132019e-01
-1.013623476028442383e-01 -1.611296683549880981e-01 3.055219054222106934e-01 2.316538393497467041e-01 -1.735271140933036804e-02 9.018195420503616333e-02 -8.787988871335983276e-02 -2.660201191902160645e-01 1.596456021070480347e-01 1.376855671405792236e-01 -1.097956001758575439e-01 -5.330608785152435303e-02 -3.051938712596893311e-01 1.176298558712005615e-01 -6.910222023725509644e-02 -1.517995297908782959e-01 1.947213858366012573e-01 -8.131600916385650635e-02 2.793757915496826172e-01 -2.915484309196472168e-01 -5.654274299740791321e-02 5.485071986913681030e-02 -4.826397076249122620e-02 -2.337250262498855591e-01 3.318382799625396729e-01 1.704110801219940186e-01 -1.793543435633182526e-02 1.924814581871032715e-01 -7.147279381752014160e-02 2.765465378761291504e-01 8.135176450014114380e-02 1.480001863092184067e-02
-1.297829002141952515e-01 -9.110704995691776276e-03 -7.514942903071641922e-03 -1.872140467166900635e-01 -7.803092151880264282e-02 4.799621701240539551e-01 -5.515404790639877319e-02 -8.262868970632553101e-02 1.336817443370819092e-01 9.567151963710784912e-02 -4.143830537796020508e-01 1.050490438938140869e-01 1.921088695526123047e-01 9.642978012561798096e-02 -2.633137404918670654e-01 1.902210116386413574e-01 3.425675332546234131e-01 2.099747806787490845e-01 1.199411526322364807e-01 -5.630822107195854187e-02 -5.990710854530334473e-02 7.678381353616714478e-02 -1.217235848307609558e-01 -1.731020957231521606e-01 -1.468266174197196960e-02 8.333429694175720215e-02 1.663094013929367065e-01 1.291269361972808838e-01 9.199128299951553345e-02 -2.041357457637786865e-01 -7.052449882030487061e-02 1.692441292107105255e-02
-2.023823000490665436e-02 1.414782702922821045e-01 5.883901193737983704e-02 -2.165652662515640259e-01 2.551603689789772034e-02 1.592231690883636475e-01 -2.106924206018447876e-01 4.006102308630943298e-02 1.142116636037826538e-01 -6.039739400148391724e-02 3.006247803568840027e-02 9.405133128166198730e-02 2.811742722988128662e-01 -2.965295128524303436e-02 -2.073343545198440552e-01 -1.528923492878675461e-02 2.701939344406127930e-01 1.548233479261398315e-01 2.790772616863250732e-01 -2.367560714483261108e-01 -1.994036734104156494e-01 -1.933747678995132446e-01 -1.235578209161758423e-01 -1.140047684311866760e-01 3.484837412834167480e-01 1.529368907213211060e-01 8.235289156436920166e-02 3.458142280578613281e-01 2.912468314170837402e-01 -2.690323069691658020e-02 -1.197682619094848633e-01 1.366564445197582245e-02
-1.643726974725723267e-02 9.984557330608367920e-02 2.371313422918319702e-02 7.053060084581375122e-02 -1.314918994903564453e-01 -2.071594633162021637e-02 -5.383843183517456055e-01 -2.244177460670471191e-01 -6.907061487436294556e-02 1.276146322488784790e-01 -4.671191424131393433e-02 1.064252927899360657e-01 9.250617027282714844e-02 -4.915759712457656860e-02 -2.020566612482070923e-01 -1.561600267887115479e-01 3.368502557277679443e-01 -1.119450032711029053e-01 4.295043349266052246e-01 -1.408217847347259521e-01 -1.106599159538745880e-02 -7.352782785892486572e-02 -2.338307052850723267e-01 9.570061415433883667e-02 2.046355903148651123e-01 2.938501723110675812e-02 2.549289353191852570e-02 -3.395269066095352173e-02 1.466851234436035156e-01 1.375533267855644226e-02 6.835211813449859619e-02 2.119999974966049194e-01
-2.534122392535209656e-02 -2.910460345447063446e-02 2.955173552036285400e-01 -1.372151821851730347e-01 -9.524958580732345581e-02 6.817609816789627075e-02 1.891040205955505371e-01 -3.028797507286071777e-01 1.893771141767501831e-01 7.995228469371795654e-02 -1.784552633762359619e-01 -3.445536270737648010e-02 -8.815381675958633423e-02 -3.305763900279998779e-01 1.025744378566741943e-01 -1.362986713647842407e-01 4.358206316828727722e-02 9.838656336069107056e-02 8.080565184354782104e-02 -1.038973033428192139e-01 -2.608015835285186768e-01 6.491335481405258179e-02 1.040492951869964600e-01 -6.655488163232803345e-02 -1.359781716018915176e-02 -2.357299029827117920e-01 -2.946494519710540771e-02 1.606327146291732788e-01 2.678578794002532959e-01 -1.875510960817337036e-01 -4.731471836566925049e-01 9.410449303686618805e-03
-1.008277609944343567e-01 -3.561573326587677002e-01 1.077645197510719299e-01 -2.943276464939117432e-01 -2.025008946657180786e-01 4.923847019672393799e-01 2.858447134494781494e-01 -2.940061986446380615e-01 1.223554834723472595e-01 -6.879783421754837036e-02 -1.693549156188964844e-01 -1.892977356910705566e-01 5.657301843166351318e-02 -1.425884664058685303e-01 -1.753104627132415771e-01 -3.341786563396453857e-03 1.807833164930343628e-01 1.010791659355163574e-01 1.062454879283905029e-01 -8.973006159067153931e-02 7.869144529104232788e-02 5.137120187282562256e-02 -1.035025641322135925e-01 -2.738543041050434113e-02 -1.059444621205329895e-02 1.562486682087182999e-02 8.802101761102676392e-02 1.531788110733032227e-01 8.136974647641181946e-03 3.923949599266052246e-02 -1.818222552537918091e-01 1.608898639678955078e-01
-1.916966140270233154e-01 -1.203240007162094116e-01 1.727430522441864014e-01 1.114739011973142624e-02 7.099285721778869629e-02 7.882769405841827393e-02 1.477474868297576904e-01 -3.945730626583099365e-01 4.747857525944709778e-02 -1.475140801630914211e-03 -1.084259618073701859e-02 1.033658757805824280e-01 -9.621476382017135620e-02 -7.409323751926422119e-02 1.314497143030166626e-01 6.254133582115173340e-02 7.926972210407257080e-02 1.476510167121887207e-01 3.021731674671173096e-01 -1.484453976154327393e-01 2.353106886148452759e-01 -1.855149120092391968e-01 -1.805285066366195679e-01 -1.656563431024551392e-01 -8.935578912496566772e-02 -1.766577512025833130e-01 1.188043057918548584e-01 2.743785381317138672e-01 1.343750655651092529e-01 -2.759522795677185059e-01 -3.786033689975738525e-01 -1.538087427616119385e-01
-1.253043115139007568e-01 -2.090760469436645508e-01 1.704102307558059692e-01 -7.422038167715072632e-02 1.277246326208114624e-01 1.884583383798599243e-01 -1.884473115205764771e-01 -7.263262569904327393e-02 1.096152216196060181e-01 1.740610003471374512e-01 4.289237782359123230e-02 1.973592787981033325e-01 -1.356658786535263062e-01 -2.271913886070251465e-01 -2.252189815044403076e-01 -7.167682796716690063e-02 2.699063420295715332e-01 1.907416284084320068e-01 1.400359123945236206e-01 2.020917087793350220e-02 -9.700984507799148560e-02 -2.815361917018890381e-01 1.817754805088043213e-01 -3.361459970474243164e-01 -1.178091485053300858e-02 1.163719817996025085e-01 -1.744245886802673340e-01 1.798445582389831543e-01 2.454037517309188843e-01 2.976754903793334961e-01 -4.996871948242187500e-02 -1.126686558127403259e-01
-3.485819399356842041e-01 3.552575111389160156e-01 3.232493102550506592e-01 1.582686603069305420e-01 5.518328025937080383e-02 1.302270740270614624e-01 -3.145859241485595703e-01 -2.685508728027343750e-01 1.639716625213623047e-01 2.335051298141479492e-01 -1.496317386627197266e-01 2.615971863269805908e-02 1.020595803856849670e-01 1.028996407985687256e-01 1.894842386245727539e-01 3.236918151378631592e-02 1.495030075311660767e-01 -1.124647557735443115e-01 8.616200834512710571e-02 -1.738979220390319824e-01 1.431880295276641846e-01 5.596553534269332886e-02 -2.434099465608596802e-01 1.006816476583480835e-01 -6.682502478361129761e-02 -4.187725111842155457e-02 -1.746848225593566895e-01 2.106489539146423340e-01 1.689663343131542206e-02 4.071888979524374008e-03 -1.298019140958786011e-01 7.260913401842117310e-02
-8.319781720638275146e-02 -6.291735917329788208e-02 4.014994800090789795e-01 1.508999466896057129e-01 4.061658307909965515e-02 8.507284522056579590e-02 3.714312985539436340e-02 -1.996258199214935303e-01 1.347514986991882324e-01 2.825171649456024170e-01 -2.315273135900497437e-01 -1.154740974307060242e-01 -4.151652008295059204e-02 -9.744025766849517822e-02 9.610956162214279175e-02 9.670796804130077362e-03 8.025204390287399292e-02 1.564633548259735107e-01 3.201060593128204346e-01 -3.342120051383972168e-01 -6.106509268283843994e-02 2.403239160776138306e-01 -2.767428159713745117e-01 1.093355100601911545e-02 -5.598193779587745667e-02 8.100978098809719086e-03 1.715693473815917969e-01 8.869595825672149658e-02 2.922088801860809326e-01 -1.500489264726638794e-01 1.192179471254348755e-01 1.538639217615127563e-01
-1.687104552984237671e-01 -1.404180228710174561e-01 1.750153601169586182e-01 -1.322131752967834473e-01 2.814727127552032471e-01 1.357541829347610474e-01 -1.529032289981842041e-01 -7.524811476469039917e-02 -7.819687575101852417e-02 9.504507482051849365e-02 -9.629480540752410889e-02 1.114146709442138672e-01 -1.370359361171722412e-01 -1.806674450635910034e-01 -1.330769360065460205e-01 -1.185766682028770447e-01 3.048278987407684326e-01 1.231970116496086121e-01 -7.623737305402755737e-02 -8.171183615922927856e-02 4.150485154241323471e-03 4.057325888425111771e-03 -8.644837886095046997e-02 3.571047484874725342e-01 2.292522341012954712e-01 -3.786861151456832886e-02 -2.691649086773395538e-02 1.766100972890853882e-01 2.330965101718902588e-01 1.147446036338806152e-02 -4.926811456680297852e-01 -1.351425945758819580e-01
-1.045745685696601868e-01 3.566602244973182678e-02 -5.457904562354087830e-02 -1.428762525320053101e-01 2.299009859561920166e-01 2.373460978269577026e-01 -1.970157772302627563e-02 -4.514516890048980713e-01 4.051997512578964233e-02 2.265625894069671631e-01 -3.805370926856994629e-01 -2.825556099414825439e-01 1.667784154415130615e-01 -8.332035690546035767e-02 9.653915464878082275e-02 -3.283784911036491394e-02 3.796606361865997314e-01 -4.541872441768646240e-02 1.429456472396850586e-01 -2.286748029291629791e-03 1.613481491804122925e-01 -1.185588613152503967e-01 -9.544122964143753052e-02 4.113839194178581238e-02 -5.986367911100387573e-02 -9.893324226140975952e-02 -1.802265346050262451e-01 -2.335940673947334290e-02 1.357790529727935791e-01 1.777283251285552979e-01 7.786228507757186890e-02 9.067542850971221924e-02
-2.171219438314437866e-01 9.752259403467178345e-02 2.116950303316116333e-01 1.209272351115942001e-02 -1.548968441784381866e-02 2.949289381504058838e-01 2.266465574502944946e-01 -1.970855444669723511e-01 9.371613711118698120e-02 -1.081715989857912064e-02 -7.351818680763244629e-02 -4.448119550943374634e-02 -2.509403824806213379e-01 3.160824254155158997e-02 -1.276947464793920517e-02 -1.901513338088989258e-01 1.017787586897611618e-02 3.204739689826965332e-01 4.232086539268493652e-01 -2.705705165863037109e-01 -1.559272855520248413e-01 2.743574380874633789e-01 4.917249083518981934e-02 -8.630479127168655396e-02 4.257187619805335999e-02 2.197358906269073486e-01 7.889914326369762421e-03 2.220880091190338135e-01 1.806968450546264648e-01 -4.915392398834228516e-02 -3.391324728727340698e-02 -6.407745927572250366e-02
-3.180365562438964844e-01 2.427531182765960693e-01 2.988152503967285156e-01 -1.810469478368759155e-01 4.369391873478889465e-02 7.965774089097976685e-02 -1.091256439685821533e-01 -3.131030797958374023e-01 -1.136457994580268860e-01 -6.391748785972595215e-02 3.421229496598243713e-02 -3.434291183948516846e-01 1.052248775959014893e-01 -1.268344819545745850e-01 2.261602580547332764e-01 1.637427136301994324e-02 3.291506171226501465e-01 6.090711802244186401e-02 3.650935292243957520e-01 -7.483725249767303467e-02 -9.706484526395797729e-02 4.642307013273239136e-02 -1.616205722093582153e-01 -3.459412604570388794e-02 -1.151170507073402405e-01 -1.379279941320419312e-01 -2.010414898395538330e-01 1.023591384291648865e-01 4.260652139782905579e-02 -7.839158177375793457e-02 2.044780924916267395e-02 5.983122438192367554e-02
-4.048746824264526367e-01 -2.030046284198760986e-01 2.789109945297241211e-01 3.022923879325389862e-02 2.379015460610389709e-02 1.294420808553695679e-01 -3.488410962745547295e-03 -2.249860614538192749e-01 -1.501500457525253296e-01 1.549801230430603027e-01 -1.358636766672134399e-01 -6.854823976755142212e-02 -1.220008954405784607e-01 -9.224031120538711548e-02 1.274601183831691742e-02 -3.713682591915130615e-01 2.756658494472503662e-01 -1.924728900194168091e-01 -5.429239943623542786e-03 5.210280790925025940e-02 -1.514180600643157959e-01 1.201869472861289978e-01 -4.642018675804138184e-02 1.611267924308776855e-01 1.761264353990554810e-01 9.825586527585983276e-02 1.383236497640609741e-01 3.553910553455352783e-01 6.531340628862380981e-02 1.583914160728454590e-01 1.013108715415000916e-01 -1.000913083553314209e-01
-2.446960508823394775e-01 2.555401623249053955e-01 2.707281708717346191e-01 -3.497772663831710815e-02 -1.710196733474731445e-01 2.471294403076171875e-01 -1.542367488145828247e-01 3.708511590957641602e-02 1.550878286361694336e-01 3.932103887200355530e-02 2.763959765434265137e-01 -1.774053424596786499e-01 7.953590899705886841e-02 -2.502739988267421722e-02 1.918360143899917603e-01 -1.332310121506452560e-02 3.382869064807891846e-01 1.675850898027420044e-01 7.755185663700103760e-02 -3.651585429906845093e-02 -1.098303422331809998e-01 -1.670326590538024902e-01 -2.403171360492706299e-01 -9.678960591554641724e-02 6.705425679683685303e-02 1.619022786617279053e-01 2.028853893280029297e-01 3.690039366483688354e-02 5.146320909261703491e-02 3.778751790523529053e-01 -3.977949172258377075e-02 1.738313585519790649e-01
-3.846389055252075195e-02 -4.709229990839958191e-02 9.141634218394756317e-03 -3.493223786354064941e-01 -1.669541001319885254e-01 3.014543354511260986e-01 -1.375193297863006592e-01 1.161647029221057892e-02 2.266384214162826538e-01 1.638934314250946045e-01 -3.442576825618743896e-01 5.227322224527597427e-03 1.649221181869506836e-01 8.863821625709533691e-02 -3.091580979526042938e-02 1.447894610464572906e-02 2.742205858230590820e-01 3.034583926200866699e-01 6.802945584058761597e-02 7.318596541881561279e-02 -1.234659105539321899e-01 -6.508082151412963867e-02 -3.140204027295112610e-02 -1.641599833965301514e-01 2.490726858377456665e-01 2.032002210617065430e-01 -4.212649539113044739e-02 2.889233529567718506e-01 2.106127738952636719e-01 -6.153559684753417969e-02 -1.960972249507904053e-01 -5.958720669150352478e-02
-3.228335082530975342e-01 -2.503898441791534424e-01 3.734011352062225342e-01 -1.377854198217391968e-01 2.047839462757110596e-01 -1.242628972977399826e-02 1.498814970254898071e-01 -1.030618697404861450e-02 -1.016552448272705078e-01 9.178406000137329102e-02 -3.901955112814903259e-02 -1.614135690033435822e-02 6.812790781259536743e-02 5.268704518675804138e-02 1.805241554975509644e-01 -3.893586993217468262e-02 2.677927315235137939e-01 2.043403834104537964e-01 4.170587956905364990e-01 7.332159578800201416e-02 -1.230975016951560974e-01 -8.446015417575836182e-03 -2.892139852046966553e-01 2.356314361095428467e-01 6.435545627027750015e-03 -1.077212952077388763e-02 -1.965284161269664764e-02 1.980630159378051758e-01 1.854450255632400513e-01 6.593988835811614990e-02 6.345940381288528442e-02 -1.350339502096176147e-01
-1.857718825340270996e-01 2.072085812687873840e-02 2.045837789773941040e-01 -3.015722893178462982e-02 8.326835930347442627e-02 1.291425675153732300e-01 2.891362272202968597e-02 -3.224087059497833252e-01 -8.334967494010925293e-02 1.716294586658477783e-01 -1.294250488281250000e-01 -2.800745069980621338e-01 -9.600949287414550781e-02 -2.138981521129608154e-01 9.571186453104019165e-02 -8.968482911586761475e-02 3.008864223957061768e-01 -1.505711078643798828e-01 1.832414604723453522e-02 -2.149370610713958740e-01 1.854255348443984985e-01 3.220293223857879639e-01 -2.078858166933059692e-01 2.670930922031402588e-01 -7.095982134342193604e-02 1.890523359179496765e-02 -2.983197197318077087e-02 1.418152749538421631e-01 2.805650830268859863e-01 1.593869775533676147e-01 -2.092924416065216064e-01 5.858712270855903625e-02
-3.454125523567199707e-01 -1.009699180722236633e-01 1.604028195142745972e-01 -2.135202884674072266e-01 -3.079251758754253387e-02 4.053435325622558594e-01 1.879280507564544678e-01 -3.387425839900970459e-01 1.536354124546051025e-01 1.354036573320627213e-02 -1.504665315151214600e-01 -2.740433067083358765e-02 1.501110196113586426e-01 8.101781457662582397e-02 -1.281740963459014893e-01 -1.347722709178924561e-01 7.901090383529663086e-02 7.791815698146820068e-02 1.075565814971923828e-01 -1.036929562687873840e-01 2.943452894687652588e-01 -3.239399939775466919e-02 -6.806346029043197632e-02 1.708902865648269653e-01 1.840874850749969482e-01 -1.769037842750549316e-01 -1.438114941120147705e-01 8.905366063117980957e-02 -2.304346300661563873e-02 -4.726419225335121155e-02 -2.547876238822937012e-01 2.352790981531143188e-01
-3.965635970234870911e-02 -3.278236389160156250e-01 9.309794753789901733e-02 -3.858168609440326691e-03 1.780811846256256104e-01 4.820113480091094971e-01 -1.692470610141754150e-01 -2.775814235210418701e-01 -8.510493487119674683e-02 -1.431894600391387939e-01 -2.584566175937652588e-01 2.004523575305938721e-01 8.736333996057510376e-02 -5.926488339900970459e-02 5.435242503881454468e-02 -7.775042951107025146e-02 1.215961575508117676e-01 -6.727580726146697998e-02 2.394082695245742798e-01 -2.104622125625610352e-01 -2.147692888975143433e-01 -1.153984740376472473e-01 -8.293209969997406006e-02 8.351500332355499268e-02 -2.688014064915478230e-04 8.418433368206024170e-02 1.662743091583251953e-01 1.168610975146293640e-01 1.193434968590736389e-01 1.524298489093780518e-01 -1.331041846424341202e-02 2.782066762447357178e-01
-2.565443515777587891e-01 -2.533111348748207092e-02 -8.365552872419357300e-02 -7.890463620424270630e-02 -2.927219271659851074e-01 1.562629491090774536e-01 -1.950510963797569275e-02 4.753473028540611267e-02 -9.923817962408065796e-02 1.551513820886611938e-01 -1.198810264468193054e-01 -1.629083533771336079e-03 4.101997613906860352e-02 -3.217597305774688721e-01 3.277526423335075378e-02 1.154087763279676437e-02 5.067645311355590820e-01 -1.357630938291549683e-01 8.636829257011413574e-02 -2.141900062561035156e-01 5.823294073343276978e-02 -2.051143944263458252e-01 -5.963220447301864624e-02 5.033946037292480469e-02 4.206525385379791260e-01 1.103130206465721130e-01 -1.171167641878128052e-01 3.362445905804634094e-02 5.423630401492118835e-02 1.118957921862602234e-01 -2.159896939992904663e-01 8.155363798141479492e-02
1.608912833034992218e-02 7.520318031311035156e-02 2.860102057456970215e-01 1.190042719244956970e-01 4.005042091012001038e-02 1.222558766603469849e-01 -1.228635236620903015e-01 -2.209536582231521606e-01 3.783695995807647705e-01 2.691893577575683594e-01 4.509256780147552490e-02 1.663526520133018494e-02 -7.945214398205280304e-03 -2.046157270669937134e-01 -3.972964361310005188e-03 1.007049009203910828e-01 9.649616479873657227e-02 2.111683487892150879e-01 1.780268847942352295e-01 -3.570787906646728516e-01 -1.895441859960556030e-02 -1.337989885360002518e-02 1.668240875005722046e-01 -1.104428544640541077e-01 -5.465753003954887390e-02 1.956316083669662476e-01 -1.224269792437553406e-01 1.068490892648696899e-01 1.607164591550827026e-01 -1.030978560447692871e-01 -4.286390244960784912e-01 -7.815181463956832886e-02
-3.764170706272125244e-01 -4.536188766360282898e-02 -1.575275510549545288e-02 -2.276047766208648682e-01 2.003213763236999512e-01 4.128305017948150635e-01 -4.632568731904029846e-02 -1.848255097866058350e-01 5.247476696968078613e-02 1.095641590654850006e-02 -1.590645313262939453e-01 1.460193246603012085e-01 -7.022625952959060669e-02 2.733574062585830688e-02 4.470691084861755371e-02 -1.788202524185180664e-01 3.950501084327697754e-01 -5.807350203394889832e-02 1.329029165208339691e-02 -2.493604123592376709e-01 -3.220919147133827209e-02 5.343971773982048035e-02 2.616879902780056000e-02 5.863831192255020142e-02 -8.536607772111892700e-02 2.667993903160095215e-01 1.285896152257919312e-01 1.341701894998550415e-01 1.893684864044189453e-01 2.607821300625801086e-02 2.418418526649475098e-01 -1.741835623979568481e-01
-2.317945361137390137e-01 -1.018575653433799744e-01 2.995546162128448486e-01 -2.982495725154876709e-01 -9.341506659984588623e-02 -7.620996236801147461e-02 -2.011761367321014404e-01 -2.881431579589843750e-01 -1.794774979352951050e-01 -6.358943879604339600e-02 -6.095317378640174866e-02 -6.053626164793968201e-02 7.655969262123107910e-02 8.949127048254013062e-02 7.426787912845611572e-02 -1.175554171204566956e-01 6.084361672401428223e-01 1.041404977440834045e-01 -9.023121744394302368e-02 -7.356803864240646362e-02 1.820684038102626801e-02 3.668638691306114197e-02 -3.231665492057800293e-02 1.123421266674995422e-01 1.721102148294448853e-01 1.410265415906906128e-01 1.485034376382827759e-01 1.250701546669006348e-01 -1.067172437906265259e-01 -1.648773849010467529e-01 -8.131084591150283813e-02 -3.180399769917130470e-03
-8.925779163837432861e-02 -1.554688066244125366e-01 2.307773828506469727e-01 -1.141362264752388000e-01 5.450351536273956299e-02 3.935814276337623596e-02 1.138395629823207855e-02 -1.349044591188430786e-01 3.212639689445495605e-01 -1.183416992425918579e-01 -1.576229184865951538e-01 6.241975352168083191e-02 -1.823714077472686768e-01 1.625950336456298828e-01 1.631547957658767700e-01 -1.844163835048675537e-01 3.788201510906219482e-01 -1.103456616401672363e-01 2.401863485574722290e-01 -3.376950323581695557e-02 -2.243917882442474365e-01 -1.956495940685272217e-01 -1.711602360010147095e-01 -2.860393747687339783e-02 3.349507749080657959e-01 1.707656532526016235e-01 4.329765215516090393e-02 6.334812846034765244e-03 2.874163985252380371e-01 -2.971111610531806946e-02 1.216878555715084076e-02 2.286590039730072021e-01
-5.329420045018196106e-02 -1.705235429108142853e-02 2.792865633964538574e-01 8.848932385444641113e-02 -1.210861131548881531e-01 2.110909521579742432e-01 -3.748907446861267090e-01 -3.477881848812103271e-02 -1.607195101678371429e-02 1.049788594245910645e-01 5.848289653658866882e-02 -1.892627403140068054e-02 1.058928593993186951e-01 5.508060380816459656e-02 -1.167538240551948547e-01 -2.294467948377132416e-02 1.317911744117736816e-01 1.926541626453399658e-01 3.143832981586456299e-01 -2.546523213386535645e-01 -1.015559360384941101e-01 7.680665701627731323e-02 2.625950425863265991e-02 -2.173445820808410645e-01 4.503597691655158997e-02 1.866340823471546173e-02 -3.071067295968532562e-02 1.907743215560913086e-01 1.539222747087478638e-01 -9.300238639116287231e-02 -5.585952997207641602e-01 1.435619033873081207e-02
-7.442081719636917114e-02 -2.424225509166717529e-01 2.621070742607116699e-01 -9.661057591438293457e-02 1.059148758649826050e-01 3.642255961894989014e-01 -2.020255327224731445e-01 -1.569488942623138428e-01 1.854375153779983521e-01 9.326845407485961914e-02 -1.968441763892769814e-03 2.376575255766510963e-03 -1.843214035034179688e-02 -2.105509489774703979e-01 -8.895482867956161499e-02 -2.778590917587280273e-01 4.248594939708709717e-01 -1.271536946296691895e-01 -2.746663428843021393e-02 -1.677794903516769409e-01 -4.838517680764198303e-02 -3.901700302958488464e-02 -9.918443113565444946e-02 1.922176480293273926e-01 2.619403898715972900e-01 -6.690710783004760742e-02 1.670062988996505737e-01 7.414187490940093994e-02 -1.008094400167465210e-01 4.671893268823623657e-02 1.886767297983169556e-01 -2.116597294807434082e-01
-3.627119958400726318e-01 -3.766215872019529343e-03 5.729361623525619507e-02 2.401546835899353027e-01 -1.436136364936828613e-01 -4.150391370058059692e-02 5.594141781330108643e-02 -1.718191653490066528e-01 1.758192777633666992e-01 2.339044362306594849e-01 -3.990788385272026062e-02 -8.737558871507644653e-02 -2.698046863079071045e-01 -1.197849884629249573e-01 3.544850945472717285e-01 1.611513271927833557e-02 3.449188172817230225e-01 2.256826907396316528e-01 5.152324587106704712e-02 -7.047239691019058228e-02 8.997116237878799438e-03 1.325723826885223389e-01 -2.976163923740386963e-01 6.153792142868041992e-02 -3.641290217638015747e-02 1.019531264901161194e-01 -3.002591803669929504e-02 1.314949840307235718e-01 3.050571084022521973e-01 1.727198809385299683e-01 -5.477038770914077759e-02 3.479749336838722229e-02
-1.176049783825874329e-01 1.418404132127761841e-01 3.119272887706756592e-01 1.364074498414993286e-01 -1.178814396262168884e-01 1.460402160882949829e-01 1.185299754142761230e-01 -3.854314237833023071e-02 2.056026905775070190e-01 2.033438682556152344e-01 -1.564027518033981323e-01 1.003240272402763367e-01 -1.990474062040448189e-03 -1.977391093969345093e-01 -1.159660145640373230e-01 -1.534720212221145630e-01 2.801403999328613281e-01 4.035098105669021606e-02 2.502487599849700928e-01 -3.930804133415222168e-02 -1.380199790000915527e-01 1.756228208541870117e-01 -3.282325863838195801e-01 6.411390006542205811e-02 -3.883332312107086182e-01 2.052067965269088745e-01 -1.607218198478221893e-02 1.834135800600051880e-01 8.433086425065994263e-02 1.911844164133071899e-01 -1.133536249399185181e-01 1.256645321846008301e-01
-3.162807822227478027e-01 -5.910876765847206116e-02 2.967008948326110840e-01 -6.400725245475769043e-02 3.445736691355705261e-02 3.358577787876129150e-01 5.384716019034385681e-02 -2.485804408788681030e-01 2.752448432147502899e-02 4.499281942844390869e-02 6.506474688649177551e-03 9.956222027540206909e-02 -2.771594226360321045e-01 -1.281080693006515503e-01 -8.237829059362411499e-02 -2.581979930400848389e-01 2.510568201541900635e-01 1.223098859190940857e-01 -7.026632130146026611e-02 -3.525846004486083984e-01 -2.010846287012100220e-01 5.562160536646842957e-02 8.613333106040954590e-03 -6.757211685180664062e-02 6.779044121503829956e-02 -2.240690402686595917e-02 3.341160416603088379e-01 1.006895378232002258e-01 8.594916015863418579e-02 1.199355814605951309e-02 3.830688819289207458e-02 2.344501167535781860e-01
-6.210457161068916321e-02 6.715162098407745361e-02 1.370177716016769409e-01 -2.030241191387176514e-01 -5.710807815194129944e-02 7.751790434122085571e-02 -1.989479064941406250e-01 4.143474996089935303e-02 -3.223947286605834961e-01 1.084182783961296082e-01 -2.269014716148376465e-01 -1.401810497045516968e-01 -1.132710799574851990e-01 -1.122225448489189148e-01 -2.001707702875137329e-01 -1.153645515441894531e-01 4.374921321868896484e-01 -1.425610780715942383e-01 -6.449804455041885376e-02 -1.777837127447128296e-01 -3.331845626235008240e-02 -2.437189817428588867e-01 -3.268257677555084229e-01 7.620038092136383057e-02 -6.222712248563766479e-02 9.616198390722274780e-02 -7.848977297544479370e-02 8.787828683853149414e-02 2.314054369926452637e-01 -1.566172461025416851e-03 -3.331598639488220215e-01 5.722174048423767090e-02
-3.256814181804656982e-02 -6.864284723997116089e-02 2.222118675708770752e-01 1.100925132632255554e-01 -1.595086753368377686e-01 8.616931736469268799e-02 -4.164191484451293945e-01 -2.259316146373748779e-01 1.675054281949996948e-01 3.938349187374114990e-01 1.860044896602630615e-02 -4.867228865623474121e-02 -8.259452134370803833e-02 9.723163209855556488e-03 -1.715670377016067505e-01 2.901361510157585144e-02 1.443372517824172974e-01 -4.264272004365921021e-02 1.965633183717727661e-01 -8.853275328874588013e-02 -3.704987093806266785e-02 -1.974846273660659790e-01 -5.971051752567291260e-02 4.316844791173934937e-02 1.714980602264404297e-01 3.185249567031860352e-01 -4.225356969982385635e-03 3.194175660610198975e-01 1.769133955240249634e-01 -5.906542018055915833e-02 -1.357733756303787231e-01 2.264356762170791626e-01
9.223942644894123077e-03 -6.667581200599670410e-02 3.251515924930572510e-01 -3.519079983234405518e-01 -9.039780497550964355e-02 9.378392249345779419e-02 -2.482932507991790771e-01 -1.470720171928405762e-01 -1.954210996627807617e-01 1.081419736146926880e-01 4.976870119571685791e-02 7.279586046934127808e-02 3.229275345802307129e-02 -7.579166442155838013e-02 -4.617834091186523438e-02 -2.016487903892993927e-02 6.044836640357971191e-01 6.966775655746459961e-02 1.531321704387664795e-01 -7.867036759853363037e-02 1.249037533998489380e-01 -9.032612666487693787e-03 7.499052584171295166e-02 1.161741018295288086e-01 1.659835726022720337e-01 2.230701893568038940e-01 3.160233050584793091e-02 6.353401392698287964e-02 4.697677493095397949e-02 2.038278281688690186e-01 1.166231259703636169e-01 1.558151245117187500e-01
-2.345828264951705933e-01 5.257527530193328857e-02 2.265692204236984253e-01 2.663701474666595459e-01 8.601513504981994629e-02 2.332555651664733887e-01 -2.214738726615905762e-01 -2.001660764217376709e-01 1.875513345003128052e-01 2.142682075500488281e-01 -1.857677400112152100e-01 1.571216732263565063e-01 1.042776182293891907e-01 2.754850983619689941e-01 -7.388247549533843994e-02 9.005953371524810791e-02 3.579677641391754150e-02 2.365463972091674805e-01 1.519305855035781860e-01 -3.278568759560585022e-02 -1.426249444484710693e-01 -6.813793629407882690e-02 -2.474413067102432251e-01 -2.574542462825775146e-01 -6.676427274942398071e-02 -8.460482209920883179e-02 8.856680989265441895e-02 2.909315228462219238e-01 7.972152531147003174e-02 -7.301145792007446289e-02 -2.689528167247772217e-01 7.979565113782882690e-02
-2.008187174797058105e-01 -1.926593333482742310e-01 2.807189524173736572e-01 -2.481504380702972412e-01 -2.103607356548309326e-02 2.107045650482177734e-01 -2.590639591217041016e-01 -2.159424126148223877e-01 -1.780267246067523956e-02 -2.023816481232643127e-02 -1.578379422426223755e-01 1.786302328109741211e-01 -5.441782623529434204e-02 -1.034575551748275757e-01 -2.030363231897354126e-01 -5.368056148290634155e-02 3.643094599246978760e-01 -1.036376580595970154e-01 5.298826470971107483e-02 -1.418145000934600830e-01 -1.206727251410484314e-01 3.258782327175140381e-01 -6.380159407854080200e-02 -3.630982711911201477e-03 1.282643293961882591e-03 7.897170633077621460e-02 4.043118655681610107e-01 9.028305113315582275e-02 1.095441877841949463e-01 -5.402573850005865097e-03 1.642388403415679932e-01 -1.362113840878009796e-02
-8.322726935148239136e-02 -1.638216525316238403e-01 4.976308941841125488e-01 1.088849231600761414e-01 1.064912080764770508e-01 1.916672587394714355e-01 1.969471126794815063e-01 -2.392273247241973877e-01 4.140205681324005127e-02 7.939784973859786987e-02 -4.828016087412834167e-02 -1.910893172025680542e-01 -7.139377295970916748e-02 -3.111624121665954590e-01 1.182833313941955566e-01 -1.693481653928756714e-01 1.824660897254943848e-01 -1.850122511386871338e-01 1.800132095813751221e-01 -5.292665585875511169e-02 3.634692728519439697e-02 1.376413404941558838e-01 -6.052574887871742249e-02 -2.833741307258605957e-01 6.406651437282562256e-02 3.223127424716949463e-01 -2.083243243396282196e-02 1.036323159933090210e-01 -1.744399964809417725e-02 5.225658789277076721e-02 -2.046261131763458252e-01 1.284812483936548233e-02
-1.407643556594848633e-01 2.107214033603668213e-01 2.818287611007690430e-01 -5.771341919898986816e-02 7.208761572837829590e-02 1.092208176851272583e-01 -1.308861654251813889e-02 -2.769138216972351074e-01 9.008543938398361206e-02 9.411478787660598755e-02 -2.959227561950683594e-02 1.460915654897689819e-01 -1.126741170883178711e-01 -3.115114290267229080e-03 -9.891135990619659424e-02 -1.146232262253761292e-01 2.413900047540664673e-01 1.683788448572158813e-01 5.451768040657043457e-01 -1.043363660573959351e-01 -2.578854858875274658e-01 3.880557119846343994e-01 -2.873884886503219604e-02 -1.018375307321548462e-01 -8.979619294404983521e-02 6.085243821144104004e-02 9.344461723230779171e-04 8.982215076684951782e-02 -8.632063120603561401e-02 -1.150481775403022766e-02 -8.193415403366088867e-02 1.645636558532714844e-01
3.115258365869522095e-02 7.563989609479904175e-02 -4.812336340546607971e-02 -2.164428234100341797e-01 -1.052758917212486267e-01 1.563866138458251953e-01 -2.344780266284942627e-01 -7.605723291635513306e-02 9.738753736019134521e-02 -1.045174375176429749e-01 -1.839252747595310211e-02 -4.648469761013984680e-02 3.545575439929962158e-01 8.972064405679702759e-02 -1.595375984907150269e-01 -4.757962375879287720e-02 4.043429791927337646e-01 2.393828630447387695e-01 1.701405495405197144e-01 -7.222052663564682007e-02 -1.423707753419876099e-01 -2.470517754554748535e-01 -2.152262441813945770e-02 -5.347055941820144653e-02 2.815882265567779541e-01 2.066096961498260498e-01 1.459664106369018555e-01 3.381379842758178711e-01 2.043902724981307983e-01 -4.924085456877946854e-03 -1.304616779088973999e-01 -8.617329597473144531e-02
-1.795725822448730469e-01 1.508377492427825928e-01 1.676025390625000000e-01 2.561278641223907471e-01 -4.538642987608909607e-02 2.426939457654953003e-01 -1.857008785009384155e-01 -2.394988685846328735e-01 7.840906828641891479e-02 -2.130421437323093414e-02 1.347015891224145889e-02 3.706670925021171570e-02 8.234399557113647461e-02 3.845411539077758789e-02 -3.943942859768867493e-02 -4.950532689690589905e-02 2.987042255699634552e-02 3.210367858409881592e-01 2.942129075527191162e-01 -1.128699854016304016e-01 -5.014318227767944336e-02 -1.894246041774749756e-01 -3.408468365669250488e-01 6.029687076807022095e-02 2.715620696544647217e-01 -8.562064915895462036e-02 2.899174392223358154e-01 -7.358364015817642212e-02 3.583849072456359863e-01 -1.039058417081832886e-01 -2.018511481583118439e-02 -8.017990738153457642e-02
-1.203997060656547546e-01 1.901522725820541382e-01 1.259205788373947144e-01 2.027825713157653809e-01 -3.650056570768356323e-02 3.013586401939392090e-01 -4.203718900680541992e-02 -2.263837903738021851e-01 -3.871946409344673157e-02 3.975499421358108521e-02 -8.661191165447235107e-02 -4.735671728849411011e-02 5.138966441154479980e-02 -1.268511265516281128e-01 -5.610378086566925049e-02 -8.242366462945938110e-02 4.680208861827850342e-02 2.597557604312896729e-01 4.289918541908264160e-01 9.269800037145614624e-03 2.358689345419406891e-02 -2.685493826866149902e-01 -4.262712597846984863e-01 2.731630951166152954e-02 6.022039428353309631e-02 9.267356246709823608e-03 2.121190130710601807e-01 7.716038078069686890e-02 3.713286519050598145e-01 -5.093607679009437561e-02 -4.020696505904197693e-02 6.118643097579479218e-03
-2.137995660305023193e-01 -2.289731204509735107e-01 2.242065668106079102e-01 2.897328324615955353e-02 -2.204179316759109497e-01 2.504613399505615234e-01 -2.980134785175323486e-01 -3.790186047554016113e-01 -3.029340505599975586e-02 5.091978609561920166e-02 -1.046928204596042633e-02 1.659216359257698059e-02 1.076090112328529358e-01 3.208773210644721985e-02 1.153787225484848022e-01 6.842837482690811157e-02 8.170655369758605957e-02 1.043716222047805786e-01 2.322807610034942627e-01 -1.170645877718925476e-01 7.211275398731231689e-02 -1.007211059331893921e-01 -1.843208074569702148e-01 2.604770362377166748e-01 -3.332839012145996094e-01 -1.524497419595718384e-01 8.573669940233230591e-02 8.353576064109802246e-02 1.321802139282226562e-01 1.752543449401855469e-01 -2.272934168577194214e-01 -1.469020545482635498e-01
-1.359536945819854736e-01 3.768765926361083984e-01 3.936633765697479248e-01 -8.209839463233947754e-02 -7.245568931102752686e-02 1.111073046922683716e-01 -1.238501444458961487e-01 -3.194819763302803040e-02 -6.911087036132812500e-02 -2.444432489573955536e-02 6.284383684396743774e-02 -1.109366118907928467e-01 5.983637273311614990e-02 -1.239949613809585571e-01 8.309389650821685791e-02 1.383979152888059616e-02 4.542224407196044922e-01 1.174847483634948730e-01 2.848548591136932373e-01 -6.180745735764503479e-02 2.961218170821666718e-02 6.025013327598571777e-02 -1.337701529264450073e-01 -7.473333925008773804e-02 -1.336694061756134033e-01 -3.545138984918594360e-02 -3.712816834449768066e-01 1.448247879743576050e-01 1.804376095533370972e-01 -1.111725270748138428e-01 -1.927080154418945312e-01 -5.533836409449577332e-02
-2.190399356186389923e-02 1.154965953901410103e-03 -6.968652456998825073e-02 2.244702726602554321e-01 2.072684019804000854e-01 1.413399428129196167e-01 -3.017367720603942871e-01 -8.588010817766189575e-02 1.960978806018829346e-01 2.511509060859680176e-01 -2.667455375194549561e-01 -1.438175095245242119e-03 2.327553480863571167e-01 -1.302821636199951172e-01 -1.378978490829467773e-01 -1.864448040723800659e-01 3.276064693927764893e-01 9.953583031892776489e-02 2.504315972328186035e-01 -2.777559310197830200e-02 3.454286754131317139e-01 6.836853176355361938e-02 -2.886579632759094238e-01 9.325404465198516846e-02 -1.733740419149398804e-02 -1.040208637714385986e-01 -1.637436002492904663e-01 2.132063545286655426e-02 5.407853052020072937e-02 1.865081340074539185e-01 7.078019529581069946e-02 8.638806641101837158e-02
-2.710848301649093628e-02 -2.616795301437377930e-01 2.950866818428039551e-01 7.780001312494277954e-02 4.219113662838935852e-02 9.800045937299728394e-02 2.217136025428771973e-01 -4.149841070175170898e-01 5.185326561331748962e-02 -1.102923899888992310e-01 -5.119055137038230896e-02 -1.310357898473739624e-01 -5.788892507553100586e-02 -2.940431535243988037e-01 1.191090047359466553e-01 -2.771136164665222168e-01 1.118633374571800232e-01 -1.086915731430053711e-01 1.727488040924072266e-01 1.246510967612266541e-01 -1.656072437763214111e-01 5.678602028638124466e-03 -2.482747137546539307e-01 -2.519776523113250732e-01 -4.430925473570823669e-02 2.633452415466308594e-01 -5.244875699281692505e-02 1.112839952111244202e-01 1.117898151278495789e-01 1.427962481975555420e-01 -2.139542549848556519e-01 -4.538882523775100708e-02
-1.857946962118148804e-01 -4.634888097643852234e-02 2.642475962638854980e-01 -1.592493653297424316e-01 1.101959422230720520e-01 2.038519084453582764e-01 -1.025392711162567139e-01 8.259499073028564453e-02 -4.684836789965629578e-02 1.355605721473693848e-01 -1.519496589899063110e-01 7.286903262138366699e-02 -5.670668557286262512e-02 -7.989633828401565552e-02 -1.179054081439971924e-01 -7.844059914350509644e-02 2.989615499973297119e-01 -1.514676678925752640e-02 -4.014830663800239563e-02 -8.519379049539566040e-02 -4.457164555788040161e-02 -4.905863106250762939e-02 1.105123898014426231e-03 3.511247038841247559e-01 2.034225612878799438e-01 -2.435003072023391724e-01 -2.575686015188694000e-02 3.753820657730102539e-01 2.386458963155746460e-01 7.660774141550064087e-02 -4.192038476467132568e-01 -1.073551848530769348e-01
-2.184679955244064331e-01 2.504911646246910095e-02 -5.156302824616432190e-03 -8.230892010033130646e-03 -1.751430034637451172e-01 2.629697620868682861e-01 -1.713399589061737061e-01 -3.674788773059844971e-01 1.540729310363531113e-02 1.158411055803298950e-01 -3.156011104583740234e-01 -2.135771960020065308e-01 1.953810900449752808e-01 -8.170823752880096436e-02 -1.003769319504499435e-02 -4.471225291490554810e-02 -8.811861276626586914e-02 -4.768833890557289124e-02 2.623286843299865723e-01 2.929017413407564163e-03 -1.865148246288299561e-01 -6.893844157457351685e-02 -1.587011516094207764e-01 -1.771658360958099365e-01 -1.197420805692672729e-01 1.371575146913528442e-01 -1.952915489673614502e-01 5.562016367912292480e-02 4.007146060466766357e-01 1.409583836793899536e-01 -1.952391564846038818e-01 -1.165211647748947144e-01
5.337971821427345276e-02 -1.548727899789810181e-01 3.002292811870574951e-01 6.978993117809295654e-02 -1.437335759401321411e-01 2.777313627302646637e-02 -3.512076139450073242e-01 -1.243863254785537720e-01 8.992264419794082642e-02 3.140993118286132812e-01 -2.237540781497955322e-01 5.054487660527229309e-02 -1.305428743362426758e-01 -2.088850550353527069e-02 -3.796830773353576660e-02 -1.421649158000946045e-01 9.625546634197235107e-02 -1.526994910091161728e-02 1.707740873098373413e-01 8.068121969699859619e-02 2.279797941446304321e-02 -2.344125509262084961e-01 -1.545378267765045166e-01 -1.935875229537487030e-02 2.654569745063781738e-01 3.608775734901428223e-01 -3.319615498185157776e-02 3.568570613861083984e-01 1.760107427835464478e-01 1.406695991754531860e-01 -4.325259104371070862e-02 1.128144264221191406e-01
-2.550227344036102295e-01 -5.899722874164581299e-02 1.737260967493057251e-01 -6.430595368146896362e-02 2.688838243484497070e-01 7.035526633262634277e-02 1.350195258855819702e-01 -3.202276825904846191e-01 1.582589894533157349e-01 2.145104855298995972e-01 -1.581758856773376465e-01 8.517331629991531372e-02 1.630445420742034912e-01 -2.040657550096511841e-01 -8.626957237720489502e-02 -1.810670047998428345e-01 4.752398729324340820e-01 -6.011506542563438416e-03 -1.466434001922607422e-01 -2.477323561906814575e-01 -4.276470839977264404e-02 3.381625935435295105e-02 1.048292890191078186e-01 -1.617364436388015747e-01 1.352595686912536621e-01 2.155562490224838257e-01 -9.145078808069229126e-02 -5.869814008474349976e-02 1.742343418300151825e-02 1.696201860904693604e-01 -1.310257613658905029e-02 -1.807037740945816040e-01
-3.056167662143707275e-01 5.656417831778526306e-02 9.413678199052810669e-02 4.777740314602851868e-02 -1.926810108125209808e-02 1.269943118095397949e-01 2.166991680860519409e-01 -2.322150468826293945e-01 1.435184329748153687e-01 3.595223128795623779e-01 -1.468332763761281967e-02 -5.060935020446777344e-02 1.502536796033382416e-02 3.221539035439491272e-02 1.832713782787322998e-01 2.472098544239997864e-02 2.143543660640716553e-01 6.781241297721862793e-02 7.797982543706893921e-02 -1.715546697378158569e-01 -1.319859176874160767e-01 3.021415174007415771e-01 -4.644632935523986816e-01 1.310501527041196823e-02 -5.056016147136688232e-02 -7.314088195562362671e-02 -1.420031487941741943e-01 1.212191358208656311e-01 2.265308648347854614e-01 1.634027808904647827e-01 -2.152844071388244629e-01 -9.478737413883209229e-02
-3.110918402671813965e-01 -1.312287175096571445e-03 1.520212292671203613e-01 -6.614495068788528442e-02 -1.710942387580871582e-02 3.818072974681854248e-01 1.196789592504501343e-01 -2.340686172246932983e-01 -2.636544592678546906e-02 -1.277707815170288086e-01 -2.124540694057941437e-02 -4.863246809691190720e-03 1.208936274051666260e-01 9.168350696563720703e-02 5.971235409379005432e-02 -6.166827678680419922e-02 1.968138515949249268e-01 3.569712936878204346e-01 2.034008502960205078e-01 -1.542568951845169067e-01 1.437487453222274780e-01 -7.011143863201141357e-02 -1.530195623636245728e-01 4.421218335628509521e-01 -2.253721505403518677e-01 -9.918708354234695435e-02 -7.093627750873565674e-02 1.019967943429946899e-01 2.285446673631668091e-01 -4.229966143611818552e-04 9.049348533153533936e-02 1.957805827260017395e-02
-2.853898406028747559e-01 1.400706823915243149e-02 4.622563719749450684e-02 -2.981696510687470436e-03 9.094064682722091675e-02 9.489303082227706909e-02 -2.585710957646369934e-02 -4.624782130122184753e-02 -1.878691278398036957e-02 1.346464385278522968e-03 -3.496642038226127625e-02 1.059905365109443665e-01 7.832906395196914673e-02 -1.554180234670639038e-01 -6.068170815706253052e-02 -3.478856086730957031e-01 3.643167912960052490e-01 3.167211413383483887e-01 8.791701495647430420e-02 -3.682672977447509766e-01 3.396675363183021545e-02 2.147273272275924683e-01 -6.735566258430480957e-02 4.659851491451263428e-01 -2.189308777451515198e-02 1.186278089880943298e-02 5.016176775097846985e-02 -1.030696779489517212e-01 1.881592869758605957e-01 3.055941313505172729e-02 -2.614615298807621002e-02 -1.794700473546981812e-01
-3.337312042713165283e-01 -1.062445417046546936e-01 1.949384510517120361e-01 -9.537678211927413940e-02 3.901185393333435059e-01 4.014455974102020264e-01 7.794658187776803970e-03 -1.910409778356552124e-01 -9.542565047740936279e-02 -2.402098476886749268e-02 -1.391271054744720459e-01 9.317616373300552368e-02 8.413121104240417480e-03 8.720778673887252808e-02 -7.977923750877380371e-02 -2.823512554168701172e-01 3.439303040504455566e-01 6.545305252075195312e-02 -6.147035863250494003e-03 -2.449556589126586914e-01 -2.140768319368362427e-01 3.422210225835442543e-03 2.083371877670288086e-01 2.042977660894393921e-01 8.182048052549362183e-02 3.941851854324340820e-02 1.258662939071655273e-01 2.358787134289741516e-02 -1.045917347073554993e-02 4.270549118518829346e-02 8.169931359589099884e-03 -9.274909645318984985e-02
-1.332229822874069214e-01 -1.303295232355594635e-02 2.926326356828212738e-02 2.318948507308959961e-01 -1.684201806783676147e-01 2.861895859241485596e-01 -1.765799969434738159e-01 -2.331397831439971924e-01 1.314437389373779297e-02 4.789738741237670183e-04 -1.351445168256759644e-01 3.623756170272827148e-01 1.283033788204193115e-01 -1.684847027063369751e-01 -7.415357977151870728e-02 -1.969852596521377563e-01 1.558890938758850098e-01 1.663097441196441650e-01 4.254839941859245300e-02 -8.423447608947753906e-02 2.369891256093978882e-01 -9.528787434101104736e-02 -3.751164376735687256e-01 -1.939160525798797607e-01 -8.476098068058490753e-03 8.864700794219970703e-03 -1.360285431146621704e-01 -1.713618338108062744e-01 2.196691036224365234e-01 -8.001963049173355103e-02 -2.152689844369888306e-01 -1.982390880584716797e-01
1.244302913546562195e-01 2.363022118806838989e-01 1.322988569736480713e-01 9.113194793462753296e-02 -1.378605216741561890e-01 2.857705056667327881e-01 -3.479617238044738770e-01 -3.540804684162139893e-01 -2.012384831905364990e-01 9.313240647315979004e-02 -2.508995821699500084e-04 -9.061601758003234863e-02 3.184320405125617981e-02 1.477235928177833557e-02 -7.954339683055877686e-02 -3.428697884082794189e-01 4.072591662406921387e-01 1.484777033329010010e-01 1.111169308423995972e-01 -1.560558229684829712e-01 1.125373244285583496e-01 -1.360434889793395996e-01 -1.010156888514757156e-02 -4.548379778861999512e-02 -3.973571956157684326e-02 1.945136338472366333e-01 7.614714652299880981e-02 -5.751596763730049133e-02 1.525464206933975220e-01 9.894747287034988403e-02 1.727531552314758301e-01 6.223825737833976746e-02
-1.977697610855102539e-01 1.211541518568992615e-01 3.404469192028045654e-01 -3.668414056301116943e-02 -5.384286865592002869e-02 2.246493399143218994e-01 -5.109028518199920654e-02 -3.431791961193084717e-01 2.684823051095008850e-02 1.973525434732437134e-01 -1.282569617033004761e-01 -2.871875762939453125e-01 1.333317756652832031e-01 -2.015203237533569336e-01 -2.608125656843185425e-02 3.594978153705596924e-02 1.856348216533660889e-01 1.340543925762176514e-01 9.760759770870208740e-02 -1.513981521129608154e-01 -1.183898597955703735e-01 -1.204691678285598755e-01 -2.848239839076995850e-01 -1.992660611867904663e-01 1.833216100931167603e-01 -1.664786189794540405e-01 -1.203135922551155090e-01 3.385876491665840149e-02 -7.313925772905349731e-02 -3.636384010314941406e-01 2.524133585393428802e-02 8.277286589145660400e-02
-8.964328467845916748e-02 1.760923266410827637e-01 1.560946553945541382e-02 -1.058508679270744324e-01 1.635313034057617188e-01 2.982573211193084717e-01 -2.194667309522628784e-01 -3.294033408164978027e-01 4.013515077531337738e-03 3.565855696797370911e-02 -2.574360668659210205e-01 -2.306451052427291870e-01 3.748272061347961426e-01 1.741688102483749390e-01 3.895094990730285645e-02 4.258503392338752747e-02 3.578616380691528320e-01 3.069515526294708252e-02 5.958719924092292786e-02 -4.514918103814125061e-02 -4.730875417590141296e-02 1.739933937788009644e-01 -6.371466070413589478e-02 2.821571193635463715e-02 -1.468249559402465820e-01 -7.863476639613509178e-04 -1.294119507074356079e-01 -5.196653306484222412e-02 3.092273175716400146e-01 2.127332240343093872e-01 -1.675788015127182007e-01 1.693655736744403839e-02
-2.552136182785034180e-01 2.193408608436584473e-01 1.292868107557296753e-01 1.213606167584657669e-02 -2.167228460311889648e-01 2.473913431167602539e-01 -7.172223180532455444e-02 -2.192609757184982300e-01 2.706905305385589600e-01 1.609220653772354126e-01 -6.783625483512878418e-02 -3.063341602683067322e-02 2.753967046737670898e-01 3.350214660167694092e-02 -2.979150414466857910e-01 -5.112364888191223145e-02 2.360317707061767578e-01 1.450455039739608765e-01 2.688658237457275391e-01 9.285844117403030396e-02 -1.223056856542825699e-02 -8.972924202680587769e-02 -8.136785030364990234e-02 -1.543663144111633301e-01 -3.406227380037307739e-02 5.241445451974868774e-02 4.423896968364715576e-02 5.012703686952590942e-02 1.984872668981552124e-01 -1.767254471778869629e-01 -2.376444190740585327e-01 -3.219743371009826660e-01
-2.255458235740661621e-01 -9.646765142679214478e-02 -3.574655205011367798e-02 1.183724328875541687e-01 2.401569187641143799e-01 2.430009543895721436e-01 -1.247688233852386475e-01 -2.988063544034957886e-02 5.237119738012552261e-03 -2.851510047912597656e-01 -1.495826989412307739e-01 7.262380421161651611e-02 -1.051704958081245422e-01 1.778830289840698242e-01 -1.293615810573101044e-02 -1.384286284446716309e-01 3.998202383518218994e-01 -1.837960183620452881e-01 2.647945880889892578e-01 -1.330203656107187271e-02 -6.012713909149169922e-02 -1.296099089086055756e-02 -2.390802651643753052e-01 1.138109043240547180e-01 7.194710522890090942e-02 -6.513637304306030273e-02 1.992660909891128540e-01 -5.632371082901954651e-02 1.353826820850372314e-01 3.189365565776824951e-01 -2.963999509811401367e-01 -1.493361443281173706e-01
-2.106744796037673950e-01 2.140412479639053345e-01 2.863135337829589844e-01 -3.293747454881668091e-02 -3.939550742506980896e-02 1.593498885631561279e-01 -2.561624720692634583e-02 8.542824536561965942e-02 1.999459713697433472e-01 1.851910203695297241e-01 -1.929976162500679493e-03 3.254536166787147522e-02 4.169462621212005615e-01 -7.892806828022003174e-02 -2.106888592243194580e-02 -1.980855911970138550e-01 2.742273807525634766e-01 -5.796450003981590271e-02 2.495984733104705811e-01 -5.475908517837524414e-02 1.377441585063934326e-01 -1.281779110431671143e-01 1.081917732954025269e-01 -7.880628108978271484e-02 -9.655756875872612000e-03 -1.120444089174270630e-01 3.044535517692565918e-01 1.218265146017074585e-01 2.508104741573333740e-01 1.102684959769248962e-01 -2.238774895668029785e-01 -2.328231632709503174e-01
3.509239852428436279e-02 -2.470187693834304810e-01 4.987422376871109009e-02 1.545578539371490479e-01 5.221453309059143066e-02 6.070016324520111084e-02 -2.476560473442077637e-01 -3.187841176986694336e-01 -1.072097346186637878e-01 3.453421592712402344e-02 1.155162900686264038e-01 4.417490959167480469e-02 1.433086991310119629e-01 -1.334029585123062134e-01 -1.091987863183021545e-01 1.835261657834053040e-02 3.695007264614105225e-01 1.699345856904983521e-01 2.384323626756668091e-01 1.803177781403064728e-02 -2.781821787357330322e-01 3.637897595763206482e-02 -1.262167394161224365e-01 -2.705052495002746582e-01 -1.211917307227849960e-02 3.265680670738220215e-01 2.992977201938629150e-01 -6.205263081938028336e-03 2.265283465385437012e-01 6.103792414069175720e-02 -1.439152956008911133e-01 -2.949871867895126343e-02
-1.349084824323654175e-01 -1.367841958999633789e-01 1.317342668771743774e-01 -1.320981830358505249e-01 3.421188518404960632e-02 -2.170011401176452637e-02 -9.546400606632232666e-02 -1.226273626089096069e-01 3.893278911709785461e-02 6.552697625011205673e-03 -1.394167542457580566e-01 -4.622774943709373474e-02 1.908483356237411499e-01 -1.645918637514114380e-01 -2.799639701843261719e-01 1.489492654800415039e-01 3.560611009597778320e-01 -2.110317945480346680e-01 1.874221712350845337e-01 -1.986767649650573730e-01 -1.521797329187393188e-01 -2.848224937915802002e-01 -1.628513932228088379e-01 5.074533168226480484e-03 2.797991335391998291e-01 2.798281610012054443e-01 -1.989289969205856323e-01 5.040886625647544861e-02 3.527126610279083252e-01 1.142097190022468567e-01 -4.311982914805412292e-02 -2.290737628936767578e-02
-2.642740607261657715e-01 -6.856036931276321411e-02 3.067751228809356689e-02 -1.702080368995666504e-01 4.554458856582641602e-01 1.627808660268783569e-01 -1.636436134576797485e-01 4.563265666365623474e-02 -5.818072706460952759e-02 8.672318607568740845e-02 4.878187924623489380e-02 1.454257685691118240e-02 2.903724089264869690e-03 -7.358708232641220093e-02 -2.509194314479827881e-01 1.062115933746099472e-02 4.208261668682098389e-01 4.918830841779708862e-02 4.138834774494171143e-02 -3.467539548873901367e-01 -8.569804579019546509e-02 -9.188713878393173218e-02 -7.213284075260162354e-02 1.492148041725158691e-01 1.278047710657119751e-01 2.717709541320800781e-01 -1.393835842609405518e-01 2.449016552418470383e-03 1.450620144605636597e-01 7.670482993125915527e-02 -2.334213703870773315e-01 -1.224838197231292725e-01
-8.899228274822235107e-02 7.749225199222564697e-02 1.303844153881072998e-01 -2.228746563196182251e-01 -3.530206382274627686e-01 4.853838384151458740e-01 2.046319842338562012e-01 -1.635306626558303833e-01 8.536269515752792358e-02 -7.028245180845260620e-02 4.630228877067565918e-02 -2.520768642425537109e-01 1.276886165142059326e-01 -1.431457400321960449e-01 -1.283249855041503906e-01 -1.546885818243026733e-01 1.966049373149871826e-01 -6.273115426301956177e-02 4.117566943168640137e-01 3.978097066283226013e-02 -7.834400236606597900e-02 -1.252137217670679092e-02 -6.403350830078125000e-02 9.249043464660644531e-02 1.378530710935592651e-01 2.096284180879592896e-02 -5.344468727707862854e-02 2.346349507570266724e-01 1.372599899768829346e-01 -2.438033930957317352e-02 -3.088677488267421722e-02 -7.109667360782623291e-02
-5.637530609965324402e-02 9.728283435106277466e-02 2.684351205825805664e-01 1.067345365881919861e-01 1.087183058261871338e-01 2.657405734062194824e-01 2.661764025688171387e-01 -1.726943254470825195e-01 2.427499145269393921e-01 2.305067032575607300e-01 -2.124098539352416992e-01 9.128208458423614502e-02 1.395957320928573608e-01 -1.981480419635772705e-01 4.612131509929895401e-03 1.773078590631484985e-01 3.570315539836883545e-01 1.018643006682395935e-01 4.658075571060180664e-01 -1.046399846673011780e-01 -1.527061015367507935e-01 7.454983890056610107e-02 -8.465600758790969849e-02 1.935371756553649902e-02 -7.671274989843368530e-02 7.993113249540328979e-02 1.045100018382072449e-01 1.861278340220451355e-02 -1.422276161611080170e-02 2.092056721448898315e-02 1.762280911207199097e-01 8.744144439697265625e-02
-1.134727299213409424e-01 -2.441638521850109100e-02 -1.724802851676940918e-01 1.203745752573013306e-01 1.518760025501251221e-01 2.954145967960357666e-01 -1.331648826599121094e-01 -5.777794495224952698e-02 1.296457052230834961e-01 1.162222102284431458e-01 -1.816983073949813843e-01 -4.662276431918144226e-02 2.838602364063262939e-01 -3.623395785689353943e-02 5.656806752085685730e-02 -1.222314313054084778e-01 1.430405676364898682e-01 4.914587438106536865e-01 1.203949470072984695e-02 -1.092447806149721146e-02 -2.095976024866104126e-01 -1.783598214387893677e-01 1.234348267316818237e-01 1.880278252065181732e-02 2.329917848110198975e-01 1.398865282535552979e-01 -1.608335524797439575e-01 2.115588933229446411e-01 3.273196518421173096e-01 8.835796266794204712e-02 -9.437611699104309082e-02 -1.530606150627136230e-01
-1.160126477479934692e-01 1.654034703969955444e-01 2.780466377735137939e-01 -1.761279702186584473e-01 7.027500867843627930e-02 3.281581103801727295e-01 5.038229376077651978e-02 -1.447586417198181152e-01 1.198046095669269562e-02 -4.066274315118789673e-02 -2.099011987447738647e-01 -2.650674283504486084e-01 4.943877831101417542e-02 -2.552239783108234406e-02 1.493423432111740112e-02 -3.573839664459228516e-01 2.434730976819992065e-01 -8.272558450698852539e-02 4.083882570266723633e-01 3.864445537328720093e-02 2.815114557743072510e-01 -4.092100262641906738e-02 -6.905554980039596558e-02 2.238283008337020874e-01 -1.180610954761505127e-01 6.452521681785583496e-02 7.166486978530883789e-02 1.676207631826400757e-01 1.644413024187088013e-01 -1.208933144807815552e-01 5.527005344629287720e-02 -3.660890832543373108e-02
-2.904308140277862549e-01 -2.560273930430412292e-02 1.838921606540679932e-01 1.612863689661026001e-01 2.468550950288772583e-01 -9.036512672901153564e-02 8.665676414966583252e-02 -1.996460407972335815e-01 3.146151453256607056e-02 1.276710331439971924e-01 3.232445567846298218e-03 -1.395463347434997559e-01 -1.422771960496902466e-01 -3.827635198831558228e-02 1.968615651130676270e-01 -2.615211009979248047e-01 2.062889039516448975e-01 2.648448646068572998e-01 2.970686256885528564e-01 1.876688003540039062e-01 -3.000035285949707031e-01 2.916507124900817871e-01 -1.202620565891265869e-01 -1.092581972479820251e-01 -7.524302601814270020e-02 -5.083290860056877136e-02 1.115944981575012207e-01 1.651540398597717285e-01 2.225765734910964966e-01 7.774120569229125977e-02 -1.778966486454010010e-01 -1.512764580547809601e-02
-9.086440503597259521e-02 -5.930392816662788391e-02 1.785836666822433472e-01 2.037556841969490051e-03 2.396475337445735931e-02 5.122903585433959961e-01 -5.305841565132141113e-02 -2.803987264633178711e-01 -1.987574696540832520e-01 1.414161622524261475e-01 -1.577067077159881592e-01 -6.152745708823204041e-02 1.667083054780960083e-01 -2.595461905002593994e-01 -6.817778944969177246e-02 -5.216070637106895447e-02 2.517842650413513184e-01 -3.312059119343757629e-02 9.020330756902694702e-02 -3.019096143543720245e-02 -1.541387885808944702e-01 -2.736326158046722412e-01 -2.723090648651123047e-01 -1.796403676271438599e-01 1.754660010337829590e-01 1.145346388220787048e-01 1.673154532909393311e-01 -3.401663526892662048e-02 -1.043327525258064270e-01 -2.266669124364852905e-01 7.923550903797149658e-02 3.154034912586212158e-02
-9.748367965221405029e-02 -2.830172702670097351e-02 2.374594658613204956e-01 1.034204568713903427e-02 8.289895206689834595e-02 -1.702853478491306305e-02 -1.087216511368751526e-01 -3.904821872711181641e-01 6.329070776700973511e-02 -1.375158727169036865e-01 -2.868244349956512451e-01 2.753869295120239258e-01 -1.846426725387573242e-02 -1.903723627328872681e-01 5.743829533457756042e-02 -2.750673592090606689e-01 4.041124284267425537e-01 1.430745124816894531e-01 -6.256794184446334839e-02 -9.877088665962219238e-02 -3.504282562062144279e-03 -1.940304413437843323e-02 -7.058168202638626099e-02 2.190867215394973755e-01 -2.694624848663806915e-02 4.611041396856307983e-02 1.632411330938339233e-01 1.533223837614059448e-01 -1.024537011981010437e-01 6.175869330763816833e-02 -2.805193960666656494e-01 -2.614380717277526855e-01
-2.619319856166839600e-01 -2.279762551188468933e-02 2.181145995855331421e-01 5.604252219200134277e-03 -2.446982860565185547e-01 2.461341023445129395e-01 2.079854756593704224e-01 -2.949251532554626465e-01 3.847176209092140198e-02 3.116836398839950562e-02 -2.111357152462005615e-01 -9.144207090139389038e-02 1.620790362358093262e-01 9.936419874429702759e-02 3.864633617922663689e-03 -2.615873813629150391e-01 9.555343538522720337e-02 2.306959629058837891e-01 9.488166868686676025e-02 -2.483209967613220215e-01 2.815512716770172119e-01 1.266035437583923340e-01 -2.157812379300594330e-02 7.146054506301879883e-02 2.466914057731628418e-01 -1.550988759845495224e-02 5.788439139723777771e-02 2.405123263597488403e-01 -1.410418003797531128e-01 2.480841241776943207e-02 -2.613771557807922363e-01 1.660786271095275879e-01
8.573455363512039185e-02 2.053322196006774902e-01 5.431581288576126099e-02 -8.971778303384780884e-02 1.832192689180374146e-01 3.039897792041301727e-02 -5.866216961294412613e-03 -3.322033584117889404e-01 1.385526657104492188e-01 -5.567643791437149048e-03 -1.764174997806549072e-01 8.026003837585449219e-03 1.016161292791366577e-01 -1.739960610866546631e-01 1.197663098573684692e-01 -6.847020704299211502e-03 4.335236251354217529e-01 3.278518319129943848e-01 3.927641808986663818e-01 -1.316210329532623291e-01 -3.114075958728790283e-02 -2.561604082584381104e-01 1.170978993177413940e-01 -9.439244121313095093e-02 4.332596063613891602e-02 1.502078622579574585e-01 1.167898550629615784e-01 -1.099962070584297180e-01 1.165992841124534607e-01 9.317761659622192383e-02 -2.394617795944213867e-01 5.630443990230560303e-02
-1.578012853860855103e-01 -3.017843365669250488e-01 1.171220615506172180e-01 2.226815819740295410e-01 3.876740857958793640e-02 7.105963677167892456e-02 -5.921327322721481323e-02 6.861715763807296753e-02 3.563734143972396851e-02 1.751923561096191406e-01 1.097453981637954712e-01 8.165319263935089111e-02 1.618271023035049438e-01 6.320753693580627441e-02 -7.371564209461212158e-02 -1.850394457578659058e-01 3.199718892574310303e-01 3.367855250835418701e-01 3.007113337516784668e-01 -1.799723058938980103e-01 -2.296957932412624359e-02 -4.700940847396850586e-02 -4.041025042533874512e-02 -3.117393553256988525e-01 9.317234903573989868e-02 -1.582478880882263184e-01 -2.046335674822330475e-02 3.056458234786987305e-01 4.519747104495763779e-03 1.116895601153373718e-01 -2.328653037548065186e-01 -2.257530540227890015e-01
-3.851523995399475098e-01 -9.914052486419677734e-02 2.526491880416870117e-01 -4.099979996681213379e-02 1.137000992894172668e-01 2.712693512439727783e-01 -1.914173364639282227e-01 -4.452050477266311646e-02 -1.359105259180068970e-01 -2.071309238672256470e-01 -1.745565086603164673e-01 -6.719674449414014816e-03 -1.845370978116989136e-01 -2.659514248371124268e-01 5.961645860224962234e-03 -2.192191928625106812e-01 3.363175988197326660e-01 4.778498783707618713e-02 -7.862636446952819824e-02 -1.501365453004837036e-01 -3.867896972224116325e-03 2.077504992485046387e-01 -1.452746689319610596e-01 -9.020845592021942139e-02 2.311703413724899292e-01 -1.299054473638534546e-01 1.606858521699905396e-01 2.391325682401657104e-01 5.336450412869453430e-03 1.437291353940963745e-01 -1.207042951136827469e-02 1.254068017005920410e-01
-6.700696051120758057e-02 -1.945129334926605225e-01 9.434556961059570312e-02 6.841510534286499023e-02 -9.456672519445419312e-02 2.087010741233825684e-01 1.709184348583221436e-01 -4.441066086292266846e-01 8.832945674657821655e-02 1.272889226675033569e-01 4.123603552579879761e-02 -3.812206536531448364e-02 1.608766466379165649e-01 4.945511370897293091e-02 1.216969788074493408e-01 -9.779328852891921997e-02 1.657627820968627930e-01 1.511416286230087280e-01 2.564736604690551758e-01 -1.608267426490783691e-01 9.857448935508728027e-02 -1.844360381364822388e-01 -2.239402681589126587e-01 -2.421999871730804443e-01 -1.750688105821609497e-01 -2.148902714252471924e-01 8.797716349363327026e-02 2.107641100883483887e-01 3.647877648472785950e-02 -2.273492962121963501e-01 -3.105982542037963867e-01 -1.109249666333198547e-01
[truncated: 3,271,327 more chars]
