# Supplementary material for: The Language of Innovation
Source: PLoS One. 2020 Apr 30;15(4):e0230107. doi: 10.1371/journal.pone.0230107 (PMC7194493; doi:10.1371/journal.pone.0230107)
Supplement: S6 File — (GZ) [file pone.0230107.s006.tar.gz › 1984-1988/V2Run_28_VS_4500_embeddings1984-1988ED32.txt]

1.520755887031555176e-01 1.106490045785903931e-01 1.129196360707283020e-01 7.016892731189727783e-02 -4.386680722236633301e-01 1.051022261381149292e-01 -7.540979236364364624e-02 5.001959949731826782e-02 -7.719617336988449097e-02 3.180921673774719238e-01 -7.133553177118301392e-02 -1.847923099994659424e-01 -2.916063554584980011e-02 -3.835393786430358887e-01 -8.240200579166412354e-03 1.546499505639076233e-02 4.670539870858192444e-03 8.196761459112167358e-02 -2.238499075174331665e-01 -2.642563544213771820e-02 2.045752853155136108e-02 3.740368410944938660e-02 4.374424219131469727e-01 6.526153534650802612e-02 -2.261849641799926758e-01 2.963137924671173096e-01 5.774360522627830505e-02 1.312237679958343506e-01 7.240499556064605713e-02 2.254212740808725357e-03 4.995777457952499390e-02 1.356949955224990845e-01
3.185780048370361328e-01 1.505575478076934814e-01 -7.575651258230209351e-02 1.402330845594406128e-01 -2.391577810049057007e-01 -1.872574985027313232e-01 -8.251393586397171021e-02 -1.641762554645538330e-01 -7.625070959329605103e-02 3.112085759639739990e-01 -3.808484598994255066e-02 1.936852782964706421e-01 -1.621601730585098267e-02 -1.807848662137985229e-01 5.837310105562210083e-02 1.017171144485473633e-02 2.732987701892852783e-01 2.330750375986099243e-01 -1.457190364599227905e-01 -1.525980681180953979e-01 1.146276388317346573e-02 1.584106385707855225e-01 9.409044682979583740e-02 3.402661904692649841e-02 -3.557043671607971191e-01 -7.388783991336822510e-02 -9.621220640838146210e-03 -4.429466277360916138e-02 2.544689774513244629e-01 6.590475887060165405e-02 1.990314275026321411e-01 3.078992366790771484e-01
-1.864323019981384277e-02 -7.542363554239273071e-02 -1.755754053592681885e-01 -7.962357252836227417e-02 -5.266972780227661133e-01 -1.740635782480239868e-01 -1.374629884958267212e-01 -1.334595400840044022e-02 -8.238779008388519287e-02 1.659461706876754761e-01 -8.852718770503997803e-02 -7.575149647891521454e-03 1.130101010203361511e-01 -1.169926375150680542e-01 2.011724263429641724e-01 -1.319961100816726685e-01 -1.467175781726837158e-01 2.603602595627307892e-02 -2.368139773607254028e-01 -4.711089730262756348e-01 1.013618335127830505e-01 2.778630144894123077e-02 -3.770329803228378296e-02 -1.540880352258682251e-01 -2.014342546463012695e-01 -1.929644495248794556e-01 7.480984181165695190e-02 3.412264212965965271e-02 1.537442356348037720e-01 1.893103718757629395e-01 -9.472491592168807983e-02 1.182485446333885193e-01
3.242999315261840820e-01 1.154090166091918945e-01 3.239077702164649963e-02 2.962592542171478271e-01 -3.431436717510223389e-01 -2.158786207437515259e-01 -3.620301559567451477e-02 1.518002748489379883e-01 -7.658971846103668213e-02 -7.511705160140991211e-02 2.354838699102401733e-01 1.681739389896392822e-01 3.383380174636840820e-01 -3.072762191295623779e-01 2.128860354423522949e-01 3.048960678279399872e-02 1.036729440093040466e-01 2.362258881330490112e-01 -4.641391709446907043e-02 4.855525493621826172e-02 1.731032691895961761e-02 2.411420643329620361e-02 2.479062229394912720e-02 -1.664950102567672729e-01 -2.047326713800430298e-01 2.400468289852142334e-02 -2.918281964957714081e-02 -4.511940851807594299e-02 3.145602047443389893e-01 -1.771871186792850494e-02 -8.117371797561645508e-02 4.574025049805641174e-02
6.070565059781074524e-02 -6.662558764219284058e-02 -3.021468818187713623e-01 1.160904318094253540e-01 -1.937733292579650879e-01 -1.322805136442184448e-01 3.660171525552868843e-03 -1.407693922519683838e-01 -7.165940105915069580e-02 1.444283872842788696e-01 -2.027655765414237976e-02 8.041741326451301575e-03 3.261416256427764893e-01 -1.999191194772720337e-01 2.863385081291198730e-01 1.393330544233322144e-01 3.817072510719299316e-02 1.629168093204498291e-01 -8.559043519198894501e-03 -2.936487495899200439e-01 1.111687943339347839e-01 -6.451430171728134155e-02 2.767804563045501709e-01 -3.147516548633575439e-01 -2.692383527755737305e-01 2.181756496429443359e-01 -5.853484943509101868e-02 -2.421365231275558472e-01 1.566744446754455566e-01 -7.966870069503784180e-02 -7.030000537633895874e-02 -1.163608953356742859e-01
2.341619879007339478e-01 1.478917598724365234e-01 -2.709057331085205078e-01 2.392686158418655396e-01 -2.070112228393554688e-01 -1.224188953638076782e-01 -6.640341877937316895e-02 -3.831382468342781067e-02 1.171834096312522888e-01 6.191445142030715942e-02 4.339488223195075989e-02 -3.546022996306419373e-02 -6.409542262554168701e-02 -2.769280970096588135e-01 4.112391471862792969e-01 1.318563222885131836e-01 5.274416878819465637e-02 2.786684781312942505e-02 -3.649097681045532227e-01 -9.697857499122619629e-02 -3.001921623945236206e-02 -5.551877990365028381e-02 1.800767928361892700e-01 -3.281431496143341064e-01 -3.007591366767883301e-01 6.840982288122177124e-02 1.198193728923797607e-01 -1.230803434737026691e-03 -5.695005878806114197e-02 9.891122579574584961e-02 -9.466294944286346436e-02 1.387044340372085571e-01
-2.911474183201789856e-02 2.246017567813396454e-02 -1.796854138374328613e-01 1.126980632543563843e-01 -2.471231073141098022e-01 -3.154270648956298828e-01 1.595838218927383423e-01 -7.280371338129043579e-02 -6.168393418192863464e-02 3.813042938709259033e-01 1.810934096574783325e-01 -1.062105223536491394e-01 -1.622617058455944061e-02 -3.636548519134521484e-01 4.095268845558166504e-01 2.785184048116207123e-02 -1.468313187360763550e-01 -2.811925113201141357e-02 -1.854376494884490967e-02 -3.379468023777008057e-01 3.511988371610641479e-02 1.350399404764175415e-01 1.556431949138641357e-01 2.545175515115261078e-02 -2.358845323324203491e-01 5.622062087059020996e-02 -6.802606396377086639e-03 4.504472389817237854e-02 1.143393889069557190e-01 9.424415230751037598e-02 3.872257843613624573e-02 -4.982765018939971924e-02
1.736396551132202148e-01 9.873057156801223755e-02 3.670313954353332520e-02 2.409796118736267090e-01 -2.824096679687500000e-01 -4.141824692487716675e-02 -1.908991783857345581e-01 8.057688176631927490e-02 5.020175501704216003e-02 1.046558395028114319e-01 6.716443598270416260e-02 2.133710533380508423e-01 2.791459262371063232e-01 -1.422391533851623535e-01 4.293961524963378906e-01 -2.066250741481781006e-01 8.764194697141647339e-02 1.782367080450057983e-01 -1.159477755427360535e-01 4.887569695711135864e-02 -1.872355639934539795e-01 1.789665818214416504e-01 2.112480700016021729e-01 8.976510167121887207e-02 -3.007350265979766846e-01 -7.224190980195999146e-02 2.652204334735870361e-01 1.371116489171981812e-01 1.256067603826522827e-01 8.508783765137195587e-03 9.061238914728164673e-02 6.018750369548797607e-02
1.060405448079109192e-01 3.828524947166442871e-01 -7.645709440112113953e-03 2.101664096117019653e-01 -3.367445766925811768e-01 -2.310324311256408691e-01 3.454954922199249268e-02 -9.204676747322082520e-02 2.026940882205963135e-02 6.535320729017257690e-02 1.774931550025939941e-01 1.877588778734207153e-01 1.841329038143157959e-01 -2.372796386480331421e-01 3.442275524139404297e-01 1.988892257213592529e-02 -1.464471369981765747e-01 1.942237764596939087e-01 -4.747242480516433716e-02 4.145248234272003174e-02 -2.780465036630630493e-02 1.741535961627960205e-01 3.245236277580261230e-01 -1.185749694705009460e-01 -7.638382725417613983e-03 9.555000066757202148e-02 -7.289374247193336487e-03 -7.920981943607330322e-02 2.218590378761291504e-01 -2.472410053014755249e-01 -2.852351963520050049e-02 -2.606917358934879303e-02
-1.790138706564903259e-02 4.649038985371589661e-02 7.214594632387161255e-02 2.368893027305603027e-01 -1.665412038564682007e-01 9.828446805477142334e-02 -2.645704746246337891e-01 -1.663664579391479492e-01 -2.290101349353790283e-01 -6.774062663316726685e-02 1.449121348559856415e-02 -1.727664656937122345e-02 4.052838683128356934e-02 -3.654788434505462646e-01 -1.066382899880409241e-01 -1.937855333089828491e-01 1.392460521310567856e-02 1.577304452657699585e-01 1.763990074396133423e-01 -3.892866373062133789e-01 1.890740841627120972e-01 2.150815278291702271e-01 1.807890236377716064e-01 -2.822831571102142334e-01 -2.944443225860595703e-01 1.022846922278404236e-01 -1.802012175321578979e-01 -1.958886347711086273e-02 -7.917741686105728149e-02 1.312824636697769165e-01 -4.808543622493743896e-02 3.869507461786270142e-02
3.208273053169250488e-01 1.113731041550636292e-01 7.634335756301879883e-02 4.938624799251556396e-02 -2.685907781124114990e-01 -4.009908065199851990e-02 -7.724475860595703125e-02 -7.994400709867477417e-02 -3.404326736927032471e-02 2.809859998524188995e-02 -1.796866208314895630e-01 2.420157790184020996e-01 6.120523437857627869e-02 -1.742295324802398682e-01 1.124426946043968201e-01 -1.471056342124938965e-01 7.296872884035110474e-02 1.989112049341201782e-01 -2.357923686504364014e-01 -1.488305926322937012e-01 -2.507100403308868408e-01 1.570629924535751343e-01 2.434107810258865356e-01 7.015021890401840210e-02 -5.119898915290832520e-01 1.105446144938468933e-01 2.251383662223815918e-01 -1.328075379133224487e-01 7.791363447904586792e-02 -3.042142139747738838e-03 -5.472837388515472412e-02 -5.488445237278938293e-02
4.086105823516845703e-01 -1.176125183701515198e-01 -2.440006136894226074e-01 1.874150484800338745e-01 -1.003795340657234192e-01 5.731596797704696655e-02 -2.603510627523064613e-03 2.811314724385738373e-02 -2.437569797039031982e-01 3.057900667190551758e-01 1.828816831111907959e-01 -9.029923379421234131e-02 2.438437193632125854e-01 8.686233311891555786e-02 1.328150033950805664e-01 -2.121772915124893188e-01 5.249192472547292709e-03 1.456270962953567505e-01 -2.063005231320858002e-02 -2.782368361949920654e-01 -6.125808879733085632e-02 1.289757788181304932e-01 2.177465111017227173e-01 3.301435150206089020e-03 -2.811280488967895508e-01 -1.086420044302940369e-01 2.372439652681350708e-01 1.927654147148132324e-01 1.956504397094249725e-02 -1.335995346307754517e-01 -1.021815314888954163e-01 7.973168790340423584e-02
5.719888489693403244e-03 3.788121789693832397e-02 2.305639237165451050e-01 9.390529245138168335e-02 -1.949815154075622559e-01 -9.394750744104385376e-02 -1.990792602300643921e-01 8.410523831844329834e-02 1.017711237072944641e-01 -4.507472738623619080e-02 2.856293022632598877e-01 -3.053847327828407288e-02 1.083696261048316956e-01 -4.022806584835052490e-01 2.933821976184844971e-01 4.868998378515243530e-02 3.083795309066772461e-01 2.053053230047225952e-01 1.653298437595367432e-01 -2.701731920242309570e-01 -1.291890144348144531e-01 -4.178670048713684082e-02 2.792053222656250000e-01 -1.383894234895706177e-01 -2.456901371479034424e-01 1.817592829465866089e-01 1.958313398063182831e-02 1.060501635074615479e-01 1.608358621597290039e-01 1.957482658326625824e-02 -2.529605850577354431e-02 3.225971758365631104e-02
2.226258814334869385e-01 -6.212009117007255554e-02 8.085772395133972168e-02 1.142288669943809509e-01 -3.482466042041778564e-01 3.119434975087642670e-02 9.086704999208450317e-02 5.036706477403640747e-02 -1.628161072731018066e-01 2.639804780483245850e-01 3.869622573256492615e-02 2.260298579931259155e-01 3.263135254383087158e-01 -3.101812005043029785e-01 1.894145756959915161e-01 -1.757258027791976929e-01 4.395280405879020691e-02 -4.358074814081192017e-02 1.191448941826820374e-01 -4.060375988483428955e-01 4.557492677122354507e-03 -1.532448679208755493e-01 -5.027958378195762634e-02 -2.144249379634857178e-01 -2.690447866916656494e-01 -3.176828846335411072e-03 3.471618518233299255e-02 9.736724197864532471e-02 1.513887047767639160e-01 3.484749421477317810e-02 1.158151775598526001e-01 -1.368939317762851715e-02
7.512164860963821411e-02 2.188154011964797974e-01 -7.899282127618789673e-02 3.526391088962554932e-01 -3.524302244186401367e-01 -5.077369511127471924e-02 -1.986463963985443115e-01 -1.888079009950160980e-02 -5.407933145761489868e-02 -4.682511836290359497e-02 1.241158843040466309e-01 -6.394515931606292725e-02 2.318651229143142700e-01 -2.237011790275573730e-01 2.279578894376754761e-02 1.908733695745468140e-01 -1.210458874702453613e-01 1.849504113197326660e-01 9.871551394462585449e-02 -3.063499927520751953e-01 2.805035710334777832e-01 -6.121086329221725464e-02 1.413339972496032715e-01 5.739940702915191650e-02 -7.914843410253524780e-02 3.774546086788177490e-01 -1.365006864070892334e-01 1.217914372682571411e-01 -1.918786903843283653e-03 -6.439261138439178467e-02 -1.907968074083328247e-01 5.481945723295211792e-02
-6.315460056066513062e-02 4.649402573704719543e-02 -1.285955756902694702e-01 3.410917222499847412e-01 -2.680722177028656006e-01 -7.792276144027709961e-02 7.974500209093093872e-02 -4.795582219958305359e-02 -1.171743273735046387e-01 -4.075726494193077087e-03 2.082075327634811401e-01 2.992666363716125488e-01 1.849470734596252441e-01 -4.585063830018043518e-02 3.063016533851623535e-01 -1.212281882762908936e-01 1.533318459987640381e-01 7.949131727218627930e-02 -2.353397458791732788e-01 -1.493104100227355957e-01 -1.352436840534210205e-01 1.377149224281311035e-01 2.306587547063827515e-01 1.581718912348151207e-03 -4.715891182422637939e-01 3.711340948939323425e-02 5.751450359821319580e-02 -2.855942025780677795e-02 8.697767555713653564e-02 -2.110520601272583008e-01 -3.458568453788757324e-02 -6.100847944617271423e-02
1.663062870502471924e-01 -2.059643417596817017e-01 -2.385831475257873535e-01 1.519721746444702148e-01 -3.094110190868377686e-01 -5.916539207100868225e-02 -1.499792933464050293e-01 7.889451831579208374e-02 4.959176480770111084e-02 3.646641671657562256e-01 8.756195008754730225e-02 -8.170907944440841675e-02 1.161247715353965759e-01 -1.220892816781997681e-01 9.795457124710083008e-02 -1.839352101087570190e-01 1.944610625505447388e-01 1.774156242609024048e-01 2.336583472788333893e-02 -3.419531583786010742e-01 -1.717792302370071411e-01 1.767614036798477173e-01 2.149964570999145508e-01 -1.705588698387145996e-01 -3.608803451061248779e-02 -1.039456948637962341e-01 2.083846926689147949e-01 1.140556931495666504e-01 -4.797812178730964661e-02 -1.749677956104278564e-01 1.367358267307281494e-01 2.395011335611343384e-01
2.153465598821640015e-01 3.810342550277709961e-01 1.985305547714233398e-01 6.888742744922637939e-02 -2.432027310132980347e-01 1.557745039463043213e-02 7.475198805332183838e-02 2.810153365135192871e-01 -9.289909154176712036e-02 2.361867576837539673e-01 4.271550569683313370e-03 -4.468094557523727417e-02 5.441836640238761902e-02 -1.077752634882926941e-01 2.137789130210876465e-01 -2.402707189321517944e-01 2.337619960308074951e-01 1.023678854107856750e-01 -1.491962075233459473e-01 -4.011689126491546631e-01 -9.942102432250976562e-02 -3.652698546648025513e-02 4.470692947506904602e-02 -1.663194447755813599e-01 8.896245062351226807e-02 7.963276654481887817e-02 1.074311789125204086e-02 -1.845934195443987846e-03 3.266539573669433594e-01 -1.241376325488090515e-01 -3.934107348322868347e-02 9.305430203676223755e-02
3.368142247200012207e-02 2.598296105861663818e-01 2.911041378974914551e-01 2.254181355237960815e-02 -3.733299970626831055e-01 1.598929315805435181e-01 5.994196608662605286e-02 1.329121142625808716e-01 2.859679982066154480e-02 3.930347561836242676e-01 -2.637277357280254364e-02 5.158182978630065918e-02 1.360244452953338623e-01 -3.744232654571533203e-01 2.006972208619117737e-02 -1.146986410021781921e-01 3.984367474913597107e-02 2.033916264772415161e-01 3.402493521571159363e-02 -1.248042099177837372e-02 1.109638065099716187e-02 2.836183607578277588e-01 1.239702031016349792e-01 -5.112904310226440430e-02 1.152557437308132648e-03 1.741780489683151245e-01 -1.427861601114273071e-01 -1.448774784803390503e-01 -1.025354564189910889e-01 -7.326662540435791016e-02 -2.828743159770965576e-01 1.362709999084472656e-01
1.158546190708875656e-02 1.000841856002807617e-01 8.711022324860095978e-03 1.522266566753387451e-01 -1.998362541198730469e-01 -6.121581792831420898e-02 -4.581181332468986511e-02 1.329534649848937988e-01 2.003501951694488525e-01 2.902746200561523438e-01 -1.378144174814224243e-01 3.195359408855438232e-01 3.116618096828460693e-01 -3.251088857650756836e-01 2.407552450895309448e-01 -1.578501164913177490e-01 -2.234058082103729248e-02 1.047771349549293518e-01 -3.421028852462768555e-01 -4.698601737618446350e-02 1.283767819404602051e-01 5.962137505412101746e-02 2.575483024120330811e-01 -7.983629405498504639e-02 -1.195875108242034912e-01 7.455287873744964600e-02 8.565131574869155884e-02 -4.464454948902130127e-02 2.713052630424499512e-01 -1.920096874237060547e-01 -3.609267622232437134e-02 8.667981624603271484e-02
1.391375623643398285e-02 -8.611580729484558105e-02 1.134722381830215454e-01 1.046771928668022156e-01 -4.768559336662292480e-01 -2.532905340194702148e-01 -7.570305466651916504e-02 1.744423508644104004e-01 -1.516492962837219238e-01 8.620181120932102203e-03 -3.031411208212375641e-02 1.057761237025260925e-01 1.777617037296295166e-01 -1.173918321728706360e-01 4.670561254024505615e-01 6.784407049417495728e-02 1.615775227546691895e-01 3.885705396533012390e-02 4.120138287544250488e-02 -1.452143341302871704e-01 6.929560005664825439e-02 -4.209551960229873657e-02 2.685596048831939697e-01 -2.020378410816192627e-01 -1.524558663368225098e-01 8.458694815635681152e-02 2.355748862028121948e-01 1.326208114624023438e-01 2.159679532051086426e-01 -1.143931970000267029e-01 5.595310032367706299e-02 3.585033118724822998e-02
-7.117965817451477051e-02 -1.704136729240417480e-01 -5.557506158947944641e-02 1.928126811981201172e-01 -8.470971882343292236e-02 -1.363986581563949585e-01 -3.131010383367538452e-02 6.626392900943756104e-02 2.635597586631774902e-01 3.478757739067077637e-01 -3.637619689106941223e-02 -2.668445371091365814e-02 1.407496184110641479e-01 -2.891800701618194580e-01 3.113217651844024658e-01 1.121130734682083130e-01 -6.014385446906089783e-02 3.403143882751464844e-01 6.357240676879882812e-02 -1.318314224481582642e-01 4.207674786448478699e-02 1.029217317700386047e-01 1.825153231620788574e-01 -2.807675898075103760e-01 -3.166728019714355469e-01 1.258924752473831177e-01 -7.588167488574981689e-02 9.242821484804153442e-03 2.986074984073638916e-01 4.788847267627716064e-02 -9.066600352525711060e-02 4.495612904429435730e-02
-4.151905700564384460e-02 1.026683226227760315e-01 -2.481682002544403076e-01 2.592550516128540039e-01 -4.108462333679199219e-01 1.680371016263961792e-01 -1.696182042360305786e-01 -9.339498728513717651e-02 -1.503649204969406128e-01 7.071964442729949951e-02 -1.073792353272438049e-01 -9.975794702768325806e-02 3.921985998749732971e-02 2.584251463413238525e-01 2.763030230998992920e-01 -2.553291320800781250e-01 1.846066862344741821e-01 2.330832928419113159e-01 -1.870114170014858246e-02 1.746290475130081177e-01 -9.588070958852767944e-02 1.580774933099746704e-01 2.045751512050628662e-01 -3.526138663291931152e-01 2.837703004479408264e-02 4.957204312086105347e-02 5.494384840130805969e-02 9.546852856874465942e-02 3.610762953758239746e-02 9.176740050315856934e-02 -3.122270293533802032e-02 1.405085176229476929e-01
-6.472659856081008911e-02 3.041297383606433868e-02 -2.220571227371692657e-02 4.799988865852355957e-02 -3.333940505981445312e-01 -1.743222922086715698e-01 1.399939805269241333e-01 1.693973839282989502e-01 1.246517226099967957e-01 1.156640872359275818e-01 6.536511331796646118e-02 7.843903452157974243e-02 1.922335475683212280e-02 -3.255537748336791992e-01 2.350293546915054321e-01 -1.634589135646820068e-01 2.369075864553451538e-01 4.875748232007026672e-02 8.485713601112365723e-02 -7.031770795583724976e-02 7.210309058427810669e-02 -7.236366719007492065e-02 2.351027876138687134e-01 -1.271020025014877319e-01 -1.245741918683052063e-01 -2.825602516531944275e-02 -2.854202985763549805e-01 -1.299759894609451294e-01 8.400106430053710938e-02 -1.061228513717651367e-01 -4.097002446651458740e-01 3.481970727443695068e-01
8.468016237020492554e-02 1.707793213427066803e-03 1.988496817648410797e-02 8.353696763515472412e-02 -1.148018240928649902e-01 -3.847925737500190735e-02 6.278066337108612061e-02 1.022338867187500000e-01 -2.035616785287857056e-01 -3.559440141543745995e-03 8.386256545782089233e-02 1.360587477684020996e-01 1.545545160770416260e-01 -2.180165052413940430e-01 2.207638323307037354e-01 -2.608896493911743164e-01 1.884833127260208130e-01 1.732784956693649292e-01 -4.702129065990447998e-01 7.160825654864311218e-03 -1.291664242744445801e-01 -8.679275959730148315e-02 2.808185219764709473e-01 -3.155599832534790039e-01 -1.904784142971038818e-01 -5.721808224916458130e-02 -1.674506813287734985e-01 -3.925749659538269043e-02 2.707002758979797363e-01 1.252770572900772095e-01 2.250679284334182739e-01 5.534933134913444519e-02
-7.718826830387115479e-02 1.439457684755325317e-01 -4.477022215723991394e-02 1.152392551302909851e-01 -2.820770144462585449e-01 -2.443625330924987793e-01 -1.439337134361267090e-01 8.774091303348541260e-02 2.218735367059707642e-01 1.432380974292755127e-01 6.962618790566921234e-03 3.679159656167030334e-02 2.825697064399719238e-01 -3.273645341396331787e-01 4.043407272547483444e-03 -2.034922689199447632e-01 -3.530469536781311035e-02 7.210876792669296265e-02 2.654102072119712830e-02 -3.827369213104248047e-01 -2.232614010572433472e-01 1.837153360247612000e-02 2.237221747636795044e-01 1.551416665315628052e-01 -2.969193458557128906e-01 3.724575042724609375e-02 1.819178014993667603e-01 -7.556610554456710815e-02 1.332906633615493774e-01 -2.147819846868515015e-01 1.248693442903459072e-03 1.433937102556228638e-01
6.984548270702362061e-02 -6.176840141415596008e-02 -2.758893556892871857e-02 2.753884196281433105e-01 -1.443552523851394653e-01 4.833758343011140823e-03 -2.485900074243545532e-01 2.557692863047122955e-02 2.739297971129417419e-02 3.934081196784973145e-01 1.290224343538284302e-01 -6.296436488628387451e-02 2.251228094100952148e-01 -1.309963166713714600e-01 3.738897740840911865e-01 -9.814663976430892944e-02 -8.223747462034225464e-02 1.869819015264511108e-01 -1.400887221097946167e-01 -5.438887327909469604e-02 -3.292332962155342102e-02 1.077787429094314575e-01 3.925570845603942871e-02 -2.902753055095672607e-01 -3.221168816089630127e-01 1.872480660676956177e-01 -4.962008073925971985e-02 -3.086883723735809326e-01 1.193503588438034058e-01 -1.269852221012115479e-01 1.209275424480438232e-02 8.998936414718627930e-02
9.280340746045112610e-04 1.139694973826408386e-01 5.988711118698120117e-02 -4.814000800251960754e-02 -3.953199088573455811e-01 -4.046607762575149536e-02 1.124007161706686020e-02 7.444045692682266235e-02 1.466250717639923096e-01 2.298452407121658325e-01 -1.358787342905998230e-02 -5.716594308614730835e-02 3.081387877464294434e-01 -1.811641156673431396e-01 1.688664704561233521e-01 -6.222328916192054749e-02 8.164969086647033691e-02 7.577748969197273254e-03 -1.031932383775711060e-01 -4.608208537101745605e-01 1.587140858173370361e-01 -5.951463431119918823e-02 3.935425728559494019e-02 -8.029782772064208984e-02 -1.103108972311019897e-01 7.667446881532669067e-02 -6.191582605242729187e-02 -3.987503424286842346e-02 3.620667755603790283e-01 3.978085517883300781e-01 5.256696604192256927e-03 -1.687890291213989258e-02
-2.636760100722312927e-02 -4.220290854573249817e-02 3.901431709527969360e-02 6.281142123043537140e-03 -1.478879004716873169e-01 1.455648392438888550e-01 3.362934291362762451e-02 1.173856854438781738e-01 3.521418571472167969e-02 3.935787677764892578e-01 9.670837968587875366e-02 -4.248219542205333710e-03 3.285393118858337402e-01 -3.056519627571105957e-01 1.974162459373474121e-01 -1.239051669836044312e-01 4.035481542814522982e-04 3.562122285366058350e-01 -1.520666331052780151e-01 -7.505036145448684692e-02 1.548692584037780762e-01 5.943867564201354980e-02 -2.863312326371669769e-02 -1.401959508657455444e-01 -3.320749700069427490e-01 3.104488551616668701e-01 -1.026738118525827304e-05 -1.552857458591461182e-01 2.092256546020507812e-01 3.942041844129562378e-02 1.763509064912796021e-01 7.719335705041885376e-02
-3.606271371245384216e-02 -2.443107217550277710e-02 3.615158202592283487e-04 3.420222103595733643e-01 -3.947202861309051514e-01 -3.148662447929382324e-01 -1.410897225141525269e-01 6.657090783119201660e-02 1.898904517292976379e-02 2.543236911296844482e-01 1.258054375648498535e-02 5.062995105981826782e-02 -1.412618532776832581e-02 -3.067152202129364014e-01 1.739538162946701050e-01 1.581119187176227570e-02 -2.768969535827636719e-02 -3.357740491628646851e-02 -7.608572393655776978e-02 -2.831198871135711670e-01 1.665887981653213501e-01 -1.949552893638610840e-01 2.189849615097045898e-01 -1.044711917638778687e-01 -1.548811495304107666e-01 -1.827187985181808472e-01 1.299765557050704956e-01 3.395248204469680786e-02 8.328419923782348633e-02 3.253389596939086914e-01 -9.101334959268569946e-02 -1.843574456870555878e-02
8.853776752948760986e-02 -4.610164463520050049e-02 4.729134589433670044e-02 1.102765649557113647e-01 -2.812978327274322510e-01 -7.119149714708328247e-02 -1.636045426130294800e-02 2.692617662250995636e-02 6.794460117816925049e-03 3.905628025531768799e-01 -2.320679649710655212e-02 -1.218303367495536804e-01 2.216866165399551392e-01 -1.640111207962036133e-01 3.062159717082977295e-01 1.046489551663398743e-01 -2.179665714502334595e-01 2.597036957740783691e-01 -2.561557888984680176e-01 -6.488365679979324341e-02 -5.404656380414962769e-02 1.914967000484466553e-01 1.844051182270050049e-01 -2.305647879838943481e-01 -2.028493732213973999e-01 2.094591557979583740e-01 -3.882375545799732208e-03 -2.345013767480850220e-01 2.450088262557983398e-01 4.082256183028221130e-02 8.466651290655136108e-02 -1.459054499864578247e-01
1.772608458995819092e-01 -2.113439589738845825e-01 -1.101531833410263062e-02 6.192898750305175781e-02 -2.675168216228485107e-01 -5.202412977814674377e-02 -7.114295661449432373e-02 -1.113118827342987061e-01 1.243701577186584473e-01 1.252160966396331787e-01 1.457806229591369629e-01 -8.294803649187088013e-02 3.067288696765899658e-01 -4.252955317497253418e-01 1.387699395418167114e-01 2.566387702245265245e-04 4.891621414572000504e-03 2.730593681335449219e-01 -2.514200843870639801e-02 5.792270600795745850e-02 7.559132296591997147e-03 2.985593974590301514e-01 1.545004993677139282e-01 -2.458477020263671875e-01 -2.615952789783477783e-01 1.054115667939186096e-01 4.148997366428375244e-03 -2.677184939384460449e-01 9.566826373338699341e-02 4.759393259882926941e-02 1.875276863574981689e-01 1.576066017150878906e-01
-1.991630196571350098e-01 8.743441663682460785e-03 2.868758440017700195e-01 1.493867635726928711e-01 -1.884707808494567871e-01 -5.112880840897560120e-02 4.317893646657466888e-03 1.412955671548843384e-01 -5.724770575761795044e-02 3.717202544212341309e-01 -8.873071521520614624e-02 -3.332457505166530609e-03 3.145924210548400879e-02 -2.081501483917236328e-01 4.259931668639183044e-02 -2.080072611570358276e-01 -1.761359721422195435e-01 3.537385463714599609e-01 -6.916238367557525635e-02 1.015198379755020142e-01 -5.313122645020484924e-02 -1.619945466518402100e-01 3.110192716121673584e-01 6.927976757287979126e-02 -2.626200318336486816e-01 -9.387917071580886841e-02 7.857618480920791626e-02 -1.292670965194702148e-01 1.502854675054550171e-01 3.095099329948425293e-01 -1.410424262285232544e-01 1.341842412948608398e-01
1.181447878479957581e-01 1.506854444742202759e-01 2.136549949645996094e-01 5.400848984718322754e-01 -2.424441277980804443e-01 -5.916098877787590027e-02 -2.726767063140869141e-01 -6.209534406661987305e-02 -1.922411471605300903e-01 1.345138251781463623e-01 3.460399433970451355e-02 -6.965389847755432129e-02 6.914138793945312500e-02 -1.717042028903961182e-01 -1.038214415311813354e-01 -1.238204538822174072e-01 1.421775817871093750e-01 3.071807026863098145e-01 2.708552591502666473e-02 -2.635320127010345459e-01 -9.600589424371719360e-02 -1.283888220787048340e-01 1.941411644220352173e-01 5.403021350502967834e-03 -1.865622997283935547e-01 -1.648682169616222382e-03 -5.573430657386779785e-02 1.220699250698089600e-01 7.835619151592254639e-02 -3.957799344789236784e-04 7.556390762329101562e-02 -2.262558639049530029e-01
1.114456132054328918e-01 -1.023683249950408936e-01 -3.228978812694549561e-02 4.058425500988960266e-02 -3.183378875255584717e-01 -7.139860652387142181e-03 -1.138873547315597534e-01 7.511713355779647827e-02 -2.236331254243850708e-01 2.129312604665756226e-01 1.998211890459060669e-01 -5.847225338220596313e-02 1.638312041759490967e-01 -2.681533694267272949e-01 4.755068421363830566e-01 1.279619336128234863e-01 -1.333611607551574707e-01 1.664451360702514648e-01 1.379279345273971558e-01 -1.320412606000900269e-01 1.450372934341430664e-01 -9.392835199832916260e-02 4.396171122789382935e-02 -2.164721786975860596e-01 -3.312425017356872559e-01 1.184257566928863525e-01 5.339639633893966675e-02 -1.921882480382919312e-02 2.287224680185317993e-01 -1.776076108217239380e-02 -1.840225458145141602e-01 2.052020467817783356e-02
1.277401596307754517e-01 -8.206414431333541870e-02 -1.538976132869720459e-01 1.790529191493988037e-01 -1.441076248884201050e-01 -1.904029026627540588e-02 -2.364914268255233765e-01 -9.691853821277618408e-02 -5.858785286545753479e-02 3.089008331298828125e-01 1.089207455515861511e-01 -1.995124667882919312e-01 2.720612287521362305e-01 -2.593510746955871582e-01 2.507936656475067139e-01 1.313821375370025635e-01 6.813106685876846313e-02 1.828149110078811646e-01 -9.213242679834365845e-02 -1.241505444049835205e-01 1.393358707427978516e-01 2.170329838991165161e-01 -4.873886704444885254e-02 -1.008861511945724487e-01 -3.457523286342620850e-01 2.201748490333557129e-01 -1.398325525224208832e-02 -8.876408636569976807e-02 2.555999457836151123e-01 2.551881670951843262e-01 1.104377135634422302e-01 5.487365648150444031e-02
1.313975453376770020e-01 7.976938039064407349e-03 -4.917309433221817017e-02 1.882704943418502808e-01 -3.207907080650329590e-01 3.387489169836044312e-02 -3.648608177900314331e-02 1.040022820234298706e-01 -5.410029366612434387e-02 -9.208540618419647217e-02 -5.589993670582771301e-02 -1.384506523609161377e-01 3.066630065441131592e-01 2.930589579045772552e-02 1.103501468896865845e-01 -1.020722836256027222e-02 -1.479594856500625610e-01 3.763151764869689941e-01 -1.517720967531204224e-01 -1.746616065502166748e-01 -2.707544863224029541e-01 -3.618198931217193604e-01 9.681379050016403198e-02 -1.160643622279167175e-01 -2.836752235889434814e-01 -1.035874262452125549e-01 -2.218019962310791016e-02 -1.753361523151397705e-02 3.808758258819580078e-01 -7.622087001800537109e-02 2.679740078747272491e-02 3.934351261705160141e-03
2.934296131134033203e-01 -1.944857984781265259e-01 -5.676824226975440979e-02 2.528702914714813232e-01 -2.016460448503494263e-01 1.764906384050846100e-02 1.211711689829826355e-01 1.142593249678611755e-01 2.080130428075790405e-01 2.363283336162567139e-01 1.359241455793380737e-01 -3.647931218147277832e-01 9.767736494541168213e-02 -1.568113863468170166e-01 2.896711230278015137e-01 -1.283039748668670654e-01 3.866308555006980896e-02 1.562582105398178101e-01 -1.413937509059906006e-01 2.275450341403484344e-02 2.278115600347518921e-01 2.214390598237514496e-02 2.033388912677764893e-01 -1.446999311447143555e-01 -3.708171248435974121e-01 6.057884171605110168e-02 1.036453247070312500e-01 7.807680964469909668e-02 4.992519691586494446e-02 -9.919957071542739868e-02 -2.527677640318870544e-02 -1.514790207147598267e-01
1.520898938179016113e-01 6.475127488374710083e-02 -5.517436563968658447e-02 5.740028992295265198e-02 -2.654173672199249268e-01 4.596895724534988403e-02 1.650248537771403790e-03 -3.700707852840423584e-01 3.644728288054466248e-02 -5.397043423727154732e-04 1.030013933777809143e-01 -3.704106062650680542e-02 9.890993684530258179e-02 -3.316041827201843262e-01 5.689471028745174408e-03 -2.878518402576446533e-01 2.772073745727539062e-01 3.240438103675842285e-01 -4.689178615808486938e-02 -5.566175282001495361e-02 -1.418840978294610977e-02 -1.678397506475448608e-02 1.755833029747009277e-01 1.754083335399627686e-01 -2.894242666661739349e-02 1.311882585287094116e-01 -8.763413876295089722e-02 1.703095138072967529e-01 2.553426027297973633e-01 1.896712481975555420e-01 -3.315814733505249023e-01 -1.606124192476272583e-01
-5.020291730761528015e-02 1.018013134598731995e-01 -5.105553939938545227e-02 2.660577297210693359e-01 -3.866915404796600342e-01 -1.583254337310791016e-01 2.314171493053436279e-01 -1.577607095241546631e-01 -2.669385075569152832e-01 3.306008502840995789e-02 3.105755448341369629e-01 -2.898137271404266357e-01 2.082986980676651001e-01 -1.796330213546752930e-01 -8.070068061351776123e-02 -1.200714483857154846e-01 5.535165593028068542e-02 8.833475410938262939e-02 2.912854030728340149e-02 -7.301758509129285812e-03 -3.549968823790550232e-02 1.655903160572052002e-01 -7.340517640113830566e-02 -1.471563577651977539e-01 1.334425210952758789e-01 -8.641904592514038086e-02 -3.289285302162170410e-01 5.213661864399909973e-02 1.939406394958496094e-01 -1.506616771221160889e-01 -8.629807271063327789e-03 2.173305898904800415e-01
1.459544803947210312e-02 5.878368020057678223e-02 8.942341804504394531e-02 1.273655891418457031e-01 -3.256590962409973145e-01 -4.294337332248687744e-01 -1.261887699365615845e-01 1.811503060162067413e-02 -1.346638984978199005e-02 1.595801413059234619e-01 1.758767664432525635e-01 3.847569599747657776e-02 1.984868347644805908e-01 -2.000071108341217041e-01 1.609443575143814087e-01 -2.096408158540725708e-01 3.282589614391326904e-01 1.744819432497024536e-01 -4.927352443337440491e-02 -4.499704577028751373e-03 8.117821812629699707e-02 7.823438197374343872e-02 2.753841578960418701e-01 -3.031662106513977051e-01 1.178215350955724716e-02 -1.250660121440887451e-01 -3.962012752890586853e-02 5.374025553464889526e-02 3.058902025222778320e-01 3.343876218423247337e-03 3.406718000769615173e-02 1.483239680528640747e-01
1.916618794202804565e-01 1.180187985301017761e-01 -6.385430227965116501e-03 2.616353631019592285e-01 -3.400361165404319763e-02 -1.898791790008544922e-01 2.132417857646942139e-01 1.385842114686965942e-01 -1.900287121534347534e-01 1.602886319160461426e-01 -2.752947993576526642e-02 -3.517492711544036865e-01 1.933805644512176514e-01 -3.964096903800964355e-01 3.530566394329071045e-01 -4.391840472817420959e-02 1.230088025331497192e-01 8.091484010219573975e-02 -1.075771898031234741e-01 -6.683812290430068970e-02 9.333139657974243164e-02 -3.201342746615409851e-02 5.082581564784049988e-02 -2.225559800863265991e-01 -1.796017736196517944e-01 8.871436864137649536e-02 1.723693907260894775e-01 -1.414047181606292725e-01 9.018670767545700073e-02 7.797926664352416992e-02 -2.384404093027114868e-01 -1.052702739834785461e-01
2.911202013492584229e-01 -1.122383698821067810e-01 6.886806339025497437e-02 3.618252873420715332e-01 -4.140221178531646729e-01 -3.911629784852266312e-03 2.584613114595413208e-02 1.245204210281372070e-01 -2.356362640857696533e-01 1.148311868309974670e-01 1.432280987501144409e-01 -1.694109663367271423e-02 -1.545374654233455658e-02 -2.208712399005889893e-01 -2.087957412004470825e-01 -1.633531451225280762e-01 1.487944927066564560e-02 -8.477305993437767029e-03 3.797785565257072449e-02 2.024886310100555420e-01 7.601118832826614380e-02 1.347806155681610107e-01 1.056757569313049316e-01 1.491852849721908569e-01 -1.323420107364654541e-01 5.114115029573440552e-02 -3.890343904495239258e-01 2.328818589448928833e-01 8.351691067218780518e-02 -1.023489534854888916e-01 -1.057803109288215637e-01 1.269561052322387695e-01
1.984442211687564850e-02 7.602032739669084549e-03 -7.411908358335494995e-02 3.456088602542877197e-01 -6.112157106399536133e-01 -4.894587025046348572e-02 -1.055355668067932129e-01 6.051301583647727966e-02 -5.329246446490287781e-02 2.468135021626949310e-02 -7.578408718109130859e-02 4.140662774443626404e-02 -1.268716007471084595e-01 -9.518988430500030518e-02 8.277737349271774292e-02 -5.421266704797744751e-02 7.961136847734451294e-02 -2.129251882433891296e-02 -2.555224001407623291e-01 -2.940034121274948120e-02 -2.285627722740173340e-01 -1.009777784347534180e-01 9.000879526138305664e-02 -2.576200850307941437e-02 -2.300063073635101318e-01 2.793852388858795166e-01 1.319627556949853897e-02 2.434467226266860962e-01 1.784357279539108276e-01 1.634635776281356812e-02 7.483989465981721878e-03 -2.669481337070465088e-01
-1.720586232841014862e-02 -2.588434815406799316e-01 -2.670242264866828918e-02 2.101867347955703735e-01 -1.994923651218414307e-01 -1.518606096506118774e-01 2.710440158843994141e-01 -2.574779391288757324e-01 1.292346417903900146e-01 2.224970012903213501e-01 -7.392858713865280151e-02 -1.166299059987068176e-01 9.935776144266128540e-02 -2.383078634738922119e-01 1.809272468090057373e-01 -4.380760341882705688e-02 -5.795551091432571411e-02 2.283548414707183838e-01 -1.573970913887023926e-01 6.904858350753784180e-02 1.806825101375579834e-01 -1.350497901439666748e-01 1.729317009449005127e-01 -1.596201360225677490e-01 -2.534462511539459229e-01 -2.660426683723926544e-02 1.103845611214637756e-01 -2.254741638898849487e-01 3.236734867095947266e-01 -1.377613749355077744e-02 1.710992902517318726e-01 2.123505026102066040e-01
1.001400500535964966e-01 -9.257163852453231812e-02 1.448923945426940918e-01 2.688539028167724609e-01 -1.229097321629524231e-01 -7.924279570579528809e-02 1.979376422241330147e-03 -7.301808148622512817e-02 -3.722965344786643982e-02 2.028487026691436768e-01 1.470727920532226562e-01 -1.562532186508178711e-01 1.323533505201339722e-01 -4.250011742115020752e-01 3.002471625804901123e-01 1.747876405715942383e-01 -1.560236513614654541e-01 5.609448999166488647e-02 -7.496141362935304642e-03 -2.145706713199615479e-01 8.554641157388687134e-02 -1.104059368371963501e-01 8.638486266136169434e-02 -2.640193998813629150e-01 -3.924500048160552979e-01 1.769649535417556763e-01 1.231189966201782227e-01 -4.132246226072311401e-02 2.243331372737884521e-01 -1.696266680955886841e-01 -3.913299739360809326e-02 2.984240651130676270e-02
1.028057560324668884e-01 -8.255692571401596069e-02 1.134448945522308350e-01 6.118327006697654724e-02 -3.868995606899261475e-01 1.265077143907546997e-01 -9.467099606990814209e-02 1.553486939519643784e-02 3.318033739924430847e-02 3.035631179809570312e-01 -1.904807239770889282e-02 3.295919001102447510e-01 1.975906938314437866e-01 -4.387564063072204590e-01 1.288733929395675659e-01 -5.000255256891250610e-02 1.467332988977432251e-01 -1.149930432438850403e-01 3.879274427890777588e-02 1.235243752598762512e-01 3.729193657636642456e-02 5.679152160882949829e-02 1.735923886299133301e-01 3.911271225661039352e-03 -1.638055890798568726e-01 1.211112812161445618e-01 -2.062406092882156372e-01 7.493701577186584473e-02 1.134685054421424866e-01 -1.441101878881454468e-01 -3.310951888561248779e-01 1.378383338451385498e-01
1.819588243961334229e-01 1.327257007360458374e-01 1.741719990968704224e-01 3.883903324604034424e-01 -2.490101456642150879e-01 1.156978234648704529e-01 1.226855665445327759e-01 -6.387638300657272339e-02 -5.416936799883842468e-02 -3.505616262555122375e-02 2.812936529517173767e-02 -1.489252299070358276e-01 -3.664198517799377441e-02 7.460803538560867310e-02 1.523987203836441040e-01 -1.426553428173065186e-01 3.551363945007324219e-02 1.367498487234115601e-01 1.034269668161869049e-02 -1.562559455633163452e-01 4.269171133637428284e-02 3.527666032314300537e-01 -1.163158565759658813e-03 4.384444653987884521e-02 -2.689842581748962402e-01 3.004910647869110107e-01 -6.230156868696212769e-02 -9.016615897417068481e-02 -2.000701613724231720e-02 4.006979763507843018e-01 1.481139212846755981e-01 2.563572824001312256e-01
2.446626573801040649e-01 2.981436066329479218e-02 -8.869514614343643188e-02 1.939802318811416626e-01 -2.868808507919311523e-01 -2.871429026126861572e-01 1.793349236249923706e-01 6.815513223409652710e-02 3.802634775638580322e-02 -1.647133827209472656e-01 -1.488924142904579639e-03 -3.452442884445190430e-01 2.477529458701610565e-02 -4.167848229408264160e-01 4.264104738831520081e-02 1.718682609498500824e-02 6.716373562812805176e-02 8.194844424724578857e-02 -2.945504151284694672e-02 -3.056080937385559082e-01 -1.205708831548690796e-01 -1.079151183366775513e-01 3.425000905990600586e-01 -1.698314249515533447e-01 -1.103854328393936157e-01 -2.289185971021652222e-01 3.951289877295494080e-02 -1.032896712422370911e-01 8.800217509269714355e-02 2.376952767372131348e-02 -5.965860188007354736e-02 3.846070170402526855e-02
2.236481606960296631e-01 -1.750886738300323486e-01 -1.046731621026992798e-01 3.626814484596252441e-01 -1.047424599528312683e-01 -1.152714937925338745e-01 9.993734955787658691e-02 -6.370314210653305054e-02 7.783098146319389343e-03 -1.410436332225799561e-01 1.975794881582260132e-01 -1.642375886440277100e-01 -4.139523953199386597e-02 -4.031155705451965332e-01 2.476348429918289185e-01 -2.227917462587356567e-01 1.544799935072660446e-02 7.354291528463363647e-02 -1.779156923294067383e-01 1.504630744457244873e-01 8.235988765954971313e-02 5.657468736171722412e-02 2.522227764129638672e-01 -3.435111939907073975e-01 -6.976021826267242432e-02 1.793185770511627197e-01 8.463510870933532715e-02 -7.416005432605743408e-02 9.664946794509887695e-02 1.376537382602691650e-01 1.005634106695652008e-02 -2.185658216476440430e-01
1.873848438262939453e-01 8.040353655815124512e-02 -9.633217006921768188e-03 2.699502706527709961e-01 -3.104754388332366943e-01 -1.167783290147781372e-01 4.526390135288238525e-02 -2.832152880728244781e-02 1.059865206480026245e-01 4.326745867729187012e-02 2.617124319076538086e-01 -8.514020591974258423e-02 2.276657521724700928e-01 4.653817787766456604e-02 -6.167509034276008606e-02 -3.352309390902519226e-02 -3.425342217087745667e-02 1.758804917335510254e-01 1.804586052894592285e-01 -4.405788183212280273e-01 -1.488350927829742432e-01 1.216136217117309570e-01 2.630343735218048096e-01 -3.153220415115356445e-01 -2.928896546363830566e-01 7.911937683820724487e-02 -2.869710139930248260e-02 2.643558662384748459e-03 -1.183487009257078171e-02 2.137522846460342407e-01 -7.377297431230545044e-02 -1.277270615100860596e-01
1.702904701232910156e-01 -2.987142279744148254e-02 -1.404884010553359985e-01 2.079019546508789062e-01 -1.751608997583389282e-01 -2.095145583152770996e-01 2.014257758855819702e-01 1.083257347345352173e-01 7.020770758390426636e-02 3.156696557998657227e-01 1.636625081300735474e-01 5.966380611062049866e-02 -6.521582603454589844e-02 -4.494152069091796875e-01 1.074852794408798218e-01 -1.045998930931091309e-01 -1.153038162738084793e-02 -9.216426871716976166e-03 2.278640680015087128e-02 -9.744256734848022461e-02 -2.449073940515518188e-01 -3.405571356415748596e-02 3.002460300922393799e-01 4.041920602321624756e-02 1.037854701280593872e-01 5.884918570518493652e-02 2.584911510348320007e-02 -2.031350582838058472e-01 2.017991095781326294e-01 9.039323776960372925e-02 -2.653346657752990723e-01 2.792939245700836182e-01
-1.060815304517745972e-01 7.523616403341293335e-02 1.871630102396011353e-01 3.111842870712280273e-01 -3.520685732364654541e-01 -3.425097791478037834e-03 -2.379992753267288208e-01 1.494698692113161087e-02 6.913676112890243530e-02 6.118074432015419006e-02 -1.688436977565288544e-02 -6.982959806919097900e-02 -3.448080644011497498e-02 -2.819414734840393066e-01 -2.419809810817241669e-02 -9.923376142978668213e-02 1.130091678351163864e-02 -1.052348390221595764e-01 -6.229429505765438080e-03 -3.636423498392105103e-02 -8.535448461771011353e-03 1.881265491247177124e-01 1.621696949005126953e-01 -4.609602317214012146e-02 1.385111827403306961e-02 4.266276657581329346e-01 -2.131567597389221191e-01 -1.550174038857221603e-02 3.517661988735198975e-02 3.372604250907897949e-01 -1.515265554189682007e-01 3.511687517166137695e-01
1.143105551600456238e-01 -1.123402863740921021e-01 1.622818061150610447e-03 1.068252250552177429e-01 -1.534152776002883911e-01 -1.637406200170516968e-01 1.135193407535552979e-01 2.719972655177116394e-02 -8.785875886678695679e-02 3.743675053119659424e-01 -1.814772724173963070e-03 2.200413495302200317e-03 1.340327709913253784e-01 -4.848598837852478027e-01 1.428200751543045044e-01 9.356312453746795654e-03 1.984384804964065552e-01 3.399752080440521240e-01 1.236150413751602173e-01 -6.329029798507690430e-02 -1.555461809039115906e-02 -4.283992201089859009e-02 6.113269180059432983e-02 -3.056507706642150879e-01 -2.819427549839019775e-01 6.106493063271045685e-03 1.514231562614440918e-01 -8.167550712823867798e-02 1.639070510864257812e-01 9.934218227863311768e-02 -2.356343269348144531e-01 5.134652927517890930e-02
-8.653943985700607300e-02 -6.261587142944335938e-02 -2.575790882110595703e-01 1.107955947518348694e-01 -4.167290925979614258e-01 1.778635531663894653e-01 2.074256911873817444e-02 1.334050148725509644e-01 -2.221860885620117188e-01 1.990159600973129272e-01 -9.273814409971237183e-02 1.529124975204467773e-01 3.677390217781066895e-01 -3.668385446071624756e-01 7.220045477151870728e-02 -2.455986477434635162e-02 -6.442128121852874756e-02 -6.843849271535873413e-02 9.121932834386825562e-02 8.159475401043891907e-03 3.091480135917663574e-01 -1.398879736661911011e-01 2.800854742527008057e-01 4.597212374210357666e-02 -2.185133658349514008e-02 -1.250614877790212631e-03 6.553541123867034912e-02 1.637155860662460327e-01 1.964054554700851440e-01 -3.147871047258377075e-02 6.435891985893249512e-02 -4.071736335754394531e-02
2.738323211669921875e-01 2.013445496559143066e-01 1.394568234682083130e-01 3.132227063179016113e-01 -2.331763505935668945e-01 1.578525453805923462e-01 -1.953203976154327393e-01 -1.271902490407228470e-02 3.166247531771659851e-02 9.679801017045974731e-02 6.863716989755630493e-02 -1.593902260065078735e-01 1.183238625526428223e-01 1.339404582977294922e-01 5.163435265421867371e-02 -2.539862096309661865e-01 3.018450140953063965e-01 1.154324561357498169e-01 4.144769161939620972e-02 -1.556713581085205078e-01 2.135921269655227661e-02 -6.725651770830154419e-02 3.681105077266693115e-01 3.013103967532515526e-03 -2.115075737237930298e-01 2.839553058147430420e-01 1.512738317251205444e-01 8.406732231378555298e-02 1.473383754491806030e-01 1.086752163246273994e-03 -2.337634712457656860e-01 -8.462727814912796021e-02
-2.242113798856735229e-01 2.963224947452545166e-01 -1.744824089109897614e-02 5.221410393714904785e-01 -1.457565277814865112e-01 -8.438485860824584961e-02 -6.840323656797409058e-02 -1.735466122627258301e-01 -2.087814547121524811e-02 1.149669848382472992e-02 1.322651356458663940e-01 -6.859234720468521118e-02 -1.864868104457855225e-01 -2.793841622769832611e-02 -2.120051383972167969e-01 -2.674893438816070557e-01 -7.785483449697494507e-02 3.339595347642898560e-02 -3.999430686235427856e-02 -1.816324442625045776e-01 2.336475849151611328e-01 -5.464930087327957153e-02 6.426285207271575928e-02 -2.570447027683258057e-01 -3.166836798191070557e-01 1.921887695789337158e-01 2.171921543776988983e-02 5.401156470179557800e-02 6.069782003760337830e-02 1.292970180511474609e-01 -2.355033531785011292e-02 1.410143375396728516e-01
6.683003157377243042e-02 -1.203174814581871033e-01 -2.353087067604064941e-01 2.805432975292205811e-01 -1.075459346175193787e-01 -8.742680400609970093e-02 1.003486290574073792e-02 9.179312735795974731e-02 3.196483477950096130e-02 1.713146865367889404e-01 1.374390721321105957e-01 -1.185610592365264893e-01 1.694662123918533325e-01 -4.567017033696174622e-02 3.190099895000457764e-01 -9.677094966173171997e-02 -8.680349588394165039e-02 2.083368301391601562e-01 -2.946744859218597412e-01 -1.724090725183486938e-01 1.226610094308853149e-01 -3.211993277072906494e-01 4.501171410083770752e-01 -2.212994843721389771e-01 1.054140254855155945e-01 1.456879526376724243e-01 7.014503329992294312e-02 1.129776239395141602e-01 1.594574153423309326e-01 -6.667980924248695374e-03 2.423838339745998383e-02 2.495510317385196686e-02
-7.399409264326095581e-02 1.708260923624038696e-01 9.892474627122282982e-04 3.213913440704345703e-01 -1.445308327674865723e-01 -2.245254218578338623e-01 7.039649784564971924e-02 2.828641533851623535e-01 -2.870225906372070312e-01 1.534614413976669312e-01 2.230882942676544189e-01 1.944864094257354736e-01 -9.608572348952293396e-03 4.889839887619018555e-02 5.379982292652130127e-03 -1.135089620947837830e-01 -2.744716405868530273e-01 2.171376943588256836e-01 -6.859496980905532837e-02 7.545696943998336792e-02 -2.020409703254699707e-01 2.088906429708003998e-02 2.288733273744583130e-01 -1.069868654012680054e-01 -3.872456550598144531e-01 1.183324083685874939e-01 -8.621601015329360962e-02 1.159266605973243713e-01 1.441028267145156860e-01 2.178958505392074585e-01 6.882850080728530884e-02 -3.278256207704544067e-02
2.067160047590732574e-02 1.567809283733367920e-01 1.824454590678215027e-02 3.690105676651000977e-01 -4.580990374088287354e-01 5.876786634325981140e-02 -5.249698087573051453e-02 1.766598820686340332e-01 2.012989018112421036e-03 1.869672983884811401e-01 -5.241360142827033997e-02 1.761946231126785278e-01 1.822288036346435547e-01 -1.276855915784835815e-01 -8.504600077867507935e-02 -7.037214189767837524e-02 2.462328970432281494e-01 3.735695481300354004e-01 -1.767348498106002808e-01 -6.994812935590744019e-02 -2.223268747329711914e-01 -1.234286203980445862e-01 1.030948087573051453e-01 -1.831012964248657227e-02 -9.220591932535171509e-02 3.025572597980499268e-01 7.703820616006851196e-02 1.706283241510391235e-01 -7.705686613917350769e-03 -1.153801828622817993e-01 5.624709650874137878e-03 -1.825787685811519623e-02
3.335981667041778564e-01 2.215566858649253845e-02 -9.630385786294937134e-02 -4.258963093161582947e-02 -2.227688431739807129e-01 -3.537504747509956360e-02 -1.118205413222312927e-01 -3.157790377736091614e-02 1.633918732404708862e-01 -6.351130548864603043e-03 1.785100251436233521e-02 -7.186272740364074707e-02 1.760127246379852295e-01 -2.114378511905670166e-01 2.788741290569305420e-01 -3.482897952198982239e-02 -9.196428209543228149e-02 7.373794168233871460e-02 -3.468563854694366455e-01 -1.249398514628410339e-01 1.546634826809167862e-02 1.102575808763504028e-01 1.828588247299194336e-01 -3.550852239131927490e-01 -2.664421200752258301e-01 4.743020609021186829e-02 1.512173656374216080e-02 1.927976496517658234e-02 4.596276283264160156e-01 -1.220316737890243530e-01 -4.948792606592178345e-02 4.113094881176948547e-02
-1.045665964484214783e-01 -1.489534676074981689e-01 -7.131389528512954712e-02 1.972446143627166748e-01 -5.066807866096496582e-01 5.362764000892639160e-02 1.779046058654785156e-01 -9.466069750487804413e-03 -1.282708048820495605e-01 9.872695803642272949e-02 -5.648740753531455994e-02 -8.166581392288208008e-02 1.101865842938423157e-01 -6.871636956930160522e-02 1.849631965160369873e-01 7.302178442478179932e-02 1.119447275996208191e-01 3.569759130477905273e-01 -1.662389561533927917e-02 -1.078001335263252258e-01 -2.975704967975616455e-01 -2.159611880779266357e-01 -4.677245393395423889e-03 3.737737424671649933e-03 -2.091064900159835815e-01 1.816402077674865723e-01 -8.195957168936729431e-03 1.640824973583221436e-01 3.486899733543395996e-01 -1.021209433674812317e-01 1.239418983459472656e-01 -3.019233793020248413e-02
1.045003309845924377e-01 -1.251112967729568481e-01 -5.883541330695152283e-02 6.667245179414749146e-02 -3.528261482715606689e-01 -3.900972008705139160e-02 1.451867371797561646e-01 4.554208368062973022e-02 -2.402353733777999878e-01 2.284527420997619629e-01 -2.866518795490264893e-01 1.305056363344192505e-01 6.589674204587936401e-02 -1.567618101835250854e-01 2.188282459974288940e-01 -6.206356361508369446e-02 -8.576444536447525024e-02 2.207642942667007446e-01 -2.280046641826629639e-01 -1.374284476041793823e-01 1.273886412382125854e-01 2.277870476245880127e-01 8.853089064359664917e-03 -4.271753728389739990e-01 -1.574186980724334717e-01 -1.451424416154623032e-02 -2.942213602364063263e-02 5.538981780409812927e-02 -8.668625354766845703e-02 -1.625863015651702881e-01 -2.604308724403381348e-01 1.351463049650192261e-01
1.251554042100906372e-01 -4.968407377600669861e-02 -2.914800681173801422e-02 1.990391463041305542e-01 -5.472185611724853516e-01 3.858456760644912720e-02 2.593195997178554535e-02 -6.029688566923141479e-02 -1.172176599502563477e-01 2.604725025594234467e-02 1.355613470077514648e-01 5.878394842147827148e-02 -5.390562489628791809e-02 -1.476372480392456055e-01 -2.004496008157730103e-02 -2.510086894035339355e-01 2.481054514646530151e-01 7.131709903478622437e-02 -1.262952387332916260e-01 -8.151983842253684998e-03 -4.524675905704498291e-01 -1.017930433154106140e-01 3.204283118247985840e-01 7.037533819675445557e-02 -7.048079371452331543e-02 9.179553389549255371e-02 7.335659861564636230e-02 1.753168702125549316e-01 1.250465363264083862e-01 1.307592689990997314e-01 9.326394647359848022e-02 -1.244053244590759277e-01
1.800636053085327148e-01 1.521940082311630249e-01 -3.693813085556030273e-01 2.770816683769226074e-01 -2.999683916568756104e-01 1.858767867088317871e-01 5.690529942512512207e-02 -6.918925791978836060e-02 -1.128784045577049255e-01 -6.326930969953536987e-02 -4.462537541985511780e-02 -3.715322911739349365e-02 2.163467258214950562e-01 -3.359585106372833252e-01 7.583471387624740601e-02 -1.162182986736297607e-01 -5.735848098993301392e-02 5.787974968552589417e-02 -1.774668246507644653e-01 -6.735323369503021240e-02 3.542813956737518311e-01 2.528970837593078613e-01 5.299842357635498047e-02 -5.789292231202125549e-02 7.197364419698715210e-02 -1.281601786613464355e-01 1.130284816026687622e-01 -9.755088388919830322e-02 5.653284117579460144e-02 9.040188789367675781e-02 -1.731698773801326752e-02 3.251520097255706787e-01
5.422959476709365845e-02 5.399033054709434509e-02 2.122213877737522125e-02 6.249694824218750000e-01 -2.937608063220977783e-01 -1.029032841324806213e-01 -3.802172467112541199e-02 -1.646347939968109131e-01 -1.921616196632385254e-01 1.507621258497238159e-01 -5.589793995022773743e-02 4.730164259672164917e-02 8.091781288385391235e-02 -8.668468147516250610e-02 -8.147384040057659149e-03 -8.685704320669174194e-02 2.108547836542129517e-01 3.592680692672729492e-01 -7.466597110033035278e-02 -9.859618544578552246e-02 7.035677880048751831e-02 -1.039063706994056702e-01 1.720317155122756958e-01 8.620114624500274658e-02 -1.726218909025192261e-01 1.251382082700729370e-01 7.355219870805740356e-02 1.138845980167388916e-01 1.210121810436248779e-01 7.508896291255950928e-03 -2.840306982398033142e-02 -2.646435797214508057e-01
2.587908804416656494e-01 8.695140480995178223e-02 6.043521314859390259e-02 3.509466946125030518e-01 -3.078423738479614258e-01 -1.787761785089969635e-02 -1.924384832382202148e-01 -1.768442988395690918e-01 -8.567399531602859497e-02 -8.249419624917209148e-04 2.201600968837738037e-01 -1.368957459926605225e-01 2.263092994689941406e-01 -2.021993696689605713e-01 -6.894468516111373901e-02 5.202533211559057236e-03 -2.000250667333602905e-01 2.652284502983093262e-01 1.420216858386993408e-01 -3.790695071220397949e-01 1.721823066473007202e-01 8.179274201393127441e-02 1.932360082864761353e-01 -5.666465684771537781e-02 2.774483151733875275e-02 1.927007585763931274e-01 -2.237322628498077393e-01 -1.295269653201103210e-02 9.810859709978103638e-02 -9.513264894485473633e-02 -2.347732894122600555e-02 7.323589175939559937e-02
4.949750378727912903e-02 1.947324126958847046e-01 -1.680434942245483398e-01 3.294856250286102295e-01 -3.219311237335205078e-01 3.142277598381042480e-01 1.452142149209976196e-01 3.419783338904380798e-02 -1.615339517593383789e-02 3.989802673459053040e-02 -8.722314983606338501e-02 -1.315790712833404541e-01 -1.224237028509378433e-02 -2.221662998199462891e-01 1.442195326089859009e-01 7.952341437339782715e-02 -8.752261847257614136e-02 1.958545595407485962e-01 -1.698670983314514160e-01 1.522181630134582520e-01 6.181292235851287842e-02 -2.644793987274169922e-01 2.598930001258850098e-01 -2.627121508121490479e-01 -7.464291900396347046e-02 -1.505802422761917114e-01 2.967032492160797119e-01 1.002656370401382446e-01 9.427265613339841366e-04 -2.010735683143138885e-02 1.330178678035736084e-01 -2.048956751823425293e-01
1.146085262298583984e-01 9.701079875230789185e-02 7.580279558897018433e-02 6.955413222312927246e-01 -3.201124966144561768e-01 5.853808298707008362e-02 -1.627455055713653564e-01 6.766525655984878540e-02 -6.128516793251037598e-02 8.838906884193420410e-02 -1.260953582823276520e-02 -1.454909741878509521e-01 -1.126442849636077881e-01 -1.956339776515960693e-01 1.036865338683128357e-01 -1.433606594800949097e-01 1.631300598382949829e-01 2.470403015613555908e-01 -7.416364550590515137e-02 -7.085897773504257202e-02 -1.186389103531837463e-01 -4.631988704204559326e-02 6.808470468968153000e-03 2.247529476881027222e-02 -1.445863246917724609e-01 3.943907842040061951e-02 3.559623658657073975e-02 1.087026577442884445e-02 9.474411606788635254e-02 -1.302696317434310913e-01 -1.645125597715377808e-01 -2.098009139299392700e-01
9.851358085870742798e-02 -1.325187981128692627e-01 -8.194386214017868042e-02 2.929543256759643555e-01 -3.414009511470794678e-01 -1.752627640962600708e-02 -1.082106381654739380e-01 2.798376791179180145e-02 1.668663471937179565e-01 2.167195081710815430e-01 1.856584101915359497e-01 8.522142469882965088e-02 1.208321377635002136e-01 -2.802264392375946045e-01 3.127912580966949463e-01 8.404030464589595795e-03 -9.201686084270477295e-02 5.756407231092453003e-02 -2.468235045671463013e-01 5.632153898477554321e-02 8.909470587968826294e-02 1.188868358731269836e-01 8.962231129407882690e-02 -2.326359748840332031e-01 -3.266452848911285400e-01 1.250686198472976685e-01 1.137429326772689819e-01 -1.537270247936248779e-01 1.963370144367218018e-01 1.540583670139312744e-01 2.063920944929122925e-01 -1.391962617635726929e-01
7.338915765285491943e-02 1.695756167173385620e-01 1.268018931150436401e-01 4.088379442691802979e-02 -4.358725845813751221e-01 -2.653917074203491211e-01 -1.641843467950820923e-01 4.499717429280281067e-02 -7.809007912874221802e-02 8.206875622272491455e-02 6.972654163837432861e-02 -1.598094999790191650e-01 -3.829917311668395996e-02 -3.400895595550537109e-01 2.259823530912399292e-01 -3.250193595886230469e-02 1.848125755786895752e-01 9.018691629171371460e-02 -1.537857949733734131e-01 -3.227289319038391113e-01 -1.931500285863876343e-01 -5.296934768557548523e-02 3.608558177947998047e-01 -2.286747097969055176e-01 -3.851382061839103699e-02 -1.287764161825180054e-01 7.003607600927352905e-02 -1.823413185775279999e-02 -2.854712307453155518e-02 -1.194709911942481995e-01 -1.096426397562026978e-01 -5.561989173293113708e-02
1.703206896781921387e-01 2.461457252502441406e-01 -1.819724589586257935e-01 4.137063026428222656e-01 -6.725862622261047363e-02 -1.621592491865158081e-01 6.698672473430633545e-02 6.061909720301628113e-02 8.256631344556808472e-02 9.158855676651000977e-02 2.000597715377807617e-01 1.986935921013355255e-02 1.096049919724464417e-01 -1.831866204738616943e-01 4.072078168392181396e-01 4.357313737273216248e-02 1.039868313819169998e-02 -4.363606870174407959e-02 6.343011558055877686e-02 -1.617119461297988892e-01 8.862096071243286133e-02 -8.543432503938674927e-02 2.346871495246887207e-01 -3.266975879669189453e-01 -2.473777532577514648e-01 1.163416504859924316e-01 2.110603153705596924e-01 1.693523824214935303e-01 5.082483217120170593e-02 2.424508891999721527e-02 -1.129698231816291809e-01 1.587572395801544189e-01
1.157706677913665771e-01 2.465787082910537720e-01 -1.154164597392082214e-01 2.762587964534759521e-01 -2.324875146150588989e-01 4.993347078561782837e-02 -1.308523714542388916e-01 -9.461039304733276367e-02 -1.208271980285644531e-01 -1.125790774822235107e-01 -1.488887518644332886e-01 8.066596090793609619e-02 1.339511759579181671e-02 -3.634993731975555420e-01 1.608175188302993774e-01 -7.863933593034744263e-02 -1.104155778884887695e-01 1.639246344566345215e-01 -1.545051336288452148e-01 1.872642785310745239e-01 -1.294809281826019287e-01 -2.928467392921447754e-01 3.685761392116546631e-01 1.141450330615043640e-01 -1.401368230581283569e-01 -6.129541620612144470e-02 4.820797219872474670e-02 2.760833799839019775e-01 1.062335073947906494e-01 -1.982906609773635864e-01 1.765830516815185547e-01 1.003935560584068298e-02
1.388469487428665161e-01 2.073684781789779663e-01 -2.187233231961727142e-02 -5.941079556941986084e-02 -3.435072302818298340e-01 -2.680097222328186035e-01 3.459874913096427917e-02 -9.097126126289367676e-02 4.940966889262199402e-02 -2.963102888315916061e-03 1.448597526177763939e-03 -5.160249397158622742e-02 2.622607052326202393e-01 -1.892938762903213501e-01 -3.670987486839294434e-02 -6.775343418121337891e-02 2.103155404329299927e-01 1.230583712458610535e-01 -2.505044639110565186e-01 -1.037692278623580933e-01 -1.739673614501953125e-01 -8.555491268634796143e-02 3.757237792015075684e-01 -4.258240386843681335e-02 -1.910996884107589722e-01 1.391868442296981812e-01 2.840557880699634552e-02 2.243149429559707642e-01 2.066688686609268188e-01 -1.181680113077163696e-01 -3.358291387557983398e-01 1.697383522987365723e-01
1.548253744840621948e-01 1.270077377557754517e-01 -1.451177299022674561e-01 6.361547112464904785e-02 -3.236392438411712646e-01 -2.780096139758825302e-03 2.906719967722892761e-02 2.693905234336853027e-01 4.696734994649887085e-02 3.982020616531372070e-01 2.028356939554214478e-01 6.781761348247528076e-02 1.601015478372573853e-01 -9.134810417890548706e-02 -2.814436564221978188e-03 -1.380531340837478638e-01 1.099001839756965637e-01 -4.767452552914619446e-02 -4.991513118147850037e-02 -1.423959583044052124e-01 -5.821752548217773438e-02 4.085670039057731628e-02 2.739583551883697510e-01 -3.251177966594696045e-01 -2.957605123519897461e-01 2.845951318740844727e-01 -6.729184836149215698e-02 -2.113561481237411499e-01 7.017637044191360474e-02 -2.317114546895027161e-02 -6.116661056876182556e-02 -2.174079269170761108e-01
5.778278410434722900e-02 2.152698114514350891e-02 -2.190737612545490265e-02 1.386926323175430298e-01 -3.890969157218933105e-01 2.980694919824600220e-02 1.591649055480957031e-01 1.049390807747840881e-01 -7.182994391769170761e-03 3.053127527236938477e-01 6.068700179457664490e-02 3.145560920238494873e-01 -1.015204116702079773e-01 -5.144042149186134338e-02 2.538655698299407959e-01 -2.963882088661193848e-01 2.375443652272224426e-02 2.309780120849609375e-01 -2.568696737289428711e-01 2.976126968860626221e-02 1.151566579937934875e-02 8.456095121800899506e-03 7.805813103914260864e-02 -3.309709578752517700e-02 -2.250124663114547729e-01 -2.959774062037467957e-02 2.178489714860916138e-01 -2.304276227951049805e-01 1.450593024492263794e-01 2.113404721021652222e-01 -2.907977811992168427e-02 2.827007770538330078e-01
6.017162464559078217e-03 -1.508488804101943970e-01 1.537521481513977051e-01 2.062019109725952148e-01 -2.832178473472595215e-01 -7.245626300573348999e-02 -2.463534660637378693e-02 6.476556509733200073e-02 -2.630923129618167877e-02 3.388460278511047363e-01 4.291516728699207306e-03 -1.928048580884933472e-02 1.707946807146072388e-01 -1.978006511926651001e-01 3.792733252048492432e-01 -7.080049067735671997e-02 -2.497554272413253784e-01 2.117405086755752563e-01 -1.369378995150327682e-02 -4.154374897480010986e-01 5.453077703714370728e-02 -2.414094284176826477e-02 1.710364371538162231e-01 -2.079472988843917847e-01 -2.263745367527008057e-01 4.898293688893318176e-02 1.009892448782920837e-01 -9.241063147783279419e-03 9.617447108030319214e-02 1.971995681524276733e-01 -2.756115049123764038e-02 -1.373476237058639526e-01
5.340918153524398804e-02 -1.562404334545135498e-01 -9.294204413890838623e-02 2.959105186164379120e-02 -3.475958406925201416e-01 2.747157216072082520e-01 2.886192798614501953e-01 4.102655500173568726e-02 -1.220231503248214722e-01 -1.922248005867004395e-01 -2.108887434005737305e-01 -7.767152041196823120e-02 1.795357167720794678e-01 -2.328504621982574463e-01 7.119292020797729492e-02 -4.755495190620422363e-01 -3.717977087944746017e-03 4.808342829346656799e-02 -1.266101449728012085e-01 -1.831216365098953247e-01 2.020872235298156738e-01 1.524140778928995132e-02 7.553169876337051392e-02 -8.371583372354507446e-02 -8.952941745519638062e-02 -2.160753682255744934e-02 -1.329154968261718750e-01 -1.105317845940589905e-01 1.983547210693359375e-01 -1.409672498703002930e-01 1.564000844955444336e-01 1.849688291549682617e-01
4.866646602749824524e-02 2.876144833862781525e-02 1.838099360466003418e-01 6.627523303031921387e-01 -2.717764079570770264e-01 -4.794350638985633850e-02 -1.940205842256546021e-01 7.158194668591022491e-03 -1.512560993432998657e-01 4.655259102582931519e-02 -1.178123801946640015e-01 -6.648979336023330688e-02 8.764830976724624634e-02 -9.136267006397247314e-02 2.210953971371054649e-03 -2.290918380022048950e-01 2.564153075218200684e-01 2.477420568466186523e-01 -1.320666982792317867e-03 -2.117405682802200317e-01 -2.874115295708179474e-02 -4.280595853924751282e-02 1.154834926128387451e-01 -1.264587137848138809e-02 -2.173960208892822266e-01 1.664988398551940918e-01 1.332380324602127075e-01 1.025150269269943237e-01 6.967273075133562088e-03 -2.333976142108440399e-02 -5.899101961404085159e-03 -7.790823280811309814e-02
-6.654285360127687454e-03 -5.405152589082717896e-02 -2.516269385814666748e-01 5.433443561196327209e-02 -9.286049008369445801e-02 5.292186886072158813e-02 7.761553674936294556e-02 2.230589389801025391e-01 -2.196090519428253174e-01 -1.144674718379974365e-01 2.856020033359527588e-01 9.881062060594558716e-02 7.221682369709014893e-02 -1.965500116348266602e-01 2.620235085487365723e-01 -2.808287739753723145e-01 2.313731014728546143e-01 1.131116524338722229e-01 -1.810147315263748169e-01 -3.664536029100418091e-02 -1.961128786206245422e-02 5.027643963694572449e-02 2.406382411718368530e-01 -2.885752022266387939e-01 -3.076898753643035889e-01 8.473516255617141724e-02 5.405592173337936401e-02 -4.758309200406074524e-02 3.376996815204620361e-01 1.787905693054199219e-01 1.356188356876373291e-01 -5.967069417238235474e-02
-4.827431961894035339e-02 -1.605763286352157593e-01 -9.940091520547866821e-02 9.490166604518890381e-02 -4.628060460090637207e-01 -3.568251803517341614e-02 -6.789010483771562576e-03 1.190246492624282837e-01 -4.930184222757816315e-03 2.776960283517837524e-02 -1.146926581859588623e-01 -6.615398824214935303e-02 -4.567966610193252563e-02 -1.772054731845855713e-01 4.552301764488220215e-02 -1.013847514986991882e-01 -1.370445638895034790e-01 2.949133515357971191e-01 -2.898394465446472168e-01 -1.496682874858379364e-02 -3.415419459342956543e-01 -2.379092127084732056e-01 1.339429318904876709e-01 2.087355125695466995e-03 -2.091181576251983643e-01 7.794712483882904053e-02 1.518652029335498810e-02 1.262138932943344116e-01 3.673549890518188477e-01 -2.700285017490386963e-01 -5.433028563857078552e-02 -3.449949622154235840e-02
3.219898045063018799e-02 -9.534575790166854858e-02 -7.135172933340072632e-02 2.337221503257751465e-01 4.118014127016067505e-02 2.585841715335845947e-02 -1.285642385482788086e-01 -7.935329526662826538e-02 -1.611579954624176025e-01 1.317810565233230591e-01 5.818307772278785706e-02 -2.974504791200160980e-02 3.702270239591598511e-02 -2.944096624851226807e-01 1.758948564529418945e-01 -2.597819268703460693e-01 -1.618593782186508179e-01 -9.302351623773574829e-02 -2.884468436241149902e-01 -1.751674562692642212e-01 -1.701280847191810608e-02 1.192880570888519287e-01 9.791772067546844482e-02 -4.337004721164703369e-01 -1.684825867414474487e-01 3.093616068363189697e-01 1.784417182207107544e-01 -2.861529216170310974e-02 2.623681426048278809e-01 1.961018331348896027e-02 -1.495394706726074219e-01 -2.482108324766159058e-01
6.511171162128448486e-02 -2.741819806396961212e-02 -1.294128894805908203e-01 2.594680488109588623e-01 -5.725377202033996582e-01 -3.331930637359619141e-01 -1.205968204885721207e-02 4.309216141700744629e-02 1.647942215204238892e-01 -1.218526903539896011e-02 3.061781451106071472e-02 5.864422395825386047e-02 -1.437867339700460434e-02 -2.776117026805877686e-01 -1.986903995275497437e-01 -9.823248535394668579e-02 -4.624396935105323792e-02 6.891930103302001953e-02 1.770916134119033813e-01 -1.986933201551437378e-01 -6.242962554097175598e-03 1.097166910767555237e-01 2.799442708492279053e-01 -5.204309150576591492e-02 -2.990399301052093506e-01 4.175809025764465332e-02 2.088723331689834595e-02 1.502597797662019730e-02 -3.332367166876792908e-02 -1.883323192596435547e-01 -8.923582732677459717e-02 -6.911671161651611328e-02
1.909632533788681030e-01 8.140876144170761108e-02 9.790392220020294189e-02 1.065358817577362061e-01 -5.369485616683959961e-01 4.210137575864791870e-02 -5.841672793030738831e-02 1.140455901622772217e-01 -2.850187718868255615e-01 1.022141426801681519e-01 1.127380039542913437e-02 -1.169853610917925835e-03 -1.859152019023895264e-01 -2.313537001609802246e-01 1.545761227607727051e-01 -2.722137570381164551e-01 -8.957788348197937012e-03 6.570676341652870178e-03 -5.402662325650453568e-03 9.528218954801559448e-02 -2.466639429330825806e-01 1.475559771060943604e-01 6.337649375200271606e-02 2.041173875331878662e-01 -3.200284242630004883e-01 1.518040895462036133e-01 -1.555549353361129761e-01 2.858812361955642700e-02 -7.176394760608673096e-02 1.745720654726028442e-01 1.137107610702514648e-01 -1.225139349699020386e-01
2.677355892956256866e-02 6.780274957418441772e-02 -2.283973246812820435e-01 1.998080164194107056e-01 -1.626348942518234253e-01 3.109165281057357788e-02 -5.779207125306129456e-02 1.784890331327915192e-02 2.027378045022487640e-02 1.713642179965972900e-01 7.452493160963058472e-02 -2.297113388776779175e-01 3.706609904766082764e-01 -2.988862693309783936e-01 2.872310876846313477e-01 -1.396951824426651001e-01 -1.296003013849258423e-01 5.560373514890670776e-02 -5.944856628775596619e-02 -1.263572424650192261e-01 1.290509011596441269e-02 2.232516705989837646e-01 -3.160791099071502686e-02 -2.406005710363388062e-01 -5.227244272828102112e-02 2.248012423515319824e-01 2.564894855022430420e-01 -2.247569710016250610e-01 2.573517262935638428e-01 2.478017359972000122e-01 -7.061182707548141479e-02 -6.487787514925003052e-02
-9.070862829685211182e-02 -1.424421966075897217e-01 4.132163897156715393e-02 2.174963951110839844e-01 -1.072522923350334167e-01 6.138971820473670959e-02 1.018925979733467102e-01 1.021221280097961426e-01 -2.554393112659454346e-01 1.634259074926376343e-01 3.395918384194374084e-02 2.598762214183807373e-01 1.307796686887741089e-01 -2.017175108194351196e-01 3.440170288085937500e-01 -1.214639320969581604e-01 1.055664271116256714e-01 6.283954530954360962e-02 -4.164842069149017334e-01 -3.825687617063522339e-02 -1.516465693712234497e-01 9.913851320743560791e-02 3.591265678405761719e-01 -1.755230426788330078e-01 -2.004366219043731689e-01 6.013513077050447464e-03 -8.621952682733535767e-02 1.372935324907302856e-01 2.682383358478546143e-01 -7.400670647621154785e-02 5.897406116127967834e-02 6.945985555648803711e-02
-1.087395921349525452e-01 1.103751808404922485e-01 -5.798987671732902527e-02 1.391012370586395264e-01 -2.755130231380462646e-01 -3.726675808429718018e-01 1.004088595509529114e-01 7.498931884765625000e-02 -1.873767673969268799e-01 3.208714127540588379e-01 -2.253231033682823181e-02 -1.327728033065795898e-01 2.859294414520263672e-01 -1.449344754219055176e-01 2.363697625696659088e-02 -1.959962844848632812e-01 -6.223740428686141968e-02 1.522987186908721924e-01 -2.249578386545181274e-02 -1.205813363194465637e-01 1.785820908844470978e-02 -2.575907111167907715e-01 2.417984008789062500e-01 -5.959339439868927002e-02 -1.131264939904212952e-01 -7.234279066324234009e-02 -6.585060805082321167e-02 -9.827011823654174805e-02 1.062982678413391113e-01 4.362952709197998047e-01 -2.916272962465882301e-03 1.426804512739181519e-01
-1.193479895591735840e-01 6.720508635044097900e-02 -1.891112327575683594e-01 2.012754231691360474e-01 -5.632493495941162109e-01 2.319278270006179810e-01 -8.474104106426239014e-02 -6.181881576776504517e-02 -3.864796832203865051e-02 1.442154496908187866e-01 1.555956751108169556e-01 -2.343005686998367310e-02 -9.051176160573959351e-02 -7.318729162216186523e-02 -3.163244575262069702e-02 -2.288190089166164398e-02 2.748171053826808929e-02 1.922419518232345581e-01 -2.572367489337921143e-01 -4.163554683327674866e-02 -4.074555039405822754e-01 2.696218155324459076e-02 8.744773268699645996e-02 -1.023919656872749329e-01 -1.081338897347450256e-01 1.694234013557434082e-01 -1.631756871938705444e-01 4.698624461889266968e-02 2.016212046146392822e-01 -1.479142718017101288e-02 -1.477705594152212143e-02 -2.449161261320114136e-01
4.085913300514221191e-01 -1.394582092761993408e-01 -2.301974892616271973e-01 2.829388976097106934e-01 -2.301253676414489746e-01 1.071029230952262878e-01 3.731231391429901123e-02 -1.602566838264465332e-01 4.701131582260131836e-02 7.318615168333053589e-02 -8.358412235975265503e-02 5.859355628490447998e-02 -5.568789318203926086e-03 -3.484057188034057617e-01 2.144903093576431274e-01 -2.002261020243167877e-02 7.295490801334381104e-02 1.348123848438262939e-01 -3.262824192643165588e-02 -3.258084952831268311e-01 6.332969665527343750e-02 4.110993072390556335e-02 3.703266680240631104e-01 -9.482994675636291504e-02 1.191908307373523712e-02 -2.323315292596817017e-01 1.846966147422790527e-02 -1.230861470103263855e-01 1.762463450431823730e-01 -2.193171344697475433e-02 -1.252232491970062256e-01 -6.214568763971328735e-02
1.847886294126510620e-01 2.973262667655944824e-01 -1.258285194635391235e-01 1.218984872102737427e-01 -2.984348237514495850e-01 -8.313465118408203125e-02 5.643146485090255737e-02 2.507917024195194244e-02 1.838906556367874146e-01 1.677129268646240234e-01 3.604269400238990784e-02 1.192980632185935974e-01 3.054140210151672363e-01 -1.270328611135482788e-01 1.926438659429550171e-01 8.832524530589580536e-03 5.808277428150177002e-02 1.266134679317474365e-01 -4.208331461995840073e-03 -1.052943151444196701e-02 3.515818715095520020e-02 2.208873182535171509e-01 6.183562427759170532e-02 -3.868445754051208496e-01 -4.117302298545837402e-01 1.261995732784271240e-01 1.632365882396697998e-01 -1.047364156693220139e-02 2.298851013183593750e-01 -1.685162186622619629e-01 3.964200615882873535e-02 6.955212354660034180e-02
-1.256304830312728882e-01 5.993318185210227966e-02 1.010808721184730530e-01 3.365752100944519043e-01 -3.012672066688537598e-01 1.652366966009140015e-01 -8.670841902494430542e-02 -4.927293583750724792e-02 -1.023330464959144592e-01 1.130196750164031982e-01 8.524359762668609619e-02 1.185391917824745178e-01 1.025806367397308350e-01 -3.024030327796936035e-01 -8.353129774332046509e-02 -1.557878106832504272e-01 1.054084002971649170e-01 6.799877434968948364e-02 2.018881440162658691e-01 -5.236132070422172546e-02 4.666793718934059143e-02 2.940037548542022705e-01 1.045840010046958923e-01 -3.913844823837280273e-01 3.222211450338363647e-02 3.023227155208587646e-01 -8.078046143054962158e-02 2.048145234584808350e-01 -2.458937838673591614e-02 9.026049077510833740e-02 -8.575762063264846802e-02 2.869555950164794922e-01
-8.644193410873413086e-02 1.611104160547256470e-01 2.285088300704956055e-01 3.808395266532897949e-01 -3.974924981594085693e-01 5.471216142177581787e-02 -1.195398494601249695e-01 -4.344992805272340775e-03 9.589076042175292969e-02 -2.263040095567703247e-02 -6.988103687763214111e-02 2.693603001534938812e-02 8.378375321626663208e-03 -1.699475198984146118e-01 5.364702269434928894e-02 -2.153750211000442505e-01 -1.489779502153396606e-01 -7.852232456207275391e-02 -6.237172707915306091e-02 -1.634381525218486786e-02 1.320652663707733154e-01 2.464807331562042236e-01 2.138635367155075073e-01 -2.687744200229644775e-01 2.927753143012523651e-03 1.522565186023712158e-01 1.921540871262550354e-02 1.935116797685623169e-01 -7.515837252140045166e-02 2.164145261049270630e-01 -2.816681563854217529e-01 2.810065150260925293e-01
-1.721538156270980835e-01 6.759539991617202759e-02 1.289307922124862671e-01 3.461461663246154785e-01 -2.961125075817108154e-01 1.268768906593322754e-01 1.236003637313842773e-01 -1.366979479789733887e-01 -1.744031310081481934e-01 3.577342927455902100e-01 4.035810008645057678e-02 1.521765589714050293e-01 -9.783937036991119385e-02 -9.267330169677734375e-02 -6.617780774831771851e-02 -2.430336177349090576e-02 -8.704871684312820435e-02 2.390649318695068359e-01 -4.214489832520484924e-02 -2.465789914131164551e-01 2.319454699754714966e-01 2.223196476697921753e-01 -6.389687210321426392e-02 -2.005501240491867065e-01 -3.054162859916687012e-01 3.248109817504882812e-01 -4.352682828903198242e-02 8.745237439870834351e-02 -3.508672118186950684e-02 2.300718612968921661e-02 -1.936225779354572296e-02 2.886874135583639145e-03
3.690879791975021362e-02 -3.288979232311248779e-01 -2.119688987731933594e-01 1.368630677461624146e-01 -1.443726569414138794e-01 -2.428615987300872803e-01 -8.419632911682128906e-02 -9.717871248722076416e-02 -1.114919558167457581e-01 1.193951964378356934e-01 -3.839427232742309570e-02 -2.832196652889251709e-01 2.131468504667282104e-01 -4.193787872791290283e-01 1.175771951675415039e-01 -9.627196192741394043e-02 1.939741149544715881e-02 1.704046577215194702e-01 -1.726925671100616455e-01 2.635682374238967896e-02 -4.051965475082397461e-02 8.258035033941268921e-02 3.948541358113288879e-02 -2.536046802997589111e-01 -3.334518894553184509e-02 2.234520018100738525e-01 1.141849383711814880e-01 -2.066789194941520691e-02 2.730577886104583740e-01 2.661932408809661865e-01 -1.649031788110733032e-01 -7.924649864435195923e-02
3.135225176811218262e-02 8.380698412656784058e-02 -1.059886664152145386e-01 2.309800237417221069e-01 -3.941868841648101807e-01 2.418732643127441406e-02 8.455896377563476562e-02 5.337253212928771973e-02 -1.442009359598159790e-01 4.105293005704879761e-02 -7.202553004026412964e-02 -3.304188698530197144e-02 -1.869584321975708008e-01 -9.419842809438705444e-02 7.283650338649749756e-02 1.141809020191431046e-02 2.478993684053421021e-01 1.214028000831604004e-01 -1.065064445137977600e-01 -5.727449059486389160e-02 -3.536140918731689453e-01 -3.054310977458953857e-01 1.521775722503662109e-01 -1.933052390813827515e-01 -4.217299520969390869e-01 8.147717267274856567e-02 -1.411693394184112549e-01 5.864475667476654053e-02 2.963953614234924316e-01 4.204826429486274719e-02 1.070374771952629089e-01 6.934759765863418579e-02
-1.831109672784805298e-01 1.528698801994323730e-01 -2.434130907058715820e-01 2.206194549798965454e-01 -4.038720428943634033e-01 6.569463014602661133e-02 -2.266988158226013184e-01 -4.933832213282585144e-02 -2.456967681646347046e-01 3.794557601213455200e-02 1.145307905972003937e-02 -1.813341379165649414e-01 -1.329826116561889648e-01 -3.966017961502075195e-01 1.015968769788742065e-01 -3.985526040196418762e-02 1.155103147029876709e-01 -3.508313745260238647e-02 -1.424323022365570068e-01 1.291137188673019409e-01 -1.589052230119705200e-01 -5.135945975780487061e-02 -2.016834355890750885e-02 -4.702313244342803955e-02 -8.088240027427673340e-02 -3.413404896855354309e-02 2.813855707645416260e-01 -2.361138761043548584e-01 2.154170274734497070e-01 -1.016085669398307800e-01 1.847545653581619263e-01 1.291523277759552002e-01
-1.225605756044387817e-01 9.103914350271224976e-02 -1.021236702799797058e-01 6.918030977249145508e-02 -2.952840328216552734e-01 -2.432848811149597168e-01 -8.053690195083618164e-03 2.279903367161750793e-02 -1.514697726815938950e-02 4.167162179946899414e-01 -9.541510045528411865e-02 4.256947338581085205e-02 1.394633650779724121e-01 -2.639466226100921631e-01 -1.105360239744186401e-01 -2.466980665922164917e-01 -1.296369135379791260e-01 9.820321202278137207e-02 1.527196727693080902e-02 -1.806299984455108643e-01 -1.264975368976593018e-01 -3.254889547824859619e-01 2.492133080959320068e-01 -1.653816998004913330e-01 -1.312838047742843628e-01 -1.670637540519237518e-02 1.051092296838760376e-01 -3.807802870869636536e-02 2.284769266843795776e-01 3.333330750465393066e-01 -4.480367153882980347e-02 3.835783153772354126e-02
-5.892015248537063599e-02 1.461281329393386841e-01 -4.409224539995193481e-02 3.336140513420104980e-02 -4.748395681381225586e-01 2.023958861827850342e-01 -1.218101829290390015e-01 9.686853736639022827e-02 -2.615686655044555664e-01 -9.486155956983566284e-02 -1.201300472021102905e-01 -2.486107647418975830e-01 -1.076686661690473557e-02 -4.961334913969039917e-02 1.964666247367858887e-01 6.735464185476303101e-02 3.464002013206481934e-01 1.591250300407409668e-02 -1.040576994419097900e-01 -6.168767437338829041e-02 -1.628081947565078735e-01 -5.648506432771682739e-02 1.868829876184463501e-01 -7.401178032159805298e-02 -1.447902023792266846e-01 2.347565740346908569e-01 2.905680239200592041e-01 -5.108825862407684326e-03 2.619343101978302002e-01 -9.409224241971969604e-02 1.972257196903228760e-01 1.482780463993549347e-02
1.026414334774017334e-01 2.162756621837615967e-01 -1.332487165927886963e-01 1.396576762199401855e-01 -1.229433715343475342e-01 1.900061033666133881e-02 3.486121818423271179e-02 1.478253602981567383e-01 -2.133586257696151733e-01 -2.542536333203315735e-02 2.781616151332855225e-02 1.208192631602287292e-01 1.718121469020843506e-01 1.031309515237808228e-01 9.270749986171722412e-02 -2.096408791840076447e-02 2.292136400938034058e-01 2.798668444156646729e-01 -1.832459867000579834e-01 -4.087783694267272949e-01 -7.038950920104980469e-02 1.498850882053375244e-01 2.294147461652755737e-01 7.959138602018356323e-02 -2.296285331249237061e-01 2.317988127470016479e-02 -5.891775712370872498e-02 1.496784389019012451e-01 3.166510760784149170e-01 8.205762505531311035e-02 -3.626822829246520996e-01 1.433410346508026123e-01
2.924563884735107422e-01 -1.960553377866744995e-01 -9.677108377218246460e-02 2.393817454576492310e-01 -2.093732953071594238e-01 1.306273192167282104e-01 2.696425095200538635e-02 5.938245728611946106e-02 1.041073426604270935e-01 1.917952299118041992e-01 2.582531869411468506e-01 -1.277575641870498657e-01 -3.385176137089729309e-02 -4.991297423839569092e-02 1.012099236249923706e-01 -2.488802932202816010e-02 6.644825637340545654e-02 4.076578617095947266e-01 -1.361227631568908691e-01 -1.325204074382781982e-01 1.288525462150573730e-01 -1.654201000928878784e-01 5.072275996208190918e-01 -2.127570807933807373e-01 -1.063978020101785660e-02 -2.119207940995693207e-02 -7.338771224021911621e-02 -4.826230928301811218e-02 -3.882687538862228394e-02 1.217313036322593689e-01 8.701921254396438599e-02 1.170021966099739075e-01
-1.184524446725845337e-01 9.185311943292617798e-02 2.918643057346343994e-01 2.310864776372909546e-01 -4.181692302227020264e-01 4.213848337531089783e-02 4.728149995207786560e-02 -1.536719053983688354e-01 3.852577880024909973e-02 3.086749091744422913e-02 -8.082803338766098022e-02 -1.708842813968658447e-02 1.292799115180969238e-01 -2.975758612155914307e-01 2.588478028774261475e-01 9.214096516370773315e-02 -1.093885824084281921e-01 -9.019987285137176514e-02 -3.731010258197784424e-01 -8.327607065439224243e-03 -3.175958096981048584e-01 -1.719446107745170593e-02 2.040072530508041382e-01 8.061676472425460815e-02 -8.074582368135452271e-02 -1.225923523306846619e-01 -1.828357875347137451e-01 7.645843923091888428e-02 2.141686826944351196e-01 5.643622577190399170e-02 -4.557004198431968689e-02 -1.607036441564559937e-01
1.166782621294260025e-02 -2.177188694477081299e-01 -1.848590187728404999e-02 1.465964168310165405e-01 -3.902736604213714600e-01 -2.702768333256244659e-02 -9.765318594872951508e-03 -7.730199396610260010e-02 -2.462727278470993042e-01 3.970077633857727051e-01 1.738702207803726196e-01 1.174653321504592896e-01 1.993781626224517822e-01 -1.193726211786270142e-01 2.660327255725860596e-01 -3.335247188806533813e-02 -2.846322953701019287e-01 -3.593581169843673706e-02 -1.505078375339508057e-01 -3.172850310802459717e-01 -6.686877459287643433e-02 -9.812301397323608398e-02 9.163850545883178711e-02 -1.534924656152725220e-01 -1.591323912143707275e-01 2.095005661249160767e-02 1.864643953740596771e-02 -6.898926198482513428e-02 2.266210019588470459e-01 1.773594170808792114e-01 2.956113964319229126e-02 -1.307305246591567993e-01
-1.172684803605079651e-01 1.287822276353836060e-01 -1.460427790880203247e-01 2.032117545604705811e-01 -1.655065119266510010e-01 4.951194673776626587e-02 -1.700617223978042603e-01 6.211679056286811829e-02 -3.070158064365386963e-01 -3.022763691842556000e-02 -1.555127650499343872e-01 -2.854692637920379639e-01 2.629971802234649658e-01 -2.339033037424087524e-01 1.871082186698913574e-02 -7.636050879955291748e-02 1.590394824743270874e-01 3.151732683181762695e-02 -4.259692505002021790e-02 1.067942306399345398e-01 -1.755930930376052856e-01 2.561897933483123779e-01 2.141721248626708984e-01 -1.822088211774826050e-01 -2.320872694253921509e-01 -2.829752564430236816e-01 -1.973263770341873169e-01 3.220659121870994568e-02 3.356647193431854248e-01 -2.959553897380828857e-02 9.771865606307983398e-02 3.814991936087608337e-02
1.265445053577423096e-01 5.524409189820289612e-02 1.320285946130752563e-01 4.711332917213439941e-01 -4.812712967395782471e-01 -3.012460283935070038e-02 -1.145219244062900543e-02 -1.812766641378402710e-01 2.642655074596405029e-01 6.517454981803894043e-02 1.919495128095149994e-02 -2.410566434264183044e-02 -1.497871987521648407e-02 -9.781461209058761597e-02 -4.052940011024475098e-02 -1.426447629928588867e-01 -2.318061888217926025e-02 1.412880122661590576e-01 1.498134061694145203e-02 -3.076025843620300293e-01 7.211016863584518433e-02 7.774526625871658325e-02 -3.421230986714363098e-02 -6.180718913674354553e-02 -2.027625292539596558e-01 3.953137993812561035e-02 1.750149875879287720e-01 2.802533209323883057e-01 2.010150402784347534e-01 -2.093470245599746704e-01 3.630079701542854309e-02 1.490540616214275360e-02
1.578618735074996948e-01 6.018313020467758179e-02 1.169662922620773315e-01 1.113956198096275330e-01 -3.199269175529479980e-01 -3.966681063175201416e-01 1.978878080844879150e-01 2.358268480747938156e-03 -1.201683953404426575e-01 4.415763914585113525e-02 1.154567822813987732e-01 -1.836850792169570923e-01 2.969658933579921722e-03 -3.980683684349060059e-01 2.132484763860702515e-01 5.816863477230072021e-02 1.396320611238479614e-01 1.244457066059112549e-01 8.165322244167327881e-02 -3.106229007244110107e-01 -2.341058105230331421e-01 -5.594329908490180969e-02 2.472042739391326904e-01 -2.572170197963714600e-01 1.897253468632698059e-02 1.204582117497920990e-02 -2.183360792696475983e-02 -2.380815893411636353e-02 1.002754792571067810e-01 7.374751567840576172e-02 -9.857122600078582764e-02 1.600462049245834351e-01
-3.400181233882904053e-02 1.307326704263687134e-01 1.636106967926025391e-01 3.351174294948577881e-01 -3.895899951457977295e-01 2.203567624092102051e-01 -1.512179225683212280e-01 -2.889767847955226898e-02 -1.355116069316864014e-01 9.389210492372512817e-02 -5.182022694498300552e-03 2.176971733570098877e-02 1.415660139173269272e-02 -1.987345516681671143e-01 1.090250015258789062e-01 -2.891454994678497314e-01 1.512020528316497803e-01 1.384358555078506470e-01 5.282549932599067688e-02 -1.264190375804901123e-01 2.146227061748504639e-01 5.273608863353729248e-02 7.276535779237747192e-02 -3.432117104530334473e-01 1.724347099661827087e-02 3.645910918712615967e-01 -1.706422865390777588e-01 -2.427029237151145935e-02 -1.240196377038955688e-01 1.366742998361587524e-01 -1.214687675237655640e-01 1.062774434685707092e-01
-7.704968750476837158e-02 2.389423549175262451e-02 -3.955537453293800354e-02 5.860899761319160461e-02 -4.341470301151275635e-01 1.606254279613494873e-01 5.112154409289360046e-02 1.249541416764259338e-01 -3.803884983062744141e-01 2.011713534593582153e-01 1.253192275762557983e-01 -2.876708097755908966e-02 7.251097261905670166e-02 -4.626611173152923584e-01 -6.137898657470941544e-03 -1.991971284151077271e-01 -8.052782714366912842e-02 1.406388431787490845e-01 1.799174398183822632e-01 -5.962178111076354980e-02 9.752234816551208496e-02 -3.240252733230590820e-01 8.578690886497497559e-02 -1.381745040416717529e-01 1.418916583061218262e-01 9.534801542758941650e-02 1.058927029371261597e-01 -4.874186590313911438e-02 9.750073403120040894e-02 -3.458050638437271118e-02 1.961122304201126099e-01 -1.158226002007722855e-02
2.691078484058380127e-01 1.939611583948135376e-01 -1.977007836103439331e-02 -3.138085454702377319e-02 -1.848198175430297852e-01 -1.494075655937194824e-01 -1.381124258041381836e-01 -2.840978465974330902e-02 -4.451797157526016235e-02 1.234534978866577148e-01 1.351691186428070068e-01 6.278809159994125366e-02 2.246905416250228882e-01 -4.025175571441650391e-01 -4.730286821722984314e-02 -1.785229146480560303e-01 -7.457107305526733398e-02 2.182389050722122192e-01 1.337800025939941406e-01 -1.126742139458656311e-01 8.287183195352554321e-02 1.749224662780761719e-01 2.537280023097991943e-01 1.213979069143533707e-02 -3.353199362754821777e-01 -2.623831927776336670e-01 1.278024762868881226e-01 -1.708006672561168671e-02 9.157060831785202026e-02 -1.194698959589004517e-01 -2.244090884923934937e-01 2.635746300220489502e-01
1.726887524127960205e-01 -1.749924570322036743e-01 -1.400912851095199585e-01 2.150853723287582397e-01 -2.514635920524597168e-01 -2.275896966457366943e-01 -2.699337527155876160e-02 -5.863953847438097000e-04 4.277969524264335632e-02 1.265197545289993286e-01 7.390487939119338989e-02 -3.101551830768585205e-01 1.049903929233551025e-01 -4.830600321292877197e-01 1.237107440829277039e-01 -2.239306569099426270e-01 -6.989318132400512695e-02 -1.518085747957229614e-01 -1.336730271577835083e-01 1.615073382854461670e-01 2.443820796906948090e-02 1.634327620267868042e-01 2.145737707614898682e-01 -6.217165291309356689e-02 4.948784038424491882e-02 2.373315840959548950e-01 1.871100813150405884e-01 1.158792898058891296e-01 2.142578959465026855e-01 -7.487764954566955566e-02 8.231128007173538208e-02 -1.182948425412178040e-01
2.024895548820495605e-01 -3.715061815455555916e-03 1.819580048322677612e-01 1.857378929853439331e-01 -2.391332238912582397e-01 -3.222835659980773926e-01 -7.717385888099670410e-02 4.788643494248390198e-02 -1.906374245882034302e-01 4.420766979455947876e-02 -2.662743255496025085e-02 -6.274213641881942749e-02 4.110841825604438782e-02 -1.956058442592620850e-01 3.684785664081573486e-01 1.750114113092422485e-01 4.358761757612228394e-02 4.358884319663047791e-02 -1.420758068561553955e-01 -2.413606643676757812e-01 2.788315117359161377e-01 -3.903318941593170166e-02 2.211855202913284302e-01 -1.603983044624328613e-01 -2.611658871173858643e-01 2.146386951208114624e-01 1.037988066673278809e-01 -3.168651834130287170e-02 3.211578428745269775e-01 2.825511619448661804e-02 7.169596850872039795e-02 -3.845304250717163086e-02
1.682281792163848877e-01 -1.288778632879257202e-01 3.315301239490509033e-02 2.424493283033370972e-01 -2.075330615043640137e-01 -1.740497648715972900e-01 6.752759963274002075e-02 7.831635326147079468e-02 -2.811136096715927124e-02 3.795609474182128906e-01 -7.524631917476654053e-03 -1.436458230018615723e-01 2.398074418306350708e-01 -5.980906635522842407e-02 7.323136180639266968e-02 -7.056492567062377930e-02 3.075609803199768066e-01 2.539609000086784363e-02 -7.385443896055221558e-02 1.608592644333839417e-02 2.953479532152414322e-03 1.316684037446975708e-01 3.462387323379516602e-01 -2.473374605178833008e-01 -4.305901229381561279e-01 1.207738146185874939e-01 -4.654248058795928955e-02 -1.512265801429748535e-01 1.041427329182624817e-01 -3.390835598111152649e-02 -3.173595294356346130e-02 -1.918093264102935791e-01
2.238906621932983398e-01 1.712708920240402222e-01 9.127191454172134399e-02 7.983799278736114502e-02 -1.221081614494323730e-01 2.011437416076660156e-01 7.547327782958745956e-03 -3.776124417781829834e-01 -9.875267744064331055e-02 -4.014807194471359253e-02 -4.753472656011581421e-02 -9.435678273439407349e-02 3.442586660385131836e-01 -1.133220642805099487e-01 8.890093863010406494e-02 6.886770576238632202e-02 1.646011620759963989e-01 9.204570949077606201e-02 -1.888117045164108276e-01 -6.557494401931762695e-02 -1.946693956851959229e-01 -1.872043013572692871e-01 4.087634086608886719e-01 -1.991405636072158813e-01 -3.152320086956024170e-01 7.522498071193695068e-02 3.539659082889556885e-02 8.875647932291030884e-02 -6.833665817975997925e-02 2.701380290091037750e-02 -6.392806023359298706e-02 2.498788684606552124e-01
-6.563541293144226074e-02 1.423750258982181549e-02 -3.175820410251617432e-02 2.786674201488494873e-01 -6.257548332214355469e-01 5.131030082702636719e-02 -4.646982625126838684e-02 -1.632048189640045166e-02 -4.734881222248077393e-02 3.120987303555011749e-02 5.916858091950416565e-02 7.423736900091171265e-02 -1.810152232646942139e-01 -6.010422483086585999e-02 1.430746018886566162e-01 -4.906474798917770386e-02 2.888083457946777344e-01 9.658563137054443359e-02 -1.191830188035964966e-01 -3.714375570416450500e-02 -3.708227276802062988e-01 6.859146058559417725e-02 2.008980214595794678e-01 -2.023431062698364258e-01 -2.436596602201461792e-01 1.355401575565338135e-01 3.352957218885421753e-02 1.264424920082092285e-01 8.181831240653991699e-02 -7.066544611006975174e-03 -4.303093254566192627e-02 -1.158601343631744385e-01
2.354454062879085541e-02 -6.914047896862030029e-02 4.057855531573295593e-02 -2.411957271397113800e-02 -4.701018035411834717e-01 2.755433619022369385e-01 -1.530049294233322144e-01 -9.532418847084045410e-02 -1.637802124023437500e-01 -1.012966185808181763e-01 6.967210769653320312e-02 1.273439638316631317e-02 1.751770824193954468e-01 -3.574638366699218750e-01 1.431620419025421143e-01 -2.129557281732559204e-01 8.301210403442382812e-02 1.187089383602142334e-01 -8.194935321807861328e-02 -3.455733135342597961e-02 4.519288241863250732e-02 -3.114778362214565277e-02 -5.967160314321517944e-02 -2.962154150009155273e-01 -5.929531529545783997e-02 -1.369189769029617310e-01 -9.209033101797103882e-02 -7.721589505672454834e-02 3.330778777599334717e-01 -7.368916273117065430e-02 3.465729951858520508e-01 -1.437427476048469543e-02
5.728913098573684692e-02 -5.942549929022789001e-02 -1.251770853996276855e-01 1.197824180126190186e-01 -3.643919229507446289e-01 -1.165756583213806152e-01 3.940184041857719421e-02 1.371151860803365707e-02 -1.951032727956771851e-01 2.004574686288833618e-01 -3.168221935629844666e-02 -3.348999917507171631e-01 7.995347492396831512e-03 -1.530645787715911865e-01 -1.011176258325576782e-01 -6.823827326297760010e-02 1.062175333499908447e-01 4.224150776863098145e-01 -3.066403605043888092e-02 -3.816871345043182373e-02 -1.522000730037689209e-01 -2.731702923774719238e-01 1.209063222631812096e-03 -1.500661578029394150e-02 -3.118416666984558105e-01 -8.635554462671279907e-02 1.143981888890266418e-01 -1.060455478727817535e-02 3.429415225982666016e-01 -2.346447259187698364e-01 -6.652617454528808594e-02 1.230753678828477859e-02
4.466774314641952515e-02 -1.880098134279251099e-01 -2.014168351888656616e-01 8.893354237079620361e-02 -3.163176774978637695e-01 3.370283171534538269e-02 -5.512708052992820740e-02 -9.836166352033615112e-02 -2.844122005626559258e-03 1.511880457401275635e-01 -3.769585490226745605e-02 -3.461515605449676514e-01 1.851935833692550659e-01 -4.040856659412384033e-01 1.625298410654067993e-01 -1.823422014713287354e-01 6.495396047830581665e-02 9.433495998382568359e-02 -1.360240578651428223e-01 -2.360799461603164673e-01 1.586558967828750610e-01 2.126909494400024414e-01 -1.191259175539016724e-01 -2.798308134078979492e-01 -1.535562723875045776e-01 1.831873804330825806e-01 -2.726121619343757629e-02 -1.303450018167495728e-01 1.739093065261840820e-01 1.014873757958412170e-01 -5.633330717682838440e-02 -1.734087020158767700e-01
1.616472750902175903e-01 -1.779190450906753540e-02 -6.137797608971595764e-02 1.560497134923934937e-01 -2.591914832592010498e-01 -1.522690802812576294e-01 -3.265503346920013428e-01 -2.346438616514205933e-01 -2.646447122097015381e-01 -1.453403830528259277e-01 2.210289984941482544e-01 -2.166501283645629883e-01 3.189702033996582031e-01 -2.839171588420867920e-01 -1.327046006917953491e-01 -4.530673101544380188e-02 -1.687047332525253296e-01 1.819807589054107666e-01 -3.427871316671371460e-02 -1.709477603435516357e-01 2.198744714260101318e-01 1.630645990371704102e-02 1.216834336519241333e-01 1.902585476636886597e-01 -1.983171254396438599e-01 1.368258148431777954e-01 -8.717158436775207520e-02 1.525474786758422852e-01 1.203759312629699707e-01 7.594902068376541138e-02 -3.100938722491264343e-02 5.173684656620025635e-02
-1.726857572793960571e-01 -9.048803150653839111e-02 -1.434534788131713867e-01 1.828224631026387215e-03 -1.522148996591567993e-01 -3.137664124369621277e-02 -7.069749385118484497e-02 -2.047118032351136208e-03 1.025322172790765762e-02 9.963549673557281494e-02 1.310653835535049438e-01 -1.213873028755187988e-01 1.742103695869445801e-01 -1.656849384307861328e-01 1.865206360816955566e-01 -6.322596967220306396e-02 5.081911012530326843e-02 3.981882333755493164e-01 5.628070607781410217e-02 -1.337359547615051270e-01 4.148088395595550537e-02 -1.739757955074310303e-01 3.309920430183410645e-01 8.525117486715316772e-02 -6.944881379604339600e-02 4.131485149264335632e-02 1.948819458484649658e-01 -2.570808231830596924e-01 3.521557450294494629e-01 1.146251484751701355e-01 -6.775556504726409912e-02 4.363204240798950195e-01
9.779609739780426025e-03 2.243450433015823364e-01 7.199331303127110004e-04 2.449668757617473602e-02 -2.833425402641296387e-01 -3.325387537479400635e-01 2.989313006401062012e-02 2.329198829829692841e-02 -6.937719136476516724e-02 2.875921428203582764e-01 -1.729556024074554443e-01 -1.281222850084304810e-01 9.294468909502029419e-03 -2.084041833877563477e-01 8.172391355037689209e-02 -3.029118180274963379e-01 -2.950755059719085693e-01 7.895950973033905029e-02 -3.560439869761466980e-02 -1.807944476604461670e-01 7.297474890947341919e-02 -1.238135769963264465e-01 3.103823661804199219e-01 -1.413750797510147095e-01 -1.748908013105392456e-01 8.322850335389375687e-04 1.078000143170356750e-01 -8.156333118677139282e-02 2.116804271936416626e-01 3.123705387115478516e-01 -3.098464384675025940e-02 -1.562843322753906250e-01
4.766519367694854736e-02 -1.204017475247383118e-01 -9.346988052129745483e-03 3.229863941669464111e-01 -2.115998715162277222e-01 -1.963811814785003662e-01 -1.994955912232398987e-02 1.002966761589050293e-01 -5.683276802301406860e-02 4.251946806907653809e-01 1.663470566272735596e-01 7.176575064659118652e-02 -1.475850678980350494e-02 -3.011896014213562012e-01 1.317151337862014771e-01 -1.025664359331130981e-01 2.705615945160388947e-02 5.163548141717910767e-02 7.271538674831390381e-02 -4.892205074429512024e-02 9.968659281730651855e-02 -1.144143491983413696e-01 1.311765462160110474e-01 -3.333123624324798584e-01 -1.734419763088226318e-01 1.228280365467071533e-01 6.300681084394454956e-02 -3.171944320201873779e-01 1.650637090206146240e-01 6.057638302445411682e-02 -3.260380923748016357e-01 1.930537866428494453e-03
2.270473539829254150e-01 -1.079892739653587341e-02 -2.359361946582794189e-01 1.695106923580169678e-01 -1.798935979604721069e-01 4.167585633695125580e-03 -1.050882227718830109e-02 2.343072742223739624e-01 4.367569088935852051e-02 1.412618458271026611e-01 1.908738166093826294e-01 -1.630743145942687988e-01 -2.259196480736136436e-03 -5.767475068569183350e-02 3.161634206771850586e-01 -2.720564603805541992e-01 -2.199164591729640961e-02 -1.087919250130653381e-02 -3.689675033092498779e-01 -9.868658334016799927e-02 -4.910869151353836060e-02 -1.523416489362716675e-01 4.019545912742614746e-01 -1.284226477146148682e-01 -2.627102136611938477e-01 9.339431673288345337e-02 1.352918148040771484e-01 -1.519521474838256836e-01 5.177626013755798340e-02 -5.065217241644859314e-02 1.928722411394119263e-01 -5.112370476126670837e-02
3.862231075763702393e-01 -9.491746872663497925e-02 -2.566844820976257324e-01 3.181882202625274658e-01 -8.403484523296356201e-02 3.843454271554946899e-02 1.233749240636825562e-01 1.439522355794906616e-01 2.092160098254680634e-02 2.960283458232879639e-01 2.219802886247634888e-01 -2.295152992010116577e-01 1.889743506908416748e-01 -2.012920826673507690e-01 1.271321773529052734e-01 2.672467380762100220e-02 6.592956930398941040e-02 4.829308390617370605e-02 -9.743048250675201416e-02 -1.602419763803482056e-01 5.202426016330718994e-02 -1.429791003465652466e-01 2.068622708320617676e-01 -2.098712474107742310e-01 -3.486006259918212891e-01 1.683267652988433838e-01 1.466809213161468506e-01 -7.746597379446029663e-02 9.646663814783096313e-02 4.704969748854637146e-02 6.662259250879287720e-02 4.372951760888099670e-02
-3.098591230809688568e-02 1.462830007076263428e-01 2.373535884544253349e-03 1.960479617118835449e-01 -3.467302024364471436e-01 -2.242074012756347656e-01 1.580011695623397827e-01 -5.774829536676406860e-02 3.026374801993370056e-02 3.457655906677246094e-01 -2.671367824077606201e-01 -1.831579357385635376e-01 1.817821860313415527e-01 -1.008426919579505920e-01 8.274269104003906250e-02 -1.035344004631042480e-01 -8.222346752882003784e-02 5.906555056571960449e-02 3.582595661282539368e-02 -5.305497348308563232e-02 3.690807148814201355e-02 -2.169412970542907715e-01 2.472099810838699341e-01 -2.053962200880050659e-01 -2.681537568569183350e-01 -4.437805712223052979e-02 1.332665681838989258e-01 9.888600325211882591e-04 2.338399179279804230e-02 4.395957589149475098e-01 -1.074171066284179688e-02 5.133485421538352966e-02
3.147800564765930176e-01 -2.090168744325637817e-01 -5.803881213068962097e-02 2.309840619564056396e-01 -7.269622385501861572e-02 1.945045590400695801e-02 -2.948826178908348083e-02 8.927492797374725342e-02 1.255104783922433853e-02 3.252559602260589600e-01 2.130016535520553589e-01 -2.263638973236083984e-01 2.134582996368408203e-01 -6.077810004353523254e-02 1.295371055603027344e-01 -5.013266950845718384e-02 -1.361523717641830444e-01 1.245649605989456177e-01 -1.675500422716140747e-01 -1.150981783866882324e-01 -8.830714970827102661e-02 -1.251086890697479248e-01 5.032167434692382812e-01 -3.558819293975830078e-01 -5.185222253203392029e-02 -7.128310948610305786e-02 -7.039417326450347900e-02 -1.976833678781986237e-02 8.775305747985839844e-02 5.772342532873153687e-02 -2.249149978160858154e-02 1.073841750621795654e-01
1.778125762939453125e-01 -8.065964281558990479e-02 -1.434001326560974121e-01 5.737858265638351440e-02 7.126811146736145020e-02 8.594526909291744232e-03 -1.557426899671554565e-01 1.385425031185150146e-01 -1.098518967628479004e-01 1.463662385940551758e-01 4.453507065773010254e-02 -2.955954670906066895e-01 2.460049241781234741e-01 -5.008529424667358398e-01 2.527424097061157227e-01 -5.985046550631523132e-02 1.634274423122406006e-01 8.740983158349990845e-02 -1.220698878169059753e-01 -7.514376938343048096e-02 1.771824061870574951e-01 1.810225471854209900e-02 2.600422203540802002e-01 -5.046434327960014343e-02 -1.619957238435745239e-01 1.083895713090896606e-01 -5.400835722684860229e-02 -1.402012556791305542e-01 3.685982227325439453e-01 1.345404833555221558e-01 4.132674261927604675e-02 -1.212848797440528870e-01
1.690240502357482910e-01 -2.278936654329299927e-02 4.476839676499366760e-02 -5.532826855778694153e-02 -3.259317278861999512e-01 -9.201620519161224365e-02 6.700153648853302002e-02 -8.596028387546539307e-02 -1.549562364816665649e-01 -2.259165607392787933e-02 1.012655794620513916e-01 1.889951378107070923e-01 1.738093048334121704e-02 -2.499335259199142456e-01 1.087578851729631424e-02 -7.564044557511806488e-03 1.519906520843505859e-01 3.871775567531585693e-01 -3.833154961466789246e-02 3.763195592910051346e-03 1.102911680936813354e-01 1.771049648523330688e-01 1.725342720746994019e-01 -1.991345137357711792e-01 -2.776141464710235596e-01 -7.870315015316009521e-02 -1.433207839727401733e-01 3.916528522968292236e-01 3.464883863925933838e-01 -2.860347554087638855e-02 -1.885825842618942261e-01 -6.894033402204513550e-02
3.883069157600402832e-01 -2.175318747758865356e-01 -5.198752507567405701e-02 1.276902705430984497e-01 -1.934361308813095093e-01 5.098031088709831238e-02 6.454811245203018188e-02 1.282063592225313187e-02 -1.068482920527458191e-02 2.188906222581863403e-01 -1.909181177616119385e-01 6.268206983804702759e-02 1.843373030424118042e-01 -3.454001247882843018e-01 1.278755366802215576e-01 -1.505909264087677002e-01 -8.019888401031494141e-02 1.393904536962509155e-01 -1.117909327149391174e-01 -7.851654291152954102e-02 -8.878960460424423218e-02 -1.075536832213401794e-01 4.658045470714569092e-01 -4.732745233923196793e-03 1.556198894977569580e-01 -4.103322979062795639e-03 -3.058628644794225693e-04 -2.052691131830215454e-01 1.946965306997299194e-01 -5.515675619244575500e-02 -2.031885236501693726e-01 1.680768579244613647e-01
3.108702301979064941e-01 1.983504742383956909e-01 1.027915403246879578e-01 -1.662123054265975952e-01 -3.571916222572326660e-01 -1.405272930860519409e-01 -1.320361196994781494e-01 4.513768106698989868e-02 -2.890802733600139618e-02 3.709966316819190979e-02 1.946813464164733887e-01 2.976834541186690331e-03 2.361257672309875488e-01 -1.669199615716934204e-01 -6.294312328100204468e-02 -1.798988133668899536e-01 3.125670179724693298e-02 9.451608359813690186e-02 -2.726102434098720551e-02 -1.586993038654327393e-01 -2.128385603427886963e-01 -1.533447578549385071e-02 3.076126873493194580e-01 1.516680717468261719e-01 -6.225353106856346130e-02 1.021114662289619446e-01 -1.273535341024398804e-01 1.907220631837844849e-01 3.904970586299896240e-01 -2.197514101862907410e-02 -2.161818593740463257e-01 1.826198995113372803e-01
2.122098580002784729e-02 -1.220879033207893372e-01 -1.054897606372833252e-01 1.204413697123527527e-01 -1.131799072027206421e-01 -5.359137430787086487e-02 -1.795043498277664185e-01 -1.908529698848724365e-01 7.678208872675895691e-03 1.442477703094482422e-01 3.240601718425750732e-02 -1.667417585849761963e-02 1.692336797714233398e-01 -4.295096397399902344e-01 1.991978287696838379e-01 -4.392866417765617371e-02 -3.537492081522941589e-02 1.601370126008987427e-01 -1.241556480526924133e-01 -6.159392371773719788e-02 -3.904850035905838013e-02 3.297124505043029785e-01 2.143090069293975830e-01 -2.264031767845153809e-01 4.779006540775299072e-02 4.516539275646209717e-01 1.249033957719802856e-01 8.914878219366073608e-02 2.523203790187835693e-01 1.088693812489509583e-01 -2.804376184940338135e-02 -1.952062696218490601e-01
-1.962625682353973389e-01 9.524541348218917847e-02 -1.086692363023757935e-01 4.835651442408561707e-02 -3.439502418041229248e-01 1.165374219417572021e-01 -3.193818777799606323e-02 -1.509923487901687622e-01 -2.329896241426467896e-01 1.341066658496856689e-01 -6.093406677246093750e-02 1.771181635558605194e-02 2.780317664146423340e-01 -4.773892760276794434e-01 3.404346853494644165e-02 -1.461195796728134155e-01 -1.388800740242004395e-01 -1.307978928089141846e-01 -7.658121734857559204e-02 -6.230122875422239304e-03 3.308800160884857178e-01 -1.923190206289291382e-01 3.015296757221221924e-01 -7.816155254840850830e-02 -2.544853836297988892e-02 1.262255162000656128e-01 1.586685031652450562e-01 -1.307728979736566544e-02 8.354075253009796143e-02 -4.194996505975723267e-02 1.688389778137207031e-01 1.165483370423316956e-01
4.364901781082153320e-01 -1.198330894112586975e-01 -2.420781105756759644e-01 2.779511213302612305e-01 -1.418704092502593994e-01 9.846718050539493561e-03 -5.270351096987724304e-02 5.943261086940765381e-02 -3.568368032574653625e-02 3.125411868095397949e-01 1.442774683237075806e-01 -1.909116953611373901e-01 -2.451228499412536621e-01 5.935014411807060242e-02 9.397030621767044067e-02 -5.942304804921150208e-02 1.035291627049446106e-01 6.472451984882354736e-02 -1.232644543051719666e-01 -7.945456355810165405e-02 -8.844938129186630249e-02 -2.953850105404853821e-02 3.263148665428161621e-01 -8.347388356924057007e-02 -4.592386186122894287e-01 7.649475336074829102e-02 5.411798879504203796e-02 -3.497900441288948059e-03 5.763553828001022339e-02 6.571236997842788696e-02 9.025522321462631226e-02 8.060623705387115479e-02
2.139074355363845825e-02 -1.499984115362167358e-01 3.818371891975402832e-02 5.703893303871154785e-01 -2.287996411323547363e-01 3.645737422630190849e-03 -1.751572340726852417e-01 1.446329895406961441e-02 -1.794687658548355103e-01 6.638490408658981323e-02 -1.681686639785766602e-01 -1.706281155347824097e-01 3.775478899478912354e-02 -2.608365714550018311e-01 -9.039894491434097290e-02 -3.022640347480773926e-01 5.041917413473129272e-02 3.284447193145751953e-01 6.688023917376995087e-03 -1.451906263828277588e-01 -9.156990051269531250e-02 -8.557447232306003571e-03 1.332814991474151611e-01 1.354692876338958740e-02 -2.154652923345565796e-01 4.100996255874633789e-02 1.146128624677658081e-01 9.180822223424911499e-02 6.853722780942916870e-02 -7.711150497198104858e-02 -3.810169920325279236e-02 -2.535070180892944336e-01
7.834292016923427582e-03 1.922903954982757568e-01 2.031234651803970337e-01 5.748600959777832031e-01 -3.236496448516845703e-01 -7.197983562946319580e-02 -5.125774815678596497e-02 9.116908907890319824e-02 -5.719573423266410828e-02 1.696587651968002319e-01 -1.667249351739883423e-01 -1.908142119646072388e-01 1.365884095430374146e-01 -4.044652730226516724e-02 3.081859275698661804e-02 -2.857076525688171387e-01 1.209915056824684143e-01 2.272996604442596436e-01 1.501837074756622314e-01 -2.227647602558135986e-01 -2.555909799411892891e-03 -4.742533713579177856e-02 9.960036724805831909e-02 -1.252659559249877930e-01 -1.288907974958419800e-01 -4.744890611618757248e-03 -1.063800603151321411e-02 8.698009699583053589e-02 1.220825761556625366e-01 -9.407605975866317749e-02 -2.847920544445514679e-02 -2.366566807031631470e-01
1.768307387828826904e-01 1.652819961309432983e-01 -3.592922165989875793e-02 9.370405972003936768e-02 -2.338300794363021851e-01 -3.820542991161346436e-02 4.689992219209671021e-02 -1.043074876070022583e-01 -1.389597505331039429e-01 1.846955567598342896e-01 -1.731327921152114868e-01 -4.863967001438140869e-02 1.116267070174217224e-01 -1.595122069120407104e-01 2.122089266777038574e-01 -2.973706424236297607e-01 9.823490679264068604e-02 2.067269384860992432e-01 1.752478443086147308e-02 6.359662115573883057e-02 2.848790772259235382e-02 1.715982705354690552e-01 1.614064425230026245e-01 -1.069674789905548096e-01 -2.297264784574508667e-01 -6.796214263886213303e-03 -2.853036522865295410e-01 -1.165665984153747559e-01 -7.594048976898193359e-02 -1.491171419620513916e-01 -4.462491571903228760e-01 3.248986899852752686e-01
-2.322969771921634674e-02 3.266859101131558418e-03 -1.620877906680107117e-02 2.024217396974563599e-01 -1.875934749841690063e-01 1.837439090013504028e-01 5.122002959251403809e-02 2.319211810827255249e-01 -2.106647193431854248e-01 5.933863297104835510e-02 4.214538633823394775e-02 2.086258530616760254e-01 8.375643193721771240e-02 -1.190372332930564880e-01 3.468602001667022705e-01 -1.874596029520034790e-01 1.304561495780944824e-01 1.806358098983764648e-01 -5.188812017440795898e-01 -9.469024837017059326e-02 -1.418244540691375732e-01 3.007223643362522125e-02 2.584654986858367920e-01 -1.968815475702285767e-01 -2.476165592670440674e-01 -3.324135765433311462e-02 7.190202921628952026e-02 5.881019681692123413e-02 1.679697781801223755e-01 2.093976549804210663e-02 -9.416784346103668213e-02 -1.936124986968934536e-03
3.228925466537475586e-01 1.459640562534332275e-01 5.837655439972877502e-02 1.160871163010597229e-01 -2.422740906476974487e-01 -3.733059465885162354e-01 3.307637572288513184e-02 -1.300632208585739136e-01 5.910768359899520874e-02 -1.452943980693817139e-01 5.521696433424949646e-02 -8.636138588190078735e-02 3.882567211985588074e-02 -2.715733349323272705e-01 3.895275592803955078e-01 -3.106161057949066162e-01 9.154672920703887939e-02 3.625656291842460632e-02 4.155889898538589478e-02 -1.299519538879394531e-01 -1.579646617174148560e-01 -1.788839697837829590e-02 1.483232229948043823e-01 -2.066776007413864136e-01 -1.979989409446716309e-01 3.273230418562889099e-02 -1.948961317539215088e-01 -5.087811127305030823e-02 1.809239089488983154e-01 1.376205403357744217e-02 9.056326001882553101e-02 2.064712047576904297e-01
1.834432035684585571e-01 1.815211772918701172e-01 -2.058190107345581055e-02 3.837422430515289307e-01 -2.264949828386306763e-01 -2.487207390367984772e-02 -1.055774912238121033e-01 -2.736880481243133545e-01 -2.536309510469436646e-02 -1.227221935987472534e-01 1.110837310552597046e-01 1.215271949768066406e-01 4.335641488432884216e-02 -1.311994809657335281e-02 3.494980186223983765e-02 -3.074065744876861572e-01 1.182641461491584778e-01 4.000511765480041504e-01 4.606207832694053650e-02 -2.881151437759399414e-01 8.237503468990325928e-02 -1.744389906525611877e-02 2.202254831790924072e-01 -5.766237899661064148e-02 -3.194353878498077393e-01 1.996969571337103844e-03 -5.852908268570899963e-02 -6.376559287309646606e-02 8.761876821517944336e-02 -1.678940951824188232e-01 1.364938616752624512e-01 -1.582962274551391602e-01
3.335616886615753174e-01 2.386476099491119385e-02 -1.026626378297805786e-01 1.451844722032546997e-01 -1.853870302438735962e-01 1.533105969429016113e-02 7.195017486810684204e-02 -7.381170243024826050e-02 2.114563286304473877e-01 9.294679760932922363e-02 1.867185682058334351e-01 -2.003508955240249634e-01 3.344444036483764648e-01 -2.006053179502487183e-01 3.064730167388916016e-01 -1.751337759196758270e-02 -3.553583845496177673e-02 5.530681461095809937e-02 -5.052946880459785461e-02 -9.057396650314331055e-02 4.553712159395217896e-02 2.722138464450836182e-01 2.325995266437530518e-01 -2.571809291839599609e-01 -2.158436030149459839e-01 3.015447780489921570e-02 -7.067185640335083008e-02 -2.268871478736400604e-02 3.665191531181335449e-01 -1.540501862764358521e-01 -1.185851618647575378e-01 -9.111437248066067696e-04
8.565197885036468506e-02 1.745293140411376953e-01 -4.199211299419403076e-02 2.917350530624389648e-01 -2.179689407348632812e-01 -8.501381427049636841e-02 -9.887026250362396240e-02 -1.594959497451782227e-01 -6.295915227383375168e-04 3.791458159685134888e-02 1.589596569538116455e-01 5.991509184241294861e-02 2.156637758016586304e-01 -1.058338657021522522e-01 -1.272621192038059235e-02 1.316121071577072144e-01 -1.645109951496124268e-01 6.021331995725631714e-02 -2.037240862846374512e-01 -4.993906989693641663e-02 3.621949851512908936e-01 1.243300139904022217e-01 2.367707639932632446e-01 -1.532899886369705200e-01 -2.135747671127319336e-01 -2.000776678323745728e-01 2.134952694177627563e-01 -1.085410639643669128e-02 4.743092656135559082e-01 3.234311565756797791e-02 -2.375321835279464722e-02 -1.451761126518249512e-01
2.083947211503982544e-01 -1.850697547197341919e-01 2.715401053428649902e-01 4.335981234908103943e-02 -5.355458855628967285e-01 3.259250819683074951e-01 -1.408123131841421127e-02 8.823469281196594238e-02 -1.302084028720855713e-01 1.569550484418869019e-02 5.015298258513212204e-03 -2.781832516193389893e-01 1.711754351854324341e-01 -9.995505958795547485e-02 1.586803235113620758e-02 -6.208874285221099854e-02 5.271804332733154297e-02 -4.181893169879913330e-02 -1.467025130987167358e-01 1.082322746515274048e-01 2.358324453234672546e-02 3.458647429943084717e-02 3.112892806529998779e-01 1.135000120848417282e-02 -7.983745634555816650e-02 -7.553303986787796021e-02 -2.908293902873992920e-01 -1.029908806085586548e-01 1.650323271751403809e-01 4.108994267880916595e-03 5.542597174644470215e-02 1.831314116716384888e-01
2.420249879360198975e-01 2.212506346404552460e-02 -5.273550283163785934e-03 2.373927682638168335e-01 -1.770263761281967163e-01 -2.306175082921981812e-01 7.338215410709381104e-02 -1.837322115898132324e-01 -4.283870011568069458e-02 -1.466963812708854675e-02 2.512108981609344482e-01 3.822631761431694031e-02 -4.250498488545417786e-02 -4.238204360008239746e-01 1.263861656188964844e-01 -1.114938110113143921e-01 -5.433743819594383240e-03 6.706694513559341431e-02 1.037338748574256897e-01 -3.055474758148193359e-01 -1.928973048925399780e-01 -1.651514172554016113e-01 2.618865072727203369e-01 -4.284324347972869873e-01 2.734673768281936646e-02 -7.317441701889038086e-02 1.363412477076053619e-02 -1.738497242331504822e-02 8.274795114994049072e-02 1.932232230901718140e-01 -8.755732327699661255e-02 2.688408643007278442e-02
-1.104131564497947693e-01 1.044080704450607300e-01 -2.369833439588546753e-01 1.158287972211837769e-01 -1.182687282562255859e-01 3.970521315932273865e-02 -1.777396304532885551e-03 -2.619442343711853027e-02 -1.361580491065979004e-01 1.522530913352966309e-01 7.573258876800537109e-02 4.740042239427566528e-02 -1.168954148888587952e-01 8.766926825046539307e-03 1.663447171449661255e-01 -3.817352950572967529e-01 -8.646377921104431152e-02 2.359543740749359131e-01 5.764011293649673462e-03 -1.264640837907791138e-01 4.108795151114463806e-02 -2.102970033884048462e-01 3.880743384361267090e-01 -1.067002583295106888e-02 -3.793943226337432861e-01 -1.990996301174163818e-01 9.922084957361221313e-02 -2.478551268577575684e-01 2.629696130752563477e-01 -2.329081855714321136e-02 -5.478122457861900330e-02 2.255696207284927368e-01
-1.659499406814575195e-01 -1.436504069715738297e-02 -1.831157058477401733e-01 2.071080356836318970e-01 -2.418009191751480103e-01 2.172316312789916992e-01 7.253191620111465454e-02 1.979578137397766113e-01 -1.270666122436523438e-01 1.345206499099731445e-01 9.369537979364395142e-02 1.303855478763580322e-01 1.724805682897567749e-01 -3.576524555683135986e-01 2.167678773403167725e-01 3.557841107249259949e-02 8.771646022796630859e-02 -4.125916585326194763e-02 -2.472040653228759766e-01 -7.304275035858154297e-02 -3.569039329886436462e-02 -6.785576045513153076e-02 1.338636726140975952e-01 -2.779707312583923340e-01 2.799768187105655670e-02 8.611526340246200562e-02 7.967839390039443970e-02 -2.311119288206100464e-01 4.628851413726806641e-01 -7.563106715679168701e-02 1.059115976095199585e-01 -6.095748767256736755e-02
1.802511811256408691e-01 -9.653534740209579468e-02 -1.710293740034103394e-01 5.303371697664260864e-02 -1.884056925773620605e-01 4.937095940113067627e-02 2.174070179462432861e-01 7.188745588064193726e-02 -1.448345743119716644e-02 2.505286931991577148e-01 -1.546648442745208740e-01 1.261106412857770920e-02 1.249514743685722351e-01 -3.063738942146301270e-01 1.138466447591781616e-01 -5.309896171092987061e-02 1.174329146742820740e-01 2.483655512332916260e-01 3.551799803972244263e-02 -1.667861640453338623e-01 -1.070609465241432190e-01 -1.245660856366157532e-01 4.714008867740631104e-01 -1.187123060226440430e-01 1.608442142605781555e-02 4.260856285691261292e-02 1.206461805850267410e-02 -3.063883483409881592e-01 2.287974804639816284e-01 7.927684113383293152e-03 -2.452934533357620239e-01 2.166262269020080566e-01
1.391138136386871338e-01 3.162332996726036072e-02 -1.638913899660110474e-01 2.870295941829681396e-01 -3.223160803318023682e-01 -4.671826586127281189e-02 7.265969365835189819e-02 1.683319956064224243e-01 -1.519458591938018799e-01 1.081429570913314819e-01 3.899336978793144226e-02 7.603767514228820801e-02 5.384034290909767151e-02 -1.246479600667953491e-01 1.075919121503829956e-01 -1.908219233155250549e-02 2.074203193187713623e-01 -2.375180833041667938e-03 -3.810991048812866211e-01 7.274672389030456543e-02 -4.634109884500503540e-02 1.599026620388031006e-01 3.447334468364715576e-01 6.082432344555854797e-03 -3.443043828010559082e-01 -7.532522827386856079e-02 1.666492670774459839e-01 1.319577991962432861e-01 1.641973108053207397e-01 -1.058031618595123291e-01 -1.138147562742233276e-01 -3.123940825462341309e-01
1.295422315597534180e-01 2.539421021938323975e-01 8.636204525828361511e-03 3.248513936996459961e-01 -2.969855964183807373e-01 -1.728989630937576294e-01 -2.329462952911853790e-02 -2.038939893245697021e-01 -1.609119921922683716e-01 6.193095073103904724e-02 -9.362515062093734741e-02 6.882191449403762817e-02 -3.862014412879943848e-02 -1.539945751428604126e-01 -2.522499263286590576e-01 -2.921243906021118164e-01 7.386141270399093628e-02 2.128648608922958374e-01 4.272783175110816956e-02 -1.073863655328750610e-01 -2.162776589393615723e-01 -7.436373829841613770e-02 3.653793931007385254e-01 -4.561147838830947876e-02 -9.784662723541259766e-02 2.425617724657058716e-01 -1.136519685387611389e-01 1.665290296077728271e-01 9.956061094999313354e-02 -2.153871655464172363e-01 4.580063372850418091e-02 -1.266612559556961060e-01
2.710265815258026123e-01 5.133069679141044617e-02 1.885734647512435913e-01 1.915254816412925720e-02 -2.851707935333251953e-01 2.699871361255645752e-01 4.845210909843444824e-02 -7.518353313207626343e-02 -3.373752236366271973e-01 6.924928724765777588e-02 -4.929339140653610229e-02 -1.718552857637405396e-01 1.872625760734081268e-02 -4.726641625165939331e-02 -2.997263334691524506e-02 4.784301668405532837e-02 1.904168426990509033e-01 8.143166452646255493e-02 -3.696381673216819763e-02 -1.696409136056900024e-01 1.638898067176342010e-02 -1.967573352158069611e-02 3.578767478466033936e-01 1.137240827083587646e-01 -1.816022247076034546e-01 -1.041556298732757568e-01 2.109678238630294800e-01 1.838119029998779297e-01 1.116147935390472412e-01 2.224702537059783936e-01 -1.198549419641494751e-01 3.953186869621276855e-01
-2.203909903764724731e-01 -1.255405414849519730e-02 1.062836125493049622e-01 4.646453559398651123e-01 -2.384316176176071167e-01 9.345254302024841309e-02 6.683409959077835083e-02 -2.481150999665260315e-02 -7.141652703285217285e-02 -7.896949350833892822e-02 -2.875764667987823486e-02 -8.218300342559814453e-02 4.960831720381975174e-03 -1.626479774713516235e-01 -1.001579686999320984e-01 3.755926340818405151e-02 -1.155563369393348694e-01 1.352092623710632324e-01 1.656977534294128418e-01 -2.542339861392974854e-01 9.106560796499252319e-02 3.808889091014862061e-01 5.224458575248718262e-01 -3.363461419939994812e-02 -7.816211134195327759e-02 9.132365882396697998e-02 -5.312416329979896545e-02 7.121697068214416504e-02 -7.856310904026031494e-02 -9.655593335628509521e-02 5.745017528533935547e-02 6.526502966880798340e-02
-5.889395624399185181e-02 4.206458479166030884e-02 1.362214088439941406e-01 2.840160131454467773e-01 -3.693544268608093262e-01 1.243896335363388062e-01 -1.498223692178726196e-01 6.207079440355300903e-02 -6.901136040687561035e-02 -8.855876326560974121e-02 -5.144115909934043884e-02 -5.287129059433937073e-02 6.924334913492202759e-02 -3.575008809566497803e-01 1.315086632966995239e-01 -4.707867279648780823e-02 -1.826115250587463379e-01 1.998272165656089783e-02 5.986552685499191284e-03 1.247356683015823364e-01 -1.011569499969482422e-01 3.133302032947540283e-01 8.370793610811233521e-02 -5.527209490537643433e-02 -1.331265568733215332e-01 3.859709203243255615e-01 -1.786629855632781982e-01 2.415325492620468140e-01 -1.149366721510887146e-01 2.331210225820541382e-01 -1.914412677288055420e-01 1.349611282348632812e-01
1.341896504163742065e-01 -5.193562507629394531e-01 -6.754598021507263184e-02 1.714605689048767090e-01 -3.111523389816284180e-01 5.890106409788131714e-02 -1.188235729932785034e-01 6.105764955282211304e-02 -1.157994493842124939e-01 -4.244163632392883301e-02 3.872667998075485229e-02 7.950857281684875488e-02 4.476401954889297485e-02 -2.012898623943328857e-01 2.251201421022415161e-01 1.060769408941268921e-01 8.515129238367080688e-02 -1.121750622987747192e-01 -1.635376363992691040e-01 -1.020792648196220398e-01 -2.045894786715507507e-02 -3.707579523324966431e-02 2.559435069561004639e-01 -3.702646866440773010e-02 -1.966663002967834473e-01 1.811536550521850586e-01 -3.351222258061170578e-03 3.786093369126319885e-02 4.298854172229766846e-01 1.793543100357055664e-01 1.296916455030441284e-01 1.690352894365787506e-02
1.147841513156890869e-01 9.241238981485366821e-02 -7.692120224237442017e-02 2.211003601551055908e-01 -3.062583506107330322e-01 3.503876626491546631e-01 -2.391911894083023071e-01 -8.289240300655364990e-02 -1.207962036132812500e-01 8.521801978349685669e-02 1.122759580612182617e-01 -1.212829425930976868e-01 2.000310122966766357e-01 -4.116426780819892883e-02 8.557995408773422241e-02 -1.997288018465042114e-01 1.409326344728469849e-01 1.003811731934547424e-01 -1.219454109668731689e-01 1.527733951807022095e-01 4.789007827639579773e-02 1.183366924524307251e-01 4.331025108695030212e-02 -2.880777716636657715e-01 -2.626178264617919922e-01 -6.759256124496459961e-02 -2.421197891235351562e-01 -1.070187389850616455e-01 2.791975736618041992e-01 1.437313109636306763e-01 3.007252812385559082e-01 -5.266255885362625122e-02
1.641524881124496460e-01 1.271933466196060181e-01 2.038334757089614868e-01 1.944873929023742676e-01 -2.398385256528854370e-01 -1.921911239624023438e-01 -1.202459409832954407e-01 -1.437483262270689011e-02 2.526345429942011833e-03 -1.821679808199405670e-02 1.832219809293746948e-01 4.501293972134590149e-02 1.758596450090408325e-01 -1.493341028690338135e-01 2.484149634838104248e-01 8.140053600072860718e-03 -7.429584860801696777e-02 1.436668336391448975e-01 -1.418663114309310913e-01 -1.688032001256942749e-01 -3.480407893657684326e-01 7.992927730083465576e-02 3.117239475250244141e-01 -2.903631925582885742e-01 1.220344193279743195e-02 2.870073309168219566e-03 -3.672543168067932129e-02 -3.058810159564018250e-02 3.745099008083343506e-01 2.913723886013031006e-01 7.045885920524597168e-02 3.305404260754585266e-02
9.671238064765930176e-02 7.306473702192306519e-02 3.313001245260238647e-02 3.107599318027496338e-01 -1.336537897586822510e-01 3.712458163499832153e-02 -2.630165219306945801e-01 -9.045200049877166748e-02 -1.247339546680450439e-01 1.144720837473869324e-01 1.822010278701782227e-01 -2.373311966657638550e-01 1.571038663387298584e-01 -9.489197283983230591e-02 -8.663842082023620605e-02 -2.007345110177993774e-01 -3.472710400819778442e-02 8.651028387248516083e-03 -7.340925186872482300e-02 3.152345716953277588e-01 -1.018081530928611755e-01 1.173659935593605042e-01 1.827437877655029297e-01 -1.838727146387100220e-01 -1.590483188629150391e-01 -2.200827300548553467e-01 -8.887120336294174194e-02 -1.427864134311676025e-01 5.071858763694763184e-01 1.097289919853210449e-01 1.359166204929351807e-01 -6.487455964088439941e-02
-1.376664191484451294e-01 -4.887632653117179871e-02 1.012761890888214111e-01 3.187227547168731689e-01 -4.226410984992980957e-01 1.345633417367935181e-01 -4.682392254471778870e-02 8.252745121717453003e-02 -1.449379175901412964e-01 1.291085034608840942e-01 5.504293367266654968e-02 -5.709164589643478394e-02 -1.496876925230026245e-01 5.714889988303184509e-02 4.434153065085411072e-02 1.339224129915237427e-01 1.928749829530715942e-01 3.328107595443725586e-01 7.112177461385726929e-02 -1.198812797665596008e-01 -2.460054606199264526e-01 -1.922323405742645264e-01 2.552140690386295319e-02 -6.602901220321655273e-02 -2.296923249959945679e-01 1.011155098676681519e-01 4.761994816362857819e-03 1.746074706315994263e-01 4.273824393749237061e-01 -2.609755471348762512e-02 -6.717163324356079102e-02 1.425626575946807861e-01
2.686291337013244629e-01 1.269684880971908569e-01 -2.672552876174449921e-02 5.096321702003479004e-01 -2.539950311183929443e-01 -2.318845503032207489e-02 -1.052956506609916687e-01 1.460609212517738342e-02 -1.146424785256385803e-01 3.015597760677337646e-01 -1.449560523033142090e-01 -8.535932004451751709e-02 1.719846390187740326e-02 -8.272603154182434082e-02 1.259901076555252075e-01 -1.841313391923904419e-01 3.171835541725158691e-01 2.630156576633453369e-01 -6.096674501895904541e-02 -1.524432152509689331e-01 4.863620549440383911e-02 -1.585862338542938232e-01 1.065808311104774475e-01 -1.108028693124651909e-03 -2.300420999526977539e-01 2.135719358921051025e-01 -1.905351318418979645e-02 1.087726131081581116e-01 3.316797316074371338e-02 -1.651069074869155884e-01 3.636721521615982056e-02 -9.800811111927032471e-02
1.873617321252822876e-01 1.028825864195823669e-01 -5.173074081540107727e-03 2.750860750675201416e-01 -4.169583916664123535e-01 -6.779813766479492188e-02 -2.667497098445892334e-01 -1.185443550348281860e-01 -1.501720994710922241e-01 1.571582853794097900e-01 2.054188698530197144e-01 -1.861163824796676636e-01 -1.113994717597961426e-01 -1.138155460357666016e-01 1.275977641344070435e-01 -4.707088321447372437e-02 5.241829529404640198e-02 5.962792411446571350e-02 1.244864761829376221e-01 -3.662041425704956055e-01 2.180050760507583618e-01 9.151972830295562744e-02 1.874784678220748901e-01 -2.191977016627788544e-02 4.822545684874057770e-03 3.376664519309997559e-01 1.985862292349338531e-02 1.926743984222412109e-01 4.550453275442123413e-02 -2.283534035086631775e-02 -9.728486766107380390e-04 2.131106406450271606e-01
4.025367498397827148e-01 1.641850471496582031e-01 -1.210248172283172607e-01 5.055389553308486938e-02 -2.531520426273345947e-01 7.161638885736465454e-02 2.371661812067031860e-01 2.760542556643486023e-02 -1.562277525663375854e-01 2.188424915075302124e-01 2.060090303421020508e-01 -8.921892195940017700e-02 -2.190739065408706665e-01 -2.509612441062927246e-01 1.127722635865211487e-01 -3.981737792491912842e-02 8.744088560342788696e-02 -6.982964277267456055e-02 8.661221712827682495e-03 -4.397994279861450195e-02 1.257684081792831421e-01 1.114135310053825378e-01 1.290270835161209106e-01 -3.497160375118255615e-01 8.568849414587020874e-03 1.172190606594085693e-01 1.478740870952606201e-01 2.121967636048793793e-02 4.098040461540222168e-01 4.699760302901268005e-02 -1.643103212118148804e-01 6.793520599603652954e-02
1.050308421254158020e-01 -1.453724876046180725e-02 -1.928244829177856445e-01 -7.486335188150405884e-02 -4.337085783481597900e-01 1.117701530456542969e-01 -4.633299112319946289e-01 -1.453994810581207275e-01 -2.157124429941177368e-01 -1.426792591810226440e-01 -7.082889229059219360e-02 -1.297515258193016052e-02 -9.029154479503631592e-02 -2.532034814357757568e-01 1.899531930685043335e-01 4.498316440731287003e-03 1.649513393640518188e-01 3.386266529560089111e-02 -1.813436672091484070e-02 -3.763291612267494202e-02 -1.372920423746109009e-01 -1.042406726628541946e-02 2.452480494976043701e-01 -2.526391446590423584e-01 -2.500514090061187744e-01 -5.321422126144170761e-03 1.342725008726119995e-01 -3.952847421169281006e-02 6.182942166924476624e-02 -2.340090870857238770e-01 4.980308189988136292e-02 1.134813651442527771e-01
1.430252790451049805e-01 1.814616173505783081e-01 -6.616063416004180908e-02 2.692857980728149414e-01 -4.832081496715545654e-01 -1.486843526363372803e-01 1.616231501102447510e-01 2.035607397556304932e-01 -1.802318543195724487e-01 7.301943004131317139e-02 -1.385189685970544815e-02 7.962913252413272858e-03 -1.793188154697418213e-01 -1.716169267892837524e-01 9.295519441366195679e-02 -9.500162303447723389e-02 -2.874576747417449951e-01 -9.737078845500946045e-02 -2.141562551259994507e-01 1.751356124877929688e-01 -8.245912194252014160e-02 -2.341945841908454895e-02 -5.635343492031097412e-02 6.051846966147422791e-02 -4.132030904293060303e-01 1.057412847876548767e-01 5.558070167899131775e-02 -4.652254283428192139e-02 1.712806969881057739e-01 4.007598757743835449e-02 1.278548389673233032e-01 -1.092112511396408081e-01
3.494532704353332520e-01 1.392533779144287109e-01 -8.127254247665405273e-02 -3.118536435067653656e-02 -1.249657571315765381e-01 2.182902246713638306e-01 -1.369612812995910645e-01 1.915429234504699707e-01 2.109285444021224976e-02 1.287476867437362671e-01 -9.354925155639648438e-02 7.651817053556442261e-02 1.611934155225753784e-01 -1.730075180530548096e-01 9.638211131095886230e-02 -1.843208670616149902e-01 2.221272885799407959e-01 1.970807164907455444e-01 -1.587930470705032349e-01 -2.261346131563186646e-01 1.345348805189132690e-01 1.999529078602790833e-02 2.229065299034118652e-01 -3.591880798339843750e-01 -1.287935525178909302e-01 6.346580386161804199e-02 -1.821240782737731934e-01 3.936108574271202087e-02 1.981845684349536896e-02 -1.126315370202064514e-01 -4.042339026927947998e-01 8.853711932897567749e-02
2.980056777596473694e-02 2.079231292009353638e-01 3.495240211486816406e-02 -1.173077821731567383e-01 -2.514892220497131348e-01 2.371796667575836182e-01 1.708207130432128906e-01 -2.353639751672744751e-01 -7.786145061254501343e-02 1.179986074566841125e-01 1.685593575239181519e-01 -8.291220664978027344e-02 -1.762375980615615845e-01 -1.744000911712646484e-01 -4.077567905187606812e-02 -1.633508503437042236e-01 6.852036714553833008e-02 1.768594086170196533e-01 -1.745186746120452881e-01 -1.423104256391525269e-01 5.816782638430595398e-02 -2.036700770258903503e-02 2.556519210338592529e-01 3.722647204995155334e-02 -1.831622570753097534e-01 -5.415102094411849976e-02 2.017828822135925293e-01 -1.575990319252014160e-01 5.315113067626953125e-01 6.722059845924377441e-02 -1.435194723308086395e-02 2.126911133527755737e-01
1.993234008550643921e-01 -2.217369154095649719e-02 -6.783543527126312256e-02 2.900906801223754883e-01 -4.351084530353546143e-01 1.525183916091918945e-01 -1.476552635431289673e-01 -3.286202847957611084e-01 -7.393670082092285156e-02 6.750904768705368042e-02 2.170120924711227417e-02 -1.047237515449523926e-01 -4.858340322971343994e-02 -4.556538071483373642e-03 1.144266799092292786e-01 -8.357529528439044952e-03 7.556137442588806152e-02 2.767816483974456787e-01 1.137656643986701965e-01 -3.059138357639312744e-01 -6.159886345267295837e-02 7.906915992498397827e-02 1.306289583444595337e-01 1.696092337369918823e-01 -1.810439378023147583e-01 3.269960880279541016e-01 3.408253937959671021e-02 4.101839289069175720e-02 1.495396196842193604e-01 -1.834207922220230103e-01 3.758883476257324219e-02 -2.166946232318878174e-01
-4.919064790010452271e-02 1.373170614242553711e-01 5.144950374960899353e-02 2.383603453636169434e-01 -3.986892700195312500e-01 1.013655811548233032e-01 -1.360878348350524902e-01 -1.191714107990264893e-01 1.869798824191093445e-02 8.751168847084045410e-02 -1.758826673030853271e-01 -3.683113306760787964e-02 9.850453585386276245e-02 -3.180484771728515625e-01 4.759471863508224487e-02 -2.967109680175781250e-01 6.093325093388557434e-02 9.138919413089752197e-03 -7.436841842718422413e-04 -1.214960515499114990e-01 2.869692444801330566e-02 2.718304991722106934e-01 9.066448360681533813e-02 -3.131134212017059326e-01 6.952298432588577271e-02 2.441876232624053955e-01 -9.557841718196868896e-02 2.316547930240631104e-01 -1.632882505655288696e-01 1.757649481296539307e-01 -1.147778239101171494e-02 3.022748529911041260e-01
-3.150168806314468384e-02 1.043143197894096375e-01 -3.096309900283813477e-01 2.114325612783432007e-01 -5.135669112205505371e-01 8.385723829269409180e-02 -1.059101298451423645e-01 -4.755965620279312134e-02 -9.906829148530960083e-02 -9.154033660888671875e-02 -1.089429333806037903e-01 -1.132313832640647888e-01 7.608103752136230469e-02 1.401189267635345459e-01 6.876754760742187500e-02 -7.375456392765045166e-02 1.512838155031204224e-01 2.810489237308502197e-01 -5.922390520572662354e-02 1.095208749175071716e-01 -2.297421246767044067e-01 9.528995305299758911e-02 2.484686374664306641e-01 -2.677499353885650635e-01 -7.215011864900588989e-02 6.444445252418518066e-02 -1.911904066801071167e-01 1.250253408215939999e-03 1.515484452247619629e-01 1.658260375261306763e-01 -2.541005015373229980e-01 -1.058419942855834961e-01
1.874224245548248291e-01 -7.771989703178405762e-02 -8.062015473842620850e-02 2.088331580162048340e-01 -2.433055192232131958e-01 -2.490519881248474121e-01 -1.958909034729003906e-01 -6.431253254413604736e-02 -1.039401665329933167e-01 2.017969638109207153e-02 5.369331687688827515e-02 -2.362811863422393799e-01 -3.088160417973995209e-02 -2.559081614017486572e-01 5.116169452667236328e-01 -1.845691502094268799e-01 5.839899927377700806e-02 6.516296416521072388e-02 -1.174242496490478516e-01 -2.160530835390090942e-01 6.293331831693649292e-02 2.836743593215942383e-01 3.274792060256004333e-02 -1.149886921048164368e-01 3.254962712526321411e-02 -8.312892913818359375e-02 1.245275437831878662e-01 2.584478259086608887e-02 3.066863715648651123e-01 7.899491488933563232e-02 6.015503406524658203e-02 1.337681263685226440e-01
3.182227313518524170e-01 1.413730829954147339e-01 -2.030152454972267151e-02 6.899080425500869751e-02 -1.727343201637268066e-01 2.774025201797485352e-01 -9.331311285495758057e-02 -3.031132929027080536e-02 -3.300929069519042969e-01 1.732682138681411743e-01 1.349285542964935303e-01 6.275192368775606155e-03 9.618874639272689819e-02 -3.210986852645874023e-01 -4.661088809370994568e-02 -1.600991338491439819e-01 -7.857914268970489502e-02 2.155298441648483276e-01 7.043067365884780884e-02 -1.696256846189498901e-01 -2.524974346160888672e-01 -3.362457752227783203e-01 3.643048405647277832e-01 -5.068343877792358398e-02 -1.440473347902297974e-01 -3.921753168106079102e-02 2.268428169190883636e-02 1.263040602207183838e-01 -1.715937256813049316e-02 -5.943726003170013428e-02 1.294452697038650513e-01 4.437409341335296631e-02
3.762633726000785828e-02 4.439195245504379272e-02 3.977961465716362000e-02 1.118994429707527161e-01 8.912584185600280762e-02 3.464618325233459473e-01 -2.132374979555606842e-02 -1.483144890516996384e-02 -8.702241629362106323e-02 9.572753682732582092e-03 1.542981863021850586e-01 -1.197163946926593781e-02 -2.073287591338157654e-02 -4.389494657516479492e-01 -4.644898325204849243e-02 -2.161626704037189484e-02 -9.454092383384704590e-02 1.999043524265289307e-01 -1.581615060567855835e-01 -8.893846720457077026e-02 -9.600103646516799927e-02 -1.057319995015859604e-02 5.537364482879638672e-01 -7.505116611719131470e-02 -2.279896289110183716e-01 -8.552483282983303070e-03 -7.292801141738891602e-02 2.102244347333908081e-01 1.564169973134994507e-01 1.507354825735092163e-01 1.084608212113380432e-01 -2.501655220985412598e-01
-1.811023615300655365e-02 -1.833918988704681396e-01 -5.762964952737092972e-03 1.688814461231231689e-01 -1.807540655136108398e-01 8.165069669485092163e-02 2.959105968475341797e-01 1.524088531732559204e-01 -3.136231005191802979e-01 6.608726084232330322e-02 1.073880642652511597e-01 -2.535619139671325684e-01 -2.844938822090625763e-02 -8.495328575372695923e-02 2.339185923337936401e-01 -1.484074145555496216e-01 -8.352936059236526489e-02 -1.304288804531097412e-01 -2.112437337636947632e-01 -3.904899954795837402e-02 -4.388185590505599976e-02 1.264721900224685669e-01 2.397490739822387695e-01 -2.956084311008453369e-01 -2.013467103242874146e-01 1.101149991154670715e-01 2.183014154434204102e-01 5.028861761093139648e-02 2.213215678930282593e-01 -3.697580695152282715e-01 4.007792472839355469e-02 -3.081832081079483032e-02
1.964092403650283813e-01 1.255955696105957031e-01 -1.885454542934894562e-02 7.545887678861618042e-02 -3.835400640964508057e-01 -1.234054751694202423e-02 -7.175177335739135742e-02 -1.292668431997299194e-01 2.050936669111251831e-01 6.423620879650115967e-02 2.077853679656982422e-01 5.998219922184944153e-02 6.358865648508071899e-02 -1.046366244554519653e-01 4.429072439670562744e-01 -1.568329781293869019e-01 7.850246620364487171e-04 1.876366734504699707e-01 -6.366172432899475098e-02 1.412106603384017944e-01 1.028191670775413513e-01 2.321692258119583130e-01 7.348156720399856567e-02 -1.984754353761672974e-01 -1.861163824796676636e-01 2.302089482545852661e-01 5.824710428714752197e-02 -1.491043716669082642e-01 3.790878951549530029e-01 3.764875233173370361e-02 -1.185483038425445557e-01 2.934817783534526825e-02
-2.361909151077270508e-01 5.532658845186233521e-02 -2.152765095233917236e-01 -2.598277665674686432e-02 -4.268567860126495361e-01 -6.878171861171722412e-02 -3.676750659942626953e-01 8.267847448587417603e-02 -2.109738141298294067e-01 1.496890038251876831e-01 7.421686779707670212e-03 -2.189088463783264160e-01 3.394620725885033607e-03 9.358840063214302063e-03 2.749976217746734619e-01 -1.604977250099182129e-01 -1.308191916905343533e-03 4.055242985486984253e-02 6.550421472638845444e-03 1.164904460310935974e-01 -2.390619814395904541e-01 -3.094356507062911987e-02 3.789371252059936523e-01 -1.779775470495223999e-01 -1.897010356187820435e-01 -1.269859075546264648e-01 -3.259669989347457886e-02 5.976752936840057373e-02 9.634529054164886475e-02 -1.494155824184417725e-01 -1.057735830545425415e-01 2.492791786789894104e-02
-5.932745337486267090e-02 8.090172708034515381e-02 -2.589074075222015381e-01 2.225653529167175293e-01 -4.335888326168060303e-01 1.413428932428359985e-01 5.698868632316589355e-02 -5.010353028774261475e-02 -2.671085000038146973e-01 3.661906346678733826e-02 1.483113318681716919e-01 1.197833269834518433e-01 2.215642035007476807e-01 -3.786317110061645508e-01 2.493231184780597687e-02 -5.182637646794319153e-02 -5.171845480799674988e-02 -1.634864360094070435e-01 1.041270345449447632e-01 -7.816013693809509277e-02 2.960219085216522217e-01 -1.819868385791778564e-01 1.709362119436264038e-01 -5.212564766407012939e-02 9.249889105558395386e-02 1.216467320919036865e-01 1.296043694019317627e-01 -1.439497023820877075e-01 1.040504947304725647e-01 -1.769438087940216064e-01 4.544318467378616333e-02 2.252270877361297607e-01
4.160280898213386536e-02 2.847180934622883797e-03 2.312964573502540588e-02 1.629427671432495117e-01 6.242616102099418640e-02 4.758207499980926514e-01 -1.179674863815307617e-01 -1.711967736482620239e-01 -3.613123297691345215e-01 1.464459449052810669e-01 6.355768442153930664e-02 -4.518068954348564148e-02 1.361441705375909805e-02 -3.620944917201995850e-01 -1.228515338152647018e-02 -1.576849371194839478e-01 1.504450198262929916e-02 5.808690190315246582e-02 1.762333363294601440e-01 -9.248132258653640747e-02 -2.030584365129470825e-01 1.645009964704513550e-01 1.531971395015716553e-01 -8.219908177852630615e-02 -3.011879920959472656e-01 -1.531155705451965332e-01 -1.039371564984321594e-01 5.635961517691612244e-02 2.579075992107391357e-01 5.026913061738014221e-02 2.046071588993072510e-01 4.985412582755088806e-02
-8.279954642057418823e-02 8.003046363592147827e-02 -1.128051057457923889e-01 3.081851899623870850e-01 -3.044281601905822754e-01 -5.087702348828315735e-02 -5.912040174007415771e-02 8.264604210853576660e-02 -3.527540266513824463e-01 -1.098622456192970276e-01 -9.582392126321792603e-02 1.965059526264667511e-02 5.502616055309772491e-03 -1.963814496994018555e-01 2.600399851799011230e-01 -1.499784365296363831e-02 -7.101448625326156616e-02 4.059119895100593567e-02 -1.907251030206680298e-01 1.996429264545440674e-01 -3.187243342399597168e-01 -1.832742094993591309e-01 2.244552820920944214e-01 -2.487956285476684570e-01 -4.992171376943588257e-02 1.482237037271261215e-02 1.849772185087203979e-01 2.592842839658260345e-02 3.556873202323913574e-01 9.801195561885833740e-02 1.291182190179824829e-01 1.266213692724704742e-02
-1.217875555157661438e-01 -9.147509932518005371e-02 -4.954598471522331238e-02 7.376208901405334473e-02 -2.256277948617935181e-01 2.203416228294372559e-01 -1.621728539466857910e-01 -5.997681245207786560e-02 -2.080266624689102173e-01 6.476593762636184692e-02 -1.760724931955337524e-01 -1.743900626897811890e-01 8.315070299431681633e-04 -1.866851449012756348e-01 2.350023239850997925e-01 4.684280231595039368e-02 -1.712858378887176514e-01 -9.250848740339279175e-02 -2.758961319923400879e-01 -2.431370317935943604e-02 -5.143709480762481689e-02 -9.120293706655502319e-02 1.680617928504943848e-01 3.970478847622871399e-02 -3.141684234142303467e-01 3.374229967594146729e-01 1.854370534420013428e-01 -8.380835503339767456e-02 1.876910924911499023e-01 -4.861659184098243713e-02 3.537817001342773438e-01 2.574530839920043945e-01
4.833387956023216248e-02 -1.430258452892303467e-01 2.173503339290618896e-01 3.091128468513488770e-01 -3.835179209709167480e-01 9.349116683006286621e-02 1.180943921208381653e-01 -1.439905464649200439e-01 -1.692184805870056152e-01 -2.628387510776519775e-01 9.086193889379501343e-02 -2.209649235010147095e-01 1.310735940933227539e-01 2.889453433454036713e-03 2.381524443626403809e-01 -1.847772509790956974e-04 -1.533920466899871826e-01 -5.566604435443878174e-02 -2.176704704761505127e-01 -6.872876733541488647e-02 -1.473207864910364151e-02 2.606013119220733643e-01 1.535496115684509277e-01 -1.531412750482559204e-01 -2.688649594783782959e-01 -7.557479292154312134e-02 -1.686329022049903870e-02 -2.640674710273742676e-01 6.513540446758270264e-02 1.962634772062301636e-01 -1.655695438385009766e-01 -5.586472153663635254e-02
1.465671956539154053e-01 -7.279717177152633667e-02 -1.333527173846960068e-02 1.459919661283493042e-01 -1.624617576599121094e-01 8.891157805919647217e-02 3.035477101802825928e-01 -1.446823775768280029e-01 -3.025390505790710449e-01 2.604276239871978760e-01 -4.913843795657157898e-02 -1.310437321662902832e-01 -8.470312505960464478e-02 -1.275609135627746582e-01 2.526143565773963928e-02 -1.132964566349983215e-01 7.683454453945159912e-02 2.700833976268768311e-01 -6.541828066110610962e-02 -3.400899469852447510e-02 4.073642194271087646e-02 2.910689711570739746e-01 1.326036751270294189e-01 -3.089966177940368652e-01 9.180547297000885010e-02 -1.817181822843849659e-03 1.224645078182220459e-01 -1.583133190870285034e-01 2.229206711053848267e-01 -2.587004303932189941e-01 -2.074641883373260498e-01 3.108262121677398682e-01
1.065734177827835083e-01 1.833939850330352783e-01 -3.411483764648437500e-02 1.618074774742126465e-01 -5.395367145538330078e-01 6.929489225149154663e-02 -2.056984789669513702e-02 -2.763323672115802765e-02 -1.482773870229721069e-01 1.698530651628971100e-02 -3.517848998308181763e-02 -8.728112094104290009e-03 7.644276320934295654e-02 1.029943972826004028e-01 -1.451101452112197876e-01 -2.510065436363220215e-01 1.807968318462371826e-01 -1.803975850343704224e-01 5.745540559291839600e-02 -1.523032039403915405e-01 -9.944821149110794067e-02 -4.912758991122245789e-02 1.836341172456741333e-01 4.267119243741035461e-02 -3.465112447738647461e-01 1.902505755424499512e-02 2.133038789033889771e-01 1.537056863307952881e-01 3.199722170829772949e-01 -1.978589892387390137e-01 -1.881144046783447266e-01 -2.065452188253402710e-02
5.387111380696296692e-02 1.490216106176376343e-01 -5.517688021063804626e-02 1.622590273618698120e-01 -2.660061120986938477e-01 2.031912803649902344e-01 -2.697317004203796387e-01 2.887686016038060188e-03 -1.411543041467666626e-01 6.708764284849166870e-02 -3.387103676795959473e-01 3.628590703010559082e-02 2.042446471750736237e-02 -3.310415446758270264e-01 1.237163618206977844e-01 -6.999319046735763550e-02 -8.441637456417083740e-02 6.963674724102020264e-02 1.226577237248420715e-01 -1.091479733586311340e-01 1.557896286249160767e-01 -2.106079906225204468e-01 2.013534456491470337e-01 -1.023137290030717850e-02 7.897547632455825806e-02 8.537581562995910645e-02 -2.438279427587985992e-02 -1.722864657640457153e-01 4.015653133392333984e-01 -5.532475188374519348e-02 3.204853832721710205e-01 1.760515421628952026e-01
1.099538989365100861e-02 1.492436975240707397e-01 -1.900441758334636688e-02 1.842589862644672394e-02 -2.787988781929016113e-01 1.144817769527435303e-01 -2.213237136602401733e-01 -1.064520478248596191e-01 4.933176934719085693e-02 -5.478117614984512329e-03 2.306282073259353638e-01 2.205197364091873169e-01 2.693051993846893311e-01 -2.659907937049865723e-01 1.580324769020080566e-01 -3.956748917698860168e-02 -1.071309968829154968e-01 1.129449605941772461e-01 -3.163832426071166992e-01 -7.580881565809249878e-02 2.807648479938507080e-01 1.483403891324996948e-01 2.938331663608551025e-01 -2.602599859237670898e-01 -1.103686764836311340e-01 -1.139629855751991272e-01 -5.932371597737073898e-03 -5.977289378643035889e-02 3.317611515522003174e-01 5.008397996425628662e-02 -1.159734651446342468e-01 1.089459583163261414e-01
-1.251874566078186035e-01 -3.984018042683601379e-02 -3.125799298286437988e-01 2.769424319267272949e-01 -1.767462342977523804e-01 2.005254477262496948e-01 -3.985475748777389526e-02 -2.032061368227005005e-01 -1.087303385138511658e-01 1.053159683942794800e-01 -1.743263602256774902e-01 -2.489952594041824341e-01 -5.677435919642448425e-02 -3.935922384262084961e-01 9.997320920228958130e-02 -1.817284971475601196e-01 -5.738779529929161072e-02 2.482299953699111938e-01 -1.509542465209960938e-01 -1.125587616115808487e-02 -9.297654032707214355e-02 -2.275245077908039093e-02 3.703100979328155518e-01 -5.187326669692993164e-02 -6.098267063498497009e-02 -2.231563478708267212e-01 1.141563281416893005e-01 -1.118497848510742188e-01 3.027604892849922180e-02 -5.680117011070251465e-02 2.282596081495285034e-01 -7.371163368225097656e-02
7.670292258262634277e-02 1.954832971096038818e-01 -3.951036930084228516e-01 1.596873551607131958e-01 -2.092078328132629395e-01 3.357811868190765381e-01 2.527506090700626373e-02 1.471594721078872681e-01 9.021542966365814209e-02 -1.070198267698287964e-01 1.810400784015655518e-01 -1.860684156417846680e-01 3.104217946529388428e-01 -3.896326422691345215e-01 3.538349410519003868e-03 -1.168596521019935608e-01 -1.795066148042678833e-01 2.075463384389877319e-01 7.206267118453979492e-02 2.950492780655622482e-03 -1.152414306998252869e-01 -1.537672579288482666e-01 3.912939876317977905e-02 -2.234028279781341553e-01 -9.233672171831130981e-02 1.355246752500534058e-01 1.473794132471084595e-01 1.168936491012573242e-02 5.766660347580909729e-02 3.428633511066436768e-02 -4.013291746377944946e-02 1.514089107513427734e-01
-1.288689076900482178e-01 -4.076923429965972900e-02 -1.530843675136566162e-01 4.751760065555572510e-01 -6.518129259347915649e-02 1.603553891181945801e-01 -1.559197455644607544e-01 4.136219993233680725e-02 -2.470782548189163208e-01 -1.424128888174891472e-03 -1.307482272386550903e-01 1.243836954236030579e-01 -5.802923440933227539e-02 -1.066066920757293701e-01 2.176379859447479248e-01 1.229038089513778687e-01 8.279708772897720337e-02 1.767164766788482666e-01 -2.765396833419799805e-01 -4.182612895965576172e-02 -2.061829268932342529e-01 3.536907136440277100e-01 3.167673647403717041e-01 -1.515322029590606689e-01 -7.473891973495483398e-02 -7.979411631822586060e-02 5.627375561743974686e-03 5.033557862043380737e-02 2.712560594081878662e-01 -4.249997809529304504e-02 8.711156249046325684e-02 3.140981122851371765e-02
-1.110663041472434998e-01 1.474793702363967896e-01 1.726092696189880371e-01 2.972688972949981689e-01 -2.987603247165679932e-01 8.108536712825298309e-03 -2.396888732910156250e-01 6.145930290222167969e-02 -2.377518862485885620e-01 8.523778989911079407e-03 -8.928405493497848511e-02 -9.277272969484329224e-02 1.724827885627746582e-01 -1.348503679037094116e-01 5.728041380643844604e-02 -3.971345722675323486e-02 -4.792882502079010010e-02 -2.066740691661834717e-01 -1.552880406379699707e-01 -2.728951871395111084e-01 -1.438438743352890015e-01 1.200025752186775208e-01 7.873162627220153809e-02 -3.996575474739074707e-01 6.208897754549980164e-02 -2.366545796394348145e-02 3.190168440341949463e-01 -1.043350845575332642e-01 2.233102619647979736e-01 9.444023668766021729e-02 1.073252037167549133e-01 1.980860084295272827e-01
5.703042447566986084e-02 1.917062550783157349e-01 -1.777642965316772461e-02 1.163077875971794128e-01 -4.924511313438415527e-01 -1.062320917844772339e-01 -1.548436470329761505e-02 -2.428794354200363159e-01 -1.133146882057189941e-01 7.979252189397811890e-02 3.295369446277618408e-02 1.479603201150894165e-01 2.416572421789169312e-01 -9.885817766189575195e-02 -3.707349998876452446e-03 -2.431286573410034180e-01 1.492924541234970093e-01 1.530152857303619385e-01 -1.284414529800415039e-01 -7.818432152271270752e-02 -2.500738203525543213e-01 7.220300287008285522e-02 3.226406872272491455e-01 9.088470041751861572e-02 -2.153600193560123444e-02 2.960600703954696655e-02 -3.730655089020729065e-02 2.238432019948959351e-01 2.027940154075622559e-01 7.300630956888198853e-02 -2.937197983264923096e-01 -1.722322106361389160e-01
2.209430485963821411e-01 2.265533655881881714e-01 8.349706977605819702e-02 -1.053621061146259308e-02 -3.953770101070404053e-01 -2.935056686401367188e-01 -4.708185046911239624e-02 7.049341220408678055e-04 1.089468505233526230e-02 1.147953644394874573e-01 1.718234568834304810e-01 -3.839360177516937256e-02 2.292194068431854248e-01 -2.564810216426849365e-01 7.827612012624740601e-02 -9.858159720897674561e-02 5.504702776670455933e-02 3.270702660083770752e-01 -3.245857656002044678e-01 5.562732368707656860e-02 -6.074713915586471558e-02 2.742264233529567719e-02 2.589326500892639160e-01 9.626761823892593384e-02 4.259379208087921143e-02 1.389204263687133789e-01 -4.158809036016464233e-02 2.681104242801666260e-01 6.310987472534179688e-02 1.081262528896331787e-01 -1.705309301614761353e-01 1.758792549371719360e-01
4.002862796187400818e-02 1.705414056777954102e-01 -2.562185525894165039e-01 -4.718922823667526245e-02 -3.264824748039245605e-01 3.805134911090135574e-03 -4.507841467857360840e-01 5.595123395323753357e-02 -2.214407473802566528e-01 9.328656829893589020e-03 -5.952234938740730286e-02 -1.457111984491348267e-01 -4.104990512132644653e-02 -3.024926483631134033e-01 1.031508371233940125e-01 -2.634200453758239746e-02 8.422860503196716309e-02 7.661211490631103516e-02 -1.930955052375793457e-01 7.558049261569976807e-02 -1.669841557741165161e-01 -6.845667958259582520e-02 2.186323404312133789e-01 -1.084065735340118408e-01 -2.586401700973510742e-01 1.208435520529747009e-01 1.831596046686172485e-01 -2.267622649669647217e-01 2.023040354251861572e-01 -2.319805622100830078e-01 1.974893920123577118e-02 -1.987527869641780853e-02
1.215478107333183289e-01 1.200616285204887390e-01 -4.483962431550025940e-02 1.557926237583160400e-01 -2.113193273544311523e-01 -4.601917415857315063e-02 -2.446692585945129395e-01 7.018926739692687988e-02 -4.421683847904205322e-01 1.466782838106155396e-01 2.445288598537445068e-01 8.309352397918701172e-02 1.000742018222808838e-01 -1.979268044233322144e-01 2.137371897697448730e-01 1.451541036367416382e-01 1.474994719028472900e-01 -2.553556405473500490e-04 -8.560281246900558472e-02 -1.375219374895095825e-01 1.030951961874961853e-01 -2.592263519763946533e-01 1.834387332201004028e-01 4.614875838160514832e-02 -3.573927581310272217e-01 -1.384342908859252930e-01 1.382426470518112183e-01 1.189996525645256042e-01 1.737141907215118408e-01 -2.644157968461513519e-02 -2.368202507495880127e-01 6.759386509656906128e-02
2.648662626743316650e-01 3.530647233128547668e-02 2.696431986987590790e-02 3.773851096630096436e-01 -1.817802935838699341e-01 4.424371570348739624e-02 -3.267090022563934326e-02 -2.427330762147903442e-01 -2.706572711467742920e-01 1.823365837335586548e-01 3.055127337574958801e-02 4.156137257814407349e-02 1.679875701665878296e-01 3.973045945167541504e-02 -1.039380878210067749e-01 -1.038410216569900513e-01 1.829329431056976318e-01 2.389020323753356934e-01 -2.821626961231231689e-01 -5.644450336694717407e-02 1.211040467023849487e-01 -1.850804388523101807e-01 1.871014982461929321e-01 -2.352922260761260986e-01 -1.226950436830520630e-01 -8.971951156854629517e-02 1.811447739601135254e-01 1.537243425846099854e-01 -9.266179800033569336e-02 -6.451019551604986191e-03 -2.477163076400756836e-01 2.602826654911041260e-01
2.474943995475769043e-01 -1.324461698532104492e-01 -7.907849550247192383e-02 1.949066221714019775e-01 -1.951393634080886841e-01 -1.862571537494659424e-01 -1.089632511138916016e-02 3.561928868293762207e-01 -8.292018622159957886e-02 -3.334981575608253479e-02 -1.231288015842437744e-01 -6.883209943771362305e-02 8.963983505964279175e-03 -4.253138303756713867e-01 -1.032673870213329792e-03 7.271178811788558960e-02 -7.760246843099594116e-02 7.419058680534362793e-02 -2.180037349462509155e-01 -2.598695456981658936e-01 -3.953051194548606873e-02 1.179267689585685730e-01 2.414510250091552734e-01 -2.215184085071086884e-02 -1.930397897958755493e-01 5.601707473397254944e-02 3.731822669506072998e-01 1.717536300420761108e-01 3.345458954572677612e-02 2.230709791183471680e-01 -3.750786185264587402e-02 2.750331908464431763e-02
1.670872569084167480e-01 -2.215293645858764648e-01 -5.903995037078857422e-02 1.278811693191528320e-01 -3.292357623577117920e-01 1.266133040189743042e-01 -1.433645933866500854e-01 1.312465071678161621e-01 -5.276616662740707397e-02 -1.850626468658447266e-01 -4.943989589810371399e-02 7.895208150148391724e-02 7.553862035274505615e-02 -1.115533411502838135e-01 1.193373501300811768e-01 -5.294738709926605225e-02 4.909274727106094360e-02 -7.066838443279266357e-02 -3.337056636810302734e-01 -1.512980461120605469e-01 2.521238923072814941e-01 2.028438262641429901e-02 3.660565614700317383e-01 -1.270796060562133789e-01 -2.412818074226379395e-01 1.076464802026748657e-01 9.286301583051681519e-02 -1.400501579046249390e-01 4.365337193012237549e-01 1.336417533457279205e-02 -2.980156242847442627e-02 -1.208559349179267883e-01
8.144710958003997803e-02 1.086159497499465942e-01 6.655588746070861816e-02 1.091158464550971985e-01 -2.736607193946838379e-01 -1.292753815650939941e-01 3.731723641976714134e-03 -1.130559593439102173e-01 4.865854606032371521e-02 2.007173374295234680e-02 2.299604415893554688e-01 3.139985352754592896e-02 2.159204334020614624e-01 -1.854547858238220215e-01 2.012081444263458252e-01 -4.033000767230987549e-02 -1.296268999576568604e-01 1.259988993406295776e-01 -3.731339871883392334e-01 -9.184030443429946899e-02 3.383354246616363525e-01 1.258431077003479004e-01 1.585955619812011719e-01 -3.046620488166809082e-01 -1.412803679704666138e-01 -1.245542317628860474e-01 -5.621774122118949890e-02 -4.345978796482086182e-02 4.484894573688507080e-01 5.211541429162025452e-02 -9.070393629372119904e-03 8.935817331075668335e-02
1.010785847902297974e-01 -1.586901843547821045e-01 -3.067488968372344971e-02 -1.282461266964673996e-02 -3.685740232467651367e-01 -4.108669236302375793e-02 -4.131263867020606995e-02 -1.114699244499206543e-01 -2.226633727550506592e-01 4.159700274467468262e-01 -1.043655816465616226e-02 -7.510928064584732056e-02 5.303404852747917175e-02 -1.219632104039192200e-01 9.473186731338500977e-02 -7.459472119808197021e-02 -9.057785570621490479e-02 1.776686012744903564e-01 6.264549493789672852e-02 -4.017490148544311523e-01 9.253466129302978516e-02 -2.111560255289077759e-01 1.814070194959640503e-01 -1.053761392831802368e-01 -2.777816355228424072e-01 1.054294481873512268e-01 1.975851505994796753e-02 1.427167560905218124e-02 -2.224804833531379700e-02 3.923220932483673096e-01 2.440547384321689606e-02 -7.143329828977584839e-02
1.294163763523101807e-01 -2.987451106309890747e-02 -1.524707525968551636e-01 2.884024977684020996e-01 -3.055051267147064209e-01 4.082150459289550781e-01 1.329941302537918091e-01 -1.017043516039848328e-01 2.354608732275664806e-04 -4.726445302367210388e-02 1.293042153120040894e-01 -1.701147109270095825e-02 2.761942744255065918e-01 -3.924638628959655762e-01 7.379073649644851685e-02 -2.856782376766204834e-01 -2.863086163997650146e-01 1.448257565498352051e-01 -1.344333291053771973e-01 -1.644316129386425018e-02 2.578025683760643005e-02 2.680324390530586243e-02 -1.234252229332923889e-01 4.389331862330436707e-02 3.765750210732221603e-03 -3.314272314310073853e-02 3.844977170228958130e-02 2.107120454311370850e-01 1.631648987531661987e-01 5.200403183698654175e-02 -3.178659453988075256e-02 1.848210394382476807e-01
-5.322971846908330917e-03 -2.065312564373016357e-01 1.476739048957824707e-01 1.420524269342422485e-01 -2.982688248157501221e-01 -1.022625640034675598e-01 2.901493012905120850e-02 7.838866673409938812e-03 -6.588376313447952271e-02 2.790924608707427979e-01 1.807315051555633545e-01 -9.901616722345352173e-02 2.431032359600067139e-01 -3.139745295047760010e-01 2.806252241134643555e-01 -9.721893817186355591e-02 -9.919863194227218628e-02 8.406156301498413086e-02 4.615535959601402283e-02 -3.992515206336975098e-01 -2.436764165759086609e-02 -1.037815660238265991e-01 8.923839777708053589e-02 -2.202869206666946411e-01 -3.440087139606475830e-01 1.609567552804946899e-02 -4.153028875589370728e-02 -5.141704156994819641e-02 8.180794119834899902e-02 2.118306010961532593e-01 -1.380661427974700928e-01 -6.732580810785293579e-02
-1.603912413120269775e-01 -7.725427299737930298e-02 -9.938720613718032837e-02 3.415821120142936707e-02 -3.506644666194915771e-01 -2.299365848302841187e-01 -9.382751584053039551e-02 2.726718783378601074e-01 -8.932085335254669189e-02 2.487324327230453491e-01 7.249620556831359863e-02 -6.942583620548248291e-02 1.438081730157136917e-02 -1.368889678269624710e-02 1.339125782251358032e-01 -2.294264137744903564e-01 -3.792192414402961731e-02 2.034087181091308594e-01 4.584236815571784973e-02 2.766257822513580322e-01 2.545077800750732422e-01 -2.057119645178318024e-02 2.773392498493194580e-01 -1.191160548478364944e-02 -3.057661354541778564e-01 -3.430099412798881531e-02 1.887440830469131470e-01 -2.081840634346008301e-01 2.364468574523925781e-01 1.743437200784683228e-01 -9.367602318525314331e-02 1.223993152379989624e-01
1.128289103507995605e-01 -1.096119508147239685e-01 1.993072330951690674e-01 1.494888514280319214e-01 -2.010152190923690796e-01 1.830484718084335327e-01 6.431305408477783203e-02 -5.387632176280021667e-02 -5.476178973913192749e-02 -2.001057863235473633e-01 -2.704558968544006348e-01 -3.954307734966278076e-01 1.929265409708023071e-01 -2.286884188652038574e-01 1.388827264308929443e-01 -3.150467276573181152e-01 1.187745407223701477e-01 5.118880420923233032e-02 -2.201162278652191162e-01 1.433426886796951294e-01 -1.198310032486915588e-01 1.036556810140609741e-02 2.284153550863265991e-01 -1.185989603400230408e-01 -2.029374837875366211e-01 7.306552492082118988e-03 -3.001454174518585205e-01 4.059391503687947989e-04 1.353467404842376709e-01 -1.316245086491107941e-02 1.253717541694641113e-01 1.401796340942382812e-01
7.800780981779098511e-02 -9.753381460905075073e-02 -2.417585253715515137e-01 2.042212784290313721e-01 -4.603930115699768066e-01 1.453860849142074585e-01 -6.639007944613695145e-03 5.114558711647987366e-02 -1.250246167182922363e-01 7.306271046400070190e-02 -7.287731021642684937e-02 -1.279682070016860962e-01 -9.461899846792221069e-02 -2.056779265403747559e-01 7.437690347433090210e-02 -3.274127468466758728e-02 2.882689237594604492e-01 4.076062142848968506e-01 -1.534228175878524780e-01 -1.024646759033203125e-01 -2.987014949321746826e-01 -1.670649796724319458e-01 8.790569752454757690e-02 1.077743247151374817e-01 -1.696467399597167969e-01 8.369535952806472778e-02 -8.026724308729171753e-02 1.337392926216125488e-01 2.590169012546539307e-01 2.400726266205310822e-02 -8.823899552226066589e-03 -1.897530443966388702e-02
-3.707342222332954407e-02 2.403991669416427612e-01 -1.034965217113494873e-01 -8.472771197557449341e-02 -3.534459769725799561e-01 -1.232260465621948242e-02 -8.442815393209457397e-03 1.373502658680081367e-03 -2.043211460113525391e-01 3.878392279148101807e-02 1.465083807706832886e-01 1.553839892148971558e-01 -1.527711865492165089e-03 -2.252767533063888550e-01 6.396967917680740356e-03 -5.359424650669097900e-02 1.010687276721000671e-01 2.964855730533599854e-01 -2.572441399097442627e-01 -1.054236441850662231e-01 2.116695046424865723e-03 5.099914595484733582e-02 1.199477836489677429e-01 -3.424944728612899780e-02 -1.992464661598205566e-01 9.844382852315902710e-02 5.550817027688026428e-02 3.610093891620635986e-01 2.362179756164550781e-01 2.541406154632568359e-01 -3.964563608169555664e-01 3.650648519396781921e-02
-8.067979663610458374e-02 4.257083311676979065e-02 3.348475396633148193e-01 3.982353955507278442e-02 -5.053036808967590332e-01 2.522597089409828186e-02 2.488474249839782715e-01 -4.873499274253845215e-02 -1.557487994432449341e-01 -1.222983673214912415e-01 5.033789202570915222e-02 -8.037133514881134033e-02 -5.103427544236183167e-02 -1.791360080242156982e-01 1.279115825891494751e-01 -2.566619813442230225e-01 -1.841945648193359375e-01 -1.186499670147895813e-01 -3.312322199344635010e-01 -1.673588342964649200e-02 9.543325006961822510e-02 1.871177256107330322e-01 2.548263967037200928e-01 5.785912275314331055e-02 -2.808610498905181885e-01 3.242605598643422127e-03 6.106684356927871704e-02 -9.477416425943374634e-02 -4.348029941320419312e-02 8.953785896301269531e-02 -8.558372408151626587e-02 -1.154142171144485474e-01
2.209590561687946320e-02 -4.844991490244865417e-02 -1.121969595551490784e-01 2.471744120121002197e-01 -4.221733808517456055e-01 -8.080574125051498413e-02 -1.705345958471298218e-01 -1.047483012080192566e-01 -1.929182559251785278e-02 -1.336365099996328354e-02 -3.058516420423984528e-02 -1.787792444229125977e-01 2.460418501868844032e-03 3.357976302504539490e-02 5.938710179179906845e-03 1.011390313506126404e-01 9.383455663919448853e-02 4.032957851886749268e-01 -1.841309219598770142e-01 -1.869258433580398560e-01 -2.300340235233306885e-01 -2.176699489355087280e-01 9.652701765298843384e-02 -8.249025791883468628e-02 -2.831883132457733154e-01 5.329481512308120728e-02 -6.455015391111373901e-02 -3.585040196776390076e-02 4.202633202075958252e-01 -1.567035019397735596e-01 7.513771951198577881e-02 4.235244542360305786e-02
-2.218084409832954407e-03 8.641105890274047852e-02 5.438325554132461548e-02 7.354282140731811523e-01 -2.279758751392364502e-01 -7.424162328243255615e-02 -1.502707749605178833e-01 -4.023896530270576477e-02 -8.334457874298095703e-02 5.955664906650781631e-03 -9.275161474943161011e-02 -1.525253802537918091e-01 1.940424144268035889e-01 -1.282790601253509521e-01 7.183073461055755615e-02 -1.109476536512374878e-01 1.251213997602462769e-01 2.745789885520935059e-01 -2.502349577844142914e-02 -1.190292835235595703e-01 -9.610944241285324097e-02 -1.346913427114486694e-01 8.216864615678787231e-02 -1.160195544362068176e-01 -8.170844614505767822e-02 1.549460589885711670e-01 9.453663975000381470e-02 -3.589455783367156982e-02 5.570158828049898148e-03 -1.116745173931121826e-01 -1.089838985353708267e-02 -2.227994948625564575e-01
3.265529498457908630e-02 -5.695557221770286560e-02 1.525919288396835327e-01 2.280968427658081055e-01 -1.077189892530441284e-01 1.831331700086593628e-01 7.413706928491592407e-02 -2.115747928619384766e-01 6.768758594989776611e-02 -7.948026061058044434e-02 -5.320720747113227844e-02 8.121799677610397339e-02 5.561567470431327820e-02 -1.905055046081542969e-01 5.056834220886230469e-02 -2.084846347570419312e-01 1.706147789955139160e-01 5.849403887987136841e-02 -2.646414935588836670e-01 -9.948953986167907715e-02 2.223428487777709961e-01 8.337152749300003052e-02 2.793922722339630127e-01 -1.542833596467971802e-01 -4.040974974632263184e-01 -1.628210395574569702e-01 3.133859038352966309e-01 2.844384908676147461e-01 2.723826169967651367e-01 5.581789836287498474e-02 5.299740936607122421e-03 -4.763578251004219055e-02
7.348565012216567993e-02 1.142219603061676025e-01 8.815359906293451786e-04 4.143906831741333008e-01 -2.127593159675598145e-01 8.297027647495269775e-02 5.985853448510169983e-02 -1.361586749553680420e-01 -1.561802476644515991e-01 -9.854925796389579773e-03 2.803971767425537109e-01 4.376677572727203369e-01 1.872680336236953735e-01 -2.558440864086151123e-01 1.393770277500152588e-01 -1.335715204477310181e-01 9.311398863792419434e-02 4.652272537350654602e-02 -9.475803375244140625e-02 -4.850667715072631836e-02 -9.226126223802566528e-02 1.637076139450073242e-01 1.991759240627288818e-01 -1.825758628547191620e-02 -2.691716849803924561e-01 2.896017394959926605e-02 1.609657555818557739e-01 8.317612111568450928e-02 1.624082475900650024e-01 -3.288200497627258301e-02 -2.281550765037536621e-01 -1.413731873035430908e-01
-1.881707459688186646e-01 -2.346191406250000000e-01 -8.137851208448410034e-02 4.438803493976593018e-01 -3.211995363235473633e-01 -1.695493459701538086e-01 -4.611035063862800598e-02 5.042208731174468994e-02 -1.022014319896697998e-01 -4.341489449143409729e-02 1.794145703315734863e-01 1.193745434284210205e-01 2.476528137922286987e-01 -2.297706604003906250e-01 -1.905028522014617920e-01 5.332165583968162537e-02 4.089047387242317200e-02 3.904937803745269775e-01 -2.187806963920593262e-01 -6.550867110490798950e-02 -9.391473978757858276e-02 2.139346897602081299e-01 1.102877780795097351e-01 2.856072969734668732e-02 2.350946655496954918e-03 5.355726182460784912e-02 1.517420709133148193e-01 8.492072671651840210e-02 9.878583252429962158e-02 6.892675906419754028e-02 -5.281893536448478699e-02 1.816220879554748535e-01
1.166262477636337280e-02 2.511813044548034668e-01 1.123487651348114014e-01 3.206312060356140137e-01 -2.776140868663787842e-01 -3.498216345906257629e-02 1.189343929290771484e-01 -3.774303197860717773e-02 -2.498331367969512939e-01 1.829923987388610840e-01 -1.280929893255233765e-01 2.104279249906539917e-01 2.800997793674468994e-01 -7.748541235923767090e-02 7.665323466062545776e-02 -1.407688260078430176e-01 1.159702166914939880e-01 2.335430830717086792e-01 -1.864769756793975830e-01 -2.222668379545211792e-01 1.117490679025650024e-01 -1.008283626288175583e-02 6.604080647230148315e-02 -2.041493169963359833e-02 -1.858220398426055908e-01 2.524333773180842400e-03 2.218731492757797241e-01 2.788115441799163818e-01 1.763567328453063965e-01 -1.977984309196472168e-01 -5.945308879017829895e-02 -2.365256845951080322e-01
-1.357567775994539261e-02 4.779991135001182556e-02 6.356567144393920898e-02 -1.454254537820816040e-01 -2.957567274570465088e-01 1.337375305593013763e-02 2.843982726335525513e-02 -2.606250531971454620e-02 -1.437713205814361572e-01 4.987908005714416504e-01 -1.016385667026042938e-02 -2.259195148944854736e-01 8.486688882112503052e-02 6.514687836170196533e-02 8.589221537113189697e-02 -2.460782974958419800e-01 -9.596049785614013672e-02 -3.035016171634197235e-02 -1.501964181661605835e-01 -2.042768597602844238e-01 1.993243843317031860e-01 5.378141067922115326e-03 1.644966453313827515e-01 -3.305397927761077881e-01 -2.828212976455688477e-01 1.692900359630584717e-01 2.230276539921760559e-02 -1.916480064392089844e-01 1.354614943265914917e-01 2.378761768341064453e-01 -9.624673426151275635e-02 5.152530968189239502e-02
8.435453474521636963e-02 1.097862701863050461e-02 -1.525156944990158081e-01 8.181912451982498169e-02 -1.654026955366134644e-01 -2.222464233636856079e-01 -5.128771066665649414e-03 1.671744138002395630e-01 -1.821695417165756226e-01 2.595187127590179443e-01 -9.693626314401626587e-02 1.345584727823734283e-02 1.914830058813095093e-01 -4.162678122520446777e-01 8.890362456440925598e-03 1.763555854558944702e-01 -4.580738395452499390e-02 1.162856668233871460e-01 6.045598909258842468e-02 -1.550623178482055664e-01 -3.418804332613945007e-02 2.057369351387023926e-01 1.963951587677001953e-01 -7.387489825487136841e-02 -2.989971339702606201e-01 -7.663173228502273560e-02 4.712727852165699005e-03 1.373886968940496445e-02 1.771331876516342163e-01 -3.043443858623504639e-01 -3.469531238079071045e-01 1.901021003723144531e-01
-1.241378486156463623e-01 1.147739365696907043e-01 6.118692830204963684e-02 3.050805442035198212e-02 -4.133254587650299072e-01 1.744471192359924316e-01 1.902460157871246338e-01 -1.895812749862670898e-01 1.368490699678659439e-02 2.231647819280624390e-02 9.275900572538375854e-02 1.372439265251159668e-01 9.016286581754684448e-02 -1.716001927852630615e-01 5.311398580670356750e-02 -3.728194534778594971e-01 1.187678948044776917e-01 6.770110875368118286e-02 -1.456144303083419800e-01 -1.829078197479248047e-01 -2.217356413602828979e-01 -1.564347185194492340e-02 3.842795491218566895e-01 1.135884225368499756e-01 -2.306619584560394287e-01 -1.961113512516021729e-01 -5.736321583390235901e-02 -1.063153818249702454e-01 1.921408325433731079e-01 4.863042384386062622e-02 2.659146301448345184e-02 2.371498048305511475e-01
4.307374730706214905e-02 1.155427545309066772e-01 -3.352502286434173584e-01 2.773471474647521973e-01 -3.534918129444122314e-01 -1.194989960640668869e-02 -2.121252417564392090e-01 -1.134695559740066528e-01 -1.770543754100799561e-01 -5.001851543784141541e-02 -1.892626285552978516e-01 -1.211415156722068787e-01 1.827633231878280640e-01 2.212331593036651611e-01 6.790889799594879150e-02 -3.270710259675979614e-02 -7.680813223123550415e-02 3.715845942497253418e-02 -1.455317735671997070e-01 6.273465603590011597e-02 -3.078386783599853516e-01 2.048473954200744629e-01 3.988033235073089600e-01 -6.044181436300277710e-02 -1.003413498401641846e-01 1.287191957235336304e-01 1.181431300938129425e-02 2.223988994956016541e-02 2.152968645095825195e-01 -6.226349156349897385e-03 -1.684858351945877075e-01 -7.915190607309341431e-02
-9.177354723215103149e-02 2.122624665498733521e-01 -2.152348905801773071e-01 2.646864950656890869e-01 -3.350840210914611816e-01 -3.356174333021044731e-03 -1.153749078512191772e-01 -1.079135164618492126e-01 -4.307469725608825684e-02 6.497494876384735107e-02 -2.286410629749298096e-01 -7.830953225493431091e-03 -2.212222665548324585e-01 9.714025259017944336e-02 1.369212567806243896e-02 4.966540262103080750e-03 -2.276303619146347046e-01 2.101055532693862915e-01 1.623231619596481323e-01 6.951849907636642456e-02 -5.808523297309875488e-02 1.000615656375885010e-01 2.606206238269805908e-01 -1.609413772821426392e-01 -2.436673454940319061e-02 4.113925620913505554e-02 3.899539262056350708e-02 -9.227604418992996216e-02 5.029553771018981934e-01 1.735473722219467163e-01 -1.987057626247406006e-01 8.150833100080490112e-02
-9.413114190101623535e-02 2.144504189491271973e-01 1.848637312650680542e-01 1.826288551092147827e-01 -2.579933106899261475e-01 -1.109305536374449730e-03 -1.995229274034500122e-01 -9.715469181537628174e-02 -1.765123456716537476e-01 7.131286710500717163e-02 -1.572356969118118286e-01 -5.773368850350379944e-02 9.828648716211318970e-02 -2.663507461547851562e-01 -8.902885019779205322e-02 -1.714638471603393555e-01 -9.485559910535812378e-02 -1.760921324603259563e-03 1.693959832191467285e-01 -2.126447297632694244e-02 1.789647713303565979e-02 2.763327956199645996e-01 2.727658450603485107e-01 -1.938186287879943848e-01 -8.276521414518356323e-02 4.200215935707092285e-01 -2.871128916740417480e-02 2.895187139511108398e-01 -5.063787847757339478e-02 1.522784978151321411e-01 -1.538143008947372437e-01 1.883205771446228027e-01
2.385903000831604004e-01 8.810672163963317871e-02 6.896338425576686859e-03 1.028951555490493774e-01 -3.326031863689422607e-01 -2.124682068824768066e-01 5.762458220124244690e-02 1.052197441458702087e-01 -7.320170849561691284e-02 9.900900535285472870e-03 7.313158363103866577e-02 -8.515687286853790283e-02 1.864850819110870361e-01 -4.967805743217468262e-01 3.186557292938232422e-01 -1.400603540241718292e-02 2.769886255264282227e-01 -1.159819886088371277e-01 1.168322339653968811e-01 -4.332743957638740540e-02 -7.774535566568374634e-02 2.273820042610168457e-01 2.339979261159896851e-01 -1.056712493300437927e-01 -9.334929287433624268e-02 -1.853444874286651611e-01 -1.584870554506778717e-02 -3.463909029960632324e-02 1.018694266676902771e-01 7.473411411046981812e-02 -1.639603674411773682e-01 1.908467710018157959e-01
1.001070737838745117e-01 9.488609433174133301e-02 4.505521059036254883e-02 6.662056446075439453e-01 -2.843823134899139404e-01 6.309504806995391846e-02 -1.684993356466293335e-01 -4.884983971714973450e-02 -1.350740194320678711e-01 7.071250677108764648e-02 -6.962919980287551880e-02 -1.755854189395904541e-01 -1.231205929070711136e-02 -7.261072844266891479e-02 1.277481764554977417e-02 -2.417562454938888550e-01 1.093526855111122131e-01 2.229259759187698364e-01 -1.814881265163421631e-01 -2.215650379657745361e-01 -1.592946201562881470e-01 -2.762964554131031036e-02 4.003953561186790466e-02 -7.754015177488327026e-02 -5.493270978331565857e-02 1.561977118253707886e-01 1.867399662733078003e-01 -5.832368880510330200e-02 1.023084670305252075e-01 -1.232819557189941406e-01 -1.262664347887039185e-01 -1.085892766714096069e-01
-6.237298995256423950e-02 8.293531835079193115e-02 7.157739996910095215e-02 1.510593444108963013e-01 -2.860686779022216797e-01 1.547257155179977417e-01 -1.889514029026031494e-01 1.049883812665939331e-01 1.688900589942932129e-02 -4.526437819004058838e-02 9.534466080367565155e-03 -8.085748553276062012e-02 -1.526596397161483765e-01 -3.945633172988891602e-01 -2.951824367046356201e-01 -2.207577228546142578e-01 1.022446434944868088e-02 -9.228095412254333496e-03 -7.158385217189788818e-02 -1.042951121926307678e-01 2.792834341526031494e-01 3.110645711421966553e-01 2.762077152729034424e-01 -1.049363836646080017e-01 -1.639820486307144165e-01 3.830501139163970947e-01 -4.710524156689643860e-02 9.187103062868118286e-02 -5.840566381812095642e-02 1.183506995439529419e-01 -2.255531772971153259e-02 6.720222532749176025e-02
3.832659785985015333e-05 -2.454650402069091797e-02 -8.775601536035537720e-02 7.459984719753265381e-02 -2.048873901367187500e-01 7.622971385717391968e-02 2.105136513710021973e-01 -1.529857981950044632e-02 1.760902628302574158e-02 1.019008979201316833e-01 -2.175049036741256714e-01 1.462956815958023071e-01 -8.609304577112197876e-02 -3.313204646110534668e-01 4.317426681518554688e-02 2.508926205337047577e-03 4.171355068683624268e-02 1.852583438158035278e-01 -4.274231940507888794e-02 -1.536845713853836060e-01 2.181989997625350952e-01 2.296570390462875366e-01 9.293144941329956055e-02 -4.003117382526397705e-01 -4.392200410366058350e-01 9.383904188871383667e-02 -5.678410455584526062e-02 1.458807736635208130e-01 -2.920775674283504486e-02 -1.134379953145980835e-01 -3.391517400741577148e-01 9.805525094270706177e-02
1.054909974336624146e-01 -9.913054853677749634e-02 1.647668629884719849e-01 3.832651078701019287e-01 -1.866822838783264160e-01 2.581362053751945496e-02 -2.602484226226806641e-01 2.745010852813720703e-01 -4.680972173810005188e-02 -5.217878147959709167e-02 2.460830807685852051e-01 -2.496404573321342468e-03 8.636541664600372314e-02 -1.473161578178405762e-01 -6.979154795408248901e-02 -2.103093713521957397e-01 6.275856494903564453e-02 1.825532615184783936e-01 -4.002991914749145508e-01 -5.686011165380477905e-02 -1.504209265112876892e-02 2.382620275020599365e-01 7.975031435489654541e-02 9.904220700263977051e-02 -6.510236859321594238e-02 7.412486523389816284e-02 1.069454550743103027e-01 -1.379876434803009033e-01 2.569584548473358154e-01 -3.993998095393180847e-02 4.839567467570304871e-02 3.139935433864593506e-01
-1.011619158089160919e-02 2.148043215274810791e-01 -1.347849071025848389e-01 1.031266450881958008e-01 -2.365864366292953491e-01 1.321426331996917725e-01 6.431611627340316772e-02 9.494166076183319092e-02 -3.681140840053558350e-01 1.595406979322433472e-01 3.942070156335830688e-02 -8.904074877500534058e-02 4.924299120903015137e-01 -5.651831254363059998e-02 4.585977271199226379e-02 -2.300712168216705322e-01 1.078645139932632446e-01 -2.577404864132404327e-02 1.340436376631259918e-02 1.185176670551300049e-01 -7.074684649705886841e-02 7.097553461790084839e-02 -8.952249586582183838e-02 -2.533585131168365479e-01 -1.857017278671264648e-01 -1.451937109231948853e-01 -2.287084758281707764e-01 1.365818232297897339e-01 2.693047821521759033e-01 1.058083306998014450e-02 -8.929905295372009277e-02 2.264863103628158569e-01
3.463794663548469543e-02 2.394887618720531464e-02 -7.490382343530654907e-02 2.212974578142166138e-01 -1.706404238939285278e-01 4.458262026309967041e-02 6.812968105077743530e-02 3.463365435600280762e-01 -1.674990355968475342e-01 2.388906292617321014e-02 8.939642459154129028e-02 -3.275594115257263184e-01 -1.550335884094238281e-01 -2.834748923778533936e-01 2.374788522720336914e-01 -6.703082472085952759e-02 1.776798218488693237e-01 1.039595156908035278e-01 -2.968825586140155792e-02 -2.891796529293060303e-01 -9.072402119636535645e-02 1.757923364639282227e-01 2.973811887204647064e-02 -2.729056775569915771e-01 -2.003383338451385498e-01 -1.592321693897247314e-01 2.059438973665237427e-01 -2.453169040381908417e-02 2.805219590663909912e-02 -4.081623628735542297e-02 -2.888237237930297852e-01 2.073505818843841553e-01
1.594084203243255615e-01 3.054531477391719818e-02 3.530694842338562012e-01 3.106449842453002930e-01 -3.954554498195648193e-01 -3.341428562998771667e-02 3.691864013671875000e-02 -2.129691541194915771e-01 -3.721095994114875793e-02 -1.173167675733566284e-01 6.784738600254058838e-02 -8.554709702730178833e-02 1.613800227642059326e-02 -1.278366893529891968e-01 3.034308850765228271e-01 8.745165169239044189e-02 -1.393047869205474854e-01 -2.362604252994060516e-02 -3.391075432300567627e-01 1.921693086624145508e-01 -5.011922493577003479e-02 -2.260665409266948700e-02 2.530507743358612061e-01 -1.537429913878440857e-02 -2.723407447338104248e-01 -1.248871609568595886e-01 4.720544442534446716e-02 -3.421751409769058228e-02 1.805153489112854004e-01 1.717605143785476685e-01 -9.909631311893463135e-02 2.515939623117446899e-02
1.552724558860063553e-02 1.054936368018388748e-02 3.134382516145706177e-02 3.499554395675659180e-01 -3.418704569339752197e-01 -1.499831974506378174e-01 -3.272130191326141357e-01 -1.820546388626098633e-01 -9.624803066253662109e-02 -6.562554836273193359e-02 1.704209148883819580e-01 -2.175566703081130981e-01 1.234255805611610413e-01 -2.869565784931182861e-01 -9.424819052219390869e-02 -6.777606159448623657e-02 -1.593941897153854370e-01 1.476749181747436523e-01 3.521656990051269531e-02 -3.029679358005523682e-01 2.593688368797302246e-01 8.843184262514114380e-02 1.775128245353698730e-01 1.220532283186912537e-01 -9.252952784299850464e-02 2.258393019437789917e-01 1.030741259455680847e-01 1.029957681894302368e-01 1.383813768625259399e-01 -3.283916786313056946e-02 -1.032519191503524780e-01 1.489434689283370972e-01
-1.169336885213851929e-01 5.814574658870697021e-02 1.464081257581710815e-01 1.872966885566711426e-01 -3.170484900474548340e-01 -9.321966208517551422e-03 -1.055124681442975998e-02 -2.672465145587921143e-01 -1.897245049476623535e-01 -1.450489554554224014e-02 -1.836376823484897614e-02 2.297767698764801025e-01 3.578671813011169434e-01 -2.785567641258239746e-01 2.288311272859573364e-01 -1.010686308145523071e-01 2.388172596693038940e-02 2.019753605127334595e-01 -3.372590839862823486e-01 -2.258336842060089111e-01 -1.156266126781702042e-02 1.674258708953857422e-01 1.870210766792297363e-01 -2.084289491176605225e-02 -1.479548662900924683e-01 -8.716048300266265869e-02 1.139017492532730103e-01 -5.450624972581863403e-02 -9.318038355559110641e-04 -7.587273418903350830e-02 -2.375310957431793213e-01 -1.393330991268157959e-01
2.320791594684123993e-02 1.758855283260345459e-01 -2.183748781681060791e-01 2.753773331642150879e-01 -4.298173189163208008e-01 -1.433375179767608643e-01 -1.072428002953529358e-02 2.736732065677642822e-01 -1.809959411621093750e-01 1.666862666606903076e-01 6.314244121313095093e-02 -1.606686860322952271e-01 -2.414894849061965942e-01 -4.946137592196464539e-02 1.436731219291687012e-01 -8.993116021156311035e-02 -2.243772000074386597e-01 -1.179180219769477844e-01 -7.797250524163246155e-03 -8.320320397615432739e-02 -2.236766368150711060e-01 1.589248180389404297e-01 1.129390597343444824e-01 1.484676748514175415e-01 -2.755118012428283691e-01 1.384665817022323608e-01 3.379074484109878540e-02 6.477299612015485764e-03 1.122249141335487366e-01 2.615762948989868164e-01 1.294006854295730591e-01 9.758163243532180786e-02
8.731106668710708618e-02 -5.056655034422874451e-02 -3.188035190105438232e-01 9.432227164506912231e-02 -3.618592321872711182e-01 2.539785802364349365e-01 -1.328070610761642456e-01 1.180345714092254639e-01 -3.092689216136932373e-01 8.372496813535690308e-02 3.787364438176155090e-02 -7.692564278841018677e-02 2.846792042255401611e-01 -4.178560078144073486e-01 1.342486441135406494e-01 1.153658181428909302e-01 -2.912468314170837402e-01 -1.637852401472628117e-03 -1.775339059531688690e-02 1.608754508197307587e-02 1.907366812229156494e-01 3.154652565717697144e-02 1.799404025077819824e-01 -2.655721968039870262e-03 5.118930339813232422e-02 6.178829446434974670e-02 -2.478359080851078033e-02 -9.486178308725357056e-02 1.152083501219749451e-01 6.841584295034408569e-02 -4.349149018526077271e-02 2.534251809120178223e-01
1.392983198165893555e-01 9.310697019100189209e-02 1.736645698547363281e-01 2.508375644683837891e-01 -3.681075870990753174e-01 1.192648150026798248e-02 -1.015919670462608337e-01 -3.937672451138496399e-02 -1.041006110608577728e-02 1.896447837352752686e-01 -1.839475482702255249e-01 -1.394858211278915405e-01 1.414078474044799805e-01 -1.834949105978012085e-01 4.423576593399047852e-02 -2.270371466875076294e-01 1.320193856954574585e-01 -5.884503200650215149e-02 1.714155375957489014e-01 -1.069209203124046326e-01 1.234764009714126587e-01 4.757845401763916016e-01 1.071144267916679382e-01 -2.624188661575317383e-01 -2.635191939771175385e-02 1.163056790828704834e-01 -1.785286515951156616e-01 1.724588498473167419e-02 -7.158783264458179474e-04 -2.476477995514869690e-02 -2.607784271240234375e-01 1.900613158941268921e-01
2.746642380952835083e-02 1.394229680299758911e-01 2.431289106607437134e-01 5.726776272058486938e-02 -3.087252080440521240e-01 1.307371109724044800e-01 9.195111691951751709e-02 1.625218242406845093e-02 -2.497271448373794556e-01 7.122642546892166138e-02 -1.280245780944824219e-01 -1.410869210958480835e-01 -1.845462918281555176e-01 -1.474665403366088867e-01 1.633286178112030029e-01 3.851446881890296936e-02 -1.714843362569808960e-01 2.692438364028930664e-01 -7.837025821208953857e-02 -9.243142604827880859e-02 3.358193859457969666e-02 2.599626593291759491e-02 -3.001977317035198212e-02 -4.831072092056274414e-01 -3.313001692295074463e-01 3.599485382437705994e-02 1.503841727972030640e-01 1.622680425643920898e-01 -8.555305749177932739e-02 -1.307290196418762207e-01 -1.794118434190750122e-01 1.982811987400054932e-01
9.364265948534011841e-02 -2.853516489267349243e-02 3.902336657047271729e-01 1.833294034004211426e-01 -2.367365360260009766e-01 1.585311293601989746e-01 -1.598678380250930786e-01 -5.477872490882873535e-02 -3.491511046886444092e-01 -2.630966603755950928e-01 -4.881708082393743098e-05 -2.261223644018173218e-01 7.518415153026580811e-02 -1.373244225978851318e-01 1.682699918746948242e-01 -8.046957105398178101e-02 7.710199803113937378e-02 7.551696151494979858e-02 -2.521868348121643066e-01 1.456969231367111206e-01 1.004470661282539368e-01 -1.128378207795321941e-03 2.135717868804931641e-01 -7.553546130657196045e-02 -4.156604707241058350e-01 -2.069602347910404205e-02 -3.132652863860130310e-02 -3.962837159633636475e-03 -1.224825740791857243e-03 2.461913675069808960e-01 -1.933172903954982758e-02 -1.282561104744672775e-02
-6.479930877685546875e-02 -1.111209541559219360e-01 -9.293852001428604126e-02 3.095739781856536865e-01 -4.860251545906066895e-01 3.085919842123985291e-02 6.878519058227539062e-02 4.106900840997695923e-02 -8.097993582487106323e-02 8.359007537364959717e-02 4.996077716350555420e-02 -6.391954421997070312e-02 1.204323619604110718e-01 -1.009950414299964905e-01 -1.029463782906532288e-01 1.469532549381256104e-01 1.044842973351478577e-01 3.904912471771240234e-01 -5.057717487215995789e-02 -1.610855162143707275e-01 -2.804615795612335205e-01 -3.898588418960571289e-01 8.515718579292297363e-02 -5.573486536741256714e-02 -2.248385697603225708e-01 -1.326655037701129913e-03 -5.238177254796028137e-02 2.838558144867420197e-02 2.586348056793212891e-01 -4.154600575566291809e-02 -3.936000168323516846e-02 3.435179591178894043e-02
1.708532422780990601e-01 1.524995565414428711e-01 -3.352671861648559570e-02 1.786077022552490234e-01 -5.797067880630493164e-01 9.160717949271202087e-03 -5.982371792197227478e-02 -2.998696640133857727e-02 1.088449060916900635e-01 -2.479629963636398315e-02 6.127045489847660065e-03 9.465669095516204834e-02 1.139100715517997742e-01 8.591608703136444092e-02 -1.638305336236953735e-01 -1.784115433692932129e-01 4.507052898406982422e-02 -1.879439204931259155e-01 9.582411497831344604e-03 -2.015132158994674683e-01 -1.492898911237716675e-01 -1.878230571746826172e-01 1.815759241580963135e-01 -3.082759305834770203e-02 -2.296206504106521606e-01 8.669652789831161499e-02 2.421033754944801331e-02 -2.286749333143234253e-02 3.731185793876647949e-01 -1.542437821626663208e-01 -2.754766643047332764e-01 6.027520447969436646e-02
-9.395182877779006958e-02 -2.186185121536254883e-01 -1.504178047180175781e-01 4.857923835515975952e-02 -2.866016924381256104e-01 -5.727509409189224243e-02 -4.959756880998611450e-02 -1.938380897045135498e-01 -3.931236565113067627e-01 -2.973084710538387299e-02 -2.614697441458702087e-02 -2.882261872291564941e-01 -9.901072829961776733e-02 -1.187969669699668884e-01 3.588216006755828857e-02 3.037892514839768410e-03 9.342202544212341309e-02 1.304493844509124756e-01 -4.183296263217926025e-01 -6.818807870149612427e-02 3.488693758845329285e-02 2.465811371803283691e-02 1.718754470348358154e-01 -9.951600432395935059e-02 -2.957215607166290283e-01 1.520248204469680786e-01 -1.163631975650787354e-01 -2.497008740901947021e-01 6.149490922689437866e-02 -2.144666016101837158e-01 1.070333048701286316e-01 1.848986744880676270e-01
6.188016384840011597e-02 4.991196095943450928e-02 -7.999316602945327759e-02 1.738887876272201538e-01 2.920615952461957932e-03 -2.299052029848098755e-01 -1.488076746463775635e-01 1.909182965755462646e-01 -1.923735439777374268e-01 3.113594353199005127e-01 -4.816640540957450867e-02 1.970717497169971466e-02 -9.703908115625381470e-02 -4.523591995239257812e-01 9.816063940525054932e-02 -1.675436198711395264e-01 -1.633512526750564575e-01 1.662721484899520874e-01 -1.260362416505813599e-01 -1.799852699041366577e-01 2.414007037878036499e-01 -1.659529209136962891e-01 6.466600298881530762e-02 -2.214939445257186890e-01 -3.389824926853179932e-01 -2.966722846031188965e-02 -1.015246007591485977e-02 -7.336143404245376587e-03 2.335330843925476074e-02 -2.210479527711868286e-01 -2.082258164882659912e-01 8.243146538734436035e-02
3.105289936065673828e-01 -5.342948064208030701e-02 -3.949181735515594482e-02 -2.382755428552627563e-01 -3.042023181915283203e-01 3.600635007023811340e-02 7.229658961296081543e-02 1.169895157217979431e-01 -1.041479855775833130e-01 -4.347991570830345154e-02 -1.646001636981964111e-01 8.767616748809814453e-02 1.430473029613494873e-01 -3.572838604450225830e-01 -6.286832690238952637e-02 4.199625551700592041e-02 -9.423504024744033813e-02 6.412281841039657593e-02 -3.596796393394470215e-01 -8.385536074638366699e-02 8.822752535343170166e-02 -2.079973965883255005e-01 3.421249985694885254e-01 -7.989182323217391968e-02 -3.306474685668945312e-01 1.778788492083549500e-02 -1.950071305036544800e-01 1.301222592592239380e-01 1.074179727584123611e-02 6.721409410238265991e-02 -1.603522896766662598e-01 -9.727889299392700195e-02
-1.212901771068572998e-01 -5.982460454106330872e-03 4.819728061556816101e-02 1.014227494597434998e-01 -1.666631102561950684e-01 1.841684430837631226e-01 1.429479122161865234e-01 -1.905833631753921509e-01 -2.487500309944152832e-01 -9.295067749917507172e-03 1.296010166406631470e-01 1.727895461954176426e-03 3.029211163520812988e-01 -2.528476119041442871e-01 -7.559529691934585571e-02 9.417936950922012329e-02 1.067519932985305786e-01 3.520893156528472900e-01 2.180239371955394745e-02 -2.298491895198822021e-01 -1.967372894287109375e-01 -1.971255689859390259e-01 2.403373122215270996e-01 1.067232936620712280e-01 -3.196367025375366211e-01 5.078566074371337891e-02 1.963671064004302025e-03 1.425878852605819702e-01 1.265007555484771729e-01 1.399743258953094482e-01 -2.943437993526458740e-01 1.498411744832992554e-01
-6.570089608430862427e-02 -1.131683737039566040e-01 1.242133453488349915e-01 3.857215940952301025e-01 -3.702470660209655762e-01 4.650361835956573486e-03 -1.632978618144989014e-01 -3.248324990272521973e-02 -1.433091014623641968e-01 6.061658635735511780e-02 2.046575695276260376e-01 2.717318832874298096e-01 1.740282922983169556e-01 -7.691818475723266602e-02 7.183880358934402466e-02 -2.795357704162597656e-01 1.954103410243988037e-01 2.931878864765167236e-01 -2.693497240543365479e-01 -1.495368927717208862e-01 -4.129198193550109863e-02 5.918594822287559509e-02 2.245543301105499268e-01 -5.248345434665679932e-02 -1.511066406965255737e-01 9.016267955303192139e-02 1.600814014673233032e-01 2.114960700273513794e-01 -7.624804042279720306e-03 -6.013446301221847534e-02 -8.507431298494338989e-02 -6.876752525568008423e-02
8.137490600347518921e-03 -1.905498057603836060e-01 -1.508232355117797852e-01 1.341172009706497192e-01 -1.975606679916381836e-01 1.648151278495788574e-01 -6.754358112812042236e-02 1.053774505853652954e-01 -3.827792704105377197e-01 -9.709379076957702637e-02 -8.719328790903091431e-02 -1.588488966226577759e-01 1.838579773902893066e-01 -2.266613543033599854e-01 1.194611489772796631e-01 -1.936445683240890503e-01 1.300639212131500244e-01 -2.351078987121582031e-01 -1.025588586926460266e-01 -1.886779516935348511e-01 2.083930522203445435e-01 -2.830448448657989502e-01 3.829952180385589600e-01 6.689421087503433228e-02 -2.063214629888534546e-01 1.261030696332454681e-02 1.382548362016677856e-01 -1.734197735786437988e-01 1.488823443651199341e-01 2.342598978430032730e-03 8.434805274009704590e-02 -3.290763497352600098e-02
-4.557323083281517029e-02 2.771411836147308350e-01 8.541768789291381836e-02 1.708754599094390869e-01 -3.714353442192077637e-01 8.835693448781967163e-02 -1.867168396711349487e-01 4.096477478742599487e-02 -1.776904016733169556e-01 -1.243153586983680725e-01 2.355497144162654877e-02 -5.930227227509021759e-03 1.437546759843826294e-01 -2.493550628423690796e-01 -1.016870290040969849e-01 -7.486327737569808960e-02 -2.391163632273674011e-02 1.790988147258758545e-01 9.380411356687545776e-02 -2.653167843818664551e-01 3.447101712226867676e-01 2.077253013849258423e-01 1.691115498542785645e-01 -1.495607644319534302e-01 -2.257816642522811890e-01 3.568369746208190918e-01 8.832135051488876343e-02 -9.494334459304809570e-02 -1.257555037736892700e-01 1.089632734656333923e-01 2.246448025107383728e-02 8.833478391170501709e-02
6.363798677921295166e-02 5.634943768382072449e-02 7.326515018939971924e-02 2.596476674079895020e-01 -1.248431131243705750e-01 -3.901299461722373962e-02 1.481893658638000488e-01 2.149444520473480225e-01 -1.582385152578353882e-01 2.124703973531723022e-01 4.099047183990478516e-02 -2.321042865514755249e-02 -1.276768445968627930e-01 -4.922513663768768311e-01 5.553338676691055298e-02 6.703519076108932495e-02 1.131700128316879272e-01 1.756410300731658936e-01 -1.987362504005432129e-01 -1.487856358289718628e-01 -9.435746469534933567e-04 -7.972789555788040161e-02 6.953580677509307861e-02 -4.199135899543762207e-01 -9.906497597694396973e-02 -1.766626723110675812e-02 -3.705703839659690857e-02 2.688200771808624268e-01 1.666438579559326172e-02 -2.244880199432373047e-01 -3.414191678166389465e-02 2.602237462997436523e-01
6.668642163276672363e-02 -7.503653317689895630e-02 -3.357297554612159729e-02 3.029812872409820557e-01 -1.573925912380218506e-01 -2.082036137580871582e-01 -5.593487992882728577e-02 -2.388400584459304810e-01 -1.928170472383499146e-01 3.494232147932052612e-02 4.225549474358558655e-02 -7.167134433984756470e-02 3.468706607818603516e-01 -4.455922842025756836e-01 2.347078621387481689e-01 7.850306481122970581e-02 3.835070878267288208e-02 -7.658105809241533279e-03 -1.796602308750152588e-01 -8.706873655319213867e-02 -1.194035261869430542e-01 3.089382350444793701e-01 1.291297841817140579e-02 -1.174749657511711121e-01 -7.396265864372253418e-02 2.835632860660552979e-01 1.194820255041122437e-01 -2.081974968314170837e-02 2.359359115362167358e-01 1.857888884842395782e-02 5.133619531989097595e-02 -1.377298384904861450e-01
1.836502104997634888e-01 8.300171047449111938e-02 1.226263567805290222e-01 5.374064445495605469e-01 -3.383315801620483398e-01 -3.911469131708145142e-02 -1.679748743772506714e-01 1.089800447225570679e-01 -1.871996074914932251e-01 1.236982792615890503e-01 -4.681691527366638184e-02 -2.296231985092163086e-01 1.228130087256431580e-01 -2.411348968744277954e-01 6.657255440950393677e-02 -2.062879055738449097e-01 6.294742971658706665e-02 2.374637126922607422e-01 1.751037389039993286e-01 -7.629671692848205566e-02 -1.394644528627395630e-01 -5.531420931220054626e-02 -1.325424108654260635e-02 -5.964247509837150574e-03 -1.595525294542312622e-01 5.067965760827064514e-02 1.322181224822998047e-01 1.038312613964080811e-01 7.816705107688903809e-02 -1.890698820352554321e-02 1.250829175114631653e-02 -3.024954795837402344e-01
-1.561514288187026978e-01 -2.324080467224121094e-02 -3.109712302684783936e-01 2.791403830051422119e-01 -3.731066882610321045e-01 4.622221738100051880e-02 -1.290930062532424927e-01 3.908039629459381104e-02 -1.607004702091217041e-01 -1.032710373401641846e-01 8.931020647287368774e-02 -1.461123079061508179e-01 -4.016439244151115417e-02 2.271602749824523926e-01 9.991821646690368652e-02 -2.068980932235717773e-01 -6.868078559637069702e-02 1.365410238504409790e-01 3.136243298649787903e-02 1.554736942052841187e-01 8.135584741830825806e-02 6.997827440500259399e-02 4.437118172645568848e-01 -2.791712880134582520e-01 7.703210692852735519e-03 3.704072535037994385e-02 -2.421467378735542297e-02 1.823422312736511230e-02 3.095275461673736572e-01 9.316356480121612549e-02 -1.209637373685836792e-01 -1.130431294441223145e-01
-1.204364001750946045e-01 -2.736204266548156738e-01 -1.377551853656768799e-01 1.909421831369400024e-01 -1.751059442758560181e-01 -9.738133847713470459e-02 -2.508162856101989746e-01 3.483954071998596191e-01 -1.916014254093170166e-01 -2.383959852159023285e-02 1.596211194992065430e-01 1.824511885643005371e-01 1.789876669645309448e-01 -2.814997136592864990e-01 1.647240668535232544e-02 -1.897562295198440552e-01 8.877299726009368896e-02 2.118845283985137939e-01 -3.460801243782043457e-01 -8.154343068599700928e-02 -6.663019955158233643e-02 1.286839246749877930e-01 1.175545901060104370e-01 1.010246388614177704e-02 -1.898133754730224609e-01 6.127924844622612000e-02 -2.858202159404754639e-02 1.230765953660011292e-01 2.323961108922958374e-01 1.707567088305950165e-02 2.358527332544326782e-01 8.580152690410614014e-02
9.189935773611068726e-02 7.559297978878021240e-02 -4.466964304447174072e-02 3.399542868137359619e-01 -2.034715712070465088e-01 2.094492614269256592e-01 1.288083661347627640e-02 1.681342124938964844e-01 -2.547888457775115967e-01 -5.861591547727584839e-03 -3.825068771839141846e-01 -6.390532851219177246e-02 2.009547352790832520e-01 -1.193070858716964722e-01 3.306629657745361328e-01 -4.968469962477684021e-02 5.335220694541931152e-02 1.831909865140914917e-01 2.225142866373062134e-01 1.142303496599197388e-01 1.845330595970153809e-01 -1.309676617383956909e-01 1.766863018274307251e-01 1.735545247793197632e-01 2.464088052511215210e-02 1.850967854261398315e-01 1.294613778591156006e-01 -7.574061304330825806e-02 1.753400415182113647e-01 9.216171503067016602e-02 1.794154196977615356e-02 2.537030577659606934e-01
-1.409161537885665894e-01 5.603069067001342773e-02 -5.450109019875526428e-02 2.817856073379516602e-01 -3.469946682453155518e-01 2.034371718764305115e-03 2.032099217176437378e-01 2.097040563821792603e-01 8.821800351142883301e-03 -1.676745265722274780e-01 -9.354838728904724121e-02 -1.168586835265159607e-01 -1.120150554925203323e-02 -1.322722285985946655e-01 -5.542737897485494614e-03 -3.485602438449859619e-01 -6.808616966009140015e-02 5.853699147701263428e-02 -1.283384263515472412e-01 2.837070822715759277e-01 -8.789227157831192017e-02 3.605336695909500122e-02 3.419260680675506592e-01 -1.203193217515945435e-01 -6.019267067313194275e-02 2.087966725230216980e-02 -3.504999577999114990e-01 -2.602878510951995850e-01 1.393591612577438354e-01 -7.826229929924011230e-02 5.143416672945022583e-02 1.758284419775009155e-01
1.428332626819610596e-01 2.699195146560668945e-01 -2.175925858318805695e-02 4.047989547252655029e-01 -3.226985335350036621e-01 -1.067059561610221863e-01 2.720562927424907684e-02 -1.186339184641838074e-01 -5.256096646189689636e-02 7.496156613342463970e-04 -1.021316349506378174e-01 8.247887343168258667e-02 1.950304657220840454e-01 -3.898116946220397949e-02 1.064426004886627197e-01 -3.358952701091766357e-01 1.542118191719055176e-01 3.302366733551025391e-01 -9.728669375181198120e-02 -2.307335585355758667e-01 3.974331170320510864e-02 -8.849561959505081177e-02 2.719070613384246826e-01 1.735862344503402710e-01 -1.184846311807632446e-01 1.190223768353462219e-01 -1.406254023313522339e-01 -9.914503991603851318e-02 -3.296061232686042786e-02 -9.495083242654800415e-02 1.136953458189964294e-01 -1.962325721979141235e-01
6.407729536294937134e-02 4.529551789164543152e-02 2.747677266597747803e-01 2.203428596258163452e-01 -2.623594999313354492e-01 1.651903539896011353e-01 1.767158210277557373e-01 -1.842592507600784302e-01 7.501391321420669556e-02 -1.094470396637916565e-01 -1.449110954999923706e-01 -3.336421847343444824e-01 2.150374799966812134e-01 -4.410724937915802002e-01 8.162920176982879639e-02 -8.315297961235046387e-02 2.338068187236785889e-01 -6.355690211057662964e-02 -9.456612914800643921e-02 4.584849253296852112e-02 1.197112873196601868e-01 2.723550423979759216e-02 9.394209831953048706e-02 -1.020568311214447021e-01 2.297520264983177185e-02 -2.295125462114810944e-02 -1.056828573346138000e-01 -1.578187197446823120e-01 3.589224815368652344e-01 1.426434665918350220e-01 -5.294197052717208862e-02 1.050677821040153503e-01
8.051768690347671509e-02 -4.568016901612281799e-02 -7.062916457653045654e-02 -2.109023928642272949e-02 -1.405183523893356323e-01 3.248215317726135254e-01 -1.343816816806793213e-01 9.309086203575134277e-02 3.677505534142255783e-03 1.242224499583244324e-01 1.540895700454711914e-01 6.282693147659301758e-02 5.317551642656326294e-02 -4.858525693416595459e-01 5.488290265202522278e-02 -4.197820648550987244e-02 -2.443532943725585938e-01 6.915172189474105835e-02 -1.527317464351654053e-01 -1.913464963436126709e-01 4.407071322202682495e-02 -1.949928551912307739e-01 4.495559334754943848e-01 -7.359239459037780762e-02 -2.086320072412490845e-01 -5.345431715250015259e-02 -6.443975120782852173e-02 2.568304538726806641e-01 1.781859695911407471e-01 2.379127405583858490e-02 1.627287715673446655e-01 -4.485463257879018784e-03
1.416983455419540405e-01 1.356293167918920517e-02 -5.028348416090011597e-02 8.018847554922103882e-02 -1.760073751211166382e-01 1.225049495697021484e-01 -1.690661162137985229e-01 -1.108414977788925171e-01 -1.119603291153907776e-01 -1.376882893964648247e-03 -1.131353303790092468e-01 -3.276793062686920166e-01 2.398223578929901123e-01 -1.485913097858428955e-01 2.028012722730636597e-01 -1.260197013616561890e-01 1.106745451688766479e-01 3.553017228841781616e-02 -8.992892503738403320e-02 -1.216500103473663330e-01 2.077667713165283203e-01 2.539478838443756104e-01 1.394824236631393433e-01 -3.090193867683410645e-01 -1.621581763029098511e-01 -3.172256946563720703e-01 -2.177873104810714722e-01 -1.810180544853210449e-01 3.079334795475006104e-01 -1.612464338541030884e-02 1.887430995702743530e-01 1.333215832710266113e-01
4.949833825230598450e-02 -1.012283470481634140e-02 1.069607436656951904e-01 6.614595651626586914e-01 -2.027813196182250977e-01 8.086902648210525513e-02 -1.193514913320541382e-01 3.786950558423995972e-02 -1.877935677766799927e-01 1.698998510837554932e-01 -2.428025007247924805e-02 -1.640407741069793701e-02 1.295278519392013550e-01 -1.735552549362182617e-01 1.549009084701538086e-01 -1.338781714439392090e-01 2.110089063644409180e-01 2.590463161468505859e-01 8.880922943353652954e-02 -1.280498951673507690e-01 -1.926050782203674316e-01 -1.487081050872802734e-01 1.494319438934326172e-01 7.554417848587036133e-02 -1.453694552183151245e-01 1.643245518207550049e-01 7.336293905973434448e-02 3.702621906995773315e-02 3.222576156258583069e-02 -1.682495325803756714e-01 6.884992122650146484e-02 -1.385484486818313599e-01
1.131034865975379944e-01 1.958746463060379028e-01 -1.533142477273941040e-01 8.720874786376953125e-02 -3.955656886100769043e-01 -3.288171887397766113e-01 -2.767724096775054932e-01 -5.435222387313842773e-02 8.892008103430271149e-03 2.539342455565929413e-02 1.233038380742073059e-01 -3.932736068964004517e-02 3.190029859542846680e-01 -2.584086954593658447e-01 4.556976724416017532e-03 -1.990902274847030640e-01 7.814235985279083252e-02 -1.435312777757644653e-01 2.413748800754547119e-01 -2.126329094171524048e-01 -3.530918853357434273e-03 1.623586192727088928e-02 2.089169770479202271e-01 1.038931608200073242e-01 -2.214590162038803101e-01 -1.501518934965133667e-01 -1.023049652576446533e-01 2.480251342058181763e-01 7.245858758687973022e-02 5.002643913030624390e-02 1.079965531826019287e-01 4.826770629733800888e-03
6.180466152727603912e-03 8.311410993337631226e-02 -5.258773919194936752e-03 1.040759384632110596e-01 -2.433368265628814697e-01 3.366422653198242188e-01 1.103857532143592834e-01 1.991793811321258545e-01 -6.668911129236221313e-02 -3.262734785676002502e-02 -7.219462096691131592e-02 -1.416153460741043091e-02 2.043620944023132324e-01 -1.448149234056472778e-01 -9.969001263380050659e-02 -4.882132261991500854e-02 3.856676816940307617e-02 5.575043708086013794e-02 2.779524400830268860e-02 2.816999852657318115e-01 6.442372500896453857e-02 -3.140184283256530762e-02 1.776624470949172974e-01 -1.401726156473159790e-01 -4.184721112251281738e-01 2.816070616245269775e-01 -4.092206060886383057e-01 1.233089342713356018e-01 1.575413197278976440e-01 -8.399451524019241333e-02 6.114205345511436462e-03 2.484819293022155762e-01
-1.475557386875152588e-01 1.210178583860397339e-01 6.137268245220184326e-02 3.508189916610717773e-01 -3.702701628208160400e-01 1.693481057882308960e-01 -1.444681733846664429e-01 -8.915499597787857056e-02 -2.524912357330322266e-01 1.793567091226577759e-01 -3.329434839542955160e-04 -8.989293128252029419e-02 -5.166165903210639954e-02 -2.169209271669387817e-01 -1.954988539218902588e-01 -1.226784661412239075e-01 7.052645832300186157e-02 1.147098317742347717e-01 3.607392311096191406e-02 -2.499795258045196533e-01 1.585725396871566772e-01 -3.953662700951099396e-03 -5.094370339065790176e-03 -1.211483255028724670e-01 -2.599394917488098145e-01 3.201224803924560547e-01 5.818584561347961426e-02 7.630682736635208130e-02 -1.952962279319763184e-01 1.670250296592712402e-01 -1.248689442873001099e-01 2.290747910737991333e-01
4.250791296362876892e-02 -8.194956183433532715e-02 -1.666096001863479614e-01 2.052568644285202026e-01 -4.309250414371490479e-02 -9.594335407018661499e-02 -4.121435061097145081e-02 -6.018157303333282471e-02 4.557113861665129662e-04 3.637918531894683838e-01 1.937804818153381348e-01 -2.572909593582153320e-01 -3.084328398108482361e-02 -1.311005800962448120e-01 1.245609894394874573e-01 -2.797825634479522705e-01 4.663793742656707764e-02 7.351442426443099976e-02 -3.898939117789268494e-02 -3.851063922047615051e-02 1.301357988268136978e-02 -2.355294227600097656e-01 4.120695590972900391e-01 -3.136599957942962646e-01 -3.329353332519531250e-01 1.629499904811382294e-02 5.076215043663978577e-02 7.140027731657028198e-02 -1.047189254313707352e-02 1.650806888937950134e-02 2.439364790916442871e-01 2.099892348051071167e-01
-1.994176059961318970e-01 1.245424821972846985e-01 -2.860869280993938446e-03 2.592635154724121094e-01 -4.187443554401397705e-01 -2.080491334199905396e-01 -1.169698163866996765e-01 -2.761959433555603027e-01 -1.549409478902816772e-01 1.230263411998748779e-01 1.027167290449142456e-01 -2.309113554656505585e-02 1.973685324192047119e-01 -1.689444780349731445e-01 2.606813982129096985e-02 -2.934861481189727783e-01 -3.117436170578002930e-02 1.951122283935546875e-01 -1.846442073583602905e-01 1.482149660587310791e-01 1.594695150852203369e-01 1.554382145404815674e-01 -5.391736701130867004e-02 -5.901863425970077515e-02 -8.923740684986114502e-02 2.374174594879150391e-01 -2.621564269065856934e-01 2.092279344797134399e-01 3.165104612708091736e-02 -1.602299213409423828e-01 -9.853281825780868530e-02 7.861239835619926453e-03
-5.083543062210083008e-02 2.183649241924285889e-01 2.187117785215377808e-01 2.501023411750793457e-01 -2.890009880065917969e-01 1.147747635841369629e-01 -2.578871548175811768e-01 1.411522030830383301e-01 -2.542338669300079346e-01 6.512680649757385254e-02 -1.090564131736755371e-01 -3.217144310474395752e-01 -2.418414801359176636e-01 1.730273365974426270e-01 2.302817255258560181e-02 -1.720801889896392822e-01 1.924246251583099365e-01 9.723527729511260986e-02 -1.375725269317626953e-01 1.038900297135114670e-02 3.547654673457145691e-02 -1.189975291490554810e-01 2.198345363140106201e-01 -1.209477037191390991e-01 -1.383907198905944824e-01 -5.795597657561302185e-02 -1.959573924541473389e-01 -2.112658508121967316e-02 1.776777952909469604e-01 2.192785143852233887e-01 -2.315885871648788452e-01 1.218662783503532410e-01
-6.955844163894653320e-02 9.934100508689880371e-02 1.258519589900970459e-01 3.358656764030456543e-01 -2.840291261672973633e-01 5.680632218718528748e-02 -3.912897408008575439e-02 -2.465094998478889465e-02 -2.269923537969589233e-01 2.471544891595840454e-01 -1.191733218729496002e-02 1.697339676320552826e-02 -2.178559452295303345e-02 -3.251058459281921387e-01 8.711352199316024780e-02 -3.544999361038208008e-01 6.777492165565490723e-02 -3.064753487706184387e-02 1.641636937856674194e-01 -5.237811803817749023e-02 1.725118607282638550e-01 1.563647687435150146e-01 4.267431795597076416e-02 -3.328470587730407715e-01 4.212459921836853027e-02 2.627357244491577148e-01 -7.841370999813079834e-02 1.095167249441146851e-01 -1.321057826280593872e-01 8.932487666606903076e-02 -1.686177104711532593e-01 2.707170248031616211e-01
2.196779698133468628e-01 5.574646964669227600e-02 1.313500255346298218e-01 -9.346475824713706970e-03 -2.557177543640136719e-01 1.594983190298080444e-01 5.457044020295143127e-02 -2.108211815357208252e-01 -3.756108880043029785e-01 7.288355380296707153e-02 -9.637485444545745850e-02 -2.499541938304901123e-01 2.768444418907165527e-01 -1.122197434306144714e-01 5.990036204457283020e-02 -1.323240250349044800e-01 -5.074223130941390991e-02 5.786206200718879700e-02 -1.163111478090286255e-01 -2.114841789007186890e-01 -1.911641359329223633e-01 1.478422731161117554e-01 1.504516750574111938e-01 1.817289143800735474e-01 -2.094357162714004517e-01 -1.145104318857192993e-01 2.379105538129806519e-01 -6.287725269794464111e-02 8.111607283353805542e-02 1.852258443832397461e-01 -1.254862695932388306e-01 3.348720371723175049e-01
3.521634638309478760e-01 1.651847213506698608e-01 -1.440633237361907959e-01 2.111904323101043701e-01 -1.712814271450042725e-01 -1.591224670410156250e-01 1.937310583889484406e-02 -5.848166346549987793e-02 1.422249805182218552e-02 3.126124292612075806e-02 2.012888938188552856e-01 4.939848929643630981e-02 4.342463240027427673e-02 -3.263629972934722900e-01 2.911278307437896729e-01 -2.785313129425048828e-01 9.225901961326599121e-02 7.398455590009689331e-02 -2.840429544448852539e-01 3.642834722995758057e-02 2.438260167837142944e-01 3.992920741438865662e-02 1.376931369304656982e-01 -2.042352110147476196e-01 -2.428935766220092773e-01 2.689728140830993652e-02 -1.443463712930679321e-01 -1.055258214473724365e-01 2.737455964088439941e-01 -1.522258818149566650e-01 -3.181849047541618347e-02 3.862767666578292847e-02
9.474074095487594604e-02 -9.484399855136871338e-02 -1.790930628776550293e-01 1.449344679713249207e-02 -2.279407531023025513e-01 -1.184515878558158875e-01 3.724201768636703491e-02 1.036464050412178040e-01 1.945990175008773804e-01 2.017830461263656616e-01 -1.285825297236442566e-02 -1.113738939166069031e-01 2.751043438911437988e-01 -4.043999314308166504e-01 1.257848441600799561e-01 -3.340799733996391296e-02 -1.281619351357221603e-02 2.189291268587112427e-01 -9.000533074140548706e-02 -7.834926992654800415e-02 9.254168719053268433e-02 -2.498817592859268188e-01 3.997578918933868408e-01 9.116753935813903809e-03 3.760156407952308655e-02 -1.516324132680892944e-01 -3.126871958374977112e-02 -1.624370217323303223e-01 2.712743878364562988e-01 9.461844339966773987e-03 -3.651377931237220764e-02 3.229585886001586914e-01
3.279224410653114319e-02 7.712225429713726044e-03 9.796579927206039429e-02 4.216495528817176819e-02 -4.182325899600982666e-01 8.788430690765380859e-02 1.594178527593612671e-01 3.364352509379386902e-02 2.755285240709781647e-02 1.283026672899723053e-02 3.356727585196495056e-02 -1.661650240421295166e-01 3.152200579643249512e-01 -2.677378654479980469e-01 3.395692706108093262e-01 1.951142027974128723e-02 4.496852308511734009e-02 5.055435374379158020e-02 -2.814668715000152588e-01 -1.725618913769721985e-02 3.453000634908676147e-02 6.770651787519454956e-02 1.936703473329544067e-01 1.432835757732391357e-01 -1.589580029249191284e-01 -2.526179254055023193e-01 -3.390640318393707275e-01 -1.986877620220184326e-01 2.479036301374435425e-01 8.207499235868453979e-02 4.751312360167503357e-02 -4.039893858134746552e-03
-1.979364901781082153e-01 -3.752149641513824463e-02 -1.254373341798782349e-01 -1.985867172479629517e-01 -3.230316340923309326e-01 6.616663187742233276e-03 -1.401222944259643555e-01 7.151413708925247192e-02 -1.378121972084045410e-01 -2.689689584076404572e-02 -3.330568596720695496e-02 -9.152939915657043457e-02 3.491619601845741272e-02 -3.824227154254913330e-01 8.058350533246994019e-03 -2.990833520889282227e-01 -3.788404539227485657e-02 -1.327706128358840942e-01 -6.737124919891357422e-02 9.186509251594543457e-02 3.760544955730438232e-02 -6.085515767335891724e-02 1.778884232044219971e-01 -3.394761383533477783e-01 -2.747836410999298096e-01 2.297257333993911743e-01 1.761832386255264282e-01 1.214123144745826721e-02 3.273635506629943848e-01 1.937700659036636353e-01 1.324510723352432251e-01 -5.606755986809730530e-02
2.211120426654815674e-01 3.222587332129478455e-02 2.538476139307022095e-02 1.637919098138809204e-01 -3.987964093685150146e-01 -3.077517449855804443e-01 1.044798875227570534e-03 4.776349291205406189e-02 5.564418807625770569e-02 2.312150448560714722e-01 5.035778507590293884e-03 2.039987742900848389e-01 1.867870241403579712e-01 -3.839147686958312988e-01 -1.223882660269737244e-02 -1.398549824953079224e-01 -4.325681179761886597e-02 9.434714168310165405e-02 4.144731163978576660e-02 -1.320653855800628662e-01 -1.496398746967315674e-01 -3.638439252972602844e-02 4.141996800899505615e-02 -5.360328778624534607e-02 -3.859747946262359619e-01 1.092713028192520142e-01 2.801813185214996338e-01 -1.481970399618148804e-01 8.661907166242599487e-02 -5.173774808645248413e-02 -1.283546984195709229e-01 1.418040096759796143e-01
-2.756678126752376556e-02 -6.065837293863296509e-02 3.867262566927820444e-04 1.167923212051391602e-01 -8.459914475679397583e-02 -1.056862100958824158e-01 2.329238951206207275e-01 1.139763556420803070e-02 1.187706552445888519e-02 8.535937219858169556e-02 -6.535797566175460815e-02 2.221231907606124878e-02 2.489367872476577759e-02 -1.901844888925552368e-01 4.919935017824172974e-02 -2.902997136116027832e-01 -2.556850016117095947e-01 3.571801483631134033e-01 6.091211736202239990e-02 -7.755748927593231201e-02 -1.631714701652526855e-01 2.374662086367607117e-02 3.346419036388397217e-01 -1.185001507401466370e-01 -3.023826181888580322e-01 -7.777192513458430767e-04 3.757404983043670654e-01 -2.320146560668945312e-02 3.165313303470611572e-01 2.079174853861331940e-03 1.934014558792114258e-01 2.165258824825286865e-01
7.899126410484313965e-02 1.682344377040863037e-01 1.575490534305572510e-01 3.116009533405303955e-01 -5.611016750335693359e-01 -1.051949430257081985e-02 -5.989554524421691895e-02 6.100950995460152626e-04 -1.067506149411201477e-01 2.579734325408935547e-01 1.699385792016983032e-01 -5.583297833800315857e-02 -7.418095320463180542e-02 -2.541006356477737427e-02 -2.166418544948101044e-02 -1.005224734544754028e-01 1.880795210599899292e-01 -1.320491195656359196e-03 2.646926604211330414e-02 -1.555931866168975830e-01 -3.426036834716796875e-01 -5.636262893676757812e-02 1.312957853078842163e-01 2.711875550448894501e-02 -2.083458304405212402e-01 1.128481626510620117e-01 5.983189865946769714e-02 2.121682912111282349e-01 1.938420534133911133e-01 -2.172902077436447144e-01 -9.763859957456588745e-02 2.162779681384563446e-02
-4.979947954416275024e-02 -1.872480064630508423e-01 -1.151263266801834106e-01 8.748523890972137451e-02 -3.782056272029876709e-01 1.970407366752624512e-01 -3.274183720350265503e-02 -1.580875664949417114e-01 -3.925170898437500000e-01 1.015419065952301025e-01 3.963514789938926697e-02 8.513770997524261475e-02 2.169138193130493164e-01 -3.090333044528961182e-01 6.487189233303070068e-02 -1.183324307203292847e-01 -4.564930498600006104e-02 -1.245015114545822144e-01 -8.156420290470123291e-02 -6.626758724451065063e-02 3.048367500305175781e-01 -1.741881668567657471e-01 2.015799880027770996e-01 -7.268282026052474976e-02 8.240502327680587769e-02 1.645112484693527222e-01 9.532973915338516235e-02 7.324185967445373535e-02 2.794031500816345215e-01 5.213812738656997681e-02 1.449263691902160645e-01 2.274880260229110718e-01
9.217236936092376709e-02 5.351401492953300476e-02 6.849943101406097412e-02 2.293667383491992950e-02 -3.147513270378112793e-01 -3.741030767560005188e-02 2.732186615467071533e-01 -1.543236970901489258e-01 3.237568959593772888e-02 2.764776581898331642e-03 2.625471055507659912e-01 1.390261203050613403e-02 -1.239455938339233398e-01 -3.706405460834503174e-01 9.663663804531097412e-02 -8.670204132795333862e-02 3.186365589499473572e-02 1.013131141662597656e-01 -5.191798508167266846e-02 -1.334945261478424072e-01 -3.193952143192291260e-01 -8.628948032855987549e-02 1.382851749658584595e-01 -1.292197555303573608e-01 -3.078867197036743164e-01 -1.358906328678131104e-01 1.560264676809310913e-01 -1.220534667372703552e-01 3.278652429580688477e-01 8.786360919475555420e-02 -5.490697175264358521e-02 3.113030791282653809e-01
-1.248010247945785522e-02 1.840600222349166870e-01 1.643403172492980957e-01 2.466333508491516113e-01 -4.525655806064605713e-01 7.413601875305175781e-02 -1.385439559817314148e-02 2.831931412220001221e-01 -1.606221199035644531e-01 1.360692530870437622e-01 1.502286195755004883e-01 5.866141617298126221e-02 -1.805360317230224609e-01 -5.522766336798667908e-02 5.352598801255226135e-02 -2.703734338283538818e-01 -1.083729714155197144e-01 4.722234234213829041e-02 4.459182173013687134e-02 6.388892978429794312e-02 -1.850689649581909180e-01 1.696865819394588470e-02 -1.925235241651535034e-02 -2.137757465243339539e-02 -3.649933636188507080e-01 2.633165419101715088e-01 1.954954862594604492e-02 -5.906499922275543213e-03 1.835847944021224976e-01 2.435854226350784302e-01 2.160913348197937012e-01 8.589177578687667847e-02
-5.977578088641166687e-02 8.092392981052398682e-02 -3.307970166206359863e-01 -1.030214652419090271e-01 -9.830676019191741943e-02 2.477806657552719116e-01 3.031851910054683685e-02 -5.700132995843887329e-02 -1.632473915815353394e-01 1.510273814201354980e-01 -5.627755820751190186e-02 -1.239288300275802612e-01 2.775905430316925049e-01 -3.397668302059173584e-01 3.240529075264930725e-02 -1.997126936912536621e-01 -2.119970768690109253e-01 2.422239929437637329e-01 5.981220677495002747e-02 1.069793291389942169e-02 -1.527287214994430542e-01 1.035314202308654785e-01 2.053601294755935669e-01 -1.326599121093750000e-01 -2.636046111583709717e-01 -9.188918769359588623e-02 -1.754702031612396240e-01 2.675451040267944336e-01 1.991666704416275024e-01 -1.746372878551483154e-01 2.025131285190582275e-01 2.430155687034130096e-02
2.898303568363189697e-01 -8.259223401546478271e-02 -3.069549202919006348e-01 2.703982591629028320e-01 -2.000221610069274902e-01 4.165210295468568802e-03 -1.071460247039794922e-01 -1.524582356214523315e-01 4.235127940773963928e-02 1.392470151185989380e-01 1.373963952064514160e-01 -2.182806730270385742e-01 1.932592689990997314e-01 -3.533833026885986328e-01 3.693499863147735596e-01 -2.508300840854644775e-01 1.584139317274093628e-01 9.787683933973312378e-02 -4.584930092096328735e-02 -7.990414649248123169e-02 7.925426214933395386e-02 2.609567046165466309e-01 6.998747121542692184e-03 -1.177573055028915405e-01 -7.083127647638320923e-02 4.137514159083366394e-02 8.868569880723953247e-02 -1.264485716819763184e-01 2.320910245180130005e-01 -7.676078937947750092e-03 3.311838954687118530e-02 -2.750233374536037445e-02
1.053335070610046387e-01 1.932532154023647308e-02 -8.338313549757003784e-02 1.779356449842453003e-01 -1.945821493864059448e-01 -1.913506537675857544e-01 7.837254554033279419e-02 2.150435745716094971e-01 -1.285332292318344116e-01 -1.156183481216430664e-01 8.906898647546768188e-02 -2.218363732099533081e-01 8.141019195318222046e-02 -3.104605972766876221e-01 5.632538720965385437e-02 -5.104616284370422363e-02 1.023092269897460938e-01 1.668237298727035522e-01 -9.734664857387542725e-02 -3.624444007873535156e-01 8.899292349815368652e-02 1.279796063899993896e-01 4.091780483722686768e-01 -1.341617256402969360e-01 -3.846602141857147217e-02 -9.596535563468933105e-02 2.946550846099853516e-01 -8.276482671499252319e-02 -1.076488569378852844e-01 2.139645069837570190e-01 -1.454084068536758423e-01 2.355680614709854126e-01
2.399738430976867676e-01 1.538755297660827637e-01 -2.523299455642700195e-01 1.146612614393234253e-01 -5.027859210968017578e-01 2.719943225383758545e-02 -3.021272122859954834e-01 9.497725218534469604e-02 -2.559999227523803711e-01 2.503065206110477448e-02 -2.218791246414184570e-01 -7.055924832820892334e-02 -5.568854976445436478e-03 1.891193240880966187e-01 8.303494006395339966e-02 -2.015021443367004395e-02 4.135548323392868042e-02 7.304074615240097046e-02 -1.922816038131713867e-01 8.702372759580612183e-02 7.128286361694335938e-02 -1.694827713072299957e-02 2.777770459651947021e-01 -2.382768392562866211e-01 -1.791030354797840118e-02 -2.423559725284576416e-01 -1.601736843585968018e-01 1.278724372386932373e-01 9.900186955928802490e-02 1.267480291426181793e-02 -4.057665914297103882e-02 1.450694352388381958e-01
3.233787119388580322e-01 3.669026494026184082e-02 -2.737866342067718506e-02 8.497755229473114014e-02 -1.195384636521339417e-01 2.701609432697296143e-01 4.268438369035720825e-02 -4.155186936259269714e-03 -8.083109557628631592e-02 1.681425422430038452e-01 7.937587052583694458e-02 -3.877954185009002686e-02 2.071925401687622070e-01 -3.875732421875000000e-01 1.534119397401809692e-01 2.088040299713611603e-02 -2.924248762428760529e-02 2.609821036458015442e-03 -8.622416853904724121e-02 -3.220169842243194580e-01 9.543849527835845947e-02 -8.106782287359237671e-02 4.725911915302276611e-01 -2.592379450798034668e-01 1.422771066427230835e-01 -1.852714270353317261e-02 -7.274194806814193726e-02 -1.535098254680633545e-01 1.527621001005172729e-01 -8.443091809749603271e-02 -7.834797352552413940e-02 1.816756129264831543e-01
5.296332389116287231e-02 1.336618810892105103e-01 -1.071144789457321167e-01 1.819613128900527954e-01 -2.310972511768341064e-01 6.928250938653945923e-02 -1.753510534763336182e-01 1.774940639734268188e-01 -2.718309760093688965e-01 8.892885595560073853e-02 -3.261898458003997803e-01 2.274857833981513977e-02 -2.138234302401542664e-02 -2.704472243785858154e-01 1.568177528679370880e-02 -1.562989316880702972e-02 -1.422598771750926971e-02 2.533330321311950684e-01 -1.082842797040939331e-01 -1.003504171967506409e-01 2.782801091670989990e-01 -1.545457690954208374e-01 1.034948304295539856e-01 -3.420774266123771667e-02 -8.971970528364181519e-02 1.009600702673196793e-02 8.596198260784149170e-02 -3.126845061779022217e-01 4.447962045669555664e-01 1.530224680900573730e-01 1.307417899370193481e-01 -2.083901129662990570e-02
5.578476935625076294e-03 -4.611124098300933838e-02 -9.894204139709472656e-02 1.381932795047760010e-01 -1.627420485019683838e-01 4.306646808981895447e-02 6.533273309469223022e-02 1.822736561298370361e-01 -2.346264570951461792e-01 3.723252117633819580e-01 1.915208250284194946e-01 -1.713399589061737061e-01 -5.700530111789703369e-02 -3.306048512458801270e-01 9.147974662482738495e-03 -9.518224745988845825e-02 3.038565516471862793e-01 1.015749052166938782e-01 6.962341815233230591e-02 1.016201637685298920e-02 2.373268753290176392e-01 -5.992090702056884766e-02 2.108457386493682861e-01 -8.533503115177154541e-02 1.493934094905853271e-01 2.045489661395549774e-02 6.487753242254257202e-03 -3.160236179828643799e-01 4.050035476684570312e-01 -4.795289132744073868e-03 -8.980442769825458527e-03 1.252497136592864990e-01
4.514984786510467529e-02 5.451276525855064392e-02 1.505778729915618896e-01 5.892074108123779297e-01 -3.993839025497436523e-01 -3.535198420286178589e-02 -7.498318701982498169e-02 -8.275222778320312500e-02 -4.946595523506402969e-03 1.312510073184967041e-01 -1.536833792924880981e-01 -1.028636470437049866e-01 8.226046711206436157e-02 1.805545389652252197e-02 -4.970372095704078674e-02 -1.255232393741607666e-01 1.606927663087844849e-01 2.761412858963012695e-01 8.371016941964626312e-03 -2.003313452005386353e-01 -4.441930726170539856e-02 -6.050597503781318665e-02 -2.621434256434440613e-02 7.933233678340911865e-02 -3.055731654167175293e-01 2.031632065773010254e-01 -3.165373951196670532e-02 1.853706091642379761e-01 1.819297075271606445e-01 -8.610994368791580200e-02 -9.540542215108871460e-02 -2.508208341896533966e-02
-8.808343857526779175e-02 5.051953718066215515e-02 -2.486470490694046021e-01 3.758529722690582275e-01 -2.441989481449127197e-01 1.069493070244789124e-01 -1.637859791517257690e-01 2.466388791799545288e-01 -1.507467590272426605e-02 2.282489836215972900e-01 4.741708934307098389e-02 -1.774121671915054321e-01 1.979533433914184570e-01 -8.972083777189254761e-02 -6.347442977130413055e-03 -2.008203119039535522e-01 2.713031172752380371e-01 1.888879239559173584e-01 -2.577502429485321045e-01 -1.428155303001403809e-01 8.042909204959869385e-02 4.216007888317108154e-02 -1.198629289865493774e-01 1.328344196081161499e-01 -2.295236140489578247e-01 2.167765498161315918e-01 1.214412227272987366e-01 2.961115241050720215e-01 4.421341046690940857e-02 1.373258046805858612e-02 -6.867775693535804749e-03 1.164043322205543518e-01
-4.304604977369308472e-02 -1.173899918794631958e-01 2.880661934614181519e-02 1.099596992135047913e-01 -2.300640940666198730e-01 -2.701990604400634766e-01 -3.624338656663894653e-02 5.895495042204856873e-02 -4.715958982706069946e-02 5.643019452691078186e-02 -1.152712926268577576e-01 -7.015421986579895020e-02 -9.914825856685638428e-02 -2.476719953119754791e-02 7.026141136884689331e-02 -2.203533202409744263e-01 -1.110295951366424561e-01 3.426975309848785400e-01 -3.287537768483161926e-02 -5.142054054886102676e-03 7.977464795112609863e-02 -2.472091913223266602e-01 4.296804368495941162e-01 6.438060849905014038e-02 -2.000211030244827271e-01 -8.338073268532752991e-03 2.486355900764465332e-01 -7.678233832120895386e-02 3.458493351936340332e-01 2.090396136045455933e-01 -8.951568603515625000e-02 2.948347628116607666e-01
-6.418568640947341919e-02 3.045541644096374512e-01 -1.271132975816726685e-01 -1.001220121979713440e-01 -4.344948381185531616e-02 2.756840288639068604e-01 2.753263805061578751e-03 -1.786708086729049683e-02 -2.293218076229095459e-01 1.466433554887771606e-01 1.042548101395368576e-02 -3.506334125995635986e-01 2.917282879352569580e-01 -1.476900279521942139e-01 4.537188913673162460e-03 -2.680989801883697510e-01 -1.448012888431549072e-01 9.540791064500808716e-02 8.618137240409851074e-02 -8.935090899467468262e-02 2.292082272469997406e-02 5.218183621764183044e-02 3.207083642482757568e-01 -5.669416859745979309e-02 -3.370958566665649414e-01 9.131979197263717651e-02 1.671282947063446045e-01 1.068263500928878784e-01 1.423898041248321533e-01 -2.354953140020370483e-01 1.534478217363357544e-01 8.587667346000671387e-02
-2.298135124146938324e-02 -1.355245709419250488e-01 -2.339343279600143433e-01 8.529686182737350464e-02 -3.387929797172546387e-01 5.933461245149374008e-03 1.358879506587982178e-01 -1.717511266469955444e-01 -1.876927614212036133e-01 -3.399745747447013855e-02 -3.004752099514007568e-01 -7.802072167396545410e-02 1.828844845294952393e-01 -2.011596113443374634e-01 -8.111133426427841187e-02 9.003002941608428955e-02 -8.386049419641494751e-02 4.274135529994964600e-01 1.029989197850227356e-01 -6.259530037641525269e-02 -3.104847669601440430e-02 -1.000493988394737244e-01 2.032206207513809204e-01 8.020190894603729248e-02 -4.191824495792388916e-01 -1.399389654397964478e-01 -1.861226186156272888e-02 -1.874946355819702148e-01 7.452240586280822754e-02 1.380995064973831177e-01 -1.253874003887176514e-01 2.965661510825157166e-02
1.285215839743614197e-02 -1.763928830623626709e-01 6.994768977165222168e-02 1.509560197591781616e-01 -3.270205855369567871e-01 1.143957003951072693e-01 8.592662960290908813e-02 2.106671333312988281e-01 -2.263076752424240112e-01 2.194595485925674438e-01 4.109520837664604187e-02 3.156842887401580811e-01 2.077879309654235840e-01 -7.503008842468261719e-02 2.466058284044265747e-01 -2.297826707363128662e-01 1.020382642745971680e-01 3.104669228196144104e-02 -3.245559632778167725e-01 -1.064120605587959290e-01 -1.251252144575119019e-01 1.855677962303161621e-01 3.950239419937133789e-01 -1.679016053676605225e-01 -1.124379336833953857e-01 -4.695612192153930664e-02 -4.179986193776130676e-03 5.435184761881828308e-02 1.341936439275741577e-01 7.661054283380508423e-02 2.557113952934741974e-02 -3.730987012386322021e-02
2.882489562034606934e-01 -8.137787133455276489e-02 -2.861278653144836426e-01 1.926032640039920807e-02 -3.578048646450042725e-01 3.423049673438072205e-02 -2.022377960383892059e-02 -2.088158018887042999e-02 4.464170709252357483e-02 2.332176081836223602e-03 2.746629118919372559e-01 -2.485178411006927490e-01 2.757321596145629883e-01 -2.498467415571212769e-01 3.881591260433197021e-01 -1.468005031347274780e-01 -3.952090442180633545e-02 1.657760441303253174e-01 2.932872157543897629e-03 1.159594021737575531e-02 7.160502672195434570e-02 2.019862383604049683e-01 4.513232037425041199e-02 -2.183162868022918701e-01 5.055896565318107605e-02 2.792669534683227539e-01 -3.868799284100532532e-02 1.413690950721502304e-02 1.739636957645416260e-01 8.383457362651824951e-02 9.012336842715740204e-03 6.093604490160942078e-02
-1.090762689709663391e-01 -2.855015173554420471e-02 1.081161499023437500e-01 3.066233694553375244e-01 -1.737268716096878052e-01 1.062798276543617249e-01 5.795226898044347763e-03 7.762725651264190674e-02 -1.299035698175430298e-01 2.169036716222763062e-01 1.265719980001449585e-01 6.442714482545852661e-02 -2.133248448371887207e-01 -1.807843297719955444e-01 2.958669960498809814e-01 -1.966203600168228149e-01 1.439413130283355713e-01 1.397296786308288574e-01 -3.230493664741516113e-01 -1.133154630661010742e-01 -1.218084171414375305e-01 9.773325175046920776e-02 2.886362373828887939e-01 2.337149158120155334e-02 -1.154491752386093140e-01 -1.088539734482765198e-01 1.255012899637222290e-01 1.473039984703063965e-01 3.091956079006195068e-01 -1.666274964809417725e-01 -2.323385626077651978e-01 -1.997443735599517822e-01
7.102477829903364182e-03 -4.117761552333831787e-02 -2.171394973993301392e-01 4.948070645332336426e-02 -2.505776286125183105e-01 8.800935000181198120e-02 2.375954762101173401e-02 -2.833259701728820801e-01 -2.668032944202423096e-01 -6.844901293516159058e-02 -2.122029662132263184e-01 -3.589655086398124695e-02 -1.943387836217880249e-02 -4.054962694644927979e-01 -3.019657433032989502e-01 -7.275186479091644287e-02 -2.960271835327148438e-01 3.336841240525245667e-02 -1.225209385156631470e-01 -3.662884831428527832e-01 -2.254776656627655029e-02 -1.279865652322769165e-01 2.952154576778411865e-01 -5.925438925623893738e-02 -5.220966786146163940e-02 8.372246474027633667e-02 1.362589597702026367e-01 5.182838812470436096e-02 1.591701209545135498e-01 -3.608961775898933411e-02 -3.114664740860462189e-02 -9.870176762342453003e-02
6.585949659347534180e-02 1.563767790794372559e-01 -2.745025604963302612e-02 1.445921361446380615e-01 -3.282735943794250488e-01 2.074639499187469482e-02 -1.358771026134490967e-01 3.681776300072669983e-02 -1.830760389566421509e-01 -8.760104328393936157e-02 -6.978255510330200195e-02 -4.576455801725387573e-02 8.894461393356323242e-02 -3.934685587882995605e-01 5.331335589289665222e-02 1.809740215539932251e-01 9.981533885002136230e-02 -1.361123770475387573e-01 -1.921536177396774292e-01 -2.092612534761428833e-01 -1.469982266426086426e-01 9.639474563300609589e-03 2.660982012748718262e-01 -3.278333544731140137e-01 1.042751446366310120e-01 1.087155863642692566e-01 2.350801527500152588e-01 -7.409308850765228271e-02 3.152754902839660645e-01 -8.549341559410095215e-02 2.348876297473907471e-01 1.433416455984115601e-01
1.058697924017906189e-01 2.433014661073684692e-01 1.327402144670486450e-01 1.569316238164901733e-01 -2.765303552150726318e-01 -5.668919160962104797e-02 8.623799681663513184e-02 -1.283014714717864990e-01 -1.269695460796356201e-01 2.590070962905883789e-01 2.950830571353435516e-02 1.176459342241287231e-01 1.517395675182342529e-01 -3.038048446178436279e-01 -2.072694525122642517e-02 -3.002967238426208496e-01 -3.593865036964416504e-02 1.485539413988590240e-02 -1.410568132996559143e-03 -1.344636231660842896e-01 1.091225817799568176e-01 2.981937527656555176e-01 2.679528295993804932e-02 -3.553989902138710022e-02 4.625943675637245178e-02 2.341861277818679810e-01 -2.450089007616043091e-01 -1.784809380769729614e-01 1.756502538919448853e-01 -3.439638912677764893e-01 -2.144467085599899292e-01 1.161797344684600830e-01
1.747701019048690796e-01 3.400825858116149902e-01 -1.042566969990730286e-01 1.444565653800964355e-01 -1.363951861858367920e-01 3.691031932830810547e-01 7.221049070358276367e-02 -6.395183503627777100e-02 -1.965548545122146606e-01 -1.591793447732925415e-01 -4.728918522596359253e-02 -1.946953982114791870e-01 1.036232039332389832e-01 -2.786295413970947266e-01 -8.506291359663009644e-02 -1.826295256614685059e-01 -1.727406233549118042e-01 3.116077184677124023e-01 -1.334497332572937012e-01 -5.133574828505516052e-02 -7.849596440792083740e-02 -4.955790936946868896e-02 -5.776207428425550461e-03 -1.553623378276824951e-01 -7.118687778711318970e-02 1.560953818261623383e-02 2.439987957477569580e-01 8.753741532564163208e-02 1.166203394532203674e-01 1.641209572553634644e-01 -4.739815741777420044e-02 3.596914112567901611e-01
-1.790795475244522095e-01 6.777188181877136230e-02 -1.333483904600143433e-01 9.086935967206954956e-02 -1.083806604146957397e-01 -1.185825467109680176e-01 5.517004057765007019e-02 -8.040606230497360229e-02 -5.423252657055854797e-02 1.634302139282226562e-01 3.421279788017272949e-02 5.764001607894897461e-02 -7.601299323141574860e-03 -2.291375249624252319e-01 1.661787331104278564e-01 -2.401513233780860901e-02 -3.624831885099411011e-02 4.077341854572296143e-01 -1.988696865737438202e-03 -1.519594937562942505e-01 4.218159615993499756e-02 -2.503989636898040771e-01 2.467611283063888550e-01 -2.278854548931121826e-01 3.941053152084350586e-02 -3.437386825680732727e-02 -4.044752568006515503e-03 -2.370434403419494629e-01 4.614618420600891113e-01 5.951333791017532349e-02 -8.462943136692047119e-02 3.695048093795776367e-01
-8.447849750518798828e-02 1.491656005382537842e-01 -8.583612740039825439e-02 1.765841036103665829e-03 -3.188609182834625244e-01 -2.949756681919097900e-01 1.118110492825508118e-01 6.789121776819229126e-02 -7.687122374773025513e-02 4.024956524372100830e-01 -2.285911440849304199e-01 -4.449652507901191711e-02 2.369598895311355591e-01 -2.004361301660537720e-01 6.779591739177703857e-02 -2.681753337383270264e-01 -5.135765671730041504e-02 -7.038821280002593994e-02 -9.367381781339645386e-02 -5.364397168159484863e-02 1.111662685871124268e-01 -2.488175481557846069e-01 1.124655157327651978e-01 -5.566711351275444031e-02 -3.007953763008117676e-01 2.216884344816207886e-01 4.652857780456542969e-02 1.660417951643466949e-02 9.967339038848876953e-02 3.080211281776428223e-01 -7.788339257240295410e-02 1.618408970534801483e-02
7.443817704916000366e-02 2.274568825960159302e-01 1.398680955171585083e-01 9.746944159269332886e-02 -5.438983440399169922e-01 -2.791310846805572510e-01 -1.262591183185577393e-01 -1.649124622344970703e-01 -8.594339713454246521e-03 -4.727710783481597900e-02 6.433604657649993896e-02 -1.928295791149139404e-01 8.179041743278503418e-02 -1.682634055614471436e-01 -3.775506466627120972e-02 -5.518485605716705322e-02 1.865011756308376789e-03 8.078014850616455078e-02 -9.843314439058303833e-02 -1.567134633660316467e-02 -2.144871279597282410e-02 1.908657550811767578e-01 8.462592959403991699e-03 9.069452434778213501e-02 -2.873164415359497070e-01 -8.657469414174556732e-03 -2.051226235926151276e-02 1.818541586399078369e-01 2.654299736022949219e-01 -1.602228730916976929e-01 -1.746365129947662354e-01 3.305861949920654297e-01
1.203825697302818298e-02 -2.331523895263671875e-01 -1.196864321827888489e-01 9.823273867368698120e-02 -2.561654150485992432e-01 -1.169296652078628540e-01 3.451038151979446411e-02 -1.712097078561782837e-01 -2.561878859996795654e-01 3.118147253990173340e-01 -1.230702251195907593e-01 7.799075543880462646e-02 1.031002253293991089e-01 -1.046014279127120972e-01 2.950866520404815674e-01 -9.072751551866531372e-02 -9.785837680101394653e-02 1.080628260970115662e-01 9.544941782951354980e-02 -2.529752552509307861e-01 -9.747387468814849854e-02 -2.330226749181747437e-01 2.372602075338363647e-01 -2.177104502916336060e-01 -2.057408988475799561e-01 1.939467936754226685e-01 -8.465795964002609253e-02 1.514043211936950684e-01 8.062323322519659996e-04 3.479375839233398438e-01 3.503600368276238441e-03 1.333980560302734375e-01
4.360203072428703308e-02 1.482525765895843506e-01 2.050427952781319618e-03 1.321294307708740234e-01 -4.694098532199859619e-01 -2.816868573427200317e-02 1.114469170570373535e-01 1.488749384880065918e-01 -5.387134850025177002e-02 9.353997558355331421e-02 1.118611022830009460e-01 -2.222886122763156891e-02 -1.341100484132766724e-01 -1.092001423239707947e-01 -8.385661989450454712e-02 -4.257100820541381836e-01 -1.667422503232955933e-01 8.597892709076404572e-03 1.064532175660133362e-01 -1.088448707014322281e-02 -2.337948977947235107e-02 -2.247223109006881714e-01 -1.430330425500869751e-02 -1.024525165557861328e-01 -2.691769897937774658e-01 2.091170996427536011e-01 -2.034027129411697388e-01 -2.286124974489212036e-01 2.513577342033386230e-01 2.454075664281845093e-01 1.066584438085556030e-01 -1.201027631759643555e-01
1.282350718975067139e-01 6.229410693049430847e-02 1.764421910047531128e-01 3.390662670135498047e-01 -5.572288632392883301e-01 -8.578993380069732666e-02 -4.522529896348714828e-03 -1.495459377765655518e-01 2.473871409893035889e-01 -5.477643013000488281e-02 5.325181409716606140e-02 -1.651549786329269409e-01 -2.113976702094078064e-02 -2.262383401393890381e-01 -3.473618626594543457e-02 -2.837290465831756592e-01 6.211010366678237915e-02 7.779105007648468018e-02 1.042666658759117126e-01 -2.593749463558197021e-01 -5.453864112496376038e-02 -2.478511072695255280e-02 1.231469884514808655e-01 -6.584183126688003540e-02 -8.158316463232040405e-02 2.251666933298110962e-01 1.425353903323411942e-02 1.753976494073867798e-01 1.351136714220046997e-01 -2.068762332201004028e-01 5.022070929408073425e-02 -5.131171643733978271e-02
1.124541088938713074e-01 1.764819771051406860e-01 -5.492080450057983398e-01 1.128884479403495789e-01 -4.044425487518310547e-01 3.308359086513519287e-01 1.355843245983123779e-02 -8.858318626880645752e-02 -1.265426129102706909e-01 -9.847275167703628540e-02 -2.353626117110252380e-02 -5.460949614644050598e-02 3.057344444096088409e-02 -2.886895239353179932e-01 9.010164998471736908e-03 1.674988120794296265e-02 -1.757096052169799805e-01 -1.408931240439414978e-02 -3.466618061065673828e-02 -1.450260132551193237e-01 2.037486135959625244e-01 -5.632437765598297119e-02 1.033619865775108337e-01 5.076023563742637634e-02 -7.870236784219741821e-02 -1.143753714859485626e-02 -1.565563865005970001e-02 -2.035967856645584106e-01 2.624695003032684326e-01 5.102474987506866455e-02 -7.283968478441238403e-02 1.040178835391998291e-01
3.168464004993438721e-01 1.041385009884834290e-01 4.777252674102783203e-02 4.449332505464553833e-02 -1.078539788722991943e-01 2.791544795036315918e-01 1.042055189609527588e-01 -6.251372396945953369e-03 -8.386570960283279419e-02 2.075949758291244507e-01 7.146973162889480591e-03 5.576226115226745605e-02 1.992632746696472168e-01 -8.669783174991607666e-02 -1.407832205295562744e-01 -6.231698766350746155e-02 2.526018917560577393e-01 2.369939535856246948e-01 -2.338696569204330444e-01 -1.962488591670989990e-01 1.941687054932117462e-02 -1.679151654243469238e-01 1.667339205741882324e-01 -1.963033974170684814e-01 -4.448209106922149658e-01 -1.063650473952293396e-01 6.366842985153198242e-02 1.712317913770675659e-01 2.426966875791549683e-01 -7.664107717573642731e-03 -2.137735038995742798e-01 6.727416813373565674e-02
1.371376067399978638e-01 -3.906672075390815735e-02 -2.888225913047790527e-01 2.813662290573120117e-01 -3.171759247779846191e-01 3.372208476066589355e-01 -4.380256682634353638e-02 -1.105856001377105713e-01 -6.689484417438507080e-02 1.170406416058540344e-01 6.013297475874423981e-03 -2.982974238693714142e-02 1.674258559942245483e-01 -5.311862230300903320e-01 2.062749266624450684e-01 1.993469893932342529e-02 -1.493836343288421631e-01 -2.019149810075759888e-02 -1.662930399179458618e-01 -8.991512656211853027e-02 9.085548669099807739e-02 1.085247918963432312e-01 1.291514001786708832e-02 -8.400572091341018677e-02 5.216389149427413940e-02 -4.344977810978889465e-02 3.938368707895278931e-02 -1.644228249788284302e-01 1.067759469151496887e-01 -3.747212886810302734e-02 -1.741091907024383545e-02 2.904452681541442871e-01
3.654535710811614990e-01 2.501890063285827637e-01 2.843374311923980713e-01 -1.071858452633023262e-03 -3.324705660343170166e-01 -1.914052218198776245e-01 4.029108583927154541e-02 -1.288396120071411133e-02 -4.517569020390510559e-02 -8.777210861444473267e-02 2.809082269668579102e-01 -7.027889788150787354e-02 -6.609019637107849121e-02 -2.978680133819580078e-01 1.305236071348190308e-01 -2.049498111009597778e-01 -6.440146267414093018e-02 1.490438729524612427e-01 -1.111579388380050659e-01 -3.016446232795715332e-01 -5.328338593244552612e-02 8.474203199148178101e-02 5.346112325787544250e-02 -1.950199753046035767e-01 -6.562938541173934937e-02 -6.457696855068206787e-02 1.049707531929016113e-01 -1.767708174884319305e-02 2.825049161911010742e-01 2.280789799988269806e-02 -2.987363189458847046e-02 2.160137295722961426e-01
-1.769485324621200562e-01 -4.950566962361335754e-02 -2.513006925582885742e-01 2.180377244949340820e-01 -4.827545583248138428e-01 2.274923771619796753e-01 3.253716975450515747e-02 -1.477691084146499634e-01 -1.391715258359909058e-01 2.098771184682846069e-01 -7.958017289638519287e-02 -1.254123151302337646e-01 6.949345767498016357e-02 2.417163997888565063e-01 1.394511014223098755e-01 -1.810604631900787354e-01 5.259420350193977356e-02 1.472259312868118286e-01 -1.289913803339004517e-01 3.182864561676979065e-02 -1.224994380027055740e-02 -6.369921565055847168e-02 3.073394894599914551e-01 -1.608332097530364990e-01 6.979003548622131348e-02 1.554065849632024765e-02 -2.377833276987075806e-01 -1.028963252902030945e-01 1.932408958673477173e-01 1.064763367176055908e-01 -1.062019243836402893e-01 -2.192212492227554321e-01
-1.273149847984313965e-01 1.814014017581939697e-01 5.988458171486854553e-02 1.937299817800521851e-01 -4.239582419395446777e-01 6.890532374382019043e-02 -1.321393549442291260e-01 -7.031118497252464294e-03 -2.192204743623733521e-01 -1.349596530199050903e-01 4.378635808825492859e-02 7.272224128246307373e-02 2.300180494785308838e-02 -2.377097308635711670e-01 -2.112009823322296143e-01 -1.271487474441528320e-01 -1.141104549169540405e-01 8.790546655654907227e-02 2.906265109777450562e-02 -2.968322038650512695e-01 3.058556020259857178e-01 1.720726788043975830e-01 2.113918364048004150e-01 -2.438556104898452759e-01 -2.007822245359420776e-01 3.349214494228363037e-01 8.380354195833206177e-02 -5.740607529878616333e-02 -8.840259164571762085e-02 -2.852209657430648804e-02 2.336885035037994385e-02 8.656003326177597046e-02
2.182705551385879517e-01 1.327081471681594849e-01 1.322384923696517944e-01 2.308194525539875031e-02 -1.022307202219963074e-01 2.704430222511291504e-01 1.460660099983215332e-01 -1.684243083000183105e-01 -3.977597951889038086e-01 2.323755025863647461e-01 -4.050905629992485046e-02 -4.597294144332408905e-03 2.245527505874633789e-01 -4.899548366665840149e-02 -2.976494841277599335e-02 1.288335584104061127e-02 3.842352330684661865e-02 1.606646776199340820e-01 1.038039550185203552e-01 -1.064772829413414001e-01 -1.455331742763519287e-01 4.525244608521461487e-02 1.739606112241744995e-01 -6.625203788280487061e-02 -1.830212920904159546e-01 5.526292324066162109e-02 2.105725109577178955e-01 8.146787434816360474e-02 4.274039864540100098e-01 1.409391164779663086e-01 -3.111479580402374268e-01 1.467081457376480103e-01
-2.124889642000198364e-01 -3.960926458239555359e-02 -2.032403945922851562e-01 1.510334014892578125e-01 -2.899818718433380127e-01 9.827524423599243164e-02 -1.505551934242248535e-01 -6.258886307477951050e-02 -4.033654034137725830e-01 6.960856914520263672e-02 1.056846696883440018e-02 1.057592406868934631e-01 2.255093604326248169e-01 -4.556665718555450439e-01 1.260821372270584106e-01 -1.270357966423034668e-01 -5.778405070304870605e-02 -1.721018254756927490e-01 8.025351166725158691e-02 -7.051222771406173706e-02 7.138742506504058838e-02 -1.565879136323928833e-01 1.866678893566131592e-01 -5.631581321358680725e-02 9.736711531877517700e-02 1.368611305952072144e-01 1.535610258579254150e-01 -8.938039094209671021e-02 3.371856808662414551e-01 7.837291923351585865e-04 9.265293180942535400e-02 7.348264008760452271e-02
3.063939809799194336e-01 -1.750418692827224731e-01 -1.204529553651809692e-01 1.811522543430328369e-01 -2.880833148956298828e-01 -1.144685968756675720e-01 -9.143267571926116943e-02 -1.559641361236572266e-01 -1.245274022221565247e-01 2.332660555839538574e-01 3.259277045726776123e-01 -4.154809936881065369e-02 -3.143672365695238113e-03 -1.500983536243438721e-01 -1.610992401838302612e-01 -8.283194154500961304e-02 2.797498404979705811e-01 1.842534244060516357e-01 -9.049759060144424438e-02 -1.918725967407226562e-01 -6.089584156870841980e-02 -7.756356894969940186e-02 3.759835362434387207e-01 -3.030389249324798584e-01 -1.028608679771423340e-01 -5.988047644495964050e-02 9.121417254209518433e-02 6.796894967555999756e-02 -1.055337116122245789e-02 -7.469026744365692139e-02 -7.850328832864761353e-02 1.644872874021530151e-01
2.253191173076629639e-02 3.385764360427856445e-01 2.339494787156581879e-02 -4.463279992341995239e-02 -3.455559909343719482e-01 -5.104568973183631897e-02 3.107011877000331879e-02 -2.219313569366931915e-02 -2.125706672668457031e-01 3.984424099326133728e-02 2.087133079767227173e-01 1.707037910819053650e-03 9.750771522521972656e-02 -8.822841197252273560e-02 -5.669313017278909683e-03 -5.974262952804565430e-02 1.097633689641952515e-01 3.756423890590667725e-01 -1.046743839979171753e-01 -1.725713908672332764e-02 1.998288482427597046e-01 5.083409696817398071e-02 1.872204840183258057e-01 -2.360204607248306274e-02 -2.240859121084213257e-01 8.173642307519912720e-02 3.024319000542163849e-02 3.975903093814849854e-01 2.304379343986511230e-01 9.173382818698883057e-02 -3.434049189090728760e-01 -9.873935580253601074e-02
1.990902423858642578e-02 1.091632917523384094e-01 2.172208875417709351e-01 2.293840199708938599e-01 -2.370863407850265503e-01 1.283743828535079956e-01 -2.155849188566207886e-01 4.271775111556053162e-02 -3.644756227731704712e-02 1.110281869769096375e-01 9.652513265609741211e-02 8.568081259727478027e-02 -2.108137309551239014e-02 -4.248006641864776611e-01 -1.339860856533050537e-01 -2.174942046403884888e-01 -9.072788804769515991e-02 6.248598173260688782e-02 -3.900561109185218811e-02 -2.203839570283889771e-01 2.427181303501129150e-01 1.989292204380035400e-01 2.353485375642776489e-01 -1.858667731285095215e-01 -1.466270834207534790e-01 3.814089000225067139e-01 6.433223932981491089e-02 1.289591193199157715e-02 -1.241285428404808044e-01 6.616433709859848022e-02 5.532798171043395996e-02 2.136648595333099365e-01
1.288281828165054321e-01 2.744095027446746826e-01 -4.026756063103675842e-02 1.288683991879224777e-02 -1.598364710807800293e-01 2.179922759532928467e-01 1.578251868486404419e-01 -1.605055928230285645e-01 -1.850386261940002441e-01 5.146113410592079163e-02 1.025904119014739990e-01 -2.437108457088470459e-01 1.267186850309371948e-01 -2.908007800579071045e-01 -5.392162501811981201e-02 -2.187508642673492432e-01 -5.141073465347290039e-02 1.705843955278396606e-01 1.751431673765182495e-01 3.903853893280029297e-02 1.724284291267395020e-01 -1.213055755943059921e-02 3.436516523361206055e-01 -1.278399825096130371e-01 -2.601886987686157227e-01 1.137209869921207428e-02 2.771872840821743011e-02 1.868548095226287842e-01 2.578514218330383301e-01 -2.493316829204559326e-01 2.267081886529922485e-01 -1.120998710393905640e-01
2.321380563080310822e-02 2.429789751768112183e-01 7.759615033864974976e-02 4.882558584213256836e-01 -1.817380189895629883e-01 -5.361909046769142151e-02 -4.189516976475715637e-02 -1.927525736391544342e-02 -1.667346209287643433e-01 2.018828541040420532e-01 -7.197251170873641968e-02 -1.773629635572433472e-01 -7.812521606683731079e-02 -1.387063413858413696e-01 -2.870364785194396973e-01 -8.013478666543960571e-02 -1.825349330902099609e-01 2.090723812580108643e-01 -9.541091322898864746e-02 -1.867165118455886841e-01 1.671754121780395508e-01 1.676381975412368774e-01 8.513697981834411621e-02 -1.365023106336593628e-01 -2.325658798217773438e-01 3.458828330039978027e-01 -1.097874492406845093e-01 5.434798449277877808e-02 -9.215664118528366089e-02 1.804264783859252930e-01 -7.541276514530181885e-02 -1.540595106780529022e-02
1.819460988044738770e-01 2.075798213481903076e-01 -1.600020825862884521e-01 2.038033604621887207e-01 -2.584645152091979980e-01 2.997470200061798096e-01 9.709458053112030029e-02 -3.665260598063468933e-02 -9.767537564039230347e-02 -1.441005170345306396e-01 3.823427110910415649e-02 -8.478645235300064087e-02 2.278809063136577606e-02 -2.800507247447967529e-01 8.541362360119819641e-03 -2.803633809089660645e-01 -1.884600073099136353e-01 2.256895303726196289e-01 -8.076475560665130615e-02 4.057210683822631836e-02 6.826084852218627930e-02 -4.119427800178527832e-01 1.256145089864730835e-01 -4.261002317070960999e-02 -1.715591549873352051e-01 -1.340578496456146240e-01 1.925650686025619507e-01 7.764099631458520889e-03 -4.129125550389289856e-02 2.080637812614440918e-01 -1.305236667394638062e-01 2.439591139554977417e-01
2.124671638011932373e-02 -1.392678320407867432e-01 -7.487103343009948730e-02 1.267776042222976685e-01 -1.168398261070251465e-01 -1.230071336030960083e-01 1.649533510208129883e-01 -1.091364584863185883e-02 -7.136584073305130005e-02 1.092548519372940063e-01 -5.710146948695182800e-02 -1.026116460561752319e-01 2.129266224801540375e-02 -9.597665816545486450e-02 -1.395423244684934616e-02 -3.876508176326751709e-01 -1.961465626955032349e-01 4.448241889476776123e-01 1.104286964982748032e-02 4.455734044313430786e-02 7.973425090312957764e-03 -1.281383447349071503e-02 2.633433043956756592e-01 -3.475017473101615906e-02 -2.664638459682464600e-01 -1.232727691531181335e-01 2.504600882530212402e-01 -2.127659916877746582e-01 2.403902262449264526e-01 2.750054001808166504e-01 1.988630555570125580e-02 2.723370492458343506e-01
2.972911596298217773e-01 -2.064188569784164429e-02 -2.486060373485088348e-02 2.765721380710601807e-01 -2.831302881240844727e-01 -8.033840358257293701e-02 4.519777894020080566e-01 -1.483363807201385498e-01 -1.518163178116083145e-02 4.519909992814064026e-02 1.376371830701828003e-01 1.276835352182388306e-01 2.023263126611709595e-01 -3.258880078792572021e-01 3.175875172019004822e-02 5.783262476325035095e-02 -1.435922235250473022e-01 1.062971204519271851e-01 -3.238378167152404785e-01 -1.768853366374969482e-01 -1.035724207758903503e-01 -8.013872802257537842e-02 1.993048936128616333e-01 2.891686744987964630e-03 6.120622530579566956e-02 7.096190005540847778e-02 6.312718242406845093e-02 1.356895267963409424e-01 1.718926131725311279e-01 -9.016158431768417358e-02 -1.939239799976348877e-01 -2.730958722531795502e-02
9.872468560934066772e-02 6.549472361803054810e-02 1.778693497180938721e-01 1.693964600563049316e-01 -5.234429836273193359e-01 1.674885153770446777e-01 7.895579934120178223e-02 -1.351597905158996582e-01 -2.348233461380004883e-01 -1.431100517511367798e-01 5.979155749082565308e-02 -1.035733520984649658e-01 1.837182044982910156e-01 -1.088858246803283691e-01 3.964048624038696289e-01 -1.991381496191024780e-01 -9.828644804656505585e-03 -8.843582868576049805e-02 -1.172335967421531677e-01 9.040126204490661621e-02 1.783432513475418091e-01 7.616575807332992554e-02 6.782403588294982910e-02 6.917090713977813721e-02 -2.718681991100311279e-01 8.489207923412322998e-02 1.008090749382972717e-01 -1.651351749897003174e-01 -1.413318067789077759e-01 2.136411517858505249e-01 1.311321370303630829e-02 -7.477840036153793335e-02
2.076274901628494263e-01 -1.223557665944099426e-01 -1.660893112421035767e-02 5.146156251430511475e-02 -1.331631392240524292e-01 -8.051104098558425903e-02 1.621207147836685181e-01 -3.501290082931518555e-02 6.861823052167892456e-02 5.318189412355422974e-02 -3.424168378114700317e-02 -9.880974888801574707e-02 -6.443909555673599243e-02 -3.148076832294464111e-01 -2.880233153700828552e-02 -2.310925126075744629e-01 -2.381187975406646729e-01 3.638314306735992432e-01 7.870931178331375122e-02 -6.946802884340286255e-02 -1.018136516213417053e-01 -5.921060964465141296e-02 4.795035719871520996e-01 -9.963296353816986084e-02 -2.105030268430709839e-01 -8.232979476451873779e-02 1.999808996915817261e-01 1.115815620869398117e-02 3.018972873687744141e-01 1.112163662910461426e-01 1.761752218008041382e-01 1.781502217054367065e-01
1.107769832015037537e-01 2.633544430136680603e-02 -1.204412505030632019e-01 2.649608254432678223e-01 -3.899158239364624023e-01 -1.596279591321945190e-01 -2.742871344089508057e-01 -2.346756011247634888e-01 -6.751844286918640137e-02 7.421882450580596924e-02 3.011450767517089844e-01 -1.380732059478759766e-01 -1.865368783473968506e-01 -3.397084772586822510e-01 -1.076173335313796997e-01 5.513226985931396484e-02 -8.646750450134277344e-02 1.976885497570037842e-01 5.869515240192413330e-02 -2.164685130119323730e-01 1.934401243925094604e-01 1.087739691138267517e-01 2.503387629985809326e-01 -4.680872708559036255e-02 -2.564614452421665192e-02 1.612308174371719360e-01 -2.093708366155624390e-01 1.160444021224975586e-01 1.007438544183969498e-02 -1.211158744990825653e-02 1.893137581646442413e-02 1.197065636515617371e-01
-2.271170169115066528e-02 -8.636658079922199249e-03 -3.847015276551246643e-02 1.647207438945770264e-01 -2.581717073917388916e-01 2.038707723841071129e-03 6.806230545043945312e-02 9.466081112623214722e-02 -1.986249387264251709e-01 -1.039788872003555298e-01 -2.705125808715820312e-01 -2.355064302682876587e-01 8.538809604942798615e-03 -4.212054908275604248e-01 8.271335065364837646e-02 -6.923190504312515259e-02 -1.131232082843780518e-01 2.463177442550659180e-01 1.764109730720520020e-01 6.475348025560379028e-02 2.422577887773513794e-01 -1.296387910842895508e-01 2.167215198278427124e-01 1.954383552074432373e-01 -9.454283118247985840e-02 -9.688444435596466064e-02 1.120451614260673523e-01 -6.482273340225219727e-02 3.511150181293487549e-01 -1.662675440311431885e-01 1.266015172004699707e-01 2.259275466203689575e-01
8.729201555252075195e-02 4.582621529698371887e-02 -7.371861487627029419e-02 3.049680590629577637e-01 -2.767172642052173615e-02 -5.029867589473724365e-02 6.341816484928131104e-02 2.978137321770191193e-02 -7.290600985288619995e-02 1.025970801711082458e-01 1.805346608161926270e-01 -1.632843017578125000e-01 2.894684076309204102e-01 -3.550789058208465576e-01 3.860632479190826416e-01 -1.310839504003524780e-01 1.775455176830291748e-01 1.870683580636978149e-01 -2.791829109191894531e-01 1.069292128086090088e-01 7.178860157728195190e-02 2.104713618755340576e-01 1.882126480340957642e-01 -1.999761164188385010e-01 1.117729470133781433e-01 1.709208637475967407e-01 -5.500065535306930542e-02 -4.135803505778312683e-02 1.485131084918975830e-01 2.254145443439483643e-01 -1.798776835203170776e-01 3.476354060694575310e-03
-1.985873281955718994e-02 7.051414251327514648e-02 5.899558961391448975e-02 3.625935018062591553e-01 -2.163202017545700073e-01 -2.086970806121826172e-01 -1.412565857172012329e-01 5.036731809377670288e-02 -3.749134391546249390e-02 -9.520873427391052246e-02 -1.039315089583396912e-01 -1.069272905588150024e-01 8.880053646862506866e-03 -2.193721383810043335e-01 3.202375471591949463e-01 1.544167399406433105e-01 1.517345756292343140e-01 -1.895679235458374023e-01 2.873091772198677063e-02 -1.800065487623214722e-01 -1.646112948656082153e-01 8.904564380645751953e-02 2.937549650669097900e-01 -2.935291826725006104e-01 -1.716760545969009399e-01 1.680355519056320190e-01 8.339028805494308472e-02 -4.525651037693023682e-02 3.559065461158752441e-01 6.052924320101737976e-03 1.989351361989974976e-01 -8.293417096138000488e-02
1.870923638343811035e-01 -1.009126901626586914e-01 1.748857349157333374e-01 1.357692182064056396e-01 -2.657420039176940918e-01 1.751850992441177368e-01 -5.840190127491950989e-02 -3.429957479238510132e-02 -6.181951146572828293e-03 8.712605386972427368e-02 -1.136287525296211243e-01 -1.999970972537994385e-01 2.005679905414581299e-02 1.024444820359349251e-03 -8.846895769238471985e-03 -3.385646939277648926e-01 -3.555547818541526794e-02 9.358818642795085907e-03 1.848046630620956421e-01 2.049212157726287842e-01 4.629347473382949829e-02 1.998264044523239136e-01 1.861024647951126099e-01 8.496372401714324951e-02 -2.666487693786621094e-01 3.434520065784454346e-01 -2.959581613540649414e-01 2.975221276283264160e-01 2.529699504375457764e-01 -2.482388517819344997e-04 -5.416949465870857239e-02 1.752946823835372925e-01
-1.569612696766853333e-02 7.055376656353473663e-03 -1.465573012828826904e-01 1.665051095187664032e-02 -2.942201793193817139e-01 -2.444944083690643311e-01 1.397853195667266846e-01 -1.481283307075500488e-01 -4.244962707161903381e-02 3.451370596885681152e-01 -1.894756555557250977e-01 4.546577483415603638e-02 5.943982675671577454e-02 -1.874315589666366577e-01 6.070809066295623779e-02 -1.307016909122467041e-01 4.305674508213996887e-02 -9.568562358617782593e-02 1.009606793522834778e-01 -2.172489911317825317e-01 2.085699141025543213e-01 -9.114775806665420532e-02 3.354536592960357666e-01 -2.791356444358825684e-01 -1.724954843521118164e-01 6.831307895481586456e-03 9.209220856428146362e-02 -2.873885072767734528e-02 1.816531866788864136e-01 3.879503309726715088e-01 -1.478903144598007202e-01 1.290832608938217163e-01
5.248181521892547607e-02 -7.193222641944885254e-02 -1.168441772460937500e-01 1.197197884321212769e-01 -1.746546626091003418e-01 -2.424437403678894043e-01 -5.978063214570283890e-03 1.106266677379608154e-01 -9.564672410488128662e-02 2.845055758953094482e-01 3.651905059814453125e-02 -2.909073606133460999e-02 -4.880638793110847473e-02 -3.502641320228576660e-01 2.382365316152572632e-01 -1.297322660684585571e-02 2.238734364509582520e-01 3.494395613670349121e-01 1.325425058603286743e-01 6.971551477909088135e-02 -2.605272829532623291e-02 -5.819236114621162415e-02 1.732874810695648193e-01 -2.456800341606140137e-01 -2.127540558576583862e-01 2.001450955867767334e-01 1.836658455431461334e-02 -2.618837654590606689e-01 9.946856647729873657e-02 9.725368767976760864e-02 -3.411689102649688721e-01 9.574162960052490234e-02
7.527668774127960205e-02 2.584570348262786865e-01 7.517272233963012695e-02 8.425500243902206421e-02 -2.805984914302825928e-01 -9.538786858320236206e-02 -1.509893089532852173e-01 9.813416749238967896e-02 -1.897849589586257935e-01 5.348011851310729980e-02 1.059828922152519226e-01 -6.087892875075340271e-02 1.400319486856460571e-01 -3.053602389991283417e-02 2.033152878284454346e-01 7.144975662231445312e-02 1.731342375278472900e-01 -8.961687795817852020e-03 -8.766940236091613770e-02 -1.358488947153091431e-01 1.192820891737937927e-01 -2.273319065570831299e-01 1.549200862646102905e-01 -6.352525949478149414e-02 -4.823295176029205322e-01 -1.954994946718215942e-01 1.316788345575332642e-01 5.541844759136438370e-03 1.293956488370895386e-01 -3.325027972459793091e-02 -2.757902741432189941e-01 3.760840892791748047e-01
4.262790083885192871e-02 8.894526213407516479e-02 -4.377886652946472168e-02 2.182831168174743652e-01 -3.645536601543426514e-01 -1.046230867505073547e-01 -2.577049434185028076e-01 -1.775460243225097656e-01 -8.591039478778839111e-02 -3.481966629624366760e-02 3.681919872760772705e-01 -2.018223404884338379e-01 1.434272825717926025e-01 -2.105184346437454224e-01 -8.822186291217803955e-02 -7.329796254634857178e-02 -2.402569800615310669e-01 2.269401550292968750e-01 -8.531999588012695312e-02 -2.189243435859680176e-01 2.699693739414215088e-01 3.548792377114295959e-02 2.275730669498443604e-01 1.888142079114913940e-01 -5.831925943493843079e-02 2.516042888164520264e-01 -6.763166934251785278e-02 -1.806000014767050743e-03 1.403447538614273071e-01 -3.977822512388229370e-02 -1.123251020908355713e-01 6.926093250513076782e-02
2.358558475971221924e-01 2.163024395704269409e-01 1.531665679067373276e-02 4.183492958545684814e-01 -3.430804014205932617e-01 1.366026401519775391e-01 1.008030772209167480e-01 -4.345864057540893555e-02 -9.012617170810699463e-02 1.105595156550407410e-01 2.512837946414947510e-01 -1.189338192343711853e-01 1.750855892896652222e-01 2.070776559412479401e-02 -1.194697022438049316e-01 -9.947986155748367310e-02 -6.713355332612991333e-02 6.250742077827453613e-02 -3.906571865081787109e-02 -1.179165299981832504e-02 1.305172443389892578e-01 -1.756647825241088867e-01 3.964366316795349121e-01 -7.116232067346572876e-02 -1.527159847319126129e-02 2.244686633348464966e-01 2.899748682975769043e-01 2.917711809277534485e-02 -1.484049707651138306e-01 -1.780068725347518921e-01 -1.073130369186401367e-01 -7.147223223000764847e-03
-2.319571375846862793e-01 -6.281448900699615479e-02 -9.503764659166336060e-02 2.320567518472671509e-01 -3.820606768131256104e-01 -1.490583829581737518e-02 7.234945893287658691e-02 7.666578888893127441e-02 -2.863058745861053467e-01 -9.664002805948257446e-02 -5.721760913729667664e-03 4.563494399189949036e-02 1.523441970348358154e-01 -4.919123947620391846e-01 3.252845630049705505e-02 9.932327270507812500e-02 -1.125873848795890808e-01 -8.393580466508865356e-02 5.558210611343383789e-02 3.944731131196022034e-02 2.036374956369400024e-01 -1.784568876028060913e-01 3.910356462001800537e-01 -1.429154276847839355e-01 1.093121990561485291e-01 6.340889632701873779e-02 9.364958852529525757e-02 -9.686888009309768677e-02 1.150411218404769897e-01 1.943955570459365845e-02 1.346705257892608643e-01 1.250605881214141846e-01
2.834160029888153076e-01 7.924491912126541138e-02 -9.686112403869628906e-02 9.056786447763442993e-02 -2.508268058300018311e-01 -3.571804612874984741e-02 -9.306995570659637451e-02 -4.257060214877128601e-02 -1.922696679830551147e-01 1.816629469394683838e-01 8.431474678218364716e-03 -8.196439594030380249e-02 -2.467443197965621948e-01 -2.954536974430084229e-01 9.423765540122985840e-02 -3.377126157283782959e-01 1.853515207767486572e-01 -1.756708621978759766e-01 -2.731477320194244385e-01 4.561130702495574951e-02 1.300315260887145996e-01 1.207295153290033340e-02 2.965424358844757080e-01 -2.623809278011322021e-01 6.964167207479476929e-02 6.900773197412490845e-02 1.074573472142219543e-01 2.318342626094818115e-01 2.582863271236419678e-01 8.296990394592285156e-02 7.211721688508987427e-02 -6.196006387472152710e-02
1.500648558139801025e-01 2.677305601537227631e-02 1.089259982109069824e-01 5.444527268409729004e-01 -4.493502974510192871e-01 -1.210305541753768921e-01 -6.841292977333068848e-02 -3.906553238630294800e-02 1.788803488016128540e-01 1.169270798563957214e-01 1.103871688246726990e-02 -1.237793564796447754e-01 5.093108490109443665e-02 -2.876586280763149261e-02 -9.276329725980758667e-02 -2.197488397359848022e-01 -2.994580427184700966e-03 2.405355572700500488e-01 -1.425552070140838623e-01 -1.675453186035156250e-01 1.343809366226196289e-01 1.139550730586051941e-01 1.342754345387220383e-02 -1.625805795192718506e-01 -1.030602157115936279e-01 1.988855153322219849e-01 -8.064771071076393127e-03 1.791350990533828735e-01 1.169267222285270691e-01 -2.179238945245742798e-01 -3.606671094894409180e-02 -1.247359588742256165e-01
1.853966563940048218e-01 -4.960018023848533630e-02 4.326928034424781799e-02 1.390912532806396484e-01 -6.374361366033554077e-02 -2.809645421802997589e-02 -4.344699159264564514e-02 5.507950484752655029e-02 -5.397368595004081726e-02 5.308767557144165039e-01 5.842626467347145081e-02 -1.197180002927780151e-01 1.590604335069656372e-01 -1.309181302785873413e-01 1.559425294399261475e-01 -1.367446333169937134e-01 1.129623800516128540e-01 -1.084710750728845596e-02 -1.312325745820999146e-01 -3.383808210492134094e-02 3.277126327157020569e-02 5.696968734264373779e-02 3.324899375438690186e-01 -3.780325353145599365e-01 -4.280787706375122070e-01 1.339070200920104980e-01 3.019398450851440430e-02 -8.367663621902465820e-02 1.814638078212738037e-01 4.426440969109535217e-02 3.184485435485839844e-02 -1.010337695479393005e-01
2.719855606555938721e-01 2.671654149889945984e-02 9.081002324819564819e-02 1.125358939170837402e-01 -2.446702271699905396e-01 -3.617588430643081665e-02 -5.928593873977661133e-02 5.921997502446174622e-02 1.799023896455764771e-01 6.613969057798385620e-02 1.074700430035591125e-01 1.008772403001785278e-01 4.180036112666130066e-02 -2.879718840122222900e-01 1.917269527912139893e-01 -6.292397528886795044e-02 -3.098623268306255341e-02 2.455072700977325439e-01 -2.286127209663391113e-01 -5.688774213194847107e-02 3.546698093414306641e-01 2.384379506111145020e-01 3.655869662761688232e-01 -2.933755218982696533e-01 -7.933451980352401733e-02 4.437465965747833252e-02 1.674217544496059418e-02 -8.562092483043670654e-02 2.909910678863525391e-01 -1.120241172611713409e-02 -1.562995314598083496e-01 9.022680670022964478e-02
-1.681614667177200317e-01 2.728008925914764404e-01 4.129187390208244324e-02 2.595668435096740723e-01 -3.450723588466644287e-01 6.881364434957504272e-02 -1.883285492658615112e-01 -5.173058435320854187e-02 -9.573354572057723999e-02 2.933446690440177917e-02 1.108421161770820618e-01 -2.347671240568161011e-02 6.840143469162285328e-04 -3.144607841968536377e-01 -1.216612756252288818e-01 -1.404749751091003418e-01 -8.655306696891784668e-02 1.161968186497688293e-01 4.487232118844985962e-02 -3.082143962383270264e-01 2.849023342132568359e-01 1.983479857444763184e-01 1.783041357994079590e-01 -2.650251388549804688e-01 -5.085038766264915466e-02 3.607067763805389404e-01 -4.586542770266532898e-02 -6.811702251434326172e-02 -1.006312742829322815e-01 1.145434826612472534e-01 -2.587676420807838440e-02 7.800242304801940918e-02
3.212096542119979858e-02 3.816742077469825745e-02 -1.813233494758605957e-01 2.782848179340362549e-01 -2.530850470066070557e-01 1.151645556092262268e-01 3.319848179817199707e-01 2.053451091051101685e-01 -2.317256033420562744e-01 1.343896090984344482e-01 8.143334835767745972e-02 -2.776094153523445129e-02 2.518800795078277588e-01 -1.251484602689743042e-01 7.562196999788284302e-02 -2.275178730487823486e-01 1.198523212224245071e-02 5.319906771183013916e-02 1.887653172016143799e-01 2.562178671360015869e-01 -1.472250223159790039e-01 -3.761472925543785095e-02 2.746333554387092590e-02 3.082173503935337067e-02 -2.914923727512359619e-01 1.830181032419204712e-01 -3.109688162803649902e-01 5.473760142922401428e-02 1.019434556365013123e-01 -1.115458160638809204e-01 -9.494408965110778809e-02 2.503776848316192627e-01
2.328162193298339844e-01 8.893205225467681885e-02 -1.171059533953666687e-01 9.749040007591247559e-02 -2.457911372184753418e-01 -1.327823400497436523e-01 1.308542788028717041e-01 -1.485534161329269409e-01 -1.490671783685684204e-01 4.111671447753906250e-02 6.831330060958862305e-02 1.321643292903900146e-01 2.149463165551424026e-03 -3.404537439346313477e-01 1.574338227510452271e-01 -4.436097443103790283e-01 1.979980468750000000e-01 -2.912535145878791809e-02 -2.743280827999114990e-01 1.648114472627639771e-01 1.548974812030792236e-01 4.585599899291992188e-02 1.764192134141921997e-01 -1.788142770528793335e-01 -2.275434434413909912e-01 -4.320001229643821716e-02 6.349264085292816162e-02 2.294731140136718750e-01 2.485273331403732300e-01 8.870711177587509155e-02 5.336203146725893021e-03 4.733674228191375732e-02
-5.661164224147796631e-02 3.373032808303833008e-01 -1.852845996618270874e-01 5.104790925979614258e-01 -2.785483747720718384e-02 -2.185236811637878418e-01 -1.544417142868041992e-01 -1.772484630346298218e-01 -2.526162751019001007e-02 1.397562772035598755e-01 -3.689404577016830444e-03 -1.477800011634826660e-01 9.838286042213439941e-02 -2.562064826488494873e-01 -1.251513808965682983e-01 -1.097115036100149155e-02 -6.905709207057952881e-02 -2.264311909675598145e-02 7.847387343645095825e-02 -1.036598011851310730e-01 -7.866128534078598022e-02 1.973827183246612549e-01 1.670051217079162598e-01 -1.154378876090049744e-01 -3.240520954132080078e-01 2.134291231632232666e-01 -1.518040895462036133e-01 2.367376983165740967e-01 -6.278101354837417603e-02 -1.214167941361665726e-02 4.587645083665847778e-02 8.236622810363769531e-02
1.213652826845645905e-02 -1.902564018964767456e-01 -4.641620069742202759e-02 1.404915750026702881e-01 -2.368043661117553711e-01 9.216580539941787720e-02 9.771382808685302734e-02 6.372538954019546509e-02 3.198896721005439758e-02 2.752764523029327393e-01 -2.127814292907714844e-01 1.008798088878393173e-02 -1.765467785298824310e-02 -2.997038960456848145e-01 8.344894647598266602e-02 -4.788434877991676331e-02 -8.265664428472518921e-02 2.250944077968597412e-01 1.137650609016418457e-01 -1.489797234535217285e-01 -2.438753396272659302e-01 2.691051736474037170e-02 5.584783554077148438e-01 -7.204101979732513428e-02 5.603143572807312012e-02 1.853296346962451935e-02 1.015735119581222534e-01 -2.051740288734436035e-01 1.642822772264480591e-01 -4.602306708693504333e-02 -2.589230835437774658e-01 1.415816694498062134e-01
1.709531396627426147e-01 7.763843983411788940e-02 -1.702814400196075439e-01 2.797710597515106201e-01 -1.866911351680755615e-01 -7.224067114293575287e-03 -1.900584399700164795e-01 -2.260694354772567749e-01 2.547077089548110962e-02 1.368238627910614014e-01 8.148895949125289917e-02 -2.688681781291961670e-01 1.774924546480178833e-01 -4.429610669612884521e-01 3.569211065769195557e-01 -4.601992294192314148e-02 -6.257175654172897339e-02 -3.072391264140605927e-02 -7.213120907545089722e-02 5.447229370474815369e-03 1.931672729551792145e-02 3.165836930274963379e-01 2.705178223550319672e-02 -3.392282724380493164e-01 -4.633482545614242554e-02 1.685422509908676147e-01 -4.374995082616806030e-02 1.014937832951545715e-02 7.807553559541702271e-02 8.526673913002014160e-02 3.660936653614044189e-02 -7.772320508956909180e-02
1.956957578659057617e-01 -3.037648797035217285e-01 -1.165780946612358093e-01 2.254938483238220215e-01 -2.984384261071681976e-02 2.933143079280853271e-02 -5.588531494140625000e-02 6.562649458646774292e-02 -2.357242256402969360e-01 2.658485174179077148e-01 9.571371227502822876e-02 -1.007784381508827209e-01 1.955567449331283569e-01 -2.466925531625747681e-01 2.131584435701370239e-01 2.955721132457256317e-02 -2.682112753391265869e-01 9.918108582496643066e-02 3.516518697142601013e-02 1.060218140482902527e-01 2.136444002389907837e-01 1.293545812368392944e-01 2.830905318260192871e-01 -1.231639832258224487e-01 -1.558928489685058594e-01 3.506110906600952148e-01 2.654893137514591217e-02 -2.972044609487056732e-02 1.924095451831817627e-01 3.720525279641151428e-02 -2.456476092338562012e-01 -7.306076586246490479e-02
-2.824440300464630127e-01 2.423904687166213989e-01 -2.143158614635467529e-01 3.734838664531707764e-01 -2.117714583873748779e-01 -3.555637598037719727e-02 2.049667946994304657e-02 -9.993544965982437134e-02 6.563466042280197144e-02 7.229378074407577515e-02 1.213487461209297180e-01 -1.867775619029998779e-01 2.047734707593917847e-01 -1.799599379301071167e-01 -1.457811892032623291e-02 -1.359795778989791870e-01 3.437463939189910889e-01 -8.538239635527133942e-03 -8.253333717584609985e-02 -1.009661629796028137e-01 -2.207887768745422363e-01 7.128413766622543335e-02 1.949132680892944336e-01 4.998254776000976562e-02 -2.054302543401718140e-01 3.692928850650787354e-01 5.380984768271446228e-02 2.117730528116226196e-01 8.759129792451858521e-02 5.446582101285457611e-03 4.710965603590011597e-02 3.954080864787101746e-02
-5.754516646265983582e-02 1.158626303076744080e-01 8.736980147659778595e-03 1.631187349557876587e-01 -2.387876361608505249e-01 -6.184099614620208740e-02 -1.041042990982532501e-02 1.599931120872497559e-01 -2.364228069782257080e-01 1.349641829729080200e-01 -2.301600873470306396e-01 1.377826184034347534e-01 1.516732014715671539e-02 2.451452612876892090e-02 2.005551569163799286e-02 -2.457097023725509644e-01 -2.717130258679389954e-02 2.587550580501556396e-01 3.084886819124221802e-02 3.546458855271339417e-02 1.536687612533569336e-01 1.582796685397624969e-02 1.486599743366241455e-01 -1.283104997128248215e-02 -2.582122944295406342e-02 1.631524115800857544e-01 3.571486473083496094e-01 1.440774742513895035e-02 4.115747213363647461e-01 2.977839410305023193e-01 1.355342268943786621e-01 3.388765454292297363e-01
2.237999439239501953e-01 2.539580166339874268e-01 -4.264964759349822998e-01 2.328062653541564941e-01 -1.977751702070236206e-01 3.197059929370880127e-01 -8.966673165559768677e-02 2.757312916219234467e-02 -1.324650496244430542e-01 -1.018027141690254211e-01 3.790606558322906494e-02 -1.020633056759834290e-01 6.881897896528244019e-02 -1.913791000843048096e-01 -1.440966874361038208e-01 -2.978883087635040283e-01 8.954090625047683716e-02 2.325432598590850830e-01 -9.273565560579299927e-02 -6.720437109470367432e-02 -4.611460492014884949e-02 9.795093908905982971e-03 4.262986034154891968e-02 -3.930278588086366653e-03 -4.025087133049964905e-02 -2.846360206604003906e-02 4.989400133490562439e-02 4.354691132903099060e-02 3.930378258228302002e-01 1.436021830886602402e-02 2.490331083536148071e-01 7.603867352008819580e-02
1.986427158117294312e-01 1.135200262069702148e-01 1.528657823801040649e-01 1.956140249967575073e-01 -2.664885818958282471e-01 1.241160482168197632e-01 2.318307608366012573e-01 4.668159037828445435e-02 -1.358292102813720703e-01 1.144086290150880814e-02 -1.135504841804504395e-01 1.005834415555000305e-01 2.348738163709640503e-02 -4.537601768970489502e-01 2.031351476907730103e-01 -5.378869175910949707e-02 -1.074629798531532288e-01 -1.878893561661243439e-02 3.448896110057830811e-02 1.409189850091934204e-01 -7.040902227163314819e-02 -1.983954943716526031e-02 8.015893399715423584e-02 -1.058730557560920715e-01 -5.720715969800949097e-02 -3.851738944649696350e-02 -2.014434188604354858e-01 -2.324016392230987549e-01 3.849558830261230469e-01 1.016517356038093567e-01 -3.662439584732055664e-01 -5.948291718959808350e-02
-5.777813866734504700e-02 6.455609202384948730e-02 3.668793663382530212e-02 3.573173582553863525e-01 -4.754422903060913086e-01 4.639307036995887756e-02 -3.147623538970947266e-01 -9.365107864141464233e-02 -8.137909322977066040e-02 2.366757541894912720e-01 -1.154673919081687927e-01 -6.757091730833053589e-02 2.383124828338623047e-02 3.757669776678085327e-02 -8.684868365526199341e-02 -1.088904663920402527e-01 1.069713383913040161e-01 4.005556106567382812e-01 -1.664403080940246582e-01 -9.387257695198059082e-02 -1.291521936655044556e-01 -1.012707948684692383e-01 -3.129478916525840759e-02 -5.364801618270576000e-04 -1.653122901916503906e-01 2.625993490219116211e-01 -2.516359984874725342e-01 8.154863864183425903e-02 1.107611060142517090e-01 -5.767776072025299072e-02 -8.239506930112838745e-02 2.353330887854099274e-02
1.510221064090728760e-01 -1.780799180269241333e-01 2.152707055211067200e-02 2.992268800735473633e-01 -3.483850657939910889e-01 2.651931904256343842e-02 -2.946932613849639893e-01 -2.992942929267883301e-01 -1.897536069154739380e-01 -1.364417001605033875e-02 1.306698024272918701e-01 -1.456789225339889526e-01 7.877448201179504395e-02 -9.996754117310047150e-03 -8.204212039709091187e-02 -1.959346793591976166e-02 -1.928201019763946533e-01 1.346524506807327271e-01 3.408906236290931702e-02 -2.392018288373947144e-01 2.240189164876937866e-01 1.059431210160255432e-01 3.003974854946136475e-01 -2.405773475766181946e-02 -7.479159533977508545e-02 3.491545021533966064e-01 -4.152392968535423279e-02 7.489107549190521240e-02 -5.929231643676757812e-03 -8.398292958736419678e-02 -1.883630603551864624e-01 1.604765355587005615e-01
-1.370957195758819580e-01 -8.836124092340469360e-02 3.141613006591796875e-01 2.928722798824310303e-01 -3.536939024925231934e-01 1.011659801006317139e-01 -2.192363142967224121e-02 7.331032305955886841e-02 -1.314495503902435303e-01 -1.227743085473775864e-02 -1.345008462667465210e-01 -4.805286973714828491e-02 5.492055416107177734e-02 -1.562736332416534424e-01 4.538221284747123718e-02 -2.288231849670410156e-01 5.783637985587120056e-02 1.856852918863296509e-01 1.235260590910911560e-01 1.286733895540237427e-02 6.001184135675430298e-02 1.890967339277267456e-01 8.868248015642166138e-02 -3.087727725505828857e-01 -2.780885249376296997e-02 2.958648800849914551e-01 -1.691460609436035156e-01 1.979430764913558960e-01 1.332875620573759079e-02 2.589320540428161621e-01 -3.227974176406860352e-01 6.866300106048583984e-02
1.758869923651218414e-02 -2.859697304666042328e-02 -5.507987365126609802e-02 2.121004611253738403e-01 -1.970203965902328491e-01 -3.589039295911788940e-02 2.255964651703834534e-02 -3.942411020398139954e-02 2.030948549509048462e-01 -1.462837010622024536e-01 -1.118230447173118591e-02 5.765887722373008728e-02 2.740462422370910645e-01 -2.841793596744537354e-01 1.237858738750219345e-02 1.293491125106811523e-01 1.183085888624191284e-02 1.156173422932624817e-01 -2.530983090400695801e-01 -1.626872806809842587e-03 3.666887581348419189e-01 2.977339029312133789e-01 3.653894066810607910e-01 -2.864807844161987305e-01 -1.647675335407257080e-01 -3.484335541725158691e-02 -8.449532091617584229e-02 4.117298498749732971e-02 3.120688498020172119e-01 9.123172610998153687e-02 -9.231870621442794800e-02 4.646279662847518921e-02
-6.209490075707435608e-02 1.199274882674217224e-01 7.666512578725814819e-02 3.222916126251220703e-01 -3.917930424213409424e-01 -1.240742802619934082e-01 -2.427551448345184326e-01 4.659297689795494080e-02 -2.294123321771621704e-01 -4.188304021954536438e-02 -9.235181659460067749e-02 -1.183674409985542297e-01 -4.099378734827041626e-02 -2.092140913009643555e-01 -1.787437684834003448e-02 5.279392749071121216e-02 6.991439312696456909e-02 1.300944089889526367e-01 4.518745094537734985e-02 -4.090369343757629395e-01 2.456474006175994873e-01 2.203870117664337158e-01 3.129953742027282715e-01 1.997933164238929749e-02 -1.673790663480758667e-01 2.460932284593582153e-01 -7.276108115911483765e-02 1.210018843412399292e-01 3.667782992124557495e-02 -4.518134146928787231e-02 5.095643177628517151e-02 5.993998423218727112e-02
1.545587461441755295e-02 -1.380996033549308777e-02 -1.774603277444839478e-01 9.745838493108749390e-02 -2.349847257137298584e-01 -3.443126380443572998e-02 -1.729551553726196289e-01 -9.877528250217437744e-02 -1.632346957921981812e-02 1.066846922039985657e-01 1.078490689396858215e-01 -1.996659934520721436e-01 3.130712807178497314e-01 -5.086923837661743164e-01 3.401065170764923096e-01 -1.779552549123764038e-01 6.198493018746376038e-02 7.718487083911895752e-02 -2.364501804113388062e-01 -3.434941545128822327e-02 2.322857733815908432e-03 1.041301041841506958e-01 -3.044269792735576630e-02 -2.315705418586730957e-01 -6.375245749950408936e-02 2.553369700908660889e-01 -2.568729780614376068e-02 -2.012265622615814209e-01 1.445987969636917114e-01 1.472514420747756958e-01 -5.667472258210182190e-02 -8.205480128526687622e-02
1.796917915344238281e-01 5.452289059758186340e-02 1.286722421646118164e-01 3.799611628055572510e-01 -3.301255106925964355e-01 -2.635391242802143097e-02 -2.096233069896697998e-01 -1.012901663780212402e-01 1.080818027257919312e-01 1.118067651987075806e-01 -1.653888076543807983e-02 -1.666505783796310425e-01 1.299484223127365112e-01 -1.978772729635238647e-01 -1.727764457464218140e-01 -6.603144109249114990e-02 -2.510218620300292969e-01 2.475281506776809692e-01 -1.632780432701110840e-01 -2.463481128215789795e-01 7.046316564083099365e-02 1.277587115764617920e-01 -6.540064513683319092e-02 -4.558204114437103271e-02 -7.909471541643142700e-02 1.899290084838867188e-01 2.634727656841278076e-01 1.952904760837554932e-01 2.088416963815689087e-01 -1.638699620962142944e-01 1.831984519958496094e-01 -6.529234349727630615e-02
7.091003656387329102e-02 1.726152896881103516e-01 -2.175140529870986938e-01 1.247904524207115173e-01 -2.511006295680999756e-01 2.753189019858837128e-02 7.709056138992309570e-02 -7.050378248095512390e-03 -1.405542492866516113e-01 1.744131743907928467e-01 -1.376068443059921265e-01 -1.359410434961318970e-01 -1.966845840215682983e-01 -5.164565443992614746e-01 7.589530199766159058e-02 2.502611093223094940e-02 -1.166313514113426208e-01 3.514085710048675537e-01 -1.232489570975303650e-01 1.237235888838768005e-01 1.610173285007476807e-01 -5.700418725609779358e-03 2.941813766956329346e-01 -8.602192252874374390e-02 8.752837777137756348e-03 -3.746782615780830383e-02 -9.837286919355392456e-02 -2.418559789657592773e-01 -8.081922680139541626e-02 -6.459625810384750366e-02 2.483398169279098511e-01 5.982910096645355225e-02
2.593276649713516235e-02 8.253153413534164429e-02 7.312656193971633911e-02 1.966253817081451416e-01 -3.190898895263671875e-01 -3.437146916985511780e-02 2.706576697528362274e-02 -4.904020950198173523e-02 1.368722617626190186e-01 8.973956108093261719e-02 2.522605955600738525e-01 -3.822413831949234009e-02 1.996624469757080078e-01 -2.595425248146057129e-01 8.768971264362335205e-02 8.274634927511215210e-02 7.051143795251846313e-02 -9.394032508134841919e-02 -2.197446674108505249e-01 2.344117127358913422e-02 3.311341702938079834e-01 2.693647518754005432e-02 1.963156759738922119e-01 -2.287174016237258911e-01 -2.759689688682556152e-01 -7.709374278783798218e-02 8.736094087362289429e-02 3.972369804978370667e-02 5.034282803535461426e-01 -9.416378289461135864e-02 -6.902588903903961182e-02 -8.048468083143234253e-02
1.930051147937774658e-01 -1.569752991199493408e-01 -7.195577770471572876e-02 1.928776651620864868e-01 -2.983915209770202637e-01 -1.035599708557128906e-01 6.351658701896667480e-02 -1.007477939128875732e-01 2.935801073908805847e-02 3.227326571941375732e-01 6.690800935029983521e-02 -1.583399474620819092e-01 3.007655143737792969e-01 -1.741299927234649658e-01 1.999324411153793335e-01 6.535039842128753662e-02 9.149665385484695435e-02 3.191072046756744385e-01 3.331145644187927246e-02 1.098892185837030411e-02 2.543882727622985840e-01 1.663468182086944580e-01 8.864515461027622223e-03 -1.260218173265457153e-01 -2.364445924758911133e-01 2.086571007966995239e-01 1.411071419715881348e-01 -1.816268265247344971e-01 3.176785409450531006e-01 -7.490529865026473999e-02 -5.810767039656639099e-02 -1.280676387250423431e-02
8.134453743696212769e-02 1.194180622696876526e-01 -3.708448112010955811e-01 3.469169437885284424e-01 -1.897741258144378662e-01 2.359985411167144775e-01 1.074585691094398499e-01 4.479263909161090851e-03 -1.189966574311256409e-01 -2.244365513324737549e-01 6.934665143489837646e-02 -1.964515298604965210e-01 1.466469168663024902e-01 -2.179955095052719116e-01 -7.120982557535171509e-02 -1.368054449558258057e-01 -2.432957887649536133e-01 1.357350200414657593e-01 -1.460944861173629761e-01 1.290024369955062866e-01 -8.117913454771041870e-02 4.714644327759742737e-02 -9.425719827413558960e-02 -1.474502384662628174e-01 -1.372386217117309570e-01 6.532841920852661133e-02 8.721477538347244263e-02 -1.431264728307723999e-01 3.602184951305389404e-01 4.338379483669996262e-03 1.968748420476913452e-01 2.060328871011734009e-01
-6.282287836074829102e-02 -1.631654351949691772e-01 4.783468786627054214e-03 1.215526834130287170e-01 -5.646289512515068054e-02 8.807031810283660889e-02 4.245285689830780029e-02 6.955319549888372421e-03 6.933201849460601807e-02 1.605283170938491821e-01 -1.392725855112075806e-01 -2.270948328077793121e-02 2.369876801967620850e-01 -4.863927364349365234e-01 3.185205161571502686e-01 2.159098088741302490e-01 -6.842157989740371704e-02 1.864663958549499512e-01 -2.077183723449707031e-01 2.535067871212959290e-02 1.143993958830833435e-01 -5.933816730976104736e-02 1.035515144467353821e-01 -1.125817373394966125e-01 -2.195020616054534912e-01 7.275839149951934814e-02 -1.538966298103332520e-01 -7.061742991209030151e-02 3.896536529064178467e-01 9.117357432842254639e-02 1.009024027734994888e-02 2.913729548454284668e-01
8.710964024066925049e-02 -1.210709940642118454e-02 -2.565764784812927246e-01 2.421638220548629761e-01 -3.861946165561676025e-01 2.872406542301177979e-01 2.551819430664181709e-03 -3.747267276048660278e-02 -1.998921632766723633e-01 1.551171392202377319e-01 -1.346058547496795654e-01 -6.676197797060012817e-02 1.660366542637348175e-02 -2.696557939052581787e-01 2.323851883411407471e-01 -9.675773233175277710e-02 1.106638014316558838e-01 2.203415483236312866e-01 -2.228242307901382446e-01 7.172407209873199463e-02 -1.036435663700103760e-01 -2.170093655586242676e-01 2.695363461971282959e-01 -1.190899088978767395e-01 -7.179901748895645142e-02 -6.369654834270477295e-02 1.587907671928405762e-01 8.052309975028038025e-03 -1.634916663169860840e-01 7.883705943822860718e-02 2.875854372978210449e-01 3.709686920046806335e-02
-1.173248142004013062e-02 -8.925177901983261108e-02 -1.102864667773246765e-01 1.569788306951522827e-01 -2.659472227096557617e-01 -2.080265060067176819e-02 -1.341411918401718140e-01 2.647575736045837402e-01 -2.626435458660125732e-02 7.773809880018234253e-02 3.919242322444915771e-01 1.123114004731178284e-01 1.554979383945465088e-01 -4.060793519020080566e-01 -3.907949849963188171e-02 -7.964147254824638367e-03 -2.157941646873950958e-02 -7.570178247988224030e-03 -2.702467739582061768e-01 -2.961255144327878952e-03 1.110368743538856506e-01 2.662222385406494141e-01 2.276874631643295288e-01 -1.816418915987014771e-01 -5.649088695645332336e-02 -1.031618490815162659e-01 -1.715975403785705566e-01 -1.454799473285675049e-01 2.985674142837524414e-01 1.058569625020027161e-01 1.347049921751022339e-01 8.761467784643173218e-02
-3.673385828733444214e-02 1.052774339914321899e-01 7.786887884140014648e-02 3.212926685810089111e-01 -2.210785895586013794e-01 -8.142695575952529907e-02 -6.955264508724212646e-02 1.845967620611190796e-01 1.445475667715072632e-01 1.098541840910911560e-01 -7.667452096939086914e-02 6.337371189147233963e-03 1.882752180099487305e-01 -3.896946310997009277e-01 -2.581972479820251465e-01 1.421087794005870819e-02 -8.794698864221572876e-02 -7.678821682929992676e-02 2.030081599950790405e-01 -4.181073606014251709e-01 -7.175925374031066895e-02 2.407972365617752075e-01 3.253544270992279053e-01 -1.515459548681974411e-02 -1.512960046529769897e-01 -2.973448857665061951e-02 1.566711068153381348e-01 1.547995060682296753e-01 1.342243850231170654e-01 -1.882311329245567322e-02 -3.007381968200206757e-02 1.906432211399078369e-02
-2.522368133068084717e-01 1.616903394460678101e-01 -1.077875494956970215e-01 1.120980903506278992e-01 -2.331741005182266235e-01 2.074109762907028198e-01 1.371762752532958984e-01 9.576156735420227051e-02 -1.057196632027626038e-01 1.505588740110397339e-01 -5.767329409718513489e-02 -2.934955246746540070e-02 1.554717123508453369e-01 -3.684011101722717285e-01 6.280523538589477539e-02 -3.041652403771877289e-02 -2.096748054027557373e-01 -1.060303114354610443e-02 6.325656175613403320e-02 -3.631988074630498886e-03 1.646308600902557373e-02 -4.040713310241699219e-01 2.959799468517303467e-01 -2.360680252313613892e-01 5.262721679173409939e-04 1.732508838176727295e-01 1.246453728526830673e-03 1.710327565670013428e-01 2.022905051708221436e-01 3.214731812477111816e-02 2.278164029121398926e-01 2.231287062168121338e-01
-5.383703857660293579e-02 -1.465069204568862915e-01 4.004694055765867233e-03 9.264393150806427002e-02 -3.260349035263061523e-01 8.822827786207199097e-02 3.639008402824401855e-01 6.114505603909492493e-02 1.408065706491470337e-01 1.031123772263526917e-01 -2.575851380825042725e-01 1.090513914823532104e-02 1.821422576904296875e-02 -8.979314565658569336e-02 1.251501380465924740e-03 -8.105722814798355103e-02 -1.372306942939758301e-01 1.363019645214080811e-01 6.665366142988204956e-02 -1.625151038169860840e-01 -1.462990343570709229e-01 -1.294291168451309204e-01 2.409188002347946167e-01 -1.067999377846717834e-01 -4.368857741355895996e-01 2.601445019245147705e-01 7.007537782192230225e-02 9.420442581176757812e-02 1.294691562652587891e-01 2.971613407135009766e-01 -1.510488390922546387e-01 1.697609871625900269e-01
2.026859968900680542e-01 3.143480420112609863e-02 2.559493184089660645e-01 8.086722344160079956e-02 -3.019913136959075928e-01 1.647740453481674194e-01 6.223798170685768127e-02 -4.465425387024879456e-02 4.872928187251091003e-02 -8.519189804792404175e-02 -1.314431279897689819e-01 1.222432777285575867e-01 1.845194548368453979e-01 -4.157004952430725098e-01 3.944011032581329346e-01 1.602346822619438171e-02 6.417841464281082153e-02 1.128851100802421570e-01 5.569889210164546967e-03 -3.531043604016304016e-02 -2.934256382286548615e-02 1.216816157102584839e-01 2.283432185649871826e-01 -7.132606953382492065e-02 -1.683989912271499634e-01 -1.940564997494220734e-02 -2.226128131151199341e-01 -3.705450519919395447e-02 1.796283721923828125e-01 6.547500938177108765e-02 -3.325472772121429443e-01 -1.982597559690475464e-01
-2.952657267451286316e-02 -4.268987104296684265e-03 -2.310697734355926514e-01 1.125148534774780273e-01 -4.095053970813751221e-01 -1.178171858191490173e-01 -2.388563901185989380e-01 9.027072787284851074e-02 -1.747503429651260376e-01 -1.598861068487167358e-01 2.005286812782287598e-01 3.405949100852012634e-02 -9.206981956958770752e-02 -3.652805089950561523e-01 2.089059352874755859e-01 -1.343867834657430649e-02 1.606792509555816650e-01 1.351504400372505188e-02 -3.633933141827583313e-02 -3.491812199354171753e-02 -1.115503087639808655e-01 -5.045058205723762512e-02 2.684172689914703369e-01 -1.853216886520385742e-01 -5.536024924367666245e-03 4.103177785873413086e-02 2.286947220563888550e-01 -2.443845570087432861e-02 1.576754823327064514e-02 -2.649042308330535889e-01 1.174055188894271851e-01 3.381383717060089111e-01
-1.080183908343315125e-01 -1.014889106154441833e-01 -1.561007201671600342e-01 2.881382703781127930e-01 -6.512613892555236816e-01 1.003711074590682983e-01 2.927457354962825775e-02 1.548376772552728653e-02 -1.463036686182022095e-01 1.952520199120044708e-02 1.178541556000709534e-01 3.799293935298919678e-02 -1.683788448572158813e-01 2.544997446238994598e-02 4.863899573683738708e-02 -3.225843980908393860e-02 5.951888114213943481e-02 9.402551501989364624e-02 -1.842002570629119873e-01 1.190910711884498596e-01 -3.580157756805419922e-01 -5.234058015048503876e-03 1.865351051092147827e-01 -1.482232958078384399e-01 -2.114238888025283813e-01 1.224758699536323547e-01 -2.495154552161693573e-02 9.815880656242370605e-02 1.449230015277862549e-01 7.971340417861938477e-02 -3.454359248280525208e-02 -1.477559208869934082e-01
5.051318183541297913e-02 2.123461067676544189e-01 -5.195993185043334961e-02 2.445919662714004517e-01 -3.196275830268859863e-01 4.964041709899902344e-02 2.993972972035408020e-02 -1.971354484558105469e-01 -6.702025979757308960e-02 -4.953473806381225586e-02 -1.926311552524566650e-01 -5.195026099681854248e-02 2.982910275459289551e-01 -7.977562397718429565e-02 -7.309500873088836670e-02 -2.305620312690734863e-01 -1.673053950071334839e-01 3.411228358745574951e-01 1.024177670478820801e-01 1.479619182646274567e-02 -1.735954135656356812e-01 1.319746673107147217e-01 1.648742407560348511e-01 -2.961912192404270172e-03 4.981293529272079468e-02 2.409955710172653198e-01 -1.041771024465560913e-01 2.191155552864074707e-01 2.033978402614593506e-01 2.006279230117797852e-01 -1.940727084875106812e-01 -2.762842774391174316e-01
-1.014042049646377563e-01 2.390590906143188477e-01 -3.046087548136711121e-02 1.371091455221176147e-01 -4.376775622367858887e-01 1.221484094858169556e-01 -4.184186458587646484e-02 -1.052389442920684814e-01 -1.266515552997589111e-01 4.359702467918395996e-01 -4.310166835784912109e-02 -1.619324386119842529e-01 -1.918435543775558472e-01 -1.914070993661880493e-01 -4.450358077883720398e-02 -4.214217886328697205e-02 -6.645571440458297729e-02 -6.955867167562246323e-03 -2.464660108089447021e-01 -1.366582512855529785e-01 -1.901651620864868164e-01 -1.121655851602554321e-02 -1.515990197658538818e-01 -2.409942895174026489e-01 -2.555925250053405762e-01 2.087000012397766113e-01 -1.562310755252838135e-01 -4.327677190303802490e-02 -7.121399790048599243e-02 -4.357570782303810120e-02 -1.794381290674209595e-01 -8.110478520393371582e-02
2.691808044910430908e-01 -1.114797294139862061e-01 -5.647621676325798035e-02 1.409205496311187744e-01 -1.276596486568450928e-01 -1.224271804094314575e-01 4.287174344062805176e-02 -4.437615349888801575e-02 -1.937062293291091919e-01 8.403996378183364868e-02 -3.180110454559326172e-02 -2.034438848495483398e-01 3.027983196079730988e-02 -4.122088849544525146e-01 1.184092909097671509e-01 -1.188722550868988037e-01 -2.024327069520950317e-01 -3.868949785828590393e-02 -1.899115741252899170e-01 1.257008910179138184e-01 -2.065443433821201324e-03 3.290138542652130127e-01 1.833731383085250854e-01 -2.814681828022003174e-01 3.610824793577194214e-02 3.295783102512359619e-01 -1.579934917390346527e-02 1.188291758298873901e-01 1.870667636394500732e-01 3.003336787223815918e-01 7.554349303245544434e-02 1.895024441182613373e-02
-1.036609616130590439e-02 -1.205619201064109802e-01 -1.875482350587844849e-01 5.680361390113830566e-02 -5.767656564712524414e-01 -8.149084448814392090e-02 -4.434076547622680664e-01 6.427113711833953857e-02 -1.388412564992904663e-01 -3.252334147691726685e-02 1.318288594484329224e-01 -1.100604534149169922e-01 -1.125181540846824646e-01 -1.878427714109420776e-02 1.848130226135253906e-01 -2.859077043831348419e-02 6.158068403601646423e-02 -2.487562783062458038e-02 -3.505177795886993408e-02 1.022997424006462097e-01 -5.829466134309768677e-02 -3.952027857303619385e-02 3.397613465785980225e-01 -2.530046105384826660e-01 -8.857528865337371826e-02 -3.411910682916641235e-02 8.522350341081619263e-03 1.866955310106277466e-01 1.829727292060852051e-01 1.609934270381927490e-01 -6.552136689424514771e-02 3.098649904131889343e-02
1.662768423557281494e-01 1.921549588441848755e-01 -2.286560647189617157e-02 1.312798410654067993e-01 -1.905732452869415283e-01 8.946143090724945068e-02 6.005604192614555359e-02 -9.933028370141983032e-02 -3.100464046001434326e-01 9.205038100481033325e-02 -1.051044985651969910e-01 -1.086373403668403625e-01 2.060848921537399292e-01 -2.880475521087646484e-01 -1.803195923566818237e-01 1.346885114908218384e-01 2.665472924709320068e-01 -7.373699545860290527e-02 -9.099532663822174072e-02 -7.230712473392486572e-02 -1.892261803150177002e-01 -5.599190294742584229e-02 3.827961087226867676e-01 4.820951819419860840e-02 -2.279960513114929199e-01 6.825606524944305420e-02 2.650904357433319092e-01 1.837676391005516052e-02 -1.465123705565929413e-02 2.100707143545150757e-01 -1.362186819314956665e-01 2.972938418388366699e-01
2.705667912960052490e-01 9.933467209339141846e-02 4.342463612556457520e-02 1.798269003629684448e-01 -2.139911502599716187e-01 3.418116867542266846e-01 3.195646107196807861e-01 -3.971792384982109070e-02 -1.109138950705528259e-01 1.194307506084442139e-01 -1.690093278884887695e-01 -8.227867074310779572e-03 1.421214789152145386e-01 -3.377322256565093994e-01 1.309843808412551880e-01 -1.200207024812698364e-01 -1.243248116225004196e-02 -4.268829897046089172e-02 -1.605307497084140778e-02 -1.365979015827178955e-01 1.805628985166549683e-01 1.500715911388397217e-01 8.165128529071807861e-03 -2.054061591625213623e-01 -1.844246834516525269e-01 -4.644649848341941833e-02 -1.566347181797027588e-01 -2.272871881723403931e-01 2.552620470523834229e-01 -3.532090783119201660e-02 -2.795957624912261963e-01 1.418996006250381470e-01
2.317266464233398438e-01 -7.865162193775177002e-02 1.015625149011611938e-01 1.922445744276046753e-01 -2.096976935863494873e-01 -3.799463436007499695e-02 5.666883662343025208e-04 1.434141099452972412e-01 -1.699681431055068970e-01 3.750151693820953369e-01 4.384483397006988525e-02 -6.935507059097290039e-02 1.578367501497268677e-01 -3.470499813556671143e-01 2.060292214155197144e-01 2.023019045591354370e-01 -1.850037127733230591e-01 1.527202278375625610e-01 3.090642765164375305e-02 -2.005703747272491455e-01 1.241194456815719604e-01 -3.996463865041732788e-02 2.884007245302200317e-02 -2.870659530162811279e-01 -3.272563815116882324e-01 1.351893544197082520e-01 6.996197998523712158e-02 -1.886043250560760498e-01 1.334560662508010864e-01 3.061006590723991394e-02 -1.805576980113983154e-01 7.555173337459564209e-02
4.299434646964073181e-02 1.036091521382331848e-01 -1.065141521394252777e-02 2.416859008371829987e-02 -1.886483281850814819e-01 1.573036909103393555e-01 -1.820937395095825195e-01 1.198573410511016846e-01 6.701201666146516800e-03 -3.569123521447181702e-02 6.301399320363998413e-02 -2.191442549228668213e-01 3.652023375034332275e-01 -2.063476741313934326e-01 2.513841986656188965e-01 -2.010153830051422119e-01 -6.627248227596282959e-02 2.417752295732498169e-01 6.019496917724609375e-02 3.180338814854621887e-02 1.783511489629745483e-01 5.186958611011505127e-02 3.678757846355438232e-01 -4.302931576967239380e-02 -3.132003247737884521e-01 -2.426344901323318481e-01 -2.826778888702392578e-01 6.152971833944320679e-02 1.252049654722213745e-01 -4.870487004518508911e-02 2.114523500204086304e-01 -5.839912220835685730e-02
1.229617819190025330e-01 1.035944744944572449e-01 9.106721729040145874e-03 7.781138271093368530e-02 -6.648918986320495605e-02 3.569506704807281494e-01 1.426318287849426270e-01 -1.038755252957344055e-01 5.534174293279647827e-02 8.301988989114761353e-02 1.200743913650512695e-01 9.239509701728820801e-02 2.016747891902923584e-01 -3.586734831333160400e-01 -1.449988037347793579e-01 -2.791275829076766968e-02 -2.030743956565856934e-01 1.631950587034225464e-01 -2.792102396488189697e-01 -2.946620285511016846e-01 -5.271938815712928772e-02 5.764817818999290466e-02 4.029794931411743164e-01 -1.521052867174148560e-01 -2.739086747169494629e-01 7.190428674221038818e-02 -1.724685542285442352e-03 1.449864655733108521e-01 3.809487819671630859e-02 -5.515092611312866211e-02 2.244929522275924683e-01 2.474655024707317352e-02
-1.027563288807868958e-01 -4.820521553483558819e-06 -1.141413897275924683e-01 1.806225180625915527e-01 -4.802401959896087646e-01 1.260403394699096680e-01 9.639795124530792236e-02 1.771683394908905029e-01 -6.346743553876876831e-02 1.042849645018577576e-01 -1.183121874928474426e-01 -3.895518183708190918e-02 2.293493598699569702e-02 1.337009854614734650e-02 1.031673997640609741e-01 -5.819407477974891663e-02 1.444085091352462769e-01 2.486654072999954224e-01 -1.753737777471542358e-01 -2.524540424346923828e-01 -4.332967698574066162e-01 -1.569994837045669556e-01 1.290444731712341309e-01 -3.933530673384666443e-02 -3.121734261512756348e-01 1.601966023445129395e-01 -2.370392438024282455e-03 1.244974043220281601e-02 2.050375193357467651e-01 -1.438402980566024780e-01 -9.387780725955963135e-02 9.405027329921722412e-02
2.487287223339080811e-01 -2.914610803127288818e-01 -5.435982719063758850e-02 1.361679285764694214e-01 -1.026512682437896729e-02 -1.421307325363159180e-01 -3.769895434379577637e-02 6.424937397241592407e-02 -2.646087110042572021e-01 1.532965600490570068e-01 -4.413430392742156982e-02 -7.892195135354995728e-02 1.333051919937133789e-01 -4.111158549785614014e-01 1.697693467140197754e-01 5.474031344056129456e-02 -1.726614832878112793e-01 2.244023233652114868e-01 -7.655384391546249390e-02 9.897026419639587402e-02 1.405440177768468857e-02 2.624607458710670471e-02 1.851934343576431274e-01 -1.895189583301544189e-01 -1.949279904365539551e-01 4.916104376316070557e-01 -1.064430475234985352e-01 -1.680661365389823914e-02 1.451065838336944580e-01 5.411368794739246368e-03 1.356835849583148956e-02 7.777760177850723267e-02
5.094275623559951782e-02 -2.717399001121520996e-01 4.504207894206047058e-02 5.810185894370079041e-02 -2.937675118446350098e-01 4.205622896552085876e-02 -5.734208971261978149e-02 -1.478553116321563721e-01 -9.551869332790374756e-02 2.516042292118072510e-01 -9.054814465343952179e-03 4.793739318847656250e-02 2.099009752273559570e-01 -1.823045611381530762e-01 3.681473433971405029e-01 -4.374847561120986938e-02 -1.788824647665023804e-01 2.931004762649536133e-02 -4.011753574013710022e-02 -2.527315318584442139e-01 -2.053972519934177399e-02 -1.203298270702362061e-01 1.021020188927650452e-01 -3.118146955966949463e-01 -4.795280396938323975e-01 2.134811729192733765e-01 1.822832226753234863e-02 -3.815592080354690552e-02 9.733577817678451538e-02 6.561591476202011108e-02 3.241520375013351440e-02 4.854964837431907654e-02
6.346475332975387573e-03 -3.221734464168548584e-01 7.933934032917022705e-02 2.500610649585723877e-01 -2.119084298610687256e-01 2.712705731391906738e-01 1.084541007876396179e-01 -1.891802549362182617e-01 -1.634638160467147827e-01 8.823018521070480347e-02 -1.325344443321228027e-01 -2.136916369199752808e-01 2.642972208559513092e-02 -2.473925054073333740e-01 -1.180967539548873901e-01 -3.395706787705421448e-02 -1.084037050604820251e-01 2.261023819446563721e-01 5.575651302933692932e-02 -1.180050242692232132e-02 -2.426964640617370605e-01 -1.136718988418579102e-01 5.110811814665794373e-02 2.021108567714691162e-02 -2.092075794935226440e-01 -9.670934081077575684e-02 3.231282234191894531e-01 1.218878924846649170e-01 3.608787953853607178e-01 -1.359703093767166138e-01 -6.112367287278175354e-02 1.440377384424209595e-01
-2.615331672132015228e-02 3.395440429449081421e-02 1.426357775926589966e-01 2.642960846424102783e-01 -2.982247471809387207e-01 -7.849600911140441895e-02 4.748905822634696960e-02 -2.261873930692672729e-01 -3.620151579380035400e-01 2.875090204179286957e-02 9.332831948995590210e-02 -8.877750486135482788e-02 -1.540052145719528198e-01 -1.605277359485626221e-01 1.388189643621444702e-01 -3.645029067993164062e-01 -3.359871730208396912e-02 9.807601571083068848e-03 -5.205809697508811951e-02 3.222666308283805847e-02 -8.518481999635696411e-02 3.849793672561645508e-01 2.498956024646759033e-02 6.237013265490531921e-02 -3.396352827548980713e-01 4.640449583530426025e-02 -1.039948835968971252e-01 1.873262673616409302e-01 -6.960551440715789795e-02 1.465421915054321289e-01 1.912316083908081055e-01 1.345465183258056641e-01
-6.623713672161102295e-02 4.061777144670486450e-02 5.492323264479637146e-02 1.972880959510803223e-01 -1.952484846115112305e-01 2.172648310661315918e-01 2.326958030462265015e-01 2.381980717182159424e-01 -3.225811421871185303e-01 2.658440470695495605e-01 -9.915115311741828918e-03 -5.208179727196693420e-02 1.642990559339523315e-01 -3.232600688934326172e-01 1.168115884065628052e-01 -2.304969914257526398e-02 -2.720471918582916260e-01 1.847309470176696777e-01 -3.683720901608467102e-02 4.287112876772880554e-02 -5.834140465594828129e-04 -1.497783809900283813e-01 3.781804740428924561e-01 8.766124397516250610e-02 6.593364477157592773e-02 7.240889221429824829e-02 2.851001918315887451e-02 -1.604193001985549927e-01 1.827664077281951904e-01 -2.330449968576431274e-01 8.646231144666671753e-02 -1.296395063400268555e-01
3.731533885002136230e-01 9.688393771648406982e-02 7.749409228563308716e-02 2.490292042493820190e-01 -3.852267563343048096e-01 1.997259706258773804e-01 7.242658734321594238e-02 -1.721487939357757568e-01 -2.557402551174163818e-01 1.148091107606887817e-01 -6.176023185253143311e-02 -5.676946416497230530e-02 1.552184671163558960e-01 7.361945509910583496e-02 -2.084442228078842163e-01 1.340338736772537231e-01 4.155479371547698975e-03 2.101936936378479004e-01 -1.564312279224395752e-01 -3.085201233625411987e-02 -5.542087554931640625e-02 -6.968758255243301392e-02 3.171538710594177246e-01 -1.178173627704381943e-02 -3.379120305180549622e-02 2.305359393358230591e-02 1.461892277002334595e-01 -2.649106383323669434e-01 1.274885386228561401e-01 2.588990628719329834e-01 -5.852733552455902100e-02 1.594555824995040894e-01
2.712067663669586182e-01 1.472732722759246826e-01 9.490183554589748383e-03 1.292437463998794556e-01 -3.121976256370544434e-01 1.275949478149414062e-01 -2.995385229587554932e-01 -2.039095163345336914e-01 -3.504255553707480431e-03 2.485418170690536499e-01 -9.161383658647537231e-02 -2.207658886909484863e-01 1.108235940337181091e-01 1.013741195201873779e-01 1.108779087662696838e-01 -2.283873856067657471e-01 3.133480995893478394e-02 1.007404327392578125e-01 -2.245771884918212891e-01 -3.098803162574768066e-01 -5.127774924039840698e-02 -1.236429959535598755e-01 3.527474105358123779e-01 -3.591417148709297180e-02 -1.461072415113449097e-01 1.973682940006256104e-01 -2.125479839742183685e-02 1.406089067459106445e-01 3.221029415726661682e-02 -1.638087183237075806e-01 -1.345944404602050781e-01 -9.614907950162887573e-02
1.358460932970046997e-01 -1.567419916391372681e-01 -2.600275278091430664e-01 3.084233701229095459e-01 -1.816878318786621094e-01 4.882474988698959351e-02 1.327234655618667603e-01 3.170129284262657166e-02 -6.578624248504638672e-02 4.086084067821502686e-01 -1.015416234731674194e-01 1.147741544991731644e-02 1.816691607236862183e-01 -1.428374052047729492e-01 8.360799401998519897e-02 6.300833076238632202e-03 -1.736756414175033569e-02 -8.388093113899230957e-02 -1.259417384862899780e-01 -2.849469482898712158e-01 -1.451866775751113892e-01 -2.553773224353790283e-01 1.800606846809387207e-01 6.426794826984405518e-02 -1.669279932975769043e-01 3.844203427433967590e-02 2.354412153363227844e-02 6.493014097213745117e-02 2.025056630373001099e-01 4.028629362583160400e-01 -1.225731000304222107e-01 1.355336904525756836e-01
4.764483124017715454e-02 -6.410761177539825439e-02 1.745965331792831421e-01 1.048014611005783081e-01 -1.826545149087905884e-01 1.401311308145523071e-01 2.019595503807067871e-01 2.117088288068771362e-01 -2.396928519010543823e-01 9.646730870008468628e-02 -5.524927750229835510e-02 2.377782315015792847e-01 -4.193095862865447998e-02 -7.251448929309844971e-02 6.823069602251052856e-02 -1.186775937676429749e-01 -6.885625887662172318e-03 2.233113795518875122e-01 -4.174551069736480713e-01 -1.624885201454162598e-01 -2.005034387111663818e-01 1.162527501583099365e-01 3.365337848663330078e-01 5.945694074034690857e-02 -3.315315842628479004e-01 -1.653210632503032684e-02 1.129440292716026306e-01 -2.915080823004245758e-02 3.022138476371765137e-01 -5.993278697133064270e-02 -1.051193624734878540e-01 1.028507202863693237e-01
1.769088655710220337e-01 9.637458622455596924e-02 -2.993592321872711182e-01 1.256560534238815308e-01 -1.565970927476882935e-01 -7.769974321126937866e-02 -6.443035602569580078e-02 -5.574103444814682007e-02 1.676341593265533447e-01 2.047771960496902466e-01 -4.510661214590072632e-02 -3.575163483619689941e-01 1.517133563756942749e-01 -3.124350607395172119e-01 3.657439947128295898e-01 -1.276716887950897217e-01 -2.112988382577896118e-02 1.354256868362426758e-01 -2.703585922718048096e-01 -3.501181676983833313e-02 -3.005736880004405975e-02 1.843095570802688599e-01 -1.172987148165702820e-01 -1.942023187875747681e-01 -1.232885643839836121e-01 2.879357039928436279e-01 -8.214923739433288574e-02 1.395505387336015701e-02 1.775106787681579590e-01 1.507606059312820435e-01 -3.711285535246133804e-03 8.274538069963455200e-02
3.933021798729896545e-02 -3.028025031089782715e-01 5.445666611194610596e-02 1.094061881303787231e-01 -2.897139191627502441e-01 1.918222308158874512e-01 -1.465902030467987061e-01 2.765059471130371094e-02 -6.215590983629226685e-02 -2.230841070413589478e-01 -2.004390582442283630e-02 1.959767937660217285e-01 1.556071192026138306e-01 -1.311006247997283936e-01 3.867084532976150513e-02 -1.110588163137435913e-01 9.670841507613658905e-03 7.793531566858291626e-02 -3.090880513191223145e-01 -2.371281832456588745e-01 -1.242961809039115906e-01 3.769806399941444397e-02 3.738268315792083740e-01 -1.541346311569213867e-01 -2.180611193180084229e-01 1.421159952878952026e-01 3.390562236309051514e-01 -1.114827841520309448e-01 1.880951821804046631e-01 -2.724647708237171173e-02 -1.559738516807556152e-01 8.534637838602066040e-02
-5.795278400182723999e-02 -1.176472827792167664e-01 -3.023500442504882812e-01 -3.553788736462593079e-02 -3.685018718242645264e-01 2.173857688903808594e-01 -8.352234959602355957e-02 1.914909929037094116e-01 -3.048282861709594727e-01 1.943823844194412231e-01 5.768151581287384033e-02 8.273689448833465576e-02 -9.997900575399398804e-02 -2.671040594577789307e-01 2.305800765752792358e-01 2.281285822391510010e-02 8.552426099777221680e-02 1.449576914310455322e-01 -1.466636508703231812e-01 -1.611976027488708496e-01 -9.348472952842712402e-02 -1.123662441968917847e-01 3.823785483837127686e-01 2.093064971268177032e-02 -1.167487073689699173e-02 9.900543093681335449e-02 8.194384723901748657e-02 -1.639028787612915039e-01 2.343440651893615723e-01 -1.816600859165191650e-01 1.105510294437408447e-01 -5.129457917064428329e-03
2.053830176591873169e-01 1.030576750636100769e-01 1.282903552055358887e-01 8.631242811679840088e-02 -3.661097586154937744e-01 1.637126654386520386e-01 3.358984589576721191e-01 1.088740229606628418e-01 -2.338292151689529419e-01 2.903727293014526367e-01 4.391422867774963379e-02 -1.023358479142189026e-01 -3.355706855654716492e-02 -2.167349457740783691e-01 1.435404717922210693e-01 7.615792006254196167e-02 -1.063075810670852661e-01 -6.493458896875381470e-02 -7.077630609273910522e-02 -5.299441143870353699e-02 1.036796644330024719e-01 2.071798965334892273e-02 -3.107203170657157898e-02 -3.995107114315032959e-01 -1.425492465496063232e-01 1.115771755576133728e-01 1.889615952968597412e-01 2.438366785645484924e-02 9.632202982902526855e-02 -1.923577934503555298e-01 -3.140948116779327393e-01 5.269930139183998108e-02
-7.614982873201370239e-02 1.515583395957946777e-01 1.670961529016494751e-01 3.189736306667327881e-01 -2.797784805297851562e-01 2.722682654857635498e-01 1.682068686932325363e-03 5.176322534680366516e-02 -2.486986368894577026e-01 1.486623287200927734e-01 7.110138237476348877e-02 1.022725477814674377e-01 -3.381108120083808899e-02 -2.370372563600540161e-01 -1.715282350778579712e-02 -2.166767567396163940e-01 -5.791847780346870422e-02 5.054727196693420410e-02 -1.141190975904464722e-01 -2.784174680709838867e-01 1.000696793198585510e-01 2.258340716361999512e-01 -3.642731532454490662e-02 -1.719690561294555664e-01 -1.205342113971710205e-01 2.347767353057861328e-01 -1.849272251129150391e-01 2.664053142070770264e-01 -1.065310537815093994e-01 1.671996265649795532e-01 -1.810466051101684570e-01 2.171938568353652954e-01
1.437873244285583496e-01 -6.237379461526870728e-02 2.550212442874908447e-01 3.331933915615081787e-01 -2.953509986400604248e-01 2.247090488672256470e-01 3.003487288951873779e-01 7.988229393959045410e-02 -4.864951595664024353e-03 -9.359316527843475342e-02 5.895685777068138123e-02 -3.454455733299255371e-02 -5.686606839299201965e-02 -6.686104089021682739e-02 1.909449249505996704e-01 -3.527503460645675659e-02 -3.340834081172943115e-01 -1.683248132467269897e-01 -6.912241876125335693e-02 -2.360360883176326752e-02 1.052562240511178970e-02 7.001867890357971191e-02 2.529227435588836670e-01 1.022103652358055115e-01 -4.484578967094421387e-01 3.682883456349372864e-02 -1.440275609493255615e-01 1.625500619411468506e-01 2.520794235169887543e-02 9.237418323755264282e-02 1.099408194422721863e-01 1.029564216732978821e-01
-1.463123112916946411e-01 1.589878797531127930e-01 -1.088616345077753067e-02 3.085750043392181396e-01 -3.436952233314514160e-01 7.955874502658843994e-02 -2.014829516410827637e-01 1.331722456961870193e-02 -5.015896633267402649e-02 -3.029199503362178802e-02 -1.890629529953002930e-01 1.195445805788040161e-01 4.699776414781808853e-03 -8.989960700273513794e-02 -6.788826081901788712e-03 -3.911058977246284485e-02 1.301718205213546753e-01 2.146046012639999390e-01 4.482381045818328857e-02 -4.508720636367797852e-01 2.730799019336700439e-01 1.509921401739120483e-01 3.454288840293884277e-01 -6.916987895965576172e-02 -1.444946229457855225e-01 2.273489832878112793e-01 -8.970721811056137085e-02 -2.502922667190432549e-03 5.075608845800161362e-03 -1.016738638281822205e-02 1.508449167013168335e-01 1.905943155288696289e-01
1.380577534437179565e-01 2.451693266630172729e-01 1.258943974971771240e-01 3.833914399147033691e-01 -4.731163084506988525e-01 6.799785047769546509e-02 1.567335985600948334e-02 -3.216422721743583679e-02 2.619776129722595215e-01 9.292719513177871704e-02 1.260570585727691650e-01 -2.722884416580200195e-01 -2.784474939107894897e-02 -1.744952052831649780e-01 -9.741615504026412964e-02 -2.908604145050048828e-01 4.648410249501466751e-03 7.276332378387451172e-02 9.159796684980392456e-02 -2.247146219015121460e-01 -8.944578468799591064e-03 4.759284108877182007e-02 -6.022198940627276897e-04 -1.686076521873474121e-01 -8.777163177728652954e-02 1.077787652611732483e-01 2.580976346507668495e-03 2.197607010602951050e-01 1.705395430326461792e-01 -1.192491799592971802e-01 -9.733959287405014038e-02 -1.423381268978118896e-01
1.653235256671905518e-01 -4.851467907428741455e-02 -1.268428564071655273e-01 1.938180178403854370e-01 -1.794900596141815186e-01 -3.069118782877922058e-02 5.039285495877265930e-02 8.385909348726272583e-02 -3.240455687046051025e-01 -4.796984791755676270e-02 9.259378165006637573e-02 -2.126200944185256958e-01 -9.884318709373474121e-02 -3.304488360881805420e-01 1.988946497440338135e-01 1.145942509174346924e-01 -5.693096667528152466e-02 -3.036846406757831573e-02 -3.740355968475341797e-01 1.711533069610595703e-01 -1.035523712635040283e-01 -3.489969298243522644e-03 2.625594735145568848e-01 -2.809646427631378174e-01 -1.942494809627532959e-01 1.890371292829513550e-01 1.880950331687927246e-01 -2.742460742592811584e-02 2.237848490476608276e-01 -1.073514074087142944e-01 1.752651184797286987e-01 -8.537964522838592529e-02
-1.328631639480590820e-01 -7.669965177774429321e-02 -1.751989722251892090e-01 1.771148592233657837e-01 1.674781553447246552e-02 6.804055720567703247e-02 -2.995388209819793701e-01 1.836577244102954865e-02 -1.421620696783065796e-01 1.658161878585815430e-01 -2.956129610538482666e-01 2.824271842837333679e-02 1.100308354943990707e-02 -2.653177678585052490e-01 1.885977834463119507e-01 -1.623822450637817383e-01 -7.578058540821075439e-02 2.345183938741683960e-01 -3.040982782840728760e-02 -8.916763961315155029e-02 3.041003942489624023e-01 -4.427346214652061462e-02 2.744526267051696777e-01 2.105628512799739838e-02 -6.088892370462417603e-02 3.611725941300392151e-02 2.538598775863647461e-01 7.959153503179550171e-03 4.315516352653503418e-01 1.588620841503143311e-01 -8.307581394910812378e-02 1.528736501932144165e-01
-2.297129780054092407e-01 9.502454102039337158e-02 -9.854394197463989258e-02 2.210797220468521118e-01 -2.251303568482398987e-02 6.151436641812324524e-02 3.041877597570419312e-02 4.299758747220039368e-02 8.270308375358581543e-02 3.899669274687767029e-02 5.928951129317283630e-02 -2.556163072586059570e-02 -9.224570356309413910e-03 -1.817654967308044434e-01 1.220060884952545166e-01 -2.080814093351364136e-01 8.703473955392837524e-02 1.893766224384307861e-01 -6.681811064481735229e-02 3.488502651453018188e-02 -2.008029967546463013e-01 -3.066358864307403564e-01 4.517955780029296875e-01 -1.925823651254177094e-02 -3.159530460834503174e-01 -5.504485964775085449e-02 7.642061263322830200e-02 -2.420103102922439575e-01 3.717509508132934570e-01 1.794620901346206665e-01 9.614134207367897034e-03 2.073470354080200195e-01
2.390230596065521240e-01 -7.772687077522277832e-02 8.884628862142562866e-02 -5.540157202631235123e-03 -6.796269118785858154e-02 2.036879211664199829e-01 5.808540806174278259e-02 -8.591706305742263794e-02 5.315234884619712830e-02 7.636693865060806274e-02 -1.616127490997314453e-01 -1.401502192020416260e-01 3.849885985255241394e-02 -1.612068712711334229e-01 7.344039529561996460e-02 -2.052222639322280884e-01 -2.195604592561721802e-01 3.396396338939666748e-01 1.394757032394409180e-01 1.011891514062881470e-01 -1.680015772581100464e-01 -5.436230823397636414e-02 3.874361515045166016e-01 -4.164778441190719604e-02 -3.688336312770843506e-01 2.319529466331005096e-02 -1.262191385030746460e-01 -3.163416683673858643e-02 2.291782051324844360e-01 1.741696149110794067e-01 1.314418613910675049e-01 3.357420861721038818e-01
-7.189891487360000610e-02 -9.563937038183212280e-02 -5.494646728038787842e-02 2.519190609455108643e-01 -2.484702467918395996e-01 1.878346204757690430e-01 2.173944413661956787e-01 -9.517533332109451294e-02 1.629514098167419434e-01 2.823537886142730713e-01 -2.220704555511474609e-01 7.481066137552261353e-02 4.095995053648948669e-02 -1.947556734085083008e-01 2.223954200744628906e-01 4.212129395455121994e-03 1.433662176132202148e-01 7.517562806606292725e-02 5.653950572013854980e-02 -1.066194027662277222e-01 -2.217805013060569763e-02 1.032669618725776672e-01 3.882961869239807129e-01 5.395353585481643677e-02 -3.606189414858818054e-02 8.709055930376052856e-02 6.991519778966903687e-02 2.350361831486225128e-02 9.209029376506805420e-02 -2.668101191520690918e-01 -2.618931829929351807e-01 3.839232325553894043e-01
1.070475727319717407e-01 1.570516377687454224e-01 -1.450059413909912109e-01 1.955614686012268066e-01 -3.433445990085601807e-01 3.395083844661712646e-01 1.251619905233383179e-01 2.127121239900588989e-01 -1.064404919743537903e-01 -1.561624109745025635e-01 -2.780103869736194611e-02 -1.380657777190208435e-02 6.716306507587432861e-02 -4.013668596744537354e-01 4.886013269424438477e-02 -4.214416444301605225e-02 -3.614039421081542969e-01 -1.273140907287597656e-01 -1.275962293148040771e-01 8.375301212072372437e-02 -1.250926256179809570e-01 2.049597352743148804e-01 2.070163935422897339e-02 -3.112133778631687164e-02 -1.748701333999633789e-01 1.440263837575912476e-01 -2.787528373301029205e-02 2.101388126611709595e-01 2.093267887830734253e-01 -1.778043210506439209e-01 -4.783101379871368408e-02 3.070032596588134766e-02
-1.763213798403739929e-02 1.641019433736801147e-01 -1.378248780965805054e-01 -9.025974199175834656e-03 -6.061822772026062012e-01 -1.537989526987075806e-01 -4.664263501763343811e-02 -9.446896612644195557e-02 -2.878753244876861572e-01 5.957939103245735168e-02 3.535777330398559570e-02 -3.277320414781570435e-02 3.378975018858909607e-02 -7.350425235927104950e-03 3.498425483703613281e-01 -1.159929335117340088e-01 -4.025178402662277222e-02 1.484475880861282349e-01 -7.360054552555084229e-02 2.478058338165283203e-01 4.095883574336767197e-03 2.710004746913909912e-01 1.368047297000885010e-01 -7.241076976060867310e-02 -1.883179247379302979e-01 -1.895270124077796936e-02 -1.557643115520477295e-01 -2.354989387094974518e-02 1.138674393296241760e-01 -8.140707761049270630e-02 2.398160696029663086e-01 -6.503425072878599167e-03
-9.070006012916564941e-02 1.105598583817481995e-01 -1.960032135248184204e-01 -4.927541315555572510e-02 -3.262228965759277344e-01 2.275623381137847900e-01 1.075698435306549072e-01 5.267352610826492310e-02 -6.935857236385345459e-02 1.735387444496154785e-01 6.164646521210670471e-02 -1.157815009355545044e-01 1.650409996509552002e-01 -2.876790761947631836e-01 1.768998652696609497e-01 -2.443085461854934692e-01 7.937331683933734894e-03 -6.784688681364059448e-02 1.106670498847961426e-01 -1.266559064388275146e-01 -1.146514713764190674e-01 -3.212717771530151367e-01 4.177806973457336426e-01 -1.296325679868459702e-02 -3.338371962308883667e-02 4.660530760884284973e-02 2.892944514751434326e-01 8.097765594720840454e-02 2.854601107537746429e-02 1.568476259708404541e-01 1.895100921392440796e-01 1.848061531782150269e-01
-9.592927992343902588e-03 -5.571024492383003235e-02 1.221730709075927734e-01 2.151941508054733276e-01 -1.446956992149353027e-01 9.240889549255371094e-02 9.555191546678543091e-02 2.142884880304336548e-01 -1.630415022373199463e-01 2.781531959772109985e-02 -1.604211479425430298e-01 8.009713143110275269e-02 -2.493972480297088623e-01 7.457969337701797485e-02 2.847001254558563232e-01 -2.134332656860351562e-01 7.828874140977859497e-02 2.517909705638885498e-01 -4.163086414337158203e-02 -2.191342860460281372e-01 6.133964285254478455e-02 1.488140970468521118e-02 2.443901300430297852e-01 -1.406362652778625488e-01 -8.189969509840011597e-02 -5.753415822982788086e-02 8.161066472530364990e-02 1.488130986690521240e-01 5.446982979774475098e-01 6.528529920615255833e-04 -1.716610044240951538e-01 1.714945435523986816e-01
-8.771356195211410522e-02 1.764015853404998779e-01 -5.261832103133201599e-02 2.370316684246063232e-01 -4.780059754848480225e-01 3.675440791994333267e-03 -5.405666679143905640e-02 2.534089386463165283e-01 -3.533505201339721680e-01 1.447027176618576050e-01 8.476822823286056519e-02 -3.783637657761573792e-02 -2.217862904071807861e-01 -9.533111751079559326e-02 7.140073180198669434e-02 -1.029230207204818726e-01 -1.323971152305603027e-01 1.055784448981285095e-01 -4.177053645253181458e-02 -1.791832447052001953e-01 -1.806892752647399902e-01 5.530460178852081299e-02 1.774805225431919098e-02 2.806623578071594238e-01 -3.748484253883361816e-01 3.019494935870170593e-02 9.337913244962692261e-02 4.137970041483640671e-03 1.251403689384460449e-01 2.388453669846057892e-02 1.857419759035110474e-01 1.537279342301189899e-03
-1.255580224096775055e-03 1.902317441999912262e-02 2.857049927115440369e-02 4.835102856159210205e-01 -3.714420199394226074e-01 1.010976359248161316e-01 -2.521271109580993652e-01 -8.562240749597549438e-02 -1.841306686401367188e-01 1.978745311498641968e-01 -8.714625239372253418e-02 1.406137496232986450e-01 -7.285129278898239136e-02 -1.185182258486747742e-01 -1.613333076238632202e-01 -1.456128899008035660e-02 -1.107431352138519287e-01 2.166603058576583862e-01 -2.358140237629413605e-02 -2.460832446813583374e-01 1.730013787746429443e-01 2.253736853599548340e-01 2.400693893432617188e-01 1.170120164752006531e-01 -5.731214582920074463e-02 1.541251987218856812e-01 3.660716488957405090e-02 1.989392638206481934e-01 -1.410449892282485962e-01 -8.019758760929107666e-02 -7.853857427835464478e-02 1.646604537963867188e-01
1.993291266262531281e-02 6.362891197204589844e-02 1.241033375263214111e-01 2.689386904239654541e-01 -3.383595943450927734e-01 -2.595334947109222412e-01 1.068805232644081116e-01 8.305080980062484741e-02 -2.088420465588569641e-02 1.287861466407775879e-01 -1.080420985817909241e-02 3.921657428145408630e-02 1.201411411166191101e-01 -2.076239585876464844e-01 -1.882690638303756714e-01 -3.290337622165679932e-01 -1.407950669527053833e-01 -8.673945069313049316e-02 1.822952739894390106e-02 2.167136520147323608e-01 -2.743336558341979980e-01 -3.322136355563998222e-03 2.710488438606262207e-01 -1.776882261037826538e-01 -2.317166924476623535e-01 -7.714114338159561157e-02 -7.577084749937057495e-02 -1.197298094630241394e-01 1.082364693284034729e-01 -1.599270999431610107e-01 -1.408170014619827271e-01 3.097359836101531982e-01
-9.070704132318496704e-02 7.735581696033477783e-02 4.064336791634559631e-02 1.880397647619247437e-01 -5.767711251974105835e-02 -6.717915832996368408e-02 7.780532352626323700e-03 -5.174948275089263916e-02 -1.677450984716415405e-01 9.965546429157257080e-03 -2.571230754256248474e-03 -1.038841232657432556e-01 6.999351829290390015e-02 -6.151330471038818359e-02 3.303765356540679932e-01 -3.262261450290679932e-01 1.002282053232192993e-01 1.597927138209342957e-02 -8.337684720754623413e-02 -3.284336030483245850e-01 -1.943802386522293091e-01 -7.733565568923950195e-02 -2.941584587097167969e-02 6.404897570610046387e-02 -1.281260997056961060e-01 1.179352253675460815e-01 -5.256355553865432739e-02 2.747622728347778320e-01 4.323551356792449951e-01 1.108839735388755798e-02 -2.456744015216827393e-01 3.808705806732177734e-01
-4.651732370257377625e-02 -1.486668456345796585e-02 -1.558292210102081299e-01 3.262983858585357666e-01 -2.737841904163360596e-01 -2.167568169534206390e-02 -1.579344570636749268e-01 5.103134363889694214e-02 -6.824726611375808716e-02 2.330380864441394806e-02 -1.422568559646606445e-01 -3.058032989501953125e-01 1.439767479896545410e-01 9.504565596580505371e-02 -7.544340332970023155e-04 -1.705487221479415894e-01 -1.237661838531494141e-01 -8.422543294727802277e-03 -2.022770792245864868e-01 2.888535559177398682e-01 5.024303682148456573e-03 1.639130413532257080e-01 4.694525003433227539e-01 -3.237661123275756836e-01 -4.315409436821937561e-02 3.883283212780952454e-02 -1.640738695859909058e-01 -1.276600956916809082e-01 1.937565952539443970e-01 9.082674235105514526e-02 2.441478706896305084e-02 -3.554851934313774109e-02
1.168423593044281006e-01 1.299044489860534668e-01 -6.059651449322700500e-02 6.358530372381210327e-02 -2.762978971004486084e-01 -4.693326354026794434e-02 -1.281988918781280518e-01 -3.928548470139503479e-02 1.647179573774337769e-01 2.506182193756103516e-01 2.144847437739372253e-02 1.000218316912651062e-01 3.192656636238098145e-01 -2.209336757659912109e-01 2.242943346500396729e-01 9.975318796932697296e-03 1.417136639356613159e-01 1.996377855539321899e-01 -2.790429815649986267e-02 1.479568779468536377e-01 -1.039970815181732178e-01 9.289991855621337891e-02 1.678755134344100952e-01 -3.333940505981445312e-01 -3.593701124191284180e-01 2.575359344482421875e-01 -7.612811028957366943e-02 -1.144670788198709488e-02 2.219183295965194702e-01 -1.539752036333084106e-01 1.703318804502487183e-01 1.375712007284164429e-01
-1.781112141907215118e-02 1.646887063980102539e-01 -1.985846459865570068e-01 1.708797663450241089e-01 -2.642285227775573730e-01 2.871177196502685547e-01 3.004766106605529785e-01 2.051043324172496796e-02 -2.126264721155166626e-01 -2.590171433985233307e-02 -2.672362625598907471e-01 -1.116443574428558350e-01 -5.615698173642158508e-03 -1.444053649902343750e-01 1.421162933111190796e-01 -2.312677353620529175e-01 1.207792907953262329e-01 2.162166126072406769e-02 -1.851154863834381104e-02 6.353261414915323257e-03 -4.122844710946083069e-02 1.576987355947494507e-01 2.073256224393844604e-01 -8.709548041224479675e-03 -1.258763670921325684e-01 -7.434300333261489868e-02 -7.714200764894485474e-02 7.701260503381490707e-03 3.474531769752502441e-01 -3.386783599853515625e-01 1.264532804489135742e-01 2.697624862194061279e-01
-1.031402423977851868e-01 -3.533891588449478149e-02 -2.470627874135971069e-01 3.564182519912719727e-01 -1.815701574087142944e-01 2.327285557985305786e-01 -4.374607466161251068e-03 4.801564663648605347e-02 -2.949948906898498535e-01 1.318994257599115372e-02 -1.938590556383132935e-01 -5.232286080718040466e-02 -1.220243200659751892e-01 -8.961500972509384155e-02 3.314888775348663330e-01 -1.239036992192268372e-01 1.247218102216720581e-01 -3.210381418466567993e-02 -2.420805245637893677e-01 1.945168711245059967e-02 -7.366316020488739014e-02 1.361857205629348755e-01 2.840260565280914307e-01 -2.902973443269729614e-03 -7.107185572385787964e-02 -1.923357695341110229e-01 7.376179099082946777e-02 1.451105922460556030e-01 3.353855311870574951e-01 5.240328237414360046e-02 2.295503169298171997e-01 1.350068747997283936e-01
2.428338378667831421e-01 7.374399900436401367e-02 -2.059832662343978882e-01 2.310248762369155884e-01 -5.415611714124679565e-02 -2.604964375495910645e-01 -2.476048022508621216e-01 1.258657127618789673e-01 -1.810421794652938843e-01 2.238478809595108032e-01 -1.009980738162994385e-01 6.126382946968078613e-02 2.099060267210006714e-01 -4.307940602302551270e-01 1.382595598697662354e-01 6.311181187629699707e-02 3.185840090736746788e-03 1.671298220753669739e-02 6.389116495847702026e-02 -3.611442446708679199e-02 -4.658087622374296188e-03 1.346346437931060791e-01 8.423279225826263428e-02 -5.871259048581123352e-02 -3.160602450370788574e-01 -1.262538582086563110e-01 -2.095225453376770020e-01 1.192724481225013733e-01 1.113971620798110962e-01 -4.226094111800193787e-02 -3.181076645851135254e-01 1.362198740243911743e-01
3.580049797892570496e-02 2.072856873273849487e-01 6.527473032474517822e-02 -8.533988147974014282e-02 -4.635443985462188721e-01 1.997188180685043335e-01 -2.771512567996978760e-01 9.674908965826034546e-02 -1.434170007705688477e-01 -4.253385961055755615e-02 -6.575126945972442627e-02 -3.614852204918861389e-02 9.855926036834716797e-02 -3.377286791801452637e-01 1.319618970155715942e-01 -2.190555781126022339e-01 3.826440498232841492e-02 -4.308419674634933472e-02 -2.139986902475357056e-01 -1.276777386665344238e-01 -1.899414062500000000e-01 -2.850872091948986053e-02 1.525482833385467529e-01 -1.671210527420043945e-01 6.055559217929840088e-02 -1.761860251426696777e-01 3.725375048816204071e-03 -2.465874999761581421e-01 2.201015651226043701e-01 -2.712520956993103027e-01 -5.797212943434715271e-02 1.080389022827148438e-01
1.535503715276718140e-01 2.848521806299686432e-02 -1.663129329681396484e-01 3.792420923709869385e-01 -4.011370241641998291e-01 4.968517273664474487e-02 2.383444085717201233e-02 2.151055186986923218e-01 -1.505223009735345840e-02 1.993842124938964844e-01 -5.538746714591979980e-02 -9.364484995603561401e-02 -6.617445498704910278e-02 4.067964327987283468e-04 2.313665151596069336e-01 -9.120505303144454956e-03 6.088799610733985901e-02 2.580535411834716797e-01 -1.068369820713996887e-01 -2.322189509868621826e-01 -2.154946774244308472e-01 -2.287095785140991211e-01 -6.442988663911819458e-02 1.434841603040695190e-01 -1.605721563100814819e-01 2.320079803466796875e-01 -1.374239027500152588e-01 1.072823256254196167e-01 2.076390534639358521e-01 -5.451536178588867188e-02 -2.608720958232879639e-01 -2.877631597220897675e-02
5.825204774737358093e-02 1.353103760629892349e-02 -7.947374135255813599e-02 3.722438514232635498e-01 -4.268589615821838379e-01 -1.450596153736114502e-01 -2.126106470823287964e-01 -6.584239751100540161e-02 -9.154160320758819580e-02 -1.179900243878364563e-01 7.821235805749893188e-03 -6.836277246475219727e-02 4.351447522640228271e-02 -6.716401129961013794e-02 -1.234750300645828247e-01 3.965402394533157349e-02 1.645264215767383575e-03 1.145650967955589294e-01 7.510206848382949829e-02 -3.480108678340911865e-01 2.534120976924896240e-01 1.307053565979003906e-01 3.771911561489105225e-01 -4.713431000709533691e-03 -1.190566718578338623e-01 3.143907487392425537e-01 -1.560334414243698120e-01 7.912880182266235352e-02 -1.053686514496803284e-01 4.663645103573799133e-02 6.172063201665878296e-02 1.559042334556579590e-01
2.430420070886611938e-01 -8.707822859287261963e-02 -1.427723467350006104e-02 1.222264301031827927e-02 -9.900501370429992676e-02 -1.021860390901565552e-01 6.375249475240707397e-03 1.752601116895675659e-01 -2.396544441580772400e-02 4.924933016300201416e-01 1.894335746765136719e-01 -1.059352755546569824e-01 -1.759358122944831848e-02 -2.603180706501007080e-01 1.254032105207443237e-01 -2.505927383899688721e-01 1.949479430913925171e-01 3.358891233801841736e-02 -1.020248234272003174e-01 -1.276635974645614624e-01 -6.898085772991180420e-02 4.388029500842094421e-02 2.912476956844329834e-01 -3.347715735435485840e-01 -2.933826744556427002e-01 5.899406597018241882e-02 9.634830988943576813e-03 -1.840079724788665771e-01 1.880098432302474976e-01 1.031818315386772156e-01 -6.741777062416076660e-02 4.121825471520423889e-02
1.271647065877914429e-01 1.983975246548652649e-02 -2.313825041055679321e-01 2.657012939453125000e-01 -1.448519825935363770e-01 4.806087613105773926e-01 -6.199291441589593887e-03 1.570005416870117188e-01 -2.210060954093933105e-01 -6.492973119020462036e-02 1.368091627955436707e-02 6.709010154008865356e-02 1.480437219142913818e-01 -5.282068252563476562e-01 2.039449214935302734e-01 -1.571174860000610352e-01 -1.326011214405298233e-02 5.693667382001876831e-02 -1.329063251614570618e-02 5.288260057568550110e-02 -2.204588204622268677e-01 2.036315202713012695e-02 5.640758574008941650e-02 -1.797974407672882080e-01 -2.980414405465126038e-02 -1.231934502720832825e-02 1.574054211378097534e-01 7.078399416059255600e-03 1.544385254383087158e-01 4.821815341711044312e-02 -4.451760277152061462e-02 1.129521057009696960e-01
-1.092257425189018250e-01 7.331761717796325684e-02 -7.361578196287155151e-02 1.764024347066879272e-01 -2.392910122871398926e-01 3.812019824981689453e-01 -9.114935249090194702e-02 1.399310529232025146e-01 -8.854714222252368927e-03 -2.474432587623596191e-01 1.482328325510025024e-01 -2.376953214406967163e-01 -1.202664803713560104e-02 -4.253091216087341309e-01 1.430529952049255371e-01 -1.400163620710372925e-01 -2.217832058668136597e-01 1.777026951313018799e-01 -1.932162046432495117e-02 -6.469250470399856567e-02 -2.286346703767776489e-01 -2.474146150052547455e-02 4.326691478490829468e-02 7.148524280637502670e-03 -3.536513075232505798e-02 -1.232131049036979675e-01 -1.150493994355201721e-01 1.791255772113800049e-01 3.170100450515747070e-01 1.006419658660888672e-01 3.596648201346397400e-02 2.025029361248016357e-01
-5.138251185417175293e-02 -6.182688102126121521e-02 -8.838487416505813599e-02 6.927791237831115723e-02 -3.140948116779327393e-01 3.831605985760688782e-02 -4.534575045108795166e-01 4.157695174217224121e-02 -2.843936085700988770e-01 2.412651665508747101e-02 -1.117959339171648026e-02 -1.741730570793151855e-01 -2.068328671157360077e-02 -6.414062529802322388e-02 1.698536276817321777e-01 -2.778910100460052490e-01 1.225746273994445801e-01 8.792974799871444702e-02 9.208700805902481079e-02 1.601821333169937134e-01 -1.298450231552124023e-01 8.407508023083209991e-03 2.209396064281463623e-01 -4.001914560794830322e-01 -2.011331617832183838e-01 -2.288381196558475494e-02 -8.149584382772445679e-02 5.585162341594696045e-02 3.287494182586669922e-01 -9.251440875232219696e-03 5.173927173018455505e-02 -8.087743818759918213e-02
1.015260629355907440e-02 -1.684489548206329346e-01 1.498051136732101440e-01 2.091872543096542358e-01 -3.307559192180633545e-01 1.129155755043029785e-01 2.718857824802398682e-01 1.776826530694961548e-01 5.221867933869361877e-02 8.558150380849838257e-02 -2.043837159872055054e-01 9.222125262022018433e-02 5.120519548654556274e-02 -1.909096725285053253e-02 4.741136357188224792e-02 8.776263333857059479e-03 -1.645119935274124146e-01 1.386327445507049561e-01 7.836445420980453491e-02 -2.816896885633468628e-02 -5.850048363208770752e-02 -2.886421978473663330e-01 1.858459115028381348e-01 -1.565905511379241943e-01 -3.585980832576751709e-01 1.124600395560264587e-01 -2.741199918091297150e-02 3.178643882274627686e-01 1.629270166158676147e-01 3.207837939262390137e-01 -1.824634224176406860e-01 8.518083393573760986e-02
1.216556802392005920e-01 -9.651517495512962341e-03 -1.144070476293563843e-01 4.705318808555603027e-01 -3.431044220924377441e-01 1.122344806790351868e-01 9.052623994648456573e-03 1.080072596669197083e-01 -1.478394865989685059e-01 2.189981490373611450e-01 5.904952809214591980e-02 -2.774787135422229767e-02 -1.800032407045364380e-01 9.308551251888275146e-02 6.994589418172836304e-02 2.360678277909755707e-02 1.275674849748611450e-01 2.368790954351425171e-01 -1.360736936330795288e-01 -2.731820940971374512e-01 -2.031561583280563354e-01 -2.572901248931884766e-01 -7.105685304850339890e-03 1.903630048036575317e-02 -2.433531284332275391e-01 2.169688344001770020e-01 -8.808471262454986572e-02 1.415656805038452148e-01 1.936675161123275757e-01 8.758141100406646729e-02 -1.806010007858276367e-01 5.157651379704475403e-02
-6.164643540978431702e-02 6.583902984857559204e-02 -8.740010857582092285e-02 5.427179485559463501e-02 -3.360090553760528564e-01 6.982532888650894165e-02 3.234174251556396484e-01 -2.819226309657096863e-02 -1.664194464683532715e-01 2.812972366809844971e-01 -5.487227439880371094e-02 -1.057989746332168579e-01 7.662867754697799683e-02 3.255879506468772888e-02 5.888028442859649658e-02 4.555076733231544495e-02 -1.829223781824111938e-01 3.444738090038299561e-01 5.690233409404754639e-02 -3.897960111498832703e-02 1.481167525053024292e-01 -1.454673409461975098e-01 2.397628128528594971e-01 2.034604921936988831e-02 -4.061690568923950195e-01 -6.212893873453140259e-02 2.597853243350982666e-01 -1.821142584085464478e-01 1.761449426412582397e-01 2.413917183876037598e-01 -1.132493466138839722e-02 8.840592950582504272e-02
1.400277018547058105e-01 -1.401891410350799561e-01 -7.765356451272964478e-02 1.753871291875839233e-01 -3.870682716369628906e-01 2.698430120944976807e-01 -2.529001533985137939e-01 5.492606759071350098e-02 -5.486814677715301514e-02 1.279227584600448608e-01 -9.263121336698532104e-02 -1.000377237796783447e-01 -1.041141971945762634e-01 -2.028007209300994873e-01 9.590049833059310913e-02 -2.675969600677490234e-01 -5.915891006588935852e-02 1.902355998754501343e-01 -1.006316542625427246e-01 2.876887321472167969e-01 -2.085132598876953125e-01 9.204347431659698486e-02 3.340721726417541504e-01 -1.504043936729431152e-01 1.798817664384841919e-01 -1.084172353148460388e-01 -9.133601188659667969e-02 8.225039392709732056e-02 1.321745216846466064e-01 2.556669712066650391e-01 4.997989535331726074e-02 -1.706336438655853271e-02
-1.186677813529968262e-01 3.313080668449401855e-01 6.976178288459777832e-02 3.553989231586456299e-01 -7.090903073549270630e-02 -5.072711780667304993e-02 4.523979499936103821e-02 2.842123061418533325e-02 -1.500124484300613403e-01 2.403960973024368286e-01 1.584241241216659546e-01 -2.315040230751037598e-01 -1.504696998745203018e-02 -2.477236986160278320e-01 -3.406650424003601074e-01 -2.486249804496765137e-01 2.842267975211143494e-02 1.649476736783981323e-01 -1.655863225460052490e-02 -3.734439909458160400e-01 1.006419435143470764e-01 1.032172292470932007e-01 1.050044149160385132e-01 -1.098138540983200073e-01 -5.927207693457603455e-02 3.179920315742492676e-01 -4.471960291266441345e-02 -6.618954986333847046e-02 6.957157701253890991e-02 7.382348924875259399e-02 2.373460866510868073e-02 5.090170353651046753e-02
2.086338251829147339e-01 1.469567865133285522e-01 -4.315951094031333923e-02 1.988818496465682983e-01 -4.901748299598693848e-01 -5.130149424076080322e-02 -3.092331252992153168e-02 1.456642989069223404e-02 2.880412340164184570e-01 9.111280553042888641e-03 -6.841356307268142700e-02 9.826309233903884888e-02 1.422788854688405991e-02 4.909219220280647278e-03 -1.477397382259368896e-01 -1.728942394256591797e-01 -1.247430667281150818e-01 -1.262044161558151245e-01 4.986943304538726807e-02 -7.399769127368927002e-02 3.175041079521179199e-02 -1.720093339681625366e-01 1.827668584883213043e-02 -4.763308167457580566e-02 -4.450083971023559570e-01 -3.559501841664314270e-02 2.880663610994815826e-02 4.870595037937164307e-02 4.086490273475646973e-01 3.206219151616096497e-02 -2.182275354862213135e-01 9.622171521186828613e-02
-1.248563006520271301e-01 1.462638527154922485e-01 3.668824583292007446e-02 2.621720731258392334e-01 -4.326421618461608887e-01 -9.521447122097015381e-02 9.003341943025588989e-02 -4.679299145936965942e-02 2.204233780503273010e-02 2.159726321697235107e-01 -7.015409320592880249e-02 8.766128867864608765e-02 -1.312407702207565308e-01 -4.341293871402740479e-02 4.813957586884498596e-02 -1.706567853689193726e-01 5.560464784502983093e-02 4.121362697333097458e-03 6.912779808044433594e-02 -4.911192506551742554e-02 -2.608659565448760986e-01 3.524321317672729492e-02 2.933574020862579346e-01 -1.929567605257034302e-01 -2.936422228813171387e-01 3.074648678302764893e-01 5.331151187419891357e-02 1.159877050668001175e-02 1.985820531845092773e-01 -1.673921942710876465e-01 -3.374896571040153503e-02 -3.477012217044830322e-01
1.045805811882019043e-01 1.616713851690292358e-01 7.672167848795652390e-03 1.285038590431213379e-01 -3.227893114089965820e-01 2.363305687904357910e-01 4.661722853779792786e-02 1.181064322590827942e-01 -8.828665316104888916e-02 9.651977568864822388e-02 2.823524363338947296e-02 3.499991819262504578e-02 -1.867938190698623657e-01 -3.420279622077941895e-01 6.625173240900039673e-02 -1.692466735839843750e-01 -3.470065072178840637e-02 2.133649736642837524e-01 -1.254192274063825607e-02 -1.461162269115447998e-01 -7.321582734584808350e-02 9.002643078565597534e-02 -2.125153392553329468e-01 -2.440409213304519653e-01 -2.365254759788513184e-01 1.233495995402336121e-01 -3.551669120788574219e-01 2.037278562784194946e-01 4.266380891203880310e-02 -2.360763251781463623e-01 -1.536163836717605591e-01 2.444705516099929810e-01
-2.389070093631744385e-01 3.054866194725036621e-01 -2.514962852001190186e-01 3.076631128787994385e-01 -2.957346737384796143e-01 -1.736863516271114349e-02 -7.457619160413742065e-02 8.175872266292572021e-02 7.631079852581024170e-02 1.937326639890670776e-01 -1.024304423481225967e-03 -2.929565906524658203e-01 6.257594376802444458e-02 -1.286107301712036133e-01 -9.141367673873901367e-02 -2.695455849170684814e-01 1.272393912076950073e-01 1.471919566392898560e-01 -1.489342749118804932e-01 -2.077382355928421021e-01 -1.476544141769409180e-01 1.274089366197586060e-01 1.176595836877822876e-01 1.218311935663223267e-01 -2.731138169765472412e-01 2.425027042627334595e-01 1.279721260070800781e-01 1.783526092767715454e-01 5.466627702116966248e-02 -2.470246516168117523e-02 -4.013627022504806519e-02 -6.581163406372070312e-02
2.235237509012222290e-02 -8.656988292932510376e-02 6.388092041015625000e-02 -1.702286489307880402e-02 -2.047941833734512329e-01 1.572137326002120972e-01 -4.866877943277359009e-02 -2.119214385747909546e-01 -1.303036957979202271e-01 -3.890645503997802734e-02 2.183460146188735962e-01 -8.977295458316802979e-02 2.771891653537750244e-01 -2.375507950782775879e-01 -8.757604658603668213e-02 -8.486445993185043335e-02 1.134860590100288391e-01 4.199568629264831543e-01 -1.847917139530181885e-01 -4.190340265631675720e-02 -2.009069919586181641e-01 -5.399671196937561035e-02 3.420557379722595215e-01 -4.867176711559295654e-02 -1.439140588045120239e-01 1.602767556905746460e-01 1.789628267288208008e-01 1.952669471502304077e-01 1.175659224390983582e-01 1.330299526453018188e-01 -3.095504343509674072e-01 1.401515752077102661e-01
-1.726339906454086304e-01 3.971544280648231506e-02 3.127205744385719299e-02 2.855067253112792969e-01 -1.141977682709693909e-01 4.646083712577819824e-02 -1.171665862202644348e-01 6.310814619064331055e-02 -3.382212296128273010e-02 3.237706720829010010e-01 -1.599675714969635010e-01 3.409441187977790833e-02 3.816787898540496826e-02 -2.244153767824172974e-01 -6.397821009159088135e-02 -3.918507397174835205e-01 -6.082246080040931702e-02 2.357184141874313354e-02 -3.441431373357772827e-02 1.726681143045425415e-01 2.218302572146058083e-03 -1.507086772471666336e-02 3.333395719528198242e-01 5.404531583189964294e-02 -3.665691614151000977e-01 -1.195868849754333496e-01 1.983957588672637939e-01 -5.652583763003349304e-02 1.240956485271453857e-01 3.390324115753173828e-01 -7.076000422239303589e-02 1.869054138660430908e-01
-1.649141460657119751e-01 6.596869975328445435e-02 1.577317342162132263e-02 2.163255363702774048e-01 -3.642276227474212646e-01 1.064456552267074585e-01 -4.683094844222068787e-02 1.106463596224784851e-01 -1.187317818403244019e-01 -5.104266479611396790e-02 -1.906955689191818237e-01 -2.058697864413261414e-02 -2.151211053133010864e-01 -2.929754257202148438e-01 -1.187265571206808090e-02 -1.701989620923995972e-01 -5.288878828287124634e-02 2.025646567344665527e-01 3.726566955447196960e-02 3.178793489933013916e-01 -5.189250409603118896e-02 2.922586798667907715e-01 7.165016233921051025e-02 1.682944744825363159e-01 -2.777892649173736572e-01 7.812752388417720795e-03 -4.941244050860404968e-02 -1.368422154337167740e-02 4.310770034790039062e-01 8.989361673593521118e-02 -5.933486297726631165e-02 5.612725019454956055e-02
2.195915021002292633e-02 3.078999370336532593e-02 6.392821669578552246e-02 1.254159808158874512e-01 -5.653531551361083984e-01 9.154981374740600586e-02 -2.008933387696743011e-02 1.757561862468719482e-01 -9.132216125726699829e-02 -1.033819615840911865e-01 -1.074906140565872192e-01 -2.038516104221343994e-01 7.666732370853424072e-02 2.056015096604824066e-02 4.496828839182853699e-02 -2.288692146539688110e-01 -2.148573659360408783e-02 4.042297974228858948e-02 -2.818517386913299561e-01 2.983039915561676025e-01 -1.333272550255060196e-02 -5.461209639906883240e-02 1.953065544366836548e-01 -2.187744528055191040e-01 -1.491300910711288452e-01 1.534414887428283691e-01 -1.311239451169967651e-01 -2.241084128618240356e-01 -3.756125271320343018e-02 -3.090980648994445801e-01 1.104592578485608101e-03 1.294952780008316040e-01
-1.879967153072357178e-01 -8.069654554128646851e-02 1.538288742303848267e-01 6.782513111829757690e-02 -2.297121733427047729e-01 3.050265312194824219e-01 -1.422140151262283325e-01 -6.921073794364929199e-02 1.228094995021820068e-01 1.936120688915252686e-01 3.133003711700439453e-01 -1.365944743156433105e-01 2.853729426860809326e-01 -1.576609611511230469e-01 1.216548159718513489e-01 -6.786986440420150757e-02 -5.163249373435974121e-02 1.253480166196823120e-01 -7.662655413150787354e-02 6.187026575207710266e-02 3.085833489894866943e-01 6.016692495904862881e-04 3.678224682807922363e-01 -1.985472440719604492e-01 -7.816149294376373291e-02 -1.611070483922958374e-01 4.023811221122741699e-02 6.459272652864456177e-02 3.335473537445068359e-01 5.387375876307487488e-02 -5.902641639113426208e-02 1.022815480828285217e-01
1.164708472788333893e-02 -1.459598839282989502e-01 -7.021045684814453125e-02 2.944392263889312744e-01 -2.211477309465408325e-01 -9.646103531122207642e-02 1.526369154453277588e-01 9.102895855903625488e-02 -1.023560836911201477e-01 3.448392450809478760e-01 -1.847106963396072388e-01 -1.728053018450737000e-02 2.060678005218505859e-01 -8.255226165056228638e-02 3.658605739474296570e-02 -9.514139592647552490e-02 -1.269271373748779297e-01 -2.119893953204154968e-02 8.509199135005474091e-03 -2.788092494010925293e-01 -1.799021512269973755e-01 -2.626101076602935791e-01 2.318070828914642334e-01 3.382393345236778259e-02 -2.672221958637237549e-01 -3.120133839547634125e-02 1.859732866287231445e-01 1.269310116767883301e-01 1.796736568212509155e-01 3.810697495937347412e-01 -1.260306388139724731e-01 8.142706751823425293e-02
-1.633231192827224731e-01 -9.520434588193893433e-02 -4.637204110622406006e-02 1.061476767063140869e-01 -3.146477341651916504e-01 1.601650416851043701e-01 1.993023604154586792e-01 4.240573942661285400e-02 -1.324927359819412231e-01 2.859904430806636810e-02 3.317721933126449585e-02 -1.251892596483230591e-01 5.488766729831695557e-02 -3.895744979381561279e-01 1.434609740972518921e-01 -1.530341897159814835e-02 -1.336723566055297852e-01 -1.665638834238052368e-01 -3.157513216137886047e-02 -9.322430938482284546e-02 1.358923316001892090e-01 -3.627325296401977539e-01 3.732711374759674072e-01 -9.096317924559116364e-03 -1.125513762235641479e-02 1.985461264848709106e-01 1.916409581899642944e-01 3.241043388843536377e-01 1.009315624833106995e-01 3.733329102396965027e-02 8.030251413583755493e-02 1.726987510919570923e-01
7.780467718839645386e-02 7.173564285039901733e-02 -3.167513608932495117e-01 1.811667829751968384e-01 -2.379058152437210083e-01 2.909390330314636230e-01 6.059408932924270630e-02 -2.523071765899658203e-01 -2.013650089502334595e-01 -2.376389652490615845e-01 2.634934782981872559e-01 -1.946989297866821289e-01 3.507731556892395020e-01 -1.827234178781509399e-01 9.341164678335189819e-02 -1.349864453077316284e-01 -4.632887989282608032e-02 1.383500248193740845e-01 -1.015086323022842407e-01 -1.978359818458557129e-01 -9.150832146406173706e-02 9.877301007509231567e-02 -6.649655103683471680e-02 8.937858790159225464e-02 -1.520222425460815430e-01 5.774388462305068970e-02 -2.140556871891021729e-01 -1.663609780371189117e-02 1.840444207191467285e-01 -5.104259774088859558e-02 2.303316490724682808e-03 2.214585542678833008e-01
3.983447253704071045e-01 -2.694513835012912750e-02 -1.857057362794876099e-01 -4.559501260519027710e-02 -3.362835049629211426e-01 -6.918171793222427368e-02 8.411667495965957642e-02 -4.123097751289606094e-03 -2.239426970481872559e-01 2.734239995479583740e-01 7.185849547386169434e-02 -2.100841253995895386e-01 -1.015349477529525757e-01 -3.022325932979583740e-01 1.376720219850540161e-01 -2.571447789669036865e-01 5.334776639938354492e-02 -1.995500326156616211e-01 9.377618879079818726e-02 5.249799042940139771e-02 2.470338344573974609e-01 8.498457819223403931e-02 2.387444674968719482e-01 -1.557612121105194092e-01 -3.046507388353347778e-02 4.216920584440231323e-02 2.262916043400764465e-02 -1.754960864782333374e-01 2.601726353168487549e-01 -4.526286199688911438e-02 -9.409085661172866821e-02 -4.230769351124763489e-02
2.037620395421981812e-01 1.422915309667587280e-01 1.471689790487289429e-01 2.326783388853073120e-01 -4.020960032939910889e-01 -7.723626494407653809e-02 -1.565593876875936985e-03 6.212112680077552795e-02 -1.298103667795658112e-02 1.389035582542419434e-01 1.824028044939041138e-01 1.780920922756195068e-01 1.955068409442901611e-01 -2.044070512056350708e-01 2.121122628450393677e-01 -1.279994845390319824e-01 1.787667274475097656e-01 -6.058725342154502869e-02 -2.818500995635986328e-01 5.939569324254989624e-02 -1.481435000896453857e-01 8.503131568431854248e-02 3.506649732589721680e-01 -1.875923573970794678e-01 -9.472568333148956299e-02 -6.596828997135162354e-02 -9.598991274833679199e-02 -5.947370827198028564e-02 3.427039980888366699e-01 3.100595250725746155e-02 1.175478771328926086e-01 -2.944596111774444580e-02
8.812750689685344696e-03 7.378777861595153809e-02 2.231778055429458618e-01 3.625673949718475342e-01 -3.200185000896453857e-01 1.089719533920288086e-01 -5.667598918080329895e-02 1.834393665194511414e-02 -1.096572279930114746e-01 -9.156937152147293091e-02 1.365814264863729477e-02 7.551600784063339233e-02 1.804561167955398560e-01 -3.484914898872375488e-01 2.911926014348864555e-03 -2.968283295631408691e-01 3.114659897983074188e-02 1.002236902713775635e-01 8.388366550207138062e-02 -1.358876675367355347e-01 1.785922348499298096e-01 2.206715494394302368e-01 -9.371442720293998718e-03 -1.851057112216949463e-01 1.203223988413810730e-01 4.092794060707092285e-01 -6.889969110488891602e-02 9.251666069030761719e-02 -5.084825679659843445e-03 4.146630689501762390e-02 -9.941935539245605469e-02 2.618598937988281250e-01
1.230232268571853638e-01 -1.115324273705482483e-01 -3.041845001280307770e-02 2.429792657494544983e-02 -2.386698871850967407e-01 -1.841030120849609375e-01 -1.357169300317764282e-01 -4.392419010400772095e-02 -7.142550498247146606e-02 4.635907709598541260e-01 -1.886971667408943176e-02 -2.574723362922668457e-01 1.428972929716110229e-01 -1.409929692745208740e-01 7.181799411773681641e-02 -1.920164823532104492e-01 1.072842106223106384e-01 3.781595081090927124e-02 -2.822363749146461487e-03 4.882614687085151672e-02 8.925661444664001465e-02 1.398831009864807129e-01 3.432043492794036865e-01 -2.949625253677368164e-01 -3.654878437519073486e-01 1.629379689693450928e-01 7.624043617397546768e-03 -2.439008802175521851e-01 -1.030381768941879272e-02 1.064502596855163574e-01 4.346501082181930542e-03 -1.091829985380172729e-01
2.100166492164134979e-02 -4.065100103616714478e-03 1.213908195495605469e-01 1.600961238145828247e-01 -2.201417237520217896e-01 2.195848822593688965e-01 -8.773478120565414429e-02 -1.291254907846450806e-01 -1.455081254243850708e-01 -1.018785592168569565e-02 1.719641238451004028e-01 3.333924412727355957e-01 2.151111662387847900e-01 -3.112066686153411865e-01 2.083345800638198853e-01 -2.482859641313552856e-01 -1.350361201912164688e-02 -4.111202433705329895e-02 -1.573634743690490723e-01 -1.375708431005477905e-01 -5.005091801285743713e-02 2.036638185381889343e-02 3.772419095039367676e-01 1.177811324596405029e-01 -2.196306586265563965e-01 6.324478238821029663e-02 7.145779579877853394e-02 -1.742416769266128540e-01 2.808123230934143066e-01 4.631334170699119568e-02 -6.195677816867828369e-02 -2.252700179815292358e-01
1.136913001537322998e-01 4.794667661190032959e-02 -1.797459125518798828e-01 1.568550243973731995e-02 -1.651659458875656128e-01 -7.698005437850952148e-02 -9.566158056259155273e-02 -5.347729194909334183e-03 -3.183476254343986511e-02 1.391309201717376709e-01 -6.885040551424026489e-02 3.390543861314654350e-03 -7.346741110086441040e-02 -4.708713889122009277e-01 4.277175292372703552e-02 1.964947767555713654e-02 3.033801019191741943e-01 -1.346488893032073975e-01 -1.682269573211669922e-02 4.939960688352584839e-02 -4.473516345024108887e-02 1.382232010364532471e-01 2.313439399003982544e-01 -4.797596633434295654e-01 -1.916248351335525513e-01 1.195672005414962769e-01 1.632710248231887817e-01 -8.944953978061676025e-02 2.915570437908172607e-01 1.766067296266555786e-01 -1.761873364448547363e-01 6.912167370319366455e-02
2.035126239061355591e-01 3.948794305324554443e-02 1.450235117226839066e-02 3.529397547245025635e-01 -2.369638532400131226e-01 -6.570782512426376343e-02 -1.046571284532546997e-01 -1.501329094171524048e-01 -3.935230150818824768e-02 2.472985535860061646e-01 6.768903136253356934e-02 -1.604384332895278931e-01 1.234043613076210022e-01 -2.637466788291931152e-02 -1.067067906260490417e-01 -2.936857640743255615e-01 5.516263470053672791e-02 -3.272676095366477966e-02 -1.582047045230865479e-01 -5.258614569902420044e-02 2.475908957421779633e-02 -5.012984201312065125e-02 3.636167943477630615e-01 4.606376588344573975e-02 -4.268964827060699463e-01 1.837682127952575684e-01 1.182039529085159302e-01 1.044885367155075073e-01 -1.443697810173034668e-01 -1.213228628039360046e-01 -2.898725569248199463e-01 -4.280621930956840515e-02
1.884470283985137939e-01 -5.917590856552124023e-02 -2.210398316383361816e-01 1.583891808986663818e-01 -2.847459614276885986e-01 2.709195017814636230e-01 1.637147068977355957e-01 8.700478076934814453e-02 -2.892819046974182129e-01 8.670783787965774536e-02 9.059765189886093140e-02 -1.866636276245117188e-01 -1.341527998447418213e-01 -1.166452467441558838e-01 3.549762070178985596e-02 -1.703067868947982788e-02 3.723454102873802185e-02 1.049996241927146912e-01 -4.363224282860755920e-02 1.911880970001220703e-01 -1.379021108150482178e-01 1.155087128281593323e-01 1.744850277900695801e-01 -3.470935225486755371e-01 -1.175797656178474426e-01 7.975659333169460297e-03 1.689978986978530884e-01 6.792898289859294891e-03 2.329328656196594238e-01 -3.271134197711944580e-01 -1.890060454607009888e-01 -2.390774488449096680e-01
-1.774069517850875854e-01 1.948454827070236206e-01 1.344923973083496094e-01 2.973559200763702393e-01 -1.992180198431015015e-01 9.573764353990554810e-02 1.642296276986598969e-02 5.232410877943038940e-02 4.626690223813056946e-02 2.504270672798156738e-01 -2.305598407983779907e-01 -1.025770083069801331e-01 1.411263830959796906e-02 -1.918676644563674927e-01 2.133324183523654938e-02 -1.665817648172378540e-01 -8.011991530656814575e-02 1.534049957990646362e-01 1.234713569283485413e-01 1.605543494224548340e-01 1.640861779451370239e-01 2.968587167561054230e-02 1.969437301158905029e-01 3.025722205638885498e-01 -2.851652801036834717e-01 3.118827240541577339e-03 -1.012076251208782196e-02 -2.055445164442062378e-01 3.145118951797485352e-01 3.057875633239746094e-01 -1.288357526063919067e-01 1.289229094982147217e-01
9.079332649707794189e-02 3.393545448780059814e-01 1.657440513372421265e-01 1.639718562364578247e-01 -1.186994537711143494e-01 -1.470593810081481934e-01 -1.015587821602821350e-01 1.410932391881942749e-01 -1.685509085655212402e-01 -1.217195484787225723e-02 1.800837516784667969e-01 -1.620810776948928833e-01 7.068175077438354492e-02 -1.445657610893249512e-01 4.274770915508270264e-01 1.126883029937744141e-01 -1.429677754640579224e-01 1.345971226692199707e-01 -7.382768392562866211e-02 -1.535239219665527344e-01 1.046098023653030396e-01 -1.948062181472778320e-01 2.676486372947692871e-01 -2.310298830270767212e-01 -2.100007832050323486e-01 -9.003630280494689941e-02 -2.666654065251350403e-02 1.467731297016143799e-01 1.304513812065124512e-01 7.358969002962112427e-02 -2.913491427898406982e-01 1.563777029514312744e-01
1.491350978612899780e-01 -3.874011337757110596e-02 2.786622755229473114e-02 2.320916652679443359e-01 -2.310802340507507324e-01 4.539481550455093384e-02 3.106645122170448303e-02 1.540567632764577866e-02 6.250092387199401855e-02 3.793136775493621826e-01 2.190003693103790283e-01 1.065547671169042587e-02 1.667912453413009644e-01 -2.137543857097625732e-01 2.815334498882293701e-01 9.389044344425201416e-02 3.961690515279769897e-02 2.416227012872695923e-01 -1.982557587325572968e-02 1.179773360490798950e-02 -7.048622518777847290e-02 2.239218205213546753e-01 1.280541419982910156e-01 -3.718541562557220459e-01 -2.504713237285614014e-01 2.269295305013656616e-01 -1.125835105776786804e-01 2.558723278343677521e-02 2.494717687368392944e-01 -1.774798184633255005e-01 2.275273203849792480e-02 -1.241988986730575562e-01
1.143592968583106995e-01 -9.556949883699417114e-02 -9.559449553489685059e-02 1.391823738813400269e-01 -1.855991631746292114e-01 3.255003131926059723e-03 7.119061797857284546e-02 -6.335338111966848373e-03 -1.857926547527313232e-01 3.777350485324859619e-01 -6.884870678186416626e-02 -8.196569234132766724e-02 1.833699494600296021e-01 7.940563559532165527e-02 1.908661723136901855e-01 -7.118125259876251221e-02 -1.684489697217941284e-01 9.376612305641174316e-02 1.114765554666519165e-01 -3.988157808780670166e-01 -1.249097380787134171e-02 -1.349036693572998047e-01 1.959014087915420532e-01 -1.889537274837493896e-01 -2.443160116672515869e-01 1.391972899436950684e-01 -1.510308831930160522e-01 2.120918482542037964e-01 1.488197445869445801e-01 3.940447270870208740e-01 -1.123359352350234985e-01 4.053791984915733337e-02
9.212509728968143463e-03 -1.753413863480091095e-02 7.834726572036743164e-02 2.040589004755020142e-01 -5.366830229759216309e-01 -4.616187140345573425e-02 2.063914090394973755e-01 1.010872349143028259e-01 -8.149053156375885010e-02 2.286798506975173950e-02 -1.896738857030868530e-01 -2.302682250738143921e-01 9.683910757303237915e-02 -1.045699268579483032e-01 -9.942687302827835083e-02 3.300406411290168762e-02 2.134444713592529297e-01 3.534432649612426758e-01 8.595122955739498138e-03 -2.085303068161010742e-01 -2.408016622066497803e-01 -1.970515996217727661e-01 -4.210950434207916260e-02 -5.139920860528945923e-02 -2.244654297828674316e-01 -2.728328807279467583e-03 1.161603070795536041e-02 4.143683612346649170e-02 2.501523196697235107e-01 -1.079544275999069214e-01 -6.866914033889770508e-02 1.869318038225173950e-01
1.986845284700393677e-01 5.248619243502616882e-02 -7.411374151706695557e-02 2.882116734981536865e-01 -4.369391798973083496e-01 -7.225872576236724854e-02 1.677424907684326172e-01 -7.894678413867950439e-02 -1.087713539600372314e-01 2.034489065408706665e-02 -1.247848272323608398e-01 -3.562473356723785400e-01 1.882214993238449097e-01 -2.961741760373115540e-02 -1.335523575544357300e-01 -1.803434938192367554e-01 -1.603917963802814484e-02 1.060966551303863525e-01 1.113025322556495667e-01 2.840582728385925293e-01 2.567974291741847992e-02 1.547158956527709961e-01 5.423622950911521912e-02 7.310817390680313110e-02 -1.290396302938461304e-01 2.816243469715118408e-01 -2.074277698993682861e-01 6.536082178354263306e-02 4.162831231951713562e-02 1.446218341588973999e-01 -1.997929960489273071e-01 2.323988229036331177e-01
-5.009016767144203186e-02 1.414915025234222412e-01 -6.020424142479896545e-02 7.833136618137359619e-02 -1.573769003152847290e-01 3.479522764682769775e-01 5.919993668794631958e-02 -1.403138488531112671e-01 -1.257177442312240601e-01 4.707472398877143860e-02 -6.463366746902465820e-02 -1.431086510419845581e-01 2.746687829494476318e-01 -3.401758372783660889e-01 9.878422319889068604e-02 -3.117564879357814789e-02 -2.035960108041763306e-01 1.262524873018264771e-01 3.033019974827766418e-02 -2.090540528297424316e-02 3.965562582015991211e-01 1.215020492672920227e-01 1.982246637344360352e-01 -1.510602384805679321e-01 -2.441500574350357056e-01 -1.514886617660522461e-01 -1.302209943532943726e-01 -3.731521964073181152e-02 2.938031554222106934e-01 -2.568272650241851807e-01 3.739704936742782593e-02 -8.149776607751846313e-02
9.984417259693145752e-02 2.227060794830322266e-01 1.493185460567474365e-01 2.763119637966156006e-01 -3.977393507957458496e-01 1.526300702244043350e-02 -9.593767672777175903e-02 -3.134443238377571106e-02 1.290391385555267334e-01 1.218154653906822205e-01 1.514554023742675781e-01 -4.235891997814178467e-02 -4.234463721513748169e-02 -9.076575189828872681e-02 1.403038948774337769e-01 -3.246764540672302246e-01 4.745798930525779724e-02 2.277774959802627563e-01 1.936889439821243286e-02 -4.416408240795135498e-01 1.496376004070043564e-02 -5.607470870018005371e-02 5.862126871943473816e-02 8.655480295419692993e-02 -2.835106849670410156e-01 1.624135226011276245e-01 1.761798113584518433e-01 7.917404919862747192e-02 1.934937536716461182e-01 -1.448680162429809570e-01 -3.544595092535018921e-02 -1.192383393645286560e-01
-1.167343258857727051e-01 -8.504137396812438965e-03 2.292647399008274078e-02 4.591670632362365723e-01 -3.091799318790435791e-01 -2.376821357756853104e-03 -8.386068791151046753e-02 -2.369647175073623657e-01 -2.842526137828826904e-01 9.084113687276840210e-02 -1.230058819055557251e-01 -2.612877488136291504e-01 -2.182164341211318970e-01 -5.423843488097190857e-02 2.679618075489997864e-02 -1.501682400703430176e-01 4.455231875181198120e-02 -8.376408368349075317e-02 5.105706676840782166e-02 -1.961774975061416626e-01 9.885228238999843597e-03 1.630304455757141113e-01 2.586944401264190674e-01 -1.163442712277173996e-02 -1.726992875337600708e-01 1.324346363544464111e-01 -3.153768777847290039e-01 2.098059207201004028e-01 -4.459913074970245361e-02 -1.711014807224273682e-01 3.805330023169517517e-02 -4.989373683929443359e-02
-9.601221978664398193e-02 2.615814842283725739e-02 -1.626422256231307983e-01 -5.172109976410865784e-02 -4.757792055606842041e-01 2.098607085645198822e-02 1.261356621980667114e-01 -1.490354984998703003e-01 -1.701732575893402100e-01 1.671899259090423584e-01 -4.020919278264045715e-02 9.839186072349548340e-02 1.701461225748062134e-01 1.517125405371189117e-02 -1.085137352347373962e-01 -3.979676216840744019e-02 4.163787886500358582e-02 3.623183369636535645e-01 3.120669163763523102e-02 -1.916199177503585815e-02 -2.682341635227203369e-02 1.060913726687431335e-01 1.983814686536788940e-01 1.568370312452316284e-02 -6.130975671112537384e-03 1.198631003499031067e-01 6.048418208956718445e-02 2.321763336658477783e-01 4.871600568294525146e-01 -5.304242298007011414e-02 -2.742188870906829834e-01 -1.098409444093704224e-01
9.656485915184020996e-02 -5.171819776296615601e-02 -7.409434299916028976e-03 5.292801186442375183e-02 -2.434148639440536499e-01 2.939875125885009766e-01 2.138591259717941284e-01 8.214855939149856567e-02 -2.307371348142623901e-01 -5.559238418936729431e-02 -2.746348679065704346e-01 -1.072312444448471069e-01 1.601945757865905762e-01 -4.144963324069976807e-01 2.631526067852973938e-02 -3.197059035301208496e-01 -2.512175962328910828e-02 -1.259488146752119064e-02 -7.806548476219177246e-02 3.334743902087211609e-02 1.465040594339370728e-01 7.145379483699798584e-02 1.295481920242309570e-01 9.855120629072189331e-02 -1.544786095619201660e-01 4.497409611940383911e-02 -1.698611527681350708e-01 -9.944653138518333435e-03 4.052758216857910156e-01 -1.819098442792892456e-01 1.645035445690155029e-01 5.526850372552871704e-02
-3.047768473625183105e-01 3.532168567180633545e-01 -1.793053597211837769e-01 3.814694881439208984e-01 -1.687421351671218872e-01 6.079315021634101868e-02 2.125173807144165039e-02 5.615318194031715393e-02 3.148493543267250061e-02 1.516437083482742310e-01 1.821545660495758057e-01 -1.892146766185760498e-01 7.958819717168807983e-02 -1.107813715934753418e-01 -6.867264211177825928e-02 -1.125642061233520508e-01 1.452994048595428467e-01 6.649409234523773193e-02 -2.457700483500957489e-02 -1.647563278675079346e-01 -7.892851531505584717e-02 2.155383974313735962e-01 1.812493354082107544e-01 7.408947497606277466e-02 -2.771954238414764404e-01 3.579614758491516113e-01 1.173073202371597290e-01 2.109247297048568726e-01 1.306637674570083618e-01 -8.210795372724533081e-02 -6.775584071874618530e-02 -6.327208131551742554e-02
2.647458016872406006e-01 1.271360367536544800e-01 -3.391177579760551453e-02 2.552003562450408936e-01 -8.584721386432647705e-02 -1.089954003691673279e-01 6.470178067684173584e-02 -1.335270106792449951e-01 8.752366900444030762e-02 -2.646139822900295258e-02 2.058503925800323486e-01 -5.715243890881538391e-02 1.176711544394493103e-02 -2.943485677242279053e-01 2.890470325946807861e-01 -7.004543393850326538e-02 1.135117784142494202e-01 1.600289195775985718e-01 -3.207179903984069824e-01 1.477873176336288452e-01 1.909107416868209839e-01 1.278194934129714966e-01 2.845005393028259277e-01 -1.623964607715606689e-01 -2.235353887081146240e-01 1.693239957094192505e-01 1.143648028373718262e-01 1.005438715219497681e-01 3.273858428001403809e-01 -1.023335382342338562e-01 7.235050946474075317e-02 1.701747030019760132e-01
1.997200697660446167e-01 -1.078287325799465179e-02 2.289750725030899048e-01 2.286186963319778442e-01 -1.657336652278900146e-01 2.230690047144889832e-02 2.432164177298545837e-02 1.952921599149703979e-01 6.578547507524490356e-02 3.828787058591842651e-02 -8.019722253084182739e-02 2.316329926252365112e-01 2.728350758552551270e-01 -8.721702545881271362e-02 2.281755208969116211e-01 -1.102656424045562744e-01 -1.289102733135223389e-01 2.093776613473892212e-01 -1.736689358949661255e-01 1.771432161331176758e-02 1.925613358616828918e-02 2.997435629367828369e-01 4.720680117607116699e-01 -1.944418996572494507e-01 -1.774014830589294434e-01 -4.319455847144126892e-02 1.195824742317199707e-01 -8.677439391613006592e-02 1.870182901620864868e-01 1.106448844075202942e-01 -1.687785983085632324e-01 6.148644536733627319e-02
1.183266043663024902e-01 1.493745446205139160e-01 7.808570284396409988e-03 5.738507509231567383e-01 -2.323095202445983887e-01 7.682995405048131943e-03 -1.113046109676361084e-01 -2.267113141715526581e-02 -2.237703800201416016e-01 1.921852380037307739e-01 1.915043592453002930e-02 4.961428046226501465e-02 2.165056169033050537e-01 -5.077040195465087891e-02 -3.419928625226020813e-02 -2.437609732151031494e-01 2.159036695957183838e-01 3.312282860279083252e-01 -1.408834904432296753e-01 -9.447948634624481201e-02 -1.007071956992149353e-01 -2.489084303379058838e-01 1.173550784587860107e-01 7.326916605234146118e-02 -1.349328756332397461e-01 6.162644922733306885e-02 -3.955908864736557007e-02 4.160714149475097656e-02 1.079142987728118896e-01 -5.554199963808059692e-02 -1.077175065875053406e-01 -1.988463401794433594e-01
5.594946444034576416e-02 8.592974394559860229e-02 2.443774640560150146e-01 3.970068320631980896e-02 -4.785370528697967529e-01 1.259372383356094360e-02 -7.411104440689086914e-02 7.094682008028030396e-02 -9.831573814153671265e-02 3.103775382041931152e-01 -5.187924578785896301e-02 -1.421702653169631958e-01 8.970817923545837402e-02 -7.047241181135177612e-02 1.447818577289581299e-01 -2.264872491359710693e-01 -1.232276763767004013e-02 4.305903986096382141e-02 -7.413652539253234863e-02 1.424037069082260132e-01 3.409799933433532715e-02 2.699390053749084473e-01 3.689916431903839111e-02 4.011281579732894897e-02 -1.006928086280822754e-01 1.811617314815521240e-01 -1.917050033807754517e-01 1.404190659523010254e-01 -1.868765987455844879e-02 9.554705023765563965e-02 -3.483735918998718262e-01 3.732020854949951172e-01
6.412445008754730225e-02 -8.348782546818256378e-03 5.222862958908081055e-02 2.064163684844970703e-01 -4.907088875770568848e-01 5.307555943727493286e-02 -8.952689915895462036e-02 -1.099395975470542908e-01 -2.136189304292201996e-02 -1.257227808237075806e-01 -1.859142035245895386e-01 1.086578145623207092e-01 5.915382504463195801e-02 -9.174059331417083740e-02 -1.964356005191802979e-01 -2.183530479669570923e-01 -1.798102110624313354e-01 -1.870018541812896729e-01 -2.005120553076267242e-02 2.573031187057495117e-02 -1.021783500909805298e-01 -1.686732172966003418e-01 1.963799297809600830e-01 -5.570714920759201050e-02 -1.806752532720565796e-01 2.579152584075927734e-02 -3.419369757175445557e-01 -2.242763638496398926e-01 3.268989026546478271e-01 -1.048100367188453674e-01 -1.433817595243453979e-01 1.951775699853897095e-01
-5.641151219606399536e-02 6.613984704017639160e-02 -5.865447595715522766e-02 2.701945304870605469e-01 -2.078719139099121094e-01 -1.152993664145469666e-01 -1.146312281489372253e-01 -2.571322321891784668e-01 -4.232249557971954346e-01 1.090799495577812195e-01 8.071445673704147339e-02 -2.413528263568878174e-01 2.147299237549304962e-03 6.800255924463272095e-02 -5.091001838445663452e-02 -1.714904308319091797e-01 -1.381427608430385590e-02 2.164224535226821899e-02 -2.100062668323516846e-01 -1.317228823900222778e-01 -6.155966222286224365e-02 9.836906939744949341e-02 2.119053527712821960e-02 -2.819556891918182373e-01 -2.629564106464385986e-01 1.173230260610580444e-01 -4.780134856700897217e-01 4.285553097724914551e-02 1.006773561239242554e-01 -2.099229581654071808e-02 2.433192916214466095e-02 -8.878327906131744385e-02
6.464104354381561279e-02 -6.245005875825881958e-03 -2.835380733013153076e-01 6.734654307365417480e-02 -1.534442454576492310e-01 1.785932183265686035e-01 -4.623769596219062805e-02 1.946418732404708862e-02 -2.112189680337905884e-01 -1.024987399578094482e-01 -2.798545956611633301e-01 3.185810521245002747e-02 1.175054609775543213e-01 -4.365703463554382324e-01 8.355841971933841705e-03 -5.240919440984725952e-02 -7.133450359106063843e-02 2.624852061271667480e-01 9.024453908205032349e-02 -1.662753522396087646e-01 5.422830954194068909e-02 -9.497373551130294800e-02 3.552666902542114258e-01 8.524001389741897583e-02 -1.473551094532012939e-01 -2.162143886089324951e-01 1.211611703038215637e-01 -1.283491961658000946e-02 3.286465406417846680e-01 -9.452521055936813354e-02 5.507611483335494995e-02 2.296116054058074951e-01
2.231217026710510254e-01 3.182964920997619629e-01 1.082088276743888855e-01 5.131508111953735352e-01 -1.300986111164093018e-01 -1.298138201236724854e-01 -8.191683329641819000e-03 -2.330591976642608643e-01 -1.451596170663833618e-01 1.352819800376892090e-01 -1.537844389677047729e-01 -2.963464334607124329e-02 -1.163152679800987244e-01 -8.473961055278778076e-02 -1.509521454572677612e-01 -1.820313781499862671e-01 1.453527063131332397e-01 2.536060214042663574e-01 -1.191002354025840759e-01 -2.937321960926055908e-01 -1.172692626714706421e-01 9.409783780574798584e-02 9.478024393320083618e-02 3.045156411826610565e-02 -1.902843266725540161e-01 2.419459521770477295e-01 2.343754656612873077e-02 -4.380166530609130859e-03 1.633000969886779785e-01 -5.804365500807762146e-02 -2.689416147768497467e-02 -2.608249709010124207e-02
1.250249147415161133e-01 3.675772994756698608e-02 1.217327341437339783e-01 2.789340317249298096e-01 2.591631002724170685e-02 2.694981694221496582e-01 1.435820711776614189e-03 5.707598477602005005e-02 -7.660301774740219116e-02 1.497223079204559326e-01 6.192000582814216614e-02 2.005127668380737305e-01 2.045184075832366943e-01 -2.053570002317428589e-01 -1.305797845125198364e-01 -8.061830699443817139e-02 -1.587920635938644409e-01 2.062554061412811279e-01 -3.107008337974548340e-01 -3.177272975444793701e-01 -3.538717329502105713e-02 4.544574394822120667e-02 4.071974456310272217e-01 -1.090244650840759277e-01 -2.762747704982757568e-01 -1.473312079906463623e-01 -1.471759676933288574e-01 2.069314718246459961e-01 1.023395135998725891e-01 -1.065335869789123535e-01 5.203538015484809875e-02 -2.566097490489482880e-02
6.211529299616813660e-02 5.442275851964950562e-02 1.125566586852073669e-01 6.942951679229736328e-02 -1.485242545604705811e-01 9.236946702003479004e-02 -1.566113084554672241e-01 -8.399844169616699219e-02 -1.503731161355972290e-01 -3.720134198665618896e-01 -9.710484743118286133e-02 1.674374192953109741e-01 1.329977661371231079e-01 -3.031257688999176025e-01 1.457901448011398315e-01 -2.080224640667438507e-02 1.171793714165687561e-01 1.117356866598129272e-02 -2.047606259584426880e-01 -1.576501876115798950e-01 1.418700069189071655e-01 1.437968015670776367e-01 3.235830068588256836e-01 -6.044562533497810364e-02 -3.372365236282348633e-01 -9.349072352051734924e-03 -2.446592152118682861e-01 1.744110696017742157e-02 3.805195093154907227e-01 1.729378104209899902e-01 -7.058417052030563354e-02 -1.790655963122844696e-02
-9.408826380968093872e-02 2.094695121049880981e-01 -2.001455053687095642e-02 1.984061151742935181e-01 -3.073818683624267578e-01 2.051932960748672485e-01 -9.424473345279693604e-02 5.340922623872756958e-02 -1.181098818778991699e-01 5.917614698410034180e-02 -1.397506445646286011e-01 -1.746561676263809204e-01 -2.111930698156356812e-01 -1.516562253236770630e-01 9.803265333175659180e-02 -2.478542923927307129e-01 -9.720549732446670532e-02 1.951102465391159058e-01 -5.735592171549797058e-02 3.163622617721557617e-01 3.659481555223464966e-02 2.281965315341949463e-01 -4.544672742486000061e-02 1.497245877981185913e-01 -3.046596646308898926e-01 9.245324879884719849e-02 -1.079587079584598541e-02 -4.800834879279136658e-02 3.675051033496856689e-01 2.893939316272735596e-01 -1.361219771206378937e-02 3.850707039237022400e-02
-5.602600984275341034e-03 9.554984420537948608e-02 -1.240891814231872559e-01 3.114687204360961914e-01 -2.376876771450042725e-01 -5.030331760644912720e-02 -4.041818529367446899e-02 -7.228863239288330078e-02 -3.298974633216857910e-01 -1.157661750912666321e-01 -1.547774821519851685e-01 -1.860430464148521423e-02 -3.429794013500213623e-01 -8.614396303892135620e-02 1.351573616266250610e-01 -2.110652066767215729e-02 -1.775956153869628906e-01 5.804425105452537537e-02 -1.872654110193252563e-01 1.681210696697235107e-01 -1.132490262389183044e-01 -1.632963418960571289e-01 4.414762556552886963e-01 -2.426755875349044800e-01 1.691593602299690247e-02 3.491157293319702148e-02 -8.354915678501129150e-02 8.143460005521774292e-02 2.504753470420837402e-01 1.469476073980331421e-01 1.392179280519485474e-01 1.090023741126060486e-01
2.420371957123279572e-02 1.874376386404037476e-01 -1.866464465856552124e-01 2.196555733680725098e-01 -1.735969483852386475e-01 -4.428007174283266068e-03 3.223222121596336365e-02 8.059874922037124634e-02 -3.604074120521545410e-01 3.533651307225227356e-02 -2.514914572238922119e-01 -6.277611479163169861e-03 -1.719665378332138062e-01 -5.692315101623535156e-02 2.903542518615722656e-01 3.621608018875122070e-02 -1.421299874782562256e-01 -3.308111627120524645e-04 -2.085660398006439209e-01 -9.858152829110622406e-03 -1.981495469808578491e-01 -2.876249328255653381e-02 4.066252708435058594e-01 -2.660707831382751465e-01 -1.629386544227600098e-01 7.973660714924335480e-03 3.134498745203018188e-02 3.623567521572113037e-02 3.102437853813171387e-01 1.472639441490173340e-01 1.875656545162200928e-01 9.269678592681884766e-02
1.758941411972045898e-01 7.223775237798690796e-02 -3.565470501780509949e-02 1.028618589043617249e-01 -3.169676363468170166e-01 1.917238812893629074e-03 5.731887370347976685e-02 3.351432979106903076e-01 1.558714956045150757e-01 -3.768862411379814148e-02 4.543825238943099976e-02 -2.401004880666732788e-01 1.020024269819259644e-01 -3.762166500091552734e-01 9.858822822570800781e-02 -6.069497391581535339e-02 -2.910573035478591919e-02 5.869126692414283752e-02 -1.645624041557312012e-01 -2.578290104866027832e-01 3.612948581576347351e-03 1.163453385233879089e-01 4.068603515625000000e-01 -3.821204230189323425e-02 -2.824514731764793396e-02 -2.086719870567321777e-02 3.720346987247467041e-01 3.877585986629128456e-03 -4.282262176275253296e-02 1.959253251552581787e-01 -1.111482009291648865e-01 1.204606071114540100e-01
5.330151692032814026e-02 -1.151561923325061798e-02 7.914874702692031860e-03 -3.152856603264808655e-02 -3.217373192310333252e-01 6.352521479129791260e-02 -6.185769662261009216e-02 1.238845363259315491e-01 -1.868230700492858887e-01 9.546081721782684326e-02 -2.113248109817504883e-01 -2.384710684418678284e-02 9.831882268190383911e-02 -5.686772465705871582e-01 1.266022324562072754e-01 7.540065050125122070e-02 5.863752588629722595e-02 -6.726389378309249878e-02 -2.331184297800064087e-01 1.250431090593338013e-01 1.431416422128677368e-01 2.360270172357559204e-01 1.707395315170288086e-01 -2.771828174591064453e-01 2.713493071496486664e-02 1.493171602487564087e-01 -6.516613811254501343e-02 -1.301674842834472656e-01 2.648366987705230713e-01 -1.767475344240665436e-02 -1.539048701524734497e-01 1.635428518056869507e-01
3.068824112415313721e-01 -2.391035258769989014e-01 -1.217779293656349182e-01 4.598776623606681824e-02 -2.997353971004486084e-01 -5.832503363490104675e-02 -1.216229647397994995e-01 5.543171428143978119e-03 -9.682121127843856812e-02 1.787322312593460083e-01 -1.985833644866943359e-01 -4.380094408988952637e-01 5.069578811526298523e-02 -6.992950290441513062e-02 -1.805153638124465942e-01 -2.304600551724433899e-02 2.631114982068538666e-02 -9.819533675909042358e-02 8.951926976442337036e-02 -1.728668510913848877e-01 9.966132231056690216e-03 4.373423755168914795e-03 1.551387608051300049e-01 -2.768945097923278809e-01 -8.596472442150115967e-02 3.786581456661224365e-01 -2.422235161066055298e-02 -1.672335267066955566e-01 2.471707165241241455e-01 1.319760978221893311e-01 4.215105250477790833e-02 4.190491139888763428e-02
1.028666868805885315e-01 -1.405183672904968262e-01 5.491989478468894958e-02 1.679171770811080933e-01 -8.268794417381286621e-02 3.280441761016845703e-01 1.539564430713653564e-01 -5.966448038816452026e-02 5.864335969090461731e-02 1.282190829515457153e-01 1.326315402984619141e-01 1.922139674425125122e-01 -1.360251661390066147e-02 -2.510131597518920898e-01 -1.277398169040679932e-01 -8.960602432489395142e-02 -1.209774985909461975e-01 2.742803990840911865e-01 -1.910339444875717163e-01 -1.516065746545791626e-01 -1.714941114187240601e-01 5.688391625881195068e-02 4.234206080436706543e-01 -1.939045041799545288e-01 -3.544456958770751953e-01 -1.203068047761917114e-01 6.246151030063629150e-02 2.397788465023040771e-01 1.398153752088546753e-01 3.587533161044120789e-02 3.263337165117263794e-02 1.118798479437828064e-01
1.590543240308761597e-02 6.230292841792106628e-02 1.010669544339179993e-01 3.209041953086853027e-01 -4.214728176593780518e-01 1.578049212694168091e-01 -2.582470774650573730e-01 -7.957155257463455200e-02 -1.593841612339019775e-01 1.079477220773696899e-01 -1.881621219217777252e-02 -9.918346256017684937e-02 -5.135341361165046692e-02 -3.468725681304931641e-01 1.824025064706802368e-02 -1.845185756683349609e-01 1.410892605781555176e-01 -1.994132250547409058e-02 1.702523231506347656e-02 -1.257888227701187134e-02 6.189325451850891113e-02 2.809723019599914551e-01 4.805842041969299316e-02 -2.066694647073745728e-01 6.061555445194244385e-02 2.775369286537170410e-01 1.362522784620523453e-02 2.016579806804656982e-01 -1.111947372555732727e-01 5.358184501528739929e-02 -2.583557367324829102e-01 2.245790064334869385e-01
-1.006859093904495239e-01 -6.375402957201004028e-02 -1.000757366418838501e-01 1.615245342254638672e-01 -1.635204255580902100e-01 -9.530074894428253174e-02 1.207430586218833923e-01 1.132226511836051941e-01 1.050365902483463287e-02 2.631189227104187012e-01 3.132549673318862915e-02 -7.854144275188446045e-02 3.360426425933837891e-02 -1.579375863075256348e-01 2.156745940446853638e-01 -6.497503072023391724e-02 -5.331622809171676636e-02 3.363380730152130127e-01 -1.018224582076072693e-01 -1.043968126177787781e-01 1.508910208940505981e-01 -2.015627175569534302e-01 2.260318398475646973e-01 -3.140646591782569885e-02 2.289238013327121735e-02 -1.451707794331014156e-03 5.578356981277465820e-02 -2.751441895961761475e-01 4.625515043735504150e-01 5.938899517059326172e-02 -1.075256057083606720e-02 4.284000992774963379e-01
-1.061830073595046997e-01 1.771314591169357300e-01 7.767279166728258133e-03 1.612257808446884155e-01 -3.885755538940429688e-01 9.268201142549514771e-02 -6.262662261724472046e-02 -2.265993952751159668e-01 2.098897704854607582e-03 -8.117116242647171021e-02 -1.316198259592056274e-01 1.415252871811389923e-02 3.615548834204673767e-02 -8.200228959321975708e-02 -2.154506295919418335e-01 -2.449584007263183594e-01 -1.986858397722244263e-01 -9.356088936328887939e-02 4.796458035707473755e-02 -8.019543439149856567e-02 -1.450701802968978882e-01 -2.021909058094024658e-01 1.427918374538421631e-01 -2.414692938327789307e-02 -1.873893141746520996e-01 2.669485099613666534e-02 -1.500121504068374634e-01 -1.845614910125732422e-01 4.040855467319488525e-01 -9.322521090507507324e-02 -3.862784802913665771e-01 1.563047021627426147e-01
1.524835973978042603e-01 5.753735080361366272e-02 -9.766044467687606812e-02 1.807886213064193726e-01 -2.658327221870422363e-01 -2.142264991998672485e-01 -2.537543773651123047e-01 -1.708482205867767334e-01 -1.031581982970237732e-01 1.162751112133264542e-02 2.254116833209991455e-01 -1.949456185102462769e-01 1.566863059997558594e-01 -1.652344614267349243e-01 1.699545420706272125e-02 -9.721534699201583862e-02 -1.543697565793991089e-01 2.779451608657836914e-01 -5.996012687683105469e-02 1.842306181788444519e-02 5.310202762484550476e-02 4.068546369671821594e-02 2.467620223760604858e-01 -3.157630795612931252e-03 2.575967460870742798e-02 3.964479565620422363e-01 9.084105491638183594e-03 2.168655395507812500e-01 5.824351310729980469e-02 -1.996696591377258301e-01 1.049915254116058350e-01 3.609240353107452393e-01
3.160279393196105957e-01 -1.285845786333084106e-01 -1.244927048683166504e-01 2.796002924442291260e-01 -8.282661437988281250e-02 1.135088801383972168e-01 1.111984252929687500e-01 1.707763760350644588e-03 2.106672525405883789e-01 1.591774374246597290e-01 2.551124989986419678e-01 2.696571871638298035e-02 1.937860399484634399e-01 -3.350198268890380859e-01 4.067695736885070801e-01 -8.360666781663894653e-02 -6.191143393516540527e-02 1.493542790412902832e-01 -6.115699931979179382e-02 -1.287758052349090576e-01 8.593085408210754395e-02 1.150398328900337219e-01 2.233565598726272583e-01 -1.349131464958190918e-01 -5.322279408574104309e-02 1.010647192597389221e-01 -4.480564966797828674e-02 -2.836411073803901672e-02 2.840551137924194336e-01 -1.996205002069473267e-02 -2.595652937889099121e-01 2.333767153322696686e-02
5.596186965703964233e-02 1.837555691599845886e-02 -1.686828285455703735e-01 1.523497998714447021e-01 -3.029428720474243164e-01 -2.421019524335861206e-01 7.928103208541870117e-02 2.861122786998748779e-01 -7.464386522769927979e-02 1.734855771064758301e-01 1.140757426619529724e-01 -6.160959973931312561e-02 4.851977527141571045e-02 -1.983165591955184937e-01 2.139058113098144531e-01 1.107234284281730652e-01 1.975219696760177612e-01 -4.196780268102884293e-03 -1.541775166988372803e-01 -4.313371181488037109e-01 8.421230129897594452e-03 -1.711492836475372314e-01 1.955798864364624023e-01 -5.367192625999450684e-02 -1.194036900997161865e-01 3.154846131801605225e-01 2.094008028507232666e-01 -3.354516625404357910e-02 1.792676001787185669e-01 1.901166141033172607e-01 7.782115042209625244e-02 4.131009429693222046e-02
2.427249401807785034e-01 2.292017042636871338e-01 1.711972504854202271e-01 3.227178752422332764e-01 -2.573502957820892334e-01 -7.002378255128860474e-02 -5.033592507243156433e-02 -5.811227485537528992e-02 -1.529294550418853760e-01 -1.963260620832443237e-01 2.167893946170806885e-01 -1.554882898926734924e-02 3.737350634764879942e-04 -2.427986115217208862e-01 2.052756696939468384e-01 2.761846594512462616e-02 8.135937899351119995e-02 1.002388224005699158e-01 6.198375299572944641e-02 -4.271853566169738770e-01 1.882877200841903687e-01 -9.889668971300125122e-02 1.921272128820419312e-01 1.216898765414953232e-02 -1.995506286621093750e-01 3.083145022392272949e-01 9.378384053707122803e-02 9.227766841650009155e-02 4.460664838552474976e-02 -7.309196144342422485e-02 1.443189978599548340e-01 -3.729023411870002747e-02
2.293231487274169922e-01 7.888423651456832886e-02 6.241704896092414856e-02 3.683613836765289307e-01 -2.416653782129287720e-01 -2.680912986397743225e-02 -9.372661262750625610e-02 5.024087615311145782e-03 -2.763027325272560120e-02 9.202226251363754272e-02 7.193657755851745605e-02 -1.615402698516845703e-01 -4.909608978778123856e-03 -3.748494898900389671e-03 2.677924335002899170e-01 -1.091651245951652527e-01 1.556021422147750854e-01 2.901827692985534668e-01 1.367532368749380112e-02 -4.266090691089630127e-01 -1.535945758223533630e-02 -4.977324232459068298e-02 5.696114525198936462e-02 1.363825947046279907e-01 -3.201664090156555176e-01 2.815405428409576416e-01 -9.268813580274581909e-02 3.124703168869018555e-01 2.575329318642616272e-02 -2.641515806317329407e-02 2.703948691487312317e-02 6.519822776317596436e-02
-1.942574232816696167e-01 4.190563037991523743e-02 -2.119355797767639160e-01 7.563686370849609375e-02 -3.423211872577667236e-01 3.221980854868888855e-02 1.356421597301959991e-02 1.824148558080196381e-02 -3.949819803237915039e-01 3.685002326965332031e-01 1.506279036402702332e-02 -7.037799060344696045e-02 -1.223045401275157928e-02 -2.761707305908203125e-01 1.523635238409042358e-01 -1.561023294925689697e-02 -7.070170342922210693e-02 2.101888060569763184e-01 3.498841449618339539e-02 -6.427006423473358154e-02 5.462937802076339722e-02 -3.047247603535652161e-02 4.240834116935729980e-01 2.031728476285934448e-01 1.548395007848739624e-01 1.694551557302474976e-01 -2.119994722306728363e-02 -1.651995927095413208e-01 1.492873486131429672e-02 -8.019126951694488525e-02 1.620105355978012085e-01 3.697337210178375244e-02
-3.164710998535156250e-01 1.100564450025558472e-01 -4.594061151146888733e-02 -2.311250939965248108e-02 -5.168090462684631348e-01 -5.556966736912727356e-02 2.984342724084854126e-02 1.140529662370681763e-02 -3.732072412967681885e-01 1.644000709056854248e-01 -3.675830736756324768e-02 -1.862599700689315796e-01 1.130139604210853577e-01 -1.213033199310302734e-01 1.589072197675704956e-01 -1.820455491542816162e-02 -5.799378827214241028e-02 -6.826223433017730713e-02 -2.937485277652740479e-01 2.883208915591239929e-02 -2.482145428657531738e-01 1.378491818904876709e-01 9.620531648397445679e-02 -9.144483506679534912e-02 -1.054730415344238281e-01 7.732187211513519287e-02 -1.048430800437927246e-02 -1.226320341229438782e-01 1.835162490606307983e-01 -1.820672303438186646e-01 2.563426196575164795e-01 1.735631003975868225e-02
-4.934338480234146118e-02 -7.361564785242080688e-02 -1.196520403027534485e-01 -1.697067022323608398e-01 -2.997614145278930664e-01 7.239059358835220337e-02 -3.954108357429504395e-01 -7.320393621921539307e-02 -2.800315991044044495e-02 7.461624592542648315e-02 1.226005256175994873e-01 -6.982989609241485596e-02 9.774426929652690887e-03 -3.188174366950988770e-01 1.937557905912399292e-01 -1.178926005959510803e-01 1.502946615219116211e-01 6.446523964405059814e-02 -1.673730276525020599e-02 1.312585026025772095e-01 8.647228032350540161e-02 -1.599008291959762573e-01 4.641569852828979492e-01 -2.409109771251678467e-01 -9.440065920352935791e-02 1.927760429680347443e-03 4.827065393328666687e-02 5.660896748304367065e-02 3.638502359390258789e-01 4.860426485538482666e-02 9.378187358379364014e-02 6.333503127098083496e-02
9.120749682188034058e-02 -1.747759431600570679e-02 1.141142249107360840e-01 -3.640982881188392639e-02 2.390159107744693756e-02 -8.796547353267669678e-02 6.287490483373403549e-03 1.818854212760925293e-01 -1.827337443828582764e-01 3.342950642108917236e-01 -1.762338280677795410e-01 -2.868371009826660156e-01 1.991230249404907227e-01 -2.530884444713592529e-01 1.040260866284370422e-01 -8.410187810659408569e-02 9.780247509479522705e-02 2.228330522775650024e-01 -9.836974740028381348e-02 -8.964804559946060181e-02 1.760647296905517578e-01 -2.958407811820507050e-02 1.273475289344787598e-01 -2.490382194519042969e-01 -3.788259625434875488e-01 1.797583103179931641e-01 -8.626282960176467896e-02 -3.284471333026885986e-01 1.561862379312515259e-01 1.083576586097478867e-02 -1.069612801074981689e-01 2.034256309270858765e-01
-1.119206100702285767e-02 4.926463123410940170e-03 2.888363599777221680e-02 2.249717861413955688e-01 -9.219664335250854492e-02 2.270367741584777832e-01 -1.876628845930099487e-01 1.460080593824386597e-01 -2.828620970249176025e-01 2.154377521947026253e-03 -2.684548199176788330e-01 -4.152861610054969788e-02 -9.407529979944229126e-02 -2.663625180721282959e-01 5.281031131744384766e-02 -1.286352332681417465e-02 -3.255451470613479614e-02 2.697881758213043213e-01 2.032634615898132324e-01 1.536517962813377380e-02 2.321112602949142456e-01 -1.130816340446472168e-01 2.256395965814590454e-01 -4.277313873171806335e-02 -4.325225949287414551e-02 5.012826249003410339e-02 2.948542535305023193e-01 -1.488052308559417725e-02 4.460079669952392578e-01 1.969386637210845947e-01 -1.621584221720695496e-02 1.759039014577865601e-01
1.687424629926681519e-02 1.022934913635253906e-01 1.580109447240829468e-01 8.344029635190963745e-02 -3.565674424171447754e-01 1.564210653305053711e-01 3.831637278199195862e-02 -1.086877062916755676e-01 -1.173839196562767029e-01 9.857863187789916992e-02 3.766257688403129578e-02 1.118759065866470337e-02 -3.134994506835937500e-01 -2.730241417884826660e-01 3.897221013903617859e-02 -5.761418957263231277e-03 -6.135164573788642883e-02 3.233945667743682861e-01 -2.024907022714614868e-01 -2.084965556859970093e-01 2.340951003134250641e-02 -1.859825849533081055e-01 -1.483761966228485107e-01 -3.714436590671539307e-01 -1.898923963308334351e-01 1.454060822725296021e-01 -1.487571001052856445e-02 2.446169257164001465e-01 1.764237284660339355e-01 1.561263762414455414e-02 -2.346486598253250122e-01 3.716669976711273193e-02
-1.172110363841056824e-01 3.821874409914016724e-02 -6.305857747793197632e-02 4.221534729003906250e-02 -1.956243366003036499e-01 2.559738457202911377e-01 -1.043973192572593689e-01 2.905438840389251709e-01 -9.363101422786712646e-02 1.108653843402862549e-01 -1.917183101177215576e-01 -3.852422237396240234e-01 1.610092446208000183e-02 -6.979666650295257568e-02 1.978381723165512085e-01 -2.209053337574005127e-01 -1.128042414784431458e-01 3.033802807331085205e-01 -1.005707532167434692e-01 -1.400446612387895584e-02 4.595679789781570435e-02 2.590264976024627686e-01 1.480037160217761993e-02 -8.476875722408294678e-02 1.121412366628646851e-01 2.664621770381927490e-01 1.330245882272720337e-01 1.825960874557495117e-01 3.727490901947021484e-01 -1.301075052469968796e-02 -2.297302708029747009e-02 1.212478280067443848e-01
-7.793019711971282959e-02 6.946303695440292358e-02 1.011818647384643555e-01 1.349581032991409302e-01 -3.491329848766326904e-01 3.387525379657745361e-01 2.379182353615760803e-02 -4.816507920622825623e-02 3.573324531316757202e-02 -1.342347711324691772e-01 1.258869022130966187e-01 -2.058645188808441162e-01 -1.379028856754302979e-01 -3.000515997409820557e-01 -7.981918752193450928e-02 -1.472662091255187988e-01 1.388922482728958130e-01 1.828910112380981445e-01 3.159540891647338867e-02 9.627252072095870972e-02 -1.581250131130218506e-01 4.192236810922622681e-02 2.164265811443328857e-01 -5.805942043662071228e-02 -2.999822497367858887e-01 -2.888936102390289307e-01 -1.004934087395668030e-01 7.678326964378356934e-02 3.134048283100128174e-01 7.046853750944137573e-02 1.052714064717292786e-01 2.505872845649719238e-01
7.729882746934890747e-02 5.430881865322589874e-03 -8.998292684555053711e-02 2.499517947435379028e-01 -1.479555815458297729e-01 -8.816710859537124634e-02 -5.393855646252632141e-02 -2.623718418180942535e-02 -2.772102952003479004e-01 1.854190975427627563e-01 7.384864147752523422e-03 -3.882014378905296326e-02 7.402866333723068237e-02 -1.491310074925422668e-02 -1.498349593020975590e-03 -2.638949155807495117e-01 -1.102683246135711670e-01 2.076191008090972900e-01 -3.988652303814888000e-02 3.394932448863983154e-01 -1.547975093126296997e-01 1.581222712993621826e-01 1.048282682895660400e-01 7.404927164316177368e-02 -2.842456400394439697e-01 1.343395709991455078e-01 -1.639190912246704102e-01 6.928787380456924438e-02 2.519134581089019775e-01 -1.337628066539764404e-01 -1.826698184013366699e-01 4.682363271713256836e-01
3.959472849965095520e-02 8.120968192815780640e-02 4.390899464488029480e-02 2.465864717960357666e-01 -2.732423245906829834e-01 -7.392854243516921997e-02 4.128691926598548889e-02 -5.570203438401222229e-02 -1.198000088334083557e-01 -5.349445715546607971e-02 9.949406608939170837e-03 4.825075156986713409e-03 3.621537685394287109e-01 -2.977391481399536133e-01 2.661078982055187225e-02 -3.503210246562957764e-01 -8.220025338232517242e-03 2.372362911701202393e-01 -3.344656527042388916e-02 -1.412530895322561264e-03 2.107540518045425415e-01 2.183024585247039795e-01 -8.252294361591339111e-02 -3.663546964526176453e-02 -8.588551729917526245e-02 3.229608237743377686e-01 -2.723998725414276123e-01 7.108570635318756104e-02 3.896902874112129211e-02 -2.965583205223083496e-01 -1.352127045392990112e-01 1.649845838546752930e-01
-7.888621836900711060e-02 -2.092648297548294067e-01 -1.446343660354614258e-01 2.585609853267669678e-01 -8.632802963256835938e-02 -1.317734718322753906e-01 1.290256232023239136e-01 7.003334909677505493e-02 -1.037792563438415527e-01 3.004076480865478516e-01 -2.453668043017387390e-03 -2.183924429118633270e-02 -1.448260694742202759e-01 -3.811406716704368591e-02 1.011730581521987915e-01 -2.663113176822662354e-01 -1.598566919565200806e-01 5.243603140115737915e-03 -3.214005827903747559e-01 -1.358014941215515137e-01 -1.441120505332946777e-01 -5.461821332573890686e-02 3.361616134643554688e-01 8.297470957040786743e-02 1.241072360426187515e-02 1.202095076441764832e-01 -5.147711187601089478e-02 1.203636378049850464e-01 5.006511807441711426e-01 1.600198596715927124e-01 1.005858406424522400e-01 4.099271818995475769e-02
7.041542977094650269e-02 4.603456705808639526e-02 2.495865672826766968e-01 2.068816721439361572e-01 -2.939795255661010742e-01 -1.018907502293586731e-01 8.079985529184341431e-02 1.414381116628646851e-01 -2.728892862796783447e-01 8.783993870019912720e-02 4.358307644724845886e-02 3.319945335388183594e-01 8.692553639411926270e-02 -6.521148979663848877e-02 6.327550858259201050e-03 9.782129898667335510e-03 -4.494735598564147949e-02 4.846699163317680359e-02 -3.108211159706115723e-01 -4.838187992572784424e-02 -7.376892119646072388e-02 1.796157956123352051e-01 3.516261577606201172e-01 -3.882758319377899170e-01 -1.905836164951324463e-01 -1.309183537960052490e-01 -5.623714625835418701e-02 -1.065143719315528870e-01 1.678526550531387329e-01 1.788307577371597290e-01 2.189681492745876312e-02 1.192246899008750916e-01
-1.758190244436264038e-01 1.358361989259719849e-01 5.016947910189628601e-02 4.008737802505493164e-01 -1.062073977664113045e-03 1.610065251588821411e-01 -1.206641178578138351e-02 1.113322079181671143e-01 -1.202809661626815796e-01 2.619661986827850342e-01 2.496244944632053375e-02 6.296451389789581299e-02 -2.060291618108749390e-01 -4.188012480735778809e-01 1.721811145544052124e-01 -2.263495177030563354e-01 -1.109144417569041252e-03 4.913509637117385864e-02 6.848989520221948624e-03 2.343019098043441772e-02 2.493033111095428467e-01 -1.954954490065574646e-02 3.545835614204406738e-02 1.928591728210449219e-01 -2.291826903820037842e-01 -1.245687603950500488e-01 1.719504781067371368e-02 2.187320142984390259e-01 1.969499737024307251e-01 2.044723033905029297e-01 1.111652255058288574e-01 2.222952097654342651e-01
-4.419338703155517578e-02 4.930227994918823242e-02 5.863969400525093079e-02 1.110536828637123108e-01 -2.981321811676025391e-01 1.151443831622600555e-02 2.685930579900741577e-02 2.880538403987884521e-01 -1.745214611291885376e-01 2.093510329723358154e-01 6.821946706622838974e-03 -5.709681287407875061e-02 -2.564596012234687805e-02 -5.930009856820106506e-02 2.029293030500411987e-01 -5.480758100748062134e-02 1.689016222953796387e-01 -9.376283735036849976e-02 3.668941184878349304e-02 -1.770419478416442871e-01 -2.207907289266586304e-01 1.474467217922210693e-01 2.237231880426406860e-01 -2.668710350990295410e-01 -5.038923621177673340e-01 2.168670743703842163e-01 1.325591504573822021e-01 -3.356119990348815918e-02 1.764198690652847290e-01 8.566172420978546143e-02 -5.507676675915718079e-02 -2.414111047983169556e-01
1.458950340747833252e-01 1.789196133613586426e-01 1.998864710330963135e-01 2.374333143234252930e-01 -1.933335214853286743e-01 3.022642135620117188e-01 -3.751142416149377823e-03 1.123300939798355103e-01 1.863854378461837769e-01 7.680718600749969482e-02 1.118810325860977173e-01 1.020196378231048584e-01 6.928147375583648682e-02 -2.213409096002578735e-01 2.039613761007785797e-02 -8.378280699253082275e-02 8.796675503253936768e-02 -1.093285679817199707e-01 -1.960911005735397339e-01 2.280291169881820679e-02 2.218631058931350708e-01 -1.071244031190872192e-01 3.680773973464965820e-01 -2.968346178531646729e-01 -2.147301137447357178e-01 7.610724121332168579e-02 3.855354189872741699e-01 5.198603495955467224e-02 1.334341019392013550e-01 -2.771573700010776520e-02 -1.392812430858612061e-01 -6.439061835408210754e-03
-1.327096074819564819e-01 1.384844034910202026e-01 -1.862515658140182495e-01 6.309171020984649658e-02 -3.817329406738281250e-01 1.902199722826480865e-02 -2.224126309156417847e-01 -2.027857303619384766e-01 -2.178638577461242676e-01 -5.855438858270645142e-02 -4.585035517811775208e-02 -2.467371076345443726e-01 -9.156589210033416748e-02 -1.830257624387741089e-01 2.763898074626922607e-01 6.206112727522850037e-02 6.154312565922737122e-02 3.067071549594402313e-02 -4.655984789133071899e-02 3.440781310200691223e-02 -2.269300073385238647e-01 -2.410826683044433594e-01 1.560093462467193604e-01 -1.707661300897598267e-01 -1.487611830234527588e-01 1.558320373296737671e-01 1.355306524783372879e-02 1.257371008396148682e-01 4.497806429862976074e-01 -1.190418675541877747e-01 -4.022438451647758484e-02 -1.309565361589193344e-02
-4.648189246654510498e-02 2.370796538889408112e-02 3.950893506407737732e-02 3.037273585796356201e-01 -4.590240418910980225e-01 2.162196300923824310e-02 -2.503982186317443848e-01 9.597918950021266937e-03 -1.785435974597930908e-01 -3.525455296039581299e-02 -1.334287971258163452e-01 2.645515464246273041e-02 -2.475410327315330505e-02 -1.230896189808845520e-01 -4.015131294727325439e-02 1.414686813950538635e-02 2.765605226159095764e-02 2.105539888143539429e-01 8.195201307535171509e-02 -3.126447498798370361e-01 2.545209228992462158e-01 2.461033612489700317e-01 4.141992926597595215e-01 1.264791656285524368e-02 -1.496546417474746704e-01 1.348181217908859253e-01 -9.473106265068054199e-02 -6.236174702644348145e-02 -1.384147703647613525e-01 3.302528709173202515e-02 1.790369898080825806e-01 8.908310532569885254e-02
5.179697275161743164e-02 -2.144367247819900513e-01 -1.084149479866027832e-01 3.178372383117675781e-01 -3.000657856464385986e-01 3.746884688735008240e-02 1.426912192255258560e-02 -1.499710381031036377e-01 -9.890483319759368896e-02 2.349357306957244873e-01 7.907219231128692627e-03 1.256805807352066040e-01 3.261368572711944580e-01 -6.679895520210266113e-02 1.411604285240173340e-01 -1.086665391921997070e-01 -1.860192716121673584e-01 1.313762366771697998e-01 4.237393289804458618e-02 -3.527587354183197021e-01 -1.369606703519821167e-03 -1.850755810737609863e-01 2.054777145385742188e-01 -1.989165246486663818e-01 -2.533304691314697266e-01 5.858628824353218079e-02 -2.502932548522949219e-01 -1.023793146014213562e-01 -1.390005648136138916e-01 1.745752692222595215e-01 -1.270777434110641479e-01 -1.414858829230070114e-02
6.579545885324478149e-02 1.634274274110794067e-01 2.425007522106170654e-02 -8.221948891878128052e-02 -5.078800320625305176e-01 -3.756128251552581787e-02 -1.142172291874885559e-01 6.579003483057022095e-02 -2.373138815164566040e-01 -1.237055361270904541e-01 7.677281647920608521e-02 -6.255846470594406128e-02 2.282126434147357941e-02 -7.835054397583007812e-02 3.214724063873291016e-01 -2.242285311222076416e-01 -2.046090960502624512e-01 2.279835492372512817e-01 -1.614557392895221710e-02 4.719605669379234314e-02 8.448069542646408081e-02 3.379432260990142822e-01 2.292075604200363159e-01 -4.899158701300621033e-02 -1.052265688776969910e-01 -6.905386224389076233e-03 -2.403490245342254639e-01 -8.836669474840164185e-02 1.662181764841079712e-01 1.337505038827657700e-02 2.568853497505187988e-01 8.602796122431755066e-03
-1.093568354845046997e-01 2.201756685972213745e-01 -1.652901321649551392e-01 1.104932874441146851e-01 -1.179228648543357849e-01 3.640171289443969727e-01 1.809667050838470459e-01 1.829994469881057739e-01 -1.894029974937438965e-01 -1.433128565549850464e-01 1.449783891439437866e-01 -2.368223518133163452e-01 1.524270474910736084e-01 -3.700461685657501221e-01 5.409640725702047348e-03 -1.308374851942062378e-01 -2.862795889377593994e-01 2.391882091760635376e-01 1.211885884404182434e-01 1.232193335890769958e-01 -9.567341767251491547e-03 -1.598901450634002686e-01 2.211854159832000732e-01 -4.217761382460594177e-02 -1.631317734718322754e-01 1.920209266245365143e-02 -7.990763336420059204e-02 6.188622117042541504e-02 7.607188075780868530e-02 6.839101761579513550e-02 -1.931296586990356445e-01 2.149341106414794922e-01
1.011826097965240479e-01 1.128123179078102112e-01 1.772043257951736450e-01 6.523514389991760254e-01 -2.971861660480499268e-01 -2.553133852779865265e-02 -9.212362766265869141e-02 -7.673138380050659180e-02 -1.527167856693267822e-01 3.119407221674919128e-02 -1.764450222253799438e-01 -1.706901192665100098e-01 1.725082099437713623e-01 -1.422226428985595703e-01 -1.427838671952486038e-02 -2.444830089807510376e-01 1.434351950883865356e-01 8.218482136726379395e-02 -9.653009474277496338e-02 -1.383656710386276245e-01 -8.939263969659805298e-02 -1.732383370399475098e-01 1.147183626890182495e-01 -3.837824985384941101e-02 -5.637466162443161011e-02 1.756885498762130737e-01 -8.305579423904418945e-02 2.037757933139801025e-01 -1.308505982160568237e-02 -8.638157695531845093e-02 4.568945243954658508e-02 -1.469197124242782593e-01
-1.972928643226623535e-01 4.170258343219757080e-02 -3.347207605838775635e-02 -4.224787652492523193e-02 -1.713230758905410767e-01 2.638103067874908447e-01 7.842510193586349487e-02 1.255466416478157043e-02 4.236758127808570862e-02 7.364665716886520386e-02 6.774321198463439941e-02 -7.851394265890121460e-02 1.301011592149734497e-01 -4.028159379959106445e-01 1.320943832397460938e-01 -7.312574237585067749e-02 -2.394637912511825562e-01 4.590258374810218811e-02 -5.863402038812637329e-02 -1.001596227288246155e-01 3.982506319880485535e-02 -3.761464357376098633e-01 4.872376918792724609e-01 -4.274458810687065125e-02 -7.600537687540054321e-02 1.162247285246849060e-01 1.834280341863632202e-01 -2.751176618039608002e-02 2.363965213298797607e-01 2.461637854576110840e-01 5.151534080505371094e-02 5.637952312827110291e-02
[truncated: 3,271,681 more chars]
