# Supplementary material for: The Language of Innovation
Source: PLoS One. 2020 Apr 30;15(4):e0230107. doi: 10.1371/journal.pone.0230107 (PMC7194493; doi:10.1371/journal.pone.0230107)
Supplement: S6 File — (GZ) [file pone.0230107.s006.tar.gz › 1984-1988/V2Run_15_VS_4500_embeddings1984-1988ED32.txt]

2.961459383368492126e-02 6.895790994167327881e-02 3.059541881084442139e-01 -1.654717177152633667e-01 -2.510902583599090576e-01 1.831968128681182861e-01 -5.201379209756851196e-02 -2.918361872434616089e-02 1.700157998129725456e-03 -1.077039912343025208e-01 2.010584175586700439e-01 -1.059114709496498108e-01 -7.131931930780410767e-02 1.227205321192741394e-01 1.060559600591659546e-02 -3.176966607570648193e-01 -3.579785227775573730e-01 -1.152657195925712585e-01 1.216478943824768066e-01 -5.774721503257751465e-03 1.932078897953033447e-01 -1.889118403196334839e-01 -1.844163537025451660e-01 7.270393520593643188e-02 8.225915953516960144e-03 7.186143659055233002e-03 -4.553700685501098633e-01 -1.238573864102363586e-01 2.688366770744323730e-01 5.571701750159263611e-02 3.983148932456970215e-02 -1.428795009851455688e-01
1.767622656188905239e-03 9.696707129478454590e-02 3.675783872604370117e-01 9.347473829984664917e-02 9.119131416082382202e-02 9.869994223117828369e-02 7.860244810581207275e-02 7.522320747375488281e-02 -1.359216123819351196e-01 -8.813542872667312622e-02 -1.374547183513641357e-01 -1.027216985821723938e-01 3.092895261943340302e-02 -6.814356148242950439e-02 2.182691842317581177e-01 -1.508095562458038330e-01 -2.721269428730010986e-01 -3.724747002124786377e-01 2.829782962799072266e-01 -6.712791323661804199e-02 2.073610667139291763e-03 -2.613790631294250488e-01 1.736156195402145386e-01 -1.592968106269836426e-01 2.545472383499145508e-01 -3.021515309810638428e-01 1.650600731372833252e-01 8.297766000032424927e-02 1.144412904977798462e-01 1.334694921970367432e-01 1.303109824657440186e-01 -1.607764959335327148e-01
1.698021739721298218e-01 2.519051730632781982e-01 3.243737816810607910e-01 1.099491417407989502e-01 1.002179384231567383e-01 -4.356030374765396118e-03 2.657736241817474365e-01 -1.789674460887908936e-01 -5.540112778544425964e-02 5.698383599519729614e-02 1.622478067874908447e-01 -3.323473408818244934e-02 -9.371323138475418091e-02 9.423425793647766113e-02 1.593449115753173828e-01 -2.689833641052246094e-01 -3.774464428424835205e-01 -6.663065403699874878e-02 1.148755773901939392e-01 -1.172967702150344849e-01 1.146204322576522827e-01 2.369850687682628632e-02 1.387389451265335083e-01 -5.222532153129577637e-02 -1.299289404414594173e-03 -2.538636624813079834e-01 2.716007828712463379e-01 -1.072303056716918945e-01 2.809479832649230957e-01 -6.859204173088073730e-02 -9.710701555013656616e-02 -2.760611176490783691e-01
-1.208706498146057129e-01 -4.878429323434829712e-02 3.006093204021453857e-01 3.684583678841590881e-02 1.130933910608291626e-01 -8.237691363319754601e-04 1.879786700010299683e-02 -1.254551392048597336e-02 1.032594218850135803e-01 1.296955645084381104e-01 1.192815303802490234e-01 -1.805459111928939819e-01 7.401057053357362747e-03 9.236585348844528198e-02 3.119135834276676178e-02 -2.604663372039794922e-01 -3.437579274177551270e-01 -4.252849817276000977e-01 -5.654507130384445190e-02 1.565370559692382812e-01 2.021678984165191650e-01 -2.825097739696502686e-01 7.015455514192581177e-02 1.103092133998870850e-01 8.256525546312332153e-02 -1.440589129924774170e-01 -1.296084672212600708e-01 -6.296706199645996094e-02 3.883447349071502686e-01 5.487994477152824402e-02 2.327867746353149414e-01 7.360277324914932251e-02
-8.063129335641860962e-02 -8.599689602851867676e-02 2.890956997871398926e-01 4.437538236379623413e-02 -7.382656633853912354e-02 -7.106263190507888794e-02 1.527252942323684692e-01 8.764398843050003052e-02 -4.369996022433042526e-03 -1.250547766685485840e-01 1.244186311960220337e-01 7.756392657756805420e-02 -4.948724433779716492e-02 1.726753860712051392e-01 9.866624325513839722e-02 -1.141056567430496216e-01 -3.824508488178253174e-01 -2.465583682060241699e-01 6.900417804718017578e-02 3.859241679310798645e-02 1.061154976487159729e-01 4.958876967430114746e-02 1.474259495735168457e-01 3.776655197143554688e-01 -2.333347499370574951e-01 -6.994927674531936646e-02 1.596426367759704590e-01 -5.509727075695991516e-02 3.338662087917327881e-01 3.726367056369781494e-01 1.389615386724472046e-01 -1.341106146574020386e-01
-1.777000874280929565e-01 2.164718508720397949e-01 2.723611593246459961e-01 -7.907122373580932617e-02 -3.134491294622421265e-02 -1.560858041048049927e-01 1.830715686082839966e-01 4.606930073350667953e-03 -2.417521364986896515e-02 -2.379287034273147583e-01 -2.431056648492813110e-01 8.880949579179286957e-03 -7.386762648820877075e-02 1.953457295894622803e-01 -1.707127541303634644e-01 -1.425559818744659424e-01 -3.194884657859802246e-01 -2.052769213914871216e-01 7.335696369409561157e-02 1.211393401026725769e-01 3.502018749713897705e-02 6.586039811372756958e-02 2.391547411680221558e-01 -7.161898910999298096e-02 -3.460979461669921875e-02 -4.268677905201911926e-02 1.768307238817214966e-01 -1.080953795462846756e-02 4.922339022159576416e-01 1.125546321272850037e-01 1.970774680376052856e-01 1.114849373698234558e-01
-1.181426718831062317e-01 2.299882099032402039e-02 2.935779392719268799e-01 5.405005812644958496e-02 -1.170377433300018311e-01 -1.231087092310190201e-02 6.083906069397926331e-02 4.441345855593681335e-02 1.973468214273452759e-01 1.192352250218391418e-01 -7.107599079608917236e-02 8.882364258170127869e-03 -3.109404444694519043e-01 5.584288015961647034e-02 3.098565898835659027e-02 -6.351874768733978271e-02 -5.151031613349914551e-01 -2.250426709651947021e-01 1.389598846435546875e-01 3.827289119362831116e-02 -2.540610134601593018e-01 -4.327810928225517273e-02 1.257703304290771484e-01 6.345432251691818237e-02 -1.548470854759216309e-01 -2.699286341667175293e-01 3.323591947555541992e-01 -4.264295101165771484e-03 2.184133976697921753e-01 2.518211118876934052e-02 1.575308442115783691e-01 -1.014918908476829529e-01
-1.498754024505615234e-01 7.813619822263717651e-02 1.555637866258621216e-01 3.018847405910491943e-01 2.430044114589691162e-02 3.760236501693725586e-02 -6.687930226325988770e-02 7.152804732322692871e-02 -1.758418381214141846e-01 -6.284829974174499512e-02 8.853041380643844604e-02 -5.807046964764595032e-02 7.490351796150207520e-02 1.456353999674320221e-02 1.006212234497070312e-01 -3.152227699756622314e-01 -3.451734185218811035e-01 -3.002021610736846924e-01 -1.513898223638534546e-01 1.598713696002960205e-01 -8.305081725120544434e-02 -2.660285532474517822e-01 1.714800894260406494e-01 -1.332117617130279541e-01 3.322756290435791016e-01 -1.259499639272689819e-01 -2.811602056026458740e-01 -2.198019437491893768e-02 2.731629014015197754e-01 1.345662921667098999e-01 -3.037242405116558075e-02 -3.308955952525138855e-02
-1.927439719438552856e-01 1.897788494825363159e-01 3.291644454002380371e-01 9.763981401920318604e-02 3.900242736563086510e-03 1.399552524089813232e-01 -2.966341190040111542e-02 5.429049208760261536e-02 2.972706854343414307e-01 -4.159898310899734497e-02 -1.130837276577949524e-01 -2.124233841896057129e-01 -4.503672197461128235e-02 -8.442796021699905396e-02 1.746846139430999756e-01 -8.637216687202453613e-02 -2.504473328590393066e-01 -3.029450774192810059e-01 4.466597735881805420e-02 1.181162521243095398e-01 2.575076222419738770e-01 -2.556005716323852539e-01 1.559437364339828491e-01 -2.573839761316776276e-02 -2.206169366836547852e-01 -1.013214141130447388e-02 -1.364254504442214966e-01 9.124981611967086792e-02 4.286143481731414795e-01 4.340588673949241638e-02 -3.872672095894813538e-02 2.240184508264064789e-02
1.284108683466911316e-02 1.047322154045104980e-01 5.501490831375122070e-02 1.900861561298370361e-01 -3.818216919898986816e-01 -1.047344580292701721e-01 -1.333807259798049927e-01 8.583421260118484497e-02 4.006896317005157471e-01 -3.285485133528709412e-02 -3.968115895986557007e-03 -7.923735678195953369e-02 -1.359329372644424438e-01 1.186523213982582092e-01 -1.965519040822982788e-01 -1.595967411994934082e-01 -1.411409676074981689e-01 -1.726539582014083862e-01 2.249267399311065674e-01 -1.026674062013626099e-01 2.466223668307065964e-03 4.714603349566459656e-02 -1.865696907043457031e-01 -1.747205704450607300e-01 -2.047895342111587524e-01 -1.150793284177780151e-01 1.117056980729103088e-01 -2.220398634672164917e-01 9.867719560861587524e-02 1.901024430990219116e-01 2.693064212799072266e-01 -2.990230321884155273e-01
1.726420372724533081e-01 -2.204922214150428772e-02 1.574068814516067505e-01 9.269841760396957397e-02 -6.241114810109138489e-02 7.481435686349868774e-02 -1.247782632708549500e-02 6.393718719482421875e-02 7.622343022376298904e-03 -1.092893108725547791e-01 4.676080122590065002e-02 -1.375149488449096680e-01 1.067781448364257812e-01 1.391667872667312622e-01 2.678311467170715332e-01 -2.660103142261505127e-01 -4.185896515846252441e-01 -1.471056938171386719e-01 1.100285351276397705e-01 -6.252075079828500748e-03 1.357937008142471313e-01 1.054626330733299255e-01 2.112994492053985596e-01 -7.956571877002716064e-02 3.955820798873901367e-01 -3.009855151176452637e-01 -1.595239788293838501e-01 9.732604026794433594e-03 2.008880525827407837e-01 3.199143111705780029e-01 1.017849966883659363e-01 -3.185432031750679016e-02
1.014418080449104309e-01 2.659818828105926514e-01 1.757779419422149658e-01 -1.789582967758178711e-01 -1.246548369526863098e-01 -6.189352646470069885e-02 -9.800892323255538940e-02 1.878726184368133545e-01 -2.117160707712173462e-01 -2.848068997263908386e-02 7.686760276556015015e-02 -2.709622979164123535e-01 1.794342994689941406e-01 1.449527442455291748e-01 1.696248352527618408e-01 -2.301187217235565186e-01 -3.139650821685791016e-01 -2.978667914867401123e-01 3.523349063470959663e-03 -9.273758530616760254e-02 -1.036872714757919312e-01 -8.864785730838775635e-02 -2.343224436044692993e-01 1.940968334674835205e-01 2.755829691886901855e-01 3.961956873536109924e-02 9.435895830392837524e-02 9.177046269178390503e-02 2.870064973831176758e-01 1.466509699821472168e-01 1.111547574400901794e-01 -1.170088350772857666e-01
-2.755894362926483154e-01 2.043904960155487061e-01 2.390204221010208130e-01 5.327250435948371887e-02 -1.496623456478118896e-02 -9.843244403600692749e-02 -6.767650693655014038e-02 3.459463641047477722e-02 5.299302190542221069e-02 1.391274482011795044e-02 9.197556972503662109e-02 -1.104579400271177292e-02 -8.572761714458465576e-02 -9.044674783945083618e-02 -5.569231510162353516e-02 -2.250944226980209351e-01 -2.601695954799652100e-01 -2.203990519046783447e-01 2.726510763168334961e-01 -3.148948028683662415e-02 4.943824559450149536e-02 4.789441078901290894e-02 1.464259345084428787e-02 2.229508608579635620e-01 -2.964684739708900452e-02 -3.516964316368103027e-01 -4.157177805900573730e-01 7.335111498832702637e-02 3.335728943347930908e-01 2.199165523052215576e-03 2.539506256580352783e-01 -3.070511296391487122e-02
-1.423871368169784546e-01 -1.508114784955978394e-01 3.031984567642211914e-01 2.992884218692779541e-01 -1.391989141702651978e-01 -1.119393259286880493e-01 -1.435956731438636780e-02 -1.329138129949569702e-01 5.228644702583551407e-03 -7.291997224092483521e-02 2.216133028268814087e-01 -8.534752577543258667e-02 -1.064404472708702087e-01 3.249506652355194092e-01 1.927674114704132080e-01 -2.294511944055557251e-01 -4.428625106811523438e-01 -9.456565231084823608e-02 2.140276581048965454e-01 -3.378899022936820984e-02 6.813203543424606323e-02 -1.575364470481872559e-01 2.831694185733795166e-01 7.193866372108459473e-02 -2.458110079169273376e-02 1.849204115569591522e-02 -1.082434970885515213e-02 6.818704307079315186e-02 1.968121677637100220e-01 -1.034683808684349060e-01 7.424627244472503662e-02 -1.724057942628860474e-01
-3.897500410676002502e-02 3.080681562423706055e-01 2.043150961399078369e-01 1.924307048320770264e-01 2.886611036956310272e-03 1.481063812971115112e-01 -2.017210274934768677e-01 2.718026377260684967e-02 2.347943931818008423e-01 -8.220666088163852692e-03 2.412557899951934814e-01 -1.186740398406982422e-01 -2.284044623374938965e-01 9.037179499864578247e-02 -2.905172109603881836e-01 -3.571030795574188232e-01 -5.055296048521995544e-02 -4.184624850749969482e-01 -7.747342437505722046e-02 -1.890164986252784729e-02 -7.087411731481552124e-02 -1.058701872825622559e-01 8.600630611181259155e-02 -9.214530885219573975e-02 -1.001002639532089233e-01 -1.991805285215377808e-01 -1.034346669912338257e-01 -3.531247749924659729e-02 2.948240935802459717e-02 -6.283931434154510498e-02 1.343672275543212891e-01 -2.470383197069168091e-01
6.107514724135398865e-02 1.496085822582244873e-01 9.523138403892517090e-02 2.739195227622985840e-01 -6.832066178321838379e-02 1.690791547298431396e-02 -1.438643783330917358e-01 -8.306248486042022705e-02 -2.276159673929214478e-01 2.110399305820465088e-02 -5.874808877706527710e-02 -3.696830198168754578e-02 2.703247666358947754e-01 -1.377301290631294250e-02 2.936522662639617920e-01 -1.251152008771896362e-01 -3.357084095478057861e-01 -2.824968397617340088e-01 -1.494943797588348389e-01 8.319292217493057251e-02 1.421378999948501587e-01 3.931470960378646851e-02 1.594284772872924805e-01 1.338749565184116364e-02 8.925058692693710327e-02 -1.601869761943817139e-01 -1.150283515453338623e-01 -1.572645269334316254e-02 5.010091066360473633e-01 8.261778950691223145e-02 1.763885021209716797e-01 -1.408562362194061279e-01
-7.047139853239059448e-02 3.701411485671997070e-01 6.246762722730636597e-02 -5.385232716798782349e-02 -9.634231030941009521e-02 1.014596127788536251e-04 2.512329258024692535e-02 5.003025755286216736e-02 -2.706320770084857941e-02 -1.847904473543167114e-01 1.565020680427551270e-01 -2.727955281734466553e-01 -1.923590153455734253e-02 1.935775130987167358e-01 3.597177565097808838e-02 -1.303366124629974365e-01 -4.936702847480773926e-01 -2.242926359176635742e-01 -5.126133933663368225e-02 -2.009331583976745605e-01 3.408499062061309814e-02 -2.057423889636993408e-01 1.228417083621025085e-01 1.701403111219406128e-01 3.126510679721832275e-01 -1.758969575166702271e-01 1.842616945505142212e-01 6.101410463452339172e-02 -2.441049925982952118e-02 -3.475251048803329468e-02 2.089734971523284912e-01 -1.118431240320205688e-01
7.858630269765853882e-02 2.188482135534286499e-01 2.965424954891204834e-01 -2.179169952869415283e-01 -2.204788774251937866e-01 -9.391081333160400391e-02 1.116600185632705688e-01 1.337687075138092041e-01 -1.074961721897125244e-01 -2.321720570325851440e-01 -1.380345132201910019e-02 4.950405657291412354e-02 -1.257547736167907715e-01 3.763751685619354248e-02 2.448222637176513672e-01 -1.028157547116279602e-01 -2.708756327629089355e-01 -4.386250376701354980e-01 -1.787571310997009277e-01 1.153460592031478882e-01 2.397913038730621338e-01 3.842649608850479126e-02 8.471401780843734741e-02 1.101533696055412292e-02 4.332824796438217163e-02 -3.813049495220184326e-01 -1.383382976055145264e-01 5.668005347251892090e-02 -1.206382643431425095e-02 -4.050536826252937317e-02 1.065672114491462708e-01 -8.252097666263580322e-02
-1.072735525667667389e-02 -8.799320459365844727e-02 -6.567311286926269531e-02 -7.842728868126869202e-03 -2.293575257062911987e-01 6.336114555597305298e-02 1.197119802236557007e-01 1.288380324840545654e-01 7.500778138637542725e-02 1.712212264537811279e-01 -4.049617424607276917e-02 -2.167713195085525513e-01 -3.043765127658843994e-01 1.120445057749748230e-01 -3.199328109622001648e-02 -2.487574666738510132e-01 -1.979934871196746826e-01 -5.239601731300354004e-01 1.821745038032531738e-01 -1.341054290533065796e-01 2.823315560817718506e-01 1.033162400126457214e-01 -2.300172597169876099e-01 -4.921352863311767578e-02 -5.288068205118179321e-03 -1.632127910852432251e-01 2.258280515670776367e-01 -1.071777865290641785e-01 -6.050808355212211609e-03 -5.514852702617645264e-02 2.111538313329219818e-02 -2.127066105604171753e-01
-9.039489924907684326e-02 -1.570892035961151123e-01 1.694224774837493896e-01 5.516533553600311279e-02 -2.063544690608978271e-01 1.961898803710937500e-01 1.032996773719787598e-01 3.080460429191589355e-01 -1.597381085157394409e-01 2.605029009282588959e-02 3.400199487805366516e-02 -1.674987971782684326e-01 -9.484463185071945190e-02 -2.682877779006958008e-01 -2.338777855038642883e-02 -1.508776247501373291e-01 -3.163536489009857178e-01 -5.784337520599365234e-01 4.688655585050582886e-02 1.166949495673179626e-01 3.885541483759880066e-02 3.303548321127891541e-02 1.473033726215362549e-01 -2.335617877542972565e-02 -7.818518206477165222e-03 -8.497273176908493042e-02 7.769581396132707596e-03 1.239317134022712708e-01 2.818775773048400879e-01 9.916928410530090332e-02 -2.374634519219398499e-02 3.458795323967933655e-02
-1.606304049491882324e-01 4.766727983951568604e-02 1.797454059123992920e-01 4.388390779495239258e-01 -1.817136406898498535e-01 -6.407864391803741455e-02 2.495045065879821777e-01 1.373185813426971436e-01 -1.676998101174831390e-02 -1.065192651003599167e-02 1.536804586648941040e-01 -1.109757795929908752e-01 -1.499998569488525391e-01 1.511847525835037231e-01 1.885125190019607544e-01 -7.522598840296268463e-03 -2.384522855281829834e-01 -3.668629527091979980e-01 4.053677245974540710e-02 6.474164128303527832e-02 -4.836257919669151306e-02 6.777905672788619995e-02 1.051265001296997070e-01 8.713770657777786255e-02 -9.714196436107158661e-03 -2.562321722507476807e-01 -9.428286552429199219e-02 -3.385688364505767822e-02 3.905122280120849609e-01 -1.383968722075223923e-02 1.325036138296127319e-01 2.064728140830993652e-01
-1.949731856584548950e-01 -5.477363243699073792e-02 9.929337352514266968e-02 2.175680696964263916e-01 -1.069536656141281128e-01 2.674916386604309082e-02 4.165257513523101807e-02 4.718173667788505554e-02 4.694712907075881958e-02 2.822707593441009521e-02 5.999134853482246399e-02 -2.270666658878326416e-01 -2.534400857985019684e-02 2.027038335800170898e-01 -1.195075288414955139e-01 4.007412865757942200e-02 -5.619883537292480469e-01 -1.899985373020172119e-01 2.463939934968948364e-01 3.176024556159973145e-01 1.972024738788604736e-01 -2.815166302025318146e-02 1.247735023498535156e-01 5.512897670269012451e-02 -1.523360013961791992e-01 -6.892581284046173096e-02 1.310580819845199585e-01 -1.644743792712688446e-02 2.150962203741073608e-01 3.219743371009826660e-01 -7.024429738521575928e-03 5.204800888895988464e-02
2.047064304351806641e-01 3.174390196800231934e-01 1.323191821575164795e-01 -1.215446554124355316e-02 -1.709997653961181641e-01 1.718235313892364502e-01 2.146148234605789185e-01 -5.105294659733772278e-02 1.152187138795852661e-01 -2.728081345558166504e-01 -9.044213593006134033e-02 -2.399540990591049194e-01 4.943164438009262085e-02 4.303312674164772034e-02 -2.041909992694854736e-01 -1.751104891300201416e-01 -1.103291101753711700e-02 -1.425614953041076660e-01 -1.218942254781723022e-01 3.301454707980155945e-02 -7.658640295267105103e-02 -2.508406899869441986e-02 -2.138125896453857422e-01 -3.660890758037567139e-01 1.237758398056030273e-01 -6.520052999258041382e-02 -1.389380693435668945e-01 2.524532610550522804e-03 4.834133386611938477e-01 2.321975305676460266e-02 3.963832184672355652e-02 6.946235150098800659e-02
-7.298910617828369141e-02 -9.266177564859390259e-02 1.201744601130485535e-01 2.167358398437500000e-01 -6.968799233436584473e-02 1.692825704813003540e-01 1.714186519384384155e-01 8.290574699640274048e-02 1.302577257156372070e-01 3.760552033782005310e-02 5.804265290498733521e-02 1.512647867202758789e-01 -2.280833572149276733e-01 3.333255276083946228e-02 -7.509726285934448242e-02 -1.951662600040435791e-01 -3.529326915740966797e-01 -5.061285495758056641e-01 3.457728400826454163e-02 2.261182069778442383e-01 2.146472930908203125e-01 8.467599749565124512e-03 -1.946158111095428467e-01 -2.808164618909358978e-02 -5.849137529730796814e-02 -5.969257280230522156e-02 1.306820511817932129e-01 3.372382223606109619e-01 1.731174141168594360e-01 -5.016136914491653442e-02 1.477602720260620117e-01 -5.859227478504180908e-02
4.330503195524215698e-02 -1.369211375713348389e-01 2.098998278379440308e-01 6.102340295910835266e-02 -1.721788048744201660e-01 1.137818768620491028e-01 3.197922110557556152e-01 -1.955900937318801880e-01 -5.547164753079414368e-02 -1.964999139308929443e-01 -4.664476588368415833e-02 -9.088589996099472046e-02 1.177978441119194031e-01 -3.228523433208465576e-01 1.203006505966186523e-02 -5.387492105364799500e-02 -3.500608205795288086e-01 -1.767671257257461548e-01 1.014487072825431824e-01 1.981069743633270264e-01 -1.674975156784057617e-01 -1.276420503854751587e-01 1.742469072341918945e-01 -7.190662436187267303e-03 4.908789321780204773e-02 -5.110027268528938293e-02 -1.715644299983978271e-01 -3.971522091887891293e-04 3.847963511943817139e-01 6.646279990673065186e-02 3.068864047527313232e-01 -1.264489889144897461e-01
-7.830375432968139648e-02 6.930382549762725830e-02 2.340735495090484619e-01 -5.239240452647209167e-02 3.895006701350212097e-02 4.900939762592315674e-02 -1.457354277372360229e-01 -2.504911832511425018e-02 1.285994350910186768e-01 1.263521760702133179e-01 3.994033038616180420e-01 -2.650781273841857910e-01 1.133539378643035889e-01 2.076530158519744873e-01 -7.558624446392059326e-02 -1.151521727442741394e-01 -3.307503163814544678e-01 -4.499480724334716797e-01 4.926060885190963745e-02 6.109891459345817566e-02 1.287553608417510986e-01 7.971192826516926289e-05 -4.204810038208961487e-02 -1.832424402236938477e-01 1.241414397954940796e-01 -2.519270479679107666e-01 2.644998952746391296e-02 2.503211200237274170e-01 2.102961093187332153e-01 -9.044460207223892212e-02 -4.888034239411354065e-02 3.931216150522232056e-02
-9.682451188564300537e-02 1.947098374366760254e-01 2.092401534318923950e-01 1.751247644424438477e-01 -8.462268114089965820e-02 1.761856377124786377e-01 -3.487006574869155884e-02 2.203728854656219482e-01 -2.135747373104095459e-01 1.016825586557388306e-01 -6.340562322293408215e-06 -1.018024161458015442e-01 3.097703494131565094e-02 2.009871006011962891e-01 -1.460547745227813721e-01 -6.414978206157684326e-02 -4.864992201328277588e-01 -1.857257038354873657e-01 -5.096095846965909004e-04 -6.891465187072753906e-02 6.937517225742340088e-02 -2.836786508560180664e-01 -2.789575606584548950e-02 1.240447238087654114e-01 -2.528424859046936035e-01 -6.076665222644805908e-02 6.462176144123077393e-02 2.539309486746788025e-02 2.308895587921142578e-01 3.661127686500549316e-01 9.297247231006622314e-02 1.065310314297676086e-01
8.269441127777099609e-02 -6.632749736309051514e-02 4.189621806144714355e-01 -1.813768297433853149e-01 -1.417883783578872681e-01 3.960134461522102356e-02 2.598807811737060547e-01 4.150158783886581659e-04 1.278865784406661987e-01 -4.161069169640541077e-02 2.978956997394561768e-01 -4.195597022771835327e-02 2.900383435189723969e-02 -6.105083227157592773e-02 4.173469170928001404e-02 -2.551268041133880615e-01 -4.256730079650878906e-01 -1.450428962707519531e-01 2.163134515285491943e-01 4.165882617235183716e-02 2.932380186393857002e-03 -5.981010198593139648e-02 2.259842008352279663e-01 2.295096404850482941e-02 -5.233757570385932922e-02 -2.788512408733367920e-01 1.543998271226882935e-01 -2.060466259717941284e-01 1.822473257780075073e-01 -1.116414293646812439e-01 -7.714417576789855957e-02 -8.229497820138931274e-02
-2.324592173099517822e-01 -5.417667329311370850e-02 1.960273534059524536e-01 9.674585610628128052e-02 1.914671063423156738e-02 2.519898712635040283e-01 -1.411929428577423096e-01 1.872827559709548950e-01 -2.212922722101211548e-01 -3.562450874596834183e-03 1.213327795267105103e-01 -9.811481088399887085e-02 -1.050314027816057205e-02 -2.809482999145984650e-02 -2.408377826213836670e-01 -1.626358181238174438e-01 -3.928652405738830566e-01 -2.767063081264495850e-01 1.971029788255691528e-01 7.479652762413024902e-02 -4.148348793387413025e-02 -1.080302242189645767e-02 8.867765963077545166e-02 2.149602919816970825e-01 -2.718085646629333496e-01 -2.638044394552707672e-02 -9.615803137421607971e-03 -1.740548014640808105e-01 2.182004451751708984e-01 3.530166745185852051e-01 6.155475601553916931e-02 -7.371562719345092773e-02
-6.106721237301826477e-02 1.258158236742019653e-01 2.614708840847015381e-01 6.998965889215469360e-02 -2.973556816577911377e-01 4.250618442893028259e-02 2.443412989377975464e-01 -1.076701562851667404e-02 -2.047819942235946655e-01 2.197950929403305054e-01 2.175263613462448120e-01 1.108355298638343811e-01 -3.246890008449554443e-01 2.441006153821945190e-01 5.638578534126281738e-02 -1.881878674030303955e-01 -3.991294801235198975e-01 -2.341787070035934448e-01 5.043192580342292786e-02 1.036904901266098022e-01 -9.406100958585739136e-02 1.069365348666906357e-02 9.304713457822799683e-03 -1.174137219786643982e-01 6.570693105459213257e-02 -3.283793628215789795e-01 -1.920511573553085327e-02 -4.442227073013782501e-03 1.780650168657302856e-01 -5.483216792345046997e-02 4.858396574854850769e-02 -6.158968061208724976e-02
-1.966644227504730225e-01 -5.599705129861831665e-02 9.199883043766021729e-02 1.567842066287994385e-01 -1.732413023710250854e-01 2.573631405830383301e-01 5.214035883545875549e-02 2.176769375801086426e-01 9.919286519289016724e-02 -8.048970252275466919e-03 -1.162843592464923859e-02 -4.409096390008926392e-02 -6.204835325479507446e-02 1.468999776989221573e-02 -5.297227948904037476e-02 1.646825671195983887e-02 -4.841192364692687988e-01 -1.800478100776672363e-01 2.138981223106384277e-01 -5.403924733400344849e-02 -9.541828930377960205e-02 -2.430626451969146729e-01 1.633670926094055176e-01 2.424665391445159912e-01 -1.885272860527038574e-01 -1.129526048898696899e-01 -7.072777301073074341e-02 -4.559607803821563721e-02 3.019164800643920898e-01 3.491084575653076172e-01 1.433705389499664307e-01 3.967137262225151062e-02
-1.303820312023162842e-01 1.237299740314483643e-01 6.375064700841903687e-02 3.991208598017692566e-02 -6.413871049880981445e-02 3.229931890964508057e-01 -5.159509554505348206e-02 3.614387661218643188e-02 -1.825158447027206421e-01 2.337559498846530914e-02 -3.439894318580627441e-02 1.378893759101629257e-02 -3.500426933169364929e-02 -6.264080107212066650e-02 -1.398329585790634155e-01 -9.743528813123703003e-02 -5.191494226455688477e-01 -2.117004245519638062e-01 1.679922938346862793e-01 1.079624593257904053e-01 2.312461137771606445e-01 -6.755138933658599854e-02 1.849702149629592896e-01 2.050490379333496094e-01 -1.391137987375259399e-01 -2.809883840382099152e-02 8.617402613162994385e-02 -2.452550381422042847e-01 3.066714107990264893e-01 2.071911692619323730e-01 2.485962808132171631e-01 7.209918648004531860e-02
-1.154132932424545288e-01 -1.577714830636978149e-01 -3.222372755408287048e-02 -6.064690649509429932e-02 -1.246877312660217285e-01 3.311765193939208984e-01 -2.114797756075859070e-02 5.949892103672027588e-02 5.036513879895210266e-02 -1.005359366536140442e-01 7.424218952655792236e-02 -1.883153319358825684e-01 -1.406356543302536011e-01 5.536558479070663452e-02 4.081232845783233643e-02 -9.835011512041091919e-02 -5.075903534889221191e-01 -2.406624108552932739e-01 -1.156979128718376160e-01 7.271715998649597168e-02 8.515988290309906006e-02 2.686314880847930908e-01 -6.426898390054702759e-02 -3.995208740234375000e-01 8.133720606565475464e-03 -1.010582819581031799e-01 2.334375530481338501e-01 -2.022144757211208344e-02 9.292805194854736328e-02 2.579184174537658691e-01 9.009931981563568115e-02 -1.191612109541893005e-01
7.330957800149917603e-02 2.388319671154022217e-01 1.352624874562025070e-02 2.459175437688827515e-01 -2.776553630828857422e-01 8.060358464717864990e-03 1.807887665927410126e-02 1.915945261716842651e-01 3.011974692344665527e-01 -1.490368247032165527e-01 1.206268891692161560e-01 -8.858364075422286987e-02 2.849797308444976807e-01 1.323205679655075073e-01 -6.498546339571475983e-03 -2.460583448410034180e-01 -1.644277721643447876e-01 -4.133090674877166748e-01 1.720664948225021362e-01 1.516557931900024414e-01 2.845286764204502106e-02 -2.913427948951721191e-01 -1.372632384300231934e-01 -1.876609325408935547e-01 8.580631762742996216e-02 -1.928286999464035034e-01 -4.134103655815124512e-02 -3.953917324542999268e-02 3.768990561366081238e-02 -1.985104382038116455e-02 1.332902610301971436e-01 -1.023759394884109497e-01
-7.991974800825119019e-02 -7.473723590373992920e-02 2.696243524551391602e-01 1.833034097217023373e-03 -3.687075525522232056e-02 -6.267659366130828857e-02 7.948894053697586060e-02 -4.034109786152839661e-02 6.373503059148788452e-02 1.642091721296310425e-01 9.249602258205413818e-02 -1.394887119531631470e-01 -1.333214342594146729e-01 2.167300283908843994e-01 -1.806889027357101440e-01 -3.172303736209869385e-02 -4.454655349254608154e-01 -2.766755223274230957e-01 2.847182750701904297e-01 -1.429080814123153687e-01 8.383874595165252686e-02 4.049823805689811707e-02 -1.054713055491447449e-01 1.109218448400497437e-01 -2.054788023233413696e-01 -5.079588294029235840e-02 9.655947983264923096e-02 -9.860541671514511108e-02 4.602060317993164062e-01 1.558150798082351685e-01 1.131672933697700500e-01 1.528259068727493286e-01
6.838266551494598389e-02 -2.035365905612707138e-03 1.868707537651062012e-01 1.346510602161288261e-03 -7.344436645507812500e-02 9.773989766836166382e-02 5.789744202047586441e-03 1.010987833142280579e-01 -4.046607762575149536e-02 8.247586339712142944e-02 3.967623412609100342e-02 -2.494599968194961548e-01 4.936018958687782288e-02 8.996266126632690430e-02 -1.753436923027038574e-01 -1.376764625310897827e-01 -5.091426968574523926e-01 -2.215357273817062378e-01 2.178928554058074951e-01 -2.040517888963222504e-02 5.347764864563941956e-02 -2.331321686506271362e-01 3.295983374118804932e-01 8.296598494052886963e-02 -2.980202436447143555e-01 -1.066220030188560486e-01 1.525479108095169067e-01 -1.345749348402023315e-01 2.146241962909698486e-01 1.973327696323394775e-01 2.082949131727218628e-01 -6.195490434765815735e-02
-1.624385416507720947e-01 1.882735043764114380e-01 -1.741688251495361328e-01 -3.416765853762626648e-02 -1.644748449325561523e-01 3.203821778297424316e-01 3.746416652575135231e-03 7.541767507791519165e-02 1.937625259160995483e-01 -1.945761293172836304e-01 2.402046918869018555e-01 -2.642750144004821777e-01 1.255016177892684937e-01 -1.595627665519714355e-01 2.274471223354339600e-01 6.702992320060729980e-02 -3.466658890247344971e-01 -2.574558854103088379e-01 -8.328305557370185852e-03 -4.152010194957256317e-03 2.723784185945987701e-03 -1.315988451242446899e-01 9.905751049518585205e-02 -7.265819609165191650e-02 -2.294391095638275146e-01 -1.834048777818679810e-01 1.074679568409919739e-01 1.449022740125656128e-01 3.273736834526062012e-01 -6.097967177629470825e-02 -2.265372872352600098e-02 -1.472788602113723755e-01
-2.019725888967514038e-01 6.607086956501007080e-02 1.481946259737014771e-01 2.579675801098346710e-02 -2.084226161241531372e-01 -2.870941162109375000e-01 -1.237308792769908905e-02 3.062890470027923584e-01 -1.178261637687683105e-01 4.429670050740242004e-03 1.546528041362762451e-01 -1.128996983170509338e-01 -3.204136714339256287e-02 -3.153945133090019226e-02 -2.243357300758361816e-01 -4.258652776479721069e-02 -3.659835159778594971e-01 -4.115645289421081543e-01 1.202251166105270386e-01 -4.677639342844486237e-03 -8.678189665079116821e-02 -1.227675527334213257e-01 -9.715998172760009766e-02 5.175874009728431702e-02 -2.967485040426254272e-02 8.489500731229782104e-02 1.762788742780685425e-01 -1.813532710075378418e-01 3.506563305854797363e-01 5.486251413822174072e-02 2.389443516731262207e-01 -3.872259054332971573e-03
-3.880803287029266357e-02 5.497633945196866989e-03 -4.952262714505195618e-02 1.568680554628372192e-01 -2.777464687824249268e-01 -1.222491189837455750e-01 3.074546344578266144e-02 -1.098765358328819275e-01 6.440381705760955811e-02 -1.597158163785934448e-01 -1.235658302903175354e-01 -3.663895428180694580e-01 1.123424503020942211e-03 1.769059598445892334e-01 2.084385454654693604e-01 -2.637676298618316650e-01 1.246623918414115906e-01 -2.697149515151977539e-01 1.378909498453140259e-01 1.030129790306091309e-01 1.268279850482940674e-01 -2.074793279170989990e-01 1.649885177612304688e-01 -1.630734205245971680e-01 -1.776107996702194214e-01 -5.264862999320030212e-02 -7.712922990322113037e-03 2.016010731458663940e-01 3.618900179862976074e-01 1.259010136127471924e-01 -7.221045345067977905e-02 -2.913836240768432617e-01
1.501291394233703613e-01 -2.095906995236873627e-02 4.070829227566719055e-02 8.275341242551803589e-02 -7.349351048469543457e-02 3.248424828052520752e-01 -3.064057230949401855e-02 -3.231340646743774414e-01 -7.036691159009933472e-02 2.089375443756580353e-02 -1.531504988670349121e-01 1.871675252914428711e-02 4.768276959657669067e-02 2.079339921474456787e-01 -1.462047845125198364e-01 -3.225230574607849121e-01 -1.149577274918556213e-01 -1.515149921178817749e-01 -2.910162210464477539e-01 1.357584744691848755e-01 2.266386598348617554e-01 -1.291459202766418457e-01 -8.401742577552795410e-02 6.064688786864280701e-02 -2.980511188507080078e-01 -3.078626394271850586e-01 -3.857700899243354797e-02 5.809372290968894958e-02 1.664937287569046021e-01 -5.200317502021789551e-02 -5.752064660191535950e-02 -3.344458043575286865e-01
-3.200779482722282410e-02 1.634073108434677124e-01 3.261760175228118896e-01 1.161913126707077026e-01 3.338123112916946411e-02 2.588513493537902832e-01 2.068618088960647583e-01 1.719398349523544312e-01 7.227169722318649292e-02 1.381938606500625610e-01 -1.022327393293380737e-01 7.246844470500946045e-02 -2.828406915068626404e-02 -9.057422727346420288e-02 1.088816523551940918e-01 -2.762018442153930664e-01 -1.820386946201324463e-01 -3.246483504772186279e-01 6.341893970966339111e-02 2.138854414224624634e-01 -1.198184415698051453e-01 -1.801460087299346924e-01 1.703665778040885925e-02 4.985594749450683594e-02 3.742747241631150246e-03 -7.694417983293533325e-02 -1.832619905471801758e-01 1.251525282859802246e-01 4.670859575271606445e-01 -1.896188855171203613e-01 1.668619923293590546e-02 -1.651199311017990112e-01
6.903988122940063477e-02 1.339760571718215942e-01 1.049866899847984314e-01 7.072712481021881104e-02 1.273929923772811890e-01 -1.511275172233581543e-01 8.318240195512771606e-02 2.802862524986267090e-01 -5.502136051654815674e-02 -3.293969482183456421e-02 -1.868699938058853149e-01 -3.398230671882629395e-02 -3.243378698825836182e-01 3.090762197971343994e-01 -2.818030118942260742e-02 -2.163486927747726440e-02 -4.179330170154571533e-01 -1.444264650344848633e-01 1.982564777135848999e-01 1.595661491155624390e-01 8.175491541624069214e-02 -2.535741329193115234e-01 -3.885619342327117920e-02 7.418742030858993530e-02 -1.134862229228019714e-01 -7.103870809078216553e-02 3.495887666940689087e-02 -5.246049165725708008e-02 4.118264615535736084e-01 5.429436266422271729e-02 2.243111133575439453e-01 -1.071574389934539795e-01
-1.226539090275764465e-01 -1.199499890208244324e-01 3.191691637039184570e-01 9.230543673038482666e-02 -2.247499674558639526e-01 3.253776729106903076e-01 3.006361611187458038e-02 -1.105172932147979736e-02 3.920306265354156494e-02 -6.234240904450416565e-02 -1.423761099576950073e-01 -1.683748811483383179e-01 8.147765882313251495e-03 1.304274350404739380e-01 -2.380693405866622925e-01 -5.049848929047584534e-02 2.059707492589950562e-01 -3.494737744331359863e-01 1.140184048563241959e-02 1.563512235879898071e-01 1.935030370950698853e-01 -1.212054938077926636e-01 -1.073034703731536865e-01 2.389592304825782776e-02 2.082085609436035156e-02 -4.040100276470184326e-01 9.252180904150009155e-02 -1.940859407186508179e-01 2.177404314279556274e-01 2.833906188607215881e-02 2.452087253332138062e-01 2.899771742522716522e-02
-1.785561591386795044e-01 1.165454015135765076e-01 -1.321122497320175171e-01 4.155276715755462646e-02 -2.375141829252243042e-01 1.317124115303158760e-03 2.773772478103637695e-01 1.204654481261968613e-02 1.675787121057510376e-01 -1.783440709114074707e-01 1.623308658599853516e-01 -1.894764602184295654e-01 3.646543323993682861e-01 2.223077714443206787e-01 5.509422346949577332e-02 -8.752430230379104614e-02 -1.486877650022506714e-01 -2.779333889484405518e-01 8.510153740644454956e-02 8.485229313373565674e-02 -2.486711367964744568e-02 -4.803579673171043396e-02 1.772814802825450897e-02 -1.678373217582702637e-01 -8.207253180444240570e-03 -3.422771394252777100e-01 -6.464078277349472046e-02 -1.870343685150146484e-01 3.796945810317993164e-01 -1.218243241310119629e-01 9.082578122615814209e-02 -1.333377510309219360e-01
-1.274362578988075256e-02 -1.307059824466705322e-01 7.799282670021057129e-02 -2.353493869304656982e-01 -1.164465248584747314e-01 2.007754147052764893e-01 5.149505287408828735e-02 7.662831991910934448e-02 -3.079438507556915283e-01 -2.407878786325454712e-01 1.292282938957214355e-01 -1.107691749930381775e-01 -2.092964649200439453e-01 2.379774600267410278e-01 1.467127352952957153e-02 -3.476231917738914490e-02 -4.228335916996002197e-01 -2.300753146409988403e-01 1.808430999517440796e-01 4.386963322758674622e-02 1.161321401596069336e-01 -1.832445710897445679e-01 3.181245625019073486e-01 1.476629823446273804e-01 4.723327606916427612e-02 -1.519198864698410034e-01 -8.287041448056697845e-03 -1.014618203043937683e-03 1.881375461816787720e-01 2.603113651275634766e-01 -8.335305750370025635e-02 5.776587873697280884e-02
-5.870964378118515015e-02 -1.259014904499053955e-01 3.877095282077789307e-01 1.550470441579818726e-01 -1.237409859895706177e-01 1.266984045505523682e-01 -6.987471878528594971e-02 -7.463942468166351318e-02 -4.572197329252958298e-03 -6.060572341084480286e-03 -2.087772041559219360e-01 -1.565462946891784668e-01 -3.306735306978225708e-02 2.298252284526824951e-01 -1.942109465599060059e-01 -5.263439565896987915e-02 -4.257441461086273193e-01 -1.861533522605895996e-01 2.356302291154861450e-01 5.460125952959060669e-02 -5.229319259524345398e-02 5.110640451312065125e-02 -3.130520461127161980e-03 2.908304631710052490e-01 -5.987218394875526428e-02 -1.278228871524333954e-02 1.493229568004608154e-01 -6.584389507770538330e-02 4.234427213668823242e-01 -6.467573344707489014e-02 1.244067773222923279e-01 9.096736460924148560e-02
-1.470300089567899704e-02 -1.168006286025047302e-01 9.751698002219200134e-03 5.068355426192283630e-02 -7.915787398815155029e-02 7.093829661607742310e-02 1.587160080671310425e-01 4.226383566856384277e-02 -1.708519086241722107e-02 -1.015797606669366360e-03 -2.284993045032024384e-02 1.787721067667007446e-01 1.811878988519310951e-03 -2.470487356185913086e-02 -4.547423496842384338e-02 -4.862708747386932373e-01 -2.673467993736267090e-01 -4.716126918792724609e-01 1.997036337852478027e-01 2.306369133293628693e-02 3.518924117088317871e-01 -2.057479321956634521e-01 -2.231737226247787476e-01 1.895728111267089844e-01 -3.137082234025001526e-02 2.340485528111457825e-02 -1.167042925953865051e-01 -1.763378456234931946e-02 2.424180954694747925e-01 -8.445423841476440430e-02 -7.434459775686264038e-02 -1.367091853171586990e-02
1.127161234617233276e-01 -2.825593948364257812e-01 1.408124864101409912e-01 1.167856007814407349e-01 4.470823705196380615e-02 2.018173784017562866e-01 -1.167674139142036438e-01 -1.096475590020418167e-02 1.550054848194122314e-01 1.153029054403305054e-01 1.616732180118560791e-01 -2.318343073129653931e-01 1.750148832798004150e-01 1.247190237045288086e-01 -1.864836663007736206e-01 -2.953552007675170898e-01 -2.014280855655670166e-01 -8.703876286745071411e-03 -1.993437670171260834e-02 1.105686724185943604e-01 3.194468840956687927e-02 -1.537128686904907227e-01 -2.682600319385528564e-01 -8.752334862947463989e-02 -7.093313150107860565e-03 3.605355322360992432e-02 8.755820989608764648e-02 -2.660273313522338867e-01 2.882883846759796143e-01 6.179556995630264282e-02 -6.588372588157653809e-02 -4.511109888553619385e-01
-1.961200237274169922e-01 2.836328148841857910e-01 2.854789495468139648e-01 -1.037451811134815216e-02 6.794384866952896118e-02 -1.456926316022872925e-01 8.844646066427230835e-02 -9.934175759553909302e-02 -7.803526520729064941e-02 -1.689156144857406616e-01 2.101250886917114258e-01 1.158785969018936157e-01 -2.607926726341247559e-01 9.283715486526489258e-02 -3.184326365590095520e-02 -1.126390770077705383e-01 -3.006662428379058838e-01 -3.411235809326171875e-01 1.011678203940391541e-01 1.694470196962356567e-01 -5.618073977530002594e-03 -3.711285814642906189e-02 -2.349264174699783325e-01 -1.558201164007186890e-01 -1.051518023014068604e-01 -1.179883256554603577e-01 -1.267860233783721924e-01 2.928497791290283203e-01 2.619739770889282227e-01 -8.089218288660049438e-03 2.206880152225494385e-01 -5.107860267162322998e-02
-1.203906759619712830e-01 1.124807968735694885e-01 1.480434089899063110e-01 1.525912135839462280e-01 -1.037902850657701492e-02 -2.627466320991516113e-01 9.967825561761856079e-02 2.085548490285873413e-01 5.460988730192184448e-02 -2.560300827026367188e-01 -1.535383462905883789e-01 -1.354636251926422119e-01 -1.147547438740730286e-01 -3.986765630543231964e-03 -2.229437828063964844e-01 -7.837260514497756958e-02 -3.482118248939514160e-01 -2.261222004890441895e-01 -8.117994666099548340e-02 2.270133793354034424e-01 -1.570358723402023315e-01 -2.147257030010223389e-01 1.476805806159973145e-01 -1.206704415380954742e-02 -7.866403460502624512e-02 1.621972471475601196e-01 -2.318408489227294922e-01 -2.114809304475784302e-01 3.280909061431884766e-01 1.381260156631469727e-01 1.709882169961929321e-01 -1.242161691188812256e-01
-1.998846381902694702e-01 1.521164327859878540e-01 4.399920105934143066e-01 2.930603176355361938e-02 -2.268757671117782593e-02 -2.757667899131774902e-01 1.503491494804620743e-02 3.290006145834922791e-02 8.864887058734893799e-02 -1.403072774410247803e-01 3.531365692615509033e-01 1.056210845708847046e-01 3.025069832801818848e-01 9.288337081670761108e-02 -2.675333525985479355e-03 -8.486146479845046997e-02 -2.784440219402313232e-01 -2.045581340789794922e-01 1.248765662312507629e-01 -1.695956140756607056e-01 6.780115514993667603e-02 -1.507739908993244171e-02 -1.017839759588241577e-01 7.386925816535949707e-02 1.764102466404438019e-02 -3.184391856193542480e-01 -4.375123977661132812e-02 3.674261644482612610e-02 2.102577686309814453e-01 1.579874902963638306e-01 3.203132422640919685e-03 -1.878867894411087036e-01
-2.693475484848022461e-01 -2.105509489774703979e-02 -4.934877902269363403e-02 -1.830899417400360107e-01 2.465665154159069061e-02 3.245323523879051208e-02 5.209872499108314514e-02 4.571006447076797485e-02 8.965091407299041748e-02 -7.449869066476821899e-02 -4.810332320630550385e-03 7.992435246706008911e-03 -1.136766970157623291e-01 2.292624861001968384e-01 -9.747122228145599365e-02 -1.257064938545227051e-01 -4.253635406494140625e-01 -5.913694500923156738e-01 3.272227346897125244e-01 9.868139773607254028e-02 2.830476127564907074e-02 1.854347139596939087e-01 -3.750628978013992310e-02 -9.613692015409469604e-02 2.479403465986251831e-02 -1.122893989086151123e-01 -2.028819918632507324e-02 1.469904631376266479e-01 1.799957752227783203e-01 -9.681220352649688721e-02 9.361164993606507778e-04 -9.905294328927993774e-02
2.798241004347801208e-02 -2.608451247215270996e-01 1.867266893386840820e-01 1.073873788118362427e-01 -8.451941609382629395e-02 8.177252858877182007e-02 -1.610787212848663330e-01 2.155659794807434082e-01 2.174452841281890869e-01 -4.290766641497612000e-02 2.048336416482925415e-01 -8.420033752918243408e-02 -1.755749434232711792e-01 2.004329115152359009e-01 -3.480908274650573730e-01 -8.362340182065963745e-02 5.867129657417535782e-03 -4.327839016914367676e-01 1.728876531124114990e-01 1.058049201965332031e-01 1.820898503065109253e-01 -1.916203349828720093e-01 -3.344175964593887329e-02 -1.258362531661987305e-01 -1.809121817350387573e-01 3.942943178117275238e-03 -1.523214578628540039e-02 -2.443057298660278320e-01 2.821153402328491211e-01 -6.405895948410034180e-02 -2.674737386405467987e-02 -9.424976259469985962e-02
-9.456292539834976196e-02 -9.152815490961074829e-02 1.308071911334991455e-01 -3.683335706591606140e-02 9.562236070632934570e-02 1.214668974280357361e-01 1.378424763679504395e-01 1.107882261276245117e-01 5.957427620887756348e-02 1.125591713935136795e-02 1.172336414456367493e-01 -3.955840319395065308e-02 -8.139061182737350464e-02 3.465110063552856445e-01 -1.117429882287979126e-01 -1.413413286209106445e-01 -4.101569950580596924e-01 -2.128003090620040894e-01 3.465369343757629395e-01 2.921501994132995605e-01 1.521840095520019531e-01 -3.804426267743110657e-02 -2.573367767035961151e-02 1.885928213596343994e-01 4.172667115926742554e-02 -5.383799597620964050e-02 7.556557655334472656e-02 1.548181939870119095e-02 4.144024252891540527e-01 1.304971426725387573e-01 2.041853666305541992e-01 -1.003456190228462219e-01
-1.304894406348466873e-02 2.827123701572418213e-01 6.148601323366165161e-02 1.206039115786552429e-01 -7.889204472303390503e-02 1.474450081586837769e-01 1.416129171848297119e-01 -2.046450600028038025e-02 -1.242917925119400024e-01 -4.456169903278350830e-01 2.703153789043426514e-01 1.266282051801681519e-01 -2.426737248897552490e-01 3.494900465011596680e-02 9.336940711364150047e-04 1.659813150763511658e-02 -2.200399041175842285e-01 -1.792419254779815674e-01 2.637731134891510010e-01 -9.116460382938385010e-02 -5.015230923891067505e-02 -1.798059642314910889e-01 9.645621478557586670e-02 2.105997949838638306e-01 -1.532870382070541382e-01 -1.471461802721023560e-01 2.647897601127624512e-02 -3.976685404777526855e-01 5.160386860370635986e-02 1.486739367246627808e-01 5.266829952597618103e-02 -1.056364774703979492e-01
-1.028706878423690796e-01 1.166488751769065857e-01 3.643968328833580017e-02 1.678977310657501221e-01 -3.890445232391357422e-01 -2.215086854994297028e-02 -8.279915899038314819e-03 -9.912694245576858521e-02 8.923982083797454834e-02 -1.788708269596099854e-01 8.813366293907165527e-02 -1.831734180450439453e-01 3.740018308162689209e-01 1.264002323150634766e-01 -1.232804954051971436e-01 -2.046506255865097046e-01 -3.775993362069129944e-02 -3.180652856826782227e-01 9.065107256174087524e-02 7.569571584463119507e-02 1.719212532043457031e-01 -9.573272615671157837e-02 -1.443641260266304016e-02 2.500531375408172607e-01 2.294560670852661133e-01 -1.148611456155776978e-01 5.521985143423080444e-02 -7.661160081624984741e-02 4.120670258998870850e-01 5.282914265990257263e-02 -1.511874049901962280e-01 -4.619680345058441162e-02
-7.761744409799575806e-02 -9.761249274015426636e-02 1.203476414084434509e-01 2.681182324886322021e-01 -6.293279677629470825e-02 6.447089463472366333e-02 -3.941843807697296143e-01 -1.418753862380981445e-01 3.425667881965637207e-01 -2.487704306840896606e-01 8.140335232019424438e-02 -2.671720683574676514e-01 7.332117110490798950e-02 2.929523885250091553e-01 -2.092227637767791748e-01 -4.716135561466217041e-02 -5.877495184540748596e-02 -2.475690394639968872e-01 -1.288599967956542969e-01 -9.038009494543075562e-02 2.250796109437942505e-01 3.006627596914768219e-02 -5.057050287723541260e-02 -4.674563929438591003e-02 4.387570917606353760e-02 -1.500519067049026489e-01 -1.698863878846168518e-02 -2.536963820457458496e-01 2.041726410388946533e-01 3.905622661113739014e-02 1.720890104770660400e-01 -1.107445731759071350e-01
-1.395971477031707764e-01 7.748107612133026123e-02 1.592786237597465515e-02 -1.142068207263946533e-01 -6.332802772521972656e-02 -1.185284033417701721e-01 -1.802360173314809799e-03 2.353199012577533722e-02 -1.008673384785652161e-01 -3.435902595520019531e-01 9.030082076787948608e-02 -8.626973628997802734e-02 -2.297259718179702759e-01 -8.552335202693939209e-03 -7.458151131868362427e-02 3.347153589129447937e-02 -4.228317439556121826e-01 -1.649714410305023193e-01 -4.012066125869750977e-02 8.601021021604537964e-02 -1.651616841554641724e-01 -2.430666685104370117e-01 -3.312406688928604126e-02 1.551453024148941040e-01 -5.863023176789283752e-02 5.090477317571640015e-02 3.463099598884582520e-01 -5.856408551335334778e-02 5.160136222839355469e-01 -7.296827435493469238e-02 1.080977693200111389e-01 5.956482607871294022e-03
-1.231560558080673218e-01 -2.439660876989364624e-01 1.090046986937522888e-01 -2.577826194465160370e-02 -1.308113634586334229e-01 1.343328654766082764e-01 1.493963748216629028e-01 2.154020220041275024e-01 2.271424084901809692e-01 -1.262188404798507690e-01 -4.639711976051330566e-02 -8.728553354740142822e-02 7.627261430025100708e-02 -2.891472249757498503e-04 1.469600051641464233e-01 5.277603492140769958e-02 -3.106250762939453125e-01 -2.941216826438903809e-01 -7.005597651004791260e-02 1.698919758200645447e-02 -4.880936071276664734e-02 -3.677572309970855713e-02 -1.755488365888595581e-01 -3.085219264030456543e-01 1.367138177156448364e-01 -8.295566588640213013e-02 1.108745811507105827e-03 -1.620874702930450439e-01 3.882741332054138184e-01 -1.817251890897750854e-01 2.927231490612030029e-01 -2.493039667606353760e-01
5.996195599436759949e-02 1.863651573657989502e-01 -9.741969406604766846e-02 7.880876958370208740e-02 -2.216402590274810791e-01 1.294277161359786987e-01 -5.462640430778264999e-03 1.305397599935531616e-01 1.490262597799301147e-01 -1.446007341146469116e-01 2.549439072608947754e-01 -5.858547240495681763e-02 2.303704172372817993e-01 7.986729592084884644e-02 -3.865229710936546326e-02 -3.283362388610839844e-01 -3.400977328419685364e-02 -1.275737434625625610e-01 1.279336512088775635e-01 2.275889366865158081e-01 7.844041287899017334e-02 -1.895078420639038086e-01 8.073516190052032471e-02 -1.419390887022018433e-01 6.546623259782791138e-02 -3.477485775947570801e-01 -1.468340605497360229e-01 2.374304085969924927e-02 4.120037555694580078e-01 -5.574366077780723572e-02 3.117456138134002686e-01 -1.049988195300102234e-01
-1.788974404335021973e-01 1.585689187049865723e-01 2.029857635498046875e-01 -5.795619636774063110e-02 5.490956827998161316e-02 9.106227755546569824e-02 2.434895932674407959e-01 -1.223659813404083252e-01 2.019003033638000488e-02 1.564680933952331543e-01 2.837804257869720459e-01 -1.002177894115447998e-01 -7.410684973001480103e-02 -1.711391359567642212e-01 -4.455349594354629517e-02 -1.609894819557666779e-02 -2.901830971240997314e-01 -4.643073081970214844e-01 -4.924033419229090214e-04 1.730903238058090210e-01 -4.291579499840736389e-02 -1.601627618074417114e-01 2.180657237768173218e-01 9.014690667390823364e-02 -9.716137498617172241e-02 1.938881352543830872e-02 -5.352905392646789551e-02 -1.264491677284240723e-01 4.353709518909454346e-01 1.670542508363723755e-01 3.331269696354866028e-02 -8.684701286256313324e-03
-3.370609879493713379e-02 2.860133945941925049e-01 -2.813586592674255371e-01 -1.305781006813049316e-01 -2.908986210823059082e-01 1.708552688360214233e-01 -1.125777885317802429e-01 -4.902365058660507202e-02 3.421561419963836670e-02 -1.372421160340309143e-03 -2.196430973708629608e-02 -1.398499161005020142e-01 1.856955289840698242e-01 8.833035826683044434e-02 9.794723242521286011e-02 -5.019305273890495300e-02 -3.584992885589599609e-01 -2.184478789567947388e-01 7.332941889762878418e-02 -9.911680966615676880e-02 2.381930500268936157e-02 -1.226848438382148743e-01 1.410064399242401123e-01 -1.867147088050842285e-01 -1.800335049629211426e-01 -2.905330061912536621e-01 4.436589032411575317e-02 -1.806249767541885376e-01 4.358733296394348145e-01 -1.792663149535655975e-02 1.096164137125015259e-01 -2.829729206860065460e-02
-1.595746874809265137e-01 1.713595688343048096e-01 7.665175199508666992e-02 1.180205345153808594e-01 8.476972579956054688e-02 -9.238686412572860718e-02 3.174766004085540771e-01 3.600446507334709167e-02 -3.671881556510925293e-02 -4.116135463118553162e-02 -1.100986450910568237e-01 -2.234144657850265503e-01 -1.504774242639541626e-01 8.078326284885406494e-02 5.017786473035812378e-02 -1.750317774713039398e-02 -2.067014276981353760e-01 -1.363426148891448975e-01 3.219406008720397949e-01 -3.868796676397323608e-02 3.542870879173278809e-01 3.505249321460723877e-02 -1.994227468967437744e-01 1.937591582536697388e-01 5.658039078116416931e-02 -6.588539481163024902e-02 -9.376553446054458618e-02 -1.294352710247039795e-01 3.168628215789794922e-01 2.838965058326721191e-01 1.654265262186527252e-02 -3.544133007526397705e-01
-1.620562970638275146e-01 3.587261587381362915e-02 -7.121524214744567871e-02 1.331565529108047485e-01 -1.381452381610870361e-01 8.735843747854232788e-02 1.510651260614395142e-01 -1.246214434504508972e-01 6.079030036926269531e-02 -2.773692309856414795e-01 1.654484868049621582e-01 -2.054006010293960571e-01 2.880104482173919678e-01 1.703084856271743774e-01 2.197197228670120239e-01 -2.463774383068084717e-01 -8.570331335067749023e-02 -3.067804574966430664e-01 9.933581948280334473e-02 1.172632426023483276e-01 -1.748668551445007324e-01 1.743704453110694885e-02 6.650949269533157349e-02 -1.909536719322204590e-01 1.001611500978469849e-01 -1.947817951440811157e-01 -7.900623977184295654e-02 8.956905454397201538e-02 4.420861601829528809e-01 -1.762255728244781494e-01 1.156573276966810226e-02 -1.665640771389007568e-01
-4.728462547063827515e-02 4.232969507575035095e-02 -3.769115079194307327e-03 1.746960431337356567e-01 3.308689594268798828e-02 2.661332786083221436e-01 3.591098636388778687e-02 -1.523323804140090942e-01 -2.726373970508575439e-01 -1.128036826848983765e-01 1.597909256815910339e-02 -1.955462992191314697e-01 -1.591455340385437012e-01 3.102117180824279785e-01 1.913881748914718628e-01 -9.609541296958923340e-02 -1.701595634222030640e-01 -2.730863094329833984e-01 2.714451551437377930e-01 -7.336789369583129883e-02 1.810289323329925537e-01 8.296597748994827271e-02 -7.123453170061111450e-02 2.073999643325805664e-01 -1.920089125633239746e-01 -1.281297504901885986e-01 9.627941250801086426e-02 -3.683738708496093750e-01 2.608555257320404053e-01 -4.940493777394294739e-02 -1.416390836238861084e-01 1.300369054079055786e-01
1.360725164413452148e-01 1.262565106153488159e-01 1.940379664301872253e-02 3.073188364505767822e-01 -3.763349652290344238e-01 4.263553768396377563e-02 -1.736626960337162018e-02 1.236862018704414368e-01 2.831834182143211365e-02 -1.271215230226516724e-01 1.242758035659790039e-01 -2.048029154539108276e-01 3.418312072753906250e-01 1.023382022976875305e-01 1.698939204216003418e-01 -2.211706042289733887e-01 -1.383982002735137939e-01 -3.063559532165527344e-01 2.000597119331359863e-01 1.775168925523757935e-01 1.836419850587844849e-01 -2.352482080459594727e-01 -5.640903860330581665e-02 -2.311342023313045502e-02 7.637529075145721436e-02 -8.001360297203063965e-02 -1.256640106439590454e-01 -1.647710800170898438e-01 1.648905277252197266e-01 1.103363335132598877e-01 1.660039424896240234e-01 -1.811099201440811157e-01
1.031763404607772827e-01 3.920241892337799072e-01 1.270364373922348022e-01 1.536450535058975220e-01 -1.096123680472373962e-01 1.845176815986633301e-01 -2.016168981790542603e-01 4.952830821275711060e-02 1.770891249179840088e-01 -1.692491024732589722e-02 1.209695171564817429e-02 -1.478521078824996948e-01 -1.289168000221252441e-01 4.606746882200241089e-02 -1.968478411436080933e-01 -1.680675745010375977e-01 -4.688512906432151794e-02 -3.372501432895660400e-01 1.584796458482742310e-01 -3.021107427775859833e-02 -7.204245775938034058e-02 -6.488931924104690552e-02 1.225830912590026855e-01 7.458306103944778442e-02 -1.578043997287750244e-01 -3.229708671569824219e-01 4.131266474723815918e-02 6.160550564527511597e-02 5.506613850593566895e-02 3.314769864082336426e-01 5.645201727747917175e-02 -3.802717030048370361e-01
2.381585091352462769e-01 3.391950726509094238e-01 2.948931157588958740e-01 7.516340166330337524e-02 -1.376693230122327805e-02 2.633283436298370361e-01 2.131718397140502930e-01 -2.622132003307342529e-01 -4.705968499183654785e-02 -2.528862357139587402e-01 1.680812090635299683e-01 -2.720778062939643860e-02 2.376513555645942688e-02 8.296666294336318970e-02 2.923077940940856934e-01 -1.806692569516599178e-03 -2.630763947963714600e-01 -2.072294056415557861e-01 1.725502759218215942e-01 4.355203360319137573e-02 -1.982741355895996094e-01 -7.999662309885025024e-02 -7.107532769441604614e-02 -8.081275969743728638e-02 6.854946166276931763e-02 1.059184297919273376e-01 -1.068096160888671875e-01 -2.762269228696823120e-02 1.656180471181869507e-01 1.165805235505104065e-01 2.901719510555267334e-01 -9.698603302240371704e-02
2.665204927325248718e-02 1.581483036279678345e-01 -1.481331735849380493e-01 2.784259021282196045e-01 -2.309710830450057983e-01 -1.349255442619323730e-01 -1.644673496484756470e-01 1.013717949390411377e-01 1.243972778320312500e-02 -1.801450550556182861e-01 2.901667654514312744e-01 -1.031315252184867859e-01 3.085857629776000977e-01 4.953870922327041626e-02 6.996885687112808228e-02 -7.587538659572601318e-02 -2.231955528259277344e-01 -4.010399580001831055e-01 6.801679730415344238e-02 1.734822541475296021e-01 1.133335679769515991e-01 -1.774075925350189209e-01 -2.132876217365264893e-01 -1.177751272916793823e-01 -7.251083105802536011e-02 -1.431621164083480835e-01 -1.315669119358062744e-01 -2.660378217697143555e-01 2.453679591417312622e-01 -7.136173546314239502e-02 4.792777821421623230e-03 -4.418090730905532837e-02
-3.970019519329071045e-02 -1.726709008216857910e-01 2.630217373371124268e-01 1.416819542646408081e-01 -6.085062772035598755e-02 6.250929832458496094e-02 3.019000403583049774e-02 1.687646955251693726e-01 -1.901322901248931885e-01 -8.349459618330001831e-02 -7.858970761299133301e-02 -2.134780734777450562e-01 1.222122386097908020e-01 7.746046036481857300e-02 -1.348045188933610916e-02 5.318606272339820862e-02 -5.387551188468933105e-01 -1.746193766593933105e-01 1.062469743192195892e-02 7.328265905380249023e-02 -3.977639600634574890e-02 -2.144821435213088989e-01 2.280963510274887085e-01 -8.593650907278060913e-02 -1.561421155929565430e-01 2.627174928784370422e-02 7.723735272884368896e-02 -1.378336548805236816e-01 4.432041645050048828e-01 1.785269230604171753e-01 -6.740910466760396957e-03 1.091904938220977783e-01
-2.071256563067436218e-02 3.584355413913726807e-01 2.772321105003356934e-01 -5.045731738209724426e-02 3.744873777031898499e-02 -1.139324158430099487e-01 1.173442825675010681e-01 1.863614320755004883e-01 9.408517181873321533e-02 -2.147406786680221558e-01 5.061240494251251221e-02 -4.184368997812271118e-03 -1.421031504869461060e-01 3.083711564540863037e-01 9.770318865776062012e-02 -2.060931175947189331e-01 -1.307293027639389038e-01 -2.879187166690826416e-01 1.451502144336700439e-01 9.563522785902023315e-02 -3.671451285481452942e-02 4.478258639574050903e-02 3.036058880388736725e-02 2.169891260564327240e-02 -8.060889691114425659e-02 -2.884030044078826904e-01 -2.028248161077499390e-01 2.641510069370269775e-01 3.695439994335174561e-01 -1.219916343688964844e-01 1.162910312414169312e-01 -5.876271799206733704e-02
-1.267757117748260498e-01 2.554580569267272949e-01 3.022544682025909424e-01 1.110904440283775330e-01 -1.705733835697174072e-01 -2.769184112548828125e-01 -6.649672240018844604e-02 -1.190420016646385193e-01 1.197322756052017212e-01 -5.325452610850334167e-02 -1.834117174148559570e-01 -1.549565643072128296e-01 -1.088646054267883301e-01 2.228132933378219604e-01 -1.490159332752227783e-01 -7.066282629966735840e-02 -4.056254029273986816e-01 -1.890849173069000244e-01 1.970134973526000977e-01 1.127991303801536560e-01 -1.545756869018077850e-02 -1.384780406951904297e-01 6.581522524356842041e-02 1.585814356803894043e-02 -2.650286816060543060e-02 -3.015000186860561371e-02 1.225802395492792130e-02 1.000863462686538696e-01 3.403457701206207275e-01 1.576791852712631226e-01 2.789303362369537354e-01 1.448397040367126465e-01
-1.170196849852800369e-02 2.591944336891174316e-01 1.620238870382308960e-01 1.109396889805793762e-01 -2.060281783342361450e-01 2.968024313449859619e-01 1.283844560384750366e-01 -1.256980746984481812e-02 1.009650528430938721e-01 -4.504868090152740479e-01 -1.237385794520378113e-01 -6.102624535560607910e-02 3.000181727111339569e-02 -1.298046410083770752e-01 2.511757910251617432e-01 -1.867316514253616333e-01 -1.223947480320930481e-01 -1.401948034763336182e-01 3.544020950794219971e-01 7.090502232313156128e-02 -1.922531276941299438e-01 -1.953985244035720825e-01 -2.772024869918823242e-01 1.269157528877258301e-01 -4.240999370813369751e-02 -1.325694769620895386e-01 4.671548679471015930e-02 4.932584613561630249e-02 1.684184223413467407e-01 6.491042673587799072e-02 6.258673220872879028e-02 7.231204211711883545e-02
-1.551506817340850830e-01 1.034429520368576050e-01 3.600585088133811951e-02 -7.446776330471038818e-02 -2.020997554063796997e-01 4.278227314352989197e-02 1.281978785991668701e-01 -9.179519116878509521e-02 2.727175951004028320e-01 -1.334815770387649536e-01 4.506010562181472778e-02 -7.184286136180162430e-03 6.177928298711776733e-02 -4.178119823336601257e-02 8.760024607181549072e-02 -3.436212241649627686e-01 -8.559279888868331909e-02 -3.093658387660980225e-01 -1.397826615720987320e-02 -8.550272136926651001e-02 1.407054215669631958e-01 -2.086796015501022339e-01 9.476494044065475464e-02 1.161751598119735718e-01 3.957016766071319580e-02 -2.629295587539672852e-01 8.455883711576461792e-02 2.654550969600677490e-01 5.449900031089782715e-01 1.425423175096511841e-01 -1.828246936202049255e-02 -5.405377596616744995e-02
-1.340054422616958618e-01 -6.154519692063331604e-02 8.387721329927444458e-02 7.016292214393615723e-02 -2.027114927768707275e-01 -9.948316216468811035e-02 2.027330994606018066e-01 2.689070999622344971e-01 2.149489521980285645e-01 -4.814586043357849121e-02 1.123892515897750854e-01 -7.863460108637809753e-03 2.305949479341506958e-01 4.703792184591293335e-02 -1.785027422010898590e-02 -1.904789730906486511e-02 -5.604406595230102539e-01 -2.754195034503936768e-01 -7.268669456243515015e-02 -1.996412575244903564e-01 1.534389108419418335e-01 2.614756673574447632e-02 2.334885997697710991e-03 1.155872270464897156e-01 -2.925886213779449463e-02 -2.623098790645599365e-01 4.326872527599334717e-02 -1.022187247872352600e-01 2.546707987785339355e-01 1.604130119085311890e-01 1.825698465108871460e-01 -7.763007283210754395e-02
-5.236378684639930725e-02 -3.253022953867912292e-02 -2.448594570159912109e-02 9.891896694898605347e-02 7.466546446084976196e-02 1.961585730314254761e-01 -1.155060306191444397e-01 1.053664367645978928e-02 -1.936915516853332520e-01 -3.303801640868186951e-02 -1.775000840425491333e-01 -6.535164266824722290e-02 -5.469088628888130188e-02 -1.906964555382728577e-02 6.119538471102714539e-02 -1.829766780138015747e-01 -5.859498977661132812e-01 -2.399422377347946167e-01 7.231983542442321777e-02 4.949638620018959045e-02 -5.897472426295280457e-02 1.077164188027381897e-01 -6.596744805574417114e-02 -2.310241758823394775e-01 1.608604937791824341e-01 -2.447986453771591187e-01 -1.613804399967193604e-01 1.645414233207702637e-01 4.344455525279045105e-02 2.213817685842514038e-01 1.559332907199859619e-01 -3.432457149028778076e-01
1.244646608829498291e-01 -3.910137456841766834e-04 2.877005338668823242e-01 2.705585658550262451e-01 -1.893984377384185791e-01 5.783432349562644958e-02 6.029516458511352539e-02 -4.633677378296852112e-02 -3.482679137960076332e-03 1.301161795854568481e-01 1.905900686979293823e-01 -2.537742257118225098e-02 5.894945189356803894e-02 2.323358356952667236e-01 -9.304474107921123505e-03 -8.417657017707824707e-02 -6.362902522087097168e-01 -2.092404663562774658e-01 2.411950826644897461e-01 -2.615960687398910522e-02 -9.170177578926086426e-02 8.338258415460586548e-02 7.793262600898742676e-02 8.332143723964691162e-02 -1.297609806060791016e-01 -8.956807851791381836e-02 1.677975058555603027e-01 5.506765842437744141e-02 2.376108318567276001e-01 1.164122745394706726e-01 5.480818077921867371e-02 7.067659404128789902e-03
1.888938480988144875e-03 -7.006176561117172241e-02 2.633570134639739990e-01 -7.998932898044586182e-02 1.794691979885101318e-01 1.585648655891418457e-01 8.063340932130813599e-02 -3.205656707286834717e-01 6.371634546667337418e-03 -3.664894402027130127e-01 3.400480002164840698e-02 -3.280262351036071777e-01 -1.627897471189498901e-01 -1.316537111997604370e-01 6.012064963579177856e-02 -1.807899624109268188e-01 -2.637001872062683105e-01 -1.245369464159011841e-01 3.777562379837036133e-01 -2.499428391456604004e-02 -6.904906779527664185e-02 -1.613125056028366089e-01 -8.295492827892303467e-02 7.420706003904342651e-02 -2.208423465490341187e-01 -2.319696694612503052e-01 7.328413426876068115e-02 -2.173848897218704224e-01 2.152768895030021667e-02 8.237622678279876709e-03 -3.926848247647285461e-02 2.529991045594215393e-02
5.812392756342887878e-02 2.122040390968322754e-01 -8.617286384105682373e-02 3.393667042255401611e-01 -2.076976746320724487e-01 -1.970232278108596802e-02 -6.784145534038543701e-02 -1.785307191312313080e-02 5.048435926437377930e-02 -2.977262064814567566e-02 7.288685441017150879e-02 -8.930797874927520752e-02 3.437474966049194336e-01 1.596514731645584106e-01 -5.077790003269910812e-03 -2.247043848037719727e-01 -2.637798190116882324e-01 -3.050828278064727783e-01 3.003556728363037109e-01 1.415466666221618652e-01 6.035732105374336243e-02 -3.495170474052429199e-01 -1.491038799285888672e-01 -4.027727246284484863e-02 1.235608477145433426e-02 -1.738388240337371826e-01 -1.750702857971191406e-01 -1.416530013084411621e-01 1.743844747543334961e-01 -1.619091629981994629e-02 1.122209504246711731e-01 -1.507926285266876221e-01
2.006534188985824585e-01 -1.489204764366149902e-01 1.141231805086135864e-01 1.583430469036102295e-01 -1.303935647010803223e-01 2.971171773970127106e-02 3.381723761558532715e-01 -2.555261738598346710e-02 -8.067774772644042969e-02 -1.764611899852752686e-01 -6.264384090900421143e-02 -1.264209151268005371e-01 1.639164984226226807e-01 -7.726456224918365479e-02 4.317560791969299316e-02 -2.076300084590911865e-01 -4.965470135211944580e-01 -2.277688086032867432e-01 -7.893151789903640747e-02 1.032186523079872131e-01 -1.860175728797912598e-01 3.350916132330894470e-02 1.297560520470142365e-02 2.630852721631526947e-02 -3.312309458851814270e-02 5.702301487326622009e-02 3.246780252084136009e-03 -2.765221148729324341e-02 4.444410800933837891e-01 2.546057663857936859e-02 2.756278812885284424e-01 4.492590203881263733e-03
-1.428486406803131104e-01 1.806046068668365479e-01 -2.459758371114730835e-01 1.204430498182773590e-02 -2.729744613170623779e-01 2.620825767517089844e-01 3.199597820639610291e-02 6.961899250745773315e-02 -4.541283845901489258e-02 -2.225181758403778076e-01 1.330382227897644043e-01 -7.039703428745269775e-02 5.755843222141265869e-02 3.711744397878646851e-02 9.221360832452774048e-02 1.236542779952287674e-02 -3.292230069637298584e-01 -4.609236121177673340e-02 -9.201711043715476990e-03 2.673249319195747375e-02 5.561285838484764099e-02 -2.859593927860260010e-01 1.107457056641578674e-01 -1.568916887044906616e-01 -2.256823182106018066e-01 -1.918980926275253296e-01 -2.270822823047637939e-01 2.706524543464183807e-02 5.091379880905151367e-01 -1.053198128938674927e-01 6.723988801240921021e-02 -4.156852141022682190e-02
2.221354246139526367e-01 1.576474756002426147e-01 1.319165527820587158e-01 -7.359427213668823242e-02 8.005151897668838501e-02 -8.000783622264862061e-02 1.825619637966156006e-01 1.385950893163681030e-01 2.137659788131713867e-01 -1.065922901034355164e-01 -9.111862629652023315e-02 -5.375443771481513977e-02 -6.672949064522981644e-03 -7.700806111097335815e-02 -1.475822329521179199e-01 -2.287286818027496338e-01 -4.303047657012939453e-01 -5.404859408736228943e-02 1.880061626434326172e-02 1.284599453210830688e-01 -1.407128721475601196e-01 -2.484717965126037598e-02 9.322208166122436523e-02 2.430595606565475464e-01 1.031070481985807419e-02 -5.391430854797363281e-02 2.315050223842263222e-03 -2.570251524448394775e-01 4.429504573345184326e-01 3.165324926376342773e-01 -2.020788565278053284e-02 -1.740823537111282349e-01
-1.513624787330627441e-01 1.686758100986480713e-01 3.341203182935714722e-02 2.733973860740661621e-01 -1.629237532615661621e-01 -1.341535300016403198e-01 3.491775691509246826e-02 8.398146927356719971e-02 1.237924322485923767e-01 1.214521080255508423e-01 2.354600131511688232e-01 -3.449031710624694824e-02 2.286340296268463135e-02 2.569116950035095215e-01 -2.087561339139938354e-01 -6.576692312955856323e-02 -3.331625759601593018e-01 -2.607423365116119385e-01 1.111664175987243652e-01 3.154107555747032166e-02 7.363014668226242065e-02 -2.366732209920883179e-01 -1.542871743440628052e-01 -1.291975975036621094e-01 7.243499159812927246e-02 -4.392593204975128174e-01 1.042346283793449402e-01 1.749890744686126709e-01 2.665895223617553711e-01 6.925890594720840454e-02 -8.069403469562530518e-02 4.996260255575180054e-02
-2.748313248157501221e-01 -2.801700122654438019e-02 -1.466061454266309738e-02 1.303043067455291748e-01 -6.700993329286575317e-02 1.687452793121337891e-01 2.230681926012039185e-01 1.032073795795440674e-02 -4.562070593237876892e-03 -1.173934787511825562e-01 1.553570479154586792e-01 -3.193921148777008057e-01 2.185308486223220825e-01 -9.585383534431457520e-02 1.888392306864261627e-02 -1.067241579294204712e-01 -2.365062087774276733e-01 -2.852834761142730713e-01 -1.716103851795196533e-01 -5.485919117927551270e-02 -1.150514930486679077e-01 -1.471567898988723755e-01 -2.664461135864257812e-01 -1.522365361452102661e-01 5.535575002431869507e-02 -2.399968802928924561e-01 6.784979999065399170e-02 -3.585627377033233643e-01 1.022373586893081665e-01 -1.220711544156074524e-01 2.575066089630126953e-01 -1.751507520675659180e-01
1.308192149735987186e-03 7.911095023155212402e-02 2.790446579456329346e-01 3.780362196266651154e-03 -3.503946661949157715e-01 7.341173291206359863e-02 1.776058375835418701e-01 2.622036039829254150e-01 -7.084601372480392456e-02 7.743484526872634888e-02 -1.961672492325305939e-02 -7.788262795656919479e-03 -8.280179649591445923e-02 5.495906993746757507e-02 -1.601394265890121460e-01 -6.176619976758956909e-02 -2.775829136371612549e-01 -1.099425554275512695e-01 1.579809635877609253e-01 1.170756295323371887e-01 6.925226002931594849e-02 -2.360463738441467285e-01 2.402818202972412109e-01 -4.560399800539016724e-03 -1.625508517026901245e-01 6.628053635358810425e-02 -6.883833557367324829e-02 -3.053866326808929443e-01 3.694139420986175537e-01 2.463113665580749512e-01 5.256413295865058899e-02 -2.486226856708526611e-01
1.735453605651855469e-01 -1.472833845764398575e-02 -1.763087697327136993e-02 2.368288040161132812e-01 -1.800991445779800415e-01 5.976669117808341980e-02 1.354193985462188721e-01 1.378234773874282837e-01 -2.018463462591171265e-01 -2.361557036638259888e-01 1.732119359076023102e-02 -8.620536327362060547e-02 -1.000299826264381409e-01 -3.220514655113220215e-01 1.488471180200576782e-01 -1.178548112511634827e-01 -3.711037635803222656e-01 -1.800584495067596436e-01 2.909230533987283707e-03 2.439152747392654419e-01 1.295952349901199341e-01 -9.295306354761123657e-02 6.290615350008010864e-02 1.244335696101188660e-01 8.610562421381473541e-03 -1.859184205532073975e-01 -9.733539074659347534e-02 -5.416771024465560913e-02 4.120593369007110596e-01 1.172214150428771973e-01 2.837483584880828857e-01 1.732856780290603638e-02
-1.368073225021362305e-01 -7.673609256744384766e-02 3.042300343513488770e-01 -3.761831670999526978e-02 -1.687606871128082275e-01 3.530341684818267822e-01 1.383355557918548584e-01 3.710576891899108887e-02 -6.531893461942672729e-02 -2.266613766551017761e-02 2.800223231315612793e-01 7.319634407758712769e-02 1.351004559546709061e-02 1.052829623222351074e-01 3.950218856334686279e-02 -2.593667805194854736e-01 -3.729347586631774902e-01 -6.067629437893629074e-03 2.486200779676437378e-01 4.483713582158088684e-02 -8.418821543455123901e-02 1.909726113080978394e-01 -1.764739155769348145e-01 -2.024798989295959473e-01 -5.733868852257728577e-02 -7.047716528177261353e-02 1.198204457759857178e-01 1.018098369240760803e-01 3.218242228031158447e-01 -2.259615249931812286e-02 -2.851642668247222900e-02 -2.874682247638702393e-01
1.182710230350494385e-01 2.257822155952453613e-01 -1.204619780182838440e-01 -3.952382877469062805e-02 -1.199176684021949768e-01 1.419637054204940796e-01 1.622785925865173340e-01 -9.810946136713027954e-02 1.488342732191085815e-01 -1.026173606514930725e-01 -1.656034030020236969e-02 -2.927212417125701904e-01 1.266659796237945557e-01 3.199055492877960205e-01 1.875248402357101440e-01 -1.375595182180404663e-01 -1.948692649602890015e-01 -1.774817556142807007e-01 -7.016669213771820068e-02 4.370549693703651428e-02 -1.358472704887390137e-01 5.101840943098068237e-02 -8.427029475569725037e-03 -2.326188236474990845e-01 -9.633170068264007568e-02 -3.980802297592163086e-01 -2.218806147575378418e-01 -1.074607297778129578e-01 3.411527276039123535e-01 -7.450215518474578857e-02 1.169657111167907715e-01 -2.041149586439132690e-01
-9.337302297353744507e-02 1.315607726573944092e-01 1.170393899083137512e-01 9.973627328872680664e-02 8.338498324155807495e-02 -5.339957773685455322e-02 9.804501384496688843e-02 8.322098851203918457e-02 -1.356603354215621948e-01 -3.121217489242553711e-01 2.373728454113006592e-01 2.862963266670703888e-02 -2.078598588705062866e-01 -1.742446608841419220e-02 9.829877316951751709e-02 -1.662889122962951660e-01 -3.147403597831726074e-01 -4.869047701358795166e-01 1.962053775787353516e-01 1.650279164314270020e-01 2.040586918592453003e-01 -1.161172240972518921e-01 8.228986710309982300e-02 2.435559928417205811e-01 1.213376745581626892e-01 1.771031171083450317e-01 -4.934346303343772888e-02 -2.091942541301250458e-02 2.368866950273513794e-01 -5.309964343905448914e-02 -1.161432713270187378e-01 -1.603236347436904907e-01
-2.695744931697845459e-01 2.140658348798751831e-01 1.832917779684066772e-01 -1.473493874073028564e-01 -3.063794225454330444e-02 1.329749971628189087e-01 -1.249596253037452698e-01 1.023878902196884155e-01 7.582658529281616211e-02 1.938668936491012573e-01 -6.134478747844696045e-02 -6.142421439290046692e-02 1.847164183855056763e-01 5.488672852516174316e-02 8.591575920581817627e-02 -1.077200993895530701e-01 -2.578236460685729980e-01 -3.935838341712951660e-01 1.119402050971984863e-01 1.304835528135299683e-01 -1.126159261912107468e-02 -1.289008706808090210e-01 4.967568442225456238e-02 1.920436173677444458e-01 -1.379723697900772095e-01 -9.934004396200180054e-02 1.584644988179206848e-02 -1.225557774305343628e-01 5.059608221054077148e-01 2.458073198795318604e-01 -6.597457826137542725e-02 -5.015901476144790649e-02
-6.760790199041366577e-02 -1.349901109933853149e-01 4.275200481060892344e-04 2.557759881019592285e-01 -9.563722461462020874e-02 1.613851338624954224e-01 -8.015962690114974976e-02 1.732044965028762817e-01 1.346914768218994141e-01 -1.786922961473464966e-01 2.437999695539474487e-01 -2.136020958423614502e-01 -2.266767621040344238e-01 7.109896838665008545e-02 -1.355983614921569824e-01 -2.812694013118743896e-01 -1.189437974244356155e-02 -2.947158217430114746e-01 2.818340063095092773e-01 -9.034360200166702271e-02 3.008682727813720703e-01 -1.668720096349716187e-01 -1.976891458034515381e-01 -3.290623053908348083e-02 -1.715936213731765747e-01 -1.345380488783121109e-02 1.245293542742729187e-01 -2.647765576839447021e-01 5.814693123102188110e-02 5.500670522451400757e-02 8.609164506196975708e-02 -2.625132501125335693e-01
2.024367451667785645e-02 -1.555805802345275879e-01 2.427555322647094727e-01 1.589523255825042725e-01 2.793148532509803772e-02 5.579266324639320374e-02 -7.439129054546356201e-02 1.585574001073837280e-01 2.571648657321929932e-01 -1.582807749509811401e-01 -2.145870774984359741e-02 -6.663355231285095215e-02 -1.170068010687828064e-01 2.948595210909843445e-02 -2.326647490262985229e-01 -3.445162475109100342e-01 -6.902214884757995605e-02 -4.243865907192230225e-01 2.300161570310592651e-01 -1.135660782456398010e-01 2.676512002944946289e-01 -5.474906414747238159e-02 -1.925625503063201904e-01 -1.513865590095520020e-01 -7.626062631607055664e-02 1.257187277078628540e-01 4.364969953894615173e-02 -3.019488751888275146e-01 1.922604888677597046e-01 1.256933212280273438e-01 -9.182479977607727051e-02 -1.093173027038574219e-01
-6.706517934799194336e-02 -7.164924591779708862e-02 3.743771463632583618e-02 2.190948128700256348e-01 -1.269044876098632812e-01 -1.593025960028171539e-02 -2.182551622390747070e-01 -2.588256299495697021e-01 1.036599129438400269e-01 5.532793328166007996e-02 1.236447915434837341e-01 -1.888064593076705933e-01 -2.693344093859195709e-02 3.756859004497528076e-01 -1.140169054269790649e-01 -8.673911541700363159e-02 -1.131190136075019836e-01 -2.586220800876617432e-01 1.327104568481445312e-01 -1.639473587274551392e-01 2.447422891855239868e-01 3.553692251443862915e-02 -3.268612325191497803e-01 -1.469142287969589233e-01 -8.535876125097274780e-02 -6.083543226122856140e-02 -2.164813280105590820e-01 -1.236873120069503784e-01 2.055794894695281982e-01 -4.908065497875213623e-02 2.297721207141876221e-01 -3.138091564178466797e-01
1.093450337648391724e-01 1.462052762508392334e-01 1.950400322675704956e-01 7.190868258476257324e-02 -2.120643258094787598e-01 4.038840904831886292e-02 2.146017998456954956e-01 1.585463881492614746e-01 1.274029463529586792e-01 -6.764944642782211304e-02 8.069717139005661011e-02 -1.780972927808761597e-01 -2.576275765895843506e-01 8.879545331001281738e-02 -1.644919663667678833e-01 -2.088186293840408325e-01 -4.353761970996856689e-01 1.066862512379884720e-02 4.703092947602272034e-02 1.539116799831390381e-01 1.315155327320098877e-01 -2.092816233634948730e-01 1.649463921785354614e-01 -1.391681563109159470e-02 -2.837649583816528320e-01 2.085263580083847046e-01 -1.164669692516326904e-01 1.999172382056713104e-02 2.370733618736267090e-01 2.339898645877838135e-01 1.874113678932189941e-01 -1.165912747383117676e-01
-9.347325190901756287e-03 1.319529563188552856e-01 -1.542042493820190430e-01 -6.339556723833084106e-02 -1.982898563146591187e-01 2.220709174871444702e-01 4.520409554243087769e-02 -2.424040585756301880e-01 1.423978656530380249e-01 -5.951686948537826538e-02 1.317726373672485352e-01 -9.404432773590087891e-02 1.259535551071166992e-01 8.130457252264022827e-02 1.356020867824554443e-01 6.585258990526199341e-02 -4.070537388324737549e-01 -1.649639308452606201e-01 1.110718995332717896e-01 1.192407160997390747e-01 -7.159020006656646729e-02 -2.587631158530712128e-02 9.557455033063888550e-02 -2.683391869068145752e-01 -1.023206338286399841e-01 -3.468399643898010254e-01 -4.530534148216247559e-02 1.143064256757497787e-02 3.405720293521881104e-01 -2.072918266057968140e-01 2.747941315174102783e-01 -1.903176754713058472e-01
1.797084212303161621e-01 9.596874564886093140e-02 9.120600670576095581e-02 1.280219852924346924e-01 -2.007798403501510620e-01 2.888245284557342529e-01 1.164306551218032837e-01 -1.974911801517009735e-02 8.116647601127624512e-02 -4.920315742492675781e-01 -6.292492896318435669e-02 8.336298912763595581e-02 1.977327913045883179e-01 2.028287053108215332e-01 3.306897706352174282e-04 1.270695030689239502e-02 -2.250877320766448975e-01 -3.241270184516906738e-01 -2.779771201312541962e-02 -1.437243819236755371e-01 -1.153928712010383606e-01 1.378383934497833252e-01 1.909900605678558350e-01 5.481421481817960739e-03 -2.697189152240753174e-01 -7.880198955535888672e-02 -2.554154694080352783e-01 -1.886684596538543701e-01 1.112732887268066406e-01 -2.613425627350807190e-02 1.311813443899154663e-01 8.870746009051799774e-03
-2.449459582567214966e-02 -4.003754258155822754e-02 2.009414732456207275e-01 -3.693060576915740967e-02 -2.470783144235610962e-01 2.295460850000381470e-01 6.940230727195739746e-02 -3.929626545868813992e-04 1.700185239315032959e-02 -4.701934754848480225e-02 1.528600305318832397e-01 1.067584902048110962e-01 -7.178248465061187744e-02 1.024670228362083435e-01 -1.974256187677383423e-01 -3.437039852142333984e-01 -4.435737729072570801e-01 -1.086860336363315582e-02 6.555157154798507690e-02 4.321903735399246216e-02 -5.165256187319755554e-02 1.934947967529296875e-01 1.170237734913825989e-01 -2.589823901653289795e-01 6.399900466203689575e-02 -1.168687716126441956e-01 2.577156722545623779e-01 1.090909615159034729e-01 3.679527938365936279e-01 -1.195272654294967651e-01 -7.021742314100265503e-02 -2.299575209617614746e-01
1.514446437358856201e-01 4.791899397969245911e-02 8.691922575235366821e-02 -6.842820346355438232e-02 2.289574407041072845e-02 2.711502909660339355e-01 4.196013137698173523e-02 5.432582926005125046e-03 -6.752178072929382324e-02 -3.640967905521392822e-01 1.908564567565917969e-01 -2.480032145977020264e-01 1.626996397972106934e-01 1.583277583122253418e-01 -2.744398452341556549e-02 9.717612713575363159e-02 -1.577372401952743530e-01 -1.969929933547973633e-01 -4.359425976872444153e-03 -1.324314475059509277e-01 -1.831216961145401001e-01 -1.151220649480819702e-01 1.803534179925918579e-01 -6.781259924173355103e-02 -9.299871325492858887e-02 -2.641100883483886719e-01 -2.252713441848754883e-01 -1.693003475666046143e-01 3.940688967704772949e-01 -1.869322210550308228e-01 2.096366435289382935e-01 1.809703856706619263e-01
-1.478711366653442383e-01 1.624800413846969604e-01 7.615577429533004761e-02 -4.109801724553108215e-02 -2.031980752944946289e-01 2.290283143520355225e-02 6.173349544405937195e-02 -1.853239908814430237e-02 -3.239754214882850647e-02 -2.797267436981201172e-01 -3.681239113211631775e-02 -3.360821865499019623e-03 -2.292228676378726959e-02 -2.479590326547622681e-01 3.153725564479827881e-01 -3.356910943984985352e-01 -7.190949469804763794e-02 -3.229472935199737549e-01 4.152783006429672241e-02 -1.214950904250144958e-01 1.426668763160705566e-01 4.102095495909452438e-03 2.186665236949920654e-01 -8.553908765316009521e-02 1.847581118345260620e-01 -3.152608573436737061e-01 -8.867582678794860840e-02 -8.451701700687408447e-02 2.342034429311752319e-01 7.809058297425508499e-03 -7.244384288787841797e-02 -3.651171624660491943e-01
-2.043580412864685059e-01 2.391208559274673462e-01 3.381578922271728516e-01 -7.700029015541076660e-02 -1.739614754915237427e-01 -4.995328187942504883e-02 -5.751621723175048828e-02 -2.929718606173992157e-02 -2.046135067939758301e-01 -3.457813858985900879e-01 9.663835167884826660e-02 -6.559118628501892090e-02 1.829199143685400486e-03 -1.380108296871185303e-01 -1.198849081993103027e-01 1.123438253998756409e-01 -3.921282589435577393e-01 -3.285041451454162598e-01 1.137387566268444061e-02 5.110329017043113708e-02 6.307702045887708664e-03 -1.158979162573814392e-01 -1.410503089427947998e-01 1.421002596616744995e-01 1.546826958656311035e-01 8.747878670692443848e-02 3.085994124412536621e-01 3.034521080553531647e-02 2.461389452219009399e-01 2.194248512387275696e-02 -4.956657439470291138e-02 -1.161983162164688110e-01
-1.666652411222457886e-01 -1.500105708837509155e-01 1.599963903427124023e-01 -2.060294710099697113e-02 -3.102201819419860840e-01 1.501438468694686890e-01 2.537178099155426025e-01 -2.930195331573486328e-01 -8.841478824615478516e-02 -4.103131219744682312e-02 2.242284864187240601e-01 -2.375010550022125244e-01 1.690195649862289429e-01 2.698478288948535919e-02 1.176920160651206970e-01 -2.495528608560562134e-01 -1.406871825456619263e-01 -3.105629384517669678e-01 -5.973104014992713928e-02 6.581121683120727539e-02 1.594465523958206177e-01 1.015213355422019958e-01 -4.803562164306640625e-02 -6.865950673818588257e-02 -3.221370875835418701e-01 -1.864546984434127808e-01 -2.453599423170089722e-01 1.884595304727554321e-01 1.296321153640747070e-01 -4.414876177906990051e-02 9.638584405183792114e-02 6.229835376143455505e-02
3.791059134528040886e-03 -8.648919314146041870e-02 3.268915116786956787e-01 2.562012374401092529e-01 -1.871263235807418823e-01 -3.780777007341384888e-02 4.074026271700859070e-02 -1.266671419143676758e-01 -1.106704175472259521e-01 1.078437194228172302e-01 1.298806071281433105e-01 1.622391641139984131e-01 2.323010377585887909e-02 1.126904785633087158e-01 5.568848550319671631e-02 -1.155637651681900024e-01 -6.351897120475769043e-01 -1.958353817462921143e-01 4.027911648154258728e-02 -2.303659170866012573e-01 -7.459460943937301636e-02 -2.537257270887494087e-03 2.430989639833569527e-03 3.158408403396606445e-02 -4.060453921556472778e-02 -5.024857819080352783e-02 1.309349685907363892e-01 -1.431403905153274536e-01 3.392371237277984619e-01 8.551079034805297852e-02 -4.077698290348052979e-02 1.218665298074483871e-02
3.332721889019012451e-01 -1.874567568302154541e-01 1.624396145343780518e-01 1.593007892370223999e-01 -8.009470999240875244e-02 1.763813048601150513e-01 3.347333371639251709e-01 -3.008161783218383789e-01 7.940138131380081177e-02 -2.230681777000427246e-01 -1.850298196077346802e-01 -1.394604593515396118e-01 5.958072841167449951e-02 1.175888255238533020e-01 -1.534647680819034576e-02 -9.737512469291687012e-02 -1.206669732928276062e-01 -2.166275084018707275e-01 4.091564565896987915e-03 2.803092636168003082e-02 1.724956557154655457e-03 -2.221235930919647217e-01 -2.733371220529079437e-02 -1.471891254186630249e-01 -2.518977224826812744e-01 -2.141555398702621460e-01 1.091049388051033020e-01 -1.723608821630477905e-01 2.573051750659942627e-01 2.255817502737045288e-01 -5.483495071530342102e-02 1.415947973728179932e-01
1.313580945134162903e-02 1.442382037639617920e-01 1.711976230144500732e-01 2.076617777347564697e-01 -2.826127111911773682e-01 1.259611845016479492e-01 -1.576449722051620483e-01 9.018614143133163452e-02 -2.117229402065277100e-01 8.769590407609939575e-02 1.809552609920501709e-01 1.550200879573822021e-01 1.325505226850509644e-01 1.460355967283248901e-01 -1.501047238707542419e-02 7.962944917380809784e-03 -1.206417530775070190e-01 -4.418644309043884277e-01 1.732325702905654907e-01 -1.501839160919189453e-01 2.333918809890747070e-01 -3.111829459667205811e-01 7.715640217065811157e-02 -2.023058198392391205e-02 2.655229158699512482e-02 -3.193612098693847656e-01 -1.219302117824554443e-01 7.948281243443489075e-03 1.716253310441970825e-01 -9.184914827346801758e-02 6.790021806955337524e-02 -2.218786627054214478e-01
-2.077579349279403687e-01 1.878948956727981567e-01 3.840607106685638428e-01 3.899853304028511047e-02 -3.360749408602714539e-02 1.092937402427196503e-02 1.459527164697647095e-01 -2.986158058047294617e-02 2.277500480413436890e-01 -1.252287626266479492e-01 1.027964726090431213e-01 1.790556162595748901e-01 -2.314873486757278442e-01 1.288067847490310669e-01 -1.034310758113861084e-01 -1.203496754169464111e-01 -3.213596343994140625e-01 -3.033459782600402832e-01 5.657755956053733826e-02 1.805196106433868408e-01 1.075586378574371338e-01 9.525235742330551147e-02 -1.580884121358394623e-02 1.335673779249191284e-01 1.382897421717643738e-02 -1.892931461334228516e-01 -8.769659325480461121e-03 1.786755472421646118e-01 3.462441563606262207e-01 -2.101202011108398438e-01 2.035285234451293945e-01 -1.517233531922101974e-02
-2.174960635602474213e-02 -6.267128139734268188e-02 4.257184453308582306e-03 4.113012254238128662e-01 -2.994357347488403320e-01 1.235713958740234375e-01 -6.683714687824249268e-03 -2.927943132817745209e-02 3.059124350547790527e-01 -1.375218760222196579e-02 7.146578282117843628e-02 -1.016259044408798218e-01 -2.497488558292388916e-01 2.843409180641174316e-01 -1.530120372772216797e-01 -2.575828731060028076e-01 -1.080708727240562439e-01 -1.399961560964584351e-01 1.782543510198593140e-01 -8.842007070779800415e-02 2.517556846141815186e-01 -8.483162522315979004e-02 -1.281906366348266602e-01 -1.827977746725082397e-01 -1.213799417018890381e-01 2.849363349378108978e-02 7.871644198894500732e-02 -2.863622903823852539e-01 2.283204495906829834e-01 1.130434684455394745e-02 -1.138949114829301834e-02 -1.759487539529800415e-01
-3.995664045214653015e-02 2.419504076242446899e-01 1.525963097810745239e-01 1.831374317407608032e-01 -1.754365712404251099e-01 -4.599904268980026245e-02 -1.150256916880607605e-01 -4.090511053800582886e-02 -2.186003141105175018e-02 -5.259749889373779297e-01 6.505640596151351929e-02 1.498562544584274292e-01 -1.582201719284057617e-01 1.254547834396362305e-01 6.022199243307113647e-02 1.214581131935119629e-01 -1.269276887178421021e-01 -4.262752234935760498e-01 1.682190150022506714e-01 -1.437408328056335449e-01 -2.631581425666809082e-01 -4.082978144288063049e-02 -1.712847352027893066e-01 -7.991325855255126953e-02 -2.013724744319915771e-01 2.199638076126575470e-02 4.212638363242149353e-03 -2.256286293268203735e-01 1.211634255014359951e-03 2.941096574068069458e-02 1.501374179497361183e-03 -1.613030880689620972e-01
-4.764387384057044983e-02 8.275262266397476196e-02 3.099792897701263428e-01 -8.754227310419082642e-02 -1.833832263946533203e-01 1.095199137926101685e-01 -1.340026706457138062e-01 6.114686373621225357e-03 -5.969205871224403381e-02 4.175860062241554260e-02 -2.824884653091430664e-01 -5.375994369387626648e-02 -2.397780567407608032e-01 7.909256219863891602e-02 9.881955385208129883e-02 -2.270345687866210938e-01 -3.433329164981842041e-01 -2.192481458187103271e-01 2.200466692447662354e-01 -1.065499987453222275e-02 1.902202218770980835e-01 -2.488645911216735840e-01 -1.269707977771759033e-01 -1.023153439164161682e-01 1.243199333548545837e-01 -9.606369584798812866e-02 -8.426644653081893921e-02 1.820762455463409424e-01 3.652211129665374756e-01 -9.175386279821395874e-02 -2.536573410034179688e-01 -1.360403932631015778e-02
6.707819551229476929e-02 7.123396545648574829e-02 4.394903779029846191e-02 4.706767573952674866e-02 -4.040195792913436890e-02 6.214284524321556091e-02 1.198379881680011749e-02 1.595506519079208374e-01 1.135692894458770752e-01 6.131859868764877319e-02 -1.236870810389518738e-01 -2.389662116765975952e-01 -3.659613132476806641e-01 7.382856309413909912e-02 -6.988005340099334717e-02 -1.027352064847946167e-01 -3.805784881114959717e-01 -1.831353008747100830e-01 1.371323019266128540e-01 3.356253355741500854e-02 -1.394892930984497070e-01 -5.739665031433105469e-02 1.687593162059783936e-01 -8.957450836896896362e-02 -1.121838837862014771e-01 1.846432387828826904e-01 -3.270150721073150635e-01 -2.358805239200592041e-01 3.182407021522521973e-01 1.388771981000900269e-01 2.271204143762588501e-01 -2.689581513404846191e-01
-6.167386844754219055e-02 -4.386029392480850220e-02 3.446353077888488770e-01 2.609926462173461914e-01 -5.956792831420898438e-02 -6.516938563436269760e-03 9.705204516649246216e-02 1.094266101717948914e-01 -1.293245609849691391e-02 -8.259060233831405640e-02 4.620040766894817352e-03 -3.454411625862121582e-01 -1.244204565882682800e-01 1.722549200057983398e-01 2.001222968101501465e-02 -1.069082394242286682e-01 -4.037818312644958496e-01 -3.015089929103851318e-01 -3.903486998751759529e-03 -2.488400787115097046e-02 1.213921755552291870e-01 5.863348022103309631e-02 2.354266345500946045e-01 1.584674268960952759e-01 -1.938249617815017700e-01 -1.491313278675079346e-01 4.608706384897232056e-02 -7.419960945844650269e-02 2.839325070381164551e-01 -1.682359874248504639e-01 1.913030445575714111e-01 1.811830550432205200e-01
-9.411350637674331665e-02 2.938632480800151825e-02 1.277472078800201416e-01 8.415477722883224487e-02 -2.021093368530273438e-01 1.247936561703681946e-01 3.046390712261199951e-01 1.911269873380661011e-01 1.492708325386047363e-01 -1.372176036238670349e-02 1.588532477617263794e-01 -1.503935009241104126e-01 3.167763054370880127e-01 3.704978898167610168e-02 -1.708066463470458984e-01 -5.093565583229064941e-02 -3.605526685714721680e-01 -2.740094065666198730e-01 -5.202646180987358093e-02 1.489106714725494385e-01 -2.539832331240177155e-02 -1.328637152910232544e-01 8.057291060686111450e-02 2.271478474140167236e-01 -2.362164109945297241e-02 -1.284744292497634888e-01 1.683128625154495239e-01 9.169825166463851929e-02 3.058063983917236328e-01 1.514482647180557251e-01 2.331096082925796509e-01 -2.153311520814895630e-01
-3.500978276133537292e-02 6.615249067544937134e-02 2.041828632354736328e-02 9.905898943543434143e-03 -1.955455690622329712e-01 9.396270662546157837e-02 -2.156178206205368042e-01 -8.879543840885162354e-02 1.141831353306770325e-01 -2.338589429855346680e-01 1.199917718768119812e-01 -3.140738010406494141e-01 -5.912265181541442871e-02 -1.623085886240005493e-01 2.573880553245544434e-02 -4.049143195152282715e-01 -1.232896968722343445e-01 -2.422616183757781982e-01 1.810585707426071167e-01 -8.559012413024902344e-02 6.085392832756042480e-02 -5.929393693804740906e-02 -1.097675114870071411e-01 1.483470317907631397e-03 -1.627769134938716888e-02 -4.430377855896949768e-02 9.759183973073959351e-02 1.116481795907020569e-01 3.223694264888763428e-01 2.140449583530426025e-01 3.634839057922363281e-01 2.790526449680328369e-01
-9.311806410551071167e-02 1.545717865228652954e-01 1.090164668858051300e-02 1.487211734056472778e-01 -3.263659775257110596e-01 -1.493405830115079880e-02 2.213276624679565430e-01 -1.325585544109344482e-01 1.024301946163177490e-01 -1.284282952547073364e-01 7.944410294294357300e-02 -2.006271779537200928e-01 2.530905008316040039e-01 9.459280222654342651e-02 1.161248683929443359e-01 -1.086276993155479431e-01 -1.587785035371780396e-01 -1.828489303588867188e-01 -6.968956440687179565e-02 4.995747655630111694e-02 -8.408620208501815796e-02 5.770512670278549194e-02 -5.725041776895523071e-02 -8.701016008853912354e-02 9.291646629571914673e-02 -3.698815405368804932e-01 -1.519026309251785278e-01 -1.626569777727127075e-01 4.913689494132995605e-01 -1.851342469453811646e-01 1.658765226602554321e-01 -1.208809390664100647e-01
-7.160663604736328125e-02 1.784742772579193115e-01 1.149851754307746887e-01 8.488709479570388794e-02 -1.864424347877502441e-01 1.051780357956886292e-01 1.891645044088363647e-01 -3.189929127693176270e-01 -1.285783052444458008e-01 -1.930040717124938965e-01 -2.071784287691116333e-01 6.573223322629928589e-02 -1.426450610160827637e-01 -1.088519170880317688e-01 -8.296260982751846313e-02 -1.115300282835960388e-01 -2.903755009174346924e-01 -4.089272320270538330e-01 -8.736674487590789795e-02 -4.732675850391387939e-02 -2.343910187482833862e-01 -1.335316896438598633e-01 1.435182429850101471e-02 -1.243679821491241455e-01 -3.735681176185607910e-01 -8.296062797307968140e-02 -1.940538361668586731e-02 -1.043750867247581482e-01 4.059851169586181641e-02 2.268822398036718369e-03 2.843336462974548340e-01 1.289330571889877319e-01
-3.111573494970798492e-02 3.432670533657073975e-01 -6.309673190116882324e-02 8.756360970437526703e-03 -2.619324624538421631e-01 3.401353359222412109e-01 1.228192541748285294e-02 2.000801451504230499e-02 6.381814926862716675e-02 -1.234247013926506042e-01 7.376012206077575684e-02 -1.652459949254989624e-01 1.666808277368545532e-01 1.746670603752136230e-01 2.140259891748428345e-01 -4.971119388937950134e-02 -3.274790942668914795e-01 3.799593448638916016e-02 8.439330756664276123e-02 -9.077419340610504150e-02 2.093924134969711304e-01 -2.095356285572052002e-01 1.387394815683364868e-01 -1.887117624282836914e-01 -1.300470679998397827e-01 1.464792340993881226e-02 3.977931663393974304e-02 8.391636610031127930e-02 4.744081199169158936e-01 2.240318991243839264e-02 9.577836096286773682e-02 -8.073505014181137085e-02
1.598476171493530273e-01 1.428793966770172119e-01 1.511706262826919556e-01 1.067766994237899780e-01 -2.311103343963623047e-01 -9.762802161276340485e-03 -1.061633899807929993e-01 2.618265151977539062e-01 -1.592216789722442627e-01 2.620406739879399538e-04 -3.220819681882858276e-02 2.041181549429893494e-02 -1.860280036926269531e-01 9.115863591432571411e-02 -1.919480413198471069e-01 -1.766342818737030029e-01 -5.117412805557250977e-01 -1.525055468082427979e-01 1.861345618963241577e-01 1.637731939554214478e-01 4.366411641240119934e-02 -3.382468968629837036e-02 1.716394126415252686e-01 1.878741569817066193e-02 -3.116497099399566650e-01 -7.353047281503677368e-02 -3.282516077160835266e-02 -1.437893807888031006e-01 1.401265263557434082e-01 2.474450916051864624e-01 2.131068408489227295e-01 -1.365685015916824341e-01
-7.393874228000640869e-02 2.177526205778121948e-01 1.446435898542404175e-01 2.899328172206878662e-01 -6.279137730598449707e-02 8.792934566736221313e-02 -1.682637184858322144e-01 -6.764362007379531860e-02 1.525032520294189453e-01 -7.131545990705490112e-02 1.148815527558326721e-01 -3.500361144542694092e-01 -1.293862164020538330e-01 -2.015585452318191528e-01 -4.367682710289955139e-02 -1.857398897409439087e-01 -1.438334025442600250e-02 -2.282518148422241211e-01 -5.636219307780265808e-02 -4.229787364602088928e-02 -9.508580714464187622e-02 -2.337149977684020996e-01 5.381465703248977661e-02 1.619185358285903931e-01 -1.512884199619293213e-01 -4.056256711483001709e-01 1.399208903312683105e-01 -8.989991247653961182e-02 1.028011813759803772e-01 5.469918623566627502e-02 -9.948900341987609863e-02 -3.887724876403808594e-01
-2.283129990100860596e-01 -1.530877649784088135e-01 1.646983921527862549e-01 -1.610575616359710693e-01 -2.131523042917251587e-01 3.185271620750427246e-01 1.254808530211448669e-02 -1.638399064540863037e-01 -7.735472172498703003e-02 -2.008303999900817871e-01 6.540775299072265625e-02 -5.822959356009960175e-03 -4.670776426792144775e-02 1.347978860139846802e-01 -9.854359179735183716e-02 2.329717278480529785e-01 -2.855119109153747559e-01 -4.876625239849090576e-01 1.584702581167221069e-01 9.964883327484130859e-02 7.021706551313400269e-03 8.731372654438018799e-02 1.877741813659667969e-01 -4.969821497797966003e-02 7.443694025278091431e-02 3.354203701019287109e-02 -2.553174644708633423e-02 4.181502014398574829e-02 1.102675050497055054e-01 2.249268144369125366e-01 -1.151743903756141663e-01 -2.786602377891540527e-01
-1.714395731687545776e-02 -1.978912949562072754e-01 2.826490700244903564e-01 6.654839217662811279e-02 -2.341888248920440674e-01 2.525442838668823242e-01 5.423901975154876709e-02 1.899363547563552856e-01 5.483505874872207642e-02 -1.004753410816192627e-01 8.021257072687149048e-02 -1.332273241132497787e-02 -1.526133418083190918e-01 -6.227777898311614990e-02 -3.676272183656692505e-02 -2.310094982385635376e-01 -4.725929200649261475e-01 -2.868822310119867325e-03 2.033792436122894287e-02 1.080996021628379822e-01 -6.756777409464120865e-03 1.702307164669036865e-01 1.781858690083026886e-02 -1.386417746543884277e-01 -1.180959865450859070e-02 -2.114882469177246094e-01 1.596435755491256714e-01 -4.914022609591484070e-02 2.746039628982543945e-01 -2.244793176651000977e-01 -9.463463723659515381e-02 -3.541879057884216309e-01
-7.579553127288818359e-02 -3.336442634463310242e-02 1.415990144014358521e-01 -1.005045417696237564e-02 4.934641346335411072e-02 7.397498190402984619e-02 4.809308331459760666e-03 1.427324265241622925e-01 -1.554915867745876312e-02 1.153608784079551697e-02 4.408101737499237061e-02 -6.689021736383438110e-02 -2.249080091714859009e-01 3.930811583995819092e-01 -2.917047739028930664e-01 -1.941464543342590332e-01 -5.588025450706481934e-01 -1.869721114635467529e-01 1.898192241787910461e-02 7.387634366750717163e-02 5.608249828219413757e-02 -1.321817487478256226e-01 -6.388382613658905029e-02 2.029481232166290283e-01 -1.002517566084861755e-01 -2.061601541936397552e-02 7.724712044000625610e-02 2.071208059787750244e-01 2.654071450233459473e-01 1.788869351148605347e-01 -2.073637023568153381e-02 -1.699355095624923706e-01
-6.482256110757589340e-03 1.686002314090728760e-01 9.104536473751068115e-02 1.801563203334808350e-01 -6.888839602470397949e-02 -1.780292689800262451e-01 2.621190249919891357e-01 1.947819627821445465e-02 -1.504785418510437012e-01 -3.122355639934539795e-01 -1.980917751789093018e-01 4.592011496424674988e-02 7.062297314405441284e-02 7.255986798554658890e-03 -5.001579597592353821e-02 -8.743331581354141235e-02 -4.267776310443878174e-01 -2.038496434688568115e-01 7.308766944333910942e-04 -2.624101191759109497e-02 -2.957651019096374512e-01 -1.260983645915985107e-01 -2.481793239712715149e-02 1.011504754424095154e-01 2.588879317045211792e-02 2.980395220220088959e-02 2.011931985616683960e-01 6.851749122142791748e-02 4.114612042903900146e-01 1.220554262399673462e-01 1.626444011926651001e-01 -2.293454706668853760e-01
-1.119866818189620972e-01 1.387475579977035522e-01 1.930350959300994873e-01 -5.865296721458435059e-02 -1.360546946525573730e-01 -1.525451391935348511e-01 6.221196055412292480e-02 1.489117592573165894e-01 -1.646439284086227417e-01 -1.593732982873916626e-01 2.785357879474759102e-03 -1.327777653932571411e-01 2.143135853111743927e-02 1.281390339136123657e-01 -8.547501266002655029e-02 2.604562789201736450e-02 -3.996803760528564453e-01 -3.078812360763549805e-01 2.160222828388214111e-01 -1.812755912542343140e-01 3.077781759202480316e-02 -7.586523145437240601e-02 -5.383085831999778748e-02 1.734601408243179321e-01 -1.820684038102626801e-02 1.756008267402648926e-01 1.363115161657333374e-01 5.907508730888366699e-02 4.450647234916687012e-01 1.103704199194908142e-01 2.626055777072906494e-01 -2.417778372764587402e-01
-9.492819011211395264e-02 -4.766722396016120911e-02 1.902058869600296021e-01 -1.004302427172660828e-01 -1.521896421909332275e-01 2.894256114959716797e-01 -4.629827290773391724e-02 1.065416261553764343e-01 7.767748832702636719e-02 3.635464608669281006e-02 2.660114765167236328e-01 1.504552662372589111e-01 -6.116778030991554260e-02 7.147402316331863403e-02 -1.486946642398834229e-01 -2.190467864274978638e-01 -5.471647977828979492e-01 -2.672605961561203003e-02 2.064963132143020630e-01 -1.558478735387325287e-02 3.905773535370826721e-02 1.155658811330795288e-01 -1.445962488651275635e-02 -2.281188964843750000e-01 -1.520071923732757568e-01 -2.421463727951049805e-01 9.686926007270812988e-02 -7.580779492855072021e-02 2.048372328281402588e-01 -6.279452890157699585e-02 -1.543115377426147461e-01 -2.561876773834228516e-01
3.935354575514793396e-02 1.775818467140197754e-01 4.945411533117294312e-02 -1.702839136123657227e-01 -2.070552557706832886e-01 -4.800266027450561523e-02 5.721908062696456909e-02 3.455561771988868713e-02 -1.792958229780197144e-01 -9.131588786840438843e-02 3.358584642410278320e-01 -1.449972987174987793e-01 1.214493997395038605e-02 -4.918726906180381775e-02 -1.304612159729003906e-01 1.114066839218139648e-01 -4.668386280536651611e-01 -3.106082081794738770e-01 1.729101687669754028e-02 1.240433380007743835e-01 -1.322712004184722900e-01 -1.404212713241577148e-01 -1.171493530273437500e-01 1.850972324609756470e-01 2.255466207861900330e-02 2.247477509081363678e-02 3.034440875053405762e-01 3.618844971060752869e-02 3.697849810123443604e-01 1.093373671174049377e-01 1.447585523128509521e-01 -1.293741166591644287e-02
1.157165095210075378e-01 -4.760454595088958740e-02 2.580707371234893799e-01 6.284159421920776367e-02 -7.904695719480514526e-02 1.601693220436573029e-02 2.869685888290405273e-01 1.730822175741195679e-01 -2.398981600999832153e-01 -1.369145512580871582e-01 -1.442015171051025391e-01 -7.759015262126922607e-02 -2.256927341222763062e-01 -7.870747894048690796e-02 -1.522424519062042236e-01 2.333579026162624359e-02 -3.535736501216888428e-01 -2.835912108421325684e-01 1.666909158229827881e-01 8.275383710861206055e-02 -1.075441315770149231e-01 -2.074224650859832764e-01 4.563292488455772400e-02 9.316544234752655029e-02 -2.804167866706848145e-01 1.087330356240272522e-01 -6.866975128650665283e-02 -5.983628705143928528e-02 2.228070795536041260e-01 8.533606678247451782e-02 2.581250369548797607e-01 -2.885906398296356201e-01
-2.870429456233978271e-01 9.477415680885314941e-02 1.728485822677612305e-01 7.176056504249572754e-03 -3.228914439678192139e-01 -6.205224990844726562e-02 1.501133441925048828e-01 7.509580999612808228e-02 -1.997907906770706177e-01 5.420653894543647766e-02 -2.538996338844299316e-01 -2.204766571521759033e-01 1.847885735332965851e-02 -1.680664271116256714e-01 2.903431057929992676e-01 -1.700363159179687500e-01 -1.691797375679016113e-01 -3.886717259883880615e-01 -2.089651860296726227e-02 -2.922032773494720459e-02 6.029227748513221741e-02 -7.569434493780136108e-02 -1.316330730915069580e-01 -7.640270143747329712e-02 -3.614293783903121948e-02 -1.369163095951080322e-01 -9.235827624797821045e-02 3.494550287723541260e-02 3.020023107528686523e-01 2.816388010978698730e-01 6.556986272335052490e-02 -1.629353165626525879e-01
-1.453998833894729614e-01 -1.512836292386054993e-02 -5.437194555997848511e-02 -4.439377039670944214e-02 -6.257270276546478271e-02 7.583039999008178711e-02 1.553058624267578125e-01 3.552073240280151367e-02 2.268914133310317993e-02 -2.210349291563034058e-01 1.282622069120407104e-01 -1.911280453205108643e-01 -5.542760714888572693e-02 6.277766078710556030e-02 1.099203899502754211e-01 -1.753524541854858398e-01 -4.053595066070556641e-01 -4.809182286262512207e-01 4.114808142185211182e-01 1.167080178856849670e-01 4.488089308142662048e-02 9.436602145433425903e-02 -1.129099428653717041e-01 1.333866268396377563e-01 5.993727594614028931e-03 7.351643871515989304e-03 6.509269028902053833e-02 6.394291669130325317e-02 2.437594830989837646e-01 -9.426935762166976929e-02 -2.986770272254943848e-01 -2.311651967465877533e-02
-1.806672811508178711e-01 -1.647558808326721191e-01 2.228873372077941895e-01 4.972451925277709961e-02 -1.556291878223419189e-01 -2.879481296986341476e-03 3.311654180288314819e-02 -1.758586429059505463e-02 1.627106368541717529e-01 -2.014590501785278320e-01 8.111322671175003052e-02 -2.571548521518707275e-02 -9.496684372425079346e-02 -9.586748667061328888e-03 1.734048426151275635e-01 -2.609358727931976318e-01 2.391264028847217560e-02 -3.615139126777648926e-01 -8.648205548524856567e-02 -1.638876795768737793e-01 2.505173347890377045e-02 -4.571938812732696533e-01 1.157864481210708618e-01 -2.954785153269767761e-02 8.359552361071109772e-03 -2.835038006305694580e-01 6.595720071345567703e-03 2.036552131175994873e-01 3.858748376369476318e-01 -5.767233669757843018e-02 -1.179398223757743835e-01 -5.679900571703910828e-02
1.622425317764282227e-01 2.242533117532730103e-01 2.150578945875167847e-01 2.819147892296314240e-02 -2.522699832916259766e-01 1.400802731513977051e-01 1.066684946417808533e-01 2.718810439109802246e-01 1.350064277648925781e-01 -2.516949083656072617e-03 -5.868402123451232910e-02 -3.983820974826812744e-01 -6.322365999221801758e-02 -1.385783553123474121e-01 -5.960687622427940369e-02 -1.642950177192687988e-01 -3.541840016841888428e-01 -1.131828501820564270e-01 1.044321060180664062e-01 2.141255587339401245e-01 -4.893052577972412109e-02 -9.809449315071105957e-02 1.675637662410736084e-01 1.807988435029983521e-01 -2.431890517473220825e-01 4.514404758810997009e-02 -6.802549213171005249e-02 -1.090110987424850464e-01 2.689528763294219971e-01 2.045957893133163452e-01 4.043029248714447021e-02 -1.110690161585807800e-01
-2.081437706947326660e-01 3.349311947822570801e-01 7.005418650805950165e-03 1.299159973859786987e-01 -1.366550624370574951e-01 1.079198271036148071e-01 1.746820807456970215e-01 -8.402414619922637939e-02 3.915750421583652496e-03 -2.981042861938476562e-01 1.990660429000854492e-01 1.216925904154777527e-01 -3.364437222480773926e-01 1.552929133176803589e-01 1.155881956219673157e-01 -8.206886053085327148e-02 -1.974540650844573975e-01 -2.870011627674102783e-01 1.589958667755126953e-01 -2.066052407026290894e-01 -1.547052115201950073e-01 -1.772682070732116699e-01 -1.100847572088241577e-01 7.647059857845306396e-02 -3.240102827548980713e-01 -4.891544580459594727e-02 4.236898198723793030e-02 -1.496359407901763916e-01 1.322157382965087891e-01 1.732466816902160645e-01 -9.367500990629196167e-02 9.204120934009552002e-02
-1.805438250303268433e-01 1.159720569849014282e-01 2.546258866786956787e-01 -8.249134570360183716e-02 -1.355966180562973022e-01 -1.857179701328277588e-01 1.432588994503021240e-01 1.875463128089904785e-01 -2.754322886466979980e-01 -3.805140554904937744e-01 1.327926516532897949e-01 -2.208628319203853607e-02 2.149853855371475220e-01 2.484314143657684326e-03 -5.807694420218467712e-02 4.366817697882652283e-02 -3.745139539241790771e-01 -9.720574319362640381e-02 1.166461780667304993e-01 -1.023314446210861206e-01 -1.041055694222450256e-01 -1.169558241963386536e-01 -9.815406799316406250e-02 2.241944149136543274e-02 1.509528756141662598e-01 -1.323362886905670166e-01 1.207949370145797729e-01 -9.138167835772037506e-03 3.217155039310455322e-01 1.083393543958663940e-01 2.423968017101287842e-01 -2.145936191082000732e-01
1.329233795404434204e-01 2.203723192214965820e-01 -2.100486606359481812e-01 1.799083054065704346e-01 -2.974957823753356934e-01 2.151455432176589966e-01 -7.875895500183105469e-02 2.867987006902694702e-02 8.111879229545593262e-02 -5.217549577355384827e-02 2.922223508358001709e-01 -4.659957811236381531e-02 2.611409127712249756e-01 1.632021963596343994e-01 5.823503434658050537e-02 -2.276829183101654053e-01 -2.552540898323059082e-01 -3.971509635448455811e-01 1.858754605054855347e-01 1.879778802394866943e-01 9.097636491060256958e-02 -2.339943498373031616e-01 -1.583275049924850464e-01 -9.161578863859176636e-02 4.396482929587364197e-02 -3.491939231753349304e-02 -1.818533539772033691e-01 -1.281704604625701904e-01 5.473501980304718018e-02 5.269129201769828796e-02 1.027191989123821259e-02 -1.440356075763702393e-01
1.346509009599685669e-01 7.463802397251129150e-02 -7.799244672060012817e-02 3.222081661224365234e-01 -1.926916092634201050e-01 7.024955935776233673e-03 -9.288021177053451538e-02 4.352303594350814819e-02 3.165735304355621338e-02 -2.316868454217910767e-01 2.452600896358489990e-01 8.434379473328590393e-03 2.474789470434188843e-01 9.883046150207519531e-02 -1.100780740380287170e-01 -1.860267370939254761e-01 -1.680379360914230347e-01 -4.244723320007324219e-01 1.321127116680145264e-01 5.505992472171783447e-02 1.873598247766494751e-01 -2.697008252143859863e-01 -1.392748057842254639e-01 -2.817635657265782356e-03 2.386047691106796265e-01 -2.200307250022888184e-01 -1.419134885072708130e-01 -2.163091301918029785e-01 1.494925469160079956e-01 -2.734021656215190887e-02 4.003182426095008850e-02 -1.814845353364944458e-01
7.762393355369567871e-02 -6.833869963884353638e-02 2.050748653709888458e-02 -5.876651778817176819e-02 -4.332740977406501770e-02 2.715331614017486572e-01 3.157100379467010498e-01 4.068389162421226501e-02 1.135647073388099670e-01 -1.681122183799743652e-01 -2.642617560923099518e-02 -1.195810809731483459e-01 -5.511534959077835083e-02 3.624043241143226624e-02 -1.277238875627517700e-01 -2.910211086273193359e-01 -1.379586011171340942e-01 -3.289122283458709717e-01 1.487676501274108887e-01 8.807051926851272583e-02 3.271974027156829834e-01 -1.157116442918777466e-01 -3.776331841945648193e-01 5.924938246607780457e-02 8.072015643119812012e-02 -1.424409002065658569e-01 2.469808012247085571e-01 1.936101615428924561e-01 2.063163816928863525e-01 8.226811885833740234e-03 -2.637980505824089050e-03 -2.353317141532897949e-01
-7.325044274330139160e-02 -5.237210169434547424e-02 -1.002463251352310181e-01 2.509404718875885010e-01 -3.530871272087097168e-01 -3.767439350485801697e-02 1.561551392078399658e-01 -1.005734577775001526e-01 -2.025297135114669800e-01 -2.573679983615875244e-01 -9.990624338388442993e-02 -1.488654166460037231e-01 -6.411625444889068604e-02 -2.740789055824279785e-01 7.276938855648040771e-02 -1.021210178732872009e-01 -3.586410880088806152e-01 -2.021553963422775269e-01 -2.422244846820831299e-02 1.541448533535003662e-01 -1.004060078412294388e-02 1.300118565559387207e-01 9.586714953184127808e-02 4.401161801069974899e-03 1.383722275495529175e-01 -1.751627922058105469e-01 -2.458917498588562012e-01 -1.475936919450759888e-01 3.892106115818023682e-01 5.107725411653518677e-02 1.149602085351943970e-01 -6.702453643083572388e-02
-3.272860646247863770e-01 5.647467821836471558e-02 4.025329947471618652e-01 -1.846001669764518738e-02 -1.225919127464294434e-01 -5.894632637500762939e-02 6.974118202924728394e-02 -6.772632896900177002e-02 1.734907329082489014e-01 6.312172859907150269e-02 2.277708379551768303e-03 1.716322004795074463e-01 -1.938762366771697998e-01 -1.668936908245086670e-01 6.260435283184051514e-02 -4.514820128679275513e-02 -2.391478270292282104e-01 -4.689668715000152588e-01 -8.684572577476501465e-02 5.651519075036048889e-02 1.300997883081436157e-01 -4.476955533027648926e-02 1.202077791094779968e-01 1.818804070353507996e-02 4.295219201594591141e-03 -1.648675799369812012e-01 -1.017828807234764099e-01 -1.829537376761436462e-02 3.133186995983123779e-01 -8.456107974052429199e-02 1.231150403618812561e-01 -2.906579673290252686e-01
8.137132227420806885e-02 2.567999064922332764e-01 1.076142936944961548e-01 1.323979049921035767e-01 -3.484164476394653320e-01 8.673363365232944489e-03 -6.732811778783798218e-02 -5.617882311344146729e-02 2.903136909008026123e-01 -3.428635001182556152e-02 -5.134693533182144165e-02 -1.735877990722656250e-01 3.402531147003173828e-01 -2.930679917335510254e-02 -3.996425122022628784e-02 -1.614537239074707031e-01 -2.408562451601028442e-01 -4.708359837532043457e-01 2.036542743444442749e-01 -6.549180950969457626e-03 1.433498598635196686e-02 6.810972094535827637e-02 -1.821760233724489808e-04 -2.708126902580261230e-01 8.006387948989868164e-02 -1.722168475389480591e-01 -8.116520196199417114e-02 1.394447684288024902e-01 8.899771422147750854e-02 -4.733360838145017624e-03 4.057982936501502991e-02 -1.885478496551513672e-01
-3.115000128746032715e-01 1.468659788370132446e-01 1.096535623073577881e-01 4.583330010063946247e-04 -2.085115015506744385e-01 -8.594729006290435791e-02 -1.534143388271331787e-01 -2.153656678274273872e-03 -1.811359375715255737e-01 2.018096297979354858e-01 -7.344619184732437134e-02 -1.406352221965789795e-01 -1.527430117130279541e-01 6.902473419904708862e-02 2.636860869824886322e-02 -9.439202398061752319e-02 -3.905029892921447754e-01 -4.563117027282714844e-01 -9.332025051116943359e-02 2.803312614560127258e-02 6.291984766721725464e-02 -1.115347817540168762e-01 2.043504714965820312e-01 1.768724024295806885e-01 -5.483411625027656555e-02 4.465940222144126892e-02 -6.909677386283874512e-02 -2.154912054538726807e-01 2.968370318412780762e-01 1.557461321353912354e-01 1.410114765167236328e-01 -1.021994352340698242e-01
3.162534162402153015e-02 -7.829365134239196777e-02 9.288917481899261475e-02 -1.486736163496971130e-02 -3.304560855031013489e-02 -1.702116727828979492e-01 1.368896197527647018e-02 -2.032253891229629517e-01 -2.760782241821289062e-01 1.077373139560222626e-02 -1.423302590847015381e-01 -4.771657288074493408e-01 -9.773904085159301758e-02 5.752037838101387024e-02 -2.250092290341854095e-02 -1.010221093893051147e-01 -2.566096484661102295e-01 -4.518494904041290283e-01 -1.377252787351608276e-01 -1.281326729804277420e-02 7.805340737104415894e-02 -1.582352519035339355e-01 2.169662863016128540e-01 -1.272957623004913330e-01 -1.207447126507759094e-01 -7.776030898094177246e-02 1.077200770378112793e-01 -7.813485711812973022e-02 3.561612963676452637e-01 7.743145525455474854e-02 -9.754896908998489380e-02 1.896549761295318604e-02
7.347041368484497070e-02 1.155065447092056274e-01 2.518844306468963623e-01 5.113462358713150024e-02 -1.389356255531311035e-01 5.150615423917770386e-02 2.004657983779907227e-01 -3.639614284038543701e-01 -1.618103682994842529e-01 -2.917016148567199707e-01 1.364103853702545166e-01 -2.593806087970733643e-01 -8.840391039848327637e-02 -1.820364445447921753e-01 -2.707655131816864014e-01 -1.696625500917434692e-01 -1.570815443992614746e-01 -2.080821990966796875e-01 9.060359559953212738e-03 2.490571513772010803e-02 2.474155724048614502e-01 -5.660099908709526062e-02 1.092056930065155029e-02 -1.255092024803161621e-01 -3.853947296738624573e-02 -2.001035064458847046e-01 -1.433577239513397217e-01 -3.490345180034637451e-01 -2.227878384292125702e-02 -1.502391844987869263e-01 1.447596848011016846e-01 -5.905133485794067383e-02
-1.103901341557502747e-01 2.819075286388397217e-01 3.084741532802581787e-01 -9.936461225152015686e-03 -2.335776835680007935e-01 8.567553758621215820e-02 2.090141326189041138e-01 -2.385370135307312012e-01 3.828994557261466980e-02 2.827064692974090576e-02 2.395828664302825928e-01 2.250728309154510498e-01 -2.260820567607879639e-01 4.800522699952125549e-03 -1.566665470600128174e-01 -2.339044809341430664e-01 -2.695838809013366699e-01 -2.679003477096557617e-01 5.634928238578140736e-04 1.676733940839767456e-01 3.087356686592102051e-02 3.829159960150718689e-02 4.460105672478675842e-02 2.610531449317932129e-01 1.223217248916625977e-01 -2.476509474217891693e-02 -1.691773883067071438e-03 1.528397202491760254e-01 3.268042206764221191e-01 -8.159865625202655792e-03 1.099788397550582886e-01 -8.286699652671813965e-02
-1.379764378070831299e-01 -7.446440309286117554e-02 -1.783947460353374481e-02 -8.056686818599700928e-02 -1.091728359460830688e-01 5.200397968292236328e-01 -9.057939052581787109e-02 -1.677707768976688385e-02 -5.778213217854499817e-02 -2.997350990772247314e-01 -1.359138190746307373e-01 -2.086650766432285309e-02 -1.081702485680580139e-02 -4.630631208419799805e-02 -1.135149002075195312e-01 -1.641063094139099121e-01 -3.999452590942382812e-01 -8.494179695844650269e-02 1.241069585084915161e-01 3.530785143375396729e-01 -1.374892890453338623e-01 8.629471063613891602e-02 9.171064943075180054e-02 -5.048401281237602234e-02 1.510883271694183350e-01 -4.149969294667243958e-02 1.122744567692279816e-02 -4.210616275668144226e-02 2.949151694774627686e-01 7.508861273527145386e-02 4.865330085158348083e-02 -2.400400489568710327e-01
1.353957653045654297e-01 8.859162032604217529e-02 5.742020159959793091e-02 8.312451839447021484e-02 -1.277329623699188232e-01 1.033244431018829346e-01 2.941574752330780029e-01 1.285869628190994263e-01 -1.782669872045516968e-01 -2.738696932792663574e-01 -9.994708746671676636e-02 -1.542831212282180786e-02 2.873184345662593842e-02 -1.810497045516967773e-02 2.735055088996887207e-01 1.701121777296066284e-02 -3.710453212261199951e-01 -4.157977104187011719e-01 3.658095747232437134e-02 5.691184103488922119e-02 -4.912912845611572266e-02 -1.917265472002327442e-03 1.734851598739624023e-01 1.206166222691535950e-01 -3.729899525642395020e-01 -1.124680265784263611e-01 -8.697306364774703979e-02 -1.514373868703842163e-01 3.057691752910614014e-01 -3.721801331266760826e-04 3.907479345798492432e-02 2.839861065149307251e-02
-7.494976371526718140e-02 -7.874347269535064697e-02 1.732248812913894653e-02 -1.952535472810268402e-02 -4.632672294974327087e-02 1.701818853616714478e-01 7.283714413642883301e-02 1.846155077219009399e-01 2.651019021868705750e-02 -2.468614727258682251e-01 1.152669787406921387e-01 8.454810827970504761e-02 -1.571781784296035767e-01 1.261875629425048828e-01 1.385064274072647095e-01 -6.188674643635749817e-02 -4.231210649013519287e-01 -4.986333847045898438e-01 4.043988585472106934e-01 1.354621201753616333e-01 5.086835101246833801e-02 -2.050116844475269318e-02 -7.547052949666976929e-02 -6.687622517347335815e-03 9.908788651227951050e-02 9.324653446674346924e-02 3.640357404947280884e-03 8.913095295429229736e-02 2.271564006805419922e-01 -5.533253774046897888e-02 -2.335753142833709717e-01 -1.314936727285385132e-01
1.461389958858489990e-01 1.570591926574707031e-01 -2.551742643117904663e-02 1.138331443071365356e-01 -5.468469858169555664e-02 -1.911789923906326294e-01 2.912780344486236572e-01 -9.090556949377059937e-02 -1.029987409710884094e-01 -3.614990739151835442e-03 -3.715654835104942322e-02 -6.874698400497436523e-02 1.373139917850494385e-01 2.938270568847656250e-03 1.726188510656356812e-01 -2.906684279441833496e-01 -2.236642837524414062e-01 -1.738436520099639893e-01 3.425204753875732422e-02 1.104201525449752808e-01 -1.942018512636423111e-03 -2.233427315950393677e-01 -1.142596919089555740e-02 -6.912305206060409546e-02 1.177519634366035461e-01 -1.595364362001419067e-01 -1.935638338327407837e-01 -9.336011111736297607e-02 5.567890405654907227e-01 1.620332300662994385e-01 2.833797633647918701e-01 -8.579877018928527832e-02
6.322145462036132812e-02 2.035468220710754395e-01 1.132558509707450867e-01 -6.053712218999862671e-02 -4.410640597343444824e-01 1.061284914612770081e-01 -1.420486122369766235e-01 -1.179127991199493408e-01 3.878355026245117188e-01 -5.909618362784385681e-02 -2.279640547931194305e-02 -4.431713372468948364e-02 1.734268069267272949e-01 1.348567754030227661e-01 2.718599885702133179e-02 -1.301571130752563477e-01 9.679421782493591309e-02 -3.289107680320739746e-01 9.449688345193862915e-02 1.661097854375839233e-01 7.298680394887924194e-02 -2.074609696865081787e-01 -7.159324735403060913e-02 -1.272620558738708496e-01 1.506330519914627075e-01 -2.924874722957611084e-01 -1.512806564569473267e-01 -1.006119102239608765e-01 3.001120388507843018e-01 2.473869547247886658e-02 1.340571492910385132e-01 -4.692929983139038086e-02
1.283218618482351303e-02 1.377027332782745361e-01 7.322114706039428711e-02 2.097075730562210083e-01 -1.069680452346801758e-01 2.243517339229583740e-02 -1.512330770492553711e-01 -8.443027734756469727e-02 -1.450917869806289673e-01 -3.750669658184051514e-01 -3.350698156282305717e-03 -1.256186217069625854e-01 -3.342267870903015137e-01 6.320128589868545532e-02 1.533385459333658218e-02 -4.276494383811950684e-01 -1.314999908208847046e-01 -1.726266145706176758e-01 5.402971059083938599e-02 -2.215423136949539185e-01 8.177154511213302612e-02 8.372899610549211502e-04 -7.644975185394287109e-02 -2.132109403610229492e-01 2.347801029682159424e-01 8.130627125501632690e-02 1.223257631063461304e-01 8.990105986595153809e-02 3.947187066078186035e-01 -2.965841628611087799e-02 1.507351640611886978e-03 1.212597116827964783e-01
-1.051634177565574646e-01 3.623731434345245361e-02 2.963684871792793274e-02 -1.103717833757400513e-02 -3.504928648471832275e-01 -1.769879013299942017e-01 -1.005955561995506287e-01 8.488029241561889648e-02 2.371059507131576538e-01 -3.513264656066894531e-02 3.291048705577850342e-01 -2.405063658952713013e-01 -1.765964180231094360e-01 -5.176349729299545288e-02 -5.716097727417945862e-02 -9.621379524469375610e-02 -8.348322659730911255e-02 -2.944885790348052979e-01 1.295105218887329102e-01 -1.775838136672973633e-01 -9.502270072698593140e-02 -7.847104966640472412e-02 -1.015033796429634094e-01 1.573073267936706543e-01 9.138786047697067261e-02 -2.748753428459167480e-01 -7.895666360855102539e-02 -3.883235156536102295e-01 -2.801316976547241211e-02 1.996005177497863770e-01 -4.093549400568008423e-02 -2.639324963092803955e-01
9.707277268171310425e-02 -3.031929433345794678e-01 2.257620394229888916e-01 1.157912313938140869e-01 -2.510509192943572998e-01 2.199642360210418701e-01 -4.998322948813438416e-02 3.220664858818054199e-01 2.850718498229980469e-01 -1.096226423978805542e-01 -1.928791776299476624e-02 -2.044638097286224365e-01 -2.251801043748855591e-01 -3.254493325948715210e-02 -2.189243733882904053e-01 -9.925425797700881958e-02 -4.443734139204025269e-02 -3.395842909812927246e-01 5.814129486680030823e-02 -3.540063509717583656e-03 8.434982597827911377e-02 -1.157015040516853333e-01 -1.781887114048004150e-01 -1.764222830533981323e-01 -1.340737938880920410e-01 -1.412159949541091919e-01 2.882342785596847534e-02 -2.365932464599609375e-01 1.447477042675018311e-01 -1.131107211112976074e-01 -3.416922688484191895e-02 -1.947627067565917969e-01
-8.355674333870410919e-03 3.100525960326194763e-02 1.317120995372533798e-02 1.597699522972106934e-01 8.793870359659194946e-02 5.065029487013816833e-02 2.659141719341278076e-01 8.557106554508209229e-02 -1.403799504041671753e-01 -2.445585727691650391e-01 3.278663158416748047e-01 -2.395449131727218628e-01 -2.677316591143608093e-02 -6.450789421796798706e-02 5.723494291305541992e-02 -1.594758182764053345e-01 -4.385549724102020264e-01 -5.064336583018302917e-02 1.537713408470153809e-01 4.242175817489624023e-02 2.694533951580524445e-02 -8.864099532365798950e-02 1.230397373437881470e-01 7.755449414253234863e-02 -2.479893118143081665e-01 8.333758264780044556e-02 -1.073935404419898987e-01 -4.973045084625482559e-03 5.128815174102783203e-01 5.156238563358783722e-03 1.063560843467712402e-01 4.992598667740821838e-02
1.817102581262588501e-01 8.564022183418273926e-02 2.275566458702087402e-01 1.354727149009704590e-01 -2.394241988658905029e-01 -7.388369739055633545e-02 3.230928182601928711e-01 -1.420697867870330811e-01 -1.811226010322570801e-01 -3.135148584842681885e-01 -1.098503619432449341e-01 4.086419939994812012e-02 -1.142473965883255005e-01 8.905933052301406860e-02 -1.290522366762161255e-01 -3.482917547225952148e-01 -5.188314244151115417e-02 -1.283673197031021118e-01 -1.582823842763900757e-01 7.862363010644912720e-02 -7.164359837770462036e-02 -3.316962420940399170e-01 -2.233555465936660767e-01 -2.135717868804931641e-02 -3.053501062095165253e-02 -1.150079518556594849e-01 -7.641158998012542725e-02 -2.840791046619415283e-01 1.483808159828186035e-01 2.120458930730819702e-01 1.015270873904228210e-01 6.697789579629898071e-02
6.321160495281219482e-02 -7.872285321354866028e-03 2.776482403278350830e-01 2.043107897043228149e-02 4.239909350872039795e-02 1.523606181144714355e-01 1.290813982486724854e-01 -7.488029450178146362e-02 1.971564292907714844e-01 -7.540190219879150391e-02 3.643776848912239075e-02 8.177822083234786987e-02 -1.106628999114036560e-01 -2.776910737156867981e-02 1.620845794677734375e-01 -2.197950035333633423e-01 -3.705788254737854004e-01 -2.200963199138641357e-01 -5.607416108250617981e-02 1.890103667974472046e-01 -1.446501538157463074e-02 -1.686224937438964844e-01 2.160564213991165161e-01 2.552887201309204102e-01 -1.633878052234649658e-02 -3.761115074157714844e-01 -2.559714019298553467e-01 7.333234697580337524e-02 3.658179938793182373e-01 7.638268917798995972e-02 1.163187995553016663e-01 -6.092230323702096939e-03
-1.930571906268596649e-02 -1.096907928586006165e-01 2.271168529987335205e-01 1.962907910346984863e-01 -1.219526231288909912e-01 2.208996415138244629e-01 4.933397769927978516e-01 -2.507258057594299316e-01 -1.197174265980720520e-01 -1.440870016813278198e-01 6.718987971544265747e-02 6.453961133956909180e-02 -1.989788934588432312e-02 9.205859154462814331e-02 -6.077232584357261658e-02 -2.035385072231292725e-01 -4.670005291700363159e-02 -1.639065444469451904e-01 -1.536791026592254639e-01 1.946577131748199463e-01 -2.237619273364543915e-02 -2.990581989288330078e-01 -1.605077087879180908e-01 -2.921164501458406448e-03 -5.716581828892230988e-03 -2.053658217191696167e-01 5.949420109391212463e-02 -7.312130928039550781e-02 2.453107833862304688e-01 2.653475403785705566e-01 -2.005922645330429077e-01 4.025381430983543396e-02
2.130742184817790985e-02 1.978287994861602783e-01 -1.534540504217147827e-01 -2.780255489051342010e-02 -2.604332268238067627e-01 2.237541377544403076e-01 -9.270270913839340210e-02 2.314060181379318237e-02 -2.748242206871509552e-02 1.279085874557495117e-01 4.946474730968475342e-02 6.747780833393335342e-03 1.538712233304977417e-01 -1.216886285692453384e-02 1.581736356019973755e-01 -2.269580401480197906e-02 -2.915262579917907715e-01 -9.385430067777633667e-02 3.140876889228820801e-01 4.779953509569168091e-02 1.562736928462982178e-02 -1.773970276117324829e-01 -1.209894940257072449e-01 -2.102894186973571777e-01 -2.547068297863006592e-01 -3.740980327129364014e-01 -8.631968498229980469e-02 2.214199863374233246e-02 3.906604647636413574e-01 -2.819509012624621391e-03 2.027191519737243652e-01 -2.197959125041961670e-01
-8.918207883834838867e-02 2.733581066131591797e-01 -1.035681068897247314e-01 2.260628938674926758e-01 -2.143190354108810425e-01 -5.354825407266616821e-02 -1.620242744684219360e-01 1.250430494546890259e-01 8.528023958206176758e-02 -1.687264442443847656e-01 1.052676606923341751e-02 -7.600367069244384766e-02 4.179009795188903809e-01 1.439111530780792236e-01 -1.465689539909362793e-01 -1.874840259552001953e-01 -3.315866589546203613e-01 -2.934295535087585449e-01 2.653031945228576660e-01 -3.926852717995643616e-03 1.185056939721107483e-01 -1.333948522806167603e-01 -4.317770153284072876e-02 -8.009913563728332520e-02 2.361151576042175293e-02 -9.627214819192886353e-02 -8.868150413036346436e-02 -1.827103793621063232e-01 2.885288298130035400e-01 -1.691039092838764191e-02 1.617377996444702148e-01 -6.207427009940147400e-02
-1.650792360305786133e-01 1.140660196542739868e-01 3.332360982894897461e-01 2.689137756824493408e-01 -3.516585826873779297e-01 1.786551624536514282e-01 -2.556191980838775635e-01 5.663002654910087585e-02 2.935726940631866455e-01 -6.697322428226470947e-02 8.429222553968429565e-02 -1.210574805736541748e-01 -3.059651330113410950e-02 2.407401055097579956e-01 -2.619983255863189697e-01 -1.686596311628818512e-03 6.319992709904909134e-03 -3.078962862491607666e-01 8.723343163728713989e-02 1.430284883826971054e-02 7.654722034931182861e-02 -7.795055396854877472e-03 7.467716932296752930e-02 1.428590267896652222e-01 -1.227618455886840820e-01 -2.166973799467086792e-01 -1.111274212598800659e-01 -4.103040322661399841e-02 1.317117363214492798e-01 -1.075976714491844177e-01 6.065135821700096130e-02 -2.627818286418914795e-01
-6.804376840591430664e-03 1.946113556623458862e-01 3.257041573524475098e-01 -2.526418119668960571e-02 1.475453972816467285e-01 3.377020591869950294e-03 7.855449616909027100e-02 -4.069900885224342346e-02 8.805652707815170288e-02 1.439596991986036301e-03 -2.774386107921600342e-02 1.102571412920951843e-01 -1.664496660232543945e-01 2.891955077648162842e-01 4.942037910223007202e-02 -5.158708244562149048e-02 -3.097976744174957275e-01 -4.582121968269348145e-01 6.151790916919708252e-02 1.690973155200481415e-02 1.340665817260742188e-01 1.284389942884445190e-01 -2.631930634379386902e-02 -6.826968863606452942e-03 1.720953583717346191e-01 1.500815749168395996e-01 -1.603654325008392334e-01 -4.046583175659179688e-01 2.646468281745910645e-01 1.168474406003952026e-01 1.098577529191970825e-01 7.775060832500457764e-02
4.898075386881828308e-02 3.018595278263092041e-01 1.245492473244667053e-01 3.781925514340400696e-02 -1.977679282426834106e-01 2.799000144004821777e-01 2.917173206806182861e-01 -3.219922259449958801e-02 -2.224404960870742798e-01 -2.639863491058349609e-01 -4.281479865312576294e-02 -6.887836754322052002e-02 8.040622621774673462e-02 1.790588647127151489e-01 -1.618377864360809326e-01 -5.716825276613235474e-02 -1.471540033817291260e-01 -1.912731081247329712e-01 6.991133093833923340e-02 -1.065811961889266968e-01 -1.435688585042953491e-01 4.484362155199050903e-02 3.105587065219879150e-01 -3.963312134146690369e-02 -2.463092803955078125e-01 -1.880278885364532471e-01 -2.924198508262634277e-01 1.089664325118064880e-01 2.874459326267242432e-01 1.067377906292676926e-02 -4.135487973690032959e-02 -1.386784315109252930e-01
-1.463360935449600220e-01 -1.029816791415214539e-01 1.248713582754135132e-01 7.870133966207504272e-02 3.666584938764572144e-02 1.897009760141372681e-01 2.036401182413101196e-01 -7.310965564101934433e-03 1.192781999707221985e-01 -3.896483480930328369e-01 -5.730504542589187622e-02 -3.355177817866206169e-03 8.218516409397125244e-02 -8.945272117853164673e-02 2.740174904465675354e-02 -8.047735691070556641e-02 -2.908361852169036865e-01 -8.184480667114257812e-02 -8.237727731466293335e-02 4.848514497280120850e-02 -1.002893447875976562e-01 -1.779838204383850098e-01 -1.868738979101181030e-01 -6.983684003353118896e-02 -1.209078505635261536e-01 -1.500126570463180542e-01 -7.235540542751550674e-03 -8.670905977487564087e-02 3.538611531257629395e-01 -3.568309545516967773e-01 2.711788415908813477e-01 -3.511049151420593262e-01
-7.523759454488754272e-02 -8.163239806890487671e-02 8.104689419269561768e-03 -1.011292636394500732e-01 -2.537740767002105713e-01 -1.687807738780975342e-01 2.934269011020660400e-01 -4.995820298790931702e-02 1.265970915555953979e-01 -1.220917105674743652e-01 -1.472217589616775513e-01 -2.800520062446594238e-01 -1.698895543813705444e-01 3.355496376752853394e-02 -4.194784536957740784e-02 -2.556947171688079834e-01 -2.868655622005462646e-01 -3.068273365497589111e-01 2.788185477256774902e-01 -1.116803009063005447e-02 6.524065136909484863e-02 -6.156140938401222229e-02 9.395447373390197754e-02 3.236015141010284424e-01 2.229948788881301880e-01 -2.646139450371265411e-02 -5.962794646620750427e-03 -1.281366199254989624e-01 2.303203493356704712e-01 -5.454161204397678375e-03 -1.349551528692245483e-01 -2.316729575395584106e-01
-5.936685483902692795e-03 2.642711624503135681e-02 -2.509604953229427338e-02 -6.462448742240667343e-03 1.905639655888080597e-02 3.516729474067687988e-01 -1.415577083826065063e-01 -3.998233973979949951e-01 -9.936461597681045532e-02 -2.273405194282531738e-01 -1.924896389245986938e-01 6.558923423290252686e-02 -7.825237512588500977e-02 8.491384238004684448e-02 4.717553034424781799e-02 -2.542743086814880371e-01 -2.523664534091949463e-01 -4.782325029373168945e-01 -3.440061118453741074e-03 -2.663390524685382843e-02 -5.951564386487007141e-02 2.627796493470668793e-02 1.196438074111938477e-01 -2.698127739131450653e-02 1.489531099796295166e-01 -3.004834800958633423e-02 4.861178621649742126e-02 7.607161998748779297e-02 3.513798415660858154e-01 9.776422381401062012e-02 -1.824616342782974243e-01 -3.981218487024307251e-02
4.251516610383987427e-02 3.250414729118347168e-01 -5.629888176918029785e-02 2.910631597042083740e-01 -3.887662291526794434e-01 2.578134834766387939e-02 -1.726017147302627563e-01 1.329859048128128052e-01 1.063607726246118546e-02 -1.902285814285278320e-01 -9.120799601078033447e-02 -2.317752689123153687e-01 1.790425777435302734e-01 2.081281840801239014e-01 -3.191670775413513184e-01 -5.337326228618621826e-02 -9.500551968812942505e-02 -2.250062376260757446e-01 1.487291306257247925e-01 -7.425949722528457642e-02 7.299014925956726074e-02 2.888946235179901123e-02 8.268942683935165405e-02 -1.329893469810485840e-01 2.833256684243679047e-02 -2.957577109336853027e-01 -2.790600620210170746e-02 4.306271299719810486e-02 2.443208247423171997e-01 -1.649250388145446777e-01 -1.363299041986465454e-02 -1.760177612304687500e-01
1.254701763391494751e-01 -1.829450726509094238e-01 4.988069459795951843e-02 2.391917258501052856e-01 -1.336003094911575317e-01 1.906978785991668701e-01 -1.188609451055526733e-01 1.447640359401702881e-01 1.074966341257095337e-01 -1.512253731489181519e-01 3.969908133149147034e-02 -2.349035628139972687e-02 -2.868976294994354248e-01 2.750864252448081970e-02 -2.838994562625885010e-01 -2.089626938104629517e-01 -2.144135348498821259e-02 -2.741605341434478760e-01 2.306382656097412109e-01 -4.817432165145874023e-02 2.632169723510742188e-01 -6.340377777814865112e-02 -1.348426491022109985e-01 -6.004860252141952515e-02 -7.055608928203582764e-02 -3.554463759064674377e-02 3.208708390593528748e-02 -3.878490924835205078e-01 1.867346465587615967e-01 1.040657460689544678e-01 -9.598386287689208984e-02 -3.450565636157989502e-01
6.400331854820251465e-02 2.335009574890136719e-01 1.084825694561004639e-01 -6.433257460594177246e-02 -1.053382828831672668e-01 1.043007969856262207e-01 2.590868473052978516e-01 -2.708489000797271729e-01 -1.525681465864181519e-01 -2.293908894062042236e-01 8.104289323091506958e-02 -2.276511788368225098e-01 6.618991494178771973e-02 1.202874183654785156e-01 -1.091785207390785217e-01 7.288941182196140289e-03 4.493077471852302551e-02 -1.814461052417755127e-01 -4.374212026596069336e-02 -7.295345515012741089e-02 -1.000831797719001770e-01 -6.470828503370285034e-02 3.244932368397712708e-02 -2.768566012382507324e-01 2.204633951187133789e-01 -3.683072328567504883e-01 -1.219008117914199829e-01 -1.078720688819885254e-01 4.383002519607543945e-01 1.843979209661483765e-01 1.187172066420316696e-02 -1.637557446956634521e-01
6.201713904738426208e-02 2.418596893548965454e-01 1.212492883205413818e-01 -8.578936755657196045e-02 -1.268029361963272095e-01 9.002384729683399200e-03 1.629987359046936035e-01 8.532102406024932861e-02 1.382871866226196289e-01 -1.167737543582916260e-01 -4.307968541979789734e-02 -7.722754031419754028e-02 -2.892556190490722656e-01 -5.659810081124305725e-02 5.192957818508148193e-03 -8.388749510049819946e-02 -3.760274946689605713e-01 -4.110338389873504639e-01 6.960079818964004517e-02 -4.320329427719116211e-02 -7.947226613759994507e-02 -2.048986852169036865e-01 4.676490426063537598e-01 8.634050027467310429e-04 -8.085123449563980103e-02 -2.379452809691429138e-02 -8.371266722679138184e-02 -1.459631919860839844e-01 1.125220730900764465e-01 -1.647669225931167603e-01 2.237114012241363525e-01 -1.474736630916595459e-01
-5.055509507656097412e-03 3.070880174636840820e-01 1.630408465862274170e-01 9.490082412958145142e-02 -3.565441071987152100e-01 1.263525187969207764e-01 -2.644963264465332031e-01 -1.518264114856719971e-01 -1.958432197570800781e-01 -3.913448154926300049e-01 1.960873603820800781e-01 -1.942388527095317841e-02 2.427244372665882111e-02 1.256778836250305176e-01 2.105209529399871826e-01 -1.271675378084182739e-01 -1.178755834698677063e-01 -4.514886066317558289e-02 2.298884391784667969e-01 1.548849493265151978e-01 -7.658649981021881104e-02 -1.572191901504993439e-02 -6.264211237430572510e-02 1.875646710395812988e-01 1.917410790920257568e-01 -9.454277157783508301e-02 1.273144930601119995e-01 -6.105528771877288818e-02 2.349328845739364624e-01 2.128269225358963013e-01 1.271543055772781372e-01 8.057454228401184082e-02
9.994808584451675415e-02 1.854331046342849731e-01 1.104462798684835434e-02 1.379011571407318115e-01 -2.193976342678070068e-01 -3.316508606076240540e-02 3.930717334151268005e-02 -2.927869558334350586e-01 -5.029276758432388306e-02 -1.729614287614822388e-01 1.324948854744434357e-03 -1.149567440152168274e-01 -1.150578185915946960e-01 -1.452270150184631348e-01 1.187752112746238708e-01 -2.269536107778549194e-01 -2.078992128372192383e-01 -2.988472580909729004e-01 -2.494434081017971039e-02 3.239784836769104004e-01 -2.664453983306884766e-01 1.647236496210098267e-01 -1.032892391085624695e-01 1.913597136735916138e-01 -7.987870275974273682e-02 -3.880484029650688171e-02 2.625273764133453369e-01 -5.345906689763069153e-02 1.972015202045440674e-01 2.061233222484588623e-01 1.915312111377716064e-01 -2.704080045223236084e-01
1.270472556352615356e-01 3.350799903273582458e-02 -1.703231185674667358e-01 3.839631751179695129e-02 -5.440751463174819946e-02 -1.748122721910476685e-01 2.145330607891082764e-01 -7.008359581232070923e-02 1.499316096305847168e-01 -1.029023826122283936e-01 3.654513880610466003e-02 -2.991152405738830566e-01 -1.550278216600418091e-01 1.343692243099212646e-01 6.827539950609207153e-02 1.407344043254852295e-01 -2.502516508102416992e-01 -4.519627690315246582e-01 -1.426253169775009155e-01 1.197274681180715561e-02 -9.252818673849105835e-02 7.628891617059707642e-03 -1.760759204626083374e-01 5.335708335041999817e-02 3.507713600993156433e-02 -6.780690699815750122e-02 -3.540673479437828064e-02 -1.698114126920700073e-01 3.596409261226654053e-01 2.690290808677673340e-01 3.088551759719848633e-01 1.203645765781402588e-01
-2.844720482826232910e-01 8.991435170173645020e-03 2.640154361724853516e-01 -7.196288555860519409e-02 2.239678753539919853e-03 9.693379700183868408e-02 -2.677335441112518311e-01 5.370211973786354065e-02 -1.288325190544128418e-01 7.723204046487808228e-02 -1.314878910779953003e-01 7.416056096553802490e-02 -5.430289357900619507e-02 3.511147946119308472e-02 6.569970399141311646e-02 -1.823833435773849487e-01 -4.241089224815368652e-01 -2.958270013332366943e-01 1.030595600605010986e-01 -3.225175291299819946e-02 2.394574321806430817e-02 -2.784627377986907959e-01 2.355448156595230103e-01 -3.248526155948638916e-02 -9.624788910150527954e-02 5.031821504235267639e-02 -2.169660925865173340e-01 -2.184407413005828857e-01 3.730013966560363770e-01 1.147705242037773132e-01 -5.020487587898969650e-04 2.118122205138206482e-02
1.725856512784957886e-01 6.767903268337249756e-02 8.452232182025909424e-02 1.915170066058635712e-02 1.867743767797946930e-02 2.042298763990402222e-01 3.359740972518920898e-01 1.231251284480094910e-02 1.578303277492523193e-01 -3.801270127296447754e-01 8.768071979284286499e-02 1.161101460456848145e-01 5.077170953154563904e-02 8.541490137577056885e-02 -2.683318555355072021e-01 -1.650539189577102661e-01 -1.437905803322792053e-02 -1.870741397142410278e-01 -6.092830374836921692e-02 -1.434296816587448120e-01 -1.270748674869537354e-01 -1.171483621001243591e-01 9.658736735582351685e-02 -1.557476669549942017e-01 -6.963241845369338989e-02 -3.834976255893707275e-01 -3.664842620491981506e-02 9.515541046857833862e-02 4.207341074943542480e-01 1.996305137872695923e-01 7.518971338868141174e-03 -3.392172232270240784e-02
-1.105474531650543213e-01 2.776019573211669922e-01 -8.817251026630401611e-02 7.009328901767730713e-02 -7.418110966682434082e-02 1.298645734786987305e-01 9.836661070585250854e-02 -1.762104630470275879e-01 -6.976426392793655396e-02 -2.225756347179412842e-01 2.537131607532501221e-01 1.462658587843179703e-02 -2.903532981872558594e-01 2.417211383581161499e-01 6.200003903359174728e-03 -1.775060445070266724e-01 -2.194099426269531250e-01 -3.317645788192749023e-01 2.995081245899200439e-01 -1.822725832462310791e-01 5.791769176721572876e-02 -7.032877206802368164e-02 1.474907249212265015e-02 -7.838584482669830322e-02 -3.564080297946929932e-01 7.403995096683502197e-02 -9.836435317993164062e-02 -2.884298264980316162e-01 -2.173864096403121948e-02 -6.850416213274002075e-02 -1.083791069686412811e-02 -1.233080476522445679e-01
2.832240164279937744e-01 -1.468914598226547241e-01 2.122422605752944946e-01 1.174551099538803101e-01 -3.646314144134521484e-01 1.214565932750701904e-01 -4.875292256474494934e-02 -3.270819783210754395e-01 -1.049873158335685730e-01 -2.162417918443679810e-01 -1.096093878149986267e-01 1.834149956703186035e-01 5.467197299003601074e-02 -1.948259770870208740e-02 -1.157490070909261703e-02 -1.393544226884841919e-01 -1.824276596307754517e-01 -2.331634014844894409e-01 -3.683806583285331726e-02 1.063964590430259705e-01 -1.825495809316635132e-02 3.353711217641830444e-02 -1.338007450103759766e-01 8.039794862270355225e-02 -1.441079378128051758e-01 -1.326188445091247559e-01 3.606632351875305176e-01 -1.577444225549697876e-01 2.822597324848175049e-01 2.053792625665664673e-01 -5.249116942286491394e-02 1.089384928345680237e-01
1.002329960465431213e-01 9.964778088033199310e-03 -6.673362106084823608e-02 1.148217618465423584e-01 -1.414558440446853638e-01 1.530954837799072266e-01 1.593643575906753540e-01 -1.314611434936523438e-01 -3.864422440528869629e-02 -3.282724618911743164e-01 7.130800932645797729e-02 1.179483830928802490e-01 5.558652803301811218e-02 7.617779076099395752e-02 -3.341774642467498779e-02 6.387263070791959763e-03 -3.557059168815612793e-01 -1.542657762765884399e-01 -2.021078765392303467e-02 2.512242794036865234e-01 -2.536996006965637207e-01 -1.789116263389587402e-01 -1.484362632036209106e-01 -1.430132538080215454e-01 -1.287911087274551392e-01 -1.085646525025367737e-01 -2.688454091548919678e-01 -1.975013688206672668e-02 5.163875818252563477e-01 -8.361025899648666382e-02 1.039773374795913696e-01 9.788410365581512451e-02
-6.202292814850807190e-02 -1.700829714536666870e-02 -8.304716646671295166e-02 -1.473705172538757324e-01 -1.887684017419815063e-01 -1.427115406841039658e-02 -4.344559088349342346e-02 -1.708408594131469727e-01 1.407714039087295532e-01 -3.602664470672607422e-01 -1.140238121151924133e-01 -1.265038996934890747e-01 -1.652650833129882812e-01 2.544692158699035645e-01 -1.736111640930175781e-01 3.822167217731475830e-02 -3.678763508796691895e-01 -1.051278263330459595e-01 4.083827510476112366e-02 -2.438336759805679321e-01 -2.600085139274597168e-01 7.537355180829763412e-03 2.237273566424846649e-02 -7.483267039060592651e-02 -3.416019976139068604e-01 2.642559353262186050e-03 -1.354760080575942993e-01 -1.629615426063537598e-01 3.888425230979919434e-01 5.320307612419128418e-02 -1.318563334643840790e-02 3.121307492256164551e-02
-4.035596270114183426e-03 -8.142716437578201294e-02 4.686200916767120361e-01 1.411242187023162842e-01 -5.950140208005905151e-02 1.882137209177017212e-01 1.955415308475494385e-01 -1.260809898376464844e-01 -1.017559170722961426e-01 -1.340145319700241089e-01 9.227611124515533447e-02 -4.328715205192565918e-01 5.807227641344070435e-02 -7.082436978816986084e-02 9.699295461177825928e-02 -1.441024243831634521e-01 -1.895653456449508667e-01 -4.214683547616004944e-02 -2.063098102807998657e-01 -5.816097557544708252e-02 1.460033506155014038e-01 6.498580332845449448e-04 -1.262439191341400146e-01 1.707143336534500122e-02 -2.203917652368545532e-01 9.838592261075973511e-02 -2.593638002872467041e-01 -4.016664810478687286e-03 3.130888044834136963e-01 1.748462393879890442e-02 5.402762815356254578e-02 -2.235505431890487671e-01
-4.920801892876625061e-02 -2.861898392438888550e-02 1.431447118520736694e-01 -1.094842478632926941e-01 -6.919381767511367798e-02 2.409984469413757324e-01 1.607783287763595581e-01 -2.080296352505683899e-02 2.734476029872894287e-01 -1.194593384861946106e-01 -2.078791409730911255e-01 -1.382632404565811157e-01 -1.061062961816787720e-01 1.058610007166862488e-01 1.176678687334060669e-01 5.557325109839439392e-02 -1.378690898418426514e-01 -5.875887870788574219e-01 1.152972429990768433e-01 -1.762280240654945374e-02 1.203647553920745850e-01 2.556354105472564697e-01 -1.036194190382957458e-01 1.840145289897918701e-01 2.516924440860748291e-01 -1.196689158678054810e-01 7.762540131807327271e-02 -1.810125261545181274e-01 1.152089312672615051e-01 1.968987435102462769e-01 1.153302937746047974e-01 -1.567716151475906372e-02
-1.499733328819274902e-02 4.178816452622413635e-02 -5.926166195422410965e-03 1.233468577265739441e-01 -2.975884079933166504e-01 9.403295069932937622e-02 -1.577479094266891479e-01 -1.514598280191421509e-01 5.558061599731445312e-02 -1.423091739416122437e-01 -3.868526220321655273e-02 -6.696908921003341675e-02 2.687779963016510010e-01 4.975496977567672729e-02 2.369609102606773376e-02 -6.739825755357742310e-02 -1.272849440574645996e-01 -3.400148749351501465e-01 1.423305273056030273e-01 -2.208370268344879150e-01 8.889709599316120148e-03 3.580896183848381042e-02 -2.033370733261108398e-01 7.142740488052368164e-02 1.824579089879989624e-01 -5.010638833045959473e-01 1.557928919792175293e-01 2.360907569527626038e-02 3.945045173168182373e-01 -5.172852799296379089e-02 3.955337777733802795e-02 1.034585162997245789e-01
2.677106671035289764e-02 2.964932024478912354e-01 4.598528891801834106e-02 1.568381786346435547e-01 -1.693654619157314301e-02 1.973269730806350708e-01 3.391908481717109680e-02 -9.220673888921737671e-02 -6.305700540542602539e-02 -4.738083183765411377e-01 1.114225611090660095e-01 -7.968056201934814453e-02 -2.959600836038589478e-02 7.423584163188934326e-02 -3.038253262639045715e-02 2.716520428657531738e-01 -2.155572772026062012e-01 -3.239768743515014648e-01 6.125621870160102844e-02 -6.276747584342956543e-02 1.274837553501129150e-01 1.750251650810241699e-01 -4.758745059370994568e-02 8.437740616500377655e-03 -3.556055128574371338e-01 -1.323857903480529785e-01 1.582176089286804199e-01 -8.406140655279159546e-02 1.684187948703765869e-01 1.303690224885940552e-01 -2.545689940452575684e-01 1.133980825543403625e-01
-3.827194124460220337e-02 6.852973997592926025e-02 1.238683089613914490e-01 3.235027566552162170e-02 -1.431666687130928040e-02 -9.159245342016220093e-02 1.135984063148498535e-01 -1.362034380435943604e-01 -2.553806006908416748e-01 7.112014293670654297e-02 -3.920834511518478394e-02 -2.350840717554092407e-01 -1.185631379485130310e-01 -1.529577225446701050e-01 1.003043428063392639e-01 -1.589532047510147095e-01 -2.864593863487243652e-01 -4.886173307895660400e-01 2.273436039686203003e-01 1.870174333453178406e-02 -5.240139737725257874e-02 -7.907982170581817627e-02 1.987666338682174683e-01 -1.787509769201278687e-01 -1.791890710592269897e-01 -1.549910604953765869e-01 1.015347763895988464e-01 -2.924392521381378174e-01 2.658261656761169434e-01 1.663480699062347412e-01 -1.787409037351608276e-01 4.465975239872932434e-02
2.398149222135543823e-01 2.451626211404800415e-01 9.932629764080047607e-02 -2.865250110626220703e-01 -8.756911009550094604e-02 8.632569015026092529e-02 1.936914622783660889e-01 -2.033256590366363525e-01 3.147819936275482178e-01 -3.667844235897064209e-01 1.969410628080368042e-01 -1.856493353843688965e-01 3.375576063990592957e-02 1.642847955226898193e-01 1.544466521590948105e-02 -1.581514254212379456e-03 -1.599560678005218506e-01 -3.130600154399871826e-01 1.885892152786254883e-01 1.589633077383041382e-01 -1.782000660896301270e-01 1.256987918168306351e-02 1.032595559954643250e-01 -3.244240581989288330e-02 -2.427534610033035278e-01 3.961210697889328003e-02 9.767079353332519531e-02 -1.803955412469804287e-03 2.294337153434753418e-01 2.517887577414512634e-02 -2.473570220172405243e-02 -9.602316468954086304e-02
1.746073514223098755e-01 1.531060691922903061e-02 2.214391678571701050e-01 -6.777941435575485229e-02 -2.298555970191955566e-01 4.096999466419219971e-01 -1.923184543848037720e-01 -7.775468379259109497e-02 -3.740805014967918396e-02 -1.107064634561538696e-01 1.462081223726272583e-01 -1.218404695391654968e-01 -1.703805625438690186e-01 2.385714948177337646e-01 1.562342941761016846e-01 -9.918605536222457886e-02 -5.312830209732055664e-02 -2.295770943164825439e-01 6.156012788414955139e-02 6.185401976108551025e-02 -1.208565831184387207e-01 -4.192712157964706421e-02 5.701082199811935425e-02 1.604473441839218140e-01 -2.699021100997924805e-01 1.807695329189300537e-01 5.743964016437530518e-02 -1.115175634622573853e-01 3.810517787933349609e-01 -2.329126447439193726e-01 -8.407282829284667969e-02 -2.134944349527359009e-01
1.980414241552352905e-01 -5.074883345514535904e-03 -2.215843498706817627e-01 9.881633520126342773e-02 -1.440413296222686768e-01 -1.245784536004066467e-01 2.447292506694793701e-01 -6.296274717897176743e-03 -2.158134430646896362e-01 -2.648375332355499268e-01 -5.621033534407615662e-02 -1.500780135393142700e-01 -1.256162971258163452e-01 -7.430665194988250732e-02 4.996721167117357254e-03 3.304567420855164528e-03 -2.418013811111450195e-01 -3.490636348724365234e-01 5.923762544989585876e-02 2.116824984550476074e-01 -1.161965802311897278e-01 -1.205546557903289795e-01 -2.162663191556930542e-01 -2.741257548332214355e-01 -5.961546674370765686e-03 -2.455865144729614258e-01 -2.381322979927062988e-01 -9.375088661909103394e-02 3.234052658081054688e-01 1.077845320105552673e-01 8.836423605680465698e-02 1.162381097674369812e-01
6.410403549671173096e-02 -1.010269969701766968e-01 1.205263361334800720e-01 1.768327504396438599e-01 -1.263234317302703857e-01 -4.505706205964088440e-02 -2.009321376681327820e-02 -1.939068287611007690e-01 -1.730340570211410522e-01 -1.839314103126525879e-01 1.305598169565200806e-01 7.031809538602828979e-02 -1.344185322523117065e-01 2.374748438596725464e-01 -9.751827269792556763e-02 1.409628838300704956e-01 -7.682712376117706299e-02 -3.036066591739654541e-01 -7.045398652553558350e-02 3.413852453231811523e-01 -1.245546042919158936e-01 7.661675661802291870e-02 1.736531853675842285e-01 1.341297477483749390e-01 -1.206108480691909790e-01 -3.211972415447235107e-01 -2.439819276332855225e-01 -1.318081468343734741e-01 4.042974412441253662e-01 -2.563838660717010498e-02 7.715760171413421631e-02 -2.012265473604202271e-01
-8.906363695859909058e-02 -6.822769995778799057e-03 7.135780900716781616e-02 1.243150606751441956e-01 -2.091343402862548828e-01 1.002869755029678345e-01 1.210573762655258179e-01 -1.547242254018783569e-01 3.384430333971977234e-02 -1.808754950761795044e-01 -9.841362386941909790e-02 -1.670287102460861206e-01 1.348743289709091187e-01 1.221295371651649475e-01 2.364747971296310425e-01 -2.335549294948577881e-01 7.023092359304428101e-02 -2.324149906635284424e-01 8.388339728116989136e-02 5.486831068992614746e-02 1.243947893381118774e-01 -1.664717644453048706e-01 2.092828229069709778e-02 -1.502018049359321594e-02 8.912434428930282593e-02 -2.322196960449218750e-01 -2.545730769634246826e-01 2.313276678323745728e-01 4.728893935680389404e-01 2.332591563463211060e-01 -9.322091937065124512e-02 -2.903546094894409180e-01
1.345891598612070084e-02 -5.572343617677688599e-02 1.767596751451492310e-01 -7.849909365177154541e-02 -1.272819191217422485e-01 4.757378250360488892e-03 -5.216798558831214905e-02 2.752229869365692139e-01 9.511596709489822388e-02 -8.034554868936538696e-02 -9.937266260385513306e-02 -2.281336784362792969e-01 -1.975665688514709473e-01 1.037066057324409485e-01 1.891618371009826660e-01 -4.083897173404693604e-01 1.202906295657157898e-02 -3.498311936855316162e-01 -4.572164267301559448e-02 -5.015441775321960449e-02 7.210909575223922729e-02 -3.167366385459899902e-01 2.036349177360534668e-01 -1.404980868101119995e-01 -1.303044799715280533e-02 -1.891689449548721313e-01 5.904924124479293823e-02 1.473741233348846436e-01 3.247669339179992676e-01 1.777736246585845947e-01 -3.749562054872512817e-02 -2.033128291368484497e-01
1.105837747454643250e-01 1.203356385231018066e-01 3.451800346374511719e-02 -2.503621019423007965e-02 -8.784496039152145386e-02 2.181278914213180542e-01 3.204629123210906982e-01 8.563342690467834473e-02 2.820794284343719482e-02 -3.980381488800048828e-01 1.087002828717231750e-02 2.223342843353748322e-02 2.545811235904693604e-01 2.399496138095855713e-01 -2.420498579740524292e-01 -4.562316834926605225e-02 -3.044856488704681396e-01 -2.067022472620010376e-01 8.513526618480682373e-02 -1.312141418457031250e-01 -2.117776125669479370e-01 -1.001145839691162109e-01 1.318742036819458008e-01 1.037516668438911438e-01 -1.518973559141159058e-01 -2.063598781824111938e-01 -2.209866940975189209e-01 -1.497154682874679565e-01 2.457620501518249512e-01 1.230908036231994629e-01 9.610855951905250549e-03 8.812712132930755615e-02
1.069725304841995239e-01 9.560135006904602051e-02 1.450729370117187500e-01 1.136248335242271423e-01 4.548175632953643799e-02 -1.672933995723724365e-01 -6.283171474933624268e-02 2.821261622011661530e-02 -6.031173840165138245e-02 -7.026065886020660400e-02 -1.846390664577484131e-01 -1.560013890266418457e-01 -1.230174899101257324e-01 1.900937408208847046e-01 -7.278071343898773193e-02 -3.398625254631042480e-01 -1.502899676561355591e-01 -3.565160036087036133e-01 4.438189417123794556e-02 -1.331525444984436035e-01 -1.855677962303161621e-01 9.023591876029968262e-02 -1.597841233015060425e-01 1.346249431371688843e-01 1.532841380685567856e-02 -2.368719875812530518e-01 1.198356822133064270e-01 1.985604465007781982e-01 5.379775762557983398e-01 1.923005469143390656e-02 7.355845719575881958e-02 1.031157970428466797e-01
-4.585589841008186340e-02 1.516800671815872192e-01 -5.076758936047554016e-02 5.768417194485664368e-02 -5.441576242446899414e-02 -1.425505280494689941e-01 -2.455136924982070923e-01 -6.604231894016265869e-02 6.450670212507247925e-02 -2.518996000289916992e-01 -5.225418880581855774e-02 -1.989578157663345337e-01 1.343279480934143066e-01 -5.304922908544540405e-02 -1.618073880672454834e-02 -5.238435864448547363e-01 -2.950273156166076660e-01 -1.904084235429763794e-01 1.111277788877487183e-01 -2.144580930471420288e-01 -4.618754610419273376e-03 -1.922177672386169434e-01 -2.566923201084136963e-01 9.785633534193038940e-02 6.792265176773071289e-02 1.078350394964218140e-01 -4.100998863577842712e-02 1.056130826473236084e-01 3.180390894412994385e-01 9.374568611383438110e-02 4.116819798946380615e-02 -2.020397782325744629e-01
-2.066727727651596069e-01 1.388532370328903198e-01 1.970178037881851196e-01 1.324728876352310181e-01 8.100260794162750244e-02 -8.833263069391250610e-02 2.905074656009674072e-01 1.291347946971654892e-02 -5.083586554974317551e-03 -1.291059851646423340e-01 1.313685923814773560e-01 -3.297434747219085693e-01 -2.374284416437149048e-01 2.713145613670349121e-01 -5.464535206556320190e-02 -1.561447083950042725e-01 -2.890361547470092773e-01 -1.747417896986007690e-01 2.181094139814376831e-01 2.829884886741638184e-01 -2.739302217960357666e-01 -8.895366638898849487e-02 -1.673774607479572296e-02 -1.791818886995315552e-01 2.548941224813461304e-02 -7.949028164148330688e-02 5.499791353940963745e-02 4.594448581337928772e-02 3.093475997447967529e-01 -7.754702866077423096e-02 1.021450906991958618e-01 3.697404265403747559e-02
5.172321572899818420e-02 8.506063371896743774e-02 5.795159190893173218e-02 9.739441424608230591e-02 7.269116491079330444e-02 9.111592173576354980e-02 2.651759982109069824e-01 -5.858119949698448181e-02 -1.066683381795883179e-01 -3.684133291244506836e-02 2.753638625144958496e-01 -9.523847699165344238e-02 -7.863778620958328247e-02 -1.667913794517517090e-01 1.206656545400619507e-01 -1.984033435583114624e-01 -3.899487555027008057e-01 -3.494696319103240967e-01 1.476345863193273544e-02 -1.036109328269958496e-01 -1.174092441797256470e-01 8.519825339317321777e-02 1.160555109381675720e-01 -2.507039112970232964e-03 -1.907780766487121582e-01 -1.490421313792467117e-02 -1.008734852075576782e-01 -2.471335679292678833e-01 4.674448966979980469e-01 2.108351439237594604e-01 7.610802352428436279e-02 8.984684199094772339e-02
-1.466890573501586914e-01 -2.238402888178825378e-02 1.199973151087760925e-01 -5.402483791112899780e-02 -1.041753143072128296e-01 -1.540781855583190918e-01 1.744187921285629272e-01 -2.761277258396148682e-01 -6.307146698236465454e-02 1.586305499076843262e-01 -1.097700521349906921e-01 -2.166192829608917236e-01 -3.596145287156105042e-02 -3.835026547312736511e-02 -9.156472980976104736e-03 -8.724648505449295044e-02 -3.429380655288696289e-01 -4.472110867500305176e-01 1.324333548545837402e-01 -9.000010788440704346e-03 -4.282537847757339478e-02 -2.221636921167373657e-01 2.868123948574066162e-01 -4.418989270925521851e-02 -2.381012290716171265e-01 -1.252909600734710693e-01 -3.890688717365264893e-02 -1.593079715967178345e-01 3.612839877605438232e-01 9.837916493415832520e-02 -1.013414636254310608e-01 -2.100759558379650116e-02
3.370272740721702576e-02 -2.450934611260890961e-02 2.232100516557693481e-01 1.405698806047439575e-01 -2.544697225093841553e-01 -3.456740826368331909e-02 -1.685730647295713425e-03 -1.009476929903030396e-01 -1.892481595277786255e-01 4.598873853683471680e-02 3.432947993278503418e-01 9.239231795072555542e-02 -1.855413913726806641e-01 1.001204848289489746e-01 -7.592497766017913818e-02 -1.202541217207908630e-01 -5.858173966407775879e-01 1.649934053421020508e-02 1.609019003808498383e-02 -9.059977531433105469e-02 -1.105619668960571289e-01 1.048740223050117493e-01 1.034866273403167725e-01 -6.149146705865859985e-02 -7.998766750097274780e-02 -2.028448134660720825e-01 4.103027284145355225e-02 -8.902379125356674194e-02 2.077803760766983032e-01 1.605344861745834351e-01 -2.783524617552757263e-02 -3.271673023700714111e-01
6.225957348942756653e-02 2.317876070737838745e-01 1.162637397646903992e-01 1.106852442026138306e-01 -1.897818297147750854e-01 3.334169089794158936e-01 -5.137558281421661377e-02 -1.200695335865020752e-01 -1.623135209083557129e-01 -1.911324560642242432e-01 -6.264435499906539917e-02 -2.893480956554412842e-01 -2.009812593460083008e-01 7.152984291315078735e-02 1.109410151839256287e-01 -3.736878931522369385e-01 -6.066430360078811646e-03 -2.096155285835266113e-01 1.106361299753189087e-01 -1.015071421861648560e-01 -9.764854796230792999e-03 -1.372749954462051392e-01 9.575731121003627777e-03 2.838790714740753174e-01 -3.470032513141632080e-01 -9.229494258761405945e-03 -4.765306040644645691e-02 -1.880334168672561646e-01 1.694935560226440430e-01 -1.330010294914245605e-01 -6.459706276655197144e-02 -1.719096302986145020e-01
1.042202021926641464e-02 -3.670080378651618958e-02 3.932886421680450439e-01 4.879828542470932007e-02 -1.797434836626052856e-01 -3.931030631065368652e-02 -2.063419483602046967e-02 -8.581430464982986450e-02 -2.096720226109027863e-02 5.008234083652496338e-02 2.834814786911010742e-01 -3.228351846337318420e-02 4.559967201203107834e-03 2.539378106594085693e-01 2.084273099899291992e-02 -6.188934296369552612e-02 -6.519274115562438965e-01 -1.751830875873565674e-01 1.231879089027643204e-02 -2.795304358005523682e-02 1.108493953943252563e-01 2.908232249319553375e-02 2.786464616656303406e-02 1.942615061998367310e-01 -1.506123691797256470e-01 -9.953457862138748169e-02 1.493200063705444336e-01 6.070248410105705261e-02 2.777329683303833008e-01 -3.661154955625534058e-02 -2.200811170041561127e-02 -3.018067218363285065e-02
-2.359423637390136719e-01 -1.345068961381912231e-01 2.393751442432403564e-01 -1.089484840631484985e-01 2.398068644106388092e-02 2.362720370292663574e-01 1.230207383632659912e-01 3.493023663759231567e-02 -1.367311030626296997e-01 -4.810895770788192749e-02 -8.761220425367355347e-02 1.223840378224849701e-02 4.913482069969177246e-02 9.447007626295089722e-02 -1.670848578214645386e-01 -1.021463871002197266e-01 -5.373526215553283691e-01 -1.368468105792999268e-01 -1.349606364965438843e-01 -8.962132781744003296e-02 -2.906755171716213226e-02 1.610299497842788696e-01 -2.106375433504581451e-02 -3.476721346378326416e-01 3.093754500150680542e-02 -4.020442068576812744e-02 2.815237827599048615e-02 -8.615434169769287109e-02 3.511626720428466797e-01 2.811660170555114746e-01 -6.174559146165847778e-02 -8.367975801229476929e-02
-1.183148622512817383e-01 -6.827574968338012695e-02 2.771998345851898193e-01 2.592562735080718994e-01 -1.765796542167663574e-01 5.511621944606304169e-03 1.624691337347030640e-01 -2.960917353630065918e-01 -1.056728661060333252e-01 -3.565528094768524170e-01 -6.923357397317886353e-02 -2.288825213909149170e-01 -1.075909733772277832e-01 -1.369731873273849487e-01 -2.570770978927612305e-01 -1.458103060722351074e-01 -5.045900866389274597e-02 -2.802534699440002441e-01 -3.341524675488471985e-02 1.692781746387481689e-01 4.943881556391716003e-02 1.011102274060249329e-01 -4.486050456762313843e-02 -2.043967247009277344e-01 -2.569596767425537109e-01 -2.403647601604461670e-01 1.668464392423629761e-01 -2.052486985921859741e-01 1.093780770897865295e-01 -3.924951329827308655e-02 8.818386122584342957e-03 6.463226675987243652e-02
-4.863644018769264221e-02 2.649369239807128906e-01 -5.491503700613975525e-02 2.628842554986476898e-02 -1.048631742596626282e-01 2.694486379623413086e-01 -1.284556835889816284e-01 -7.385274022817611694e-02 -7.054260373115539551e-02 -2.881366312503814697e-01 1.219713762402534485e-01 -2.457849085330963135e-01 7.843719422817230225e-02 1.367313712835311890e-01 2.073321640491485596e-01 -8.900584280490875244e-02 -1.536554992198944092e-01 -1.058333814144134521e-01 1.498538255691528320e-01 2.025851905345916748e-01 -1.208000630140304565e-01 -8.633419126272201538e-02 1.759888380765914917e-01 -3.040544688701629639e-01 -1.299434006214141846e-01 -3.738311231136322021e-01 -4.574678838253021240e-02 -1.092381402850151062e-01 3.851360380649566650e-01 -8.324149250984191895e-02 8.950235694646835327e-02 -3.787220641970634460e-02
-1.423331350088119507e-01 -9.211534261703491211e-02 1.556350886821746826e-01 -7.148454338312149048e-02 -3.495258688926696777e-01 4.743503406643867493e-03 8.955251425504684448e-02 4.913746938109397888e-02 1.511942502111196518e-02 -1.361158490180969238e-01 -1.349155902862548828e-01 -1.353913396596908569e-01 -1.349226944148540497e-02 -1.103445068001747131e-01 3.696644604206085205e-01 -2.607575654983520508e-01 6.630018819123506546e-03 -3.641432523727416992e-01 1.545784026384353638e-01 -6.166979297995567322e-02 -1.378032267093658447e-01 -1.651131063699722290e-01 -7.855756580829620361e-02 -4.898761212825775146e-02 1.902223564684391022e-02 -1.571101546287536621e-01 -2.423555701971054077e-01 2.509021945297718048e-02 2.264245301485061646e-01 2.800581753253936768e-01 -4.806210845708847046e-02 -3.246819376945495605e-01
-1.156079098582267761e-01 1.128232199698686600e-02 3.766933381557464600e-01 -2.135305292904376984e-02 1.126899663358926773e-02 2.360011190176010132e-01 1.606534868478775024e-01 1.636923290789127350e-03 5.785569921135902405e-02 -1.230243518948554993e-01 1.590902656316757202e-01 -4.035784900188446045e-01 4.087736830115318298e-02 -2.924671471118927002e-01 1.085763201117515564e-01 -2.778351008892059326e-01 -1.596069186925888062e-01 -2.682877182960510254e-01 -1.973618865013122559e-01 -7.143494486808776855e-02 5.917476862668991089e-02 5.867683887481689453e-02 -2.313326448202133179e-01 -7.879801839590072632e-02 -1.494772434234619141e-01 2.342621237039566040e-02 -2.306172400712966919e-01 -1.759506314992904663e-01 1.031426191329956055e-01 -9.990262985229492188e-02 1.537171751260757446e-01 -1.421352326869964600e-01
-1.404400169849395752e-01 3.579049110412597656e-01 1.379390247166156769e-02 1.091424971818923950e-01 -3.732744455337524414e-01 2.391822487115859985e-01 -2.360212430357933044e-02 1.335475742816925049e-01 1.701084524393081665e-01 -1.047319248318672180e-01 1.567356437444686890e-01 -7.718351483345031738e-02 6.514389067888259888e-02 -9.978461265563964844e-02 1.349186450242996216e-01 1.116779968142509460e-01 -2.500358223915100098e-01 -1.587799191474914551e-01 -1.140563562512397766e-02 -7.197172939777374268e-02 -1.992127485573291779e-02 -1.891143321990966797e-01 2.996137179434299469e-02 -2.719535529613494873e-01 -2.362568974494934082e-01 -2.783529162406921387e-01 -9.487976133823394775e-02 1.159542426466941833e-01 3.384268581867218018e-01 -1.775727048516273499e-02 1.830845475196838379e-01 4.086409509181976318e-02
2.775579690933227539e-01 1.598555743694305420e-01 5.072615668177604675e-02 2.488722205162048340e-01 -1.911844909191131592e-01 1.247718557715415955e-01 -5.643013119697570801e-02 1.444671899080276489e-01 1.292194724082946777e-01 -9.614312648773193359e-02 2.126484960317611694e-01 -5.931343138217926025e-02 2.761841714382171631e-01 1.227483004331588745e-01 1.025057733058929443e-01 -1.800548434257507324e-01 -2.216498702764511108e-01 -3.806454837322235107e-01 2.694880366325378418e-01 1.985487788915634155e-01 6.416925787925720215e-02 -1.797364950180053711e-01 -8.477417379617691040e-02 -6.389236450195312500e-02 5.201256275177001953e-02 -9.291071444749832153e-02 -1.730155497789382935e-01 -3.381206691265106201e-01 1.657363623380661011e-01 -2.433372847735881805e-02 7.628960907459259033e-02 -6.735387444496154785e-02
2.151646018028259277e-01 1.499289870262145996e-01 -6.872117519378662109e-02 7.451668381690979004e-02 3.442162647843360901e-02 -7.937319576740264893e-02 6.796575337648391724e-02 -1.731443852186203003e-01 -3.982843831181526184e-02 -7.134051620960235596e-02 -6.468793749809265137e-02 -4.276094436645507812e-01 -5.779140163213014603e-03 -2.790410518646240234e-01 -6.729103624820709229e-02 -3.059818744659423828e-01 -3.277537524700164795e-01 -3.512596189975738525e-01 5.016421899199485779e-02 7.982853055000305176e-02 2.593837119638919830e-02 -1.537211146205663681e-02 1.462237387895584106e-01 -2.477938681840896606e-01 6.250155717134475708e-02 4.920762963593006134e-03 3.721260279417037964e-02 4.257884994149208069e-02 3.820579648017883301e-01 -2.871091663837432861e-02 -3.843027399852871895e-03 -1.782796978950500488e-01
-3.660223633050918579e-02 1.024142131209373474e-01 1.564495116472244263e-01 1.747074574232101440e-01 -6.602207571268081665e-02 -1.361247152090072632e-01 -2.857682108879089355e-01 -1.167629510164260864e-01 -1.449414938688278198e-01 -1.411029398441314697e-01 3.937566280364990234e-02 -1.864040195941925049e-01 1.276586055755615234e-01 -1.736887991428375244e-01 1.693143993616104126e-01 -2.665396332740783691e-01 -2.549722194671630859e-01 -2.713923752307891846e-01 -2.966821007430553436e-02 3.204417601227760315e-02 1.122166812419891357e-01 -7.213600724935531616e-02 2.448656260967254639e-01 -2.436545044183731079e-01 -1.449586451053619385e-01 -3.052063472568988800e-02 -3.247525691986083984e-01 4.765581712126731873e-02 3.421151638031005859e-01 1.222108528017997742e-01 1.602991074323654175e-01 -1.629348397254943848e-01
1.537626534700393677e-01 -1.084827408194541931e-01 9.246732294559478760e-02 4.004971385002136230e-01 1.539817079901695251e-03 2.731583416461944580e-01 1.580817252397537231e-02 2.691161334514617920e-01 5.416309460997581482e-02 -1.392925083637237549e-01 -4.289571568369865417e-02 2.185165882110595703e-02 1.040045619010925293e-01 4.613622650504112244e-02 1.517565995454788208e-01 -4.508183896541595459e-01 -7.547640055418014526e-02 -3.109642565250396729e-01 -2.348433248698711395e-03 -2.747850716114044189e-01 2.118767006322741508e-03 -3.320181742310523987e-02 1.318745315074920654e-01 -1.303463242948055267e-02 -2.474178075790405273e-01 -1.747756600379943848e-01 4.071472585201263428e-02 4.406774044036865234e-02 1.483758836984634399e-01 5.486312136054039001e-02 1.875083595514297485e-01 -1.798915117979049683e-01
1.433680206537246704e-01 2.584294080734252930e-01 -2.222425863146781921e-02 1.253457218408584595e-01 -4.550420213490724564e-03 -7.503075152635574341e-02 -1.325578540563583374e-01 8.075350522994995117e-02 1.691976562142372131e-02 -3.341066837310791016e-01 -1.033069714903831482e-01 -2.395323514938354492e-01 2.756240367889404297e-01 -7.197945564985275269e-02 5.892540514469146729e-02 -2.956103682518005371e-01 -2.515175342559814453e-01 -3.895327746868133545e-01 -1.023818999528884888e-01 -2.007111907005310059e-03 1.335323601961135864e-01 -1.425300687551498413e-01 1.416774988174438477e-01 1.233709231019020081e-01 1.605088710784912109e-01 -1.657858788967132568e-01 -2.400578111410140991e-01 -3.005838580429553986e-02 1.163501217961311340e-01 1.464190781116485596e-01 -2.410521730780601501e-02 -2.616959512233734131e-01
4.080477356910705566e-02 -4.468356445431709290e-02 3.996702730655670166e-01 -7.869042456150054932e-02 -2.068915963172912598e-01 1.972070336341857910e-01 1.397776454687118530e-01 2.030023336410522461e-01 1.387220434844493866e-02 -1.141073033213615417e-01 2.193371355533599854e-01 5.924210883677005768e-03 -3.554139053449034691e-03 -5.379918962717056274e-02 -1.388000845909118652e-01 -8.079151064157485962e-02 -5.190681219100952148e-01 -4.969207569956779480e-02 9.631608263589441776e-04 -3.648920655250549316e-01 6.577247381210327148e-02 1.827257685363292694e-02 9.093087166547775269e-02 -2.977040596306324005e-02 -1.707521378993988037e-01 -8.371032029390335083e-02 1.270026862621307373e-01 -6.199710071086883545e-02 7.958015054464340210e-02 1.095604822039604187e-01 1.234029904007911682e-01 -2.989081442356109619e-01
-1.222365051507949829e-01 6.002925336360931396e-03 1.973589062690734863e-01 -1.667266488075256348e-01 -1.711258850991725922e-02 1.728424131870269775e-01 1.997378468513488770e-01 -6.092702597379684448e-02 2.589372992515563965e-01 1.419722735881805420e-01 -1.902331560850143433e-01 -5.733967572450637817e-02 -1.177527382969856262e-01 8.332594484090805054e-02 -1.211802661418914795e-01 -5.460455641150474548e-02 -3.083168566226959229e-01 -3.684217929840087891e-01 4.121457636356353760e-01 -1.242648512125015259e-01 1.320504844188690186e-01 -9.970854967832565308e-02 -1.596454232931137085e-01 -2.193031250499188900e-04 2.317311055958271027e-02 5.223833140917122364e-04 1.788641698658466339e-02 1.556033045053482056e-01 4.159144163131713867e-01 4.159552603960037231e-02 4.240957275032997131e-02 -9.377627819776535034e-02
-1.164173036813735962e-01 -1.167159005999565125e-01 -8.401725441217422485e-02 2.769531011581420898e-01 -9.267739206552505493e-02 3.071230947971343994e-01 1.390987634658813477e-02 -4.548729360103607178e-01 -1.255457103252410889e-01 -1.475322842597961426e-01 6.084338203072547913e-02 -9.457027167081832886e-02 1.908520236611366272e-02 1.586580127477645874e-01 1.281166672706604004e-01 -2.672265768051147461e-01 -1.802204996347427368e-01 -3.435832560062408447e-01 -6.579950917512178421e-03 1.750899851322174072e-01 1.714829057455062866e-01 9.095257520675659180e-02 1.248313933610916138e-01 -1.354351937770843506e-01 1.317962408065795898e-01 -1.216289773583412170e-01 1.584775000810623169e-01 7.045068591833114624e-02 2.873209118843078613e-01 2.732339501380920410e-02 1.298632472753524780e-01 1.651933416724205017e-02
1.797519177198410034e-01 -5.928529053926467896e-02 3.583458811044692993e-02 1.607425957918167114e-01 -1.274087429046630859e-01 1.031989306211471558e-01 1.936688870191574097e-01 -1.285600662231445312e-01 -1.076811775565147400e-01 -1.082696691155433655e-01 -2.712099347263574600e-03 -1.038870066404342651e-01 -1.766406744718551636e-02 3.134734630584716797e-01 1.862129569053649902e-02 8.067446947097778320e-02 2.922836691141128540e-02 -1.461876481771469116e-01 8.210272341966629028e-02 -1.065620556473731995e-01 -9.778213500976562500e-02 -1.262415796518325806e-01 -1.274905800819396973e-01 -2.469607740640640259e-01 1.808843016624450684e-01 -3.476481139659881592e-01 -1.565924733877182007e-01 -1.404781937599182129e-01 5.948380231857299805e-01 1.050394997000694275e-01 -9.416308254003524780e-02 -4.420972242951393127e-02
1.585585772991180420e-01 9.020461142063140869e-02 6.325145065784454346e-02 -1.077674627304077148e-01 -1.665175557136535645e-01 2.653137743473052979e-01 5.712132900953292847e-02 -3.245616853237152100e-01 -1.404550969600677490e-01 -1.540587544441223145e-01 1.805638149380683899e-02 -5.781440064311027527e-02 8.518510311841964722e-02 -8.650236576795578003e-02 -1.491940021514892578e-01 1.763069182634353638e-01 -1.953832358121871948e-01 -2.238885313272476196e-01 1.475641578435897827e-01 -1.481878012418746948e-01 6.086937710642814636e-02 1.661790311336517334e-01 -2.241590768098831177e-01 -2.045865207910537720e-01 2.891421318054199219e-01 -1.648674011230468750e-01 -1.572769582271575928e-01 -1.500291973352432251e-01 3.260410726070404053e-01 2.356337159872055054e-01 -5.588769912719726562e-02 -2.252445220947265625e-01
5.954670906066894531e-02 -1.364968568086624146e-01 1.802569776773452759e-01 1.079298481345176697e-01 -7.988585531711578369e-02 1.698896735906600952e-01 -2.103723585605621338e-01 2.575470805168151855e-01 2.375836968421936035e-01 -2.026079408824443817e-02 3.129694461822509766e-01 -5.587888509035110474e-02 -1.552317440509796143e-01 2.018068283796310425e-01 -8.708339184522628784e-02 -2.622286081314086914e-01 -5.272946879267692566e-02 -3.013088405132293701e-01 6.208105012774467468e-02 -1.308009177446365356e-01 2.852076888084411621e-01 -1.182405203580856323e-01 -1.868065595626831055e-01 -1.543732732534408569e-02 -2.326947301626205444e-01 -1.664338111877441406e-01 1.305161267518997192e-01 -2.775554955005645752e-01 1.350826323032379150e-01 1.699195951223373413e-01 -5.383206997066736221e-03 -1.438539475202560425e-01
-9.602786600589752197e-02 1.613249331712722778e-01 1.809018254280090332e-01 4.397467523813247681e-02 1.856860965490341187e-01 -6.385514140129089355e-02 2.324148267507553101e-01 6.656469404697418213e-02 -1.488940231502056122e-02 -2.273028902709484100e-02 -1.040452346205711365e-01 5.152386426925659180e-02 -1.182341203093528748e-01 1.612059473991394043e-01 -1.985095590353012085e-01 -4.193056523799896240e-01 -2.938419282436370850e-01 -5.278872847557067871e-01 1.334193944931030273e-01 1.554568558931350708e-01 1.029558405280113220e-01 -1.203984618186950684e-01 -2.949868328869342804e-02 1.426266040652990341e-02 -1.286142468452453613e-01 -8.700822293758392334e-02 -5.429278314113616943e-02 1.419220417737960815e-01 1.789331138134002686e-01 -1.980762928724288940e-01 4.630653560161590576e-02 -9.969312697649002075e-02
1.831954419612884521e-01 1.516058892011642456e-01 -1.477302759885787964e-01 2.248131185770034790e-01 -1.596909165382385254e-01 -9.112544357776641846e-03 -6.262936443090438843e-02 -1.761779747903347015e-02 -3.101168200373649597e-02 -1.018268838524818420e-01 2.852011024951934814e-01 -2.620070576667785645e-01 2.725410461425781250e-01 1.543102860450744629e-01 -1.111017316579818726e-01 -3.160540461540222168e-01 -1.957364231348037720e-01 -2.963182330131530762e-01 2.311232089996337891e-01 6.558605283498764038e-02 1.002509891986846924e-01 -2.970456182956695557e-01 -1.322415471076965332e-01 -3.667800128459930420e-02 8.121161721646785736e-03 -2.305974066257476807e-01 -2.034215927124023438e-01 -1.384497433900833130e-01 2.237310260534286499e-01 -5.443950369954109192e-02 3.284380957484245300e-02 2.805869467556476593e-02
1.330239474773406982e-01 -8.249687403440475464e-02 1.345064193010330200e-01 1.811215281486511230e-01 -2.687369287014007568e-01 -2.839859761297702789e-02 -1.002542674541473389e-01 1.625652909278869629e-01 3.501070141792297363e-01 -2.023561745882034302e-01 2.347818315029144287e-01 -1.643223017454147339e-01 -2.347646504640579224e-01 1.556602269411087036e-01 -2.167525142431259155e-01 2.792169572785496712e-03 -5.496142059564590454e-02 -2.260850667953491211e-01 -1.881541102193295956e-03 -2.597382664680480957e-01 2.213642150163650513e-01 -2.044846415519714355e-01 1.790150813758373260e-02 -1.327839940786361694e-01 -2.970124408602714539e-02 -9.403741359710693359e-02 -1.216097325086593628e-01 -2.262177020311355591e-01 1.389489918947219849e-01 1.645757108926773071e-01 6.826610863208770752e-02 -2.932653427124023438e-01
-2.786295413970947266e-01 2.411445369943976402e-03 8.295750617980957031e-02 1.380989998579025269e-01 -1.371054500341415405e-01 -4.646465927362442017e-02 2.976995408535003662e-01 -2.004270404577255249e-01 -6.599321216344833374e-02 1.103004664182662964e-01 -1.018256172537803650e-01 -6.228990107774734497e-02 -1.962741166353225708e-01 1.302373558282852173e-01 -3.331813961267471313e-02 -8.960881084203720093e-02 -2.421346753835678101e-01 -1.821908503770828247e-01 3.539477586746215820e-01 -8.759095519781112671e-02 2.300497442483901978e-01 -1.625285446643829346e-01 -3.113181591033935547e-01 1.323653310537338257e-01 3.624631091952323914e-02 2.221719548106193542e-02 -1.625500470399856567e-01 -6.028389558196067810e-02 2.554055154323577881e-01 2.550412118434906006e-01 -1.001963578164577484e-02 -2.654514908790588379e-01
-1.222957223653793335e-01 -2.829402387142181396e-01 -9.516342729330062866e-02 4.377972185611724854e-01 1.271928381174802780e-02 1.750757694244384766e-01 3.662450984120368958e-02 -1.626617461442947388e-02 -4.806116595864295959e-02 -6.336466968059539795e-02 -2.755655646324157715e-01 -1.593781262636184692e-01 -6.201127544045448303e-02 -6.780888419598340988e-03 -3.239034907892346382e-03 -1.755050718784332275e-01 -2.379214763641357422e-01 -3.188132047653198242e-01 2.333027422428131104e-01 -5.908884108066558838e-02 -1.901710331439971924e-01 -2.691844999790191650e-01 1.553686857223510742e-01 3.381484374403953552e-02 -1.565512567758560181e-01 -2.585122287273406982e-01 -1.649309694766998291e-01 -6.986969709396362305e-02 1.637538969516754150e-01 2.470864914357662201e-03 1.047285366803407669e-02 -1.704406142234802246e-01
4.680841043591499329e-02 -6.065425649285316467e-02 3.639996051788330078e-02 2.602156996726989746e-02 -8.349290490150451660e-02 3.322545588016510010e-01 8.525744080543518066e-02 -7.684795558452606201e-02 -1.577058732509613037e-01 -1.838533580303192139e-01 -2.329740673303604126e-01 -2.278850041329860687e-02 -7.132948189973831177e-02 7.993409782648086548e-02 4.711048305034637451e-02 -2.945217788219451904e-01 -9.818120300769805908e-02 -2.226706743240356445e-01 -3.610125184059143066e-01 1.466331928968429565e-01 6.991636008024215698e-02 -2.445773333311080933e-01 -2.034706622362136841e-01 -2.746762521564960480e-02 -2.886099815368652344e-01 -2.335315197706222534e-01 2.896094918251037598e-01 -6.972483545541763306e-02 3.001940548419952393e-01 -5.601196549832820892e-03 -1.040087416768074036e-01 4.724563285708427429e-02
-2.101698666810989380e-01 2.912658154964447021e-01 1.361397281289100647e-02 1.038713827729225159e-01 -3.289425373077392578e-02 1.329040229320526123e-01 2.349822223186492920e-01 -9.786043316125869751e-02 5.630505830049514771e-02 -3.890540450811386108e-02 -2.772091627120971680e-01 -6.940065324306488037e-02 -3.303952515125274658e-01 2.487772256135940552e-01 -6.629005819559097290e-02 -1.259877085685729980e-01 -2.805046141147613525e-01 -3.060360550880432129e-01 1.030573844909667969e-01 9.675936400890350342e-02 -1.211674958467483521e-01 1.159757673740386963e-01 -1.324504762887954712e-01 -2.047537639737129211e-02 7.043273746967315674e-02 -1.067318245768547058e-01 -6.440057884901762009e-03 8.758869767189025879e-02 2.504592239856719971e-01 -2.234647236764431000e-02 4.074264764785766602e-01 -8.429823070764541626e-02
-1.635301276110112667e-03 -2.636681795120239258e-01 2.875658571720123291e-01 -8.400277234613895416e-03 -9.956189244985580444e-02 9.121556580066680908e-02 1.104087233543395996e-01 -6.395605206489562988e-02 -2.464279681444168091e-01 -4.440630599856376648e-02 1.078888252377510071e-01 -2.735250890254974365e-01 1.624354869127273560e-01 2.572866715490818024e-02 9.397729486227035522e-02 -2.379421740770339966e-01 -8.547170460224151611e-02 -3.601819574832916260e-01 -8.942511677742004395e-02 -3.697725385427474976e-02 1.489915549755096436e-01 6.313437968492507935e-02 -9.976622462272644043e-02 -2.518003284931182861e-01 -1.712902486324310303e-01 1.035289317369461060e-01 -4.088125005364418030e-02 1.230040192604064941e-01 4.933204054832458496e-01 -1.300207823514938354e-01 3.860549256205558777e-02 -8.358031511306762695e-02
-6.182358600199222565e-03 2.096426784992218018e-01 2.711614668369293213e-01 2.463970333337783813e-01 -7.501707971096038818e-02 4.787029325962066650e-02 -2.122386395931243896e-01 -3.063840419054031372e-02 1.993189007043838501e-01 -7.537201046943664551e-02 2.126930207014083862e-01 -2.176878899335861206e-01 8.910967409610748291e-02 -1.650880649685859680e-02 -2.493493109941482544e-01 -1.693754643201828003e-01 -4.500117525458335876e-02 -3.605991601943969727e-01 1.859187432273756713e-05 -4.427971690893173218e-02 3.699870780110359192e-02 -1.646075397729873657e-01 1.010698229074478149e-01 -9.620692580938339233e-04 -1.869637966156005859e-01 -3.829062879085540771e-01 -2.305682189762592316e-02 -1.599731482565402985e-02 9.188288450241088867e-02 9.228271245956420898e-02 -6.250359863042831421e-02 -3.934889137744903564e-01
-1.291111260652542114e-01 1.664896607398986816e-01 1.632056981325149536e-01 2.803998291492462158e-01 7.354454696178436279e-02 -1.581903733313083649e-02 -4.840749315917491913e-03 -1.962914913892745972e-01 -3.991151228547096252e-02 -1.628138422966003418e-01 1.690824329853057861e-02 -2.025625258684158325e-01 2.561578750610351562e-01 -1.352782100439071655e-01 1.216475367546081543e-01 -3.484633862972259521e-01 -3.395712971687316895e-01 -3.336124420166015625e-01 1.618918403983116150e-02 -7.145495712757110596e-02 1.668798625469207764e-01 1.553917378187179565e-01 5.909017100930213928e-02 1.288175135850906372e-01 -7.516602054238319397e-03 -2.165058553218841553e-01 -1.929314732551574707e-01 3.930408880114555359e-02 7.611203193664550781e-02 2.179186046123504639e-01 -2.569772601127624512e-01 -8.663418889045715332e-02
-2.569918930530548096e-01 3.551760688424110413e-02 1.606390774250030518e-01 4.605615884065628052e-02 9.353917092084884644e-02 1.516554802656173706e-01 3.928919881582260132e-02 -2.711569331586360931e-02 -3.687705472111701965e-02 -1.056911051273345947e-01 -6.133409217000007629e-02 3.514112439006567001e-03 1.344967037439346313e-01 2.198128402233123779e-02 -1.543404534459114075e-02 1.766785383224487305e-01 -2.551153004169464111e-01 -1.969537883996963501e-01 -1.365344133228063583e-02 -1.254733949899673462e-01 -1.583842784166336060e-01 -7.532083243131637573e-02 -2.839350402355194092e-01 -7.560633867979049683e-02 -5.388642661273479462e-03 -2.652356922626495361e-01 -6.377452611923217773e-02 -3.022714555263519287e-01 3.592237830162048340e-01 -9.904526174068450928e-02 2.466860860586166382e-01 -4.494332075119018555e-01
1.604676246643066406e-01 2.261600345373153687e-01 3.711424767971038818e-02 3.921900689601898193e-02 8.804569393396377563e-02 1.205552071332931519e-01 2.071528509259223938e-02 -2.399543225765228271e-01 -2.406880706548690796e-01 -1.773239076137542725e-01 1.131317242980003357e-01 -8.872821927070617676e-02 -2.616081535816192627e-01 2.261275053024291992e-01 1.898663304746150970e-02 -1.105663850903511047e-01 -1.984609663486480713e-01 -3.048315644264221191e-01 2.425171285867691040e-01 -2.119092643260955811e-01 8.932493627071380615e-02 -2.130753993988037109e-01 -4.564652964472770691e-02 2.094550579786300659e-01 -2.193694412708282471e-01 1.146981418132781982e-01 -1.904585212469100952e-01 -3.409992158412933350e-01 1.864544451236724854e-01 3.958041965961456299e-02 -2.508989535272121429e-02 -1.073798015713691711e-01
-1.737901754677295685e-02 -9.723415970802307129e-02 3.436325863003730774e-02 6.898155063390731812e-02 -8.416932076215744019e-02 8.434455096721649170e-02 1.169550642371177673e-01 1.352301836013793945e-01 3.248741328716278076e-01 -1.103914529085159302e-01 1.791034080088138580e-02 -7.563713937997817993e-02 -1.671422272920608521e-01 1.274505257606506348e-01 -3.871223628520965576e-01 -3.656038939952850342e-01 -7.420763373374938965e-02 -2.855303585529327393e-01 2.066664248704910278e-01 -1.333199739456176758e-01 3.765344023704528809e-01 4.535250738263130188e-02 -7.806231826543807983e-02 -1.730182702885940671e-04 -3.765497729182243347e-02 -2.004942595958709717e-01 7.704170048236846924e-02 -4.308061301708221436e-02 2.491584867238998413e-01 2.069291658699512482e-02 -1.337756812572479248e-01 -2.437193691730499268e-01
-5.824980139732360840e-02 1.191748753190040588e-01 -1.430760174989700317e-01 5.010509863495826721e-02 -5.978740379214286804e-02 1.953317597508430481e-02 1.973631083965301514e-01 -1.535364389419555664e-01 1.284713745117187500e-01 -3.011697828769683838e-01 5.106844753026962280e-02 -2.235201001167297363e-01 -3.096809089183807373e-01 3.511108458042144775e-01 -5.706813558936119080e-02 -2.016229182481765747e-02 -1.359983347356319427e-02 -1.158297508955001831e-01 6.217303499579429626e-02 1.921303272247314453e-01 2.266227155923843384e-01 4.333377629518508911e-02 -7.525058090686798096e-02 1.379696559160947800e-02 2.063690871000289917e-01 -3.838528320193290710e-02 -1.369803585112094879e-02 -3.797339275479316711e-02 3.144678473472595215e-01 2.495889216661453247e-01 3.708692789077758789e-01 -2.289756685495376587e-01
2.097188681364059448e-01 -6.394071131944656372e-02 3.397006392478942871e-01 -1.776846498250961304e-02 -1.484077144414186478e-02 1.577559858560562134e-01 1.035564988851547241e-01 -9.884081035852432251e-02 -8.336880803108215332e-02 -2.792659401893615723e-01 8.683663606643676758e-02 -3.498984575271606445e-01 2.202333360910415649e-01 -1.112757474184036255e-01 -1.596478372812271118e-01 -3.415130674839019775e-01 -2.440726608037948608e-01 -9.898178279399871826e-02 -2.529646456241607666e-01 5.126608908176422119e-02 -2.499369671568274498e-03 4.584021866321563721e-02 -2.464147806167602539e-01 4.388106986880302429e-02 -1.947295218706130981e-01 -1.219303086400032043e-01 -7.841783761978149414e-02 1.585274338722229004e-01 2.467107623815536499e-01 -1.121193915605545044e-01 -7.443773746490478516e-02 -9.443137794733047485e-02
-1.641298532485961914e-01 3.147265017032623291e-01 -1.594602167606353760e-01 4.510994628071784973e-02 -2.785213291645050049e-01 1.771045923233032227e-01 -1.119508668780326843e-01 -5.222393199801445007e-02 3.035777248442173004e-02 -1.050077378749847412e-01 3.032310903072357178e-01 -2.575358003377914429e-02 1.823750138282775879e-01 1.723608234897255898e-03 1.077261120080947876e-01 5.635960400104522705e-02 -2.361797243356704712e-01 -1.099106818437576294e-01 5.412656068801879883e-02 -8.097901009023189545e-03 -1.145786792039871216e-01 -8.307595551013946533e-02 7.700306922197341919e-02 -2.259136438369750977e-01 -1.661214977502822876e-01 -2.939414381980895996e-01 7.088430970907211304e-02 5.483584851026535034e-02 4.409787356853485107e-01 5.484175309538841248e-02 1.783552914857864380e-01 -2.656639218330383301e-01
-1.530267894268035889e-01 -1.061561927199363708e-01 4.358334839344024658e-02 1.897872537374496460e-01 -2.852896749973297119e-01 -2.088178647682070732e-03 -1.089038401842117310e-01 -3.323846310377120972e-02 8.585323393344879150e-02 -1.918064206838607788e-01 1.432686746120452881e-01 -1.306032687425613403e-01 4.659452661871910095e-02 9.410081058740615845e-02 7.327067852020263672e-02 1.223351620137691498e-02 -1.088443398475646973e-01 -1.919132769107818604e-01 2.165879011154174805e-01 -7.043382525444030762e-02 1.230533495545387268e-01 -1.933115124702453613e-01 -4.494445398449897766e-02 -7.314524147659540176e-03 1.051941215991973877e-01 -4.918034970760345459e-01 4.336756467819213867e-02 3.645761683583259583e-02 4.941953718662261963e-01 -2.592095434665679932e-01 -9.792915731668472290e-02 4.958389699459075928e-02
1.626076549291610718e-01 1.904862225055694580e-01 8.084660023450851440e-02 1.006011664867401123e-01 -1.415913552045822144e-01 -1.015066206455230713e-01 2.925939112901687622e-02 -2.499655783176422119e-01 2.511186301708221436e-01 -2.612305879592895508e-01 4.395072534680366516e-02 -1.965275555849075317e-01 -1.099725812673568726e-01 2.835997641086578369e-01 1.226022019982337952e-01 2.878307551145553589e-02 -4.516841173171997070e-01 -4.428649481269530952e-05 -2.333379238843917847e-01 -1.506602168083190918e-01 4.185659065842628479e-02 -1.304795145988464355e-01 9.156433865427970886e-03 -1.929710358381271362e-01 -2.233683317899703979e-01 -1.159047037363052368e-01 -1.492381989955902100e-01 -1.415191590785980225e-01 2.068178653717041016e-01 7.660454511642456055e-02 1.548718065023422241e-01 1.765521168708801270e-01
-4.174730554223060608e-02 -3.624838218092918396e-02 4.123562574386596680e-01 -1.563690900802612305e-01 -3.004152774810791016e-01 -1.219655200839042664e-01 2.621086239814758301e-01 8.877620846033096313e-02 -1.289048492908477783e-01 1.797436363995075226e-02 -2.177924215793609619e-01 -1.686858832836151123e-01 -1.421548426151275635e-01 3.596517741680145264e-01 -2.383540011942386627e-02 1.252949424088001251e-02 -3.111414611339569092e-01 -1.675001233816146851e-01 2.682287693023681641e-01 3.351796418428421021e-02 1.375228017568588257e-01 -1.493149846792221069e-01 -2.961508035659790039e-01 -2.376760914921760559e-02 6.626851111650466919e-02 -6.178226321935653687e-02 -8.836871013045310974e-03 2.181210182607173920e-02 1.623363047838211060e-01 7.290909439325332642e-02 2.263388223946094513e-02 -9.633257240056991577e-02
-5.103695206344127655e-03 -1.849590092897415161e-01 4.090744536370038986e-03 -3.415434360504150391e-01 -2.789459824562072754e-01 -6.511059403419494629e-02 2.214103490114212036e-01 -1.999832838773727417e-01 -1.822164058685302734e-01 -9.175285696983337402e-02 1.165597978979349136e-02 -1.373104657977819443e-02 -4.331314563751220703e-02 -7.413083314895629883e-02 3.082046285271644592e-02 -3.429214358329772949e-01 -2.564426660537719727e-01 -7.397054135799407959e-02 1.543282717466354370e-01 -1.770857255905866623e-03 -2.760682627558708191e-02 4.425833001732826233e-02 -2.784001529216766357e-01 2.460377961397171021e-01 -6.931587308645248413e-02 -7.537987083196640015e-03 -4.228571057319641113e-02 -3.965398669242858887e-02 4.522278308868408203e-01 2.903220057487487793e-02 -1.236399039626121521e-01 -2.132801413536071777e-01
-3.617030102759599686e-03 -5.857535637915134430e-03 7.142332941293716431e-02 1.340487301349639893e-01 -1.017916575074195862e-01 1.904031485319137573e-01 -1.907620280981063843e-01 -1.493082195520401001e-01 -2.218242734670639038e-01 -1.068893820047378540e-01 2.670161128044128418e-01 -1.904168576002120972e-01 1.977001316845417023e-02 -2.564274007454514503e-03 1.269675940275192261e-01 -3.778549134731292725e-01 -1.017921268939971924e-01 -1.846787333488464355e-01 9.773292392492294312e-02 -1.673220545053482056e-01 -7.784138619899749756e-02 -2.969869971275329590e-01 -3.141851350665092468e-02 -2.373492270708084106e-01 -6.521417200565338135e-02 1.636217162013053894e-02 -5.543456878513097763e-03 2.200313657522201538e-01 2.628577649593353271e-01 3.792017102241516113e-01 1.348019838333129883e-01 -1.627288162708282471e-01
4.635189473628997803e-02 6.712221540510654449e-03 -1.067548170685768127e-01 2.720293998718261719e-01 -5.838508158922195435e-02 -5.330955609679222107e-02 -4.988818615674972534e-02 2.161305993795394897e-01 4.011077806353569031e-02 -6.695816665887832642e-02 1.229625046253204346e-01 -2.350051142275333405e-02 2.344080060720443726e-01 2.203702926635742188e-02 1.052975580096244812e-01 -4.870761930942535400e-01 -1.863100975751876831e-01 -5.321267247200012207e-01 2.182763814926147461e-02 -7.146370410919189453e-02 -4.390873014926910400e-02 -3.630398586392402649e-02 -2.233298495411872864e-03 5.346418917179107666e-02 8.409340679645538330e-02 -2.265775948762893677e-01 -1.916097700595855713e-01 1.078819390386343002e-02 2.757260799407958984e-01 1.085979864001274109e-01 6.309782713651657104e-02 -1.217672899365425110e-01
-9.441994875669479370e-02 1.291783303022384644e-01 1.244036704301834106e-01 1.660204529762268066e-01 -1.680589020252227783e-01 -1.203945185989141464e-02 2.183417826890945435e-01 -1.886390000581741333e-01 -1.219159066677093506e-01 -4.842227399349212646e-01 2.593485414981842041e-01 -2.358241705223917961e-03 -7.182877510786056519e-02 1.780669204890727997e-02 -1.506750844419002533e-02 -7.482089847326278687e-02 -2.621980607509613037e-01 -9.718890488147735596e-02 1.875950545072555542e-01 -1.399766802787780762e-01 8.675439655780792236e-02 2.110203653573989868e-01 5.974052101373672485e-02 -3.044205158948898315e-02 -3.044983744621276855e-01 1.697971671819686890e-01 -1.288028955459594727e-01 -1.529248803853988647e-01 3.342361748218536377e-01 1.537147760391235352e-01 4.781890287995338440e-02 5.588064715266227722e-02
-1.773609034717082977e-02 1.601485162973403931e-01 1.404477655887603760e-01 4.213553071022033691e-01 -2.463566213846206665e-01 -2.788079157471656799e-02 -6.449884921312332153e-02 -1.662509515881538391e-02 3.509149253368377686e-01 -5.875436216592788696e-02 3.134959340095520020e-01 -7.271496206521987915e-02 -2.020340859889984131e-01 1.528379321098327637e-01 -1.138739660382270813e-01 -6.512340903282165527e-02 -1.222382485866546631e-01 -3.106659650802612305e-01 -3.309965506196022034e-02 -1.879799365997314453e-01 5.691495258361101151e-03 -1.156739741563796997e-01 -1.980521678924560547e-01 -3.137972950935363770e-02 -1.328225582838058472e-01 -8.126343041658401489e-02 1.093843951821327209e-01 -1.623297333717346191e-01 1.312450170516967773e-01 2.119957804679870605e-01 -4.441438708454370499e-03 -2.703002393245697021e-01
-1.108818426728248596e-01 2.566916402429342270e-03 2.145296037197113037e-01 -1.066873595118522644e-01 -1.406882852315902710e-01 -1.648076474666595459e-01 8.479898422956466675e-02 -1.016705334186553955e-01 8.602214604616165161e-02 -1.796360760927200317e-01 -3.462112322449684143e-02 -2.388954348862171173e-02 -2.524512708187103271e-01 2.764638364315032959e-01 -2.534163929522037506e-02 -4.305968433618545532e-02 -1.157795116305351257e-01 -2.632913589477539062e-01 -1.778239384293556213e-02 4.295346736907958984e-01 8.403524011373519897e-02 5.785601213574409485e-02 -2.521174252033233643e-01 1.214190199971199036e-01 1.163400933146476746e-01 -1.982854455709457397e-01 3.755945339798927307e-02 5.855824332684278488e-03 2.845300436019897461e-01 9.728845208883285522e-02 3.893391788005828857e-01 -1.707320362329483032e-01
-4.189524427056312561e-02 2.239468693733215332e-01 1.068363711237907410e-01 -6.189909949898719788e-02 -8.503634482622146606e-02 1.010032445192337036e-01 7.168507575988769531e-02 3.025436401367187500e-01 4.374988377094268799e-02 -1.887166313827037811e-02 -1.460578739643096924e-01 -3.270567655563354492e-01 -2.444695830345153809e-01 -6.632982194423675537e-02 9.372291713953018188e-02 -2.507298588752746582e-01 -3.808076977729797363e-01 -6.807924807071685791e-02 6.026171892881393433e-02 1.121783107519149780e-01 1.943199932575225830e-01 -1.808058768510818481e-01 1.806068271398544312e-01 8.978296071290969849e-02 -2.480406016111373901e-01 -4.279385507106781006e-02 -1.938658952713012695e-02 -1.357699334621429443e-01 2.836610972881317139e-01 2.224712222814559937e-01 1.339612603187561035e-01 -2.128290235996246338e-01
4.974032193422317505e-02 3.094443380832672119e-01 4.520107526332139969e-03 2.827711999416351318e-01 -1.434227526187896729e-01 8.154585212469100952e-02 -9.485027194023132324e-02 1.646753251552581787e-01 -4.209274426102638245e-02 -2.797234952449798584e-01 1.578456610441207886e-01 1.577517203986644745e-02 2.056709229946136475e-01 6.438824348151683807e-03 -1.385556999593973160e-02 -1.233265474438667297e-01 -2.179191261529922485e-01 -3.640909492969512939e-01 2.432864457368850708e-01 5.688437819480895996e-02 1.306373327970504761e-01 -3.228517174720764160e-01 -1.609114855527877808e-01 -6.692428886890411377e-02 2.035741060972213745e-01 -6.147430837154388428e-02 -1.501717865467071533e-01 -2.842995524406433105e-01 7.350819557905197144e-02 -9.340461343526840210e-02 1.197545453906059265e-01 -1.559396833181381226e-01
2.030168771743774414e-01 1.181600615382194519e-01 3.251330554485321045e-01 7.385333627462387085e-02 -1.848853081464767456e-01 1.854822039604187012e-01 2.039171159267425537e-01 -1.634370908141136169e-02 -1.150846132077276707e-03 -5.600674822926521301e-02 1.553027927875518799e-01 -8.458165824413299561e-02 9.693256020545959473e-02 5.697888508439064026e-02 -1.241895258426666260e-01 6.037387996912002563e-02 -5.043453723192214966e-02 -1.188310831785202026e-01 -1.229917407035827637e-01 4.922738671302795410e-02 -1.072785258293151855e-01 -7.818329147994518280e-03 -1.119967401027679443e-01 -1.375458240509033203e-01 7.825703173875808716e-02 -2.615709304809570312e-01 -6.492552906274795532e-02 -1.317444592714309692e-01 4.847874641418457031e-01 4.739586114883422852e-01 -1.350688338279724121e-01 7.640665024518966675e-02
5.043544992804527283e-02 -2.350045293569564819e-01 -5.967971682548522949e-02 1.803659945726394653e-01 2.373393476009368896e-01 1.457951366901397705e-01 -5.066137760877609253e-02 9.808441996574401855e-02 -9.697687625885009766e-02 -2.394244670867919922e-01 -1.296500116586685181e-01 -2.988616526126861572e-01 6.805549561977386475e-02 -9.203306585550308228e-02 -6.920678913593292236e-02 -1.689778864383697510e-01 -2.097999900579452515e-01 -3.029194176197052002e-01 1.635258048772811890e-01 -4.166391119360923767e-02 -2.131962031126022339e-01 -8.646354079246520996e-02 1.922229975461959839e-01 -4.402349144220352173e-02 -1.109952479600906372e-01 -2.194551378488540649e-01 -1.207609027624130249e-01 -1.545279622077941895e-01 2.801322937011718750e-01 -2.570133469998836517e-02 4.005474448204040527e-01 -4.976899176836013794e-02
-4.803075268864631653e-02 2.054151296615600586e-01 1.831603199243545532e-01 1.326163113117218018e-02 6.213960424065589905e-02 3.939327001571655273e-01 1.217336859554052353e-02 -1.351010799407958984e-01 2.081711739301681519e-01 -3.741375803947448730e-01 -6.096730474382638931e-03 -1.954911835491657257e-02 -1.382668763399124146e-01 -7.887007296085357666e-02 -2.270074328407645226e-03 2.247073203325271606e-01 -2.238825410604476929e-01 -1.444211304187774658e-01 1.578019112348556519e-01 -1.988209486007690430e-01 2.092225402593612671e-01 -4.172530770301818848e-02 6.018503010272979736e-02 -5.352780967950820923e-02 -6.736960262060165405e-02 5.311321467161178589e-03 -6.337089836597442627e-02 -3.247286081314086914e-01 2.271469086408615112e-01 2.187945693731307983e-01 -2.470806390047073364e-01 -1.509886682033538818e-01
-1.356676500290632248e-02 -1.181695237755775452e-01 1.298183109611272812e-02 -9.095588326454162598e-02 1.206108368933200836e-02 8.348337374627590179e-03 1.266311556100845337e-01 -2.871879637241363525e-01 8.336666971445083618e-02 -4.973078370094299316e-01 -3.077870351262390614e-04 -2.140455693006515503e-01 -9.965839236974716187e-02 -2.177713662385940552e-01 -3.229545950889587402e-01 8.506634831428527832e-02 2.471853047609329224e-02 -2.391884028911590576e-01 -8.677379041910171509e-02 1.789980232715606689e-01 -1.012536138296127319e-02 -3.571882098913192749e-02 -1.179032102227210999e-01 -1.643820703029632568e-01 -1.020122244954109192e-01 -2.942570447921752930e-01 1.472126543521881104e-01 -7.501090317964553833e-02 3.332933485507965088e-01 9.126930683851242065e-02 4.582171887159347534e-02 -1.555994302034378052e-01
1.011839509010314941e-01 2.349008917808532715e-01 1.307480782270431519e-01 3.220819532871246338e-01 -1.985917538404464722e-01 2.523763477802276611e-01 -1.042964681982994080e-01 7.668868638575077057e-03 9.073837101459503174e-02 -1.048319712281227112e-01 -2.480331994593143463e-02 -3.086020648479461670e-01 3.741385638713836670e-01 -9.463983005844056606e-04 2.945380657911300659e-02 -6.584154814481735229e-02 -1.506372541189193726e-01 -4.108717143535614014e-01 9.779736399650573730e-02 2.233989685773849487e-01 5.741884559392929077e-02 -1.238790526986122131e-01 9.849697351455688477e-02 -1.148800924420356750e-02 2.312978059053421021e-01 -1.411401629447937012e-01 -8.157123811542987823e-03 -7.227016985416412354e-02 2.144075036048889160e-01 -5.324094742536544800e-02 1.476415395736694336e-01 -1.032407060265541077e-01
-1.518793851137161255e-01 1.661287620663642883e-03 3.539463579654693604e-01 1.692212820053100586e-01 -1.930345296859741211e-01 9.776029735803604126e-02 1.715256869792938232e-01 2.606662549078464508e-02 -1.300803422927856445e-01 -3.995777964591979980e-01 -1.353059858083724976e-01 -3.665322363376617432e-01 -1.558412164449691772e-01 -1.403535604476928711e-01 -2.621766924858093262e-01 -1.457767188549041748e-01 -1.790549010038375854e-01 -2.995615601539611816e-01 -1.056374013423919678e-01 1.490949094295501709e-02 1.308784633874893188e-01 -1.374980062246322632e-01 -6.059317290782928467e-02 1.561300754547119141e-01 -1.840236783027648926e-01 -5.367349833250045776e-02 -5.669530481100082397e-03 -1.392381936311721802e-01 -3.978895023465156555e-02 -1.216901093721389771e-01 -6.138216331601142883e-02 9.643308073282241821e-02
5.308762192726135254e-02 3.080696761608123779e-01 1.504037231206893921e-01 4.198720306158065796e-02 -1.820500344038009644e-01 4.367410391569137573e-02 9.974940121173858643e-02 -2.857094109058380127e-01 -2.552580535411834717e-01 -1.571660637855529785e-01 1.231258660554885864e-01 -4.898332059383392334e-02 -1.376833468675613403e-01 -7.390482723712921143e-02 1.022254079580307007e-01 -1.526933759450912476e-01 -3.198088109493255615e-01 -3.240165114402770996e-01 1.221790909767150879e-01 1.554545462131500244e-01 -3.104743361473083496e-01 4.100560210645198822e-03 -5.861569195985794067e-02 1.426576673984527588e-01 -3.609042242169380188e-02 2.889719977974891663e-02 3.199363946914672852e-01 -1.498699933290481567e-01 2.101632058620452881e-01 6.709825992584228516e-02 5.416192486882209778e-02 -2.013492137193679810e-01
2.411471903324127197e-01 -1.279374212026596069e-01 3.571435213088989258e-01 -1.158947050571441650e-01 -2.693164944648742676e-01 6.876190751791000366e-02 3.311016559600830078e-01 -2.456757426261901855e-01 -1.146831065416336060e-01 -1.290268450975418091e-01 -1.503058373928070068e-01 -3.169240429997444153e-02 -2.103638797998428345e-01 -1.297462433576583862e-01 -1.958127468824386597e-01 -1.319447010755538940e-01 -2.307522743940353394e-01 -2.602960467338562012e-01 -7.538157701492309570e-02 -8.611086755990982056e-02 1.407903134822845459e-01 -2.270007431507110596e-01 1.683176904916763306e-01 -6.265704333782196045e-02 -1.424274742603302002e-01 -1.386483758687973022e-02 -8.948878943920135498e-02 -2.244120240211486816e-01 1.620508432388305664e-01 1.277570277452468872e-01 8.877878636121749878e-02 -7.570426532765850425e-05
8.410437405109405518e-02 1.807426363229751587e-01 -1.167688518762588501e-01 2.553677558898925781e-01 -3.060624599456787109e-01 7.195731252431869507e-02 -1.425197869539260864e-01 7.419293373823165894e-02 -5.311940982937812805e-02 -1.526796668767929077e-01 1.775470376014709473e-01 -1.608451008796691895e-01 2.904666066169738770e-01 6.159856915473937988e-02 -6.046334654092788696e-02 -2.444937527179718018e-01 -3.237393498420715332e-01 -3.438028395175933838e-01 2.724251151084899902e-01 1.464612632989883423e-01 4.452029615640640259e-02 -1.571174710988998413e-01 -4.565156530588865280e-03 -9.777425229549407959e-02 6.833522021770477295e-02 -8.236236870288848877e-02 -4.062259569764137268e-02 -2.179044187068939209e-01 1.016503348946571350e-01 -1.132332384586334229e-01 2.402608394622802734e-01 -1.588369458913803101e-01
-2.670830190181732178e-01 2.070516049861907959e-01 8.391272276639938354e-02 9.205119311809539795e-02 -1.789855957031250000e-01 -3.651262074708938599e-02 7.996436953544616699e-02 1.372078433632850647e-02 2.550516128540039062e-01 8.329522609710693359e-02 5.255717039108276367e-02 8.595678955316543579e-02 -2.953711373265832663e-04 1.354034096002578735e-01 1.053971350193023682e-01 -4.848168790340423584e-01 -3.534130454063415527e-01 -2.571288645267486572e-01 2.271176502108573914e-02 -2.968631386756896973e-01 1.469801645725965500e-02 -2.335858345031738281e-01 -1.137295216321945190e-01 -5.746363103389739990e-02 -5.583868548274040222e-02 -2.932190895080566406e-01 2.924725040793418884e-02 7.072903215885162354e-02 2.189701423048973083e-03 2.841083519160747528e-02 -1.368590295314788818e-01 1.361228972673416138e-01
-8.645105175673961639e-03 1.188507825136184692e-01 4.742772877216339111e-02 -1.515744328498840332e-01 -1.252098381519317627e-01 2.334117740392684937e-01 3.340892121195793152e-02 -1.478391885757446289e-01 -8.239519596099853516e-02 -2.754036784172058105e-01 9.685064107179641724e-02 -7.273631542921066284e-02 -2.664316296577453613e-01 -1.456718742847442627e-01 1.410193648189306259e-02 -2.154224067926406860e-01 1.409456729888916016e-01 -1.376267522573471069e-01 -1.461218297481536865e-01 2.555873692035675049e-01 3.200047016143798828e-01 -4.454434290528297424e-02 -1.710990667343139648e-01 -4.124943539500236511e-02 -1.388714313507080078e-01 -1.860516667366027832e-01 1.987270265817642212e-01 -2.610886394977569580e-01 3.755460977554321289e-01 -1.186956912279129028e-01 2.158746421337127686e-01 -8.481398224830627441e-02
-4.505118727684020996e-02 -5.779073387384414673e-02 -3.651705384254455566e-02 3.658725023269653320e-01 -2.631798982620239258e-01 -4.442184790968894958e-02 -3.012135922908782959e-01 7.889407128095626831e-02 5.686693638563156128e-02 -1.500115096569061279e-01 1.131016109138727188e-02 -1.815498769283294678e-01 -1.381223946809768677e-01 2.241778969764709473e-01 -2.606289982795715332e-01 -6.720717996358871460e-02 -1.714737564325332642e-01 -1.815727651119232178e-01 -1.271490287035703659e-02 -6.137686967849731445e-02 2.352522611618041992e-01 -1.809059679508209229e-01 -2.154890745878219604e-01 -1.941973417997360229e-01 1.175837591290473938e-01 -1.110436096787452698e-01 -1.180114746093750000e-01 -1.996067315340042114e-01 1.129197776317596436e-01 1.134671121835708618e-01 6.822719424962997437e-02 -3.767147660255432129e-01
-1.383360177278518677e-01 4.737281799316406250e-02 6.592395901679992676e-02 -2.874791854992508888e-03 -2.635843157768249512e-01 8.594694547355175018e-03 1.883332878351211548e-01 5.802514776587486267e-02 -1.249362751841545105e-01 -2.920074164867401123e-01 1.212702468037605286e-01 -6.182079017162322998e-02 -7.635137997567653656e-03 -1.932920701801776886e-02 -1.172153428196907043e-01 7.576314732432365417e-03 -4.806800782680511475e-01 -2.647590637207031250e-01 9.408874809741973877e-02 -1.892102956771850586e-01 -5.385194718837738037e-02 -2.994708302139770240e-05 -9.294503182172775269e-02 7.522398233413696289e-02 1.758401989936828613e-01 1.039226129651069641e-01 3.064895272254943848e-01 1.328434515744447708e-02 2.202808409929275513e-01 5.040578171610832214e-02 3.346110582351684570e-01 -2.652941346168518066e-01
-1.254385858774185181e-01 2.163093388080596924e-01 -3.966406732797622681e-02 1.518862843513488770e-01 -2.136768698692321777e-01 6.003016233444213867e-02 1.235329732298851013e-02 4.365734010934829712e-02 4.060850664973258972e-02 -1.827965863049030304e-02 -1.562212556600570679e-01 -1.947394339367747307e-03 -7.207770645618438721e-02 9.129370748996734619e-02 -4.663849994540214539e-02 -3.648475706577301025e-01 1.193213984370231628e-01 -4.302797913551330566e-01 -1.441659778356552124e-01 7.896935939788818359e-02 1.645272374153137207e-01 -2.707803249359130859e-01 -3.331996798515319824e-01 -4.337613284587860107e-02 -1.303621232509613037e-01 -3.608641624450683594e-01 2.984278090298175812e-02 -2.014285326004028320e-01 9.925171732902526855e-02 1.373850088566541672e-02 -7.992108911275863647e-02 -2.037173807621002197e-01
1.004561930894851685e-01 -8.751136809587478638e-02 1.441578418016433716e-01 2.947723269462585449e-01 1.094139926135540009e-02 2.686899341642856598e-02 1.653444468975067139e-01 7.468675822019577026e-02 1.131765171885490417e-01 -2.821150124073028564e-01 1.482354998588562012e-01 1.513063311576843262e-01 1.824480891227722168e-01 -1.374598145484924316e-01 -2.621762752532958984e-01 -1.830683499574661255e-01 -1.322553455829620361e-01 -1.224535778164863586e-01 1.746811419725418091e-01 1.361914128065109253e-01 -3.709988296031951904e-02 -1.271990388631820679e-01 -1.372169554233551025e-01 -2.726881802082061768e-01 4.520357027649879456e-02 -3.479184210300445557e-01 -2.041432708501815796e-01 -3.436902761459350586e-01 2.612980902194976807e-01 5.048305168747901917e-02 -5.570033937692642212e-02 -3.779429709538817406e-03
1.171557381749153137e-01 -1.955009251832962036e-01 -5.948431789875030518e-03 3.268979191780090332e-01 -1.568679362535476685e-01 1.003056392073631287e-01 -1.269774697721004486e-02 1.037504673004150391e-01 2.947789132595062256e-01 -6.452070921659469604e-02 1.575616002082824707e-01 -1.531465202569961548e-01 -1.279249489307403564e-01 1.904378831386566162e-01 -9.938108175992965698e-02 -1.784704923629760742e-01 -1.345911175012588501e-01 -2.632593214511871338e-01 2.307316809892654419e-01 2.078195847570896149e-02 3.948572576045989990e-01 -1.658979430794715881e-02 -1.489330232143402100e-01 1.696142554283142090e-02 -8.234646171331405640e-03 -6.879937369376420975e-03 1.026842296123504639e-01 -2.662747800350189209e-01 2.216983884572982788e-01 7.443141192197799683e-02 -1.229336187243461609e-01 -3.012564778327941895e-01
-1.348868012428283691e-01 -3.346835076808929443e-02 2.132933586835861206e-01 1.691680401563644409e-01 -9.941921383142471313e-02 2.809389829635620117e-01 -1.695753335952758789e-01 -1.654564291238784790e-01 -5.529354885220527649e-02 -2.168256193399429321e-01 1.657019108533859253e-01 -2.227628380060195923e-01 -1.333328783512115479e-01 -2.522407798096537590e-03 1.923213154077529907e-02 -3.632001280784606934e-01 -2.544304132461547852e-01 -2.892232537269592285e-01 -1.660316996276378632e-02 -4.696349501609802246e-01 9.057483822107315063e-02 3.502337262034416199e-02 -3.552031889557838440e-02 -1.748597323894500732e-01 1.004741564393043518e-01 3.317767754197120667e-02 3.667891770601272583e-02 1.081623733043670654e-01 1.105419471859931946e-01 6.690266728401184082e-02 -1.335043553262948990e-02 1.811414659023284912e-01
-8.088666200637817383e-02 2.761344052851200104e-02 3.804399669170379639e-01 -5.389723554253578186e-02 1.560266409069299698e-02 -2.426132261753082275e-01 -1.700127962976694107e-03 6.359707564115524292e-02 7.472282648086547852e-02 -3.965490311384201050e-02 -8.836631476879119873e-02 -2.148464694619178772e-02 -3.083926066756248474e-02 -1.306945234537124634e-01 4.482106119394302368e-02 -1.292997896671295166e-01 -2.729372680187225342e-01 -5.174296498298645020e-01 -1.312429755926132202e-01 1.147552579641342163e-01 1.757868677377700806e-01 -2.383547276258468628e-01 8.738576620817184448e-02 -1.105232238769531250e-01 -6.613537669181823730e-02 4.937696456909179688e-02 5.709321051836013794e-02 -1.003489866852760315e-01 4.179191589355468750e-01 2.036508172750473022e-01 6.585700064897537231e-02 -9.445406496524810791e-02
-2.886654138565063477e-01 -3.731067478656768799e-02 6.238655373454093933e-02 -2.091272920370101929e-01 -3.217992186546325684e-02 -3.515470772981643677e-02 1.016230881214141846e-01 -6.999454647302627563e-02 -1.546164751052856445e-01 -3.701976835727691650e-01 1.457984000444412231e-01 1.162062771618366241e-02 -1.329080760478973389e-01 1.595159024000167847e-01 -1.047609001398086548e-01 -1.112764701247215271e-01 -3.534050583839416504e-01 -5.171213746070861816e-01 7.972441613674163818e-02 1.407138705253601074e-01 7.517457753419876099e-02 1.030891761183738708e-02 1.424698680639266968e-01 2.464507333934307098e-02 -8.103444427251815796e-02 -2.452960424125194550e-02 -8.390274830162525177e-03 1.367878317832946777e-01 1.312877982854843140e-01 2.210283726453781128e-01 -2.503982484340667725e-01 -3.842484205961227417e-02
-1.009940281510353088e-01 -2.538144886493682861e-01 2.866802513599395752e-01 -1.434978544712066650e-01 -1.437521576881408691e-01 7.063928991556167603e-02 3.026418983936309814e-01 -2.651846706867218018e-01 -2.944929599761962891e-01 -1.803752630949020386e-01 6.772283464670181274e-02 -5.356744397431612015e-03 1.042300462722778320e-01 -1.274349447339773178e-02 3.669824451208114624e-02 -3.235823810100555420e-01 -2.007428854703903198e-01 -2.580703794956207275e-01 7.321384549140930176e-02 3.129665553569793701e-02 3.306775987148284912e-01 -1.109746471047401428e-01 1.190271154046058655e-01 -1.355394371785223484e-03 -2.452323138713836670e-01 -1.336231678724288940e-01 -1.025519520044326782e-01 -1.823569089174270630e-01 1.018462926149368286e-01 7.571168988943099976e-02 8.368425071239471436e-02 -1.155292429029941559e-02
2.406202554702758789e-01 1.156261414289474487e-01 -7.177976518869400024e-02 -2.519697649404406548e-03 -7.210336159914731979e-03 2.474801838397979736e-01 2.197170555591583252e-01 9.658352285623550415e-02 -1.243155226111412048e-01 -2.467058748006820679e-01 1.662092655897140503e-02 1.769956946372985840e-02 -1.226658150553703308e-01 6.872770935297012329e-02 -3.674976527690887451e-01 -1.319619715213775635e-01 -4.380377829074859619e-01 -9.699069708585739136e-02 -6.674587726593017578e-02 -1.879925578832626343e-01 -2.365188002586364746e-01 -2.270155847072601318e-01 -1.709643304347991943e-01 3.861293196678161621e-02 -2.492674738168716431e-01 -6.811158359050750732e-02 -1.464649885892868042e-01 9.087202697992324829e-02 2.483091503381729126e-01 3.933222591876983643e-02 1.184168905019760132e-01 -5.037116259336471558e-02
-1.572352796792984009e-01 1.850388757884502411e-02 1.780455112457275391e-01 5.570448189973831177e-02 5.942955240607261658e-02 9.855758398771286011e-02 -1.274744048714637756e-02 2.515588700771331787e-02 -2.457340620458126068e-02 1.444319784641265869e-01 1.296089887619018555e-01 -1.047466546297073364e-01 -1.034057885408401489e-01 3.936927914619445801e-01 -1.589763723313808441e-02 -1.779893040657043457e-01 -3.565688133239746094e-01 -2.056312114000320435e-01 1.222873106598854065e-01 2.273325435817241669e-02 2.196687161922454834e-01 -7.905880361795425415e-02 4.314786940813064575e-02 4.418687522411346436e-02 2.637024521827697754e-01 -3.517395853996276855e-01 -1.606534980237483978e-02 1.743772923946380615e-01 4.236129820346832275e-01 1.291458010673522949e-01 -8.045926690101623535e-02 -9.744418412446975708e-02
-2.639139443635940552e-02 -1.192268431186676025e-01 -1.245936155319213867e-01 -1.957321912050247192e-01 -9.268699586391448975e-02 2.869165539741516113e-01 -3.751644119620323181e-02 -1.094432398676872253e-01 -4.706552997231483459e-02 -2.272461056709289551e-01 1.341987699270248413e-01 -1.176506206393241882e-01 -1.959853321313858032e-01 1.835859417915344238e-01 2.373722754418849945e-02 -1.010306030511856079e-01 -4.147368371486663818e-01 -1.377536505460739136e-01 4.305853694677352905e-02 3.626089096069335938e-01 -1.326481848955154419e-01 -2.035051882266998291e-01 -2.547016739845275879e-02 -1.407099515199661255e-01 1.436346620321273804e-01 -1.124230697751045227e-01 4.788495972752571106e-02 1.963998973369598389e-01 3.010082840919494629e-01 1.769041717052459717e-01 -1.043688580393791199e-01 -2.183012366294860840e-01
-3.734051808714866638e-02 2.087033092975616455e-01 2.877531945705413818e-02 1.656749397516250610e-01 -1.800874918699264526e-01 -4.139243438839912415e-02 -1.227854285389184952e-02 1.460636407136917114e-01 2.594907768070697784e-02 -1.417189687490463257e-01 1.171718016266822815e-01 -4.108821228146553040e-02 2.162176370620727539e-01 1.110182777047157288e-01 1.355906426906585693e-01 -2.917013764381408691e-01 -7.037485390901565552e-02 -1.661656796932220459e-01 7.233025133609771729e-02 3.306911140680313110e-02 2.012008875608444214e-01 -2.158075720071792603e-01 -1.412894576787948608e-01 5.099289491772651672e-02 1.791948452591896057e-02 -4.104402661323547363e-01 -2.933530323207378387e-02 6.300824880599975586e-02 5.268845558166503906e-01 -2.418619245290756226e-01 7.981014251708984375e-02 -8.845316618680953979e-02
-2.081034332513809204e-01 4.089597463607788086e-01 -3.453599661588668823e-02 1.767536252737045288e-01 9.378205053508281708e-03 1.702476292848587036e-01 9.717284888029098511e-02 -5.430979654192924500e-02 -1.701281815767288208e-01 -4.131184816360473633e-01 6.699012219905853271e-02 1.579925864934921265e-01 -2.994326353073120117e-01 5.171735212206840515e-02 -1.090730577707290649e-01 -1.612079888582229614e-01 -1.820248812437057495e-01 -2.627215981483459473e-01 1.437554210424423218e-01 -1.237420365214347839e-01 -4.551852494478225708e-02 -5.977658089250326157e-03 -1.567689925432205200e-01 1.272402107715606689e-01 -2.858765721321105957e-01 3.189201653003692627e-02 -3.512649238109588623e-02 -1.993638128042221069e-01 1.860876232385635376e-01 1.215257719159126282e-01 4.486134275794029236e-02 -1.126852910965681076e-02
-1.618627905845642090e-01 5.313355103135108948e-02 1.023354902863502502e-01 4.411021992564201355e-02 -1.738086789846420288e-01 1.775077134370803833e-01 -1.630482971668243408e-01 -4.539093971252441406e-01 1.164360791444778442e-01 -1.128735020756721497e-01 -1.875157468020915985e-03 -4.503873735666275024e-02 -2.783176898956298828e-01 1.575391292572021484e-01 1.270686835050582886e-01 -7.052197307348251343e-02 -3.770952224731445312e-01 -2.965133190155029297e-01 5.881827697157859802e-02 -1.901462674140930176e-02 1.105192676186561584e-01 4.025827348232269287e-02 1.845683455467224121e-01 -6.145538017153739929e-02 1.457803398370742798e-01 -6.565471738576889038e-02 -1.036235615611076355e-01 3.291257023811340332e-01 2.313859313726425171e-01 -6.037437170743942261e-02 6.247568503022193909e-02 -1.454716473817825317e-01
-1.635212749242782593e-01 -1.262600813060998917e-02 1.388144344091415405e-01 9.563682228326797485e-02 -1.156604662537574768e-02 1.274274289608001709e-01 1.824440658092498779e-01 -7.556573022156953812e-03 2.093797028064727783e-01 -1.749102920293807983e-01 -5.274453759193420410e-02 -2.598553299903869629e-01 9.960138797760009766e-02 -6.405445933341979980e-02 1.000989302992820740e-01 -5.917083099484443665e-02 -2.814230024814605713e-01 -2.779429964721202850e-02 4.735823348164558411e-02 1.190295815467834473e-02 -9.023456275463104248e-02 -2.607592344284057617e-01 -1.084543764591217041e-01 -1.154069751501083374e-01 1.268808692693710327e-01 -2.655534744262695312e-01 -5.680400878190994263e-02 -4.620698690414428711e-01 1.219018772244453430e-01 -9.389573335647583008e-02 2.994867563247680664e-01 -3.498433530330657959e-01
4.780909121036529541e-01 1.176743656396865845e-01 2.888954579830169678e-01 -3.344128280878067017e-02 -2.508664131164550781e-01 9.941224753856658936e-02 -1.242633629590272903e-02 -1.684250086545944214e-01 8.684396743774414062e-03 -3.480246663093566895e-01 9.119611978530883789e-02 -1.300808936357498169e-01 -2.428550645709037781e-02 -1.524279862642288208e-01 1.532026678323745728e-01 -1.638654023408889771e-01 -5.707979202270507812e-02 -1.667313426733016968e-01 9.472833015024662018e-03 1.435660868883132935e-01 2.210727520287036896e-02 -1.121277958154678345e-01 1.167710945010185242e-01 -8.265201747417449951e-02 -1.907456368207931519e-01 -8.242309838533401489e-02 3.887699544429779053e-01 -1.173805221915245056e-01 1.966129243373870850e-01 -1.946009136736392975e-02 2.604543231427669525e-02 -1.341092437505722046e-01
-5.796377360820770264e-02 -9.428542107343673706e-03 2.598759531974792480e-01 -1.050570234656333923e-01 -2.661236822605133057e-01 7.753496617078781128e-02 -1.257816702127456665e-01 2.067001163959503174e-01 -9.000111371278762817e-02 -5.708604305982589722e-02 -2.235025353729724884e-02 5.494346842169761658e-02 -1.407284140586853027e-01 -8.151226490736007690e-02 -4.073208197951316833e-02 -5.409954860806465149e-02 -4.715414047241210938e-01 -3.553122580051422119e-01 -4.610399901866912842e-02 1.437715142965316772e-01 -3.146592900156974792e-02 -3.579758703708648682e-01 1.954961121082305908e-01 3.514690324664115906e-02 -9.626710414886474609e-02 1.508684605360031128e-01 -3.133633732795715332e-02 -2.194034457206726074e-01 1.580439805984497070e-01 4.141846671700477600e-02 2.872348725795745850e-01 -7.973122596740722656e-02
-2.385093271732330322e-01 3.322818577289581299e-01 1.924594193696975708e-01 7.899031788110733032e-02 1.260198205709457397e-01 7.704348117113113403e-02 -4.664098471403121948e-02 -9.260284155607223511e-02 -1.871350109577178955e-01 -1.125399246811866760e-01 7.709911465644836426e-02 -2.752436101436614990e-01 -2.978471517562866211e-01 2.210786789655685425e-01 -1.357266455888748169e-01 -9.143249690532684326e-02 -2.855739891529083252e-01 -1.967902183532714844e-01 -6.275664269924163818e-02 2.992362976074218750e-01 -7.564368844032287598e-02 2.080434374511241913e-02 -1.388441175222396851e-01 -8.130398392677307129e-02 3.496493026614189148e-02 2.491716295480728149e-02 -8.221346884965896606e-02 2.322398126125335693e-02 3.310839533805847168e-01 -1.917728036642074585e-01 1.789137423038482666e-01 -1.724772304296493530e-01
1.672020852565765381e-01 2.859274148941040039e-01 3.170424699783325195e-01 -6.590652465820312500e-02 5.202050507068634033e-02 3.178343474864959717e-01 3.731899261474609375e-01 -1.221315488219261169e-01 5.007744580507278442e-02 -1.255175918340682983e-01 1.098915114998817444e-01 7.545581459999084473e-02 -7.026416808366775513e-02 6.284175813198089600e-02 1.972375623881816864e-02 -1.353996247053146362e-01 -5.412647873163223267e-02 -2.633945345878601074e-01 2.431150153279304504e-02 1.287656426429748535e-01 -1.941385865211486816e-02 9.749969094991683960e-02 -1.459605097770690918e-01 -3.408557772636413574e-01 -1.038097031414508820e-02 -3.178617954254150391e-01 -8.194075524806976318e-02 -1.047014445066452026e-01 2.535800039768218994e-01 1.371330618858337402e-01 1.203148365020751953e-01 1.030766367912292480e-01
-1.607671678066253662e-01 7.230501621961593628e-02 8.216822892427444458e-02 -8.687932975590229034e-03 -9.207717329263687134e-02 -1.349606812000274658e-01 -5.806019995361566544e-03 -2.536515146493911743e-02 -1.769040971994400024e-01 -1.412515342235565186e-01 1.218683868646621704e-01 5.273870006203651428e-02 -2.551180422306060791e-01 1.808495819568634033e-02 1.650873757898807526e-02 -2.936552278697490692e-02 -3.216453492641448975e-01 -5.233153104782104492e-01 3.297627568244934082e-01 2.308217138051986694e-01 -6.410279870033264160e-02 4.461468383669853210e-02 -7.911544293165206909e-02 2.839161455631256104e-01 -4.452846199274063110e-02 3.799877315759658813e-02 -1.372381392866373062e-02 -1.967068314552307129e-01 2.120283544063568115e-01 -1.323177516460418701e-01 -1.363487392663955688e-01 -2.088876366615295410e-01
9.808488935232162476e-02 7.047331333160400391e-02 1.718383729457855225e-01 -4.047871381044387817e-02 4.008800536394119263e-02 2.789265811443328857e-01 5.955443531274795532e-02 1.398677229881286621e-01 -2.206715345382690430e-01 -3.907103538513183594e-01 -9.744785726070404053e-02 -7.767261564731597900e-02 -4.122639074921607971e-02 -2.060070447623729706e-02 -1.508098561316728592e-02 2.560415565967559814e-01 -3.750288486480712891e-01 -3.114268481731414795e-01 1.372002065181732178e-01 -7.277450710535049438e-02 -6.420321762561798096e-02 -7.025296241044998169e-02 -3.538856282830238342e-02 -2.828338444232940674e-01 -2.691239714622497559e-01 -5.417529493570327759e-02 -4.627913236618041992e-02 -1.864786148071289062e-01 5.583194643259048462e-02 3.174982219934463501e-02 -1.739830225706100464e-01 -2.611675858497619629e-01
3.377963602542877197e-02 4.620714485645294189e-02 9.514535218477249146e-02 1.778244599699974060e-02 7.201971113681793213e-02 1.596076935529708862e-01 -5.452661961317062378e-02 1.762475818395614624e-01 1.338197942823171616e-02 -2.372167855501174927e-01 -1.794346570968627930e-01 -3.864693222567439079e-03 -1.318942606449127197e-01 1.854421198368072510e-01 1.331496704369783401e-02 -1.752569228410720825e-01 -4.819311201572418213e-01 -4.531080424785614014e-01 -2.575065195560455322e-02 -5.225745961070060730e-02 -1.501518068835139275e-03 2.079595029354095459e-01 1.394893378019332886e-01 4.415486007928848267e-03 -2.795895040035247803e-01 -3.028999315574765205e-03 -2.328571379184722900e-01 -4.379358887672424316e-02 -9.227275848388671875e-02 1.153946295380592346e-01 -1.964475810527801514e-01 -2.299806624650955200e-01
1.537649631500244141e-01 1.273381263017654419e-01 -9.992522187530994415e-03 1.871400028467178345e-01 -2.614243030548095703e-01 9.880708158016204834e-02 -2.322920113801956177e-01 9.521534293889999390e-02 1.343495100736618042e-01 -5.220416560769081116e-02 7.248041778802871704e-02 -9.971601516008377075e-02 3.020201027393341064e-01 1.944280564785003662e-01 5.985364783555269241e-03 -2.037762850522994995e-01 -1.813040971755981445e-01 -2.671435177326202393e-01 1.746232211589813232e-01 4.989498853683471680e-02 2.624904215335845947e-01 -3.227295875549316406e-01 -1.074459329247474670e-01 -1.725287437438964844e-01 -3.795999661087989807e-02 -2.974420785903930664e-01 -4.687231779098510742e-02 -1.133809015154838562e-01 2.404469698667526245e-01 -1.342890411615371704e-01 1.693209707736968994e-01 -1.275526881217956543e-01
-1.630523502826690674e-01 2.298423200845718384e-01 -8.488631993532180786e-02 -6.257172673940658569e-02 -2.922354266047477722e-02 -1.013530120253562927e-01 -1.967263519763946533e-01 5.508417263627052307e-02 -2.753039002418518066e-01 -8.937869220972061157e-02 2.755842506885528564e-01 -8.557504415512084961e-02 8.802107721567153931e-02 2.543145716190338135e-01 -7.596180588006973267e-02 -4.053508043289184570e-01 -1.159530412405729294e-02 -1.742772758007049561e-01 1.181178167462348938e-01 2.655653953552246094e-01 2.068426758050918579e-01 -2.223134972155094147e-02 -7.783395051956176758e-02 -1.471146359108388424e-03 -1.251531988382339478e-01 -2.822964787483215332e-01 -1.589143872261047363e-01 -2.165469378232955933e-01 2.112285494804382324e-01 9.758106619119644165e-02 2.007041573524475098e-01 -1.442392319440841675e-01
-1.341890394687652588e-01 -3.389232978224754333e-02 8.239001780748367310e-02 -1.646955460309982300e-01 -2.185584604740142822e-01 3.349123001098632812e-01 7.534677535295486450e-02 -1.948361471295356750e-02 2.339877746999263763e-02 -2.494610249996185303e-01 -4.635582491755485535e-02 1.387675851583480835e-01 -9.931506961584091187e-02 4.748151823878288269e-02 1.040954887866973877e-01 1.368431597948074341e-01 -3.601039350032806396e-01 -2.244619131088256836e-01 -8.200947195291519165e-02 4.756029322743415833e-02 3.607210889458656311e-02 1.132437661290168762e-01 1.831547021865844727e-01 -7.509836554527282715e-02 1.288229525089263916e-01 -1.983865052461624146e-01 8.117070049047470093e-02 4.901882261037826538e-02 3.248994946479797363e-01 2.777233123779296875e-01 -1.622895300388336182e-01 -3.724907636642456055e-01
2.338428348302841187e-01 -6.055675446987152100e-02 1.146525964140892029e-01 1.655849814414978027e-01 -2.972148358821868896e-01 1.479184180498123169e-01 1.348116099834442139e-01 -2.322802692651748657e-01 5.052681546658277512e-03 -3.972112238407135010e-01 1.763192117214202881e-01 -2.101909518241882324e-01 -2.592988908290863037e-01 5.091327801346778870e-02 -3.826760128140449524e-02 -3.212671726942062378e-02 -4.554436728358268738e-02 -5.101966485381126404e-02 2.888234555721282959e-01 -7.931129634380340576e-02 -9.739283472299575806e-02 -1.284670084714889526e-01 1.245547160506248474e-01 8.069412410259246826e-02 1.403146684169769287e-01 -1.142679005861282349e-01 3.006764650344848633e-01 -2.921254746615886688e-02 1.286992132663726807e-01 -9.838873147964477539e-02 2.101339846849441528e-01 -2.766590714454650879e-01
2.964581549167633057e-02 4.120087251067161560e-02 -8.841378241777420044e-02 2.506477013230323792e-02 1.297640241682529449e-02 2.033460289239883423e-01 -2.056881338357925415e-01 -1.568840742111206055e-01 -1.606789082288742065e-01 -3.219552338123321533e-01 3.301496505737304688e-01 -2.410925365984439850e-02 -5.313144624233245850e-02 1.533513516187667847e-01 6.708741933107376099e-02 5.661476776003837585e-02 -1.942660063505172729e-01 -4.279295355081558228e-02 1.475297212600708008e-01 -1.588360816240310669e-01 2.229453027248382568e-01 -5.254454165697097778e-02 9.299587458372116089e-02 -2.156969457864761353e-01 -6.833212077617645264e-02 -5.864981561899185181e-02 1.467570215463638306e-01 5.543532222509384155e-02 4.502266645431518555e-01 2.107566744089126587e-01 8.459482342004776001e-03 -3.651360571384429932e-01
6.074473261833190918e-02 3.700324892997741699e-02 -3.393707424402236938e-02 2.472373247146606445e-01 -4.085028916597366333e-02 -2.121286839246749878e-02 1.554354429244995117e-01 7.516942173242568970e-02 -7.816306501626968384e-02 -2.517898976802825928e-01 7.660699635744094849e-02 -1.002744883298873901e-01 7.803010940551757812e-02 -2.456821203231811523e-01 -1.296869199723005295e-02 -1.645252704620361328e-01 -4.296591579914093018e-01 -2.889449000358581543e-01 -9.231583029031753540e-02 3.154623210430145264e-01 -4.329471848905086517e-03 1.186047568917274475e-01 1.294726878404617310e-01 5.870931595563888550e-02 -8.860141970217227936e-03 -3.058903813362121582e-01 6.423488259315490723e-02 5.455766222439706326e-04 3.502213656902313232e-01 2.470001727342605591e-01 1.216156557202339172e-01 -1.223040223121643066e-01
4.745667427778244019e-02 2.374653220176696777e-01 1.472616046667098999e-01 -7.156953215599060059e-02 -1.979521065950393677e-01 4.469189420342445374e-02 -1.804568618535995483e-01 4.689906165003776550e-02 -1.831136941909790039e-01 1.348020881414413452e-01 -1.827938109636306763e-02 -4.493965953588485718e-02 -6.634150445461273193e-02 2.228722907602787018e-02 -3.030733764171600342e-01 -3.575539588928222656e-02 -4.419957101345062256e-01 -2.445229291915893555e-01 -4.385612905025482178e-02 2.157768905162811279e-01 -1.214685067534446716e-01 -2.847763895988464355e-01 1.663262695074081421e-01 -3.110364265739917755e-02 -1.233378425240516663e-01 1.190307959914207458e-01 -5.744926631450653076e-02 -1.977191865444183350e-01 3.078761994838714600e-01 1.593165695667266846e-01 2.296687215566635132e-01 -1.170804202556610107e-01
2.292044758796691895e-01 7.968063652515411377e-02 -1.510218828916549683e-01 8.953809738159179688e-02 -2.724370062351226807e-01 -1.229437813162803650e-01 7.206754386425018311e-02 7.440785318613052368e-02 -1.438759267330169678e-01 -2.645142972469329834e-01 3.121409565210342407e-02 -3.624666854739189148e-02 -5.216801911592483521e-02 -1.787737011909484863e-01 2.235187888145446777e-01 -8.001586049795150757e-02 -2.286012023687362671e-01 -4.160080254077911377e-01 1.016225963830947876e-01 -1.177106890827417374e-02 1.495936065912246704e-01 -9.982351958751678467e-02 9.464265778660774231e-03 1.046916544437408447e-01 1.129856929183006287e-01 -2.307496517896652222e-01 -3.695954680442810059e-01 -2.650984376668930054e-02 3.201415240764617920e-01 -2.204400300979614258e-02 1.971514075994491577e-01 -4.340071231126785278e-02
1.712501347064971924e-01 2.840322256088256836e-01 6.916884798556566238e-03 -2.319850772619247437e-01 -3.189068436622619629e-01 -9.092412143945693970e-02 -1.005831435322761536e-01 -3.532631695270538330e-02 -8.003129810094833374e-02 -2.969381809234619141e-01 1.002670153975486755e-01 1.403806731104850769e-02 -1.609534174203872681e-01 2.948950603604316711e-02 5.266140028834342957e-02 -3.647831976413726807e-01 -1.949952095746994019e-01 -8.933069556951522827e-02 2.743190526962280273e-01 -3.112830594182014465e-02 -1.085199415683746338e-01 5.247837677597999573e-02 -3.183377683162689209e-01 -1.844947189092636108e-01 -1.990805864334106445e-01 4.408689588308334351e-02 -8.249673247337341309e-02 -1.597971022129058838e-01 2.998072803020477295e-01 6.920299679040908813e-02 8.145550638437271118e-02 -2.225388452643528581e-04
2.014945298433303833e-01 1.152529418468475342e-01 1.986998170614242554e-01 1.489689946174621582e-01 1.977804750204086304e-01 5.336710065603256226e-02 -3.157952800393104553e-02 4.299672320485115051e-02 -1.737207770347595215e-01 -3.331700563430786133e-01 4.957971349358558655e-02 8.265395462512969971e-02 -7.371525466442108154e-02 1.448424160480499268e-01 -9.116119472309947014e-04 -2.582612819969654083e-02 -2.657018601894378662e-01 -3.949304521083831787e-01 3.722204128280282021e-03 9.471428394317626953e-02 -1.619783937931060791e-01 -1.016076281666755676e-02 1.337077561765909195e-02 2.223723083734512329e-01 -3.262415826320648193e-01 -2.432739436626434326e-01 -2.661488354206085205e-01 -1.630199886858463287e-02 3.120344877243041992e-01 -1.186740472912788391e-01 4.044545441865921021e-02 2.752848900854587555e-02
1.248276308178901672e-01 9.269957989454269409e-02 9.428524971008300781e-02 -1.760363765060901642e-02 -1.787377595901489258e-01 3.483547866344451904e-01 7.624071836471557617e-02 2.162197418510913849e-02 1.087531149387359619e-01 -1.550196437165141106e-03 -7.523141801357269287e-02 -1.540414392948150635e-01 -1.269503831863403320e-01 2.141388654708862305e-01 -1.828216910362243652e-01 -3.034968078136444092e-01 -2.182307541370391846e-01 -3.154104948043823242e-01 1.471433043479919434e-01 -2.959578670561313629e-02 5.045905709266662598e-01 -3.239695727825164795e-02 -8.997716754674911499e-02 1.260368973016738892e-01 -6.074154749512672424e-02 -2.791225314140319824e-01 2.944024465978145599e-02 1.327832601964473724e-02 -1.054660752415657043e-01 -1.102861911058425903e-01 -1.706908084452152252e-02 -1.510805636644363403e-01
1.220948696136474609e-01 -7.550425827503204346e-02 1.066894605755805969e-01 -1.530763953924179077e-01 -2.068026363849639893e-01 4.530642330646514893e-01 -1.570596247911453247e-01 -8.203678578138351440e-02 4.871260374784469604e-02 -5.678961798548698425e-02 1.462431531399488449e-02 -1.430091857910156250e-01 4.898557439446449280e-02 1.780574917793273926e-01 2.578056454658508301e-01 -2.179537117481231689e-01 -3.401191532611846924e-02 -3.707858324050903320e-01 1.777683049440383911e-01 -6.004438921809196472e-02 -1.456421017646789551e-01 1.246754005551338196e-01 -2.282538451254367828e-02 1.044392287731170654e-01 -1.946241557598114014e-01 3.036332689225673676e-02 1.726689338684082031e-01 -1.517465859651565552e-01 3.616079390048980713e-01 5.746788345277309418e-03 2.152743190526962280e-01 -9.526978828944265842e-04
-7.932452112436294556e-02 9.235054254531860352e-03 1.685520708560943604e-01 -1.427875310182571411e-01 -9.035339206457138062e-02 3.403567671775817871e-01 8.437490463256835938e-02 -2.904303744435310364e-02 -1.752670258283615112e-01 -2.910926342010498047e-01 -5.191931128501892090e-02 7.268229819601401687e-05 -1.364762634038925171e-01 1.353688091039657593e-01 1.981621794402599335e-02 2.123152650892734528e-02 -3.219097554683685303e-01 -5.758379697799682617e-01 -9.916278533637523651e-03 1.787841320037841797e-01 3.147864714264869690e-02 1.662618070840835571e-01 1.303219944238662720e-01 -1.256799977272748947e-02 -2.554189972579479218e-02 3.712892904877662659e-02 1.339736580848693848e-01 1.314451247453689575e-01 1.617758721113204956e-01 2.144987732172012329e-01 -1.472226828336715698e-01 -1.128966882824897766e-01
-1.453077644109725952e-01 -1.295569986104965210e-01 2.269769757986068726e-01 -6.216644123196601868e-02 -1.392276883125305176e-01 2.347568720579147339e-01 1.864792406558990479e-01 1.258022934198379517e-01 2.029132470488548279e-02 2.486356534063816071e-03 3.259949684143066406e-01 1.136023253202438354e-01 -1.122309267520904541e-01 1.678128987550735474e-01 -2.017054110765457153e-01 -2.891939282417297363e-01 -4.141560494899749756e-01 -2.376677840948104858e-02 2.990085631608963013e-02 -1.261409521102905273e-01 8.793402463197708130e-02 1.203129738569259644e-01 1.174819841980934143e-02 -2.347469031810760498e-01 2.725090831518173218e-02 -2.097944766283035278e-01 1.282578408718109131e-01 -1.339504271745681763e-01 2.735028266906738281e-01 -6.409013271331787109e-02 1.782950460910797119e-01 -2.018745988607406616e-01
-7.240744680166244507e-02 3.680690377950668335e-02 2.221055626869201660e-01 -2.266080677509307861e-02 -7.071495801210403442e-02 2.983934283256530762e-01 -7.322619110345840454e-02 -2.590057253837585449e-01 1.996466964483261108e-01 1.487028598785400391e-01 7.583421468734741211e-02 -1.782424300909042358e-01 5.245193839073181152e-02 -8.456862717866897583e-02 -5.274422094225883484e-02 -3.346158564090728760e-01 -1.189271360635757446e-01 -2.916180491447448730e-01 8.881809562444686890e-02 -4.259972274303436279e-02 2.747501432895660400e-01 -2.832219898700714111e-01 -6.019034981727600098e-02 3.109036199748516083e-02 -1.056960672140121460e-01 -4.198291897773742676e-01 5.638263374567031860e-02 1.488883197307586670e-01 2.340369373559951782e-01 -9.064286947250366211e-02 5.356367211788892746e-03 -8.918774127960205078e-02
1.397833079099655151e-01 -6.151211634278297424e-02 2.655741870403289795e-01 2.001798152923583984e-02 -1.650576144456863403e-01 9.200789779424667358e-02 -2.081003598868846893e-02 -2.033881247043609619e-01 -7.593558728694915771e-02 6.286241859197616577e-02 3.408654332160949707e-01 2.573167383670806885e-01 -4.642105847597122192e-02 1.946740001440048218e-01 -1.719451844692230225e-01 -9.233291447162628174e-02 -4.612829685211181641e-01 -1.517584919929504395e-01 8.852953463792800903e-02 -1.911999732255935669e-01 -1.915253400802612305e-01 4.687342420220375061e-02 1.468232870101928711e-01 1.121898889541625977e-01 1.210860386490821838e-01 -1.238133609294891357e-01 1.634849160909652710e-01 -2.058264911174774170e-01 2.397425621747970581e-01 1.155848726630210876e-01 3.061547689139842987e-02 -1.840862482786178589e-01
-2.817232310771942139e-01 -2.197964340448379517e-01 5.670872703194618225e-02 1.579803675413131714e-01 -9.554249048233032227e-02 6.534934043884277344e-02 9.937035292387008667e-02 -2.177361696958541870e-01 2.344101816415786743e-01 -3.197990357875823975e-01 1.447933316230773926e-01 -8.947172015905380249e-02 -8.912650495767593384e-02 -1.064090505242347717e-01 -5.457794759422540665e-03 2.191099571064114571e-03 -4.339348673820495605e-01 -8.305366337299346924e-02 -3.305365517735481262e-02 5.255757644772529602e-02 -6.653088331222534180e-02 -2.302119433879852295e-01 -2.045592963695526123e-01 -2.057164460420608521e-01 -5.938496813178062439e-02 -3.155289590358734131e-01 6.986735761165618896e-02 -2.815542556345462799e-02 -8.270384743809700012e-03 -1.440851539373397827e-01 2.241695970296859741e-01 -2.179321795701980591e-01
-2.617253735661506653e-02 3.383098542690277100e-01 9.712314605712890625e-02 1.725860536098480225e-01 -2.190776914358139038e-01 -5.748393014073371887e-02 -9.438163787126541138e-02 -4.143887013196945190e-02 8.653480559587478638e-02 3.002040088176727295e-02 1.442585885524749756e-01 1.461908817291259766e-01 4.420942068099975586e-02 1.458125263452529907e-01 -1.077249944210052490e-01 -7.970516383647918701e-02 2.863918431103229523e-02 -4.810288846492767334e-01 2.430228143930435181e-02 -2.027933746576309204e-01 3.236069977283477783e-01 -1.585189998149871826e-01 3.121161833405494690e-02 -3.688192367553710938e-02 4.185846075415611267e-03 -2.448908835649490356e-01 -9.939417243003845215e-02 -8.737360686063766479e-02 3.268651366233825684e-01 -1.332012563943862915e-01 1.005524918437004089e-01 -2.714171409606933594e-01
-1.769022271037101746e-02 4.877859726548194885e-02 5.703432485461235046e-02 -8.118156343698501587e-02 -3.059149533510208130e-02 3.687272965908050537e-01 -9.629425592720508575e-03 -3.042201101779937744e-01 -5.554242059588432312e-02 -8.582195639610290527e-02 1.449004113674163818e-01 -1.420271247625350952e-01 -2.450045198202133179e-01 1.004953384399414062e-01 1.300281584262847900e-01 -5.645790696144104004e-02 -2.244396358728408813e-01 -3.065978884696960449e-01 2.586452364921569824e-01 -2.813178300857543945e-01 -1.690513938665390015e-01 -8.792131394147872925e-02 -1.773964166641235352e-01 1.174156740307807922e-01 -1.642285883426666260e-01 -5.221773684024810791e-02 -6.090300902724266052e-02 -3.247160911560058594e-01 2.203235328197479248e-01 -2.243449389934539795e-01 -7.354685664176940918e-02 -3.130378574132919312e-02
-6.362470239400863647e-02 2.174969017505645752e-02 2.018942683935165405e-01 -1.469606161117553711e-01 -2.516589164733886719e-01 -1.557370126247406006e-01 -2.129273265600204468e-01 -1.723236218094825745e-02 -2.255957275629043579e-01 -1.826101243495941162e-01 7.379209995269775391e-02 -2.945336103439331055e-01 4.972903430461883545e-02 -2.897429168224334717e-01 2.351295500993728638e-01 -3.057626783847808838e-01 -2.951231002807617188e-01 -9.741566330194473267e-02 2.673547565937042236e-01 -1.712103188037872314e-01 3.989201784133911133e-02 -1.358686536550521851e-01 5.888744443655014038e-02 -1.214130222797393799e-01 1.236639693379402161e-01 -1.114507168531417847e-01 9.917624294757843018e-02 -8.481072261929512024e-03 2.866431474685668945e-01 2.159433811902999878e-02 9.906533360481262207e-02 -1.501900851726531982e-01
-3.677740693092346191e-02 3.556508198380470276e-02 1.559512224048376083e-02 -3.348061442375183105e-02 -2.705387957394123077e-02 3.141898512840270996e-01 9.839790873229503632e-03 -4.187175631523132324e-02 -1.636254936456680298e-01 -1.030772104859352112e-01 4.694182798266410828e-02 -5.373372137546539307e-02 -1.337044388055801392e-01 1.350554376840591431e-01 1.568989902734756470e-01 -2.134752720594406128e-01 -2.716173827648162842e-01 -4.986934065818786621e-01 1.759876608848571777e-01 -8.571676164865493774e-02 1.310717165470123291e-01 -4.502157680690288544e-03 -3.855030238628387451e-02 3.773307800292968750e-01 -2.258211076259613037e-01 2.414438128471374512e-02 1.250672992318868637e-02 -3.658988773822784424e-01 1.852338463068008423e-01 -4.294501990079879761e-02 -8.517402224242687225e-03 4.718487709760665894e-02
-1.740000583231449127e-02 1.507690995931625366e-01 3.367750644683837891e-01 -1.011949479579925537e-01 -9.661141037940979004e-02 7.122603058815002441e-02 4.694373533129692078e-02 -2.690729200839996338e-01 8.843924850225448608e-02 6.549179553985595703e-02 6.689541786909103394e-02 4.848868772387504578e-02 -2.585179209709167480e-01 1.464791893959045410e-01 3.319062292575836182e-02 -2.278832048177719116e-01 -1.737962663173675537e-01 -5.141779184341430664e-01 -1.178068295121192932e-01 1.827432028949260712e-02 1.602647602558135986e-01 -2.639988623559474945e-02 2.490311264991760254e-01 5.822474882006645203e-02 1.222071871161460876e-01 -2.490945905447006226e-02 -1.346618682146072388e-01 2.040930837392807007e-01 2.962674498558044434e-01 -4.863877594470977783e-02 9.216240048408508301e-02 -1.716934442520141602e-01
2.436073273420333862e-01 1.288275718688964844e-01 3.055241703987121582e-01 -2.128558009862899780e-01 -2.799318134784698486e-01 2.347054518759250641e-02 2.719607353210449219e-01 -6.645551323890686035e-02 -5.548602715134620667e-02 -1.740178018808364868e-01 9.395500272512435913e-02 -2.639186978340148926e-01 2.271854132413864136e-01 1.303218156099319458e-01 6.277602910995483398e-02 -4.038066789507865906e-02 3.485843166708946228e-02 -3.065807931125164032e-02 4.584532603621482849e-02 1.552924164570868015e-03 1.965446583926677704e-02 1.993287727236747742e-02 -7.745711598545312881e-03 -1.827810555696487427e-01 3.704189509153366089e-02 -2.978292703628540039e-01 -1.186844706535339355e-01 -2.491624653339385986e-01 4.251277446746826172e-01 1.947302222251892090e-01 -9.560154378414154053e-02 -9.776211529970169067e-02
-2.737705036997795105e-02 1.476961672306060791e-01 7.056477665901184082e-02 4.591662287712097168e-01 -2.666094303131103516e-01 -1.058724820613861084e-01 -1.223972663283348083e-01 -4.776623472571372986e-02 2.304386496543884277e-01 -1.289013475179672241e-01 1.009905114769935608e-01 -1.552205085754394531e-01 -2.472749650478363037e-01 1.524443328380584717e-01 -1.988886594772338867e-01 3.691409155726432800e-02 -1.153101548552513123e-01 -2.763933539390563965e-01 -2.975709177553653717e-02 -3.134920895099639893e-01 7.193502038717269897e-02 -8.920898288488388062e-02 -1.917591691017150879e-01 -3.147469088435173035e-02 -1.135778427124023438e-01 -1.273985356092453003e-01 5.879413336515426636e-02 -1.318268179893493652e-01 1.631625592708587646e-01 2.540505826473236084e-01 1.973910816013813019e-02 -2.269171178340911865e-01
-3.531602323055267334e-01 2.597355470061302185e-02 -6.302876770496368408e-02 4.727921634912490845e-02 1.722740381956100464e-01 2.684086263179779053e-01 -2.034501172602176666e-02 -1.117523536086082458e-01 -1.883831247687339783e-02 -4.069183766841888428e-01 2.975487336516380310e-02 -1.174170076847076416e-01 -1.935631930828094482e-01 2.439319714903831482e-02 -5.115255713462829590e-02 -2.720222771167755127e-01 4.486859217286109924e-02 -3.568000197410583496e-01 7.075198926031589508e-03 -1.324354410171508789e-01 -8.121011778712272644e-03 -1.600391268730163574e-01 -1.043501496315002441e-01 -1.037548631429672241e-01 2.008675634860992432e-01 1.182174831628799438e-01 1.708040088415145874e-01 -2.604924142360687256e-03 3.565241396427154541e-01 1.575445979833602905e-01 -4.856910556554794312e-02 -1.626451164484024048e-01
-8.220644295215606689e-02 3.004357218742370605e-01 -1.194846853613853455e-01 1.604416221380233765e-01 -2.201684862375259399e-01 7.983648031949996948e-02 1.761061549186706543e-01 -1.689256280660629272e-01 -8.692595362663269043e-02 -4.224318563938140869e-01 -2.286072820425033569e-03 1.680574119091033936e-01 -1.105326637625694275e-01 9.253250062465667725e-02 -7.499868422746658325e-02 -5.619188398122787476e-02 -2.987674474716186523e-01 -2.464344650506973267e-01 1.968654543161392212e-01 -2.094206511974334717e-01 -1.406215280294418335e-01 -9.045369178056716919e-02 1.251284033060073853e-02 1.097914651036262512e-01 -3.847901225090026855e-01 -9.966722689568996429e-03 -1.019085571169853210e-02 -1.074775010347366333e-01 1.866728067398071289e-01 1.208442077040672302e-01 -1.243079677224159241e-01 -8.518854528665542603e-02
-3.544400930404663086e-01 3.741621077060699463e-01 1.322455108165740967e-01 7.047830149531364441e-03 -2.011138051748275757e-01 -1.546779870986938477e-01 1.000136137008666992e-01 -5.625102296471595764e-02 -4.084690660238265991e-02 -1.857056170701980591e-01 1.585279703140258789e-01 -1.782485097646713257e-01 4.295255616307258606e-02 7.668191939592361450e-02 6.815599650144577026e-02 -2.097702175378799438e-01 -3.103658258914947510e-01 -2.161428481340408325e-01 -2.023556269705295563e-02 -2.484967410564422607e-01 1.339597553014755249e-01 -2.091852873563766479e-01 8.576364256441593170e-03 2.215435057878494263e-01 1.225648298859596252e-01 9.278278797864913940e-03 1.172213479876518250e-01 1.180710420012474060e-01 3.162178099155426025e-01 2.204557508230209351e-02 1.680118404328823090e-02 -1.739243716001510620e-01
-1.514160782098770142e-01 2.188732475042343140e-02 1.678424328565597534e-01 -8.643582463264465332e-02 -2.681921422481536865e-01 1.470484305173158646e-02 -6.380964070558547974e-02 -1.453551743179559708e-02 5.180055275559425354e-03 -7.745284587144851685e-02 -2.067368924617767334e-01 -4.125363007187843323e-02 3.599396347999572754e-02 9.614332020282745361e-02 2.641129493713378906e-01 -3.662344515323638916e-01 -3.343953192234039307e-02 -2.754750847816467285e-01 1.617443263530731201e-01 -9.319932758808135986e-02 1.360865831375122070e-01 -1.954615712165832520e-01 -1.416690368205308914e-02 1.308726239949464798e-02 -2.212650328874588013e-01 -2.199108600616455078e-01 -2.295436710119247437e-01 -4.220185801386833191e-02 2.670831084251403809e-01 3.677695691585540771e-01 -1.435155570507049561e-01 -2.274021953344345093e-01
4.786454513669013977e-02 6.511232256889343262e-02 1.200293302536010742e-01 2.871707677841186523e-01 -2.298937737941741943e-01 -5.941813811659812927e-02 -1.625763624906539917e-01 1.320053488016128540e-01 2.381481230258941650e-01 -5.736104398965835571e-02 2.322797775268554688e-01 -2.211800813674926758e-01 -2.378078997135162354e-01 1.817786395549774170e-01 -1.922202557325363159e-01 1.919445209205150604e-02 -1.036021038889884949e-01 -3.592442572116851807e-01 7.554571330547332764e-02 -1.549370139837265015e-01 3.263981938362121582e-01 8.181755547411739826e-04 -1.067882776260375977e-01 -1.277360022068023682e-01 -1.890756338834762573e-01 -7.808335125446319580e-02 2.615544199943542480e-02 -1.506836265325546265e-01 1.484586447477340698e-01 1.926655322313308716e-01 -2.311180531978607178e-02 -2.790613472461700439e-01
3.534384667873382568e-01 4.560946300625801086e-02 1.418260782957077026e-01 3.503401204943656921e-02 -3.496951758861541748e-01 -8.587266504764556885e-02 1.068369448184967041e-01 -2.848093509674072266e-01 -9.497421234846115112e-02 -1.787652671337127686e-01 1.393718719482421875e-01 -7.789310812950134277e-02 -3.417221605777740479e-01 3.989873826503753662e-02 2.280869334936141968e-01 -5.271501839160919189e-02 -7.597928494215011597e-02 -5.101951956748962402e-02 1.014262735843658447e-01 4.319874197244644165e-02 -7.566548883914947510e-04 -2.105411440134048462e-01 -1.574064046144485474e-01 -8.568514138460159302e-02 -1.069146692752838135e-01 -8.086293935775756836e-02 2.093574106693267822e-01 -4.787343367934226990e-02 3.429393172264099121e-01 -8.421347290277481079e-02 1.433267891407012939e-01 -2.889989912509918213e-01
9.140794724225997925e-02 8.742827922105789185e-02 2.651295959949493408e-01 1.527052968740463257e-01 3.732935711741447449e-02 -5.277650430798530579e-03 -3.302040100097656250e-01 -7.021313160657882690e-02 2.151009440422058105e-01 -1.307089775800704956e-01 3.289668262004852295e-02 -3.364247083663940430e-01 -9.180710464715957642e-02 3.222259283065795898e-01 -6.433433294296264648e-02 -1.398905068635940552e-01 -7.267230749130249023e-02 -2.034248709678649902e-01 7.462462037801742554e-02 -6.104019656777381897e-02 1.953934282064437866e-01 -1.231390535831451416e-01 -1.745592504739761353e-01 -3.223813474178314209e-01 1.058246865868568420e-01 -1.034142374992370605e-01 9.186349809169769287e-03 -2.887125611305236816e-01 1.227575913071632385e-01 7.524183392524719238e-02 1.610130965709686279e-01 -2.563787698745727539e-01
1.151595190167427063e-01 1.140392348170280457e-01 1.105601564049720764e-01 1.866943761706352234e-02 7.622072100639343262e-02 4.232962429523468018e-01 -2.693949341773986816e-01 -7.335172593593597412e-02 -1.938765197992324829e-01 -2.425299882888793945e-01 8.195855468511581421e-02 -1.013375818729400635e-01 -1.862310022115707397e-01 1.443895399570465088e-01 1.840110868215560913e-01 -3.365358412265777588e-01 -9.365749359130859375e-02 -1.306504011154174805e-01 2.258686125278472900e-01 6.592644006013870239e-02 -2.088584899902343750e-01 1.359380036592483521e-01 -1.612702906131744385e-01 -6.603929400444030762e-02 -1.134724542498588562e-01 7.007992267608642578e-02 1.072860658168792725e-01 -7.979359477758407593e-02 3.995006382465362549e-01 -7.849635928869247437e-02 5.363247543573379517e-02 -6.478995084762573242e-02
-5.228847265243530273e-02 -1.396146714687347412e-01 -7.999584078788757324e-02 -1.458497941493988037e-01 -2.102191299200057983e-01 4.139050245285034180e-01 -8.562982827425003052e-02 9.971754997968673706e-02 -9.780290722846984863e-02 -2.631616890430450439e-01 6.045804824680089951e-03 8.174188435077667236e-02 -1.545527428388595581e-01 1.163350194692611694e-01 -7.223588228225708008e-02 -1.345854252576828003e-01 -3.091301321983337402e-01 -1.923083961009979248e-01 6.156982481479644775e-02 1.826460510492324829e-01 -1.157931461930274963e-01 -7.512553036212921143e-02 1.563878916203975677e-02 -2.124086171388626099e-01 6.882082670927047729e-02 -1.839724332094192505e-01 2.203716151416301727e-02 1.620754003524780273e-01 1.240566447377204895e-01 2.772880494594573975e-01 -1.455978751182556152e-01 -3.976244926452636719e-01
-8.474976569414138794e-02 1.261378824710845947e-01 2.790257334709167480e-01 -1.393796205520629883e-01 -1.730740442872047424e-02 -9.766492247581481934e-02 -1.641369760036468506e-01 -2.886155545711517334e-01 -2.727942308411002159e-03 -3.331699371337890625e-01 -2.418544329702854156e-02 -1.329813450574874878e-01 8.416389673948287964e-02 -1.891229674220085144e-02 1.103743538260459900e-01 -2.089790701866149902e-01 -2.534174025058746338e-01 -3.711944520473480225e-01 1.122818663716316223e-01 1.808873116970062256e-01 2.324375212192535400e-01 -5.406780168414115906e-02 -1.401445418596267700e-01 3.220172524452209473e-01 4.263955354690551758e-02 8.135900832712650299e-03 -2.258002161979675293e-01 1.552611291408538818e-01 1.774839609861373901e-01 1.721296310424804688e-01 -1.117905834689736366e-03 3.530431911349296570e-02
4.672090336680412292e-02 -1.599449068307876587e-01 4.325110912322998047e-01 -1.594360917806625366e-02 -1.529030203819274902e-01 1.676410436630249023e-01 1.042777523398399353e-01 1.090357638895511627e-02 -3.142538070678710938e-01 -2.744416892528533936e-02 2.533658742904663086e-01 -2.168255597352981567e-01 7.981614768505096436e-02 -1.421458870172500610e-01 1.768411844968795776e-01 -2.670470178127288818e-01 -2.158759683370590210e-01 -2.027950733900070190e-01 -1.309549957513809204e-01 -1.280316263437271118e-01 1.578592658042907715e-01 -2.423088997602462769e-03 -3.471525609493255615e-01 -1.334741115570068359e-01 -1.193360313773155212e-01 4.210516065359115601e-02 -8.098489046096801758e-02 -1.753981560468673706e-01 1.859387308359146118e-01 -5.019698292016983032e-02 -2.016144059598445892e-02 -8.484328538179397583e-02
-3.710225573740899563e-04 1.478989571332931519e-01 -8.471287786960601807e-03 -7.435033470392227173e-02 -1.827796548604965210e-01 2.835581600666046143e-01 7.556538283824920654e-02 -9.506113082170486450e-02 -8.260914683341979980e-02 -2.333351224660873413e-01 2.805708944797515869e-01 -5.307681858539581299e-02 -2.668844759464263916e-01 1.818100959062576294e-01 2.781754545867443085e-02 -2.321659959852695465e-02 -2.765279114246368408e-01 -3.269914686679840088e-01 -4.393853619694709778e-02 2.810226082801818848e-01 -1.320462375879287720e-01 -2.366458028554916382e-01 1.950456202030181885e-02 -8.897919952869415283e-02 2.371394187211990356e-01 -6.247309595346450806e-02 1.470926105976104736e-01 1.757235378026962280e-01 2.116545736789703369e-01 1.847167462110519409e-01 -2.158954590559005737e-01 -1.065437644720077515e-01
-3.359980881214141846e-02 3.330223262310028076e-02 3.370725810527801514e-01 2.210175991058349609e-01 -1.811539828777313232e-01 1.204798594117164612e-01 -1.474773436784744263e-01 1.026601642370223999e-01 1.404126137495040894e-01 -5.733462423086166382e-02 2.012351155281066895e-01 -2.217116802930831909e-01 -1.272437423467636108e-01 1.473830491304397583e-01 -1.976576447486877441e-01 -2.898640632629394531e-01 -3.280166164040565491e-02 -2.537332773208618164e-01 7.557740807533264160e-02 6.600376963615417480e-02 -4.250995442271232605e-02 1.616578698158264160e-01 -2.570463158190250397e-02 3.303000330924987793e-02 -1.207481697201728821e-01 -4.380476176738739014e-01 -3.774022625293582678e-04 5.242944462224841118e-04 -2.521329186856746674e-02 1.897543966770172119e-01 -4.330206289887428284e-02 -3.630657196044921875e-01
9.545240551233291626e-02 2.263964265584945679e-01 4.735794290900230408e-02 -2.571426630020141602e-01 6.910856813192367554e-02 1.895509362220764160e-01 -2.231064485386013985e-03 -1.615063697099685669e-01 -1.385526359081268311e-01 -4.938213527202606201e-01 2.017382159829139709e-02 -1.008153185248374939e-01 -1.839615553617477417e-01 2.479527704417705536e-02 -4.761249944567680359e-02 8.939491957426071167e-02 -6.822580099105834961e-02 -2.385553717613220215e-01 3.872202634811401367e-01 -1.783788502216339111e-01 1.861141473054885864e-01 -1.065526083111763000e-01 -1.692285761237144470e-02 -8.897739648818969727e-02 -2.150131762027740479e-01 -9.403249621391296387e-02 1.268993830308318138e-03 -1.447249501943588257e-01 8.699962496757507324e-02 2.996339797973632812e-01 -3.022022172808647156e-02 -1.197148859500885010e-01
1.018279194831848145e-01 2.612360715866088867e-01 1.181415468454360962e-01 -1.324122101068496704e-01 -3.015731088817119598e-02 -1.067230552434921265e-01 6.087929382920265198e-02 9.822870790958404541e-02 3.407633304595947266e-02 -7.974006980657577515e-02 -7.600859552621841431e-02 -2.316886782646179199e-01 -2.219913303852081299e-01 -2.421921640634536743e-01 -1.383063793182373047e-01 3.610995411872863770e-02 -5.219768881797790527e-01 -3.000500202178955078e-01 5.015088617801666260e-02 1.418299227952957153e-01 2.159426659345626831e-01 -1.356417238712310791e-01 1.888001859188079834e-01 -1.510152071714401245e-01 -1.414894610643386841e-01 -1.145447976887226105e-02 2.756793983280658722e-04 -1.517324447631835938e-01 1.953865885734558105e-01 1.194130480289459229e-01 2.183976620435714722e-01 -1.303360015153884888e-01
6.219617277383804321e-02 -2.324756234884262085e-02 2.514647543430328369e-01 1.881793290376663208e-01 1.769333705306053162e-02 7.918477058410644531e-02 2.529670596122741699e-01 1.113654652726836503e-04 6.812825053930282593e-02 -1.978401541709899902e-01 -6.158537790179252625e-02 -1.051709800958633423e-01 -5.617130547761917114e-02 1.608390361070632935e-01 1.010146737098693848e-02 8.368038386106491089e-02 -2.095594406127929688e-01 -2.100456953048706055e-01 -3.136711195111274719e-02 3.046449273824691772e-02 -2.693081274628639221e-02 1.453386247158050537e-01 1.835352778434753418e-01 2.051654905080795288e-01 -1.083215475082397461e-01 -3.298726379871368408e-01 -2.198879718780517578e-01 4.548246040940284729e-03 5.528329014778137207e-01 -1.697369962930679321e-01 1.291438937187194824e-01 -1.549127697944641113e-01
7.599197328090667725e-02 -4.806466028094291687e-02 2.909555435180664062e-01 9.460213035345077515e-02 -1.534419059753417969e-01 1.562980711460113525e-01 -1.060370877385139465e-01 2.111390931531786919e-03 4.019984602928161621e-02 5.501259118318557739e-02 -8.328306674957275391e-02 -2.039716392755508423e-02 -6.673548370599746704e-02 -1.723646372556686401e-01 -2.094281464815139771e-01 -7.557173818349838257e-02 7.189465314149856567e-02 -1.511255204677581787e-01 4.294644296169281006e-02 -4.681008309125900269e-02 3.534371256828308105e-01 -6.451984867453575134e-03 -1.914557814598083496e-01 5.414420738816261292e-02 -7.114969193935394287e-02 -3.550720512866973877e-01 1.871781200170516968e-01 -2.991172671318054199e-01 4.816707074642181396e-01 1.256890594959259033e-01 2.067786604166030884e-01 -2.372598461806774139e-02
-2.182777784764766693e-02 3.885740588884800673e-04 1.655097603797912598e-01 5.081575736403465271e-02 -8.887090533971786499e-02 2.425113022327423096e-01 1.267936974763870239e-01 5.114102363586425781e-02 -2.821241319179534912e-02 -7.036094367504119873e-02 3.597034811973571777e-01 2.842667698860168457e-01 -2.285712957382202148e-01 2.289775147801265121e-04 -1.439723968505859375e-01 -1.378973871469497681e-01 -5.560459494590759277e-01 -1.709090471267700195e-01 1.646287553012371063e-02 8.073236793279647827e-02 1.356454640626907349e-01 1.048557832837104797e-01 3.219950571656227112e-02 -5.968358367681503296e-02 -5.605121329426765442e-02 -2.417124509811401367e-01 1.887041032314300537e-01 -9.861069917678833008e-02 1.664410531520843506e-01 -6.492986530065536499e-02 -7.818368077278137207e-02 -2.282673567533493042e-01
-9.937851130962371826e-02 -6.741056591272354126e-02 1.376341134309768677e-01 1.111316960304975510e-02 8.577260375022888184e-02 1.001332551240921021e-01 6.904554367065429688e-02 2.361085414886474609e-01 1.729087531566619873e-01 2.653292845934629440e-03 9.180459380149841309e-02 -7.177821546792984009e-02 -1.794110089540481567e-01 3.727042675018310547e-01 -1.937011033296585083e-01 2.994237281382083893e-02 -4.851935803890228271e-01 -3.548536002635955811e-01 7.514965534210205078e-02 1.526886224746704102e-01 2.152062207460403442e-01 6.399142090231180191e-03 3.158182278275489807e-02 1.370965093374252319e-01 -1.351466961205005646e-02 -9.297665953636169434e-02 2.298932224512100220e-01 -3.215951845049858093e-03 2.373447865247726440e-01 1.327969580888748169e-01 1.717817932367324829e-01 -1.183601990342140198e-01
1.167500242590904236e-01 -8.332686126232147217e-02 7.752929627895355225e-02 9.696790948510169983e-03 -1.152351722121238708e-01 -7.219056040048599243e-02 -1.253288686275482178e-01 -1.006833184510469437e-02 -4.972204566001892090e-02 -5.420163646340370178e-02 -1.424267590045928955e-01 -5.266254395246505737e-02 -1.746280342340469360e-01 1.491560488939285278e-01 -1.733474582433700562e-01 -2.509944438934326172e-01 -2.493400871753692627e-01 -3.061569035053253174e-01 2.862382531166076660e-01 -1.230563297867774963e-01 -1.302724424749612808e-02 6.896702200174331665e-02 3.149003162980079651e-02 -1.739380359649658203e-01 3.819097951054573059e-02 -2.976173460483551025e-01 4.861792176961898804e-02 2.897565960884094238e-01 4.524149596691131592e-01 5.513855814933776855e-02 2.113953381776809692e-01 2.164451181888580322e-01
-7.369083166122436523e-02 2.398444861173629761e-01 2.143354713916778564e-01 3.645560443401336670e-01 2.586416155099868774e-02 3.680427372455596924e-02 -1.822517663240432739e-01 -6.315954495221376419e-03 2.539356350898742676e-01 -5.809684842824935913e-02 9.513885527849197388e-02 -1.777700334787368774e-01 5.734406411647796631e-03 3.652965277433395386e-02 -1.836687624454498291e-01 -2.266821563243865967e-01 -8.745545893907546997e-02 -2.306286245584487915e-01 5.189858376979827881e-03 3.632323071360588074e-02 -8.581903576850891113e-02 -2.411800920963287354e-01 -1.110226381570100784e-02 1.541202366352081299e-01 -1.934902966022491455e-01 -3.962776958942413330e-01 4.844178631901741028e-02 -1.771169900894165039e-02 1.072049140930175781e-01 1.377321183681488037e-01 -6.094928458333015442e-02 -3.808147609233856201e-01
-5.231996253132820129e-02 2.352772653102874756e-01 2.241825461387634277e-01 -1.428127288818359375e-02 -2.227567881345748901e-01 -5.102127417922019958e-02 -2.149809151887893677e-01 2.585275797173380852e-03 1.189145073294639587e-01 -3.037910461425781250e-01 3.637358918786048889e-02 -1.022712327539920807e-02 2.460144907236099243e-01 -2.629940211772918701e-02 -3.323869705200195312e-01 -2.547842860221862793e-01 -2.234236523509025574e-02 -2.505927681922912598e-01 5.483702942728996277e-02 2.491602301597595215e-02 -1.382497102022171021e-01 -4.173621833324432373e-01 -3.180332481861114502e-02 4.254613444209098816e-02 2.198037505149841309e-02 8.101847022771835327e-02 6.377180665731430054e-02 -3.247838839888572693e-02 3.538020551204681396e-01 2.137433970347046852e-03 -2.842905744910240173e-02 -2.175381183624267578e-01
-2.201607972383499146e-01 2.572696208953857422e-01 2.323362082242965698e-01 4.028826206922531128e-02 2.039770595729351044e-02 1.479426212608814240e-02 1.747956275939941406e-01 -1.565788239240646362e-01 -5.304473266005516052e-02 -4.059599041938781738e-01 1.206192597746849060e-01 1.995955556631088257e-01 -2.846533991396427155e-02 1.051356717944145203e-01 1.796586960554122925e-01 -1.803547739982604980e-01 -2.720734477043151855e-01 -2.853120267391204834e-01 2.367080003023147583e-01 -1.614352315664291382e-01 -1.131358593702316284e-01 -1.145851537585258484e-01 -1.247301101684570312e-01 2.464384399354457855e-02 -2.646444141864776611e-01 9.101048111915588379e-02 -7.038554549217224121e-02 -2.709174156188964844e-01 1.463645696640014648e-01 3.571876510977745056e-02 -8.558763563632965088e-02 -9.514411538839340210e-02
2.288305908441543579e-01 1.546293497085571289e-01 8.953923732042312622e-02 2.679693046957254410e-03 -1.952750682830810547e-01 -4.798502102494239807e-02 1.420731097459793091e-01 9.590582922101020813e-03 2.042989246547222137e-02 -1.426033824682235718e-01 -1.046570986509323120e-01 2.504967339336872101e-02 -6.891555339097976685e-02 8.771182596683502197e-02 -1.712688505649566650e-01 -1.076518893241882324e-01 -1.704944074153900146e-01 -3.485145866870880127e-01 -4.538631811738014221e-02 1.295666843652725220e-01 -2.160766534507274628e-02 2.199020832777023315e-01 1.060620397329330444e-01 -1.254188921302556992e-02 1.139673516154289246e-01 1.015931814908981323e-01 -3.538255095481872559e-01 -2.844680249691009521e-01 5.411148071289062500e-01 -2.294414117932319641e-02 6.483384221792221069e-02 -1.128000468015670776e-01
3.690708801150321960e-02 9.011651575565338135e-02 1.070093363523483276e-01 1.330806016921997070e-01 -2.205463200807571411e-01 1.055541932582855225e-01 -1.154142022132873535e-01 7.186330109834671021e-02 1.549559272825717926e-02 -2.585635706782341003e-02 1.520194560289382935e-01 1.538040488958358765e-01 2.218592315912246704e-01 2.190186679363250732e-01 -1.505319923162460327e-01 -2.343819737434387207e-01 -9.919116646051406860e-02 -4.654781818389892578e-01 1.005236655473709106e-01 1.047787815332412720e-01 2.275495678186416626e-01 -3.442637026309967041e-01 8.929471671581268311e-02 -3.468042239546775818e-02 -4.149016737937927246e-02 -2.155538797378540039e-01 -1.377525627613067627e-01 -1.484673619270324707e-01 2.009312063455581665e-01 -1.848603188991546631e-01 -2.538935840129852295e-02 -2.630001604557037354e-01
-6.652583926916122437e-02 3.689537197351455688e-02 1.610539108514785767e-01 2.542481012642383575e-02 -1.792633682489395142e-01 1.318270713090896606e-01 1.657216101884841919e-01 2.782110273838043213e-01 -8.573276549577713013e-02 -6.057864427566528320e-02 7.970069348812103271e-02 -6.756553798913955688e-02 2.375748306512832642e-01 -9.498076513409614563e-03 -1.714778542518615723e-01 -9.208243340253829956e-02 -6.385840773582458496e-01 -2.036744505167007446e-01 -7.680743001401424408e-03 6.836482882499694824e-02 -6.400473415851593018e-03 2.272234857082366943e-02 -3.861506283283233643e-02 2.307458668947219849e-01 -1.050409451127052307e-01 -1.099543347954750061e-01 1.492486745119094849e-01 1.816150359809398651e-02 2.787009775638580322e-01 8.830568194389343262e-02 1.897923052310943604e-01 -1.427480280399322510e-01
-6.170857697725296021e-02 1.012089103460311890e-02 1.592500656843185425e-01 -5.258610937744379044e-03 -1.386049836874008179e-01 -1.334400027990341187e-01 1.331403702497482300e-01 1.998576335608959198e-02 -9.863607585430145264e-02 2.177720703184604645e-02 -1.153561174869537354e-01 -1.343414485454559326e-01 -1.520985513925552368e-01 -9.804882109165191650e-02 -1.331089138984680176e-01 -1.872143894433975220e-01 -4.229174554347991943e-01 -4.178483784198760986e-01 2.416989356279373169e-01 1.210902854800224304e-01 1.742874979972839355e-01 -1.803870648145675659e-01 1.581248193979263306e-01 3.393195942044258118e-02 2.893676981329917908e-03 -1.197356581687927246e-01 -1.151581630110740662e-01 -2.015199661254882812e-01 3.530353605747222900e-01 4.992388188838958740e-02 -1.685250848531723022e-01 2.216604053974151611e-01
5.083832889795303345e-03 -5.416356772184371948e-02 1.017289087176322937e-01 3.899346292018890381e-01 -2.024546563625335693e-01 -3.550497069954872131e-02 -1.762191504240036011e-01 6.619052588939666748e-02 3.053123056888580322e-01 -4.891992732882499695e-02 1.629767417907714844e-01 -1.198805123567581177e-01 -2.415927946567535400e-01 1.946299523115158081e-01 -2.446528077125549316e-01 -1.041660383343696594e-01 -5.222661420702934265e-02 -2.839382290840148926e-01 1.162472292780876160e-01 -1.876769214868545532e-01 3.784811124205589294e-02 -1.593824662268161774e-02 -1.672642827033996582e-01 -9.695118665695190430e-02 -1.605002135038375854e-01 -6.042031943798065186e-02 6.153286993503570557e-02 -2.070410251617431641e-01 1.804161667823791504e-01 1.892554163932800293e-01 5.340425297617912292e-02 -3.674694895744323730e-01
1.388465762138366699e-01 -1.627334207296371460e-01 5.106781050562858582e-02 -1.030331254005432129e-01 -9.708858281373977661e-02 4.486659467220306396e-01 1.506501808762550354e-02 -6.520115584135055542e-02 -1.738817691802978516e-01 -2.090052962303161621e-01 2.024814039468765259e-01 -1.280787438154220581e-01 -2.100628316402435303e-01 1.343499571084976196e-01 -3.586449194699525833e-03 -4.583198204636573792e-02 1.205986142158508301e-01 -2.147247046232223511e-01 -1.456419378519058228e-01 8.454426378011703491e-02 2.789650857448577881e-01 -5.247691273689270020e-02 -1.910258233547210693e-01 -7.026840746402740479e-02 -3.514429926872253418e-02 -2.880210280418395996e-01 2.312154471874237061e-01 -1.452313214540481567e-01 2.928614318370819092e-01 -3.617750853300094604e-02 2.300450652837753296e-01 -1.429833918809890747e-01
6.553912162780761719e-02 3.796349093317985535e-02 1.941763311624526978e-01 -8.116055279970169067e-02 -4.705821722745895386e-02 -1.456365734338760376e-01 -1.535870730876922607e-01 8.283534087240695953e-03 1.832344233989715576e-01 -8.696676790714263916e-02 -2.298926264047622681e-01 -9.890465438365936279e-02 -1.266076136380434036e-02 -2.192209661006927490e-01 4.113132879137992859e-02 -4.329666867852210999e-02 -1.563452929258346558e-01 -3.637471795082092285e-01 1.178095638751983643e-01 1.719058454036712646e-01 -1.040430739521980286e-01 8.885725587606430054e-02 1.294080317020416260e-01 -7.943632453680038452e-02 4.396238550543785095e-02 -6.114924699068069458e-02 -2.500344812870025635e-01 -1.435250937938690186e-01 6.041092276573181152e-01 1.394240856170654297e-01 2.886929549276828766e-02 -1.770924329757690430e-01
-1.670143604278564453e-01 1.234582364559173584e-01 3.705708086490631104e-01 1.958940178155899048e-02 -2.631951682269573212e-02 -1.121316775679588318e-01 -1.302065551280975342e-01 4.975840821862220764e-02 2.508188188076019287e-01 -1.834472417831420898e-01 -6.100845523178577423e-03 -2.020838707685470581e-01 -1.030340790748596191e-01 3.685528039932250977e-01 -1.150335520505905151e-01 -1.733205169439315796e-01 1.534911841154098511e-01 -3.043666779994964600e-01 -1.237293928861618042e-01 -6.020653620362281799e-02 9.267199039459228516e-02 -1.580329835414886475e-01 -7.915029302239418030e-03 -2.702201902866363525e-01 7.683810591697692871e-02 -2.676594257354736328e-01 7.127460092306137085e-02 -3.117532730102539062e-01 1.659730672836303711e-01 1.856081932783126831e-02 1.325283851474523544e-02 -9.820494800806045532e-02
-3.881344199180603027e-02 1.884125731885433197e-02 -4.896283149719238281e-02 -3.779413923621177673e-02 -2.792373299598693848e-02 1.575607806444168091e-01 1.156022250652313232e-01 1.231222227215766907e-01 1.385741978883743286e-01 -2.848778963088989258e-01 2.863202989101409912e-01 2.051915228366851807e-02 -1.485737264156341553e-01 -2.240769378840923309e-02 5.181994661688804626e-02 -8.694235235452651978e-02 -4.139019846916198730e-01 -3.800053298473358154e-01 2.739048600196838379e-01 1.526459902524948120e-01 -3.797236829996109009e-03 1.946263015270233154e-01 -2.620604634284973145e-01 1.356985419988632202e-01 1.551899462938308716e-01 -1.475490629673004150e-01 -6.444913893938064575e-02 1.090309247374534607e-01 1.904661357402801514e-01 1.144437938928604126e-01 -2.219827175140380859e-01 -1.582133173942565918e-01
-3.909763693809509277e-02 1.099487245082855225e-01 2.318904846906661987e-01 -1.978233903646469116e-01 -2.232668846845626831e-01 -5.630945041775703430e-02 -1.521778106689453125e-01 2.984006702899932861e-01 4.632197692990303040e-02 -9.241271018981933594e-02 -1.701783537864685059e-01 -1.594132781028747559e-01 -1.030108034610748291e-01 2.939037419855594635e-02 -1.504897475242614746e-01 -7.308905571699142456e-02 -4.311490952968597412e-01 -1.615067571401596069e-01 2.782517857849597931e-02 1.607636064291000366e-01 9.935334324836730957e-02 -1.922571361064910889e-01 1.777470856904983521e-01 2.975215762853622437e-02 -2.556169331073760986e-01 8.855189196765422821e-03 -5.918234586715698242e-02 -3.821492493152618408e-01 2.035288214683532715e-01 6.752242892980575562e-02 1.276647597551345825e-01 -1.690724492073059082e-01
-4.596392437815666199e-02 -2.400117926299571991e-02 2.668001353740692139e-01 4.899951815605163574e-02 -5.706013366580009460e-02 1.337980479001998901e-01 7.539183646440505981e-02 2.312449067831039429e-01 1.163140535354614258e-01 -1.587844341993331909e-01 2.677700221538543701e-01 -3.433746695518493652e-01 -3.793113529682159424e-01 -4.884917754679918289e-03 -1.934062838554382324e-01 7.534437626600265503e-02 -2.465559244155883789e-01 -1.554039120674133301e-01 1.523795127868652344e-01 -2.114440687000751495e-02 -1.721370816230773926e-01 -9.089247882366180420e-02 1.207126379013061523e-01 1.730642467737197876e-01 2.513694018125534058e-02 1.203739643096923828e-01 8.889148384332656860e-02 -1.835516840219497681e-01 2.978059351444244385e-01 2.594261765480041504e-01 1.099638715386390686e-01 -1.107279211282730103e-01
-9.894981980323791504e-02 1.369157582521438599e-01 1.905888468027114868e-01 -7.371076196432113647e-02 -2.307524234056472778e-01 -1.000551730394363403e-01 -4.302157089114189148e-03 1.142299920320510864e-01 -1.920564174652099609e-01 -2.856561541557312012e-01 1.208377629518508911e-01 -1.046336144208908081e-01 7.259289175271987915e-02 4.430987238883972168e-01 1.492900252342224121e-01 -3.980548977851867676e-01 2.675561234354972839e-02 -2.326204925775527954e-01 3.969599306583404541e-02 5.238500609993934631e-02 5.857781693339347839e-02 -1.033754199743270874e-01 -5.478401482105255127e-02 -9.558051079511642456e-02 2.047272212803363800e-02 -3.472246527671813965e-01 -4.521978646516799927e-02 -1.939127743244171143e-01 1.294065117835998535e-01 5.538835749030113220e-02 2.233037650585174561e-01 -1.062632501125335693e-01
-1.547938138246536255e-01 -8.383783511817455292e-03 1.796686202287673950e-01 7.499010115861892700e-02 -9.231566637754440308e-02 2.486712932586669922e-01 -1.087554171681404114e-01 -4.738258942961692810e-02 -2.461424469947814941e-01 -2.773776352405548096e-01 -1.590150892734527588e-01 -2.144160121679306030e-01 -6.879777461290359497e-02 3.541428968310356140e-02 -4.230170324444770813e-02 1.323495954275131226e-01 -3.217276036739349365e-01 -4.908483847975730896e-02 2.536852955818176270e-01 2.397434227168560028e-02 -4.225080460309982300e-02 2.225295305252075195e-01 1.133987493813037872e-02 -3.339294195175170898e-01 1.568378359079360962e-01 -1.724812686443328857e-01 2.373671345412731171e-02 -1.441190242767333984e-01 3.246299624443054199e-01 1.862263381481170654e-01 -2.013658732175827026e-01 -1.716640591621398926e-01
1.662112176418304443e-01 1.438290327787399292e-01 -4.660729691386222839e-02 1.375605314970016479e-01 -2.088672667741775513e-01 4.457156956195831299e-01 1.529401540756225586e-01 -1.620936989784240723e-01 1.541579067707061768e-01 -3.072299063205718994e-01 -5.443718656897544861e-02 -1.905942857265472412e-01 -9.299162030220031738e-02 2.897311151027679443e-01 1.657559424638748169e-01 -1.497581303119659424e-01 -2.493646927177906036e-02 -3.350046873092651367e-01 -1.081703081727027893e-01 1.496573816984891891e-02 -4.467164352536201477e-02 -2.639916837215423584e-01 -1.948073692619800568e-02 3.637139871716499329e-02 -1.845396906137466431e-01 8.488150313496589661e-03 8.477061986923217773e-02 -1.107788532972335815e-01 1.955281943082809448e-01 -5.233277752995491028e-02 -5.963543057441711426e-02 2.059727162122726440e-01
-1.337981671094894409e-01 -1.291801333427429199e-01 1.320203691720962524e-01 4.664713516831398010e-02 4.175508394837379456e-02 2.337494045495986938e-01 2.526359558105468750e-01 -6.892682611942291260e-02 1.489809900522232056e-01 -2.926718890666961670e-01 -5.040757730603218079e-02 1.198696494102478027e-01 -1.082660779356956482e-01 -1.482235938310623169e-01 6.965532898902893066e-02 -2.373732626438140869e-01 -2.793721258640289307e-01 -3.502297699451446533e-01 2.169379740953445435e-01 2.258999943733215332e-01 2.882487177848815918e-01 6.487513333559036255e-02 -8.790033310651779175e-02 5.683334544301033020e-02 -9.005972743034362793e-02 7.628206163644790649e-02 -4.340011253952980042e-02 -1.526520699262619019e-01 2.398488819599151611e-01 -2.631212770938873291e-01 1.776118725538253784e-01 -8.196486532688140869e-02
2.202862687408924103e-02 1.722239106893539429e-01 -6.837534904479980469e-02 1.082515791058540344e-01 -2.932258844375610352e-01 1.785009950399398804e-01 8.998117595911026001e-02 3.196316957473754883e-01 9.625551849603652954e-02 -1.921915858983993530e-01 6.893339753150939941e-02 -1.922917813062667847e-01 3.594172298908233643e-01 1.873255968093872070e-01 -3.487007692456245422e-02 -1.735451221466064453e-01 -5.020312592387199402e-02 -1.266390234231948853e-01 8.219317533075809479e-03 1.052646413445472717e-01 2.743831872940063477e-01 -2.098421305418014526e-01 -1.567688956856727600e-02 -1.428322196006774902e-01 -2.013649195432662964e-01 -3.564786911010742188e-01 -9.862874448299407959e-02 -1.199006140232086182e-01 2.393476516008377075e-01 1.055099517107009888e-01 7.809253036975860596e-02 -7.680870592594146729e-02
4.320740699768066406e-02 1.157098338007926941e-01 1.881897449493408203e-01 2.057714462280273438e-01 -3.104933202266693115e-01 2.745771706104278564e-01 -1.641564369201660156e-01 -4.475694522261619568e-02 3.110622167587280273e-01 8.639331907033920288e-02 -6.021932698786258698e-03 -1.314320862293243408e-01 2.824048325419425964e-02 1.885139048099517822e-01 -2.905850112438201904e-01 -8.024682849645614624e-02 -9.135085344314575195e-02 -2.775849103927612305e-01 -9.851991385221481323e-02 -7.041139900684356689e-02 -4.271222651004791260e-02 9.163345210254192352e-03 6.358735263347625732e-02 -3.162201121449470520e-02 -2.762700021266937256e-01 -3.125027418136596680e-01 9.520423598587512970e-03 5.604203324764966965e-03 1.691165417432785034e-01 1.321554742753505707e-02 -6.396836042404174805e-02 -3.788185119628906250e-01
7.454896718263626099e-02 -2.396524399518966675e-01 1.497879773378372192e-01 1.603896319866180420e-01 -1.779376864433288574e-01 3.981745988130569458e-02 4.467329755425453186e-02 3.059220612049102783e-01 1.252800822257995605e-01 -2.876335978507995605e-01 1.735653132200241089e-01 -9.997259825468063354e-02 -1.583618968725204468e-01 4.228511825203895569e-03 -2.581353783607482910e-01 -2.672792971134185791e-01 -5.692180991172790527e-02 -2.415374964475631714e-01 1.898603886365890503e-01 -1.058612540364265442e-01 3.779757320880889893e-01 -3.534785658121109009e-02 -1.839919984340667725e-01 -2.201535552740097046e-01 -7.256540656089782715e-02 -9.470041841268539429e-02 -3.918567206710577011e-03 -2.294725775718688965e-01 1.467891633510589600e-01 -6.806106772273778915e-03 3.985305130481719971e-02 -1.814995110034942627e-01
-3.468951582908630371e-02 1.470649093389511108e-01 -7.016157358884811401e-02 1.037806048989295959e-01 -1.152839288115501404e-01 6.557310000061988831e-03 5.799317732453346252e-02 -8.274230360984802246e-02 -2.439741343259811401e-01 1.515032202005386353e-01 -3.744233772158622742e-02 -1.357967704534530640e-01 -3.056674003601074219e-01 -2.335008233785629272e-01 -1.254011392593383789e-01 -2.161150276660919189e-01 -4.242297112941741943e-01 -3.056705594062805176e-01 -1.941646635532379150e-02 1.357337925583124161e-02 1.218085289001464844e-01 -2.204799503087997437e-01 1.922174096107482910e-01 -2.077796123921871185e-02 -1.092877388000488281e-01 -1.027395129203796387e-01 -9.022969752550125122e-02 -2.745765447616577148e-01 3.230435252189636230e-01 1.188479810953140259e-01 -1.565040200948715210e-01 3.773802891373634338e-02
-1.318014860153198242e-01 1.373481899499893188e-01 2.025231570005416870e-01 3.978509008884429932e-01 -2.793380022048950195e-01 -2.696450240910053253e-02 -2.768440637737512589e-03 9.725958108901977539e-02 2.652429342269897461e-01 -6.539649516344070435e-02 2.978109419345855713e-01 -1.979745179414749146e-01 -8.362300693988800049e-02 1.792208701372146606e-01 -2.431261390447616577e-01 -3.157114386558532715e-01 -6.953835487365722656e-02 -2.354798018932342529e-01 8.235549181699752808e-02 -1.201340630650520325e-01 -4.008874297142028809e-02 -1.344779282808303833e-01 -4.448729380965232849e-02 4.617363587021827698e-02 -5.783444270491600037e-02 -1.922940760850906372e-01 -1.125160753726959229e-01 -1.054651290178298950e-01 1.275552809238433838e-01 2.011183649301528931e-01 1.499167829751968384e-01 -1.649979054927825928e-01
1.368935555219650269e-01 1.283378303050994873e-01 1.983678340911865234e-01 -1.284800320863723755e-01 -2.172978818416595459e-01 4.317001998424530029e-02 1.628305297344923019e-03 3.073455989360809326e-01 -1.374343782663345337e-01 -6.624986976385116577e-02 -5.929557234048843384e-02 -4.289968684315681458e-02 -1.484788954257965088e-01 -4.661644622683525085e-02 -1.368485391139984131e-01 -2.189861088991165161e-01 -4.200916290283203125e-01 -8.772608637809753418e-02 8.912358433008193970e-02 1.598803699016571045e-01 1.079525277018547058e-01 -9.563618153333663940e-02 1.634805202484130859e-01 1.697727292776107788e-01 -3.275624513626098633e-01 5.551882833242416382e-02 -1.360788196325302124e-01 -1.859743744134902954e-01 2.815205752849578857e-01 1.919347941875457764e-01 1.503779590129852295e-01 -2.227905243635177612e-01
9.880544990301132202e-02 1.658829748630523682e-01 6.505347788333892822e-02 1.717138290405273438e-01 -1.946848630905151367e-02 1.257791370153427124e-01 -1.533720344305038452e-01 8.222374320030212402e-02 -1.077868416905403137e-01 1.148607507348060608e-01 3.639425337314605713e-01 6.516377627849578857e-02 1.654487550258636475e-01 1.289410591125488281e-01 -9.747095406055450439e-02 -5.807729810476303101e-02 -7.920611649751663208e-02 -5.656063556671142578e-01 -9.011412411928176880e-02 -3.680008649826049805e-02 1.659784764051437378e-01 -3.300010859966278076e-01 1.559575796127319336e-01 2.215728396549820900e-03 -7.048194855451583862e-02 -2.085817605257034302e-01 5.389931797981262207e-02 -7.040451467037200928e-02 1.483688801527023315e-01 1.439222842454910278e-01 7.624395191669464111e-02 -2.506456971168518066e-01
1.205438673496246338e-01 6.093907356262207031e-02 2.909514904022216797e-01 -9.698231518268585205e-02 3.398475050926208496e-02 1.119418889284133911e-01 1.785804331302642822e-01 -4.126844555139541626e-02 1.593082845211029053e-01 -4.815509319305419922e-01 1.131924763321876526e-01 -1.933724135160446167e-01 9.628137946128845215e-02 2.144031226634979248e-01 1.379469335079193115e-01 -1.178504526615142822e-01 -2.799343168735504150e-01 -3.052366971969604492e-01 1.418317109346389771e-01 1.193999350070953369e-01 -4.521948844194412231e-02 -3.416616469621658325e-02 -2.207938730716705322e-01 1.786661893129348755e-01 -2.157476693391799927e-01 2.969880588352680206e-02 -5.286645889282226562e-02 2.249567303806543350e-03 -1.380605399608612061e-01 1.748301833868026733e-01 -1.348775178194046021e-01 -1.922191232442855835e-01
-5.109725892543792725e-02 -4.793477803468704224e-02 2.306290715932846069e-01 -3.919824585318565369e-02 -1.503567397594451904e-01 -7.676453888416290283e-02 6.029216200113296509e-02 -2.194834053516387939e-01 -1.847431361675262451e-01 7.165288925170898438e-02 2.529365941882133484e-02 -2.379700392484664917e-01 -1.013345494866371155e-01 -4.764657840132713318e-02 4.798448830842971802e-02 -1.757380515336990356e-01 -2.782275080680847168e-01 -3.706276118755340576e-01 -3.367752954363822937e-02 9.255110472440719604e-02 1.651271805167198181e-02 -3.549328148365020752e-01 2.162511646747589111e-01 3.615252301096916199e-02 -2.009949833154678345e-01 -3.509736433625221252e-02 -4.652142897248268127e-02 -5.793020874261856079e-02 4.890502989292144775e-01 -1.515441853553056717e-02 -7.561429589986801147e-02 1.635017096996307373e-01
-8.793313801288604736e-02 -9.589925408363342285e-02 1.928115189075469971e-01 -1.868792064487934113e-02 -8.084354549646377563e-02 1.871656328439712524e-01 -1.485890746116638184e-01 1.466199010610580444e-01 -1.242089644074440002e-01 2.021437585353851318e-01 4.307804256677627563e-02 -1.794237792491912842e-01 -5.905193462967872620e-02 1.685409694910049438e-01 -7.282083481550216675e-02 7.786203920841217041e-02 -3.601401150226593018e-01 -3.931802213191986084e-01 1.660853177309036255e-01 2.474493905901908875e-02 1.298997849225997925e-01 -9.740049391984939575e-02 2.591222822666168213e-01 1.904419660568237305e-01 -4.650484770536422729e-02 -1.017922088503837585e-01 8.343740552663803101e-02 -1.380892693996429443e-01 3.212532997131347656e-01 3.135606646537780762e-01 1.675658077001571655e-01 -1.280119568109512329e-01
2.327363193035125732e-01 3.150926902890205383e-02 1.663634479045867920e-01 -7.860676199197769165e-02 -9.218931943178176880e-02 3.461809754371643066e-01 1.693944931030273438e-01 -1.489458829164505005e-01 -3.930329903960227966e-02 -2.870769798755645752e-01 4.509465303272008896e-03 -1.383525580167770386e-01 -7.872597873210906982e-02 3.294818997383117676e-01 1.902368813753128052e-01 -1.013863608241081238e-01 -8.313332684338092804e-03 -2.892369925975799561e-01 4.357049241662025452e-02 -6.231481581926345825e-02 -3.908881917595863342e-02 -2.724146544933319092e-01 -1.562406122684478760e-01 -3.432501479983329773e-02 -1.805575042963027954e-01 -4.539437964558601379e-02 1.647806465625762939e-01 -1.468690931797027588e-01 2.989801764488220215e-01 -2.590653002262115479e-01 9.314103424549102783e-02 1.673939377069473267e-01
-3.354948759078979492e-02 -1.589936316013336182e-01 1.189462095499038696e-01 1.738574653863906860e-01 -1.012238785624504089e-01 1.940914392471313477e-01 2.392084002494812012e-01 -1.050890702754259109e-02 -2.377248369157314301e-02 -1.376340389251708984e-01 5.176762863993644714e-02 -7.668723165988922119e-02 -1.835473328828811646e-01 3.363143652677536011e-02 -9.706351161003112793e-02 -1.040610894560813904e-01 -3.846165537834167480e-01 -4.150335490703582764e-01 3.421740531921386719e-01 -1.692870818078517914e-02 1.322185099124908447e-01 -1.026921048760414124e-01 3.490245044231414795e-01 1.043547019362449646e-01 -2.617950439453125000e-01 5.041440948843955994e-03 5.149741470813751221e-02 -3.997667878866195679e-02 3.465355932712554932e-02 2.453635483980178833e-01 -5.502305459231138229e-03 9.109195321798324585e-02
1.609205007553100586e-01 2.558324337005615234e-01 1.636161059141159058e-01 -6.046349555253982544e-02 -1.550598293542861938e-01 1.383763551712036133e-01 8.842649310827255249e-02 -3.137241303920745850e-01 9.466087818145751953e-02 -4.495094716548919678e-01 1.591089069843292236e-01 -1.562757343053817749e-01 1.721124798059463501e-01 1.760666072368621826e-01 2.311426848173141479e-01 -1.161258444190025330e-01 -3.395253717899322510e-01 -1.627572625875473022e-01 -2.054943516850471497e-02 1.581664681434631348e-01 -2.308837473392486572e-01 -8.384671993553638458e-03 1.159578338265419006e-01 -4.771445319056510925e-02 -1.245106309652328491e-01 1.051435470581054688e-01 -3.664391860365867615e-02 4.130785167217254639e-02 1.882754564285278320e-01 9.938196279108524323e-03 3.744517266750335693e-02 -1.940121352672576904e-01
-1.368007808923721313e-01 -9.564692527055740356e-02 -1.923776231706142426e-02 7.494947314262390137e-02 8.500620722770690918e-02 1.948365867137908936e-01 8.112843334674835205e-02 -1.172376275062561035e-01 -1.799718141555786133e-01 -2.822192758321762085e-02 -3.276998102664947510e-01 -2.401377111673355103e-01 -1.052902787923812866e-01 -2.723515592515468597e-02 -4.022210091352462769e-02 -2.692040503025054932e-01 -3.087153434753417969e-01 -3.944912850856781006e-01 1.106211449950933456e-02 1.026362255215644836e-01 -2.004945278167724609e-01 -6.243369728326797485e-02 2.751425206661224365e-01 1.007193233817815781e-02 -2.058278620243072510e-01 -1.346917450428009033e-01 6.615177262574434280e-04 -3.092194497585296631e-01 2.135514169931411743e-01 -2.919117361307144165e-02 1.712581813335418701e-01 5.553272366523742676e-02
5.174554139375686646e-02 1.655693203210830688e-01 3.462344110012054443e-01 -8.309452235698699951e-02 -2.665839493274688721e-01 -1.095237582921981812e-01 -8.535990491509437561e-03 6.723724305629730225e-02 2.183823473751544952e-02 6.842136383056640625e-02 4.522658288478851318e-01 -2.235945612192153931e-01 -1.546858102083206177e-01 2.123897224664688110e-01 -1.373151987791061401e-01 8.654083311557769775e-02 -1.993521153926849365e-01 -3.845085203647613525e-01 7.276006788015365601e-02 -8.717375248670578003e-02 1.161025315523147583e-01 -9.328992664813995361e-02 -7.005863636732101440e-02 -1.996888816356658936e-01 5.209428444504737854e-02 -3.308308124542236328e-01 8.147620409727096558e-02 2.433818578720092773e-02 2.628106623888015747e-02 5.908271297812461853e-02 7.488866150379180908e-02 6.131473556160926819e-02
-1.371684074401855469e-01 1.722682863473892212e-01 1.161520034074783325e-01 9.765741229057312012e-02 -1.956641674041748047e-01 1.381993293762207031e-01 -2.290350943803787231e-02 -2.018956094980239868e-01 -9.521080553531646729e-02 -2.757278680801391602e-01 1.855803728103637695e-01 3.265213072299957275e-01 -2.088177949190139771e-01 1.275461167097091675e-01 9.229130297899246216e-02 1.225006058812141418e-01 -7.293114811182022095e-02 -3.052683174610137939e-01 2.571982443332672119e-01 2.106457203626632690e-01 -2.025830596685409546e-01 3.058513998985290527e-02 -9.947296231985092163e-02 -5.726988241076469421e-02 -2.399882078170776367e-01 -7.721466477960348129e-03 6.737394630908966064e-02 -2.021070718765258789e-01 2.810775935649871826e-01 1.284985244274139404e-01 1.536828279495239258e-01 -1.841477602720260620e-01
1.001348346471786499e-01 -9.783725440502166748e-02 2.958932518959045410e-02 -6.615907698869705200e-02 -4.347511380910873413e-02 2.398142963647842407e-01 -2.069498300552368164e-01 -3.167980117723345757e-03 -5.231100600212812424e-03 -2.518070489168167114e-02 3.737295567989349365e-01 2.149623036384582520e-01 -1.732531189918518066e-01 -5.184956267476081848e-02 -1.458884682506322861e-03 -5.839183554053306580e-02 -4.910237491130828857e-01 -3.346722573041915894e-02 -2.314442209899425507e-02 -2.240927144885063171e-02 -2.866591885685920715e-02 -2.804296016693115234e-01 -2.163195051252841949e-02 -1.473094075918197632e-01 2.149985432624816895e-01 -2.367716282606124878e-01 -1.071587800979614258e-01 -3.709111362695693970e-02 3.299212157726287842e-01 1.279963701963424683e-01 1.933086514472961426e-01 -1.661696135997772217e-01
-5.779879540205001831e-02 -2.174884676933288574e-01 1.785977929830551147e-01 1.769200712442398071e-01 -2.346552461385726929e-01 6.875023245811462402e-02 3.355373442173004150e-01 -5.824450403451919556e-02 -4.328148439526557922e-02 -2.062156796455383301e-01 6.495214998722076416e-02 -1.134213954210281372e-01 -1.493679881095886230e-01 -6.932093203067779541e-02 1.168063357472419739e-01 -3.398247957229614258e-01 -2.453454285860061646e-01 -3.889080286026000977e-01 5.533171817660331726e-02 5.584250390529632568e-02 3.789863288402557373e-01 -8.250183612108230591e-02 1.193138137459754944e-01 1.269781291484832764e-01 3.014497086405754089e-02 1.560857146978378296e-01 -1.955194026231765747e-01 -6.863510608673095703e-02 8.222772181034088135e-02 -3.336773067712783813e-02 8.212062716484069824e-02 -1.068725138902664185e-01
-2.062815800309181213e-02 3.133608996868133545e-01 3.155746161937713623e-01 1.048716530203819275e-02 -2.051038891077041626e-01 1.175237447023391724e-01 1.346156299114227295e-01 -2.550718784332275391e-01 -9.056062251329421997e-02 -2.031982541084289551e-01 1.401309296488761902e-02 -9.887002408504486084e-02 4.789269994944334030e-03 1.815692484378814697e-01 -2.320835292339324951e-01 1.302421540021896362e-01 -2.394070774316787720e-01 -4.496652483940124512e-01 -9.569740295410156250e-02 1.011717170476913452e-01 -9.299021214246749878e-02 1.251898854970932007e-01 1.129522025585174561e-01 1.473531275987625122e-01 -1.306252479553222656e-01 4.993932787328958511e-03 -2.143488228321075439e-01 1.304174959659576416e-01 2.084086388349533081e-01 -3.853088244795799255e-02 1.083668842911720276e-01 1.579164862632751465e-01
-1.834072917699813843e-02 1.081223338842391968e-01 -1.308425143361091614e-02 2.171135134994983673e-02 -1.039554029703140259e-01 1.797328442335128784e-01 2.226148694753646851e-01 -1.734019964933395386e-01 1.233550384640693665e-01 -1.309847086668014526e-01 7.364063058048486710e-03 -2.051201462745666504e-01 2.029939442873001099e-01 1.738598346710205078e-01 1.154343709349632263e-01 -7.953823357820510864e-02 -1.404177248477935791e-01 -1.701592803001403809e-01 -4.633900895714759827e-02 -2.128814114257693291e-03 -1.350177526473999023e-01 6.017073243856430054e-02 4.228982701897621155e-02 -2.351283431053161621e-01 -4.137840867042541504e-02 -3.938254117965698242e-01 -1.716100126504898071e-01 -1.915895044803619385e-01 5.358962416648864746e-01 -1.218086555600166321e-01 1.844606995582580566e-01 -1.012162864208221436e-01
3.790999576449394226e-02 1.306841820478439331e-01 -1.291748285293579102e-01 6.298427283763885498e-02 -2.379037141799926758e-01 1.854441016912460327e-01 -8.124894462525844574e-03 -1.255026459693908691e-01 -4.533241689205169678e-02 -2.219922095537185669e-02 -2.745529115200042725e-01 -2.277889996767044067e-01 1.413274556398391724e-01 1.243174597620964050e-01 -1.767324358224868774e-01 -3.054144047200679779e-02 1.644224226474761963e-01 -3.110705018043518066e-01 1.889410465955734253e-01 -1.373661458492279053e-01 -4.369449988007545471e-02 -2.167605906724929810e-01 -1.411583423614501953e-01 -7.810045033693313599e-02 -8.444131910800933838e-02 -1.180669143795967102e-01 -1.839353740215301514e-01 -3.594551980495452881e-02 4.824319779872894287e-01 2.156361490488052368e-01 -2.090947516262531281e-02 -2.597264349460601807e-01
-2.009720355272293091e-01 -2.676218003034591675e-02 -1.566749513149261475e-01 2.134353667497634888e-01 -1.799421012401580811e-01 -1.028600707650184631e-01 1.098310053348541260e-01 -7.656012475490570068e-02 1.059244573116302490e-01 -2.249270677566528320e-01 5.654779076576232910e-02 -5.672473087906837463e-02 -4.883255809545516968e-02 3.591312468051910400e-01 7.341536879539489746e-02 -2.152109295129776001e-01 -2.635613381862640381e-01 -3.586441650986671448e-02 -5.817336589097976685e-02 -6.113607063889503479e-02 3.044148087501525879e-01 -9.321272373199462891e-02 -3.236050158739089966e-02 -6.629725545644760132e-02 -2.816228382289409637e-02 -3.350216746330261230e-01 -2.468214333057403564e-01 -3.042437136173248291e-01 3.828722238540649414e-02 3.147838637232780457e-02 2.347557991743087769e-02 -3.498829007148742676e-01
2.458837628364562988e-01 7.726564258337020874e-02 1.199698001146316528e-01 1.486970782279968262e-01 -9.145857766270637512e-03 -3.106600232422351837e-02 -5.686645209789276123e-02 2.027919441461563110e-01 2.324924170970916748e-01 -1.152386888861656189e-01 -3.154881671071052551e-02 -1.343546211719512939e-01 -1.977500468492507935e-01 -8.098374307155609131e-02 -7.587595283985137939e-02 -1.616594642400741577e-01 -4.705195724964141846e-01 -1.389013826847076416e-01 -2.261091768741607666e-01 9.965451806783676147e-02 6.960351020097732544e-02 -5.387875810265541077e-02 3.804478421807289124e-02 6.370513886213302612e-02 -2.822106480598449707e-01 1.543405205011367798e-01 3.213986754417419434e-03 -3.578270375728607178e-01 3.108895719051361084e-01 -4.798251390457153320e-02 7.525655627250671387e-02 -1.913185268640518188e-01
3.218121081590652466e-02 1.569139808416366577e-01 2.370283305644989014e-01 1.156398653984069824e-01 -8.804064244031906128e-02 1.281783878803253174e-01 4.078276157379150391e-01 -6.106974929571151733e-02 -2.246470898389816284e-01 -1.984162330627441406e-01 2.967906594276428223e-01 1.284801494330167770e-02 -3.606197610497474670e-02 1.731702834367752075e-01 -3.142766654491424561e-01 -9.617256000638008118e-03 -6.514346599578857422e-02 -3.252422511577606201e-01 -3.787920996546745300e-02 -8.310194313526153564e-02 -8.284398168325424194e-02 1.639204621315002441e-01 4.823747649788856506e-02 -1.741554141044616699e-01 2.839181199669837952e-02 -2.735971212387084961e-01 -7.851166278123855591e-02 -6.323267519474029541e-02 3.311491608619689941e-01 1.015761271119117737e-01 -8.804350160062313080e-03 1.080837398767471313e-01
-9.738314896821975708e-03 5.704186856746673584e-02 3.925412893295288086e-02 1.527864784002304077e-01 -2.891783416271209717e-01 1.406771540641784668e-01 -7.193833589553833008e-02 -5.502089858055114746e-02 1.045718602836132050e-02 -1.931495666503906250e-01 1.882829666137695312e-01 -1.683243513107299805e-01 -8.390026539564132690e-02 -1.661929488182067871e-02 -1.145911514759063721e-01 -4.370799958705902100e-01 -1.674884110689163208e-01 -1.876045614480972290e-01 1.155314743518829346e-01 -2.659344375133514404e-01 -9.619066864252090454e-02 -4.121398553252220154e-02 -4.102342645637691021e-04 -2.004738748073577881e-01 1.767517626285552979e-01 1.223575696349143982e-01 1.598539575934410095e-02 2.259442396461963654e-02 5.094332695007324219e-01 -1.070136763155460358e-02 3.860051184892654419e-02 2.022417634725570679e-01
-1.501233130693435669e-01 -1.580662131309509277e-01 9.152600169181823730e-02 3.660148382186889648e-02 -2.132640220224857330e-02 1.023709028959274292e-01 4.144117608666419983e-02 -2.270821481943130493e-01 6.953942775726318359e-02 -1.266866326332092285e-01 -1.329280138015747070e-01 7.999610900878906250e-02 -2.289924919605255127e-01 7.191113382577896118e-02 1.029154360294342041e-01 -1.095343455672264099e-01 -2.639234662055969238e-01 -3.446885645389556885e-01 2.511143088340759277e-01 2.650640010833740234e-01 3.900927901268005371e-01 -1.084237769246101379e-01 -1.210848242044448853e-01 1.621948182582855225e-01 -1.082996502518653870e-01 3.660425171256065369e-02 -5.271632224321365356e-02 -3.361051082611083984e-01 2.311591804027557373e-01 -1.833583265542984009e-01 2.446384914219379425e-02 -1.012082323431968689e-01
-1.155209634453058243e-02 -6.635795533657073975e-02 2.998885810375213623e-01 1.798280328512191772e-01 3.050415031611919403e-02 1.123423501849174500e-01 -6.581460125744342804e-03 7.708290219306945801e-02 -8.670747280120849609e-02 4.464174807071685791e-02 -7.953921705484390259e-02 -1.074396818876266479e-01 -7.789550721645355225e-02 3.294609189033508301e-01 -1.562054604291915894e-01 7.236056774854660034e-02 -5.162231326103210449e-01 -1.801077872514724731e-01 3.276748657226562500e-01 2.884330227971076965e-02 1.191254407167434692e-01 3.423601761460304260e-02 -1.231562644243240356e-01 8.001007139682769775e-02 -1.444225013256072998e-01 -3.947035968303680420e-02 1.611773818731307983e-01 3.065506555140018463e-02 4.209302365779876709e-01 1.052397713065147400e-01 1.870979927480220795e-02 4.981742706149816513e-03
2.452395260334014893e-01 5.861695483326911926e-02 2.013244330883026123e-01 1.692263484001159668e-01 -1.826155334711074829e-01 -2.304933816194534302e-01 2.234095185995101929e-01 -7.665495574474334717e-02 -1.120360493659973145e-01 -2.661969661712646484e-01 -1.434032917022705078e-01 -1.641111373901367188e-01 -1.865101158618927002e-01 -1.509271468967199326e-02 -7.488220464438199997e-03 -1.779985129833221436e-01 -4.839299619197845459e-02 -2.669686973094940186e-01 -1.578081212937831879e-02 2.350176498293876648e-02 -1.048853807151317596e-02 -2.802461385726928711e-01 1.397077739238739014e-01 -2.273763865232467651e-01 -3.091833591461181641e-01 -3.841187432408332825e-02 1.217312067747116089e-01 -3.069273829460144043e-01 -2.440617978572845459e-02 7.818090170621871948e-02 1.026159897446632385e-01 -2.823357284069061279e-01
1.522900909185409546e-01 1.995929330587387085e-01 5.316070839762687683e-02 1.512886285781860352e-01 -1.422283500432968140e-01 -1.527924323454499245e-03 2.159761637449264526e-02 -3.071283996105194092e-01 -1.992944478988647461e-01 -1.725809723138809204e-01 3.839984908699989319e-02 -3.356899619102478027e-01 -1.756605878472328186e-02 -9.012921899557113647e-02 4.170094057917594910e-02 -2.512531280517578125e-01 -2.606441676616668701e-01 -1.885748207569122314e-01 2.939776480197906494e-01 2.477180212736129761e-01 -7.363688945770263672e-02 -5.747294053435325623e-02 -2.962413802742958069e-02 2.247665524482727051e-01 1.372027695178985596e-01 5.809397622942924500e-02 1.815376430749893188e-01 -1.213284507393836975e-01 1.157921999692916870e-01 1.224446147680282593e-01 8.420989662408828735e-02 -3.499898910522460938e-01
4.823241010308265686e-02 1.519929617643356323e-01 -2.457556575536727905e-01 -4.101353988517075777e-04 -9.779803454875946045e-02 1.649536192417144775e-01 7.093006279319524765e-03 1.136660762131214142e-02 4.007618874311447144e-02 -2.790414988994598389e-01 1.756595373153686523e-01 -1.992616057395935059e-01 2.283493131399154663e-01 8.108372241258621216e-02 2.541682496666908264e-02 -8.150979876518249512e-02 -3.270400762557983398e-01 -2.116520330309867859e-02 1.380378305912017822e-01 -1.340465154498815536e-02 5.631260573863983154e-02 -3.637718781828880310e-02 8.327993750572204590e-02 -7.443673908710479736e-02 -4.675043374300003052e-02 -4.947097897529602051e-01 -2.116352319717407227e-02 -1.363800000399351120e-02 4.704054594039916992e-01 -1.360439229756593704e-02 1.315742731094360352e-01 -1.767461299896240234e-01
-8.886972814798355103e-02 9.020741283893585205e-02 2.901355028152465820e-01 1.127948239445686340e-01 6.347190588712692261e-02 5.702688544988632202e-02 6.583612412214279175e-02 2.556283473968505859e-01 9.826578944921493530e-02 -1.762060970067977905e-01 -7.549063861370086670e-02 -3.717358410358428955e-01 -2.588436007499694824e-01 7.919531315565109253e-03 -1.614266335964202881e-01 -1.491051316261291504e-01 -3.930391371250152588e-01 -1.481016427278518677e-01 1.260853856801986694e-01 -2.141177654266357422e-01 -1.107996329665184021e-01 -4.142828658223152161e-02 -5.337724089622497559e-02 2.021995186805725098e-01 -2.271564006805419922e-01 2.152614444494247437e-01 1.124104559421539307e-01 -1.078855171799659729e-01 1.860584616661071777e-01 1.463136374950408936e-01 -1.139965723268687725e-03 -1.898252516984939575e-01
-6.430900190025568008e-03 -4.597384482622146606e-02 3.369233906269073486e-01 2.711137831211090088e-01 -3.211989998817443848e-02 8.991492539644241333e-02 -5.125557258725166321e-02 -7.870101928710937500e-02 2.047354541718959808e-02 5.900086089968681335e-02 2.593882083892822266e-01 -7.682277262210845947e-02 -1.976573653519153595e-02 1.934943795204162598e-01 -2.889613062143325806e-02 5.991710815578699112e-03 -4.815240204334259033e-01 -6.469602882862091064e-02 1.451213061809539795e-01 -1.426795125007629395e-01 -1.011244803667068481e-01 -4.960641637444496155e-02 1.819507181644439697e-01 2.226029187440872192e-01 -1.908237189054489136e-01 -8.478882908821105957e-02 1.153252795338630676e-01 -5.906057730317115784e-02 4.467860460281372070e-01 1.560437232255935669e-01 -6.947756558656692505e-02 -1.228924468159675598e-01
-1.859480738639831543e-01 2.401668950915336609e-02 5.033522099256515503e-02 -2.679257839918136597e-02 -5.774536728858947754e-02 4.658476412296295166e-01 3.254829673096537590e-03 3.471491113305091858e-02 -3.942694514989852905e-02 -2.936250567436218262e-01 1.573880165815353394e-01 -3.393257211428135633e-04 -1.236658394336700439e-01 1.208883672952651978e-01 2.295094877481460571e-01 1.008736789226531982e-01 -6.565676629543304443e-02 -1.735643893480300903e-01 1.696811616420745850e-01 -3.155813217163085938e-01 1.209188625216484070e-01 -3.532484173774719238e-01 1.601141989231109619e-01 -1.255698949098587036e-01 -1.685138493776321411e-01 -3.354091569781303406e-02 6.740297656506299973e-03 2.793435007333755493e-02 3.234804868698120117e-01 1.331041306257247925e-01 1.618270725011825562e-01 -1.105049476027488708e-01
-1.025858223438262939e-01 -3.361674398183822632e-02 8.320903033018112183e-02 2.106599658727645874e-01 -7.571709156036376953e-02 1.079646348953247070e-01 6.765454262495040894e-02 -2.132362918928265572e-03 3.472084924578666687e-02 1.631183624267578125e-01 -7.904723286628723145e-02 -3.542594313621520996e-01 4.610353335738182068e-02 8.954773098230361938e-02 -1.831868886947631836e-01 -3.372194170951843262e-01 -1.921724826097488403e-01 -2.102731764316558838e-01 -1.874021142721176147e-01 6.244025751948356628e-02 -3.162607317790389061e-04 -1.607527136802673340e-01 -3.698161840438842773e-01 -2.411905676126480103e-01 -1.656886003911495209e-02 -1.451743096113204956e-01 -9.409052133560180664e-02 -3.340708017349243164e-01 1.588115692138671875e-01 -7.666854560375213623e-02 1.071526706218719482e-01 -2.697485387325286865e-01
-5.278392881155014038e-02 3.309229388833045959e-02 1.135165914893150330e-01 -1.036536097526550293e-01 -2.075117230415344238e-01 2.249130047857761383e-03 -1.908264160156250000e-01 -3.263827785849571228e-02 -6.955729424953460693e-02 -4.903533160686492920e-01 6.111352890729904175e-02 -1.689732372760772705e-01 -1.747398525476455688e-01 -7.048156857490539551e-02 2.036195397377014160e-01 1.237351447343826294e-01 -2.592560350894927979e-01 -2.967483997344970703e-01 3.027100563049316406e-01 7.850953191518783569e-02 -1.055652946233749390e-01 1.001160591840744019e-01 -1.454225927591323853e-01 -1.203031465411186218e-02 -3.226827979087829590e-01 -1.601603627204895020e-02 -1.550755053758621216e-01 -6.493453681468963623e-02 2.234784513711929321e-02 7.650950551033020020e-02 7.208886742591857910e-02 -2.870060205459594727e-01
-1.635740399360656738e-01 1.029813885688781738e-01 6.965902447700500488e-02 7.158880680799484253e-02 -5.656100437045097351e-02 6.277142465114593506e-02 -2.744256258010864258e-01 3.962739557027816772e-02 1.399988979101181030e-01 -4.418883323669433594e-01 1.441446840763092041e-01 5.933331698179244995e-02 -7.239188253879547119e-02 6.896339356899261475e-02 6.205011159181594849e-03 -2.828759849071502686e-01 -5.747209861874580383e-02 -3.218831419944763184e-01 1.921988837420940399e-02 -2.757688164710998535e-01 1.848977431654930115e-02 1.155616641044616699e-01 5.017276108264923096e-02 -8.940280973911285400e-02 2.266698181629180908e-01 1.130684539675712585e-01 5.029033496975898743e-02 -1.797880083322525024e-01 4.695222973823547363e-01 7.925829291343688965e-02 4.043401032686233521e-02 6.711477786302566528e-02
2.792309410870075226e-02 9.059122204780578613e-02 2.820526622235774994e-02 -5.987113714218139648e-02 -3.929667174816131592e-01 1.684517860412597656e-01 -7.138280570507049561e-02 4.871403053402900696e-02 3.804497048258781433e-02 -2.338854372501373291e-01 8.599606901407241821e-02 -3.816884383559226990e-02 3.958805501461029053e-01 1.728906482458114624e-01 -3.673349320888519287e-01 -2.067087441682815552e-01 -6.686738133430480957e-02 -2.225449532270431519e-01 8.336997777223587036e-02 -1.304492205381393433e-01 1.136825382709503174e-01 -7.134629786014556885e-02 -2.373863942921161652e-03 1.543261259794235229e-01 1.277196556329727173e-01 -4.435928910970687866e-02 -4.438646137714385986e-02 1.674071140587329865e-02 4.408510029315948486e-01 -1.646135002374649048e-01 5.130496248602867126e-02 -5.174017697572708130e-02
-4.977220296859741211e-02 -8.645600080490112305e-02 1.112754791975021362e-01 -1.597857177257537842e-01 -1.939042508602142334e-01 -1.515484154224395752e-01 -1.272056251764297485e-01 7.305349409580230713e-02 -2.046395391225814819e-01 -1.760919541120529175e-01 2.856582999229431152e-01 1.672946363687515259e-01 -2.055410742759704590e-01 1.686951369047164917e-01 -2.997277490794658661e-02 -2.435673475265502930e-01 -4.604366123676300049e-01 -2.549557248130440712e-03 1.917137503623962402e-01 -1.018562316894531250e-01 3.711213544011116028e-02 6.720016151666641235e-02 8.415812626481056213e-03 -1.223540380597114563e-01 2.105617672204971313e-01 -9.493736177682876587e-02 4.019993916153907776e-02 -1.808213889598846436e-01 3.912896811962127686e-01 -3.576470911502838135e-02 1.725378260016441345e-02 -1.850139349699020386e-01
8.402090519666671753e-02 -9.732970595359802246e-02 -1.357410848140716553e-01 -8.516588062047958374e-02 -3.651916980743408203e-02 6.146059930324554443e-02 -2.177598923444747925e-01 -6.984246522188186646e-02 -2.054573297500610352e-01 -2.362123131752014160e-01 -1.026293635368347168e-01 -4.538993816822767258e-03 -6.306561082601547241e-02 -2.301667779684066772e-01 1.994466930627822876e-01 -1.760810911655426025e-01 -3.785362541675567627e-01 -3.020637035369873047e-01 6.089409440755844116e-02 1.577420532703399658e-01 4.949783906340599060e-02 2.005244940519332886e-01 5.815654993057250977e-02 -1.142752692103385925e-01 2.977177686989307404e-02 -3.389573097229003906e-01 -1.298850029706954956e-01 -1.680122315883636475e-02 3.227871060371398926e-01 2.009994536638259888e-01 2.200689017772674561e-01 -1.261069476604461670e-01
1.871716827154159546e-01 3.397710993885993958e-02 1.166996806859970093e-01 -7.929824292659759521e-02 -2.167297899723052979e-01 -8.752819150686264038e-02 -7.007467746734619141e-02 1.939716637134552002e-01 -4.941300302743911743e-02 8.016448467969894409e-02 -7.977605611085891724e-02 2.736782841384410858e-02 -1.110311672091484070e-01 2.425372414290904999e-02 -2.016204893589019775e-01 -1.269577592611312866e-01 -4.667496979236602783e-01 -2.447846084833145142e-01 1.495034396648406982e-01 3.688713163137435913e-02 1.555180400609970093e-01 -1.965210139751434326e-01 1.860889494419097900e-01 -9.060832113027572632e-02 -2.531140744686126709e-01 7.007259130477905273e-02 -7.807613164186477661e-02 -2.296495735645294189e-01 2.926602959632873535e-01 1.971970796585083008e-01 2.947540283203125000e-01 -1.212842315435409546e-01
-4.271208867430686951e-02 6.189843267202377319e-02 -1.095860600471496582e-01 2.228921800851821899e-01 9.409363567829132080e-02 5.961260944604873657e-02 8.099529892206192017e-02 -5.909519642591476440e-02 -1.837520748376846313e-01 -4.284005984663963318e-02 2.664129436016082764e-01 -1.023600772023200989e-01 -6.367450952529907227e-02 -2.243306785821914673e-01 2.104675471782684326e-01 -2.409827709197998047e-01 -2.280284017324447632e-01 -3.866314589977264404e-01 1.045149192214012146e-01 -1.157868206501007080e-01 -6.586422771215438843e-02 2.013569027185440063e-01 -3.161060437560081482e-02 2.441124618053436279e-02 -1.824565380811691284e-01 -4.297357052564620972e-02 -1.173986420035362244e-01 -1.808906532824039459e-02 3.790565431118011475e-01 3.242430686950683594e-01 2.245141416788101196e-01 -1.250342428684234619e-01
-1.229859590530395508e-01 2.389163970947265625e-01 -3.231025859713554382e-02 -6.089148297905921936e-02 -1.252918504178524017e-02 1.677394062280654907e-01 -2.511770464479923248e-02 -8.371659554541110992e-03 7.880534976720809937e-02 -3.191727995872497559e-01 -5.671893805265426636e-02 -1.406236588954925537e-01 -3.803858160972595215e-02 -4.257053881883621216e-02 2.298664897680282593e-01 2.856421656906604767e-02 -4.728097319602966309e-01 -3.284293115139007568e-01 8.634091168642044067e-02 7.287387549877166748e-02 -3.412520587444305420e-01 1.840639859437942505e-01 -2.097292058169841766e-02 -2.092398889362812042e-02 -2.992002367973327637e-01 -2.297852188348770142e-02 -1.395903229713439941e-01 -1.728195399045944214e-01 2.658667862415313721e-01 1.608174666762351990e-02 1.727319508790969849e-02 5.150149110704660416e-03
-5.722927674651145935e-02 6.442771106958389282e-02 -1.330731157213449478e-02 1.211501221405342221e-04 6.488922983407974243e-02 -3.729074448347091675e-02 2.757390439510345459e-01 -2.371466755867004395e-01 2.530178725719451904e-01 8.205770701169967651e-02 -2.761997096240520477e-02 -3.214761987328529358e-02 -1.842577755451202393e-01 4.089155793190002441e-01 5.476552620530128479e-02 -1.132109947502613068e-02 -2.310725003480911255e-01 -4.276835620403289795e-01 5.468972027301788330e-02 3.163447231054306030e-02 1.535672992467880249e-01 -4.721598327159881592e-02 -1.544894725084304810e-01 1.109482347965240479e-01 1.698568165302276611e-01 9.500788897275924683e-02 9.334371238946914673e-02 -2.612544000148773193e-01 2.801302969455718994e-01 2.464521676301956177e-01 1.105916723608970642e-01 -9.545440226793289185e-02
2.150657586753368378e-02 -5.896705016493797302e-02 -2.484257705509662628e-02 1.185771375894546509e-01 -2.924626767635345459e-01 8.773453533649444580e-02 -5.472960695624351501e-02 1.843144595623016357e-01 1.708178669214248657e-01 -1.463140249252319336e-01 6.236141175031661987e-02 -1.091416627168655396e-01 -2.745852768421173096e-01 2.822777926921844482e-01 -1.221861094236373901e-01 -2.164820581674575806e-01 9.238769114017486572e-02 -3.269872367382049561e-01 1.661002449691295624e-02 1.118061691522598267e-01 2.593806385993957520e-01 -1.920221932232379913e-02 -2.758511900901794434e-01 -1.113629117608070374e-01 -8.047540485858917236e-02 3.700835630297660828e-02 -9.653630666434764862e-03 -3.032697141170501709e-01 1.823866814374923706e-01 2.651598304510116577e-02 1.574673801660537720e-01 -3.533746302127838135e-01
-6.650041788816452026e-02 -1.023830175399780273e-01 1.468767225742340088e-01 -1.326435059309005737e-02 2.179252058267593384e-01 3.075112700462341309e-01 -8.280052244663238525e-02 -1.577634215354919434e-01 -5.807160586118698120e-02 1.922320574522018433e-02 3.222950398921966553e-01 -9.233278781175613403e-02 4.646531865000724792e-02 -1.921976059675216675e-01 -1.078518554568290710e-01 -1.965236663818359375e-01 -2.151843756437301636e-01 -1.481831222772598267e-01 -4.195711016654968262e-02 9.996408224105834961e-02 -2.847395651042461395e-02 -2.611385285854339600e-01 -3.892531991004943848e-01 -1.158714368939399719e-01 -4.981892183423042297e-02 1.120691373944282532e-01 7.122328132390975952e-02 -1.661822348833084106e-01 3.726271986961364746e-01 9.680093824863433838e-02 2.615616023540496826e-01 -7.564759999513626099e-02
-2.646578475832939148e-02 2.148186564445495605e-01 6.228164210915565491e-02 2.439036369323730469e-01 -2.687163949012756348e-01 -2.034431099891662598e-01 -1.058146473951637745e-03 4.820331186056137085e-02 9.746800363063812256e-02 -1.634097471833229065e-02 2.576205730438232422e-01 -1.417531669139862061e-01 -9.056963771581649780e-02 2.640810608863830566e-01 -2.790291607379913330e-01 -2.524466812610626221e-01 -1.012150645256042480e-01 -3.901757001876831055e-01 8.466596156358718872e-02 -2.325034588575363159e-01 -2.987743355333805084e-02 2.014109864830970764e-02 -3.060203194618225098e-01 6.058777496218681335e-02 -6.059231981635093689e-02 -1.149104759097099304e-01 -2.033601514995098114e-03 -8.559440821409225464e-02 1.571701914072036743e-01 2.460570335388183594e-01 5.446854978799819946e-02 -1.528377830982208252e-01
1.213088282383978367e-03 2.950319349765777588e-01 -3.440144471824169159e-03 1.751681789755821228e-02 -1.557627320289611816e-01 -1.024268846958875656e-02 -2.310182899236679077e-02 -4.949206020683050156e-03 1.112975254654884338e-01 -1.515669673681259155e-01 1.508581638336181641e-01 4.773060977458953857e-02 8.923254162073135376e-02 2.953033149242401123e-01 -1.382048577070236206e-01 -6.157267838716506958e-02 2.701852656900882721e-02 -5.487671494483947754e-01 -1.101343776099383831e-03 -1.667594909667968750e-01 2.861150801181793213e-01 -2.988812625408172607e-01 3.961620107293128967e-02 -7.856173068284988403e-02 1.541982498019933701e-02 -1.982548981904983521e-01 -2.217291668057441711e-02 -5.263769999146461487e-02 2.136959582567214966e-01 -2.156319916248321533e-01 -3.957210853695869446e-02 -2.531871199607849121e-01
1.305554807186126709e-01 1.468985974788665771e-01 1.456599384546279907e-01 7.762182503938674927e-02 1.064934208989143372e-01 -2.378129027783870697e-02 1.006622761487960815e-01 3.649662435054779053e-02 5.488560348749160767e-02 -3.192801773548126221e-01 -3.228677213191986084e-01 -1.459513902664184570e-01 -1.054941862821578979e-01 4.301187023520469666e-02 -1.133386977016925812e-02 7.157932966947555542e-02 -4.173122346401214600e-01 -1.888416409492492676e-01 -4.310046508908271790e-02 -1.531566530466079712e-01 -1.763862818479537964e-01 -2.126217074692249298e-02 -2.116845548152923584e-02 -2.364391088485717773e-02 -1.746020764112472534e-01 1.976325176656246185e-02 -1.520614475011825562e-01 -4.997745901346206665e-02 3.663112223148345947e-01 1.765235662460327148e-01 4.146450757980346680e-01 2.378393895924091339e-02
8.361677080392837524e-02 1.547643542289733887e-01 9.236152470111846924e-02 6.195731461048126221e-02 -5.004251003265380859e-02 5.639252811670303345e-02 1.139051690697669983e-01 9.097485244274139404e-02 -7.668946683406829834e-02 -3.716150224208831787e-01 -1.556031107902526855e-01 -1.663745264522731304e-03 -8.844906091690063477e-02 -1.193928942084312439e-01 -9.822716563940048218e-02 1.832116246223449707e-01 -3.757975399494171143e-01 -3.558909296989440918e-01 1.653632074594497681e-01 -2.167533785104751587e-01 -3.066318295896053314e-02 1.445646584033966064e-01 1.185755878686904907e-01 -1.460389643907546997e-01 -4.131910391151905060e-03 1.912888512015342712e-02 2.083643823862075806e-01 -2.493112236261367798e-01 1.909565627574920654e-01 2.439207881689071655e-01 -2.111462503671646118e-01 -2.243423163890838623e-01
-8.484978973865509033e-02 -2.153308689594268799e-01 -1.100658252835273743e-01 4.399862512946128845e-02 -2.592100799083709717e-01 4.572239816188812256e-01 6.796568632125854492e-02 -1.831782422959804535e-02 -1.129152625799179077e-01 -1.674445867538452148e-01 -1.414438616484403610e-02 1.323602646589279175e-01 2.003311365842819214e-02 1.716759949922561646e-01 4.337109252810478210e-02 -1.464275410398840904e-04 -3.111971914768218994e-01 -3.029200136661529541e-01 1.845146715641021729e-01 3.013623356819152832e-01 -9.740363061428070068e-02 9.469916671514511108e-02 1.628306806087493896e-01 -1.531042158603668213e-01 -2.102489955723285675e-02 -1.277372427284717560e-02 3.889288008213043213e-02 -9.483017027378082275e-03 3.364990055561065674e-01 1.367785781621932983e-01 1.011431366205215454e-01 -1.861869841814041138e-01
3.017546236515045166e-02 -4.116908460855484009e-02 2.150742150843143463e-02 -2.554334998130798340e-01 -7.841890305280685425e-02 3.171865344047546387e-01 4.455002769827842712e-02 -1.641600281000137329e-01 -2.228653617203235626e-02 -1.797517538070678711e-01 1.654967516660690308e-01 -9.493384510278701782e-03 -3.158815503120422363e-01 1.892424374818801880e-01 2.835257351398468018e-02 -1.062925383448600769e-01 -2.011082321405410767e-01 -3.294813334941864014e-01 -4.130949452519416809e-02 2.243179231882095337e-01 -6.688940525054931641e-02 -2.894645333290100098e-01 -3.433352708816528320e-02 -1.531773060560226440e-01 1.821830123662948608e-01 -1.483691483736038208e-01 3.255834877490997314e-01 -2.216887101531028748e-02 1.775649040937423706e-01 2.801970839500427246e-01 4.296026378870010376e-02 -2.223162539303302765e-02
5.873030424118041992e-02 3.949259594082832336e-02 9.905614890158176422e-03 7.708457112312316895e-02 -2.415801435708999634e-01 2.483992427587509155e-01 9.589531272649765015e-02 5.054555833339691162e-02 1.360490024089813232e-01 -1.705962568521499634e-01 6.054597347974777222e-02 1.164283826947212219e-01 -1.543648838996887207e-01 -8.867496997117996216e-02 5.840569362044334412e-02 -7.240702956914901733e-02 -3.483576774597167969e-01 -4.340762495994567871e-01 2.426438480615615845e-01 -3.739092126488685608e-02 4.405256807804107666e-01 6.479492411017417908e-03 -2.546499669551849365e-01 1.030317768454551697e-01 4.457958787679672241e-02 8.086860924959182739e-02 -3.354590013623237610e-02 1.666688472032546997e-01 1.734440773725509644e-01 2.076701670885086060e-01 1.572540728375315666e-03 4.120808839797973633e-02
1.481109708547592163e-01 2.131617075065150857e-04 1.362104266881942749e-01 8.886539191007614136e-02 -9.487690776586532593e-02 8.423534035682678223e-02 3.137964755296707153e-02 -5.659944936633110046e-02 -1.364989578723907471e-01 -2.805197834968566895e-01 -2.515352368354797363e-01 4.510942101478576660e-02 -1.192339360713958740e-01 5.782664939761161804e-02 3.198250196874141693e-03 -8.458144217729568481e-02 -1.316290050745010376e-01 -2.226001173257827759e-01 2.585896551609039307e-01 3.809422627091407776e-02 -8.052387833595275879e-02 -1.206758394837379456e-01 -1.326447278261184692e-01 2.102004438638687134e-01 -2.519249022006988525e-01 -2.672596275806427002e-01 3.454564213752746582e-01 -2.662912905216217041e-01 2.664444744586944580e-01 -3.363237380981445312e-01 9.471030533313751221e-02 -8.792310953140258789e-02
1.228961497545242310e-01 -8.769170381128787994e-03 1.290774047374725342e-01 2.435094416141510010e-01 -3.288642168045043945e-01 2.348687052726745605e-01 3.603333234786987305e-01 6.529647856950759888e-02 -1.544107333756983280e-03 -6.167815625667572021e-02 -1.944954507052898407e-02 -1.113851368427276611e-01 2.556097805500030518e-01 1.500591542571783066e-02 6.510042399168014526e-02 -4.048698022961616516e-02 -8.781035989522933960e-02 -1.963238567113876343e-01 -2.838990688323974609e-01 4.920326918363571167e-02 -1.159824952483177185e-01 2.050798572599887848e-02 -7.559433113783597946e-03 -1.638474315404891968e-01 -3.102889657020568848e-01 -2.287213206291198730e-01 5.441560968756675720e-02 -2.881925702095031738e-01 1.893151402473449707e-01 1.922118663787841797e-01 6.107439845800399780e-02 -2.055218517780303955e-01
-6.251122802495956421e-02 2.852769792079925537e-01 -6.780340522527694702e-02 1.569749265909194946e-01 -2.561885118484497070e-01 3.032262623310089111e-02 -1.380213946104049683e-01 -1.249752789735794067e-01 -1.428162455558776855e-01 -3.274184763431549072e-01 4.271663725376129150e-02 1.352246105670928955e-01 -1.941307187080383301e-01 2.718406915664672852e-01 6.729441136121749878e-02 -1.235673576593399048e-01 -2.102947831153869629e-01 -2.480306625366210938e-01 1.038613617420196533e-01 2.000288814306259155e-01 -3.506034314632415771e-01 -2.080727554857730865e-02 2.283800542354583740e-01 -1.884905993938446045e-01 -1.013594865798950195e-01 8.061832189559936523e-02 1.033215299248695374e-01 -9.921767562627792358e-02 2.714786231517791748e-01 1.643585972487926483e-02 -7.412010431289672852e-02 -1.442855894565582275e-01
1.012232452630996704e-01 3.138691186904907227e-01 -8.237072825431823730e-02 -4.457887634634971619e-02 -1.740548759698867798e-01 1.750406324863433838e-01 -2.858585119247436523e-02 -1.737667806446552277e-02 -9.627649188041687012e-02 -2.554675042629241943e-01 -1.785170137882232666e-01 1.164704039692878723e-01 -2.020271420478820801e-01 -3.065026104450225830e-01 5.907549709081649780e-02 -1.488070935010910034e-03 -5.053449869155883789e-01 -3.154191076755523682e-01 -6.018806248903274536e-02 -7.936883717775344849e-02 1.440114825963973999e-01 1.113025173544883728e-01 -2.430276712402701378e-03 -1.155879721045494080e-01 2.056237906217575073e-01 -2.271424084901809692e-01 -8.879243582487106323e-02 -4.610031098127365112e-02 1.910505741834640503e-01 -6.827314198017120361e-02 4.910434037446975708e-02 -5.883092060685157776e-02
-1.237269267439842224e-01 1.481707096099853516e-01 5.518552660942077637e-02 2.306582480669021606e-01 1.459776163101196289e-01 2.708512842655181885e-01 1.016590967774391174e-01 5.589700117707252502e-02 5.927092581987380981e-02 -1.925593614578247070e-01 9.393365681171417236e-02 -4.522763937711715698e-02 2.830955982208251953e-01 -3.607269376516342163e-02 1.420672982931137085e-01 -1.113684326410293579e-01 -3.044545948505401611e-01 -1.438667178153991699e-01 4.379598423838615417e-02 -1.665134429931640625e-01 -2.779805287718772888e-02 -3.405301645398139954e-02 -2.868604660034179688e-01 -1.597954630851745605e-01 -1.428781002759933472e-01 -2.347870767116546631e-01 9.812846034765243530e-02 -2.275533378124237061e-01 1.975382417440414429e-01 -7.556524872779846191e-02 3.200265169143676758e-01 -3.098060190677642822e-01
6.049240753054618835e-02 1.394663602113723755e-01 1.529718041419982910e-01 1.003869175910949707e-01 -2.222764343023300171e-01 -1.046219021081924438e-01 -1.761585623025894165e-01 6.390188634395599365e-02 1.652763336896896362e-01 -1.449599415063858032e-01 3.653476014733314514e-02 -2.640447616577148438e-01 8.266220986843109131e-02 1.538202762603759766e-01 -2.802173793315887451e-01 -3.706270754337310791e-01 -6.843972206115722656e-02 -2.309293746948242188e-01 1.315547078847885132e-01 -4.225878417491912842e-02 2.417855411767959595e-01 -2.916444540023803711e-01 5.146779119968414307e-02 -7.311031222343444824e-03 2.820756472647190094e-02 9.246271103620529175e-03 -1.731239557266235352e-01 -1.372794508934020996e-01 5.016251280903816223e-02 2.228990495204925537e-01 4.466784000396728516e-02 -3.936520814895629883e-01
-2.382341027259826660e-01 -1.267894059419631958e-01 2.035666406154632568e-01 2.121779173612594604e-01 -2.091371268033981323e-02 2.002876996994018555e-01 -1.045530363917350769e-01 -1.275266408920288086e-01 4.512408003211021423e-02 -9.098804742097854614e-02 -1.142710670828819275e-01 4.669660702347755432e-02 -2.373775541782379150e-01 1.349084377288818359e-01 1.168359667062759399e-01 6.620889157056808472e-02 -1.690878272056579590e-01 -2.441258877515792847e-01 -1.168170273303985596e-01 2.856115996837615967e-01 2.434626817703247070e-01 -1.946857124567031860e-01 -9.405904263257980347e-02 -2.773777246475219727e-01 1.206637397408485413e-01 -3.280315101146697998e-01 1.228816881775856018e-01 -5.702849850058555603e-02 3.555194735527038574e-01 7.732356339693069458e-02 -1.778213307261466980e-02 1.234942302107810974e-01
5.553532391786575317e-02 1.751605868339538574e-01 -5.365093052387237549e-02 -3.468594327569007874e-02 -1.122255548834800720e-01 1.855418980121612549e-01 -1.476824730634689331e-01 -2.101942338049411774e-02 -3.340464085340499878e-02 -3.805278837680816650e-01 -1.668211072683334351e-02 -5.096849054098129272e-03 -2.620725035667419434e-01 -1.205969750881195068e-01 -8.657244592905044556e-02 -2.929500937461853027e-01 -9.885741770267486572e-02 -4.412358403205871582e-01 -1.011485233902931213e-01 -1.394590437412261963e-01 2.030862262472510338e-03 -3.679822757840156555e-02 7.238759100437164307e-02 -8.888210868462920189e-04 -1.412687823176383972e-02 -3.759062290191650391e-01 5.244231596589088440e-02 2.161758989095687866e-01 5.914708226919174194e-02 -2.071827352046966553e-01 2.427881807088851929e-01 -1.817196756601333618e-01
9.482455253601074219e-02 8.992758393287658691e-02 2.352572679519653320e-01 3.460146114230155945e-02 2.519703283905982971e-02 -1.105425786226987839e-02 3.496614992618560791e-01 -2.531633079051971436e-01 1.093992590904235840e-01 -7.192790508270263672e-02 4.526673629879951477e-02 6.557126995176076889e-03 -3.106778673827648163e-02 1.133655011653900146e-01 -1.760166287422180176e-01 5.332222580909729004e-02 -1.432294994592666626e-01 -1.067742854356765747e-01 -9.222000837326049805e-02 1.728226616978645325e-02 7.760512083768844604e-02 4.895963147282600403e-02 -1.265536248683929443e-01 -1.888598650693893433e-01 -8.274492621421813965e-02 -3.662506043910980225e-01 4.512254614382982254e-03 -2.936609983444213867e-01 4.677329361438751221e-01 3.084548115730285645e-01 -1.565633565187454224e-01 7.677286863327026367e-02
-2.677272856235504150e-01 1.771975010633468628e-01 1.543536633253097534e-01 -6.269120424985885620e-02 2.453787177801132202e-01 1.548027396202087402e-01 -8.232958614826202393e-02 2.415658831596374512e-01 -9.642043709754943848e-02 -9.204116463661193848e-02 6.533720344305038452e-02 -1.735414862632751465e-01 1.251220554113388062e-01 1.765531301498413086e-02 -3.643534332513809204e-02 -2.085207030177116394e-02 -3.232171833515167236e-01 -3.534964323043823242e-01 -2.261306531727313995e-02 1.780673712491989136e-01 9.001571685075759888e-02 -1.441288590431213379e-01 1.374427974224090576e-01 -1.983266323804855347e-02 -1.644435226917266846e-01 -2.296772152185440063e-01 9.249303489923477173e-02 -1.349977552890777588e-01 4.351077377796173096e-01 1.717859059572219849e-01 1.157285943627357483e-01 3.707039356231689453e-02
1.587900817394256592e-01 -1.184586212038993835e-01 -5.796312168240547180e-02 -1.032602414488792419e-01 -1.836386322975158691e-01 2.658317387104034424e-01 2.278447151184082031e-02 -2.523556649684906006e-01 2.259968779981136322e-02 -4.237937629222869873e-01 -1.259197145700454712e-01 -4.594200477004051208e-02 3.346452862024307251e-02 -1.077120751142501831e-01 2.041548490524291992e-02 -4.960745573043823242e-03 -1.601853519678115845e-01 -4.505286514759063721e-01 1.019948069006204605e-02 8.459634333848953247e-02 1.325723379850387573e-01 -7.151442766189575195e-02 -1.450796276330947876e-01 2.908821590244770050e-02 2.109069563448429108e-02 -3.637943565845489502e-01 2.132072001695632935e-01 -2.841713726520538330e-01 1.189973801374435425e-01 -6.660658121109008789e-02 -8.294102549552917480e-02 4.403810948133468628e-02
2.373795807361602783e-01 -3.855440020561218262e-02 4.019971564412117004e-02 1.515413224697113037e-01 -1.456016302108764648e-01 1.091094240546226501e-01 9.503038972616195679e-02 -1.947718858718872070e-02 -2.137439846992492676e-01 -4.823468625545501709e-01 -1.760171353816986084e-01 -6.593527738004922867e-03 -7.564128190279006958e-02 -4.089741781353950500e-02 1.894176602363586426e-01 -4.997396096587181091e-02 -2.207689881324768066e-01 -2.086242735385894775e-01 -3.171505033969879150e-02 1.874096244573593140e-01 -2.748012356460094452e-02 -9.304295480251312256e-02 -2.853185832500457764e-01 -1.864848583936691284e-01 -1.268259715288877487e-03 -6.980791687965393066e-02 -2.467484325170516968e-01 -2.149249017238616943e-01 3.651356697082519531e-01 5.283476319164037704e-03 -1.050460264086723328e-01 9.799073636531829834e-02
-1.112694069743156433e-01 1.033073142170906067e-01 3.559383749961853027e-01 -8.407846838235855103e-02 -1.240705326199531555e-01 1.113664284348487854e-01 3.894542157649993896e-01 1.033634394407272339e-01 2.342813313007354736e-01 7.697924971580505371e-02 -2.765057981014251709e-01 6.003129482269287109e-02 -2.055827677249908447e-01 9.993833303451538086e-02 -8.070097118616104126e-02 -1.964234560728073120e-01 -1.834277659654617310e-01 -2.389177829027175903e-01 2.964440584182739258e-01 2.531636320054531097e-02 7.284257560968399048e-02 -3.110361695289611816e-01 -1.891594380140304565e-03 3.187093138694763184e-02 3.406750410795211792e-02 -6.030126661062240601e-02 -2.061125077307224274e-02 2.575751580297946930e-02 3.500297665596008301e-01 1.059480849653482437e-02 4.583111032843589783e-02 -4.331642389297485352e-02
1.025386005640029907e-01 2.294396013021469116e-01 2.052149772644042969e-01 9.147174656391143799e-02 7.136191427707672119e-02 7.441846281290054321e-02 2.213091999292373657e-01 -3.041480779647827148e-01 -2.652627527713775635e-01 -2.634424269199371338e-01 -1.306259334087371826e-01 8.886244148015975952e-02 5.729820206761360168e-02 2.678134292364120483e-02 8.335679024457931519e-02 1.403115340508520603e-03 -1.577006131410598755e-01 -4.481655359268188477e-01 1.278055459260940552e-01 -1.266421377658843994e-01 7.744245231151580811e-02 1.543662697076797485e-02 -7.132220268249511719e-02 8.648622781038284302e-03 -2.830061912536621094e-01 -2.854007780551910400e-01 -4.555200040340423584e-02 6.060887873172760010e-02 2.153864949941635132e-01 7.962813228368759155e-02 1.766996085643768311e-01 1.945021748542785645e-01
1.110768783837556839e-02 2.700521647930145264e-01 -2.540634274482727051e-01 -8.928235620260238647e-02 -1.113986968994140625e-01 -7.999662309885025024e-02 -1.620635539293289185e-01 2.413212060928344727e-01 -2.843747660517692566e-02 -1.824394911527633667e-01 2.443261742591857910e-01 -2.193859666585922241e-01 1.008324101567268372e-01 -7.160414941608905792e-03 -9.478521533310413361e-03 -2.164132744073867798e-01 -2.944924831390380859e-01 -1.044290810823440552e-01 1.880637407302856445e-01 4.625593125820159912e-02 1.001196429133415222e-01 -1.623040735721588135e-01 -1.761016435921192169e-02 -3.654825687408447266e-02 1.627174019813537598e-02 -4.434264898300170898e-01 1.075688004493713379e-01 -1.966600418090820312e-01 3.322442770004272461e-01 -6.425485759973526001e-02 -5.334036052227020264e-02 -1.200353875756263733e-01
-1.739079318940639496e-02 1.188399940729141235e-01 2.810496091842651367e-01 1.500210762023925781e-01 -3.871808350086212158e-01 1.917392574250698090e-02 -1.558070331811904907e-01 7.689546793699264526e-02 3.703328967094421387e-01 1.798055693507194519e-02 1.868289113044738770e-01 -1.950286924839019775e-01 -8.905751258134841919e-02 1.000064685940742493e-01 -2.618445158004760742e-01 -2.775998711585998535e-01 -9.026620537042617798e-03 -4.068906307220458984e-01 -9.630686044692993164e-02 -3.581500798463821411e-02 -3.185011819005012512e-02 -1.214929670095443726e-02 -1.471235007047653198e-01 3.609243407845497131e-02 -1.231192275881767273e-01 -1.199240684509277344e-01 -1.314243674278259277e-01 -1.887485012412071228e-02 1.090655922889709473e-01 1.675880700349807739e-01 9.658083319664001465e-02 -1.812717020511627197e-01
-7.168733328580856323e-02 8.198622614145278931e-02 9.256272017955780029e-02 5.123460292816162109e-02 -2.092565782368183136e-02 -1.141527574509382248e-02 1.504152119159698486e-01 2.478933483362197876e-01 -4.592815786600112915e-02 -1.586132347583770752e-01 1.197125688195228577e-01 -1.878052763640880585e-02 5.573773756623268127e-02 1.163210719823837280e-01 -1.169919148087501526e-01 -2.608767524361610413e-02 -6.901278495788574219e-01 -3.024354577064514160e-01 -1.903223991394042969e-02 4.564246162772178650e-02 1.781912744045257568e-01 -9.640723466873168945e-03 1.319665908813476562e-01 1.564481407403945923e-01 -7.313340157270431519e-02 -5.913900211453437805e-02 1.255550980567932129e-01 1.050559058785438538e-01 1.849348992109298706e-01 9.920474141836166382e-03 1.795949041843414307e-01 -2.705923914909362793e-01
1.621965616941452026e-01 1.014822497963905334e-01 1.417709738016128540e-01 7.786043733358383179e-02 -1.445434987545013428e-01 4.010934531688690186e-01 9.914992004632949829e-02 -2.910638926550745964e-03 -2.357748895883560181e-01 -2.478272467851638794e-01 -7.816264033317565918e-02 5.991370603442192078e-02 -2.570431120693683624e-02 8.709596842527389526e-02 3.476783931255340576e-01 -1.015962883830070496e-01 -6.938645243644714355e-02 -4.672732949256896973e-01 1.701171696186065674e-01 5.569085478782653809e-02 -4.951626434922218323e-02 5.384019762277603149e-02 -7.185997068881988525e-02 1.653584092855453491e-01 -1.191106364130973816e-01 3.418300673365592957e-02 7.409882545471191406e-02 -1.334609091281890869e-01 3.220093250274658203e-01 -1.849932372570037842e-01 -3.912088274955749512e-02 -9.115796536207199097e-02
1.206279247999191284e-01 -3.979180939495563507e-03 3.101376593112945557e-01 1.289590448141098022e-01 -3.061381280422210693e-01 2.822392582893371582e-01 -4.844014346599578857e-02 -2.055589705705642700e-01 -2.725613117218017578e-02 -8.118733763694763184e-02 -6.663978099822998047e-02 -2.462984248995780945e-02 -8.388956636190414429e-02 1.435600966215133667e-01 2.176030874252319336e-01 -1.929637938737869263e-01 3.457510843873023987e-02 -3.027412295341491699e-01 3.634302318096160889e-01 1.898962408304214478e-01 -4.851905256509780884e-02 -1.000023912638425827e-02 1.051543466746807098e-02 -1.048883721232414246e-01 -3.361070156097412109e-01 6.284545361995697021e-02 -1.774336099624633789e-01 -2.731030583381652832e-01 1.438768953084945679e-01 -8.878343552350997925e-02 3.727773576974868774e-02 -5.007549002766609192e-02
7.175951451063156128e-02 5.050816014409065247e-02 1.272436976432800293e-01 -2.923026122152805328e-02 -1.454535499215126038e-02 3.117989599704742432e-01 3.314941227436065674e-01 -1.322931200265884399e-01 -7.565895467996597290e-02 -1.478233486413955688e-01 -8.826801925897598267e-02 1.289519965648651123e-01 1.185310482978820801e-01 1.183039620518684387e-01 -4.245141148567199707e-01 -1.879549622535705566e-01 -1.927013099193572998e-01 -1.835177391767501831e-01 -3.965580835938453674e-02 3.979993518441915512e-03 -1.643428653478622437e-01 2.801997214555740356e-02 -4.692985489964485168e-02 -3.288931772112846375e-02 -8.844434469938278198e-02 -4.601408839225769043e-01 -8.398285508155822754e-02 -8.644747734069824219e-02 3.016670644283294678e-01 1.498577892780303955e-01 2.955410070717334747e-02 5.442995205521583557e-02
9.008972346782684326e-02 -8.843107521533966064e-02 -8.546170778572559357e-03 -5.389209836721420288e-02 1.580191776156425476e-02 1.131670325994491577e-01 -2.279402315616607666e-01 6.547240167856216431e-02 6.175537779927253723e-02 3.571734204888343811e-02 3.178549706935882568e-01 1.382352113723754883e-01 -2.440800219774246216e-01 4.238534718751907349e-02 1.861574687063694000e-02 -7.194116711616516113e-02 -5.104633569717407227e-01 -6.431638449430465698e-02 -4.707007482647895813e-02 -1.904568821191787720e-01 2.232060208916664124e-02 -3.594470918178558350e-01 -8.782966434955596924e-02 -2.782328724861145020e-01 1.256718784570693970e-01 -7.881100475788116455e-02 -6.442838907241821289e-02 -1.338526755571365356e-01 3.636630773544311523e-01 2.700760029256343842e-02 1.488692462444305420e-01 -4.920836165547370911e-02
2.368721179664134979e-02 3.011142313480377197e-01 -2.252320349216461182e-01 -5.294184759259223938e-02 -7.485938072204589844e-02 -5.241294205188751221e-02 -1.451094150543212891e-01 1.231466010212898254e-01 -4.063301533460617065e-02 -1.334637701511383057e-01 1.680199801921844482e-01 -7.475175708532333374e-02 1.831312477588653564e-01 1.420811936259269714e-02 -7.864171266555786133e-02 -1.321769207715988159e-01 -2.629035413265228271e-01 -1.651426553726196289e-01 2.406544834375381470e-01 1.815888434648513794e-01 -5.882789939641952515e-02 -1.094604432582855225e-01 -2.714071795344352722e-02 -6.529100239276885986e-02 -7.114908844232559204e-02 -4.586766958236694336e-01 8.021304011344909668e-02 -1.191968396306037903e-01 3.579622507095336914e-01 -1.525189131498336792e-01 9.933114051818847656e-02 -3.080782890319824219e-01
2.808027714490890503e-02 1.630069762468338013e-01 1.078311726450920105e-01 -8.719684183597564697e-02 1.334916949272155762e-01 2.327148467302322388e-01 -1.331528425216674805e-01 -1.284882128238677979e-01 8.343345671892166138e-02 -2.243649512529373169e-01 2.667091786861419678e-01 1.264310777187347412e-01 1.532659865915775299e-02 4.046250507235527039e-02 -1.199991106986999512e-01 -1.058101654052734375e-01 -3.763052821159362793e-01 -2.570233643054962158e-01 4.574871808290481567e-02 -8.945339173078536987e-02 -5.334125459194183350e-02 4.369580373167991638e-02 2.537025213241577148e-01 -2.736737132072448730e-01 1.534181833267211914e-01 -6.008172780275344849e-02 1.917296051979064941e-01 1.708082295954227448e-02 2.106070667505264282e-01 3.111695647239685059e-01 -1.329967938363552094e-02 -3.285897672176361084e-01
1.548522263765335083e-01 2.162281274795532227e-01 3.788360655307769775e-01 1.446791142225265503e-01 -1.192706376314163208e-01 1.428231000900268555e-01 2.871957719326019287e-01 -3.239675462245941162e-01 1.557317096740007401e-02 -2.551119625568389893e-01 -9.470416605472564697e-02 7.497045397758483887e-02 2.185599803924560547e-01 4.969535395503044128e-02 -1.628761142492294312e-01 -1.003166362643241882e-01 -2.470960840582847595e-02 -1.099723130464553833e-01 1.886041164398193359e-01 1.663610637187957764e-01 -8.937450125813484192e-03 1.358074545860290527e-01 -8.109844475984573364e-02 -1.492274403572082520e-01 2.968544699251651764e-02 2.101965062320232391e-02 -5.898790434002876282e-02 -6.595484912395477295e-02 3.854088187217712402e-01 7.269424200057983398e-02 -2.058155983686447144e-01 -2.176102697849273682e-01
7.986744493246078491e-02 3.109514713287353516e-03 2.458056956529617310e-01 2.423514872789382935e-01 -9.489721851423382759e-04 -9.645990282297134399e-02 -3.926096260547637939e-01 -1.188095510005950928e-01 1.430771499872207642e-01 -1.132596880197525024e-01 5.789116770029067993e-02 -5.304419621825218201e-02 -9.854581207036972046e-02 4.064177870750427246e-01 -9.109837561845779419e-02 -7.570402324199676514e-02 4.592353105545043945e-02 -3.375952839851379395e-01 1.121986508369445801e-01 1.989633543416857719e-03 8.025850355625152588e-02 -5.035779252648353577e-02 -1.403332501649856567e-01 -2.766602337360382080e-01 2.636353485286235809e-02 -2.203884869813919067e-01 -6.820028275251388550e-02 -3.214092552661895752e-01 1.288585960865020752e-01 1.778208762407302856e-01 9.443272650241851807e-02 -1.423569619655609131e-01
-2.547310292720794678e-01 -2.688429951667785645e-01 1.863755472004413605e-02 4.245310649275779724e-02 -2.910570800304412842e-01 2.772757969796657562e-02 -9.963098168373107910e-02 -1.205688193440437317e-01 1.958861052989959717e-01 -1.030911952257156372e-01 7.689026743173599243e-02 -1.910171844065189362e-02 -1.025320217013359070e-01 9.773177653551101685e-02 7.588871568441390991e-02 1.154645383358001709e-01 -2.767160832881927490e-01 -1.593626737594604492e-01 3.122687637805938721e-01 -4.205965623259544373e-02 1.872154623270034790e-01 -2.310500890016555786e-01 -6.758031249046325684e-02 -1.097260117530822754e-01 5.751439556479454041e-02 -4.787063300609588623e-01 7.892628759145736694e-02 4.763069003820419312e-02 3.009954690933227539e-01 -1.300368756055831909e-01 -6.739124190062284470e-03 3.872372210025787354e-02
-1.461235880851745605e-01 9.498261660337448120e-02 -2.035765908658504486e-02 2.252758294343948364e-01 -1.649639457464218140e-01 3.899124264717102051e-02 1.171886846423149109e-01 -3.926038276404142380e-03 3.083876892924308777e-02 -7.170616090297698975e-02 2.238206416368484497e-01 -7.368762791156768799e-02 2.684916555881500244e-01 1.925670057535171509e-01 1.055009886622428894e-01 5.578822270035743713e-02 -3.077290654182434082e-01 -3.653938770294189453e-01 -6.836969405412673950e-02 -4.373899847269058228e-02 1.191111430525779724e-01 3.207874670624732971e-02 -2.140865921974182129e-01 -1.142349764704704285e-01 1.854324191808700562e-01 -4.138741791248321533e-01 -2.768686115741729736e-01 -1.079395264387130737e-01 2.408234924077987671e-01 -1.077125687152147293e-02 1.260227710008621216e-01 -1.186394169926643372e-01
6.121922656893730164e-02 -1.222924962639808655e-01 -1.520899087190628052e-01 9.066318720579147339e-02 -2.132088392972946167e-01 6.410032510757446289e-02 1.024519875645637512e-01 -6.425005942583084106e-02 6.104737147688865662e-02 -2.508942186832427979e-01 -1.397017389535903931e-01 -5.068026483058929443e-02 -1.451608538627624512e-01 4.308465421199798584e-01 -8.482658863067626953e-02 -1.009983122348785400e-01 -1.507496740669012070e-02 -2.656253278255462646e-01 5.842829123139381409e-03 2.727223336696624756e-01 4.388482570648193359e-01 -1.355919241905212402e-01 -6.984027475118637085e-02 -9.812852367758750916e-03 -2.018725872039794922e-01 -1.760257184505462646e-01 6.034158170223236084e-02 -9.401416033506393433e-02 3.373587131500244141e-02 4.768735542893409729e-02 2.005704790353775024e-01 -2.896499037742614746e-01
2.556612901389598846e-02 1.623798906803131104e-01 2.180281281471252441e-01 -1.221982017159461975e-02 -8.742298185825347900e-02 -2.759482152760028839e-02 -9.149121493101119995e-02 1.170849353075027466e-01 -6.152390316128730774e-02 -2.677308917045593262e-01 1.701056510210037231e-01 -1.619115099310874939e-02 1.812822520732879639e-01 5.022804737091064453e-01 -2.156537398695945740e-02 -3.705615103244781494e-01 1.857497729361057281e-02 -2.320920974016189575e-01 -4.836006090044975281e-02 6.635584682226181030e-02 9.745178371667861938e-02 -7.950372248888015747e-02 2.579580061137676239e-02 -1.987604051828384399e-01 1.433967705816030502e-02 -2.131484299898147583e-01 -1.732467114925384521e-01 -2.608752548694610596e-01 2.044071406126022339e-01 -1.221358552575111389e-01 1.299165636301040649e-01 -1.816277205944061279e-01
-1.512111257761716843e-02 -1.149788796901702881e-01 -1.489679366350173950e-01 7.142852246761322021e-02 -8.939012140035629272e-02 1.131841540336608887e-01 -7.087239529937505722e-03 -6.499584764242172241e-02 -5.110840499401092529e-02 -1.734708696603775024e-01 1.393186897039413452e-01 -1.423155516386032104e-01 -1.326275914907455444e-01 7.263658940792083740e-02 1.684076637029647827e-01 -4.742626547813415527e-01 1.250926684588193893e-02 -2.478863745927810669e-01 2.145499438047409058e-01 -1.912558823823928833e-01 2.766401693224906921e-02 -2.544564306735992432e-01 -2.306543989107012749e-03 8.234039694070816040e-02 -3.379772976040840149e-02 -2.929616533219814301e-02 -5.819092970341444016e-03 7.996858656406402588e-02 4.440953135490417480e-01 3.035968542098999023e-01 2.458837032318115234e-01 -1.042530760169029236e-01
-1.373799741268157959e-01 -7.871639728546142578e-02 1.187857985496520996e-01 1.672488301992416382e-01 -1.789368838071823120e-01 3.524791300296783447e-01 7.683317176997661591e-03 1.901063919067382812e-01 -1.217258423566818237e-01 -2.513098418712615967e-01 1.361380424350500107e-02 -3.529405966401100159e-02 -1.917952448129653931e-01 3.875049576163291931e-02 1.186051145195960999e-01 -2.721286714076995850e-01 -3.558464348316192627e-01 -3.113720379769802094e-02 -1.192330271005630493e-01 8.587194979190826416e-02 1.262046992778778076e-01 -2.868327777832746506e-03 7.641305029392242432e-02 -4.809803366661071777e-01 9.962488710880279541e-02 1.491644233465194702e-02 -1.851852610707283020e-02 -2.319631278514862061e-01 1.388252824544906616e-01 1.274224966764450073e-01 -2.973555400967597961e-02 -1.777121424674987793e-01
-2.215001545846462250e-02 2.137705683708190918e-01 1.136011928319931030e-01 -6.847123056650161743e-02 -8.369952440261840820e-02 3.584163188934326172e-01 2.247105687856674194e-01 -9.601744264364242554e-02 3.948272392153739929e-02 -3.209045827388763428e-01 -2.189432680606842041e-01 1.926155178807675838e-03 2.320468425750732422e-01 -1.549081355333328247e-01 -1.680379807949066162e-01 -3.078372031450271606e-02 -2.456324845552444458e-01 -1.190543249249458313e-01 3.994100913405418396e-02 1.474158614873886108e-01 2.317503392696380615e-01 -6.560515612363815308e-02 -2.761903703212738037e-01 -2.310812473297119141e-01 -8.590605854988098145e-02 -5.551201850175857544e-02 1.675287336111068726e-01 -2.419621199369430542e-01 2.293996214866638184e-01 -2.785770036280155182e-02 1.566737294197082520e-01 -1.448551416397094727e-01
-5.058057606220245361e-02 -2.986625186167657375e-04 1.920293420553207397e-01 -1.108731701970100403e-01 -6.413583457469940186e-02 -1.003784984350204468e-01 8.316459506750106812e-02 -3.452526032924652100e-01 -1.095725521445274353e-01 -2.223568260669708252e-01 1.388907134532928467e-01 -6.881619244813919067e-02 -5.292230751365423203e-03 2.887663198634982109e-03 -2.746678292751312256e-01 1.929488927125930786e-01 -1.107718572020530701e-01 -1.111404001712799072e-01 -4.086541756987571716e-02 9.864312410354614258e-02 9.470822662115097046e-02 2.838433347642421722e-02 -2.338960915803909302e-01 -1.627467274665832520e-01 -2.042486071586608887e-01 -4.887330532073974609e-01 7.317108660936355591e-02 -1.197853386402130127e-01 2.908512353897094727e-01 1.663289368152618408e-01 2.552964389324188232e-01 -7.125235348939895630e-02
1.685148179531097412e-01 1.064575836062431335e-01 2.170934081077575684e-01 -6.998548656702041626e-02 -1.724541336297988892e-01 -5.337195843458175659e-02 9.032994508743286133e-02 -8.701491355895996094e-02 -3.592842817306518555e-01 -5.363978073000907898e-02 5.769700929522514343e-02 -4.129494354128837585e-02 -4.870823025703430176e-02 -1.180013194680213928e-01 -6.110026035457849503e-03 9.225655347108840942e-02 -1.043067201972007751e-01 -4.559052586555480957e-01 8.994389325380325317e-02 1.264625787734985352e-01 4.980422183871269226e-02 -2.933781147003173828e-01 1.393346488475799561e-01 -3.906828816980123520e-03 -1.982959955930709839e-01 -1.740190982818603516e-01 1.637582927942276001e-01 -1.094637364149093628e-01 2.286595255136489868e-01 1.294963806867599487e-01 -3.215555846691131592e-01 -2.577435970306396484e-01
-1.722097694873809814e-01 -1.080020796507596970e-02 1.220003440976142883e-01 -2.732707373797893524e-02 -1.470404118299484253e-01 -4.683190211653709412e-02 -1.554114222526550293e-01 1.623552143573760986e-01 -2.332628518342971802e-02 -8.578442037105560303e-02 2.702810466289520264e-01 1.996744275093078613e-01 -1.228389292955398560e-01 1.841747015714645386e-01 4.849922657012939453e-02 -2.167745083570480347e-01 -4.217512309551239014e-01 4.666658863425254822e-02 1.849073469638824463e-01 7.187394797801971436e-02 -1.767915114760398865e-02 9.118765592575073242e-02 -6.062828935682773590e-03 -2.350240349769592285e-01 1.311740279197692871e-01 -7.666307687759399414e-02 8.307790011167526245e-02 -1.487357765436172485e-01 5.261782407760620117e-01 -2.661585249006748199e-02 4.248239472508430481e-02 -2.151701152324676514e-01
-8.964955061674118042e-02 2.389982640743255615e-01 8.437365293502807617e-02 2.005703896284103394e-01 -1.646448969841003418e-01 5.318763852119445801e-02 6.191583350300788879e-02 -1.568169295787811279e-01 -1.851400732994079590e-01 -1.889813542366027832e-01 1.579603403806686401e-01 3.212777078151702881e-01 -2.557339966297149658e-01 1.820552647113800049e-01 5.308804661035537720e-02 9.943880140781402588e-03 -2.054489403963088989e-01 -1.926426440477371216e-01 4.080367088317871094e-01 1.563842967152595520e-02 -1.242130175232887268e-01 -1.514934897422790527e-01 -2.257107011973857880e-02 -1.871527582406997681e-01 -1.059576645493507385e-01 1.504725664854049683e-01 5.683399364352226257e-02 -2.503415942192077637e-01 2.674971222877502441e-01 1.615138947963714600e-01 -3.830786561593413353e-03 -1.100488752126693726e-01
4.181767255067825317e-02 2.541353702545166016e-01 2.031246945261955261e-02 1.006463542580604553e-01 -8.768843114376068115e-02 4.503671526908874512e-01 -1.029087696224451065e-02 -3.862192928791046143e-01 -5.562155321240425110e-02 2.427437342703342438e-02 1.025733053684234619e-01 -2.420357167720794678e-01 -1.532807052135467529e-01 1.092447191476821899e-01 6.690816581249237061e-02 -2.735167443752288818e-01 -5.106119439005851746e-02 -2.869279384613037109e-01 -1.663586795330047607e-01 -8.580676466226577759e-02 -1.429414600133895874e-01 -2.692182958126068115e-01 -1.215793043375015259e-01 1.785038262605667114e-01 -2.431233823299407959e-01 -1.828473061323165894e-01 5.547235161066055298e-02 -3.111290745437145233e-02 1.185047626495361328e-01 -4.567318409681320190e-02 5.981579795479774475e-02 2.589387120679020882e-03
3.701108507812023163e-03 7.504297047853469849e-02 -2.713444270193576813e-02 6.891948729753494263e-02 1.129601672291755676e-01 -2.554258704185485840e-02 -2.410341752693057060e-03 4.988751187920570374e-02 3.359448537230491638e-02 1.524714082479476929e-01 -1.969428509473800659e-01 -5.664094164967536926e-02 -1.386761814355850220e-01 2.250015288591384888e-01 -2.137094438076019287e-01 8.470232784748077393e-02 -4.429499506950378418e-01 -5.377151966094970703e-01 4.864832386374473572e-02 -7.648355513811111450e-02 -8.391355723142623901e-02 1.641123741865158081e-01 8.934216946363449097e-02 5.164956301450729370e-02 5.786230415105819702e-02 -4.469737876206636429e-03 -8.774685859680175781e-02 -3.222425878047943115e-01 2.547942101955413818e-01 1.675029285252094269e-02 -2.740088151767849922e-03 -2.561040520668029785e-01
-9.570401906967163086e-02 -9.346465766429901123e-02 2.866103649139404297e-01 9.744678437709808350e-02 7.839912921190261841e-02 3.297077491879463196e-03 1.755739152431488037e-01 -1.567505300045013428e-01 1.520306766033172607e-01 -4.202872514724731445e-02 -9.574204683303833008e-02 -1.081400364637374878e-01 8.648705482482910156e-02 -1.053863987326622009e-01 8.432681858539581299e-02 -2.112475782632827759e-01 -3.411460518836975098e-01 -4.012699723243713379e-01 9.337970986962318420e-03 3.091509044170379639e-01 -6.761320680379867554e-02 -1.847585439682006836e-01 2.040599584579467773e-01 -1.197122707962989807e-01 -1.513454969972372055e-02 -2.554214596748352051e-01 -1.037124022841453552e-01 -2.404821664094924927e-02 3.970256149768829346e-01 2.843389287590980530e-02 9.337566047906875610e-02 -3.387120366096496582e-02
-5.806749314069747925e-02 -5.632156133651733398e-02 -8.002328127622604370e-02 3.187404870986938477e-01 -1.386226117610931396e-01 2.201973795890808105e-01 -5.651992559432983398e-02 1.009255200624465942e-01 2.200744599103927612e-01 -3.906722739338874817e-02 1.934232711791992188e-01 -4.307267069816589355e-02 -1.639517247676849365e-01 1.741897165775299072e-01 -1.726906001567840576e-01 -3.117528259754180908e-01 3.897120431065559387e-02 -4.476944506168365479e-01 4.108365997672080994e-02 -1.111259385943412781e-01 1.630494892597198486e-01 -6.373319774866104126e-02 -1.610960960388183594e-01 -5.012480914592742920e-02 -1.645455956459045410e-01 1.415967661887407303e-02 1.749427616596221924e-01 -2.467324137687683105e-01 1.681106984615325928e-01 3.057712875306606293e-02 -1.316821575164794922e-01 -3.008671700954437256e-01
2.760479599237442017e-02 -5.882387980818748474e-02 1.268116831779479980e-01 -2.403319440782070160e-02 -1.471436619758605957e-01 1.449498087167739868e-01 1.788354516029357910e-01 2.961118817329406738e-01 -3.861338645219802856e-02 6.974697578698396683e-03 1.798563450574874878e-01 -2.392582744359970093e-01 1.419016420841217041e-01 4.942999407649040222e-02 -1.326221525669097900e-01 -5.436751991510391235e-03 -4.980032742023468018e-01 -1.710367202758789062e-01 -6.697276234626770020e-02 -1.229254230856895447e-01 -2.491601184010505676e-02 -4.634058475494384766e-02 -5.980837717652320862e-02 1.174526661634445190e-01 -2.428833097219467163e-01 -1.654904633760452271e-01 1.455289125442504883e-01 1.442916691303253174e-01 1.981567442417144775e-01 1.532525271177291870e-01 2.089191526174545288e-01 -3.656336367130279541e-01
-1.364879161119461060e-01 -4.348277673125267029e-02 -1.284786034375429153e-03 3.201934397220611572e-01 -3.789311274886131287e-02 -1.415399312973022461e-01 -4.423811659216880798e-02 -2.349621951580047607e-01 -7.128164917230606079e-02 -2.333689332008361816e-01 6.582950055599212646e-02 -2.056580930948257446e-01 1.561154872179031372e-01 -5.905014649033546448e-02 1.900811046361923218e-01 -2.896488904953002930e-01 -3.709079921245574951e-01 -1.709723621606826782e-01 -3.020079340785741806e-03 2.410425543785095215e-01 2.112505733966827393e-01 3.235436230897903442e-02 2.125421613454818726e-01 7.976832799613475800e-03 -2.094215005636215210e-01 3.604594990611076355e-02 -1.487466543912887573e-01 -1.062430366873741150e-01 3.637868762016296387e-01 8.917813748121261597e-02 5.475743860006332397e-02 -8.109175413846969604e-02
1.071496978402137756e-01 2.052508480846881866e-02 6.890376657247543335e-02 1.293480955064296722e-02 1.198948621749877930e-01 2.251209169626235962e-01 4.136117100715637207e-01 2.472317665815353394e-01 -2.938564121723175049e-02 -8.305656909942626953e-02 -4.042221605777740479e-02 1.163638546131551266e-03 -1.869942396879196167e-01 2.260663807392120361e-01 -1.523232012987136841e-01 -1.612299233675003052e-01 -2.382329106330871582e-01 -4.504052400588989258e-01 -9.541539847850799561e-02 1.237067654728889465e-01 -5.628206208348274231e-02 -1.155082508921623230e-01 -7.144717965275049210e-03 1.073687449097633362e-01 -1.020705029368400574e-01 1.285646110773086548e-01 -1.137223020195960999e-01 1.642197370529174805e-02 3.757328093051910400e-01 1.408694777637720108e-02 1.707228869199752808e-01 -1.359301358461380005e-01
8.876196295022964478e-02 -6.663932651281356812e-02 1.751258373260498047e-01 9.974447079002857208e-03 -3.886834383010864258e-01 -6.240247935056686401e-02 -3.269384801387786865e-01 -1.697022467851638794e-02 7.744972407817840576e-02 -8.151903003454208374e-02 9.129105135798454285e-03 -1.286334246397018433e-01 3.671777546405792236e-01 4.865613207221031189e-02 -1.627236753702163696e-01 -1.576193869113922119e-01 -1.944023370742797852e-01 -2.431733459234237671e-01 1.632255762815475464e-01 -1.005386263132095337e-01 1.169061008840799332e-02 -2.273246049880981445e-01 -1.338082700967788696e-01 1.733583807945251465e-01 1.356079280376434326e-01 -8.030021935701370239e-02 7.223609089851379395e-02 -2.390879951417446136e-02 3.310590386390686035e-01 -1.511834003031253815e-02 1.964326649904251099e-01 -2.539568543434143066e-01
1.571661680936813354e-01 2.488270699977874756e-01 -3.818957135081291199e-02 8.958723396062850952e-02 -3.468168154358863831e-02 1.515705287456512451e-01 2.428592890501022339e-01 -2.066835910081863403e-01 -1.252748537808656693e-02 -2.128090523183345795e-02 -2.212627530097961426e-01 -4.305619373917579651e-02 6.550887972116470337e-02 2.886991500854492188e-01 1.942377090454101562e-01 1.092549338936805725e-01 -9.420052170753479004e-02 -4.729120731353759766e-01 -1.228928267955780029e-01 5.940249934792518616e-02 -1.214126795530319214e-01 -1.219023577868938446e-02 -1.871735900640487671e-01 1.003801301121711731e-01 9.775318205356597900e-02 -1.358834058046340942e-01 2.683683671057224274e-02 -2.486751228570938110e-01 2.586991786956787109e-01 2.460838407278060913e-01 2.312611192464828491e-01 8.127536624670028687e-02
-1.270118504762649536e-01 -6.172210723161697388e-02 3.756454214453697205e-02 8.812893182039260864e-02 -5.046393722295761108e-02 3.768003284931182861e-01 9.075490757822990417e-03 2.606444526463747025e-03 -7.114413660019636154e-03 -3.174260556697845459e-01 7.437045127153396606e-02 -5.028929561376571655e-02 4.666107520461082458e-02 -7.685451954603195190e-02 -2.321643680334091187e-01 -8.093392103910446167e-02 -3.671396672725677490e-01 -7.556764036417007446e-02 -1.655763387680053711e-01 1.329146623611450195e-01 4.249284863471984863e-01 8.583068847656250000e-03 8.909701369702816010e-03 -3.782983422279357910e-01 -8.248850703239440918e-02 7.554019684903323650e-04 1.439970135688781738e-01 -1.590972542762756348e-01 1.455690413713455200e-01 1.563245803117752075e-01 3.899441659450531006e-02 -1.986227333545684814e-01
2.902295812964439392e-02 6.486651301383972168e-02 3.025459051132202148e-01 -9.692674875259399414e-02 -3.795240223407745361e-01 -7.520455867052078247e-03 2.388476952910423279e-02 7.326821982860565186e-02 -1.910815946757793427e-02 3.796237334609031677e-02 -7.144835591316223145e-02 -2.369749248027801514e-01 -3.032359182834625244e-01 5.735276266932487488e-02 -1.174205467104911804e-01 -2.019682377576828003e-01 -1.957772225141525269e-01 -2.115287780761718750e-01 1.246975287795066833e-01 -7.529926300048828125e-02 -7.684163749217987061e-02 1.475831959396600723e-02 -1.045516207814216614e-01 1.268265098333358765e-01 2.031801966950297356e-03 -3.203011751174926758e-01 -7.777088880538940430e-02 1.297912001609802246e-01 3.674784898757934570e-01 4.997716099023818970e-02 2.362709492444992065e-01 2.735229730606079102e-01
-3.635126650333404541e-01 1.190790981054306030e-01 1.435462534427642822e-01 7.558009028434753418e-02 7.502728700637817383e-02 -4.626682959496974945e-03 -8.274226635694503784e-02 2.257064282894134521e-01 -6.476922333240509033e-02 3.113843873143196106e-02 9.801901131868362427e-02 -1.713386774063110352e-01 4.323450475931167603e-02 7.414768636226654053e-02 -9.875010699033737183e-02 5.977334827184677124e-02 -4.032907485961914062e-01 -1.813840121030807495e-01 1.221114620566368103e-01 1.917258463799953461e-02 5.639417842030525208e-02 -1.962359398603439331e-01 9.957297146320343018e-02 9.524893760681152344e-02 -1.417317837476730347e-01 -1.504267603158950806e-01 -2.255750447511672974e-02 -1.384181082248687744e-01 4.533914625644683838e-01 3.100384175777435303e-01 2.520504593849182129e-01 -2.147467021131888032e-04
1.242045536637306213e-01 -7.275008410215377808e-02 1.992110013961791992e-01 1.370878070592880249e-01 -7.775831222534179688e-02 -2.996375784277915955e-03 -1.275743246078491211e-01 -4.699784517288208008e-02 -2.763804979622364044e-02 -3.393699973821640015e-02 3.549255132675170898e-01 2.483494728803634644e-01 -1.294973939657211304e-01 2.656813859939575195e-01 -2.047624588012695312e-01 -1.263472884893417358e-01 -4.815501272678375244e-01 -3.354592248797416687e-02 -3.164883702993392944e-02 -5.033506080508232117e-02 -1.094706133008003235e-01 1.064234748482704163e-01 -5.951732024550437927e-02 1.377134397625923157e-02 7.113078236579895020e-02 -2.071107476949691772e-01 2.846902608871459961e-01 -2.296307384967803955e-01 3.131853640079498291e-01 9.026359766721725464e-02 -3.637235984206199646e-02 -9.256776422262191772e-02
6.177194043993949890e-02 1.000819355249404907e-01 -1.561839133501052856e-01 1.521927565336227417e-01 -2.911615967750549316e-01 2.845341563224792480e-01 -9.922897815704345703e-02 1.628438234329223633e-01 7.304428610950708389e-03 -8.217979222536087036e-02 1.935693174600601196e-01 -1.371865421533584595e-01 1.051331087946891785e-01 1.578756719827651978e-01 2.297628670930862427e-01 -3.599153831601142883e-02 -3.015731871128082275e-01 -1.149760112166404724e-01 9.828591346740722656e-02 -4.008342698216438293e-02 1.901058405637741089e-01 -1.513328552246093750e-01 1.358535140752792358e-01 -6.723850965499877930e-02 -7.796060293912887573e-02 -4.060491621494293213e-01 2.471248358488082886e-01 -3.192148357629776001e-02 3.868726491928100586e-01 -1.633715070784091949e-02 1.817411556839942932e-02 -5.088822916150093079e-02
-9.202300012111663818e-02 4.114902112632989883e-03 1.048302724957466125e-01 9.227016568183898926e-02 -2.444703727960586548e-01 3.536715209484100342e-01 1.208674814552068710e-02 5.479495041072368622e-03 -2.665766775608062744e-01 1.464741528034210205e-01 8.689829707145690918e-02 -2.506323456764221191e-01 -2.537030875682830811e-01 -3.994812257587909698e-03 -2.662399411201477051e-01 -4.693258553743362427e-02 1.565986573696136475e-01 -1.772852391004562378e-01 -2.077876403927803040e-02 1.490571070462465286e-02 2.050623446702957153e-01 -1.741636693477630615e-01 -4.871731624007225037e-02 -1.657356172800064087e-01 1.743868924677371979e-02 -2.669955790042877197e-01 1.367124170064926147e-01 -1.625884026288986206e-01 4.249528944492340088e-01 -5.875827628187835217e-04 1.822486519813537598e-02 -1.736872792243957520e-01
2.282194048166275024e-01 5.584211274981498718e-02 2.377405315637588501e-01 1.187708228826522827e-03 -1.859935075044631958e-01 -1.194489374756813049e-02 9.711673855781555176e-02 -2.263585031032562256e-01 -1.129415556788444519e-01 -1.911858022212982178e-01 -1.050527095794677734e-01 1.688427105545997620e-02 -3.163347244262695312e-01 -1.776619702577590942e-01 1.163534000515937805e-01 2.090387046337127686e-02 -2.267902195453643799e-01 -2.822214961051940918e-01 2.866046428680419922e-01 -1.409337762743234634e-02 2.072844803333282471e-01 -2.667553126811981201e-01 -1.619409210979938507e-02 -6.426110863685607910e-02 -3.713856637477874756e-01 5.100824404507875443e-03 1.792151927947998047e-01 -1.067702248692512512e-01 1.154815554618835449e-01 6.027247011661529541e-02 -1.088823080062866211e-01 -2.107086032629013062e-01
7.627498358488082886e-02 3.093760311603546143e-01 6.469597667455673218e-02 2.281803190708160400e-01 -2.557756304740905762e-01 1.215339452028274536e-01 -1.718002930283546448e-02 7.235391996800899506e-03 -5.552829056978225708e-02 -2.449219822883605957e-01 2.592913508415222168e-01 -4.845280945301055908e-02 1.800642758607864380e-01 1.374365538358688354e-01 -1.073356866836547852e-01 -9.995605796575546265e-02 -5.419060587882995605e-02 -3.476888537406921387e-01 1.208735108375549316e-01 -5.533068999648094177e-02 3.160662353038787842e-01 -2.473696321249008179e-02 7.151927053928375244e-02 -4.452510550618171692e-02 2.234023213386535645e-01 -1.995144039392471313e-01 -6.107241287827491760e-02 1.104214563965797424e-01 3.033048808574676514e-01 -1.006735861301422119e-01 1.330679357051849365e-01 -2.857042253017425537e-01
-1.242484077811241150e-01 -2.128207124769687653e-02 1.081369444727897644e-01 6.898762285709381104e-02 -3.511919677257537842e-01 -1.320495754480361938e-01 -1.739233918488025665e-02 -1.526655554771423340e-01 1.958321034908294678e-01 -1.452651023864746094e-01 8.056386560201644897e-02 -2.429585009813308716e-01 -2.349742501974105835e-02 1.224987860769033432e-02 -1.689186543226242065e-01 -2.441624701023101807e-01 -2.423814497888088226e-02 -2.194086462259292603e-01 8.303090929985046387e-02 -6.232186406850814819e-02 2.758464962244033813e-02 -9.210693091154098511e-02 -2.437320351600646973e-01 -3.825456276535987854e-02 2.707840204238891602e-01 -3.275331258773803711e-01 -2.802429199218750000e-01 -3.965387940406799316e-01 4.998946562409400940e-02 -8.150041848421096802e-02 -5.593269318342208862e-02 -1.765836328268051147e-01
-3.250493481755256653e-02 1.201029792428016663e-01 -1.887902617454528809e-01 3.038282692432403564e-02 -2.092132717370986938e-01 1.487720310688018799e-01 1.898873783648014069e-02 -1.746966131031513214e-02 5.051136389374732971e-02 -4.584256559610366821e-02 -1.822309046983718872e-01 -1.245238780975341797e-01 1.086634118109941483e-02 9.251894429326057434e-03 2.103530764579772949e-01 -1.955395005643367767e-02 -3.724347054958343506e-02 -2.233830839395523071e-01 6.396333128213882446e-02 -2.248531877994537354e-01 4.483481124043464661e-02 -1.550749093294143677e-01 -2.494650520384311676e-02 -2.619160115718841553e-01 -8.066868782043457031e-02 -1.901888549327850342e-01 -2.036393731832504272e-01 3.558117151260375977e-02 4.994454383850097656e-01 3.769366741180419922e-01 -9.319446980953216553e-03 -3.239393234252929688e-01
6.776405125856399536e-02 -2.163491211831569672e-02 5.805783346295356750e-02 -2.233318611979484558e-02 3.310856968164443970e-02 1.140445917844772339e-01 1.088208258152008057e-01 -2.640154659748077393e-01 -7.441787049174308777e-03 -4.596053957939147949e-01 -3.836994990706443787e-02 -1.141936480998992920e-01 -6.576561182737350464e-02 -6.334128230810165405e-02 -8.304443210363388062e-02 -7.039616256952285767e-02 -1.852071434259414673e-01 -2.266894876956939697e-01 3.275818228721618652e-01 1.153874918818473816e-01 1.050712838768959045e-01 -1.797575354576110840e-01 -2.334346026182174683e-01 1.256481856107711792e-01 -3.923803865909576416e-01 -1.428927779197692871e-01 2.352388352155685425e-01 -2.872608900070190430e-01 9.178314357995986938e-02 1.919055730104446411e-02 -2.984421886503696442e-02 -8.695907890796661377e-02
-6.184362992644309998e-02 1.558074057102203369e-01 1.955613493919372559e-01 -2.740238232945557684e-05 -1.456709653139114380e-01 -8.221761137247085571e-02 -6.973749399185180664e-02 2.711747959256172180e-02 -2.026707632467150688e-03 -2.758355140686035156e-01 2.022720724344253540e-01 1.679415628314018250e-02 1.612986773252487183e-01 5.272595286369323730e-01 -4.567054659128189087e-02 -3.936037123203277588e-01 8.063033968210220337e-02 -2.217758148908615112e-01 5.311235785484313965e-02 6.458779424428939819e-02 1.083646789193153381e-01 -1.845483481884002686e-01 2.580544911324977875e-02 -1.517529636621475220e-01 -1.195594295859336853e-01 -3.055103719234466553e-01 -5.427595227956771851e-02 -2.093488425016403198e-01 1.635985672473907471e-01 2.732311189174652100e-02 8.292354643344879150e-02 -2.822067216038703918e-02
1.523872092366218567e-02 4.202837496995925903e-02 6.167737394571304321e-02 -1.510775685310363770e-01 8.343082666397094727e-02 -1.548734158277511597e-01 -2.271643839776515961e-02 -5.769390985369682312e-02 2.252326607704162598e-01 -7.237090915441513062e-02 -5.312713980674743652e-02 -2.019528001546859741e-01 -6.961981952190399170e-02 -3.966344147920608521e-02 1.252063214778900146e-01 -6.218017265200614929e-02 -3.646533191204071045e-01 -5.110382437705993652e-01 -2.817322686314582825e-02 6.120535358786582947e-02 3.880959004163742065e-02 -2.005396932363510132e-01 3.076713979244232178e-01 3.194031119346618652e-02 -3.388318419456481934e-02 3.623889386653900146e-02 1.637337654829025269e-01 -2.604793906211853027e-01 4.131917953491210938e-01 1.039307471364736557e-02 2.227138914167881012e-02 -8.072704821825027466e-02
-5.043053999543190002e-02 -1.308305412530899048e-01 7.631255686283111572e-02 2.191069126129150391e-01 -7.481117546558380127e-02 -2.629485353827476501e-02 2.974359877407550812e-02 1.901825517416000366e-02 -1.230873763561248779e-01 -1.798613816499710083e-01 -1.009211018681526184e-01 1.369572058320045471e-02 -7.638809829950332642e-02 -1.892918795347213745e-01 -1.825894266366958618e-01 -1.727141141891479492e-01 -4.804621040821075439e-01 -2.922499477863311768e-01 1.052101403474807739e-01 1.278138905763626099e-01 2.420573383569717407e-01 -1.081263795495033264e-01 1.307457238435745239e-01 -5.327331647276878357e-02 2.242923378944396973e-01 -1.470995843410491943e-01 -2.628448903560638428e-01 -1.192922443151473999e-01 3.371901512145996094e-01 9.313260763883590698e-02 -1.865399181842803955e-01 9.979526698589324951e-02
3.117216564714908600e-02 2.321317046880722046e-01 -1.781179336830973625e-03 1.709273904561996460e-01 -3.041432797908782959e-01 5.494613572955131531e-02 -9.970437735319137573e-02 1.647989451885223389e-01 -1.620708405971527100e-02 -2.121992856264114380e-01 1.472035944461822510e-01 -1.123411133885383606e-01 3.490724563598632812e-01 3.905999939888715744e-03 1.593556404113769531e-01 -2.619979977607727051e-01 -1.124296784400939941e-01 -3.591145873069763184e-01 2.019952237606048584e-01 2.624586224555969238e-01 1.418536249548196793e-02 -1.437105983495712280e-01 -1.978049129247665405e-01 -1.377316564321517944e-01 8.774231374263763428e-02 -1.710344403982162476e-01 -9.662104398012161255e-02 -1.070028394460678101e-01 1.953354775905609131e-01 1.529809236526489258e-01 1.884334236383438110e-01 -5.266157910227775574e-02
5.296245217323303223e-02 -2.541269361972808838e-01 1.807756125926971436e-01 -9.944582730531692505e-02 1.146961096674203873e-02 2.724783420562744141e-01 1.373748034238815308e-01 1.267867684364318848e-01 1.111864373087882996e-01 1.088854074478149414e-01 4.768112208694219589e-03 -6.882413476705551147e-02 -7.300227880477905273e-02 -2.169685252010822296e-02 -2.362054139375686646e-01 -1.758885383605957031e-01 -7.784993946552276611e-02 -3.706490695476531982e-01 2.031078189611434937e-01 -2.609046176075935364e-02 3.760798871517181396e-01 -3.111225180327892303e-02 -2.108052521944046021e-01 -8.575479686260223389e-02 -2.264696955680847168e-01 -3.639281392097473145e-01 -2.352923387661576271e-03 -1.118924170732498169e-01 1.983751207590103149e-01 1.003544311970472336e-02 9.747301787137985229e-02 -1.855559200048446655e-01
-1.699485480785369873e-01 -8.801651187241077423e-03 2.286799252033233643e-01 2.539562992751598358e-02 -1.639733612537384033e-01 5.357351154088973999e-02 -3.904496319591999054e-03 -2.543748021125793457e-01 6.074097752571105957e-02 -2.240294069051742554e-01 8.895715326070785522e-02 -6.963875144720077515e-02 -2.374249398708343506e-01 -1.834484189748764038e-01 6.414173543453216553e-02 1.009168624877929688e-01 -1.131486743688583374e-01 -2.189192771911621094e-01 9.318076074123382568e-02 -1.258904784917831421e-01 2.906967699527740479e-01 -2.194841206073760986e-01 -2.684356570243835449e-01 -1.580304801464080811e-01 -1.429550498723983765e-01 -3.429380059242248535e-01 -3.535801917314529419e-02 -1.402638945728540421e-02 3.381662964820861816e-01 -8.495610952377319336e-02 7.740664482116699219e-02 2.657703161239624023e-01
5.165003240108489990e-02 4.093348397873342037e-04 1.301802992820739746e-01 2.606996148824691772e-02 -1.765371114015579224e-01 -7.588610053062438965e-02 8.987267315387725830e-02 -9.053028374910354614e-02 1.864619702100753784e-01 -1.471318751573562622e-01 -4.351044073700904846e-02 -2.217292040586471558e-01 -3.838890790939331055e-02 2.079415321350097656e-01 -4.765867069363594055e-02 -2.489073723554611206e-01 -1.009202748537063599e-01 -1.130576804280281067e-01 -3.044553101062774658e-01 -6.739726662635803223e-02 -3.542015096172690392e-03 -2.893821895122528076e-01 -3.542884290218353271e-01 -3.145241364836692810e-02 -4.508747905492782593e-02 -5.264871716499328613e-01 -1.642584651708602905e-01 -2.413888722658157349e-01 4.826569184660911560e-02 -3.151777386665344238e-02 7.941342145204544067e-02 -7.435868680477142334e-02
1.284870356321334839e-01 9.640737622976303101e-02 1.187261193990707397e-01 -3.499266505241394043e-01 -1.339633315801620483e-01 2.838270962238311768e-01 8.426439017057418823e-02 -1.836815476417541504e-01 7.335599511861801147e-02 -4.973749816417694092e-01 1.710524708032608032e-01 3.714242577552795410e-02 -1.214239448308944702e-01 4.098640754818916321e-02 7.982151210308074951e-02 -1.832426488399505615e-01 -1.207933127880096436e-01 -1.765536218881607056e-01 2.175637334585189819e-01 6.211918592453002930e-02 1.556790322065353394e-01 7.370897382497787476e-02 3.305736184120178223e-02 1.707515418529510498e-01 -8.804882317781448364e-02 -3.053202480077743530e-02 8.734145760536193848e-02 -2.113503962755203247e-01 1.681828498840332031e-01 1.977482140064239502e-01 -2.298269718885421753e-01 -1.430700868368148804e-01
-7.351911813020706177e-02 3.041395358741283417e-02 1.597795039415359497e-01 2.100835889577865601e-01 -2.273257523775100708e-01 4.886432737112045288e-02 -3.306202590465545654e-01 -5.710741505026817322e-02 1.583381593227386475e-01 -2.140926420688629150e-01 1.357253789901733398e-01 -1.801672279834747314e-01 2.596127986907958984e-01 2.558577954769134521e-01 -8.151890709996223450e-03 -8.676451444625854492e-02 -5.125363171100616455e-02 -3.971630930900573730e-01 2.577916383743286133e-01 9.480849653482437134e-02 6.325965374708175659e-02 -2.480962872505187988e-01 -7.461921125650405884e-02 -2.891553044319152832e-01 3.535923734307289124e-02 -1.331736594438552856e-01 -1.078269556164741516e-01 6.759546697139739990e-02 1.233398541808128357e-01 -1.407658606767654419e-01 1.682839095592498779e-01 -7.780393213033676147e-02
2.234632670879364014e-01 -6.174494326114654541e-02 5.925239995121955872e-02 1.631336808204650879e-01 -7.579674571752548218e-02 -3.259500116109848022e-02 -6.691444665193557739e-02 -2.631934285163879395e-01 -1.802748143672943115e-01 -2.081702053546905518e-01 5.992537364363670349e-02 -3.580405712127685547e-01 6.062518060207366943e-02 -1.772704273462295532e-01 1.011404171586036682e-01 -1.821533292531967163e-01 -3.059041202068328857e-01 -3.115776181221008301e-01 1.794172674417495728e-01 2.390446811914443970e-01 -1.163510233163833618e-01 -1.165962545201182365e-03 -1.047140285372734070e-01 1.449600756168365479e-01 1.920789033174514771e-01 2.104098722338676453e-02 1.934711635112762451e-01 -7.567510753870010376e-02 1.966220140457153320e-01 3.885372355580329895e-02 5.713064596056938171e-02 -3.162406384944915771e-01
1.339279860258102417e-01 -8.574916422367095947e-02 8.125944994390010834e-03 1.174487397074699402e-01 1.398562192916870117e-01 2.200300805270671844e-02 1.685409396886825562e-01 -2.344232350587844849e-01 -5.120618641376495361e-02 -7.606287300586700439e-02 2.777062356472015381e-01 -2.436250597238540649e-01 -2.899418957531452179e-02 -2.396951168775558472e-01 1.430101096630096436e-01 -3.281672000885009766e-01 -3.164582252502441406e-01 -3.870928883552551270e-01 4.203398246318101883e-03 -2.444061823189258575e-02 2.316994220018386841e-01 4.911018908023834229e-02 9.817641228437423706e-02 -5.586960166692733765e-02 -2.585727870464324951e-01 -1.532064378261566162e-01 -2.719317562878131866e-02 -1.739167571067810059e-01 1.827850639820098877e-01 1.046028137207031250e-01 1.845498234033584595e-01 8.328770846128463745e-02
1.761156879365444183e-02 4.795112833380699158e-02 5.501295998692512512e-02 -1.679483056068420410e-02 -1.666625440120697021e-01 2.595827579498291016e-01 2.034315317869186401e-01 4.025937058031558990e-03 5.150071904063224792e-02 -3.789472877979278564e-01 -1.898660510778427124e-01 -1.911048591136932373e-02 2.171840220689773560e-01 -3.728911280632019043e-02 -2.813963592052459717e-01 -4.485593643039464951e-03 -3.278114497661590576e-01 -1.234957203269004822e-01 -8.583994209766387939e-02 9.710209071636199951e-02 1.461881548166275024e-01 -1.461215615272521973e-01 -2.251679152250289917e-01 -3.144662976264953613e-01 -6.872904300689697266e-02 -7.437343150377273560e-02 1.803308576345443726e-01 -2.837007045745849609e-01 1.149836629629135132e-01 2.569901756942272186e-02 9.161750227212905884e-02 -2.640717029571533203e-01
7.129227370023727417e-02 -5.521391704678535461e-02 9.615780413150787354e-02 6.949901580810546875e-02 -1.044077947735786438e-01 1.087903603911399841e-01 1.328477114439010620e-01 -2.701194882392883301e-01 1.948153674602508545e-01 -3.538969755172729492e-01 1.173097714781761169e-01 3.077888116240501404e-02 -1.811705529689788818e-01 8.535072207450866699e-02 -1.444048061966896057e-02 9.427341073751449585e-02 -2.971953749656677246e-01 -2.078677117824554443e-01 8.406706154346466064e-02 1.556630283594131470e-01 -2.563063502311706543e-01 -9.947793185710906982e-02 -1.497641205787658691e-01 -2.514009177684783936e-01 5.237873643636703491e-02 -8.216454833745956421e-02 -3.395209908485412598e-01 -1.193707063794136047e-01 3.573871552944183350e-01 1.411604285240173340e-01 -1.494840905070304871e-02 1.624438613653182983e-01
7.916482537984848022e-02 -6.445173919200897217e-02 1.245746538043022156e-01 -1.571794785559177399e-02 -2.504190504550933838e-01 1.929986774921417236e-01 2.286309748888015747e-01 -1.133810207247734070e-01 3.708937019109725952e-02 -3.921733796596527100e-01 -7.520746439695358276e-03 1.154517605900764465e-01 -1.233576834201812744e-01 -4.220833256840705872e-02 9.735987335443496704e-02 9.574557840824127197e-02 -4.500364661216735840e-01 -1.232520565390586853e-01 1.155256628990173340e-01 1.164979338645935059e-01 -2.763952314853668213e-01 -8.316505700349807739e-02 -1.763958483934402466e-01 -1.177869588136672974e-01 1.477255970239639282e-01 -1.070649325847625732e-01 -2.546969950199127197e-01 -7.103232294321060181e-02 3.570197522640228271e-01 9.349321946501731873e-03 2.828844822943210602e-02 -5.190505180507898331e-03
-2.512038648128509521e-01 2.691997885704040527e-01 3.791015744209289551e-01 1.213560327887535095e-01 6.598912924528121948e-02 9.578984230756759644e-02 3.736891970038414001e-02 -8.554245531558990479e-02 -1.388444453477859497e-01 -2.203826010227203369e-01 -2.999678999185562134e-02 -8.870692551136016846e-02 -2.538114786148071289e-01 2.062755227088928223e-01 -3.649794682860374451e-02 -1.682706773281097412e-01 -3.058203458786010742e-01 -2.022490352392196655e-01 2.657186686992645264e-01 2.612494528293609619e-01 -1.036584973335266113e-01 4.693790152668952942e-02 -1.532233953475952148e-01 -1.303359419107437134e-01 1.444864124059677124e-01 2.098644152283668518e-02 -3.426808491349220276e-02 -1.360868215560913086e-01 1.329252868890762329e-01 -2.012629657983779907e-01 2.050925642251968384e-01 -5.055130273103713989e-02
1.340622901916503906e-01 8.326420933008193970e-02 5.571737885475158691e-02 5.403376743197441101e-02 1.514581739902496338e-01 1.057137250900268555e-01 3.960899710655212402e-01 1.304227858781814575e-01 -2.090492844581604004e-02 -1.736242324113845825e-01 -1.429508477449417114e-01 -1.020868942141532898e-01 -2.462505251169204712e-01 5.908072367310523987e-02 -8.775420486927032471e-02 -1.709862202405929565e-01 -3.561238348484039307e-01 -3.595523238182067871e-01 1.237458437681198120e-01 3.647626563906669617e-02 1.774837374687194824e-01 6.790570169687271118e-02 -1.202667653560638428e-01 1.119805797934532166e-01 -2.812854647636413574e-01 -6.900136172771453857e-02 -4.544845223426818848e-02 -3.159826397895812988e-01 2.324886322021484375e-01 -3.019375726580619812e-02 1.257082223892211914e-01 7.831057906150817871e-02
-1.253962367773056030e-01 1.230749338865280151e-01 2.168581932783126831e-01 -1.393792331218719482e-01 -4.358977079391479492e-01 3.108460307121276855e-01 1.544796824455261230e-01 -3.155474737286567688e-02 -5.949418991804122925e-02 1.668588966131210327e-01 8.541095256805419922e-02 -9.926091879606246948e-02 -4.170173034071922302e-02 1.530937999486923218e-01 -4.870983213186264038e-02 2.452772296965122223e-02 -3.370798826217651367e-01 -2.173814363777637482e-02 -7.033430784940719604e-02 -2.483527958393096924e-01 -8.415669947862625122e-02 4.147830232977867126e-02 -1.896398961544036865e-01 2.793538570404052734e-01 -3.434429317712783813e-02 -4.302567243576049805e-02 -1.916439086198806763e-01 -5.868293344974517822e-02 3.067228496074676514e-01 1.479815989732742310e-01 3.566064685583114624e-02 -2.247783690690994263e-01
1.803813725709915161e-01 1.014751940965652466e-01 -1.279412209987640381e-01 5.039521306753158569e-02 -6.144470348954200745e-02 1.615858823060989380e-02 -1.655178219079971313e-01 -2.164742499589920044e-01 -3.197363615036010742e-01 -1.192504093050956726e-01 1.061011254787445068e-01 -2.171830385923385620e-01 -6.903746724128723145e-02 -2.089096754789352417e-01 1.767086982727050781e-01 -1.109212562441825867e-01 -3.920720517635345459e-01 -2.596092224121093750e-01 2.260013967752456665e-01 4.051421210169792175e-02 -1.426997631788253784e-01 -4.523256048560142517e-02 -1.712911725044250488e-01 1.816940144635736942e-03 2.442096471786499023e-01 -5.146252922713756561e-03 1.409758180379867554e-01 -6.909186393022537231e-02 2.264359593391418457e-01 1.629349589347839355e-01 6.521045416593551636e-02 -3.180741965770721436e-01
1.407618373632431030e-01 -2.112704664468765259e-01 6.503816694021224976e-02 2.910063266754150391e-01 -1.356325298547744751e-01 1.898187249898910522e-01 -7.528565078973770142e-02 5.678701400756835938e-02 1.127202063798904419e-01 -1.839723736047744751e-01 7.405869662761688232e-02 -8.738142997026443481e-02 -2.575433850288391113e-01 9.932177513837814331e-02 -1.883483231067657471e-01 -2.260267138481140137e-01 -2.660330012440681458e-02 -3.570926487445831299e-01 1.663370728492736816e-01 -8.017329871654510498e-02 3.470350801944732666e-01 -6.951409578323364258e-02 -2.376820296049118042e-01 -1.709747761487960815e-01 -8.373132348060607910e-02 -1.759446604410186410e-04 3.009630199812818319e-05 -1.662997901439666748e-01 1.570313721895217896e-01 2.746188640594482422e-02 -1.275300532579421997e-01 -3.335190117359161377e-01
-1.754378974437713623e-01 -8.691055327653884888e-02 1.431420743465423584e-01 -1.328713297843933105e-01 -8.534806966781616211e-02 2.432780563831329346e-01 -1.237927153706550598e-01 2.900335006415843964e-02 -2.026712596416473389e-01 -3.403161764144897461e-01 -6.082893535494804382e-02 -2.527468837797641754e-02 -6.350686401128768921e-02 1.662593334913253784e-01 -4.266450926661491394e-02 5.765412375330924988e-02 -4.087117612361907959e-01 -4.863967597484588623e-01 1.541908532381057739e-01 1.150014474987983704e-01 1.131034418940544128e-01 6.240375339984893799e-02 1.775077730417251587e-01 -5.122366920113563538e-02 -1.477195024490356445e-01 9.083663113415241241e-03 1.037632822990417480e-01 9.691693633794784546e-02 8.074318617582321167e-02 1.950628459453582764e-01 -1.892232149839401245e-01 -1.701633483171463013e-01
-1.865089982748031616e-01 -5.871581658720970154e-02 2.122998088598251343e-01 1.376879811286926270e-01 -1.950036436319351196e-01 9.714745730161666870e-02 -2.105951607227325439e-01 -3.735243380069732666e-01 4.673277586698532104e-02 -1.869658380746841431e-01 -2.514247596263885498e-02 -1.310011893510818481e-01 -6.916178017854690552e-02 -2.726726047694683075e-02 9.534304589033126831e-02 1.113446950912475586e-01 -1.188375577330589294e-01 -1.779341995716094971e-01 1.705128401517868042e-01 -1.933950334787368774e-01 2.380743324756622314e-01 -3.623244464397430420e-01 -2.478814423084259033e-01 -1.920965760946273804e-01 -6.974958628416061401e-02 -2.153696417808532715e-01 -4.232195019721984863e-02 1.052873656153678894e-01 3.105686008930206299e-01 -8.536801487207412720e-02 6.630759686231613159e-02 1.167368665337562561e-01
6.438452005386352539e-02 3.536247313022613525e-01 3.157268464565277100e-01 1.883045732975006104e-01 -3.570393100380897522e-02 2.004184722900390625e-01 -1.136002615094184875e-01 6.542608141899108887e-02 5.131350085139274597e-02 2.802451513707637787e-02 -1.247103288769721985e-01 -1.048194020986557007e-01 -3.948067501187324524e-02 -9.206215292215347290e-02 -1.296515017747879028e-01 -2.251314222812652588e-01 -1.279974877834320068e-01 -3.080992996692657471e-01 -1.848412007093429565e-01 7.745365053415298462e-02 4.636827856302261353e-02 1.084079407155513763e-02 1.414343621581792831e-02 5.136502534151077271e-02 -4.072606563568115234e-02 -3.779704868793487549e-01 -5.566168576478958130e-02 -1.994009464979171753e-01 1.191833522170782089e-02 1.790990233421325684e-01 3.327780961990356445e-02 -4.384782612323760986e-01
-2.226738184690475464e-01 1.572232246398925781e-01 2.524916529655456543e-01 -1.821482032537460327e-01 -4.119023308157920837e-02 -5.026877671480178833e-02 -8.051864802837371826e-02 1.079650819301605225e-01 -4.421904683113098145e-02 1.276366226375102997e-02 9.250111877918243408e-02 -2.985253036022186279e-01 -1.371690034866333008e-01 1.028737984597682953e-02 2.767109544947743416e-03 -6.004561483860015869e-02 -3.963118195533752441e-01 -3.714070320129394531e-01 2.363583892583847046e-01 3.098737597465515137e-01 1.548387557268142700e-01 -7.206746190786361694e-02 1.150022596120834351e-01 2.217206507921218872e-01 -3.757821023464202881e-02 1.117015182971954346e-01 1.674255169928073883e-02 -2.171621620655059814e-01 2.873868048191070557e-01 -1.146902609616518021e-02 -1.676026917994022369e-02 -3.601765260100364685e-02
-1.688242554664611816e-01 1.167059764266014099e-01 3.853635191917419434e-01 9.303619712591171265e-02 6.959285121411085129e-03 -7.195574045181274414e-02 1.675802320241928101e-01 1.397744566202163696e-01 -6.472398061305284500e-03 -1.541538983583450317e-01 1.966893225908279419e-01 -1.418608129024505615e-01 -2.371931821107864380e-01 2.222403734922409058e-01 -1.226722523570060730e-01 -1.742522716522216797e-01 -3.888263404369354248e-01 -1.053277179598808289e-01 -2.405802719295024872e-02 -1.455929279327392578e-01 -1.922467201948165894e-01 6.817112118005752563e-02 9.102759510278701782e-02 1.576636172831058502e-02 7.986342161893844604e-02 -2.330518215894699097e-01 -2.253649942576885223e-02 9.839962422847747803e-02 4.058369994163513184e-01 -1.590965539216995239e-01 1.358934044837951660e-01 2.510599605739116669e-02
-9.069379419088363647e-02 3.880990445613861084e-01 3.358845114707946777e-01 1.521322578191757202e-01 -7.665866613388061523e-02 -6.911806762218475342e-02 -8.334815502166748047e-02 -5.500526167452335358e-04 2.394710630178451538e-01 2.531117387115955353e-02 1.466872841119766235e-01 -2.984987497329711914e-01 2.047744579613208771e-03 1.416479945182800293e-01 1.807599328458309174e-02 -2.192372083663940430e-01 -1.247998401522636414e-01 -2.197750210762023926e-01 1.817950904369354248e-01 -2.009835690259933472e-01 2.136141359806060791e-01 1.734893172979354858e-01 1.759951561689376831e-01 3.306277096271514893e-02 -2.325036227703094482e-01 -2.084071636199951172e-01 -1.608884334564208984e-01 -6.277453154325485229e-02 7.415443658828735352e-02 -2.597392536699771881e-02 2.597467005252838135e-01 -6.669531762599945068e-02
-4.334996454417705536e-03 2.993288636207580566e-01 1.344483643770217896e-01 1.764420419931411743e-01 -2.084146887063980103e-01 3.363741934299468994e-02 -1.719402968883514404e-01 2.042968273162841797e-01 2.081283181905746460e-01 -1.352771371603012085e-01 1.799700558185577393e-01 -2.220484018325805664e-01 3.170447349548339844e-01 1.157606914639472961e-01 -6.596127152442932129e-02 -1.515460461378097534e-01 -1.254578381776809692e-01 -2.766725718975067139e-01 9.959145635366439819e-02 1.452208161354064941e-01 1.883876025676727295e-01 1.486085206270217896e-01 -7.796479016542434692e-02 3.633867204189300537e-02 -1.234570369124412537e-01 -1.737150102853775024e-01 8.912731707096099854e-02 1.531550101935863495e-02 2.312032282352447510e-01 -1.862375587224960327e-01 3.113197982311248779e-01 -1.839431226253509521e-01
-8.355973660945892334e-02 2.208435386419296265e-01 2.039716392755508423e-01 -7.276442646980285645e-02 -9.529063850641250610e-02 -8.874797075986862183e-02 -9.917329251766204834e-02 -6.862447410821914673e-02 7.748383283615112305e-02 -3.600330948829650879e-01 6.703840196132659912e-02 -2.267645001411437988e-01 -2.918451838195323944e-02 1.272574067115783691e-01 2.405744045972824097e-01 -1.245209667831659317e-02 -3.037890493869781494e-01 -3.292953968048095703e-01 2.487558722496032715e-01 6.851456314325332642e-02 -2.271132022142410278e-01 6.986463069915771484e-02 -1.177103370428085327e-01 -4.947005212306976318e-02 -3.522691428661346436e-01 -5.369748547673225403e-02 -1.741092950105667114e-01 -8.293960243463516235e-02 1.123229507356882095e-02 2.327832281589508057e-01 -1.859334260225296021e-01 -7.815088331699371338e-02
1.810538917779922485e-01 2.431626245379447937e-02 3.693850338459014893e-02 1.009172126650810242e-01 -2.230436950922012329e-01 -5.105980858206748962e-02 1.368135064840316772e-01 -1.406023502349853516e-01 7.405896484851837158e-02 -1.296050250530242920e-01 -4.863911494612693787e-02 -1.063256487250328064e-01 1.434483379125595093e-01 1.657819002866744995e-01 -2.056070230901241302e-02 1.093775033950805664e-01 -3.522734344005584717e-01 -3.047258257865905762e-01 -2.222440093755722046e-01 -2.220825254917144775e-01 -5.031213536858558655e-02 1.255594640970230103e-01 -9.555681049823760986e-02 -9.719257056713104248e-02 -3.932096064090728760e-01 -2.794478535652160645e-01 -4.306563735008239746e-02 -2.641959190368652344e-01 2.198000699281692505e-01 -8.893282711505889893e-02 2.180184274911880493e-01 8.475232869386672974e-02
7.918988913297653198e-02 7.133900374174118042e-02 3.646618500351905823e-02 -1.548554897308349609e-01 -5.725667253136634827e-02 1.734903454780578613e-01 2.652015686035156250e-01 8.107945322990417480e-02 -2.350784242153167725e-01 -2.225231379270553589e-01 2.440604567527770996e-01 1.135935708880424500e-01 -8.434703946113586426e-02 -2.907158248126506805e-02 -3.834317624568939209e-01 -2.604929264634847641e-03 -1.375720202922821045e-01 -4.591473937034606934e-01 -3.180424869060516357e-02 1.339113563299179077e-01 -1.986389607191085815e-01 3.539919480681419373e-02 8.112644404172897339e-02 -5.956894159317016602e-02 -2.361832708120346069e-01 -1.088250577449798584e-01 2.072120271623134613e-02 -2.419223077595233917e-02 3.364068865776062012e-01 1.394361704587936401e-01 -1.410789787769317627e-01 -1.145179197192192078e-02
-6.660790741443634033e-02 -2.095801383256912231e-01 6.761096417903900146e-02 -5.178287625312805176e-02 -1.094956025481224060e-01 1.754721105098724365e-01 2.709226608276367188e-01 1.319848001003265381e-01 -1.772332638502120972e-01 -9.432662278413772583e-02 -1.237563118338584900e-01 -1.950419992208480835e-01 -1.125755608081817627e-01 2.101673632860183716e-01 -1.899330466985702515e-01 6.279684603214263916e-02 -4.648710787296295166e-01 -6.074791029095649719e-02 2.177828252315521240e-01 4.691432788968086243e-02 2.077134102582931519e-01 -8.282023668289184570e-02 -6.183839403092861176e-03 1.308813542127609253e-01 -1.469385176897048950e-01 -2.713200636208057404e-02 4.066762328147888184e-02 5.690361931920051575e-02 2.615149617195129395e-01 2.380855828523635864e-01 1.798202097415924072e-02 -3.620017468929290771e-01
5.440348759293556213e-02 3.059472739696502686e-01 2.433824390172958374e-01 -2.893908135592937469e-02 -8.097233623266220093e-02 1.771050691604614258e-01 1.132936775684356689e-02 4.607444629073143005e-02 -1.544246226549148560e-01 -5.592047572135925293e-01 -1.524056643247604370e-01 -1.341312676668167114e-01 1.843434292823076248e-03 6.628318876028060913e-02 -8.124980330467224121e-02 1.885953545570373535e-01 -3.155004084110260010e-01 -1.332184523344039917e-01 1.721709370613098145e-01 -1.103911995887756348e-01 1.638136617839336395e-02 2.205194532871246338e-02 -8.282034657895565033e-03 -7.499354332685470581e-02 -1.407128386199474335e-02 -4.438521340489387512e-02 -8.746868371963500977e-02 -1.898802667856216431e-01 9.400877356529235840e-02 2.762893438339233398e-01 -2.097022235393524170e-01 -1.956071704626083374e-01
-2.311940491199493408e-01 6.369962543249130249e-02 -2.331146746873855591e-01 1.145075932145118713e-01 -3.095241785049438477e-01 6.543331593275070190e-02 -3.823428228497505188e-02 -8.517278730869293213e-02 -3.541086986660957336e-02 -1.252663284540176392e-01 5.205313791520893574e-04 7.611206918954849243e-02 -1.460445821285247803e-01 3.902932703495025635e-01 8.398696780204772949e-02 -1.743305288255214691e-02 -9.689058363437652588e-02 -2.622498571872711182e-01 -2.032869681715965271e-02 7.841370999813079834e-03 3.719670474529266357e-01 -5.561998113989830017e-02 -7.326919585466384888e-02 2.555738389492034912e-02 -3.857550397515296936e-02 -7.801759243011474609e-02 -1.473502516746520996e-01 -1.098852008581161499e-01 2.560873925685882568e-01 2.800256311893463135e-01 2.972820401191711426e-01 -2.502683401107788086e-01
2.768263518810272217e-01 2.781998217105865479e-01 2.155284434556961060e-01 2.454124540090560913e-01 -1.107598766684532166e-01 2.219105511903762817e-01 -1.793953925371170044e-01 -7.573921233415603638e-02 1.242595165967941284e-01 -1.193019077181816101e-01 -2.701299190521240234e-01 2.011300995945930481e-02 -7.437158375978469849e-02 -4.227914288640022278e-02 -4.701051488518714905e-02 7.750460505485534668e-02 -4.034300148487091064e-01 8.592113852500915527e-02 1.057648584246635437e-01 -3.610884398221969604e-02 5.245058611035346985e-02 1.840586215257644653e-01 -1.053804084658622742e-01 -3.732304275035858154e-02 -3.121537528932094574e-02 -2.312245219945907593e-01 -8.936359733343124390e-02 -3.792947530746459961e-01 2.567178606986999512e-01 -5.590659752488136292e-02 -2.207855693995952606e-02 -1.171153113245964050e-01
3.040011525154113770e-01 -1.731501072645187378e-01 7.370254397392272949e-02 8.451894670724868774e-02 -2.978968918323516846e-01 2.121591418981552124e-01 -1.387380436062812805e-02 -3.461203277111053467e-01 -9.424913674592971802e-02 -2.244791239500045776e-01 -4.805903509259223938e-02 -2.421334236860275269e-01 2.584496513009071350e-02 1.541507393121719360e-01 -8.782146871089935303e-02 -2.649821341037750244e-01 -2.187472283840179443e-01 -3.381491899490356445e-01 1.283086687326431274e-01 2.185744792222976685e-01 6.606209278106689453e-02 -8.976171165704727173e-02 6.750582158565521240e-02 -2.798733711242675781e-01 -2.091818861663341522e-02 -6.104880198836326599e-02 -5.937718786299228668e-03 -1.049476116895675659e-01 -1.658495515584945679e-02 -1.382826119661331177e-01 1.043030694127082825e-01 1.465596109628677368e-01
-3.111693821847438812e-02 2.753450721502304077e-02 2.092500030994415283e-01 -1.133693456649780273e-01 -1.483612954616546631e-01 3.497694432735443115e-01 9.588493406772613525e-02 -4.481478035449981689e-02 -1.246557086706161499e-01 -1.034684777259826660e-01 -1.554420143365859985e-01 -6.833995133638381958e-02 1.149715781211853027e-01 9.468998759984970093e-02 -1.595278680324554443e-01 -2.430682778358459473e-01 4.505188763141632080e-02 -2.524144053459167480e-01 2.381198480725288391e-02 2.507713735103607178e-01 2.829909324645996094e-01 -1.940490603446960449e-01 -2.141090631484985352e-01 -1.301193982362747192e-01 6.659572571516036987e-02 -2.877924144268035889e-01 2.707499861717224121e-01 5.256187915802001953e-02 2.647538483142852783e-01 2.507703602313995361e-01 -8.938740193843841553e-02 -1.014056652784347534e-01
-7.778827846050262451e-02 1.196172684431076050e-01 1.752486377954483032e-01 -1.833150978200137615e-03 -1.996919512748718262e-01 3.345396816730499268e-01 -4.965033754706382751e-02 -1.053937450051307678e-01 2.863193154335021973e-01 -3.340695798397064209e-02 -4.614843055605888367e-03 1.062536761164665222e-01 -1.506771445274353027e-01 1.339398026466369629e-01 -1.777013242244720459e-01 -3.829993903636932373e-01 5.111462250351905823e-02 -3.856043219566345215e-01 5.218147113919258118e-02 2.487955801188945770e-02 3.340496420860290527e-01 -1.583656668663024902e-01 -1.700426042079925537e-01 -3.364740638062357903e-03 -1.310319900512695312e-01 -2.615490853786468506e-01 1.702285557985305786e-01 -1.117799803614616394e-01 3.243363648653030396e-02 -5.518957599997520447e-02 1.045633330941200256e-01 -8.900403231382369995e-02
-7.729109376668930054e-02 -4.991957172751426697e-02 -5.705081298947334290e-02 -5.030555650591850281e-03 -8.863441646099090576e-02 -7.108032703399658203e-02 1.382683403789997101e-02 1.754143983125686646e-01 -2.918399870395660400e-01 -3.488531708717346191e-01 7.376419007778167725e-02 4.500988870859146118e-02 -2.113107293844223022e-01 -1.115613654255867004e-01 8.198035508394241333e-02 4.268105328083038330e-02 -4.543567299842834473e-01 -2.683953642845153809e-01 -1.638496667146682739e-01 -9.679129719734191895e-02 -1.027593091130256653e-01 -1.803512312471866608e-02 -1.717017889022827148e-01 -1.976044774055480957e-01 1.501210331916809082e-01 -2.712184190750122070e-01 1.071961671113967896e-01 -2.238318622112274170e-01 3.046833276748657227e-01 -1.239675432443618774e-01 6.250415742397308350e-02 -2.254165895283222198e-02
1.867195516824722290e-01 -2.141645252704620361e-01 1.014173179864883423e-01 1.378846466541290283e-01 -7.146605849266052246e-02 -4.360287263989448547e-02 2.064917050302028656e-02 -1.371654868125915527e-01 2.087123924866318703e-03 -1.120060309767723083e-01 -1.955150365829467773e-01 -9.587828814983367920e-02 -1.199195906519889832e-01 -1.205291897058486938e-01 -6.543616950511932373e-02 -7.522618025541305542e-02 -3.686447739601135254e-01 -2.819327116012573242e-01 3.875784203410148621e-02 3.659036755561828613e-01 7.901031523942947388e-02 -7.645545061677694321e-03 1.341439485549926758e-01 -4.767286777496337891e-02 -4.394180607050657272e-03 -4.809128940105438232e-01 -8.233382552862167358e-02 -3.187659755349159241e-02 2.044460922479629517e-01 1.801999658346176147e-01 2.632378637790679932e-01 7.005655765533447266e-02
-1.333617866039276123e-01 -6.952357944101095200e-03 -7.041174918413162231e-02 8.317874372005462646e-02 4.459186270833015442e-02 2.462754696607589722e-01 1.486746370792388916e-01 -3.169047087430953979e-02 2.637976706027984619e-01 -3.922225832939147949e-01 2.742504775524139404e-01 1.480692178010940552e-01 -5.003412719815969467e-03 1.019422560930252075e-01 -2.879728376865386963e-01 -1.553835999220609665e-02 -2.558161616325378418e-01 -3.041362464427947998e-01 -1.826452761888504028e-01 6.244963034987449646e-02 7.686346024274826050e-02 -1.699439734220504761e-01 2.033183723688125610e-02 -2.388443201780319214e-01 -8.130821585655212402e-02 1.107473522424697876e-01 2.931305170059204102e-01 -2.609052062034606934e-01 6.400174647569656372e-02 -4.514416307210922241e-02 6.162255629897117615e-02 1.162426359951496124e-02
7.450401037931442261e-02 -1.339796036481857300e-01 -8.979230187833309174e-03 6.804977357387542725e-02 -9.621395915746688843e-02 3.327216953039169312e-02 2.547942698001861572e-01 2.733741886913776398e-02 -2.588755823671817780e-02 -1.564297378063201904e-01 1.732066869735717773e-01 -3.251524642109870911e-03 2.256608009338378906e-01 2.081222683191299438e-01 7.825274020433425903e-02 3.185703977942466736e-02 -4.568207561969757080e-01 -2.037489265203475952e-01 -7.466829568147659302e-02 -1.161929816007614136e-01 8.952484279870986938e-02 1.501437183469533920e-02 -1.620932482182979584e-02 2.339298427104949951e-01 1.584884524345397949e-01 -2.744611799716949463e-01 -1.806798279285430908e-01 -2.126613259315490723e-01 3.856342732906341553e-01 -1.227224171161651611e-01 8.906062692403793335e-02 -2.381241172552108765e-01
5.133137479424476624e-02 -1.282680965960025787e-02 6.610732525587081909e-02 2.302209846675395966e-02 -3.109156787395477295e-01 -1.983525902032852173e-01 -8.522508293390274048e-02 -7.917012274265289307e-02 -5.151111632585525513e-02 -1.231820434331893921e-01 -8.118341118097305298e-02 -2.225558310747146606e-01 1.083138361573219299e-01 -2.693312764167785645e-01 -1.429125368595123291e-01 -2.431884855031967163e-01 -2.810915410518646240e-01 -3.274099230766296387e-01 2.903058752417564392e-02 1.269429456442594528e-02 -1.526597794145345688e-02 3.710097819566726685e-02 1.871134340763092041e-01 6.273765116930007935e-02 -2.280556261539459229e-01 -6.275669485330581665e-02 1.456037908792495728e-01 -7.958022505044937134e-02 5.027475357055664062e-01 -1.356624215841293335e-01 -1.344558149576187134e-01 6.694875657558441162e-02
1.871344447135925293e-01 2.158715873956680298e-01 -1.142951026558876038e-01 9.181721508502960205e-02 -9.555493295192718506e-02 3.382179141044616699e-01 1.339292675256729126e-01 1.876460611820220947e-01 -1.598723530769348145e-01 -3.897708952426910400e-01 1.056630164384841919e-01 2.389084734022617340e-02 1.481620073318481445e-01 8.528582751750946045e-02 -2.011224031448364258e-01 1.660871505737304688e-02 -6.679419428110122681e-02 -3.362530767917633057e-01 -6.024032365530729294e-03 -1.325016468763351440e-01 -2.145848125219345093e-01 -4.041288420557975769e-02 1.083547994494438171e-02 3.830447327345609665e-03 -9.989462792873382568e-02 -2.550504803657531738e-01 2.392449788749217987e-02 -2.814273536205291748e-02 4.243443310260772705e-01 -1.391723100095987320e-02 1.454840749502182007e-01 1.716123148798942566e-02
1.767160370945930481e-02 2.301941066980361938e-01 4.076715931296348572e-02 1.877669692039489746e-01 -4.268925786018371582e-01 -4.604537039995193481e-02 -3.507927249302156270e-05 2.387261092662811279e-01 2.347707748413085938e-01 -6.267100572586059570e-02 2.746222317218780518e-01 -1.944478154182434082e-01 -1.368115395307540894e-01 2.566573023796081543e-01 -2.544239163398742676e-01 -1.771635711193084717e-01 -9.242088347673416138e-02 -2.402095347642898560e-01 9.312641806900501251e-03 -1.502519398927688599e-01 -8.611151576042175293e-02 8.319640532135963440e-03 -2.197333276271820068e-01 1.321985572576522827e-01 -9.005311876535415649e-02 -1.262811273336410522e-01 -3.818709403276443481e-02 -1.508588492870330811e-01 1.727447062730789185e-01 1.201344281435012817e-01 1.825013570487499237e-02 -2.458126693964004517e-01
1.141539663076400757e-01 -8.791305124759674072e-02 3.330516815185546875e-01 2.845650315284729004e-01 -2.640800178050994873e-01 -3.407689556479454041e-02 -1.039762496948242188e-01 -2.704779207706451416e-01 9.895219653844833374e-02 -7.322952896356582642e-02 1.296867877244949341e-01 1.008098796010017395e-01 -8.184323459863662720e-02 6.301259249448776245e-02 -1.924770921468734741e-01 3.250657394528388977e-02 -5.277749300003051758e-01 5.359718203544616699e-02 6.445811688899993896e-02 -3.623717278242111206e-02 -1.319011151790618896e-01 -1.698471754789352417e-01 -5.214760452508926392e-02 1.478056609630584717e-01 7.931666821241378784e-02 -1.181939020752906799e-01 1.132064983248710632e-01 3.364767134189605713e-02 3.002747595310211182e-01 -2.330830320715904236e-02 -1.355424672365188599e-01 -2.014310359954833984e-01
7.806671410799026489e-02 -1.134310439229011536e-01 1.974327266216278076e-01 3.592791408300399780e-02 -1.719670444726943970e-01 -3.208795934915542603e-02 2.438335418701171875e-01 -9.831692278385162354e-02 -3.773842751979827881e-02 -2.686318941414356232e-02 -1.757882684469223022e-01 2.440062671666964889e-04 7.153186202049255371e-02 2.796912379562854767e-02 -1.522880047559738159e-03 -1.048563495278358459e-01 -1.703135669231414795e-01 -4.531832933425903320e-01 -1.624750792980194092e-01 7.785461097955703735e-02 -1.403672397136688232e-01 -6.177448481321334839e-02 -2.594057917594909668e-01 -2.155992984771728516e-01 -3.634228706359863281e-01 -9.305547922849655151e-02 -1.217529177665710449e-01 -2.578428089618682861e-01 -1.905696839094161987e-02 2.148786187171936035e-01 2.442327290773391724e-01 -2.423616051673889160e-01
1.472423225641250610e-01 4.211170598864555359e-02 1.999200284481048584e-01 5.534838419407606125e-03 -1.659912765026092529e-01 3.441790640354156494e-01 -1.183181330561637878e-01 -1.656726747751235962e-01 -1.064049229025840759e-01 -2.129480540752410889e-01 1.344309747219085693e-01 3.077562153339385986e-02 -3.052509427070617676e-01 1.547113507986068726e-01 1.324515193700790405e-01 -9.442003816366195679e-02 3.573291003704071045e-02 -2.377138733863830566e-01 3.779122531414031982e-01 1.245098784565925598e-01 -8.873511105775833130e-02 1.172183528542518616e-01 -1.046073958277702332e-01 9.249117225408554077e-02 -2.101050764322280884e-01 -1.319329440593719482e-01 1.263070851564407349e-01 -1.039276495575904846e-01 2.014280855655670166e-01 -4.863163456320762634e-02 2.897064387798309326e-01 -2.396644502878189087e-01
2.143961787223815918e-01 1.001199334859848022e-01 -1.377849429845809937e-01 2.150561213493347168e-01 -3.358401656150817871e-01 5.440223030745983124e-03 -5.614901334047317505e-02 5.020935460925102234e-02 9.869676083326339722e-03 -1.281673163175582886e-01 1.193539202213287354e-01 8.414580486714839935e-03 1.938657313585281372e-01 2.284376621246337891e-01 -6.408677995204925537e-02 -2.317585796117782593e-01 -7.891318947076797485e-02 -3.344494104385375977e-01 2.282288372516632080e-01 1.161367893218994141e-01 1.449664384126663208e-01 -2.987788915634155273e-01 -2.383199930191040039e-01 -9.911705553531646729e-02 1.196579113602638245e-01 -1.547434329986572266e-01 -1.387339830398559570e-01 -2.259427756071090698e-01 2.249182462692260742e-01 4.528481885790824890e-02 2.451260685920715332e-01 2.438446274027228355e-03
[truncated: 3,279,603 more chars]
