# Supplementary material for: The Language of Innovation
Source: PLoS One. 2020 Apr 30;15(4):e0230107. doi: 10.1371/journal.pone.0230107 (PMC7194493; doi:10.1371/journal.pone.0230107)
Supplement: S6 File — (GZ) [file pone.0230107.s006.tar.gz › 1984-1988/V2Run_29_VS_4500_embeddings1984-1988ED32.txt]

-1.263262629508972168e-01 5.916893109679222107e-02 2.045099623501300812e-02 -8.049368113279342651e-02 2.913502454757690430e-01 1.550967991352081299e-01 -1.376162022352218628e-01 -1.282108575105667114e-01 -8.127325028181076050e-02 1.103216409683227539e-01 -1.167774423956871033e-01 -5.617914348840713501e-02 -8.987341076135635376e-02 -2.757800817489624023e-01 2.442026287317276001e-01 1.258576959371566772e-01 6.212185136973857880e-03 1.073231995105743408e-01 1.605463325977325439e-01 -1.816870570182800293e-01 -3.671498596668243408e-01 -4.512206017971038818e-01 7.647856604307889938e-03 8.383525907993316650e-02 1.431311666965484619e-01 4.930472746491432190e-02 -1.316078901290893555e-01 1.869135499000549316e-01 1.242714375257492065e-01 2.410739511251449585e-01 -2.052912563085556030e-01 1.656602621078491211e-01
1.186655163764953613e-01 -6.634456664323806763e-02 4.070259630680084229e-01 5.650750920176506042e-02 3.127909898757934570e-01 2.291536778211593628e-01 -2.098154872655868530e-01 -1.367456018924713135e-01 1.680557578802108765e-01 1.199355125427246094e-01 2.101871669292449951e-01 -3.967547416687011719e-02 -2.315352670848369598e-02 -2.841640710830688477e-01 1.685885936021804810e-01 1.683634966611862183e-01 5.802313983440399170e-02 -1.703369915485382080e-01 5.775903537869453430e-02 -3.640110194683074951e-01 -1.432202905416488647e-01 -1.635796129703521729e-01 1.310813575983047485e-01 4.950033035129308701e-03 -5.593525990843772888e-02 2.071686238050460815e-01 1.612091958522796631e-01 2.340728342533111572e-01 -6.566904485225677490e-02 6.789676845073699951e-02 -2.442736364901065826e-02 -6.406795233488082886e-02
1.326389312744140625e-01 1.204342767596244812e-01 7.693328708410263062e-02 2.844076454639434814e-01 3.644905984401702881e-01 5.836732983589172363e-01 -5.638661608099937439e-02 1.290583014488220215e-01 3.107537329196929932e-01 9.955697506666183472e-02 6.775248050689697266e-02 -1.238722205162048340e-01 -1.605334132909774780e-01 -1.014278978109359741e-01 1.435320079326629639e-01 -3.688259050250053406e-02 1.462007462978363037e-01 -4.900147765874862671e-02 6.546282023191452026e-02 -3.314948081970214844e-02 -1.905418187379837036e-01 -2.844174802303314209e-01 -3.949084877967834473e-02 -2.244838140904903412e-02 9.016007184982299805e-03 3.653027862310409546e-02 -1.129632517695426941e-01 -2.254409901797771454e-02 1.664309799671173096e-01 9.455600380897521973e-02 1.522208750247955322e-02 5.760743468999862671e-02
-7.785664498805999756e-02 6.985341664403676987e-03 3.724657595157623291e-01 -3.562760651111602783e-01 3.478634953498840332e-01 3.258440643548965454e-02 7.730865478515625000e-02 1.992892920970916748e-01 1.193561553955078125e-01 -2.437345869839191437e-02 2.191626131534576416e-01 -3.218695893883705139e-02 -1.331117935478687286e-02 -6.315554678440093994e-02 6.719429790973663330e-02 2.096320539712905884e-01 4.620365425944328308e-02 -6.921315193176269531e-02 9.810936450958251953e-02 -1.777397543191909790e-01 -1.265724748373031616e-01 -3.250907957553863525e-01 -6.145413592457771301e-02 1.142304390668869019e-01 -1.716195978224277496e-02 2.663318514823913574e-01 2.053793519735336304e-01 6.687838584184646606e-02 1.360747069120407104e-01 3.390221595764160156e-01 -7.385626435279846191e-02 -2.163561247289180756e-02
1.452527344226837158e-01 6.664350628852844238e-02 -1.450991481542587280e-01 -2.933337390422821045e-01 1.565755456686019897e-01 3.199630975723266602e-01 1.727796494960784912e-01 1.371538788080215454e-01 2.752382159233093262e-01 5.909251794219017029e-02 -1.502995099872350693e-02 -7.686682790517807007e-02 -6.983529031276702881e-02 -3.116610944271087646e-01 -4.345453809946775436e-03 8.097659796476364136e-02 2.167116850614547729e-02 1.117582768201828003e-01 4.501534998416900635e-02 -7.502061128616333008e-02 -1.753547042608261108e-01 -5.226142406463623047e-01 -5.645895376801490784e-02 1.000763773918151855e-01 5.040597543120384216e-02 2.190819680690765381e-01 1.359991729259490967e-01 6.981489062309265137e-02 1.053041666746139526e-01 -4.820575192570686340e-02 2.367869466543197632e-01 -1.294496655464172363e-01
-1.631263941526412964e-01 2.562141418457031250e-01 1.876130700111389160e-03 -2.893674671649932861e-01 1.844153106212615967e-01 2.852478027343750000e-01 3.538923710584640503e-02 -2.004631049931049347e-02 1.686753034591674805e-01 3.528240695595741272e-02 4.941018670797348022e-02 1.295767128467559814e-01 -3.287142813205718994e-01 -2.153747975826263428e-01 1.260692030191421509e-01 7.645902782678604126e-02 1.050140261650085449e-01 5.247971415519714355e-02 -2.206228077411651611e-01 -7.189854979515075684e-02 -1.488210111856460571e-01 -3.466435968875885010e-01 3.043837547302246094e-01 5.954422056674957275e-02 -7.249040901660919189e-02 -1.227026879787445068e-01 1.354844570159912109e-01 8.147060871124267578e-02 2.447312921285629272e-01 2.008260786533355713e-01 1.247679516673088074e-01 -1.210160106420516968e-01
-7.170636206865310669e-02 3.738475963473320007e-02 -9.593608230352401733e-02 1.787006855010986328e-01 3.819378912448883057e-01 2.886834740638732910e-01 1.064139325171709061e-02 1.474520470947027206e-02 2.326135337352752686e-01 9.903755784034729004e-02 6.581651419401168823e-02 -2.368522249162197113e-02 -1.697905361652374268e-01 -3.141772150993347168e-01 5.579890310764312744e-02 -6.983716040849685669e-02 1.207193434238433838e-01 6.141192093491554260e-02 1.113636717200279236e-01 -8.485791832208633423e-02 -4.037274420261383057e-01 -2.861091494560241699e-01 2.077118307352066040e-01 -1.299783438444137573e-01 -1.429089158773422241e-01 1.174480542540550232e-01 2.701463103294372559e-01 8.746127784252166748e-02 -7.165902107954025269e-02 3.786847367882728577e-02 2.119015604257583618e-01 9.635105729103088379e-02
-3.034763503819704056e-03 -1.864066570997238159e-01 3.014932274818420410e-01 -1.905242502689361572e-01 2.699512541294097900e-01 -4.075280576944351196e-02 -2.858622670173645020e-01 -8.997968584299087524e-02 2.341257184743881226e-01 -1.290637254714965820e-01 5.130606144666671753e-02 8.317559212446212769e-02 1.764324456453323364e-01 -1.382463127374649048e-01 1.787143945693969727e-01 1.052423566579818726e-01 -5.182998254895210266e-02 -5.681157857179641724e-02 1.499630361795425415e-01 -4.939793795347213745e-02 -1.405040770769119263e-01 -3.422403037548065186e-01 1.338249742984771729e-01 1.142069920897483826e-01 -8.759933710098266602e-02 4.595752805471420288e-02 4.894118383526802063e-02 2.040560245513916016e-01 4.149941802024841309e-01 1.681253314018249512e-01 1.784216761589050293e-01 -1.208883672952651978e-01
1.641408652067184448e-01 1.309178173542022705e-01 2.733166217803955078e-01 -3.006600439548492432e-01 2.828783094882965088e-01 1.368781924247741699e-01 1.447837054729461670e-01 2.213028818368911743e-01 2.229749411344528198e-01 -2.061813324689865112e-02 3.008822500705718994e-01 1.341030448675155640e-01 9.725258499383926392e-02 -5.590987950563430786e-02 1.308683156967163086e-01 6.190817803144454956e-02 2.114763855934143066e-01 -9.544704109430313110e-02 1.330013293772935867e-02 -1.441991925239562988e-01 -1.069662906229496002e-02 -2.259790152311325073e-01 -7.692092657089233398e-02 6.722836196422576904e-02 1.076127588748931885e-01 1.737676933407783508e-02 2.608907818794250488e-01 2.192392945289611816e-01 3.347264230251312256e-01 8.205875754356384277e-02 5.195185169577598572e-02 2.098097205162048340e-01
-1.260198354721069336e-01 -8.377484977245330811e-02 4.547253549098968506e-01 -1.128143295645713806e-01 1.647524237632751465e-01 -8.009798824787139893e-02 2.144155055284500122e-01 -9.810742735862731934e-02 -5.113434419035911560e-02 1.522036045789718628e-01 8.821513503789901733e-03 -2.130649983882904053e-01 -5.898366495966911316e-02 1.588677465915679932e-01 4.756682738661766052e-02 -3.009849786758422852e-01 -5.362157896161079407e-02 3.154196143150329590e-01 6.270902603864669800e-02 -1.365543156862258911e-01 -1.791330277919769287e-01 -3.500942885875701904e-01 8.961379528045654297e-02 7.485611364245414734e-03 -2.093607932329177856e-02 1.751997321844100952e-01 -8.350146561861038208e-02 2.145524322986602783e-01 1.546271592378616333e-01 1.139847412705421448e-01 -2.017037272453308105e-01 1.618710905313491821e-01
2.514004111289978027e-01 -9.596761316061019897e-02 2.074052989482879639e-01 7.799989730119705200e-02 2.460886687040328979e-01 1.177008450031280518e-01 -3.997585475444793701e-01 4.011304304003715515e-02 2.064572870731353760e-01 1.483887992799282074e-02 1.234885528683662415e-01 8.115077763795852661e-02 6.404039263725280762e-02 -1.672860831022262573e-01 1.227581650018692017e-01 8.829511702060699463e-02 3.028173930943012238e-02 1.527051925659179688e-01 2.188208401203155518e-01 -8.943504095077514648e-02 -4.179619997739791870e-02 -3.246877789497375488e-01 7.079938054084777832e-02 -7.037910073995590210e-02 1.061674859374761581e-02 2.872973121702671051e-02 1.042886525392532349e-01 2.664372026920318604e-01 7.242423295974731445e-02 3.895435631275177002e-01 2.882062494754791260e-01 5.403487756848335266e-02
-1.383800990879535675e-02 -2.717269659042358398e-01 2.449688762426376343e-01 1.361126601696014404e-01 -1.400054525583982468e-02 4.634572193026542664e-02 2.785492129623889923e-02 -4.482038784772157669e-03 -1.902482099831104279e-02 2.833873033523559570e-01 3.274154365062713623e-01 1.080945581197738647e-01 -7.386700063943862915e-02 -1.921630799770355225e-01 2.377648949623107910e-01 2.518133521080017090e-01 2.153093367815017700e-01 9.262897819280624390e-02 -2.876063622534275055e-02 9.064996242523193359e-02 -8.526249229907989502e-02 -4.889478385448455811e-01 -4.469992965459823608e-02 -1.070176661014556885e-01 -2.044951915740966797e-01 -1.779803819954395294e-02 1.171822920441627502e-01 1.687328666448593140e-01 4.837828129529953003e-02 1.938944160938262939e-01 1.853748410940170288e-01 -2.339048078283667564e-03
-1.994886100292205811e-01 -1.696505546569824219e-01 2.555368244647979736e-01 1.549280248582363129e-02 2.968060970306396484e-01 1.794612407684326172e-01 1.169029474258422852e-01 1.373070329427719116e-01 9.295054525136947632e-02 -2.577128354460000992e-03 1.903624534606933594e-01 2.279054075479507446e-01 -3.153268694877624512e-01 -2.241448163986206055e-01 1.175608262419700623e-01 8.574429899454116821e-02 -3.127523064613342285e-01 1.607185155153274536e-01 8.069814741611480713e-02 -5.892264470458030701e-02 -3.189585506916046143e-01 -1.968888193368911743e-01 1.587524414062500000e-01 2.239039838314056396e-01 -9.359115362167358398e-02 4.377772100269794464e-03 1.383939385414123535e-01 1.171104758977890015e-01 2.147211581468582153e-01 3.955713286995887756e-02 2.431000210344791412e-02 7.761306315660476685e-02
-3.170554712414741516e-02 8.152297139167785645e-02 5.208124592900276184e-02 1.511851996183395386e-01 2.701867222785949707e-01 3.954399004578590393e-02 -1.256687045097351074e-01 2.399256527423858643e-01 1.279349625110626221e-01 -4.286788031458854675e-02 1.362682133913040161e-01 -2.295235991477966309e-01 -1.719809472560882568e-01 -2.907277047634124756e-01 -8.723961561918258667e-02 5.039344727993011475e-02 3.223580867052078247e-02 -1.280501950532197952e-02 -1.450457125902175903e-01 -6.138999760150909424e-02 -1.622322052717208862e-01 -6.744108200073242188e-01 -2.376634441316127777e-02 7.751477509737014771e-02 -6.579564511775970459e-02 1.818013936281204224e-01 3.227792680263519287e-02 -2.565543353557586670e-02 5.348254740238189697e-02 1.543997526168823242e-01 8.130433410406112671e-02 1.379442662000656128e-01
1.792578101158142090e-01 -2.872273512184619904e-02 1.698468923568725586e-01 -1.717240959405899048e-01 8.561643213033676147e-02 4.514294862747192383e-02 3.026548922061920166e-01 -1.710188388824462891e-01 -2.227070182561874390e-02 1.639178246259689331e-01 4.212997108697891235e-02 1.373006310313940048e-02 -1.123932525515556335e-01 -1.891435384750366211e-01 1.692928075790405273e-01 -2.635290622711181641e-01 -1.303371787071228027e-01 1.178188472986221313e-01 1.689068824052810669e-01 -3.837133571505546570e-02 -1.749221533536911011e-01 -2.698167860507965088e-01 3.019312918186187744e-01 1.920660138130187988e-01 1.374394912272691727e-02 -2.022781670093536377e-01 -1.550552845001220703e-01 3.020663857460021973e-01 -3.062096051871776581e-02 3.255160152912139893e-01 4.281794279813766479e-02 2.126037478446960449e-01
-1.119614578783512115e-02 6.630337797105312347e-03 3.012232780456542969e-01 1.105133164674043655e-02 3.485578596591949463e-01 -5.731955543160438538e-02 -1.877231448888778687e-01 -5.420630797743797302e-02 1.604644656181335449e-01 -7.177976518869400024e-02 1.287537515163421631e-01 7.244655489921569824e-02 -1.480998843908309937e-01 1.340937465429306030e-01 -3.834375739097595215e-02 1.177619546651840210e-01 -1.453425735235214233e-01 1.639426946640014648e-01 1.391855925321578979e-01 -1.093515828251838684e-01 -3.017861843109130859e-01 -4.008494615554809570e-01 6.944039463996887207e-02 -1.577607914805412292e-02 5.246765539050102234e-02 -5.431891605257987976e-02 1.666252166032791138e-01 3.226589560508728027e-01 2.933139801025390625e-01 9.845827519893646240e-02 2.617643177509307861e-01 7.399749476462602615e-03
1.041130721569061279e-01 -3.057291209697723389e-01 1.698191165924072266e-01 4.180274158716201782e-02 2.233606725931167603e-01 -3.789129841607064009e-04 6.361602991819381714e-02 -1.298148632049560547e-01 1.986912265419960022e-02 -4.793871566653251648e-02 4.303134605288505554e-02 -3.609173232689499855e-03 -3.783472776412963867e-01 -3.531119525432586670e-01 2.076330035924911499e-01 1.597418785095214844e-01 3.061984181404113770e-01 2.252736315131187439e-02 7.403143495321273804e-02 6.051123142242431641e-02 -6.536137312650680542e-02 -3.876793980598449707e-01 1.663158237934112549e-01 8.835274726152420044e-02 -1.600184738636016846e-01 7.793237268924713135e-02 -1.471230015158653259e-02 2.179593406617641449e-02 9.344597905874252319e-02 1.818935573101043701e-01 2.741426527500152588e-01 -1.025160253047943115e-01
-1.296142935752868652e-01 -1.187377274036407471e-01 5.660393089056015015e-02 -1.887915879487991333e-01 4.763889014720916748e-01 2.871423065662384033e-01 -2.095492929220199585e-01 6.913316249847412109e-02 1.547181457281112671e-01 1.261839270591735840e-01 -1.310378909111022949e-01 2.106912285089492798e-01 -1.090539321303367615e-01 -3.142330944538116455e-01 -1.178542971611022949e-01 -6.226750090718269348e-02 5.459539964795112610e-02 1.513394154608249664e-02 6.497844308614730835e-02 -2.752955853939056396e-01 -1.938943192362785339e-02 -1.946087628602981567e-01 -1.780473738908767700e-01 6.750960648059844971e-02 6.202926486730575562e-02 1.777781248092651367e-01 -1.368677709251642227e-02 -1.970898360013961792e-02 2.553358078002929688e-01 1.784599721431732178e-01 1.913310885429382324e-01 1.222180947661399841e-01
1.555436998605728149e-01 4.714912921190261841e-02 9.296136349439620972e-02 -1.985555142164230347e-01 3.622483015060424805e-01 2.605648338794708252e-01 -2.415737882256507874e-02 3.524779528379440308e-02 -9.283302724361419678e-02 8.970744162797927856e-02 -1.120491698384284973e-02 3.138918802142143250e-02 8.580707013607025146e-02 -2.879851460456848145e-01 -1.819397062063217163e-01 -1.331754177808761597e-01 1.045936066657304764e-02 1.680630296468734741e-01 9.645573794841766357e-02 -2.673251926898956299e-01 3.792893039644695818e-05 -4.549029171466827393e-01 1.057238951325416565e-01 -1.985196024179458618e-01 1.161169633269309998e-01 2.192819863557815552e-02 -1.267510652542114258e-01 2.687892317771911621e-01 1.461552828550338745e-01 -1.008391454815864563e-01 -2.259129881858825684e-01 -1.190433576703071594e-01
3.754809126257896423e-02 1.730912476778030396e-01 2.181866019964218140e-01 -2.819806933403015137e-01 2.898305952548980713e-01 3.055368363857269287e-01 -2.101164311170578003e-01 2.853574156761169434e-01 1.508788019418716431e-01 -1.629267819225788116e-02 1.564708501100540161e-01 1.405215561389923096e-01 1.280555129051208496e-01 -2.268875837326049805e-01 5.758054181933403015e-02 2.157573588192462921e-03 1.453630439937114716e-02 6.273585557937622070e-02 -9.271633625030517578e-02 -1.144926920533180237e-01 -2.662016451358795166e-01 -1.844698637723922729e-01 4.523113742470741272e-02 8.119545876979827881e-02 1.527587920427322388e-01 3.179778903722763062e-02 -1.051416546106338501e-01 3.010165989398956299e-01 2.397437989711761475e-01 1.943169087171554565e-01 1.929523609578609467e-02 -1.977865695953369141e-01
-6.899275630712509155e-02 1.055952981114387512e-01 2.469098269939422607e-01 -1.719918698072433472e-01 5.010822042822837830e-02 2.794541716575622559e-01 7.440451066941022873e-03 9.547599405050277710e-02 3.442616388201713562e-02 -1.327856928110122681e-01 2.208898067474365234e-01 -1.335931867361068726e-01 -2.097280621528625488e-01 -2.342370450496673584e-01 -1.216743811964988708e-01 5.733831226825714111e-02 -3.080418333411216736e-02 1.608092486858367920e-01 1.582120358943939209e-01 -8.596719801425933838e-02 -2.817367911338806152e-01 -3.298136889934539795e-01 2.738768458366394043e-01 3.450040519237518311e-01 1.360476016998291016e-02 1.249822229146957397e-01 1.462481319904327393e-01 8.632427081465721130e-03 5.206176266074180603e-02 1.113538593053817749e-01 2.286649793386459351e-01 2.351172566413879395e-01
-2.046586424112319946e-01 3.039548732340335846e-02 2.828754670917987823e-02 -8.253579586744308472e-02 4.572172462940216064e-02 2.014732062816619873e-01 4.302161931991577148e-02 2.181150913238525391e-01 1.956886202096939087e-01 -4.172585532069206238e-02 -5.747263878583908081e-02 -1.035020649433135986e-01 -3.352079167962074280e-02 -1.501289904117584229e-01 -6.136606633663177490e-02 2.223180681467056274e-01 8.588874340057373047e-02 3.408158123493194580e-01 5.055330321192741394e-02 -2.678048908710479736e-01 -2.045693695545196533e-01 -4.898904263973236084e-01 1.881864368915557861e-01 -1.352079063653945923e-01 1.717656552791595459e-01 1.408352851867675781e-01 1.602803170680999756e-01 2.725358307361602783e-01 1.124194562435150146e-01 -5.496633425354957581e-02 1.610880792140960693e-01 -4.806974157691001892e-02
-6.191799417138099670e-02 4.519119486212730408e-02 -1.585442125797271729e-01 -5.241310596466064453e-02 1.720858216285705566e-01 2.798998951911926270e-01 -1.849700510501861572e-01 -1.420298218727111816e-02 -1.835869811475276947e-02 -7.759978622198104858e-02 -3.215115889906883240e-02 -1.081179901957511902e-01 1.340385526418685913e-01 2.455678135156631470e-01 1.800834238529205322e-01 -1.124212816357612610e-01 8.892484754323959351e-02 3.320253193378448486e-01 1.670706272125244141e-01 -1.335984021425247192e-01 -4.985281452536582947e-02 -4.175262749195098877e-01 1.637505143880844116e-01 3.923979587852954865e-03 8.328229188919067383e-02 -2.058538794517517090e-01 3.817912638187408447e-01 -1.128254160284996033e-01 1.378371119499206543e-01 2.708329260349273682e-01 -2.798723615705966949e-02 1.138226687908172607e-01
-2.629641592502593994e-01 2.728666551411151886e-02 1.745174229145050049e-01 -1.964279413223266602e-01 2.487747073173522949e-01 3.704352676868438721e-01 -1.919543445110321045e-01 2.065952569246292114e-01 -6.408099830150604248e-02 -3.047501295804977417e-02 4.469573125243186951e-02 3.840567171573638916e-02 -1.629382930696010590e-02 -2.706784605979919434e-01 4.072871059179306030e-02 3.856594115495681763e-02 4.814539849758148193e-02 3.712518215179443359e-01 1.794584840536117554e-01 -2.830217778682708740e-01 -2.958298847079277039e-02 -1.707764267921447754e-01 2.598284184932708740e-01 -2.353918850421905518e-01 -1.214216202497482300e-01 -9.074945002794265747e-03 -1.553853005170822144e-01 7.907269895076751709e-02 6.198173761367797852e-02 1.609003692865371704e-01 -7.983642071485519409e-02 1.024694368243217468e-01
5.650649964809417725e-02 1.958981752395629883e-01 1.326150298118591309e-01 -2.425104528665542603e-01 3.103851974010467529e-01 3.131336569786071777e-01 -2.817683517932891846e-01 4.693681746721267700e-02 2.372275739908218384e-01 1.390153169631958008e-01 1.109250038862228394e-01 3.664559684693813324e-03 4.587082937359809875e-02 1.434957385063171387e-01 1.226847767829895020e-01 1.451883912086486816e-01 -6.022173445671796799e-03 4.575967416167259216e-02 1.272398233413696289e-01 -1.766220033168792725e-01 -2.642455697059631348e-01 -2.136116474866867065e-01 4.119762778282165527e-02 2.264611870050430298e-01 -1.313908845186233521e-01 -1.544508486986160278e-01 2.719374299049377441e-01 1.031068861484527588e-01 1.075160503387451172e-01 1.260790079832077026e-01 1.097510010004043579e-01 -2.759435772895812988e-01
9.811027906835079193e-03 -1.810503154993057251e-01 3.013686239719390869e-01 6.239642947912216187e-02 3.624043762683868408e-01 -4.184117540717124939e-02 -7.326680421829223633e-02 2.879394888877868652e-01 1.255315840244293213e-01 -1.693494468927383423e-01 1.249617710709571838e-01 1.476918309926986694e-01 -3.816890344023704529e-02 -3.073410689830780029e-01 2.115858644247055054e-01 -1.239764019846916199e-01 1.721342802047729492e-01 1.305209100246429443e-01 1.396595388650894165e-01 -1.872759759426116943e-01 -3.112289309501647949e-01 -2.887853980064392090e-01 1.400169283151626587e-01 -3.176150843501091003e-02 1.893229633569717407e-01 -1.610517203807830811e-01 1.789083122275769711e-03 -2.890304289758205414e-02 4.880983754992485046e-02 2.137889415025711060e-01 1.382161304354667664e-02 1.039094757288694382e-02
-1.832717284560203552e-02 1.523297727108001709e-01 1.383237391710281372e-01 -2.741287946701049805e-01 -3.487798385322093964e-04 6.871177349239587784e-03 1.243118569254875183e-01 4.148432053625583649e-03 3.912968635559082031e-01 1.334860920906066895e-01 -3.849974274635314941e-02 -1.246161907911300659e-01 -1.738970726728439331e-02 -1.489618271589279175e-01 4.186343401670455933e-02 2.677409350872039795e-02 2.011301219463348389e-01 6.956442445516586304e-02 6.268591433763504028e-02 -1.982606053352355957e-01 -3.292949795722961426e-01 -4.018963277339935303e-01 2.290228158235549927e-01 6.726800650358200073e-02 -1.500092446804046631e-01 3.057338595390319824e-01 -1.752535812556743622e-02 2.896089255809783936e-01 -2.051512151956558228e-02 6.531147658824920654e-02 1.551162898540496826e-01 -9.691040217876434326e-02
1.563699990510940552e-01 1.551085412502288818e-01 3.264559060335159302e-02 6.704514473676681519e-02 3.950647413730621338e-01 3.340155184268951416e-01 9.665147960186004639e-02 4.345709383487701416e-01 2.229130417108535767e-01 1.808175295591354370e-01 2.541734278202056885e-01 -2.177009135484695435e-01 -1.373727899044752121e-02 -4.255882650613784790e-02 1.895051896572113037e-01 -4.045053571462631226e-02 1.713862828910350800e-02 4.662011563777923584e-02 5.506731942296028137e-02 -9.988172352313995361e-02 -3.407801389694213867e-01 -1.672950536012649536e-01 6.283490359783172607e-02 1.020304411649703979e-01 -1.728966087102890015e-01 1.757684051990509033e-01 2.752953395247459412e-02 -2.858931757509708405e-02 -4.070089012384414673e-02 4.124532279092818499e-05 -1.099673286080360413e-02 8.982191979885101318e-02
-1.238140091300010681e-01 9.301431477069854736e-02 -1.859394460916519165e-02 -1.242165714502334595e-01 -9.066775441169738770e-03 5.299488455057144165e-02 4.756107181310653687e-02 2.086890786886215210e-01 1.596939712762832642e-01 -2.525716088712215424e-02 4.040362313389778137e-02 -1.231918483972549438e-01 2.634002864360809326e-01 -2.565553486347198486e-01 1.380608826875686646e-01 9.141075611114501953e-02 1.135458946228027344e-01 1.209282279014587402e-01 7.887569814920425415e-02 -1.441649794578552246e-01 -4.260135293006896973e-01 -4.313035011291503906e-01 3.321878612041473389e-02 1.797267347574234009e-01 1.339423805475234985e-01 2.522559165954589844e-01 8.094421029090881348e-02 3.568741679191589355e-01 -1.412216424942016602e-01 7.817011326551437378e-02 7.468481361865997314e-02 -5.848011747002601624e-02
-4.427436366677284241e-02 -3.822456300258636475e-02 -1.248312927782535553e-02 9.057305008172988892e-02 1.893237233161926270e-01 2.608786821365356445e-01 -1.589748412370681763e-01 2.272872775793075562e-01 2.636151611804962158e-01 1.628616638481616974e-02 2.171517610549926758e-01 -1.810805872082710266e-02 -3.089437782764434814e-01 -8.912318944931030273e-02 2.248687744140625000e-01 -1.572731882333755493e-01 8.877178281545639038e-02 1.387690454721450806e-01 -9.189389646053314209e-02 -1.993163526058197021e-01 -2.987469434738159180e-01 -1.860064417123794556e-01 2.769623994827270508e-01 6.357078999280929565e-02 -1.764207780361175537e-01 2.687486708164215088e-01 8.761492557823657990e-03 -1.072948127985000610e-01 6.113324686884880066e-02 2.797261476516723633e-01 5.154095590114593506e-02 1.787980347871780396e-01
-4.303204640746116638e-02 2.395943999290466309e-01 -3.865132853388786316e-02 -1.717069596052169800e-01 1.272773146629333496e-01 7.001446932554244995e-02 -1.321098394691944122e-02 9.492366760969161987e-02 2.388283312320709229e-01 1.361440420150756836e-01 -3.654300421476364136e-02 -1.651335209608078003e-01 1.657270938158035278e-01 -2.109291851520538330e-01 4.014091566205024719e-03 8.823958784341812134e-02 6.947875022888183594e-02 1.156648099422454834e-01 2.476801723241806030e-01 -1.172697916626930237e-01 -2.694147825241088867e-01 -4.336722493171691895e-01 3.874873518943786621e-01 8.455209434032440186e-02 8.148585259914398193e-02 1.997189968824386597e-01 1.854819506406784058e-01 2.142715305089950562e-01 1.134942099452018738e-01 6.583518534898757935e-02 7.338980585336685181e-02 -1.866600215435028076e-01
-1.735015213489532471e-01 -4.073740541934967041e-02 8.293857425451278687e-02 -1.102073937654495239e-01 -2.835152111947536469e-02 1.778780966997146606e-01 5.959135293960571289e-02 1.260288655757904053e-01 2.317321300506591797e-01 5.759836640208959579e-03 -8.358675986528396606e-03 -5.098576471209526062e-02 2.442374527454376221e-01 -1.462723165750503540e-01 2.060677260160446167e-01 9.392273426055908203e-02 2.694536559283733368e-02 1.916074603796005249e-01 8.702693879604339600e-02 -2.771785110235214233e-02 -6.905569136142730713e-02 -4.044049382209777832e-01 2.041710168123245239e-01 1.391609609127044678e-01 -1.158932596445083618e-01 4.766879081726074219e-01 1.629490703344345093e-01 2.507735788822174072e-01 8.971351385116577148e-02 1.620403379201889038e-01 2.246173471212387085e-01 -1.363564133644104004e-01
9.159837663173675537e-02 -1.837062686681747437e-01 1.623857021331787109e-01 -3.018190339207649231e-02 -7.935266941785812378e-02 3.206080496311187744e-01 6.759279966354370117e-02 1.958588659763336182e-01 2.366486787796020508e-01 -1.221880037337541580e-02 1.297858655452728271e-01 5.148710682988166809e-02 5.989207327365875244e-02 2.370518743991851807e-01 2.787826657295227051e-01 5.964886397123336792e-02 7.523482199758291245e-03 2.041261345148086548e-01 -1.938837766647338867e-01 -4.348246455192565918e-01 -1.018435731530189514e-01 -2.804468572139739990e-01 1.976403594017028809e-01 -1.302811503410339355e-01 -1.548459231853485107e-01 -5.584022030234336853e-02 6.427983194589614868e-02 3.015952706336975098e-01 -1.186885312199592590e-02 1.270564347505569458e-01 -8.386947959661483765e-02 -5.394639447331428528e-02
-9.190160781145095825e-02 -8.514214307069778442e-02 3.255679011344909668e-01 -3.699868544936180115e-02 2.782095372676849365e-01 -2.583222649991512299e-02 -1.512122433632612228e-02 1.479701697826385498e-01 -1.504231095314025879e-01 4.035421609878540039e-01 -2.992310002446174622e-02 -5.690866336226463318e-02 -1.899619251489639282e-01 4.145266115665435791e-02 1.164696663618087769e-01 1.259870231151580811e-01 2.359074912965297699e-02 1.626574248075485229e-01 1.975905150175094604e-01 -6.800117343664169312e-02 6.643691658973693848e-02 -4.553893804550170898e-01 2.589927613735198975e-01 1.175115406513214111e-01 1.066205948591232300e-01 -1.449981778860092163e-01 -1.052064262330532074e-02 1.278672218322753906e-01 3.051069974899291992e-01 3.333183005452156067e-02 -8.961603790521621704e-02 7.386222481727600098e-02
-2.334627062082290649e-01 2.354388684034347534e-01 7.941787689924240112e-02 -2.041501700878143311e-01 -2.559723518788814545e-02 3.078257143497467041e-01 9.289104491472244263e-02 6.473402678966522217e-02 2.233300954103469849e-01 -1.649781945161521435e-03 1.386047452688217163e-01 -9.491220861673355103e-02 -4.710413888096809387e-02 -3.020720779895782471e-01 9.256237745285034180e-02 -1.091072261333465576e-01 8.121080696582794189e-02 2.835300266742706299e-01 1.006579846143722534e-01 -4.179031774401664734e-02 -3.667519390583038330e-01 -4.847902655601501465e-01 1.771157234907150269e-02 -4.813380166888237000e-02 -8.956214413046836853e-03 1.813045591115951538e-01 7.583624869585037231e-02 5.401204526424407959e-02 8.812939375638961792e-02 3.743850439786911011e-02 -5.912070721387863159e-02 1.284729242324829102e-01
-1.320400238037109375e-01 1.350186914205551147e-01 2.396325208246707916e-02 -1.174636483192443848e-01 5.672407895326614380e-02 1.443384438753128052e-01 6.515894830226898193e-02 2.560507059097290039e-01 3.272907435894012451e-01 1.845760047435760498e-01 -8.787203580141067505e-02 -6.324518471956253052e-02 -2.801259234547615051e-02 -1.545735448598861694e-01 2.853985726833343506e-01 1.013539731502532959e-01 1.722139567136764526e-01 2.208430767059326172e-01 9.150434285402297974e-02 -1.076413840055465698e-01 -2.605305016040802002e-01 -2.629765570163726807e-01 1.837402284145355225e-01 -6.063291803002357483e-03 8.058094233274459839e-02 3.191254734992980957e-01 3.070621192455291748e-01 2.654538154602050781e-01 1.913993433117866516e-02 1.728981286287307739e-01 9.986530989408493042e-02 -6.521947681903839111e-02
2.264033555984497070e-01 -9.293896704912185669e-02 3.988451957702636719e-01 -1.841266900300979614e-01 9.550859034061431885e-02 2.987289726734161377e-01 1.108991429209709167e-01 1.315679997205734253e-01 -3.806005418300628662e-02 -3.330187126994132996e-02 5.864480510354042053e-02 -3.451809659600257874e-02 -6.106090918183326721e-02 9.271929413080215454e-02 9.766344726085662842e-02 3.025291860103607178e-01 2.281100004911422729e-01 2.369712293148040771e-01 1.756586730480194092e-01 -3.123100101947784424e-01 -8.099943399429321289e-02 -2.660365104675292969e-01 -7.691078633069992065e-02 1.926537156105041504e-01 1.046115625649690628e-02 -2.970203459262847900e-01 -5.368310585618019104e-02 -5.015770904719829559e-03 1.241218224167823792e-01 3.652825951576232910e-02 1.752516478300094604e-01 -5.419638007879257202e-02
-4.005820751190185547e-01 1.446773856878280640e-02 1.874158084392547607e-01 -2.511682510375976562e-01 1.688869595527648926e-01 1.112701222300529480e-01 1.435539405792951584e-02 5.229005962610244751e-02 -1.317471452057361603e-02 1.892792582511901855e-01 8.840965107083320618e-03 2.253821492195129395e-02 -1.707309857010841370e-02 -1.069138124585151672e-01 1.347576230764389038e-01 1.454825848340988159e-01 2.900629341602325439e-01 1.906758248805999756e-01 3.221352398395538330e-02 1.217718794941902161e-01 -4.793824553489685059e-01 -3.689636588096618652e-01 4.178915917873382568e-02 -1.327423900365829468e-01 -5.157557129859924316e-02 3.937609493732452393e-02 5.236320570111274719e-02 1.308271586894989014e-01 1.066996306180953979e-01 8.597530424594879150e-02 7.480863481760025024e-02 -1.988157182931900024e-01
2.669770419597625732e-01 3.740878775715827942e-02 5.039720796048641205e-03 -1.105066984891891479e-01 2.114034444093704224e-01 6.914374232292175293e-02 -7.058993726968765259e-02 1.560538113117218018e-01 -2.205643355846405029e-01 4.905879124999046326e-02 3.189452588558197021e-01 9.915113449096679688e-02 8.282581716775894165e-02 -5.697720497846603394e-02 1.436941977590322495e-02 3.543481975793838501e-02 1.630714237689971924e-01 -2.599021196365356445e-01 -2.417934499680995941e-02 -2.347036600112915039e-01 1.093048527836799622e-01 -5.481563806533813477e-01 9.548709541559219360e-02 2.135515362024307251e-01 1.057242695242166519e-02 -1.292457580566406250e-01 1.249132826924324036e-01 1.244108527898788452e-01 1.026076599955558777e-01 -1.032155454158782959e-01 2.642372548580169678e-01 7.899342477321624756e-02
5.264421179890632629e-02 8.671237528324127197e-02 -6.115336343646049500e-02 -3.134185671806335449e-01 1.209944114089012146e-02 1.126798242330551147e-02 -1.735295504331588745e-01 1.029620692133903503e-01 -3.494004011154174805e-01 3.349738940596580505e-02 1.410182863473892212e-01 -1.028969660401344299e-01 6.152835860848426819e-02 8.546517789363861084e-02 1.111903265118598938e-01 1.850520968437194824e-01 1.840227693319320679e-01 -1.239631474018096924e-01 2.967894375324249268e-01 -9.441676735877990723e-02 -2.626156210899353027e-01 -3.765740394592285156e-01 3.448897600173950195e-01 1.823940277099609375e-01 1.191617473959922791e-01 2.514078095555305481e-02 -2.205490916967391968e-01 1.588984280824661255e-01 1.899945735931396484e-02 -3.258160874247550964e-02 -1.040893495082855225e-01 1.586716622114181519e-01
2.389949932694435120e-02 9.252009540796279907e-02 3.021357953548431396e-01 -9.425469674170017242e-03 3.925744891166687012e-01 2.668614685535430908e-01 2.645075321197509766e-01 1.458557695150375366e-01 3.896904876455664635e-03 -1.804238259792327881e-01 2.386039346456527710e-01 2.915654703974723816e-02 1.175623238086700439e-01 -1.685663163661956787e-01 8.290110528469085693e-02 2.100434452295303345e-01 -8.800201117992401123e-02 1.597283184528350830e-01 1.689459532499313354e-01 -2.000478059053421021e-01 -2.526609599590301514e-01 -1.292285472154617310e-01 8.986538648605346680e-02 1.749981939792633057e-01 -1.323396265506744385e-01 3.787422180175781250e-02 1.862304508686065674e-01 -4.704892635345458984e-02 2.010962963104248047e-01 2.184762209653854370e-01 1.340345740318298340e-01 1.277196854352951050e-01
-2.657470107078552246e-01 2.309159748256206512e-02 5.955713568255305290e-04 -1.394225656986236572e-01 2.399684488773345947e-01 2.821897268295288086e-01 1.485026925802230835e-01 -1.040379852056503296e-01 1.884935945272445679e-01 1.410391926765441895e-01 1.752943545579910278e-01 1.091840937733650208e-01 -2.283420711755752563e-01 -8.240599185228347778e-02 1.344327582046389580e-03 1.653832346200942993e-01 1.970465183258056641e-01 2.151873856782913208e-01 -1.629126071929931641e-01 -3.399080932140350342e-01 -1.749091446399688721e-01 -2.579740583896636963e-01 1.110887527465820312e-01 7.722828537225723267e-02 -1.411950290203094482e-01 2.286296486854553223e-01 7.338753342628479004e-02 1.745888441801071167e-01 -1.397420465946197510e-01 2.320961356163024902e-01 -4.314176365733146667e-02 -1.701939702033996582e-01
-2.221178114414215088e-01 -1.125777885317802429e-01 3.735651820898056030e-02 -1.519903093576431274e-01 2.208387404680252075e-01 2.922944426536560059e-01 6.918724626302719116e-02 7.222723960876464844e-02 -2.401112318038940430e-01 -4.282219335436820984e-02 -2.110119536519050598e-02 2.387362718582153320e-01 1.220882162451744080e-01 1.452419906854629517e-01 1.098221242427825928e-01 -2.530163824558258057e-01 1.566475778818130493e-01 -1.021631732583045959e-01 2.672187983989715576e-01 -9.663424640893936157e-02 -2.313235849142074585e-01 -2.948375940322875977e-01 1.883385032415390015e-01 7.053618133068084717e-02 3.075534105300903320e-01 8.984615653753280640e-02 -1.120669245719909668e-01 2.436075955629348755e-01 -1.519778072834014893e-01 1.397097408771514893e-01 6.461229175329208374e-02 1.493823677301406860e-01
-8.034880459308624268e-02 -1.273860931396484375e-01 2.229109555482864380e-01 -2.501844167709350586e-01 1.993381679058074951e-01 1.373888850212097168e-01 -4.079501628875732422e-01 -1.121486537158489227e-02 -7.545701414346694946e-02 2.470531463623046875e-01 -4.802022501826286316e-02 3.538344427943229675e-02 -1.640905737876892090e-01 8.272039890289306641e-02 1.657282859086990356e-01 1.697427593171596527e-02 5.329161137342453003e-02 2.500077486038208008e-01 1.284402459859848022e-01 -5.231675878167152405e-02 -7.392299920320510864e-02 -5.031121373176574707e-01 1.534446328878402710e-01 6.284673511981964111e-02 -4.650335386395454407e-02 -7.930884510278701782e-02 1.012486740946769714e-01 -2.706639170646667480e-01 5.571346729993820190e-02 1.687319129705429077e-01 5.946658086031675339e-03 1.176171079277992249e-01
-1.611307263374328613e-02 -4.415533319115638733e-02 -8.357183635234832764e-02 -2.164735496044158936e-01 -1.836283802986145020e-01 2.158397287130355835e-01 -2.266746014356613159e-01 6.926385313272476196e-02 1.026309728622436523e-01 7.693194597959518433e-02 4.389524459838867188e-02 -1.623178720474243164e-01 -9.575174748897552490e-02 -2.596450448036193848e-01 2.527162730693817139e-01 1.979311108589172363e-01 1.123559623956680298e-01 -7.457481324672698975e-02 1.323425471782684326e-01 -3.449956476688385010e-01 -1.989612281322479248e-01 -2.549529373645782471e-01 1.379382908344268799e-01 -5.343333631753921509e-02 2.188906446099281311e-02 3.493107855319976807e-01 -1.147337108850479126e-01 1.795445084571838379e-01 1.744120866060256958e-01 2.741677463054656982e-01 5.924502015113830566e-02 -1.578726470470428467e-01
-1.599446535110473633e-01 3.015390634536743164e-01 -3.874672949314117432e-02 -1.074173375964164734e-01 2.269688062369823456e-02 1.319330781698226929e-01 2.225241512060165405e-01 4.767254926264286041e-03 2.577826380729675293e-01 -1.316243559122085571e-01 1.724753826856613159e-01 1.140415221452713013e-01 -1.032569408416748047e-01 -2.102104127407073975e-01 9.891729801893234253e-02 1.356356292963027954e-01 -7.979563623666763306e-02 1.083582863211631775e-01 1.353351175785064697e-01 -1.016560643911361694e-01 -2.539902925491333008e-01 -5.793203711509704590e-01 4.246845096349716187e-02 7.911898195743560791e-03 -1.591397225856781006e-01 2.635690756142139435e-02 4.874995723366737366e-02 2.972845435142517090e-01 2.736464142799377441e-02 1.477715820074081421e-01 1.810897723771631718e-03 7.292361557483673096e-02
-2.384221255779266357e-01 -9.085791558027267456e-02 1.517246514558792114e-01 -1.221686899662017822e-01 1.610005199909210205e-01 3.237138390541076660e-01 -3.033702075481414795e-01 2.652056813240051270e-01 -3.363290131092071533e-01 -2.217003144323825836e-02 1.315165907144546509e-01 -1.797953061759471893e-02 -3.235015273094177246e-02 -3.294262886047363281e-01 -7.173100952059030533e-03 4.207142069935798645e-02 -1.293539721518754959e-02 7.905225455760955811e-02 4.592433571815490723e-02 -8.743132650852203369e-02 6.165882572531700134e-02 -3.143705725669860840e-01 2.716411352157592773e-01 3.758347034454345703e-02 -4.995046928524971008e-02 7.836760580539703369e-02 -1.111864671111106873e-02 3.036271333694458008e-01 -5.165874958038330078e-02 1.146835461258888245e-01 -2.217966020107269287e-01 -3.592322394251823425e-02
-1.510678678750991821e-01 -1.145819053053855896e-01 2.354787886142730713e-01 1.909290091134607792e-03 3.539780378341674805e-01 2.719025015830993652e-01 -8.229637891054153442e-02 -2.664046585559844971e-01 1.918167322874069214e-01 2.439007759094238281e-01 -2.022071480751037598e-01 8.892986178398132324e-02 9.938577562570571899e-02 -4.398186225444078445e-03 2.079651057720184326e-01 -2.500754594802856445e-01 -3.649016469717025757e-02 -5.422842130064964294e-02 2.553492970764636993e-02 -1.010242551565170288e-01 -3.086773455142974854e-01 -1.398499459028244019e-01 1.551707834005355835e-01 -5.213614925742149353e-02 -2.014792859554290771e-01 1.818689703941345215e-01 -7.360733300447463989e-02 1.189330816268920898e-01 5.189275741577148438e-02 -1.148672848939895630e-01 -1.471552401781082153e-01 2.886466979980468750e-01
-3.429071232676506042e-02 -2.239119261503219604e-03 1.827126443386077881e-01 -1.139086559414863586e-01 2.355596721172332764e-01 2.223399877548217773e-01 6.411988288164138794e-02 2.204382568597793579e-01 -2.447363734245300293e-02 -5.429709330201148987e-02 1.104662194848060608e-01 9.661370515823364258e-02 -3.304025232791900635e-01 -2.258450686931610107e-01 6.273033469915390015e-02 6.695382297039031982e-03 2.980901002883911133e-01 2.909381985664367676e-01 -5.733261629939079285e-02 -2.934882640838623047e-01 -3.797300159931182861e-01 -1.094750091433525085e-01 2.702389610931277275e-03 3.057184815406799316e-02 -2.779310345649719238e-01 -1.022630259394645691e-01 -2.088157832622528076e-02 -9.490439295768737793e-02 2.720012366771697998e-01 -4.663721844553947449e-02 2.401668019592761993e-02 1.080123558640480042e-01
-3.278968930244445801e-01 -5.626483261585235596e-02 6.178304925560951233e-02 -2.244968712329864502e-01 2.356211245059967041e-01 2.447873950004577637e-01 -3.719098120927810669e-02 -1.542766243219375610e-01 1.123033612966537476e-01 9.804315119981765747e-02 -6.927958875894546509e-02 9.767232835292816162e-02 -1.106377393007278442e-01 6.204755976796150208e-02 1.502900123596191406e-01 2.929780483245849609e-01 1.932417601346969604e-01 1.158490106463432312e-01 8.261944353580474854e-02 1.586344540119171143e-01 -1.470806151628494263e-01 -2.837686836719512939e-01 6.142404396086931229e-03 8.720043301582336426e-02 -1.124070659279823303e-01 2.064211964607238770e-01 2.989704608917236328e-01 2.194558680057525635e-01 2.518231272697448730e-01 2.562906146049499512e-01 9.199960529804229736e-02 -1.024457067251205444e-01
3.092848509550094604e-02 -7.108099758625030518e-02 2.421121895313262939e-01 -1.473873574286699295e-02 2.483086884021759033e-01 5.055444687604904175e-02 1.250437693670392036e-03 -2.737905457615852356e-02 1.356469690799713135e-01 1.555936932563781738e-01 2.360924184322357178e-01 -1.690036803483963013e-01 -2.295167297124862671e-01 -5.382906273007392883e-02 6.964755058288574219e-02 -1.638904958963394165e-02 1.152866110205650330e-01 7.695766538381576538e-02 -2.922874130308628082e-02 5.421974137425422668e-02 -4.167938828468322754e-01 -4.390561282634735107e-01 1.654317080974578857e-01 -6.640981882810592651e-02 1.176312193274497986e-01 -9.571417234838008881e-03 -9.212844818830490112e-02 -4.263037443161010742e-02 3.233178853988647461e-01 -1.620486378669738770e-01 1.128944158554077148e-01 3.058414161205291748e-01
1.040710718370974064e-03 -1.148458719253540039e-01 3.997123613953590393e-02 -2.588694989681243896e-01 1.655805259943008423e-01 1.655834913253784180e-01 -1.204599589109420776e-01 1.203932538628578186e-01 2.350449562072753906e-01 -8.005896210670471191e-02 6.830727308988571167e-02 -2.175661176443099976e-01 -1.190128996968269348e-01 -3.553766906261444092e-01 9.027714282274246216e-02 3.900835290551185608e-02 1.960752010345458984e-01 1.292804181575775146e-01 -9.057658910751342773e-02 -3.240533471107482910e-01 1.291164457798004150e-01 -2.657002806663513184e-01 1.526966094970703125e-01 -1.380316615104675293e-01 -3.340153992176055908e-01 -9.066136926412582397e-02 1.317733526229858398e-02 1.006864756345748901e-01 3.336693942546844482e-01 1.454518139362335205e-01 5.076458677649497986e-02 8.600872755050659180e-02
5.178114026784896851e-02 -2.035541087388992310e-01 1.357723176479339600e-01 -2.203108817338943481e-01 2.040771096944808960e-01 9.247098118066787720e-02 1.074182335287332535e-02 -1.596760153770446777e-01 3.579815849661827087e-02 3.193240240216255188e-02 -1.929960697889328003e-01 1.752115339040756226e-01 1.181931719183921814e-01 -1.035115644335746765e-01 7.901126146316528320e-02 -2.638887166976928711e-01 2.523081600666046143e-01 4.533541575074195862e-02 -2.966258227825164795e-01 -4.435504321008920670e-03 -1.594653874635696411e-01 -4.197134077548980713e-01 6.770154833793640137e-02 -9.878820925951004028e-02 -5.248592048883438110e-02 4.068373516201972961e-02 -1.323647499084472656e-01 2.278029173612594604e-01 2.499720454216003418e-01 2.083613872528076172e-01 -1.963586211204528809e-01 2.331460416316986084e-01
-4.818507656455039978e-02 8.856190741062164307e-02 -1.134382262825965881e-01 -1.214039772748947144e-01 2.150226533412933350e-01 4.137117043137550354e-02 1.489962637424468994e-01 1.905617713928222656e-01 1.647904217243194580e-01 -1.009528934955596924e-01 3.512981832027435303e-01 -5.968470871448516846e-02 -1.129820793867111206e-01 -2.282944470643997192e-01 8.057069778442382812e-02 1.670976728200912476e-01 1.341581791639328003e-01 3.644586205482482910e-01 -5.248037725687026978e-02 -3.418350517749786377e-01 -1.318288445472717285e-01 -4.344161748886108398e-01 1.798040568828582764e-01 -1.097720116376876831e-01 4.500583931803703308e-02 3.499701246619224548e-02 8.116909861564636230e-02 1.619979739189147949e-01 -4.099106043577194214e-02 1.412791013717651367e-01 -6.729065626859664917e-02 -9.482391923666000366e-02
1.766163259744644165e-01 -9.608776867389678955e-02 -5.291818827390670776e-02 -2.082349359989166260e-02 -4.161170125007629395e-02 7.256543636322021484e-02 9.176705032587051392e-02 1.934790760278701782e-01 -1.597040742635726929e-01 1.618891805410385132e-01 -1.833823509514331818e-02 -3.843116341158747673e-03 -3.054163157939910889e-01 -1.636333614587783813e-01 1.479314863681793213e-01 -2.120961695909500122e-01 5.313120782375335693e-02 1.547124087810516357e-01 -4.910545051097869873e-02 -7.017145305871963501e-02 -3.262992799282073975e-01 -3.213022947311401367e-01 -4.608851671218872070e-02 2.544109523296356201e-01 -1.147897168993949890e-01 -1.556683927774429321e-01 2.077967524528503418e-01 4.205976128578186035e-01 1.710077077150344849e-01 -5.583820119500160217e-02 -1.454949676990509033e-01 -2.069489359855651855e-01
-1.666905730962753296e-01 -7.503593340516090393e-03 1.057347282767295837e-01 -5.946933850646018982e-02 1.998580545186996460e-01 6.050592288374900818e-02 1.987131498754024506e-02 5.619493499398231506e-02 -2.311482131481170654e-01 3.683407604694366455e-01 1.956659108400344849e-01 5.758333578705787659e-02 -3.728500008583068848e-02 4.196887463331222534e-02 1.012188643217086792e-01 -1.625117808580398560e-01 7.566242665052413940e-02 -5.312735587358474731e-02 -8.838922530412673950e-02 -1.184021085500717163e-01 -8.719403296709060669e-02 -4.926100969314575195e-01 2.712763845920562744e-01 -5.157514289021492004e-02 2.161075770854949951e-01 -1.267662048339843750e-01 1.127276495099067688e-01 -1.424090564250946045e-01 2.025724351406097412e-01 3.476271033287048340e-01 1.570317745208740234e-01 -2.399509400129318237e-02
-1.629532314836978912e-02 -7.442238181829452515e-02 1.889439225196838379e-01 -1.866483390331268311e-01 1.232398152351379395e-01 -2.087628692388534546e-01 1.146568655967712402e-01 2.934143412858247757e-04 6.730987876653671265e-02 3.466598093509674072e-01 -1.667941734194755554e-02 1.171246767044067383e-01 3.057583793997764587e-02 -1.244781073182821274e-02 2.955071330070495605e-01 -2.676267623901367188e-01 1.820796728134155273e-02 -1.441331505775451660e-01 8.768873289227485657e-03 -8.286371827125549316e-02 -1.789565235376358032e-01 -4.149943590164184570e-01 2.148903757333755493e-01 -4.578094184398651123e-02 1.331843086518347263e-03 1.756098866462707520e-01 2.145873904228210449e-01 1.346609592437744141e-01 3.222565650939941406e-01 -8.097440749406814575e-02 -2.502862811088562012e-01 6.605809181928634644e-02
2.440910227596759796e-02 1.264468729496002197e-01 -6.497250497341156006e-02 -2.688953280448913574e-01 2.807756140828132629e-02 1.960468739271163940e-01 9.432190656661987305e-02 7.537670433521270752e-02 1.205873042345046997e-01 3.420524001121520996e-01 2.182001620531082153e-01 -8.982649445533752441e-02 -2.608677446842193604e-01 2.084164135158061981e-02 1.896606832742691040e-01 1.441385746002197266e-01 3.029656708240509033e-01 5.630757287144660950e-02 4.726750776171684265e-02 -2.533005774021148682e-01 -2.935570180416107178e-01 -2.462437450885772705e-01 -1.528947353363037109e-01 -7.849464192986488342e-03 -2.415172755718231201e-01 -1.036902442574501038e-01 1.309945713728666306e-02 1.439203172922134399e-01 5.885538831353187561e-02 7.588463369756937027e-03 2.529923617839813232e-01 -2.270144075155258179e-01
2.307270094752311707e-02 -1.736122369766235352e-02 2.825287878513336182e-01 -1.724795252084732056e-01 -1.669621914625167847e-01 1.239787414669990540e-01 -1.801338344812393188e-01 2.759551405906677246e-01 1.721694022417068481e-01 1.836633533239364624e-01 -9.413959830999374390e-02 1.790879070758819580e-01 -1.600678712129592896e-01 2.136968672275543213e-01 -2.741629071533679962e-02 -2.297124359756708145e-03 2.176493853330612183e-01 1.008695662021636963e-01 4.903008416295051575e-02 -1.526215225458145142e-01 -1.483705937862396240e-01 -4.548207223415374756e-01 3.485569357872009277e-01 -2.026061564683914185e-01 -1.393385380506515503e-01 -1.466519981622695923e-01 3.285152092576026917e-02 1.353667229413986206e-01 9.584821015596389771e-02 1.156112551689147949e-01 -4.984978586435317993e-02 3.701790049672126770e-02
8.865232020616531372e-02 -1.104565933346748352e-01 2.275840491056442261e-01 -7.567179203033447266e-02 3.578371405601501465e-01 -8.782410621643066406e-02 -2.456852793693542480e-01 4.293895140290260315e-02 -2.211261913180351257e-02 1.492478549480438232e-01 4.739023745059967041e-02 1.058445647358894348e-01 -7.103881798684597015e-03 -8.183871954679489136e-02 3.304698169231414795e-01 3.331228345632553101e-02 5.480122752487659454e-03 2.856059372425079346e-01 3.030170798301696777e-01 -1.284547299146652222e-01 5.717408284544944763e-02 -4.953883290290832520e-01 6.801632046699523926e-02 2.714027762413024902e-01 5.061140283942222595e-02 -1.787293255329132080e-01 3.854359686374664307e-02 -9.365686029195785522e-02 -5.818538367748260498e-03 -1.931461505591869354e-02 9.130869060754776001e-02 -2.794774249196052551e-02
-5.655914917588233948e-02 2.685380876064300537e-01 7.834919542074203491e-02 -3.475846648216247559e-01 1.462802290916442871e-01 2.434666156768798828e-01 -9.597903490066528320e-02 1.861269176006317139e-01 2.434282377362251282e-02 -4.062160104513168335e-02 1.129069775342941284e-01 -8.408232778310775757e-02 -1.066626608371734619e-01 -1.682849824428558350e-01 1.446383744478225708e-01 1.346549689769744873e-01 -2.412937022745609283e-02 4.287474602460861206e-02 4.041239246726036072e-02 -2.196481972932815552e-01 -4.269896149635314941e-01 -1.408382207155227661e-01 9.374295175075531006e-02 1.139339506626129150e-01 -1.443757563829421997e-01 3.837152719497680664e-01 1.766389161348342896e-01 1.014472842216491699e-01 2.801608443260192871e-01 4.313493892550468445e-02 2.905806340277194977e-02 -7.350569218397140503e-02
-2.001125365495681763e-03 -1.689432561397552490e-01 3.718993067741394043e-01 -1.073568761348724365e-01 2.448598444461822510e-01 1.588526070117950439e-01 -7.774364203214645386e-02 9.377457946538925171e-02 -2.383433841168880463e-02 1.798219233751296997e-01 -3.908889740705490112e-02 -8.617567270994186401e-02 -1.140114963054656982e-01 2.002898156642913818e-01 9.314641356468200684e-02 2.101978659629821777e-01 1.758928745985031128e-01 2.920674085617065430e-01 7.550134509801864624e-02 -3.045990169048309326e-01 7.097797095775604248e-02 -4.780154228210449219e-01 -3.654688224196434021e-02 2.623279690742492676e-01 1.759950667619705200e-01 -9.800459258258342743e-03 -6.514213979244232178e-02 2.325619198381900787e-02 -1.061328053474426270e-01 -2.962712571024894714e-02 8.550130575895309448e-02 6.404210347682237625e-03
-8.615630865097045898e-02 4.682543873786926270e-02 -6.943257898092269897e-02 -2.315401136875152588e-01 3.403744697570800781e-01 1.673817336559295654e-01 -1.683173626661300659e-01 -1.696719676256179810e-01 4.180812090635299683e-02 3.164899945259094238e-01 2.800652682781219482e-01 -1.274929195642471313e-01 -1.550009995698928833e-01 -1.413409262895584106e-01 -7.719154655933380127e-02 -2.650759816169738770e-01 1.197284013032913208e-01 4.457760229706764221e-02 7.192616909742355347e-02 -1.028206795454025269e-01 6.596080213785171509e-02 -3.042446374893188477e-01 5.216344073414802551e-02 -1.458570957183837891e-01 -2.097145467996597290e-01 1.499960273504257202e-01 1.374284476041793823e-01 3.330905437469482422e-01 -2.144095301628112793e-01 1.185619086027145386e-01 3.256634250283241272e-02 -6.122462078928947449e-02
-5.307532381266355515e-03 1.432521268725395203e-02 3.190203607082366943e-01 -1.769144535064697266e-01 2.506811022758483887e-01 1.451719403266906738e-01 -4.714570939540863037e-01 -1.704847253859043121e-02 -2.186339199542999268e-01 1.669909358024597168e-01 -1.260202229022979736e-01 -7.193274796009063721e-02 -5.419556796550750732e-02 -1.725977170281112194e-03 2.821550667285919189e-01 1.335368752479553223e-01 -4.172973334789276123e-02 1.138199940323829651e-01 -5.162422358989715576e-02 -1.122183278203010559e-01 -8.400471508502960205e-02 -3.985497355461120605e-01 6.158369407057762146e-02 4.591545462608337402e-02 -1.419879496097564697e-01 -3.215038776397705078e-02 2.073732912540435791e-01 -2.669103741645812988e-01 7.658800482749938965e-02 7.765696197748184204e-02 6.280434876680374146e-02 1.002797931432723999e-01
1.785739511251449585e-01 1.217125132679939270e-01 4.557357728481292725e-02 -1.547457128763198853e-01 8.324059844017028809e-02 3.718683123588562012e-01 2.044878900051116943e-01 4.126000106334686279e-01 -2.199868112802505493e-01 1.095866709947586060e-01 -6.807959079742431641e-02 -3.382818028330802917e-02 -1.569313406944274902e-01 -2.403216958045959473e-01 2.600832581520080566e-01 -1.244725752621889114e-02 1.741270124912261963e-01 1.293237507343292236e-01 3.192931115627288818e-01 6.619041413068771362e-02 -6.720279902219772339e-02 -1.901351958513259888e-01 -2.397086024284362793e-01 5.043603852391242981e-02 -3.317435830831527710e-02 2.005506306886672974e-02 1.553076058626174927e-01 2.094466686248779297e-01 -6.485673785209655762e-02 1.098449677228927612e-01 -1.146612390875816345e-01 2.619221247732639313e-02
3.300510719418525696e-02 2.545253187417984009e-02 1.530626565217971802e-01 -1.003127768635749817e-01 3.539059162139892578e-01 1.186118200421333313e-01 -1.421114504337310791e-01 -3.657332563307136297e-04 -3.758833557367324829e-02 4.794764816761016846e-01 1.108795925974845886e-01 4.348975606262683868e-03 1.646092534065246582e-02 -1.201222538948059082e-01 7.766222208738327026e-02 9.579278528690338135e-02 -1.314279884099960327e-01 4.868390969932079315e-03 2.063872367143630981e-01 -2.156599909067153931e-01 5.848072841763496399e-02 -4.963075220584869385e-01 1.654990911483764648e-01 1.623948961496353149e-01 6.057989969849586487e-02 -3.162399530410766602e-01 9.416094981133937836e-03 -1.626156456768512726e-02 1.106143370270729065e-01 4.771935567259788513e-02 -5.277856439352035522e-02 2.218289114534854889e-02
2.735854983329772949e-01 1.008643582463264465e-01 2.707765102386474609e-01 -2.617844939231872559e-01 2.361525036394596100e-02 1.366799622774124146e-01 1.578825563192367554e-01 -1.930449903011322021e-01 -9.227734059095382690e-02 3.827316164970397949e-01 6.658931076526641846e-02 -7.909474521875381470e-02 -4.820317029953002930e-02 -1.636992767453193665e-02 2.461242824792861938e-01 -8.800452947616577148e-02 -9.387155622243881226e-02 2.024378627538681030e-01 4.828400444239377975e-03 -6.468110531568527222e-02 -8.570626378059387207e-03 -3.145573437213897705e-01 2.800801396369934082e-01 1.458968073129653931e-01 -2.764043584465980530e-02 1.175684854388237000e-01 -2.525886297225952148e-01 2.603648602962493896e-01 1.695078909397125244e-01 1.353620737791061401e-01 3.133994527161121368e-03 9.538641571998596191e-02
-1.425778269767761230e-01 4.749689251184463501e-02 3.888307511806488037e-02 -6.383474171161651611e-02 -6.882731616497039795e-02 3.080788441002368927e-02 -3.159910440444946289e-01 -9.578529745340347290e-02 5.274196714162826538e-02 1.164363101124763489e-01 4.731421172618865967e-02 -3.878661692142486572e-01 -8.348711580038070679e-02 -1.276910156011581421e-01 1.751729846000671387e-01 6.575875729322433472e-02 2.268999516963958740e-01 -7.432016730308532715e-02 -1.067388802766799927e-01 -1.476985514163970947e-01 -1.451680660247802734e-01 -4.242543578147888184e-01 8.105963468551635742e-03 1.180938109755516052e-01 -1.857915520668029785e-01 -3.282606005668640137e-01 2.778290808200836182e-01 1.580408364534378052e-01 1.758568286895751953e-01 -1.179375052452087402e-01 2.563529089093208313e-02 1.859853118658065796e-01
1.041317284107208252e-01 -5.015046894550323486e-02 8.004967123270034790e-02 -6.845018826425075531e-03 4.693052768707275391e-01 1.960815116763114929e-02 -3.734246641397476196e-02 -1.395425051450729370e-01 8.447223342955112457e-03 4.334726631641387939e-01 -1.215068697929382324e-01 -3.004317916929721832e-02 -1.625736951828002930e-01 -3.315022960305213928e-02 1.582632772624492645e-02 6.744091212749481201e-02 1.688117682933807373e-01 -2.520464360713958740e-02 2.268051356077194214e-01 -1.947138011455535889e-01 2.252368070185184479e-02 -4.682312011718750000e-01 1.199838146567344666e-01 1.976875811815261841e-01 1.113983467221260071e-01 -1.918679326772689819e-01 3.540788963437080383e-02 1.735448986291885376e-01 1.690212190151214600e-01 -3.357329592108726501e-02 2.149122394621372223e-02 -1.616033352911472321e-02
-7.000878453254699707e-02 2.278981506824493408e-01 8.787634968757629395e-02 -1.634855866432189941e-01 9.213648736476898193e-02 6.928437948226928711e-02 -2.025333046913146973e-01 1.791376918554306030e-01 3.585272431373596191e-01 4.378340765833854675e-02 -1.355425715446472168e-01 4.764919355511665344e-02 -8.089211769402027130e-03 -1.348174512386322021e-01 1.340601444244384766e-01 2.215621322393417358e-01 1.693540513515472412e-01 -1.033212523907423019e-02 1.730924695730209351e-01 3.508145362138748169e-02 -2.932628989219665527e-01 -3.779192566871643066e-01 2.173961997032165527e-01 1.589852720499038696e-01 -3.856527805328369141e-02 2.000658214092254639e-01 9.152080118656158447e-02 2.822062373161315918e-01 5.546402931213378906e-02 2.208192646503448486e-01 1.702202409505844116e-01 -1.192590296268463135e-01
2.339602215215563774e-03 -9.161416441202163696e-02 3.201756179332733154e-01 -5.347710102796554565e-03 1.929315626621246338e-01 2.475169897079467773e-01 5.213206633925437927e-02 7.601762562990188599e-02 1.351453959941864014e-01 3.301583603024482727e-02 1.914558857679367065e-01 1.046989485621452332e-01 -4.591553807258605957e-01 -1.882144808769226074e-01 -2.786060422658920288e-02 -4.267367348074913025e-02 1.333315521478652954e-01 1.375438570976257324e-01 -4.350352659821510315e-02 -2.269915342330932617e-01 -1.456525735557079315e-02 -2.694454193115234375e-01 1.579832285642623901e-01 1.186831071972846985e-01 -1.352338343858718872e-01 -6.656403094530105591e-02 2.540483772754669189e-01 -1.181827783584594727e-01 2.888582050800323486e-01 1.903947740793228149e-01 6.031179218553006649e-04 2.082615345716476440e-01
-1.626421362161636353e-01 3.563140332698822021e-01 4.563347622752189636e-02 -2.433074712753295898e-01 1.421442478895187378e-01 3.121824264526367188e-01 5.901993811130523682e-02 -1.230362989008426666e-02 7.435733079910278320e-02 4.474880173802375793e-02 1.645230352878570557e-01 2.064556777477264404e-01 -2.491996139287948608e-01 -2.209526002407073975e-01 2.592318952083587646e-01 2.145580649375915527e-01 1.514126956462860107e-01 7.604798674583435059e-02 -9.188187867403030396e-02 -1.259890496730804443e-01 -2.342960983514785767e-01 -3.448578417301177979e-01 2.343264222145080566e-01 4.659443162381649017e-03 -1.346189230680465698e-01 8.833734691143035889e-02 3.442552685737609863e-02 -7.031738013029098511e-02 -3.434567153453826904e-02 1.002653613686561584e-01 1.327375620603561401e-01 1.412265151739120483e-01
-5.107325688004493713e-02 -6.496410071849822998e-02 2.233108878135681152e-01 -1.656975746154785156e-01 -1.280342191457748413e-01 9.976996481418609619e-02 -1.370310932397842407e-01 1.198753416538238525e-01 -1.799296736717224121e-01 3.758017718791961670e-02 3.913340624421834946e-04 -1.060080006718635559e-01 -7.649585604667663574e-02 -5.791220068931579590e-02 3.725869953632354736e-01 -2.711172774434089661e-02 5.730018019676208496e-02 -2.449465543031692505e-01 2.610986232757568359e-01 -3.327629268169403076e-01 -3.922610357403755188e-02 -3.651499450206756592e-01 -2.687307298183441162e-01 2.548972964286804199e-01 4.286710917949676514e-02 -3.373647928237915039e-01 9.937607496976852417e-02 9.492146968841552734e-02 2.160424739122390747e-02 3.543627262115478516e-02 8.285941928625106812e-02 7.206179201602935791e-02
-4.780122637748718262e-02 3.889025375247001648e-02 3.396020233631134033e-01 -1.653553396463394165e-01 2.721205651760101318e-01 1.342951655387878418e-01 -5.451764166355133057e-02 9.507779777050018311e-02 -9.913803637027740479e-02 -1.703392341732978821e-02 1.463284939527511597e-01 8.982606232166290283e-02 -8.427785709500312805e-03 -9.584373235702514648e-02 1.015994027256965637e-01 1.309577226638793945e-01 7.276109606027603149e-02 -3.286781013011932373e-01 -3.324948251247406006e-02 -1.623270958662033081e-01 -1.584976613521575928e-01 -5.386700630187988281e-01 1.698494516313076019e-02 -2.127293497323989868e-02 -9.124265983700752258e-03 -1.087298616766929626e-01 -7.183351367712020874e-02 -2.207042649388313293e-02 9.973413497209548950e-02 1.130866929888725281e-01 3.780006766319274902e-01 1.820047944784164429e-01
6.403888016939163208e-02 -7.809004932641983032e-02 1.005727052688598633e-01 -2.356885075569152832e-01 2.482537627220153809e-01 -1.904501765966415405e-02 5.834779515862464905e-02 1.898439079523086548e-01 2.491976767778396606e-01 1.978818029165267944e-01 7.612194120883941650e-02 -2.270993143320083618e-01 -1.460151821374893188e-01 5.174493417143821716e-02 -7.558602094650268555e-02 1.374488696455955505e-02 2.371425777673721313e-01 2.393082678318023682e-01 2.867656759917736053e-02 5.435619875788688660e-02 -2.460136562585830688e-01 -4.554558992385864258e-01 3.625236451625823975e-01 2.207354176789522171e-03 1.125947311520576477e-01 -4.904653131961822510e-02 8.289155364036560059e-02 6.584309786558151245e-02 -9.222405962646007538e-03 1.411193609237670898e-01 2.566227018833160400e-01 -7.318563759326934814e-02
1.462087333202362061e-01 -2.514274716377258301e-01 3.133968412876129150e-01 -3.677404299378395081e-02 2.965309023857116699e-01 2.105175107717514038e-01 -2.634728550910949707e-01 1.310172826051712036e-01 3.074884712696075439e-01 7.950185239315032959e-02 -1.815150976181030273e-01 -2.477997541427612305e-02 5.322575569152832031e-02 -1.196208521723747253e-01 1.535381525754928589e-01 -2.875081263482570648e-02 -1.742066740989685059e-01 1.429959237575531006e-01 -5.993945151567459106e-02 -1.826097220182418823e-01 -1.235561147332191467e-01 -2.674244344234466553e-01 -3.524785488843917847e-02 -1.906310915946960449e-01 -1.178045049309730530e-01 3.957885317504405975e-03 1.321995258331298828e-01 2.095905989408493042e-01 9.563819319009780884e-02 1.979658454656600952e-01 3.471894189715385437e-02 -2.899843454360961914e-01
-8.153620362281799316e-02 1.022707670927047729e-01 -6.582578271627426147e-02 -1.993879675865173340e-02 8.919757604598999023e-02 1.291083246469497681e-01 -8.265370503067970276e-03 1.947748363018035889e-01 3.225812911987304688e-01 1.498311012983322144e-01 1.582904011011123657e-01 -6.511861830949783325e-02 -1.252348572015762329e-01 -1.352244913578033447e-01 -1.075598448514938354e-01 -1.493746880441904068e-02 9.994027018547058105e-02 3.914100676774978638e-02 6.692519038915634155e-02 -2.015260607004165649e-01 -4.098711013793945312e-01 -5.919335484504699707e-01 7.509561628103256226e-02 -9.344707429409027100e-02 2.625347347930073738e-03 2.095625698566436768e-01 -1.124732643365859985e-01 1.037803962826728821e-01 1.909385621547698975e-01 -1.041079685091972351e-02 9.540155529975891113e-02 1.076608896255493164e-01
-8.581745624542236328e-02 1.444538682699203491e-01 1.010556668043136597e-01 -1.861704513430595398e-02 8.599484711885452271e-02 2.210521101951599121e-01 -1.278519630432128906e-01 1.125266179442405701e-01 -3.529387414455413818e-01 -1.549104750156402588e-01 -1.224573925137519836e-01 -2.858576178550720215e-01 -2.782260179519653320e-01 -6.015827413648366928e-03 3.057031035423278809e-01 3.971922025084495544e-02 1.527133136987686157e-01 -3.584786877036094666e-02 1.589478105306625366e-01 -1.338005810976028442e-01 -1.898743063211441040e-01 -3.173627555370330811e-01 -1.743966490030288696e-01 1.192303150892257690e-01 -2.877285480499267578e-01 1.199557334184646606e-01 -1.123910248279571533e-01 1.443629413843154907e-01 -7.626886665821075439e-02 7.229745388031005859e-02 -1.719728112220764160e-01 -1.942884325981140137e-01
-1.179531738162040710e-01 4.617603495717048645e-03 2.436971813440322876e-01 6.606757640838623047e-02 3.290589153766632080e-01 1.576836705207824707e-01 3.100292384624481201e-02 -3.901520371437072754e-02 -7.821597158908843994e-02 4.752442538738250732e-01 -7.240952551364898682e-02 5.099081620573997498e-02 -1.285270303487777710e-01 -3.417407162487506866e-03 1.070862710475921631e-01 1.621153205633163452e-02 -7.949008792638778687e-02 1.169758811593055725e-01 2.210771739482879639e-01 -2.706867754459381104e-01 -6.399851292371749878e-02 -4.130121171474456787e-01 2.363438159227371216e-01 1.884522289037704468e-01 1.280000060796737671e-01 -1.979677379131317139e-01 3.977499157190322876e-02 -1.160613447427749634e-01 1.943136751651763916e-01 -5.536604672670364380e-03 -2.157909236848354340e-02 3.909490257501602173e-02
1.026495099067687988e-01 6.516966968774795532e-03 5.908291041851043701e-02 -8.586849272251129150e-02 1.026229634881019592e-01 2.709656953811645508e-01 -3.172846436500549316e-01 2.607598602771759033e-01 1.132051274180412292e-01 -5.425124615430831909e-02 1.082437708973884583e-01 2.569563314318656921e-02 -1.652455478906631470e-01 1.589515358209609985e-01 1.872886158525943756e-02 1.137060075998306274e-01 1.943316459655761719e-01 1.000509187579154968e-01 1.162834614515304565e-01 3.301629330962896347e-03 -5.074272751808166504e-01 -2.796876132488250732e-01 -3.785919398069381714e-02 1.385114789009094238e-01 1.079586520791053772e-01 -2.173113264143466949e-02 2.866545021533966064e-01 2.246354520320892334e-01 1.087596789002418518e-01 1.483002156019210815e-01 1.314203590154647827e-01 -1.358825862407684326e-01
-1.650069802999496460e-01 -2.484703361988067627e-01 3.725187182426452637e-01 -2.381876409053802490e-01 9.175265580415725708e-02 1.153182908892631531e-01 -1.841771453619003296e-01 2.280439883470535278e-01 -5.157291889190673828e-02 -3.920129686594009399e-02 -1.126422956585884094e-01 1.783366315066814423e-02 -9.966853260993957520e-02 2.086938023567199707e-01 2.966075539588928223e-01 2.623698413372039795e-01 1.100506708025932312e-01 2.465886324644088745e-01 1.306010335683822632e-01 -1.610777527093887329e-01 -1.089314445853233337e-01 -2.850962877273559570e-01 -1.829683929681777954e-01 2.358144968748092651e-01 1.366856843233108521e-01 -2.134590595960617065e-02 -5.704296007752418518e-02 2.513481304049491882e-02 6.773653626441955566e-02 9.389115124940872192e-02 1.719528138637542725e-01 1.274295896291732788e-01
-1.053610667586326599e-01 1.344934701919555664e-01 -8.631666749715805054e-02 -7.094100862741470337e-02 1.887520402669906616e-01 2.431979179382324219e-01 5.645125359296798706e-02 -2.304539084434509277e-01 2.659644782543182373e-01 1.162266731262207031e-01 -6.550101935863494873e-02 -3.701757639646530151e-02 -8.650224655866622925e-02 4.296413809061050415e-02 1.240284964442253113e-01 2.263293415307998657e-01 2.402392774820327759e-02 2.177760452032089233e-01 -4.325745627284049988e-02 2.076798491179943085e-02 -4.012449681758880615e-01 -2.759517729282379150e-01 -5.178350210189819336e-02 2.023875415325164795e-01 1.558165159076452255e-02 1.110110282897949219e-01 -9.292652457952499390e-02 2.218206077814102173e-01 2.064744681119918823e-01 2.775633335113525391e-01 3.435565531253814697e-01 4.701804369688034058e-02
-3.833952546119689941e-02 -2.358848601579666138e-01 3.784567713737487793e-01 5.870280042290687561e-02 2.445375621318817139e-01 -5.009486898779869080e-02 4.096327349543571472e-03 3.048672676086425781e-01 1.464920677244663239e-02 2.906510606408119202e-02 -7.222932763397693634e-03 -2.857083380222320557e-01 -2.574651241302490234e-01 -1.470971107482910156e-01 2.597649395465850830e-02 -8.426649495959281921e-03 1.677511185407638550e-01 -3.953468054533004761e-02 8.195038884878158569e-02 -5.936006456613540649e-02 -1.154151037335395813e-01 -4.227280914783477783e-01 3.418004512786865234e-01 2.052044309675693512e-02 5.045147612690925598e-02 -1.284331977367401123e-01 -2.129854559898376465e-01 3.893553093075752258e-02 9.379270672798156738e-02 1.619982123374938965e-01 4.712369665503501892e-02 1.309199929237365723e-01
1.973124444484710693e-01 7.272377610206604004e-02 2.158173024654388428e-01 -2.078755199909210205e-01 1.517348885536193848e-01 2.358820885419845581e-01 -3.329986333847045898e-01 1.804850101470947266e-01 3.680629655718803406e-02 2.515953779220581055e-01 -1.637499034404754639e-01 8.525057137012481689e-02 -1.551174819469451904e-01 3.112217485904693604e-01 1.765896975994110107e-01 -1.593031138181686401e-01 1.370170265436172485e-01 -1.011739671230316162e-01 8.555521070957183838e-02 -1.244704574346542358e-01 -1.729054450988769531e-01 -3.512200713157653809e-01 2.746235728263854980e-01 1.565513312816619873e-01 -4.224986955523490906e-02 1.224708110094070435e-01 -5.843721702694892883e-02 -7.075509428977966309e-02 5.737530067563056946e-02 -7.966950535774230957e-02 -1.620063185691833496e-01 3.941270709037780762e-02
-3.742189705371856689e-02 -1.439293101429939270e-02 -1.276439279317855835e-01 2.495589107275009155e-02 1.955201178789138794e-01 2.480604499578475952e-01 1.220036204904317856e-02 8.150896430015563965e-02 3.611236214637756348e-01 6.079779192805290222e-02 2.315992861986160278e-02 -1.100464016199111938e-01 1.880668848752975464e-01 -3.547202795743942261e-02 1.273021548986434937e-01 2.163684740662574768e-02 3.620371222496032715e-01 2.721650898456573486e-01 -1.922512426972389221e-02 -1.082248389720916748e-01 -2.929507791996002197e-01 -1.918084919452667236e-01 1.772769838571548462e-01 1.805581599473953247e-01 4.557211697101593018e-02 2.892720103263854980e-01 3.449042141437530518e-02 2.168411314487457275e-01 2.890073955059051514e-01 2.089368849992752075e-01 6.061097234487533569e-02 -7.863327860832214355e-02
-4.142066836357116699e-02 -1.143413945101201534e-03 9.531582891941070557e-02 -2.522566355764865875e-02 2.176861763000488281e-01 3.262318074703216553e-01 -2.613576054573059082e-01 -5.779267847537994385e-02 1.277736425399780273e-01 1.183654367923736572e-01 1.101677268743515015e-01 -1.256875544786453247e-01 -2.677363157272338867e-01 9.321702271699905396e-02 4.126547649502754211e-02 -2.041884511709213257e-02 -1.563549935817718506e-01 5.179831758141517639e-03 1.047989353537559509e-01 -2.372242808341979980e-01 -2.560732960700988770e-01 -1.436225473880767822e-01 2.472245246171951294e-01 2.889241874217987061e-01 -1.700360141694545746e-02 1.104856282472610474e-01 1.358215361833572388e-01 3.096994459629058838e-01 1.511112302541732788e-01 9.856314957141876221e-02 2.831088900566101074e-01 -2.454577684402465820e-01
1.429994106292724609e-01 -2.878138720989227295e-01 -1.461946070194244385e-01 -1.480883806943893433e-01 1.817024201154708862e-01 2.526095807552337646e-01 -1.013502478599548340e-03 2.993341386318206787e-01 1.893463283777236938e-01 2.363584041595458984e-01 1.430368423461914062e-01 -1.064287573099136353e-01 -9.555002301931381226e-02 3.395577892661094666e-02 2.043177187442779541e-01 6.651464104652404785e-02 -4.379555210471153259e-02 -7.073444128036499023e-02 -3.264092803001403809e-01 -2.440845072269439697e-01 -1.967817097902297974e-01 -3.716821372509002686e-01 2.388243228197097778e-01 -1.184326708316802979e-01 -9.062422811985015869e-02 6.113193556666374207e-02 1.280889511108398438e-01 -5.460880324244499207e-02 9.001543372869491577e-02 1.056361943483352661e-01 -1.083972379565238953e-01 6.082136929035186768e-02
-7.988943159580230713e-02 -1.334640383720397949e-01 3.402775824069976807e-01 -1.872769743204116821e-01 1.481126248836517334e-01 1.387191712856292725e-01 -2.795310616493225098e-01 -1.430689990520477295e-01 6.564649287611246109e-03 1.883494555950164795e-01 1.282663196325302124e-01 -4.416903108358383179e-02 -7.412375416606664658e-03 2.054570615291595459e-01 1.017698496580123901e-01 3.176376968622207642e-02 1.454175263643264771e-01 1.791604161262512207e-01 1.755834668874740601e-01 -1.062013059854507446e-01 -4.097642004489898682e-02 -4.974056184291839600e-01 -9.750474244356155396e-02 2.361683100461959839e-01 -7.823778688907623291e-02 -1.375366188585758209e-02 2.587135136127471924e-01 -1.286155432462692261e-01 -8.799992501735687256e-02 -5.131533741950988770e-02 -3.724906221032142639e-02 2.575356662273406982e-01
-2.071958333253860474e-01 -5.314439535140991211e-02 2.070045657455921173e-02 -1.081544235348701477e-01 3.758920133113861084e-01 1.460751742124557495e-01 -4.300237633287906647e-03 2.965610623359680176e-01 -3.240980952978134155e-02 7.164328545331954956e-02 2.410701960325241089e-01 -2.016543447971343994e-01 -2.045526355504989624e-01 -3.450963795185089111e-01 2.465715408325195312e-01 6.400232017040252686e-02 1.825086772441864014e-01 1.231276243925094604e-01 8.258321881294250488e-02 -1.583853363990783691e-01 2.467854321002960205e-02 -2.038056999444961548e-01 -2.924694716930389404e-01 1.265471428632736206e-01 -1.587478816509246826e-01 1.199316158890724182e-01 1.754012703895568848e-02 2.359431087970733643e-01 1.865623285993933678e-03 7.240801304578781128e-02 6.563363969326019287e-02 -1.775971651077270508e-01
-5.420999228954315186e-02 1.931260526180267334e-01 3.556056916713714600e-01 -1.766080111265182495e-01 1.421283036470413208e-01 1.524616479873657227e-01 1.573743075132369995e-01 1.999927014112472534e-01 1.620955318212509155e-01 -1.617708951234817505e-01 2.913578785955905914e-02 -1.262208074331283569e-01 5.447304248809814453e-02 -1.477531194686889648e-01 5.058455094695091248e-02 6.649517267942428589e-02 2.659377157688140869e-01 -1.090853735804557800e-01 -1.143480911850929260e-01 -1.114010065793991089e-01 -9.201797842979431152e-02 -5.409523844718933105e-01 2.025767266750335693e-01 6.951910257339477539e-02 -3.339933231472969055e-02 1.803476065397262573e-01 2.224996536970138550e-01 1.044269278645515442e-01 1.229080259799957275e-01 8.375688455998897552e-03 1.231086477637290955e-01 -1.159552857279777527e-01
4.729037731885910034e-02 1.355991363525390625e-01 2.008791863918304443e-01 -2.545434236526489258e-02 1.639354974031448364e-01 1.713617239147424698e-03 -2.822557836771011353e-02 -2.075773105025291443e-02 -1.328380107879638672e-01 -1.350636333227157593e-01 2.641180716454982758e-02 -3.259078413248062134e-02 -1.353164855390787125e-02 -3.895863890647888184e-02 -2.695974428206682205e-03 -3.930554986000061035e-01 2.375544011592864990e-01 1.217936873435974121e-01 -1.311473995447158813e-01 -1.475764364004135132e-01 -2.271536588668823242e-01 -5.072308778762817383e-01 1.685548424720764160e-01 -9.615413844585418701e-02 1.857298798859119415e-02 -9.275173768401145935e-03 -4.244822077453136444e-03 2.827349603176116943e-01 2.953928150236606598e-02 1.323636919260025024e-01 -2.482223659753799438e-01 3.150312304496765137e-01
1.431150082498788834e-02 -9.541640430688858032e-02 9.165538102388381958e-02 -7.373089343309402466e-02 2.465365529060363770e-01 1.817572265863418579e-01 1.065942458808422089e-02 -6.378363817930221558e-02 1.581319794058799744e-02 4.973065108060836792e-02 -6.388044357299804688e-02 1.141716018319129944e-01 9.381441771984100342e-02 -1.700246781110763550e-01 1.611606031656265259e-02 -2.466651946306228638e-01 1.031074374914169312e-01 1.260320842266082764e-01 -3.933511674404144287e-01 -1.543141752481460571e-01 -5.096044391393661499e-02 -5.529031157493591309e-01 1.410360038280487061e-01 -3.300695493817329407e-02 -4.493403062224388123e-02 7.457142323255538940e-02 1.244182214140892029e-01 2.726145982742309570e-01 -7.779756933450698853e-02 7.461377233266830444e-02 -3.092627227306365967e-01 1.457039564847946167e-01
5.219629779458045959e-02 -1.627077162265777588e-01 2.013173550367355347e-01 -1.000667884945869446e-01 1.834838539361953735e-01 -1.720065027475357056e-01 -9.301567077636718750e-02 9.239213168621063232e-02 -8.392316102981567383e-02 2.818244993686676025e-01 1.274754200130701065e-02 -6.669893860816955566e-02 -9.170787036418914795e-02 -8.469638228416442871e-02 1.542097330093383789e-01 -4.036867618560791016e-01 -2.854934148490428925e-02 2.813774719834327698e-02 1.775634102523326874e-02 -3.106279969215393066e-01 -3.186910152435302734e-01 -3.240343034267425537e-01 1.599900126457214355e-01 7.713788002729415894e-02 -1.243968680500984192e-01 6.044970825314521790e-02 1.837769336998462677e-02 1.033666636794805527e-02 2.290731063112616539e-03 -9.002601355314254761e-02 -3.470209836959838867e-01 2.485640197992324829e-01
-1.135632619261741638e-01 6.944344937801361084e-02 -9.156253188848495483e-02 4.331364296376705170e-03 1.084937453269958496e-01 2.698437571525573730e-01 1.830561906099319458e-01 -5.890838429331779480e-02 1.731848716735839844e-01 2.681409120559692383e-01 2.549759298563003540e-02 8.860412985086441040e-02 3.524767234921455383e-02 -2.372382208704948425e-02 5.562328919768333435e-02 1.932872384786605835e-01 1.327465027570724487e-01 1.915071010589599609e-01 -1.859967224299907684e-02 -1.976315677165985107e-01 -3.321789503097534180e-01 -3.229703307151794434e-01 2.805291861295700073e-02 1.258996967226266861e-02 1.819518655538558960e-01 2.675319015979766846e-01 1.509181112051010132e-01 3.054817765951156616e-02 2.970225214958190918e-01 3.553132414817810059e-01 -1.192452982068061829e-01 -1.824346482753753662e-01
1.674370616674423218e-01 -6.382724642753601074e-02 2.470452487468719482e-01 -1.963265687227249146e-01 2.720405161380767822e-01 1.894113235175609589e-02 -2.970380485057830811e-01 -7.372471690177917480e-02 -4.476931318640708923e-02 1.114182695746421814e-01 -2.038896083831787109e-01 -2.019898742437362671e-01 -6.612886488437652588e-02 1.543943881988525391e-01 4.349651187658309937e-02 1.823931187391281128e-01 2.196953147649765015e-01 3.224557042121887207e-01 1.482133567333221436e-01 -3.707338869571685791e-01 -1.870838552713394165e-01 -3.256410360336303711e-01 -7.442952692508697510e-02 3.982511535286903381e-02 -1.787967830896377563e-01 -3.342622518539428711e-02 -1.118147894740104675e-01 -7.817463576793670654e-02 5.423203110694885254e-02 1.411958634853363037e-01 5.421786382794380188e-02 -5.277802050113677979e-02
-6.336432695388793945e-02 1.539040803909301758e-01 1.742107048630714417e-02 1.390642374753952026e-01 1.149853840470314026e-01 9.361669421195983887e-02 -2.408022433519363403e-01 9.629139304161071777e-02 1.508142948150634766e-01 1.596711128950119019e-01 -2.057023905217647552e-02 -2.843015193939208984e-01 3.402527421712875366e-02 1.708063781261444092e-01 2.157998979091644287e-01 9.833674877882003784e-02 1.495425403118133545e-01 2.433442622423171997e-01 9.054894745349884033e-02 -7.245760411024093628e-02 -9.953164309263229370e-02 -1.894580125808715820e-01 -6.234141439199447632e-02 5.614508986473083496e-01 -8.449581265449523926e-02 -1.886840015649795532e-01 4.927137494087219238e-02 1.682867109775543213e-01 7.102121412754058838e-02 2.473117858171463013e-01 -7.676665484905242920e-02 2.044924497604370117e-01
1.265072524547576904e-01 -2.311359643936157227e-01 -7.680799812078475952e-02 -5.048079788684844971e-02 1.988922655582427979e-01 2.272557020187377930e-01 9.953254461288452148e-02 4.506574571132659912e-01 1.876075416803359985e-01 2.246451228857040405e-01 1.773978173732757568e-01 -7.277823984622955322e-02 7.336375862360000610e-02 -6.203902140259742737e-02 1.717930436134338379e-01 1.456815656274557114e-02 5.019481759518384933e-03 7.834103703498840332e-02 -1.511166393756866455e-01 -2.852587103843688965e-01 -2.238004356622695923e-01 -3.893231749534606934e-01 1.369499266147613525e-01 -1.289829760789871216e-01 2.126223966479301453e-02 -1.098744124174118042e-01 4.185704048722982407e-03 -3.870380669832229614e-02 -1.547964066267013550e-01 2.407852262258529663e-01 7.116957008838653564e-02 8.983596414327621460e-02
2.542861737310886383e-02 -6.990316510200500488e-02 8.214803785085678101e-02 1.316939387470483780e-02 5.289332568645477295e-02 7.901415973901748657e-02 -1.834577471017837524e-01 2.281830012798309326e-01 4.964768514037132263e-02 1.593384295701980591e-01 -2.661843784153461456e-03 1.989391818642616272e-02 -1.323595941066741943e-01 2.158888131380081177e-01 2.526585161685943604e-01 8.596679568290710449e-02 3.885389864444732666e-01 2.560511231422424316e-01 7.219304889440536499e-02 -1.875010579824447632e-01 8.103241212666034698e-03 -1.361537575721740723e-01 7.110227644443511963e-02 4.698331952095031738e-01 2.724143862724304199e-02 -8.669654838740825653e-03 2.914478778839111328e-01 -8.142200857400894165e-02 1.565739512443542480e-01 2.627861797809600830e-01 8.536367118358612061e-02 1.860832422971725464e-01
4.507665336132049561e-02 -1.431888788938522339e-01 2.118467688560485840e-01 -1.614602804183959961e-01 2.429491728544235229e-01 2.420004010200500488e-01 -1.065024137496948242e-01 -2.388965785503387451e-01 1.539810299873352051e-01 2.446298301219940186e-01 2.549989521503448486e-01 5.116001889109611511e-02 1.260471642017364502e-01 1.338200718164443970e-01 2.084182202816009521e-02 -1.531453058123588562e-02 -1.656241416931152344e-01 -7.958438247442245483e-02 3.226322308182716370e-02 -3.478782474994659424e-01 -3.497469797730445862e-02 -2.383831739425659180e-01 -6.246423721313476562e-02 1.582769863307476044e-02 -2.799868211150169373e-02 8.706279844045639038e-02 -3.412200510501861572e-02 1.473156213760375977e-01 1.904163807630538940e-01 9.015893191099166870e-02 3.994036614894866943e-01 2.858071029186248779e-01
-1.809492111206054688e-01 -7.617554813623428345e-02 1.124478429555892944e-01 -1.633386164903640747e-01 -3.381274640560150146e-02 2.545825541019439697e-01 -2.662936225533485413e-02 -5.495988950133323669e-02 -3.170366212725639343e-02 2.826968729496002197e-01 1.870057582855224609e-01 -2.374410331249237061e-01 -2.032177448272705078e-01 -2.887425124645233154e-01 3.424870073795318604e-01 1.286092586815357208e-02 2.045882940292358398e-01 1.090936288237571716e-01 4.637726023793220520e-02 -1.980494260787963867e-01 -2.979596555233001709e-01 -2.738963365554809570e-01 1.951031014323234558e-02 9.948357939720153809e-03 -1.644602566957473755e-01 8.118744939565658569e-02 -1.097098067402839661e-01 -5.685194954276084900e-02 7.016790658235549927e-02 -8.641987293958663940e-02 2.830698490142822266e-01 -1.928794085979461670e-01
-2.925012111663818359e-01 1.810814142227172852e-01 2.040519416332244873e-01 -5.292123183608055115e-02 1.614546924829483032e-01 1.610308885574340820e-01 -2.436854690313339233e-01 3.363263607025146484e-01 -7.838658243417739868e-02 2.023356221616268158e-02 -1.132179647684097290e-01 2.610156126320362091e-02 4.814182873815298080e-03 6.264529377222061157e-02 1.358136236667633057e-01 1.931361258029937744e-01 -1.656344085931777954e-01 1.086848322302103043e-02 2.703497111797332764e-01 -2.430756539106369019e-01 4.570193588733673096e-02 -3.650390505790710449e-01 5.198616534471511841e-02 1.192932575941085815e-01 -3.932098448276519775e-01 1.075731590390205383e-01 1.883965730667114258e-01 -9.517446160316467285e-02 -1.028552278876304626e-02 3.410357981920242310e-02 -4.257813096046447754e-02 8.454450964927673340e-02
-7.422183454036712646e-02 8.067046874202787876e-04 -1.915233731269836426e-01 3.777935728430747986e-02 1.812015622854232788e-01 1.957018226385116577e-01 -1.535355150699615479e-01 2.363574951887130737e-01 4.189385473728179932e-01 1.099936142563819885e-01 -6.603729724884033203e-02 -1.370444595813751221e-01 6.663547456264495850e-02 -1.529847383499145508e-01 1.013160794973373413e-01 -1.291032880544662476e-01 -8.052505552768707275e-02 1.324863135814666748e-01 6.324015557765960693e-02 1.167754083871841431e-01 -2.645582854747772217e-01 -4.717389643192291260e-01 1.033290475606918335e-01 -3.473237156867980957e-02 -1.776973456144332886e-01 1.373759955167770386e-01 -1.852855831384658813e-02 1.216662526130676270e-01 2.939682304859161377e-01 1.526474058628082275e-01 1.352907419204711914e-01 2.412635460495948792e-02
-5.309873819351196289e-02 -8.054207265377044678e-02 -1.943915635347366333e-01 -2.326822131872177124e-01 2.478804886341094971e-01 1.800305694341659546e-01 -9.783881157636642456e-02 3.270452097058296204e-02 -2.038268297910690308e-01 -1.167966350913047791e-01 -5.374474450945854187e-02 -1.180934756994247437e-01 1.006817296147346497e-01 2.323412299156188965e-01 2.672948241233825684e-01 6.092139333486557007e-02 6.512568891048431396e-02 2.586134523153305054e-02 1.903167665004730225e-01 -6.192193180322647095e-02 -2.663562297821044922e-01 -2.019259780645370483e-01 1.445236951112747192e-01 3.853259086608886719e-01 -3.147041201591491699e-01 -2.964328229427337646e-01 7.435724139213562012e-02 1.200283318758010864e-01 7.675228267908096313e-02 1.562581360340118408e-01 5.733603239059448242e-02 -1.283677816390991211e-01
-1.566659212112426758e-01 -1.157033070921897888e-01 1.365430057048797607e-01 8.941061049699783325e-02 4.268939495086669922e-01 -4.575986415147781372e-02 -8.840092271566390991e-02 5.545786768198013306e-02 5.146216601133346558e-02 2.920078635215759277e-01 1.491925120353698730e-01 6.200657691806554794e-03 -3.736989200115203857e-02 -9.860647469758987427e-02 2.701538205146789551e-01 -4.429235681891441345e-02 1.724249124526977539e-01 8.301740139722824097e-02 1.053664386272430420e-01 -1.579815894365310669e-01 4.237866774201393127e-02 -1.530844569206237793e-01 3.642573952674865723e-01 1.749877482652664185e-01 4.733709245920181274e-02 -5.955363810062408447e-02 -3.365375474095344543e-02 2.814461290836334229e-01 1.071832776069641113e-01 4.974457900971174240e-03 2.132549583911895752e-01 3.736163079738616943e-01
-3.066830709576606750e-02 8.500913530588150024e-02 7.906608283519744873e-02 -1.471725702285766602e-01 2.755135893821716309e-01 2.408389151096343994e-01 1.462694108486175537e-01 2.011636793613433838e-01 2.204209417104721069e-01 1.046183705329895020e-01 1.481295675039291382e-01 -2.308182604610919952e-02 -4.309132397174835205e-01 -2.929230332374572754e-01 -4.001158755272626877e-03 8.834539353847503662e-02 -8.995543234050273895e-03 1.296439915895462036e-01 5.324463173747062683e-02 -3.891228735446929932e-01 -1.749983280897140503e-01 -2.111108154058456421e-01 1.683402657508850098e-01 7.738472521305084229e-02 -2.439856231212615967e-01 -8.002798259258270264e-02 6.020397692918777466e-02 -5.262379348278045654e-02 1.234015822410583496e-01 1.055475920438766479e-01 4.574449732899665833e-02 1.593278497457504272e-01
3.321433439850807190e-02 -2.566212601959705353e-02 2.159688621759414673e-01 -1.583387106657028198e-01 2.095253020524978638e-01 1.035674884915351868e-01 1.436550766229629517e-01 6.076329573988914490e-02 4.759338870644569397e-02 -4.553424194455146790e-02 -4.926696047186851501e-02 -6.470565497875213623e-02 -1.080156043171882629e-01 3.138067945837974548e-02 2.477955073118209839e-02 -4.460519850254058838e-01 -2.051324956119060516e-02 2.725103124976158142e-02 -8.467603474855422974e-02 -2.434490323066711426e-01 1.825868524610996246e-02 -5.502957701683044434e-01 1.686664521694183350e-01 -1.593638956546783447e-02 1.606524735689163208e-02 4.988791048526763916e-02 -1.350781470537185669e-01 2.212271988391876221e-01 1.309009939432144165e-01 -1.473237527534365654e-03 -2.887373864650726318e-01 2.334194183349609375e-01
1.560820639133453369e-01 2.305474579334259033e-01 1.439230144023895264e-01 -3.443187102675437927e-02 -5.411585420370101929e-02 4.492869973182678223e-02 -1.588920690119266510e-02 4.278612136840820312e-02 5.036328732967376709e-02 1.044745147228240967e-01 -2.195800691843032837e-01 -2.129775732755661011e-01 -1.422685086727142334e-01 -2.466671168804168701e-01 2.473937422037124634e-01 -1.925314515829086304e-01 1.872148960828781128e-01 2.316971272230148315e-01 -6.857342272996902466e-02 -4.071244895458221436e-01 -3.055236637592315674e-01 -2.388044297695159912e-01 -6.877566874027252197e-02 2.793107926845550537e-01 -3.507104143500328064e-02 -5.447221174836158752e-02 1.281714737415313721e-01 1.508636772632598877e-01 4.291658475995063782e-02 -1.618372350931167603e-01 -2.084276080131530762e-01 -3.284044098109006882e-03
7.656385749578475952e-02 -5.466847214847803116e-03 3.470843732357025146e-01 -3.555588424205780029e-01 1.039074659347534180e-01 2.698822915554046631e-01 1.417104452848434448e-01 2.682263851165771484e-01 -1.515321712940931320e-02 -1.234566718339920044e-01 1.228113397955894470e-01 -9.650587290525436401e-02 -2.626307904720306396e-01 -1.308849602937698364e-01 3.610118925571441650e-01 8.497209101915359497e-02 -2.242737263441085815e-02 -5.666721239686012268e-02 8.594816178083419800e-02 -2.084657251834869385e-01 5.280216038227081299e-02 -2.141212075948715210e-01 4.681381210684776306e-02 -1.926965415477752686e-01 -1.029290109872817993e-01 2.730500996112823486e-01 2.588210068643093109e-02 1.862004548311233521e-01 -9.199594706296920776e-02 1.434290409088134766e-01 4.690155759453773499e-02 1.174327135086059570e-01
-3.272488713264465332e-02 3.473025932908058167e-02 -9.696405380964279175e-02 -1.144738029688596725e-02 3.352921605110168457e-01 7.685151696205139160e-02 3.401442989706993103e-02 -1.791993975639343262e-01 1.898095458745956421e-01 2.139476835727691650e-01 9.359370917081832886e-02 6.364885717630386353e-02 9.439648687839508057e-02 1.039027646183967590e-01 2.131299301981925964e-02 2.805848121643066406e-01 2.087191939353942871e-01 2.633109986782073975e-01 6.823210418224334717e-02 -4.052218422293663025e-02 -3.068230450153350830e-01 -1.647176444530487061e-01 8.921033143997192383e-02 1.427964419126510620e-01 -2.053736150264739990e-01 1.371779441833496094e-01 2.196756750345230103e-01 2.730906903743743896e-01 3.471537232398986816e-01 2.022107839584350586e-01 -1.704115569591522217e-01 7.113483297871425748e-05
4.305191710591316223e-02 2.232994437217712402e-01 2.223486751317977905e-01 -1.205951273441314697e-01 -2.782445587217807770e-02 2.726056277751922607e-01 1.020768433809280396e-01 1.850154548883438110e-01 1.941306442022323608e-01 5.000535398721694946e-02 2.132373303174972534e-01 8.084595948457717896e-02 -2.340709418058395386e-01 -2.232623249292373657e-01 -1.523159891366958618e-01 1.772185415029525757e-01 5.524984747171401978e-02 1.415696591138839722e-01 2.585133016109466553e-01 -7.499539107084274292e-02 -1.646798849105834961e-01 -4.015911817550659180e-01 1.475586295127868652e-01 2.454962581396102905e-01 -7.339396327733993530e-02 1.982479989528656006e-01 3.886490315198898315e-02 1.722098886966705322e-01 5.683922395110130310e-02 1.903984993696212769e-01 9.098521433770656586e-03 1.781075894832611084e-01
8.806777745485305786e-02 -2.006337791681289673e-02 2.863717973232269287e-01 -2.381504178047180176e-01 1.910436749458312988e-01 1.779044717550277710e-01 1.372817009687423706e-01 3.446080163121223450e-02 1.552808135747909546e-01 1.653846204280853271e-01 1.220369711518287659e-02 -2.855937480926513672e-01 2.234649471938610077e-02 -1.164202541112899780e-01 1.622272729873657227e-01 2.686232030391693115e-01 -5.584521219134330750e-02 2.253640890121459961e-01 2.057259529829025269e-01 1.605914384126663208e-01 -2.732957303524017334e-01 -3.199893236160278320e-01 2.966800034046173096e-01 -1.858876273036003113e-02 -8.594460040330886841e-02 3.325849026441574097e-02 8.627893775701522827e-02 4.330560192465782166e-02 -2.980047836899757385e-02 2.261878997087478638e-01 2.287784069776535034e-01 -9.777621924877166748e-02
-2.051415294408798218e-02 2.867315113544464111e-01 1.035736724734306335e-01 2.978191012516617775e-03 7.213577628135681152e-03 -2.909494191408157349e-02 -8.720122277736663818e-02 9.667668491601943970e-03 -3.909124433994293213e-02 1.073961704969406128e-01 1.115476265549659729e-01 -1.195023953914642334e-02 -1.374835222959518433e-01 -2.073672972619533539e-02 2.687596380710601807e-01 -8.687462541274726391e-04 6.288418918848037720e-02 -2.007855623960494995e-01 -9.255155920982360840e-02 -2.857420146465301514e-01 -1.249477639794349670e-02 -6.111284494400024414e-01 1.613031178712844849e-01 1.046286150813102722e-01 -2.434573620557785034e-01 -2.874583378434181213e-02 -9.040869772434234619e-02 1.364519000053405762e-01 -1.076615750789642334e-01 -2.621948719024658203e-02 3.639071583747863770e-01 -6.433264166116714478e-02
3.444193676114082336e-02 -2.009393461048603058e-02 3.394661545753479004e-01 -8.963368088006973267e-02 3.011570274829864502e-01 1.832588911056518555e-01 -2.784131765365600586e-01 7.239783648401498795e-03 1.878578402101993561e-02 1.669598072767257690e-01 5.876087769865989685e-02 4.465736821293830872e-02 -2.198980152606964111e-01 1.705130934715270996e-01 8.010064065456390381e-02 -1.197959645651280880e-03 5.891152098774909973e-02 1.670029014348983765e-01 1.494661569595336914e-01 -2.307876199483871460e-02 -1.706540286540985107e-01 -4.290418326854705811e-01 1.787845343351364136e-01 1.212766990065574646e-01 -1.438911557197570801e-01 -1.273294538259506226e-01 2.337681800127029419e-01 -1.689615547657012939e-01 1.071981936693191528e-01 3.354862704873085022e-02 1.782330125570297241e-01 2.777912616729736328e-01
-1.324457228183746338e-01 3.006689548492431641e-01 1.658143699169158936e-01 -4.091027751564979553e-02 -1.375105679035186768e-01 3.256133198738098145e-01 -2.262315005064010620e-01 -6.595405191183090210e-02 -1.227807402610778809e-01 6.773760169744491577e-02 8.260329067707061768e-02 4.365376383066177368e-02 7.104739779606461525e-04 -9.864078462123870850e-02 8.969353884458541870e-02 8.876842260360717773e-02 1.010176539421081543e-01 -2.924350788816809654e-03 2.526936233043670654e-01 -2.510670423507690430e-01 -2.201070189476013184e-01 -3.028506040573120117e-01 -5.331609398126602173e-02 3.502405583858489990e-01 -3.576451539993286133e-01 -2.071675658226013184e-01 6.618292629718780518e-02 5.609185621142387390e-02 2.936267852783203125e-02 1.238353177905082703e-01 -1.486998200416564941e-01 9.452217072248458862e-02
1.009446233510971069e-01 -1.595540195703506470e-01 2.719039618968963623e-01 -9.801550954580307007e-02 1.708608865737915039e-01 2.513350546360015869e-01 -3.453805809840559959e-03 9.130131453275680542e-02 -5.002510547637939453e-02 6.289984285831451416e-02 6.506685167551040649e-03 -1.053839772939682007e-01 -1.778093427419662476e-01 2.016330063343048096e-01 4.067595601081848145e-01 3.862399160861968994e-01 1.357651203870773315e-01 1.579382121562957764e-01 1.927813291549682617e-01 -2.407587021589279175e-01 -5.815863236784934998e-02 -2.183440327644348145e-01 -1.650189012289047241e-01 1.868514418601989746e-01 1.631788909435272217e-01 9.480760991573333740e-02 -2.119836956262588501e-01 -7.674524188041687012e-02 1.131427139043807983e-01 1.363391578197479248e-01 7.723126560449600220e-02 -9.235025383532047272e-03
-6.567501276731491089e-02 3.512258827686309814e-02 -1.708672195672988892e-01 2.474565990269184113e-02 2.591330707073211670e-01 2.125187814235687256e-01 1.168733537197113037e-01 1.097260564565658569e-01 1.334771960973739624e-01 1.648246347904205322e-01 -2.465324848890304565e-01 -1.988119184970855713e-01 9.004272520542144775e-02 -1.289400011301040649e-01 5.191539973020553589e-02 1.858457028865814209e-01 1.736005842685699463e-01 5.374237522482872009e-02 -1.749449968338012695e-01 -6.982865929603576660e-02 -1.649977713823318481e-01 -3.390887379646301270e-01 2.675873637199401855e-01 3.262561932206153870e-02 6.593991816043853760e-02 3.515762984752655029e-01 1.761326342821121216e-01 2.464319318532943726e-01 2.069800347089767456e-01 2.556754648685455322e-01 7.080641388893127441e-02 -5.538388714194297791e-02
1.938927471637725830e-01 -1.293625533580780029e-01 1.313470005989074707e-01 -5.272198840975761414e-02 -8.492894470691680908e-02 1.778985261917114258e-01 8.288967609405517578e-02 -1.260086894035339355e-01 -1.779776960611343384e-01 2.252235114574432373e-01 1.513764378614723682e-03 -1.789785735309123993e-02 1.001080125570297241e-01 -7.160362601280212402e-02 2.958413958549499512e-01 -2.973961457610130310e-02 -2.486626356840133667e-01 1.048109829425811768e-01 1.051858067512512207e-01 4.973145574331283569e-02 -1.134623289108276367e-01 -2.517615854740142822e-01 1.940080821514129639e-01 3.200406134128570557e-01 -9.102889895439147949e-02 1.609117686748504639e-01 -1.449371781200170517e-02 4.527885913848876953e-01 1.373560875654220581e-01 2.394931763410568237e-02 6.280492246150970459e-02 3.350827991962432861e-01
-6.202509999275207520e-02 -1.840814650058746338e-01 -8.254160732030868530e-02 -1.795016229152679443e-01 -1.523978561162948608e-01 4.087047278881072998e-02 -1.117684915661811829e-01 1.413603127002716064e-01 1.343377083539962769e-01 8.749317377805709839e-02 -9.331567585468292236e-02 1.596527174115180969e-02 -4.424532409757375717e-03 -3.071824312210083008e-01 3.977845609188079834e-01 2.912637963891029358e-02 -1.590652167797088623e-01 9.035500138998031616e-02 6.493908166885375977e-02 -5.101105570793151855e-01 -9.192415326833724976e-02 -1.980054527521133423e-01 1.225512474775314331e-01 7.661025226116180420e-02 -2.737529277801513672e-01 3.243359550833702087e-02 1.970353871583938599e-01 1.752097755670547485e-01 1.362625658512115479e-01 1.172397136688232422e-01 1.388849169015884399e-01 -1.190846860408782959e-01
-4.309881851077079773e-02 -3.121872246265411377e-01 -2.938692830502986908e-02 -1.654063761234283447e-01 1.547759175300598145e-01 3.198690414428710938e-01 7.820311188697814941e-02 3.607546985149383545e-01 3.268781900405883789e-01 1.130832359194755554e-01 1.639997065067291260e-01 -1.299812942743301392e-01 5.341991782188415527e-02 5.805078148841857910e-02 2.396988868713378906e-01 -1.078057065606117249e-01 -1.141074821352958679e-01 1.257067024707794189e-01 6.990300118923187256e-02 -2.048580497503280640e-01 -1.361328661441802979e-01 -3.989005684852600098e-01 1.727038472890853882e-01 -1.215948313474655151e-01 -7.834678143262863159e-02 5.906363949179649353e-02 3.024608269333839417e-02 -4.195659235119819641e-02 -1.626560240983963013e-01 1.627218574285507202e-01 -2.057801373302936554e-02 8.715184777975082397e-02
-4.289090167731046677e-03 6.882784515619277954e-02 -2.889162674546241760e-02 -2.816545665264129639e-01 2.406021505594253540e-01 8.048212528228759766e-02 1.731947660446166992e-01 3.910981118679046631e-02 2.435909062623977661e-01 6.957159191370010376e-02 5.315139889717102051e-02 -3.134924471378326416e-01 -2.285736650228500366e-01 -2.191396057605743408e-01 4.748587310314178467e-02 2.018546164035797119e-01 3.480245918035507202e-02 2.307414710521697998e-01 8.388398587703704834e-02 -3.423580527305603027e-01 -2.483978420495986938e-01 -3.347506225109100342e-01 1.814195513725280762e-01 -1.487601250410079956e-01 -1.542424857616424561e-01 6.496147066354751587e-02 8.163437247276306152e-02 3.345044702291488647e-02 2.203926816582679749e-02 1.795865744352340698e-01 -1.290262192487716675e-01 -1.340182572603225708e-01
5.974351614713668823e-02 1.497433893382549286e-02 2.526746876537799835e-02 -4.088807106018066406e-01 2.385038696229457855e-02 2.460422068834304810e-01 -1.495215892791748047e-01 -5.457558110356330872e-02 7.798664271831512451e-02 1.747214496135711670e-01 -3.273225575685501099e-02 4.675396904349327087e-02 -1.814113408327102661e-01 -1.350866705179214478e-01 1.491980254650115967e-01 2.248781174421310425e-01 3.863265365362167358e-02 9.223008900880813599e-02 2.492164261639118195e-02 1.088432148098945618e-01 -5.117738842964172363e-01 -3.204155266284942627e-01 -4.075868427753448486e-02 7.697827368974685669e-02 -1.453485041856765747e-01 -2.452945858240127563e-01 5.148473009467124939e-02 9.345410019159317017e-02 1.535179913043975830e-01 9.147667139768600464e-02 1.950147598981857300e-01 -1.442548930644989014e-01
-2.657887935638427734e-01 -6.284694373607635498e-02 1.903482899069786072e-02 -4.300087392330169678e-01 7.363212853670120239e-02 8.220934122800827026e-02 1.169894239865243435e-04 5.245832726359367371e-02 1.345163285732269287e-01 1.750920265913009644e-01 7.826282829046249390e-02 -8.407191187143325806e-02 -6.871328502893447876e-02 -2.960235774517059326e-01 1.615781933069229126e-01 2.732768058776855469e-01 2.161599695682525635e-01 1.342240422964096069e-01 1.418853830546140671e-02 9.373413771390914917e-02 -2.502801716327667236e-01 -4.992627501487731934e-01 1.361512951552867889e-02 1.051358506083488464e-01 -1.467867195606231689e-01 -1.088860444724559784e-02 -9.587240964174270630e-02 2.818263322114944458e-02 6.267860531806945801e-02 1.292895227670669556e-01 1.151012182235717773e-01 -8.778478950262069702e-02
-5.845107370987534523e-04 -3.571378886699676514e-01 -1.781814359128475189e-02 2.822277881205081940e-02 2.801877558231353760e-01 2.654759287834167480e-01 5.778833851218223572e-02 3.704349994659423828e-01 1.167599633336067200e-01 2.450005859136581421e-01 8.244764804840087891e-02 -1.792968511581420898e-01 4.018975794315338135e-02 7.920802384614944458e-02 1.664251834154129028e-01 -6.648657843470573425e-03 1.211617607623338699e-02 1.374609917402267456e-01 -1.584160327911376953e-01 -2.008638978004455566e-01 -3.374688625335693359e-01 -3.288826346397399902e-01 1.181170567870140076e-01 -2.439935654401779175e-01 -9.980591386556625366e-02 1.401164233684539795e-01 1.076688468456268311e-01 1.785306073725223541e-02 -2.256249450147151947e-02 2.223381772637367249e-02 1.764798723161220551e-02 1.035495102405548096e-01
-5.912708584219217300e-03 -2.961297519505023956e-02 1.164498552680015564e-01 -1.402422487735748291e-01 -1.890273392200469971e-02 1.752537637948989868e-01 1.338605731725692749e-01 -1.141202356666326523e-02 1.189178451895713806e-01 3.356580436229705811e-01 3.273186981678009033e-01 -2.220001071691513062e-01 -9.896056354045867920e-02 -1.671363264322280884e-01 1.742513179779052734e-01 1.762335002422332764e-01 2.216231822967529297e-01 2.481543272733688354e-02 1.564196124672889709e-02 -2.025252580642700195e-02 -4.042406976222991943e-01 -3.475015461444854736e-01 -4.358435422182083130e-02 7.092012465000152588e-02 -1.874115914106369019e-01 -8.563828468322753906e-02 -1.440387219190597534e-01 1.412863582372665405e-01 2.222126275300979614e-01 9.257959201931953430e-03 1.415558457374572754e-01 -2.005186229944229126e-01
-2.005980759859085083e-01 4.034119099378585815e-02 -1.553065180778503418e-01 -1.609192341566085815e-01 4.906242340803146362e-02 4.960575401782989502e-01 1.158052533864974976e-01 1.188038140535354614e-01 1.309679597616195679e-01 1.729384511709213257e-01 1.401247084140777588e-01 2.144226431846618652e-02 1.493906378746032715e-01 -7.098850607872009277e-02 1.752396523952484131e-01 2.685423195362091064e-01 1.151020228862762451e-01 5.314361304044723511e-02 1.473135948181152344e-01 -1.196308135986328125e-01 -2.366964519023895264e-01 -1.259116083383560181e-01 6.046815216541290283e-02 2.939552962779998779e-01 -2.295446842908859253e-01 1.939894556999206543e-01 1.516506522893905640e-01 1.309607177972793579e-01 6.373602896928787231e-02 2.372898161411285400e-01 1.638474911451339722e-01 -5.531772226095199585e-02
6.480921804904937744e-02 -3.257442638278007507e-02 4.141993522644042969e-01 -2.833987772464752197e-01 1.784346848726272583e-01 3.292008340358734131e-01 -1.100007630884647369e-02 4.588258452713489532e-03 -1.945349872112274170e-01 2.838485874235630035e-02 1.126166507601737976e-01 2.587465802207589149e-03 -2.253405749797821045e-02 1.867490448057651520e-02 -1.108848080039024353e-01 1.555832382291555405e-02 -8.427027612924575806e-02 -1.813444942235946655e-01 3.957718983292579651e-02 3.283936157822608948e-02 -1.795479059219360352e-01 -4.700518250465393066e-01 2.985700033605098724e-03 -1.076169908046722412e-01 8.615229278802871704e-02 1.797023415565490723e-01 2.126877456903457642e-01 1.792540550231933594e-01 2.164180427789688110e-01 -1.946878135204315186e-01 1.678325086832046509e-01 -1.939328387379646301e-02
-5.983386188745498657e-02 1.014276891946792603e-01 5.509746447205543518e-02 -2.336865663528442383e-01 8.430282026529312134e-02 2.390268743038177490e-01 -2.338454127311706543e-01 2.624015808105468750e-01 1.228143367916345596e-02 3.924394771456718445e-02 1.665423661470413208e-01 -2.616287171840667725e-01 -1.050648912787437439e-01 -3.381874859333038330e-01 2.021131813526153564e-01 1.312954723834991455e-01 -3.042164444923400879e-02 1.333296000957489014e-01 6.711174547672271729e-02 -1.658939123153686523e-01 6.299704313278198242e-02 -3.907305300235748291e-01 -2.890852689743041992e-01 -9.725371748208999634e-02 -1.359488815069198608e-01 -3.368461504578590393e-02 -6.698907166719436646e-02 3.116996884346008301e-01 1.836128234863281250e-01 -1.764663495123386383e-02 3.452409058809280396e-02 4.961008578538894653e-02
4.978491365909576416e-02 -1.059295535087585449e-01 2.202449440956115723e-01 -2.875509560108184814e-01 2.850981056690216064e-01 1.550270318984985352e-01 8.910088986158370972e-02 1.301833242177963257e-01 -8.837570995092391968e-02 -7.492490857839584351e-02 -7.509491592645645142e-02 -2.424033731222152710e-02 -1.911217230372130871e-03 -2.135554850101470947e-01 2.035481035709381104e-01 2.972582913935184479e-02 8.688794448971748352e-03 -4.026784002780914307e-01 2.268531126901507378e-03 -2.807946801185607910e-01 -9.078053385019302368e-02 -3.323830664157867432e-01 2.280747443437576294e-01 -1.803445257246494293e-02 1.387655436992645264e-01 1.174151375889778137e-01 9.703966975212097168e-02 -7.310669869184494019e-02 4.267210140824317932e-02 2.113379538059234619e-01 2.689072191715240479e-01 1.964482963085174561e-01
-1.095022484660148621e-01 1.659939438104629517e-01 3.217800334095954895e-02 1.104912608861923218e-01 2.209324836730957031e-01 2.593491375446319580e-01 2.298767417669296265e-01 5.398683249950408936e-03 1.613280624151229858e-01 4.216961860656738281e-01 8.567193150520324707e-02 -8.098360151052474976e-02 1.203551739454269409e-01 1.301641226746141911e-03 -1.037277281284332275e-02 1.833258569240570068e-01 2.207704037427902222e-01 6.171473860740661621e-02 5.292877927422523499e-02 -8.587189763784408569e-02 -3.139071464538574219e-01 -2.209300249814987183e-01 -1.667018979787826538e-02 1.852415502071380615e-01 1.767638921737670898e-01 2.536625266075134277e-01 1.542486995458602905e-01 2.795815467834472656e-01 1.873207241296768188e-01 1.634782254695892334e-01 8.414883911609649658e-02 3.468340262770652771e-02
4.132319614291191101e-02 7.320947945117950439e-02 -1.831975281238555908e-01 -1.023491993546485901e-01 -2.941583655774593353e-02 2.609061002731323242e-01 -3.450239077210426331e-02 1.921083591878414154e-02 -6.945504248142242432e-02 2.315833568572998047e-01 -3.484532982110977173e-02 4.064746573567390442e-02 -2.422530949115753174e-01 -2.376103699207305908e-01 2.604724764823913574e-01 -1.608878970146179199e-01 1.261112000793218613e-02 -1.241356432437896729e-01 -9.091740846633911133e-02 -2.043382525444030762e-01 -2.906161248683929443e-01 -2.684490382671356201e-01 -2.635504119098186493e-02 3.636007010936737061e-01 -1.123865693807601929e-01 -6.019403785467147827e-02 3.175463080406188965e-01 2.835872471332550049e-01 5.276606604456901550e-02 -1.325476020574569702e-01 -1.879241466522216797e-01 -3.204596461728215218e-03
-4.264280200004577637e-02 -1.820695847272872925e-01 2.080894857645034790e-01 -1.403696686029434204e-01 1.096221134066581726e-01 2.193896025419235229e-01 -1.738307327032089233e-01 8.030647039413452148e-02 1.716990619897842407e-01 3.440761566162109375e-01 1.556361094117164612e-02 -4.998416453599929810e-02 -1.211133971810340881e-01 -1.432831436395645142e-01 1.843268573284149170e-01 2.064538598060607910e-01 3.009011745452880859e-01 -1.083007380366325378e-01 -1.731841475702822208e-03 8.393166214227676392e-02 -3.618937730789184570e-01 -4.199891090393066406e-01 -1.975399628281593323e-02 1.043176352977752686e-01 1.352981105446815491e-02 -3.706432878971099854e-02 -1.652027815580368042e-01 -4.416776821017265320e-02 -4.092811048030853271e-02 3.507228568196296692e-02 2.412878125905990601e-01 -1.514325439929962158e-01
-6.214622780680656433e-02 -2.972252666950225830e-02 1.578722298145294189e-01 -6.190440151840448380e-03 3.406550586223602295e-01 4.087733104825019836e-03 -8.046411909162998199e-03 -6.246752664446830750e-02 -1.375709194689989090e-02 5.124736428260803223e-01 -2.334937453269958496e-01 -2.543481886386871338e-01 3.240003483369946480e-03 -1.138268262147903442e-01 1.090861037373542786e-01 7.397121191024780273e-02 -9.718663990497589111e-02 7.873720675706863403e-02 2.725257575511932373e-01 -1.948787868022918701e-01 1.406549215316772461e-01 -4.171546995639801025e-01 1.539731174707412720e-01 1.451449394226074219e-01 6.927901506423950195e-02 -1.161932796239852905e-01 1.447029709815979004e-01 1.037989929318428040e-01 1.166492253541946411e-01 1.691505545750260353e-03 1.368752215057611465e-02 8.725396543741226196e-02
-1.362516433000564575e-01 3.211994096636772156e-02 4.639088362455368042e-02 3.992689028382301331e-02 3.251817226409912109e-01 -5.315449461340904236e-02 -1.386543810367584229e-01 1.621476560831069946e-02 -7.374372333288192749e-02 4.391292929649353027e-01 -2.453693933784961700e-02 -8.769717812538146973e-02 -1.447601169347763062e-01 -1.740178614854812622e-01 4.217142611742019653e-02 -7.275733351707458496e-02 6.296787410974502563e-02 1.646150797605514526e-01 2.225145101547241211e-01 -2.738706171512603760e-01 -2.124158665537834167e-03 -4.390977323055267334e-01 3.218967914581298828e-01 1.344742923974990845e-01 1.363671869039535522e-01 -2.276155501604080200e-01 -3.874591365456581116e-02 2.898293361067771912e-02 1.489249765872955322e-01 7.565611600875854492e-02 3.302859142422676086e-02 1.090552061796188354e-01
1.215888559818267822e-01 -4.133550450205802917e-02 8.311182260513305664e-02 -3.059201836585998535e-01 1.754839718341827393e-01 3.946675658226013184e-01 -4.268504679203033447e-02 1.688531786203384399e-02 -1.735291928052902222e-01 -1.570877283811569214e-01 8.188936859369277954e-02 8.366442471742630005e-02 1.277706623077392578e-01 -2.195642739534378052e-01 1.865734159946441650e-01 -6.007516011595726013e-02 9.552568942308425903e-02 1.328606456518173218e-01 6.357891857624053955e-02 -2.351255118846893311e-01 1.770801395177841187e-01 -4.037206768989562988e-01 1.950861811637878418e-01 -2.526434659957885742e-01 -1.339330673217773438e-01 1.873959451913833618e-01 -2.258382504805922508e-03 2.284438610076904297e-01 -1.416525989770889282e-01 7.070940732955932617e-02 -1.011855825781822205e-01 -3.503479762002825737e-03
-1.352705410681664944e-03 7.924916595220565796e-02 9.698773920536041260e-02 -2.928324043750762939e-01 2.454651445150375366e-01 3.438751697540283203e-01 -2.722264528274536133e-01 2.312449552118778229e-02 5.797846615314483643e-02 9.583801031112670898e-02 1.639318615198135376e-01 -2.764657139778137207e-02 -1.218061745166778564e-01 2.054422497749328613e-01 8.665895462036132812e-02 -1.371053606271743774e-01 -2.317238003015518188e-01 1.110795140266418457e-01 8.982957899570465088e-02 -8.153919875621795654e-02 -2.068158239126205444e-01 -1.978139430284500122e-01 8.410641551017761230e-02 2.238338887691497803e-01 7.597844582051038742e-03 -5.950566753745079041e-02 9.551426023244857788e-02 1.722656488418579102e-01 2.580887973308563232e-01 2.197459489107131958e-01 3.529035449028015137e-01 -1.421697139739990234e-01
-3.197394311428070068e-02 -9.529520757496356964e-03 2.953169643878936768e-01 -1.525670737028121948e-01 3.678410351276397705e-01 4.329479858279228210e-02 1.631047278642654419e-01 2.491277605295181274e-01 1.095062866806983948e-01 1.059358119964599609e-01 -9.821385145187377930e-02 3.602342680096626282e-02 -2.468982525169849396e-02 -2.606105208396911621e-01 -1.181604266166687012e-01 4.709532111883163452e-02 -1.230818927288055420e-01 7.708261162042617798e-02 1.155160516500473022e-01 -3.264101147651672363e-01 -2.880400717258453369e-01 -8.094412833452224731e-02 4.648486897349357605e-02 -1.467645354568958282e-02 -2.393241077661514282e-01 1.309726685285568237e-01 1.839018762111663818e-01 6.351289153099060059e-02 3.419992327690124512e-01 1.435541212558746338e-01 9.757541120052337646e-02 2.267917394638061523e-01
2.165593057870864868e-01 -5.426871404051780701e-02 4.519806206226348877e-01 5.290853232145309448e-02 2.590366005897521973e-01 -1.080663949251174927e-01 -7.143428921699523926e-02 -2.706246636807918549e-02 -9.537196904420852661e-02 3.492931723594665527e-01 3.198722610250115395e-03 -2.107229456305503845e-02 -4.786152392625808716e-02 -8.614433556795120239e-02 5.981291830539703369e-02 9.209450334310531616e-02 5.292348191142082214e-02 2.116767317056655884e-01 -3.578146547079086304e-02 -1.214969456195831299e-01 -1.697600446641445160e-02 -2.709490060806274414e-01 1.829930543899536133e-01 5.189969018101692200e-02 -3.560347482562065125e-02 -1.961806714534759521e-01 2.028733491897583008e-01 1.981519907712936401e-01 3.942299187183380127e-01 2.131614387035369873e-01 -5.468307808041572571e-02 8.705387264490127563e-02
-8.644922077655792236e-02 1.044156700372695923e-01 8.949118852615356445e-02 -4.533021152019500732e-01 2.540144920349121094e-01 1.411315798759460449e-01 -2.716830349527299404e-04 2.147215753793716431e-01 1.842838376760482788e-01 3.641372546553611755e-02 4.478632286190986633e-02 8.494742214679718018e-02 3.102889284491539001e-02 -1.003754138946533203e-01 2.163883745670318604e-01 -5.486171320080757141e-02 2.036657184362411499e-01 1.751035451889038086e-01 -1.260834634304046631e-01 6.046775728464126587e-02 -1.933631598949432373e-01 -2.131508588790893555e-01 -4.846031218767166138e-02 4.664945974946022034e-02 -1.977966725826263428e-01 3.984903991222381592e-01 2.206069976091384888e-01 1.648605018854141235e-01 2.237422615289688110e-01 3.873289376497268677e-02 1.626260876655578613e-01 -3.729996085166931152e-02
-1.153366342186927795e-01 2.676425278186798096e-01 2.058424800634384155e-01 1.898503303527832031e-02 7.700400799512863159e-02 8.687080442905426025e-02 -1.357819139957427979e-01 8.421491831541061401e-02 1.865419447422027588e-01 -5.276867374777793884e-02 8.800976723432540894e-02 1.457653790712356567e-01 -2.211347781121730804e-02 -8.270117454230785370e-03 1.857977807521820068e-01 -2.287245243787765503e-01 2.019147276878356934e-01 -9.977616369724273682e-02 1.752572506666183472e-01 -1.316745132207870483e-01 -1.606320440769195557e-01 -2.065707594156265259e-01 -2.325410395860671997e-02 -1.569102890789508820e-02 -2.250218689441680908e-01 3.092316091060638428e-01 2.181747853755950928e-01 1.986300200223922729e-01 3.329516351222991943e-01 4.008732438087463379e-01 8.030407130718231201e-02 -1.469963812269270420e-03
-2.978812158107757568e-02 3.686457872390747070e-01 -7.675766944885253906e-02 -2.664341591298580170e-02 2.906458973884582520e-01 3.054018616676330566e-01 2.299941331148147583e-01 -1.728334650397300720e-02 -2.156221717596054077e-01 -8.449589461088180542e-02 -9.426648169755935669e-02 4.446225613355636597e-02 -7.548557221889495850e-02 3.277461826801300049e-01 4.742682352662086487e-02 -1.308988034725189209e-02 2.744537405669689178e-02 -1.065655276179313660e-01 2.560663819313049316e-01 -2.271105796098709106e-01 -2.318897992372512817e-01 -3.250810503959655762e-01 -1.319356560707092285e-01 1.057080551981925964e-01 -1.539210528135299683e-01 4.828536882996559143e-02 -1.621751487255096436e-01 1.668463200330734253e-01 4.478892311453819275e-02 1.645558774471282959e-01 -1.343799680471420288e-01 3.230129554867744446e-02
3.776527196168899536e-02 2.905217930674552917e-02 -5.012666340917348862e-03 -1.236072629690170288e-01 3.646127581596374512e-01 5.154561251401901245e-02 2.903294861316680908e-01 1.619204580783843994e-01 9.894857555627822876e-02 1.112409681081771851e-01 1.525830924510955811e-01 -4.883100837469100952e-02 -3.043649494647979736e-01 -3.157728016376495361e-01 1.753601878881454468e-01 2.988536842167377472e-02 -1.803641915321350098e-01 1.894519180059432983e-01 -4.886929318308830261e-02 -2.554476559162139893e-01 -3.040585517883300781e-01 -1.302839070558547974e-01 -5.665253847837448120e-02 9.918870031833648682e-02 -2.542639076709747314e-01 3.656778857111930847e-02 1.122816428542137146e-01 -1.163641735911369324e-01 2.541351318359375000e-01 1.487914621829986572e-01 1.376005560159683228e-01 9.033095091581344604e-02
-4.810793325304985046e-02 -1.704437434673309326e-01 1.627116203308105469e-01 -2.974933981895446777e-01 -6.096541881561279297e-02 1.827620416879653931e-01 -3.613290488719940186e-01 4.713267460465431213e-02 1.880616843700408936e-01 4.999820142984390259e-02 -7.497043162584304810e-02 -9.975509345531463623e-02 2.076784670352935791e-01 -1.129339635372161865e-01 2.231792509555816650e-01 -9.784121066331863403e-02 5.672377347946166992e-02 7.290456444025039673e-02 -2.700149416923522949e-01 -3.475574553012847900e-01 -2.058984041213989258e-01 -2.836629748344421387e-01 1.613816991448402405e-02 -6.213005632162094116e-02 -5.764700472354888916e-02 -2.475165426731109619e-01 3.204646706581115723e-02 2.559448480606079102e-01 9.179409593343734741e-02 1.752028614282608032e-01 1.200760826468467712e-01 -3.426343575119972229e-02
-1.721937507390975952e-01 9.740772098302841187e-02 7.670083642005920410e-02 -1.128053963184356689e-01 1.305405702441930771e-02 3.931547701358795166e-01 -2.187062054872512817e-01 1.003261804580688477e-01 1.913982927799224854e-01 1.950374543666839600e-01 -2.219190746545791626e-01 -1.060796305537223816e-01 5.114932544529438019e-03 -2.249664217233657837e-01 5.836871638894081116e-02 1.834603697061538696e-01 6.920471787452697754e-02 -3.573297336697578430e-02 2.044115215539932251e-01 -4.812424629926681519e-02 -7.573428004980087280e-02 -1.755173057317733765e-01 -2.077112495899200439e-01 3.991338610649108887e-01 7.136283069849014282e-02 5.998475849628448486e-02 1.993554085493087769e-01 2.580759525299072266e-01 2.446695864200592041e-01 2.013150453567504883e-01 -2.215865254402160645e-02 -4.075793176889419556e-02
-4.885191097855567932e-02 -9.776805341243743896e-02 -9.889997541904449463e-02 -1.578683853149414062e-01 1.381024122238159180e-01 2.194213569164276123e-01 -2.911215424537658691e-01 3.320915102958679199e-01 9.916573762893676758e-02 -5.588300898671150208e-02 5.528221279382705688e-02 -2.304750084877014160e-01 -5.125565454363822937e-02 -4.433377981185913086e-01 3.290090262889862061e-01 8.104811608791351318e-02 1.284053027629852295e-01 2.102747261524200439e-01 4.196832701563835144e-02 -2.413167357444763184e-01 1.061010286211967468e-01 -2.845964431762695312e-01 -7.661854475736618042e-02 8.027573116123676300e-03 -5.432371795177459717e-02 -1.792963966727256775e-02 -8.887021988630294800e-02 2.045914381742477417e-01 1.669586449861526489e-01 3.891021758317947388e-02 7.590098679065704346e-02 3.016293980181217194e-02
1.498620361089706421e-01 -1.068339124321937561e-01 1.009119227528572083e-01 -1.095526665449142456e-01 2.517255246639251709e-01 1.616089344024658203e-01 -3.239435851573944092e-01 -2.761637270450592041e-01 -4.302882403135299683e-02 3.345255181193351746e-02 2.049570381641387939e-01 2.723022922873497009e-02 -2.217216938734054565e-01 1.339080780744552612e-01 -6.498461961746215820e-02 2.251181006431579590e-01 -8.347993344068527222e-02 -6.366284936666488647e-02 9.798837453126907349e-02 -9.279164485633373260e-03 -2.049999833106994629e-01 -4.901959300041198730e-01 7.530356198549270630e-02 1.114837378263473511e-01 -2.058094441890716553e-01 -1.292252447456121445e-02 1.696241348981857300e-01 8.329547196626663208e-02 1.858649700880050659e-01 1.806994825601577759e-01 1.369699388742446899e-01 -1.422023624181747437e-01
1.156094521284103394e-01 -1.313141286373138428e-01 9.388801455497741699e-02 -7.742924988269805908e-02 4.059297144412994385e-01 -1.084694489836692810e-01 -7.292953878641128540e-02 -1.034072712063789368e-01 -1.775202900171279907e-01 1.691185534000396729e-01 2.485046982765197754e-01 1.851866766810417175e-02 -5.100246146321296692e-02 2.044837474822998047e-01 3.532849252223968506e-01 -1.683109700679779053e-01 4.491429403424263000e-02 -3.050266392529010773e-02 3.909699618816375732e-02 -2.274258434772491455e-01 -9.911894053220748901e-02 -3.035548925399780273e-01 2.344788908958435059e-01 1.394401341676712036e-01 1.344782561063766479e-01 -2.755195498466491699e-01 1.909466981887817383e-01 1.134581789374351501e-01 2.475485950708389282e-01 5.624145641922950745e-02 -3.562445938587188721e-02 -2.499400824308395386e-02
5.387368053197860718e-02 2.551612555980682373e-01 -3.377193119376897812e-03 1.142224743962287903e-01 1.856153011322021484e-01 1.494235843420028687e-01 -1.486053764820098877e-01 2.205604165792465210e-01 -3.276398405432701111e-02 -9.288564324378967285e-02 1.851633377373218536e-02 -7.516063749790191650e-02 -1.062584668397903442e-01 1.105878129601478577e-01 4.762250185012817383e-01 -1.677349507808685303e-01 -2.139106206595897675e-02 -1.590194404125213623e-01 -2.943446040153503418e-01 -2.013825178146362305e-01 -1.960919983685016632e-02 -3.846770226955413818e-01 1.153358295559883118e-01 -9.336909279227256775e-04 -1.319952011108398438e-01 1.141726374626159668e-01 -1.810640245676040649e-01 1.336083710193634033e-01 1.553494781255722046e-01 2.043790966272354126e-01 1.726733893156051636e-01 7.658850401639938354e-02
2.334309667348861694e-01 -1.621753573417663574e-01 3.053596317768096924e-01 -9.667037427425384521e-02 2.631946206092834473e-01 9.339191764593124390e-02 2.219047546386718750e-01 7.071886956691741943e-02 -2.130194604396820068e-01 9.744188189506530762e-02 3.727061673998832703e-02 1.753672957420349121e-03 7.384969294071197510e-02 -6.562360376119613647e-02 1.275516003370285034e-01 -8.865065127611160278e-02 9.691450744867324829e-02 3.270706534385681152e-01 1.019703969359397888e-01 2.434309571981430054e-01 -1.060273498296737671e-01 -3.380510210990905762e-01 1.356977224349975586e-01 1.794805675745010376e-01 -5.595687776803970337e-02 8.919220417737960815e-02 2.085430622100830078e-01 1.442345529794692993e-01 1.614956259727478027e-01 1.191911920905113220e-01 -3.179104030132293701e-01 1.237890124320983887e-01
-2.623547986149787903e-02 -1.023238599300384521e-01 1.860853168182075024e-03 -1.331065408885478973e-02 3.556754887104034424e-01 6.116614490747451782e-02 1.562068425118923187e-02 -1.818423718214035034e-01 -5.935559421777725220e-02 9.964241087436676025e-02 -1.647467464208602905e-01 5.433809384703636169e-02 7.328344881534576416e-02 2.135687693953514099e-02 -5.414659529924392700e-02 -1.219067871570587158e-01 2.837240695953369141e-01 1.422359943389892578e-01 -2.335313856601715088e-01 -1.397994011640548706e-01 -2.852885127067565918e-01 -3.814751207828521729e-01 3.002261519432067871e-01 3.572266176342964172e-02 -3.822787851095199585e-02 4.399868100881576538e-02 -1.742083132266998291e-01 2.754799723625183105e-01 1.609510928392410278e-01 4.920466616749763489e-02 -3.429229259490966797e-01 9.615244716405868530e-02
-1.890641897916793823e-01 4.035384580492973328e-02 9.580244868993759155e-02 -1.173023656010627747e-01 5.761406198143959045e-02 1.113166585564613342e-01 -1.912707090377807617e-01 2.708075344562530518e-01 1.206929609179496765e-01 2.232860624790191650e-01 2.272095158696174622e-02 -1.806840151548385620e-01 -1.735372990369796753e-01 2.838948927819728851e-02 -1.081146150827407837e-01 2.808077037334442139e-01 -1.258512139320373535e-01 -2.026733569800853729e-02 5.599521473050117493e-02 -1.204015016555786133e-01 -3.529912233352661133e-01 -3.349861204624176025e-01 -3.909650444984436035e-02 4.118660986423492432e-01 -4.248920455574989319e-02 2.244856953620910645e-01 5.389333143830299377e-02 1.475205719470977783e-01 2.541140317916870117e-01 6.124223023653030396e-02 -8.140564896166324615e-03 -8.881630748510360718e-02
-5.994801595807075500e-02 1.889807283878326416e-01 -1.448290199041366577e-01 -2.331880927085876465e-01 5.201363191008567810e-02 1.963207721710205078e-01 -1.877626478672027588e-01 -8.229406923055648804e-02 -7.417447119951248169e-02 -9.754022210836410522e-02 1.064246743917465210e-01 1.992361098527908325e-01 2.055188864469528198e-01 2.491247653961181641e-01 2.804889678955078125e-01 -3.889984637498855591e-02 1.588001847267150879e-01 -1.768099376931786537e-03 1.346309632062911987e-01 -1.198931261897087097e-01 -4.829939305782318115e-01 -2.547579705715179443e-01 3.054787404835224152e-02 1.730716824531555176e-01 -2.453306019306182861e-01 -5.437308922410011292e-02 6.125656515359878540e-02 -3.569582477211952209e-02 2.996943295001983643e-01 1.805644668638706207e-02 -6.753476709127426147e-02 4.329450055956840515e-02
-1.345628779381513596e-02 -9.057818353176116943e-02 2.331654280424118042e-01 -5.792468413710594177e-02 2.402919530868530273e-01 2.517193853855133057e-01 4.299968853592872620e-02 2.642607390880584717e-01 1.993257850408554077e-01 -8.078996092081069946e-02 -9.500112384557723999e-02 1.288248505443334579e-02 -2.794700562953948975e-01 -1.391364187002182007e-01 1.258789002895355225e-01 1.520779281854629517e-01 -1.779209673404693604e-01 3.142312914133071899e-02 1.925472468137741089e-01 -1.550800651311874390e-01 -7.993666082620620728e-02 -2.217031121253967285e-01 1.996044367551803589e-01 1.574508547782897949e-01 -5.691130831837654114e-02 1.746179759502410889e-01 3.066044151782989502e-01 -7.375346869230270386e-02 4.247367382049560547e-01 1.004577577114105225e-01 2.233792655169963837e-02 -1.054154634475708008e-01
-1.371540129184722900e-01 -6.972307711839675903e-02 8.434316143393516541e-03 -3.042800128459930420e-01 1.246428266167640686e-01 3.415993154048919678e-01 -1.066036000847816467e-01 -1.890600845217704773e-02 -2.850344590842723846e-02 -2.989131510257720947e-01 3.180094435811042786e-02 -5.539869144558906555e-02 2.041141390800476074e-01 1.528901755809783936e-01 3.049196600914001465e-01 -7.129886187613010406e-03 -4.255055263638496399e-02 -5.883739888668060303e-02 1.752771735191345215e-01 -1.827665865421295166e-01 -4.369466602802276611e-01 -1.255224347114562988e-01 1.802316606044769287e-01 2.103416472673416138e-01 -2.042586058378219604e-01 4.104595258831977844e-02 1.710213720798492432e-01 -1.212424784898757935e-01 1.860516965389251709e-01 -5.195976793766021729e-02 -8.685045689344406128e-02 4.898867011070251465e-02
1.067775860428810120e-01 -2.343455255031585693e-01 3.033568561077117920e-01 9.396166540682315826e-03 3.355931341648101807e-01 1.381335705518722534e-01 -8.406045287847518921e-02 1.143342256546020508e-01 -8.958901464939117432e-02 1.485332697629928589e-01 -1.781633198261260986e-01 -1.350086629390716553e-01 -4.617597535252571106e-02 1.844211481511592865e-02 3.647799044847488403e-02 1.702431589365005493e-01 2.327478229999542236e-01 1.400554925203323364e-01 3.384520411491394043e-01 -3.670505583286285400e-01 3.217839985154569149e-04 -3.368597030639648438e-01 -1.190614476799964905e-01 1.901007145643234253e-01 -6.511879712343215942e-02 -1.918508484959602356e-02 -5.247100070118904114e-02 -4.600023478269577026e-02 -8.384614251554012299e-03 -1.690426617860794067e-01 2.277360111474990845e-01 6.547949742525815964e-03
-1.685036905109882355e-02 -1.862228661775588989e-01 2.313925176858901978e-01 -1.581544429063796997e-01 3.455884456634521484e-01 -9.387563169002532959e-02 2.079121395945549011e-02 -3.784415870904922485e-02 -1.294338405132293701e-01 5.111786723136901855e-01 -8.454645425081253052e-02 5.701061338186264038e-02 -2.185250073671340942e-01 -8.642015606164932251e-02 1.713873594999313354e-01 1.101496964693069458e-01 2.442654222249984741e-02 7.469548285007476807e-02 2.739532589912414551e-01 -1.705010086297988892e-01 -1.774706840515136719e-01 -3.162242472171783447e-01 1.328231543302536011e-01 1.369683593511581421e-01 5.734560266137123108e-02 -1.814924776554107666e-01 7.410864531993865967e-02 -2.560039982199668884e-03 1.771403551101684570e-01 9.035903960466384888e-02 5.122765898704528809e-02 -9.540815651416778564e-02
9.961874783039093018e-02 -1.542687229812145233e-02 1.876187026500701904e-01 -2.621921300888061523e-01 2.011550217866897583e-01 -2.741307392716407776e-02 1.653886586427688599e-01 -1.444375216960906982e-01 -7.126040756702423096e-02 1.522015035152435303e-01 2.527246624231338501e-02 1.299991458654403687e-01 -3.003318905830383301e-01 -1.281802952289581299e-01 2.206927090883255005e-01 -1.985826790332794189e-01 1.121203750371932983e-01 4.841345921158790588e-02 -3.296947106719017029e-02 -1.665010750293731689e-01 -3.771675750613212585e-02 -2.649619579315185547e-01 2.184190601110458374e-01 3.800063729286193848e-01 1.440328806638717651e-01 -5.638659745454788208e-02 -1.126819700002670288e-01 1.253215074539184570e-01 1.904796212911605835e-01 2.569296061992645264e-01 -2.205318063497543335e-01 2.125789821147918701e-01
-6.317770481109619141e-02 1.538406163454055786e-01 -1.085024923086166382e-01 -1.268049627542495728e-01 2.232775092124938965e-01 2.525718808174133301e-01 -9.039803594350814819e-02 -2.140494734048843384e-01 -2.424355968832969666e-02 -1.282462179660797119e-01 1.795289069414138794e-01 -2.650449573993682861e-01 -2.717275321483612061e-01 -1.238488927483558655e-01 -1.676748320460319519e-02 2.200895845890045166e-01 2.868024706840515137e-01 2.400646805763244629e-01 -2.976836264133453369e-02 -1.993762254714965820e-01 -8.709225803613662720e-02 -2.111099958419799805e-01 8.705308288335800171e-02 5.608083307743072510e-02 -1.915765404701232910e-01 1.770196110010147095e-01 2.609800174832344055e-02 2.802638411521911621e-01 2.778758108615875244e-01 -4.191893339157104492e-02 -2.456328645348548889e-02 2.218201607465744019e-01
-1.746215820312500000e-01 9.705576114356517792e-03 -8.337240666151046753e-03 1.080739721655845642e-01 1.864101141691207886e-01 1.013388559222221375e-01 -4.168863892555236816e-01 7.957289367914199829e-02 -1.704496331512928009e-02 1.064763814210891724e-01 -1.932612806558609009e-02 -1.964518427848815918e-01 -1.867758035659790039e-01 -7.800883613526821136e-03 2.060331553220748901e-01 3.509848564863204956e-02 1.331896036863327026e-01 1.838228553533554077e-01 2.003830857574939728e-02 -1.298810541629791260e-01 -1.850230395793914795e-01 -1.270954906940460205e-01 -2.044117823243141174e-02 4.673399627208709717e-01 -1.629905551671981812e-01 -7.920903153717517853e-03 -1.279311925172805786e-01 -6.291564553976058960e-02 1.071245521306991577e-01 4.449413716793060303e-01 -2.121458528563380241e-03 9.422472119331359863e-02
4.584760591387748718e-02 -1.087010651826858521e-01 3.122081458568572998e-01 -2.236300408840179443e-01 -8.619195967912673950e-02 3.053770065307617188e-01 -1.860615760087966919e-01 2.187623828649520874e-01 8.369078487157821655e-02 3.181665837764739990e-01 -2.149660140275955200e-01 -1.290813833475112915e-01 -8.596672862768173218e-02 1.821970492601394653e-01 2.304508239030838013e-01 2.838606946170330048e-02 2.683732211589813232e-01 -7.561198621988296509e-02 1.950529366731643677e-01 -7.487503439188003540e-02 -2.086759209632873535e-01 -2.581917941570281982e-01 1.818643063306808472e-01 3.365429490804672241e-02 -2.680322825908660889e-01 1.403075009584426880e-01 1.151384189724922180e-01 -6.128943338990211487e-02 -1.633831299841403961e-03 9.997617453336715698e-02 7.339973747730255127e-02 -9.826410561800003052e-03
-1.323799639940261841e-01 -5.026329681277275085e-02 -1.503301318734884262e-02 -4.321751594543457031e-01 3.272606730461120605e-01 2.215810120105743408e-01 -1.057414803653955460e-02 2.728049084544181824e-02 -8.525074273347854614e-02 1.618907302618026733e-01 6.896844506263732910e-02 -1.881623715162277222e-01 -2.247374951839447021e-01 -6.446798145771026611e-02 -1.220722049474716187e-01 -9.381575882434844971e-02 1.271926518529653549e-02 -9.934545308351516724e-02 -8.212860673666000366e-02 -3.918636217713356018e-02 4.663965106010437012e-02 -3.411526083946228027e-01 5.454899743199348450e-02 -2.666155397891998291e-01 -1.592264026403427124e-01 1.362608224153518677e-01 6.835579127073287964e-02 3.398692309856414795e-01 2.573775649070739746e-01 3.454620763659477234e-02 2.026738375425338745e-01 -1.847047358751296997e-02
9.170872159302234650e-03 2.255898565053939819e-01 2.182442508637905121e-02 -8.364357799291610718e-02 -6.048003211617469788e-02 1.047366708517074585e-01 -2.088455408811569214e-01 -9.010674059391021729e-02 1.276504248380661011e-01 -2.810148987919092178e-03 -1.040513515472412109e-01 -5.768061056733131409e-02 -6.478783488273620605e-02 -1.772538423538208008e-01 1.038971766829490662e-01 7.153342664241790771e-02 1.280874311923980713e-01 -7.599518448114395142e-02 1.160700693726539612e-01 -6.791933178901672363e-01 -3.236324340105056763e-02 -2.502643167972564697e-01 -1.867420412600040436e-02 -3.244417533278465271e-02 -1.789505034685134888e-02 3.375924751162528992e-02 3.071028366684913635e-02 2.687932550907135010e-01 1.086634323000907898e-01 1.438281089067459106e-01 3.116443157196044922e-01 1.640038341283798218e-01
-6.858754903078079224e-02 -1.464535892009735107e-01 3.788310885429382324e-01 -1.663575768470764160e-01 3.471533656120300293e-01 -1.127022877335548401e-01 2.426293864846229553e-02 6.715214345604181290e-03 -1.891604810953140259e-01 4.611428976058959961e-01 2.122715860605239868e-01 -7.825214415788650513e-02 2.444935031235218048e-02 -4.251958802342414856e-02 8.411224931478500366e-02 -5.695120431482791901e-03 2.412754148244857788e-01 8.898950368165969849e-02 1.021223142743110657e-01 -1.701571047306060791e-01 1.148615553975105286e-01 -3.129020035266876221e-01 -6.464926153421401978e-02 2.343450039625167847e-01 1.038387194275856018e-01 -2.862956561148166656e-02 1.276254933327436447e-02 5.611430481076240540e-02 3.264311701059341431e-02 1.806149184703826904e-01 6.896540522575378418e-03 1.879258155822753906e-01
-2.398351021111011505e-02 -1.230806261301040649e-01 1.097726374864578247e-01 -6.637892872095108032e-02 1.903042793273925781e-01 1.162972077727317810e-01 -1.474321354180574417e-02 -1.751091778278350830e-01 -1.390646211802959442e-02 -1.649424880743026733e-01 -1.579202860593795776e-01 -1.096238419413566589e-01 -3.658832237124443054e-02 -4.167558997869491577e-02 4.788509383797645569e-02 -3.124330937862396240e-01 7.648219913244247437e-02 2.656427212059497833e-02 -1.418053209781646729e-01 -1.768395006656646729e-01 -1.746490597724914551e-01 -5.232512354850769043e-01 2.640808522701263428e-01 -1.556566953659057617e-01 -7.321161031723022461e-02 -1.246280297636985779e-01 -2.810406684875488281e-02 3.956747949123382568e-01 4.201012849807739258e-02 1.283675879240036011e-01 -2.254343032836914062e-01 1.278968751430511475e-01
-1.132247895002365112e-01 -1.763412952423095703e-01 -5.874097719788551331e-02 -1.700644344091415405e-01 4.115465581417083740e-01 1.995802670717239380e-01 -1.535827368497848511e-01 -1.504877582192420959e-02 -2.379444055259227753e-02 -1.412821114063262939e-01 -8.956055343151092529e-02 -1.100785732269287109e-01 3.104849345982074738e-02 3.022881150245666504e-01 1.019017100334167480e-01 -6.394186615943908691e-02 1.424631476402282715e-01 4.016560688614845276e-02 7.917914539575576782e-02 -1.504807174205780029e-01 5.107728764414787292e-02 -4.611764848232269287e-01 5.370217561721801758e-02 1.520951837301254272e-02 2.235955093055963516e-03 -9.214747697114944458e-02 3.763878643512725830e-01 -9.648554027080535889e-02 1.021856814622879028e-01 1.316504925489425659e-01 9.960088878870010376e-02 2.771579623222351074e-01
-1.349944323301315308e-01 -8.166428655385971069e-03 -3.948676958680152893e-02 -2.825807034969329834e-02 3.744912743568420410e-01 2.100962400436401367e-01 7.180642336606979370e-02 3.292429447174072266e-02 3.448766097426414490e-02 1.118755117058753967e-01 8.435408025979995728e-02 -2.067337483167648315e-01 -1.696309745311737061e-01 -2.005181610584259033e-01 -6.621437519788742065e-02 1.609966009855270386e-01 3.266167640686035156e-01 -1.059675961732864380e-01 1.829959899187088013e-01 -2.608196437358856201e-01 -2.403491884469985962e-01 4.262575879693031311e-02 1.779615432024002075e-01 1.560838371515274048e-01 -5.435961484909057617e-02 1.769774109125137329e-01 2.171352505683898926e-01 1.700446605682373047e-01 3.963117301464080811e-01 1.168396845459938049e-01 9.048269689083099365e-02 4.002024233341217041e-02
-1.420764625072479248e-01 -9.126557409763336182e-02 2.789271771907806396e-01 6.035947799682617188e-02 1.221633553504943848e-01 9.895855933427810669e-02 7.351869344711303711e-02 2.784990705549716949e-02 -5.832445342093706131e-03 1.336486041545867920e-01 1.054418236017227173e-01 -1.029100343585014343e-01 -2.536834590137004852e-02 7.327387481927871704e-02 4.713165163993835449e-01 -3.751064836978912354e-02 8.082342892885208130e-02 -9.752551466226577759e-02 -1.416044980287551880e-01 -1.836186647415161133e-01 -2.105552554130554199e-01 -3.088366985321044922e-01 -3.110095560550689697e-01 1.803709417581558228e-01 1.477462649345397949e-01 -1.835182905197143555e-01 2.476320564746856689e-01 2.171442359685897827e-01 4.286943376064300537e-02 -1.001604646444320679e-01 2.744839489459991455e-01 1.635184511542320251e-03
-5.465258657932281494e-02 1.503664702177047729e-01 2.019550651311874390e-01 -2.571835927665233612e-02 2.150252461433410645e-01 2.249186933040618896e-01 3.436920419335365295e-02 -9.563509374856948853e-02 -1.405098289251327515e-01 2.566831558942794800e-02 5.505365505814552307e-02 -1.107809841632843018e-01 8.127231150865554810e-02 -2.086348533630371094e-01 5.994720011949539185e-02 -1.161600872874259949e-01 3.206815943121910095e-02 6.626449525356292725e-02 2.189224213361740112e-02 -8.754257857799530029e-02 -4.654767513275146484e-01 -3.098324835300445557e-01 -2.781891822814941406e-01 2.820720970630645752e-01 -1.717979647219181061e-02 -3.141264021396636963e-01 -3.773305937647819519e-02 7.830148190259933472e-02 7.637114822864532471e-02 2.252124696969985962e-01 2.367581576108932495e-01 -1.434033066034317017e-01
-2.441276758909225464e-01 -1.212985664606094360e-01 -7.750134915113449097e-02 -2.415227741003036499e-01 1.291356235742568970e-01 1.934725344181060791e-01 -1.126996427774429321e-01 -1.406467854976654053e-01 -3.025950789451599121e-01 9.818648686632514000e-04 7.058284431695938110e-02 1.366084162145853043e-02 -2.785111665725708008e-01 1.213276199996471405e-02 -8.254718780517578125e-02 1.678204536437988281e-01 1.346676498651504517e-01 3.508603870868682861e-01 3.777282685041427612e-02 -4.477654397487640381e-02 -3.404028713703155518e-01 -3.384160399436950684e-01 -5.265838932245969772e-03 3.416566848754882812e-01 -3.055071271955966949e-02 7.441495079547166824e-03 1.387654691934585571e-01 4.539101570844650269e-02 1.417707502841949463e-01 2.394301816821098328e-02 1.122133433818817139e-01 -1.339254081249237061e-01
-6.662806123495101929e-02 1.297040879726409912e-01 1.716726124286651611e-01 -2.098698616027832031e-01 1.770147681236267090e-01 -1.176729351282119751e-01 7.642690092325210571e-02 2.511036992073059082e-01 1.331284344196319580e-01 5.053132772445678711e-02 7.686770707368850708e-02 -1.009861007332801819e-01 1.129978597164154053e-01 -1.245604902505874634e-01 -6.272782385349273682e-02 7.100003957748413086e-02 2.591374814510345459e-01 -8.616904169321060181e-02 -1.267450861632823944e-02 -1.878357678651809692e-01 -1.298581957817077637e-01 -2.771640717983245850e-01 1.700215637683868408e-01 1.009833291172981262e-01 -2.271839082241058350e-01 3.001986742019653320e-01 2.447075247764587402e-01 3.931353092193603516e-01 2.697362005710601807e-01 3.869006037712097168e-02 2.024021297693252563e-01 5.747887492179870605e-02
7.493735849857330322e-02 -1.818577498197555542e-01 4.071554541587829590e-02 -1.069992035627365112e-01 3.819516003131866455e-01 1.116797551512718201e-01 -1.387557536363601685e-01 5.332669988274574280e-02 1.811011135578155518e-02 -1.544722765684127808e-01 1.164699159562587738e-02 -1.497251242399215698e-01 5.885128397494554520e-03 9.996343404054641724e-02 2.238790690898895264e-01 1.949369348585605621e-02 1.342170238494873047e-01 1.174240410327911377e-01 1.822362989187240601e-01 -1.010663062334060669e-01 -1.217729598283767700e-01 -1.510610133409500122e-01 -3.224888071417808533e-02 2.129093706607818604e-01 -2.062440663576126099e-01 -1.794226467609405518e-01 2.673093080520629883e-01 -3.239697962999343872e-02 -1.774736195802688599e-01 5.445070862770080566e-01 -1.277301162481307983e-01 9.848318994045257568e-02
7.843720167875289917e-02 1.230265349149703979e-01 -9.034240245819091797e-02 3.404320403933525085e-02 1.357788592576980591e-01 1.062107756733894348e-01 -9.027929604053497314e-02 1.924963444471359253e-01 -1.748919188976287842e-01 1.993110626935958862e-01 -1.218154281377792358e-01 -7.794687896966934204e-02 -1.067767068743705750e-01 -3.617038428783416748e-01 1.988316923379898071e-01 -1.464215517044067383e-01 1.029396057128906250e-01 6.289584562182426453e-03 -1.180074457079172134e-02 -8.461121469736099243e-02 -1.161449924111366272e-01 -2.976634800434112549e-01 -1.201155334711074829e-01 3.568728268146514893e-01 -8.071992546319961548e-02 1.433469951152801514e-01 2.167570292949676514e-01 3.809480369091033936e-01 1.125887408852577209e-02 -3.626565448939800262e-03 -3.448223173618316650e-01 3.673926694318652153e-03
-1.062173694372177124e-01 1.691273152828216553e-01 6.941252201795578003e-02 -8.683721721172332764e-02 3.763737976551055908e-01 1.937461346387863159e-01 -6.935679912567138672e-02 2.284830361604690552e-01 -3.269255533814430237e-02 -3.531019017100334167e-02 7.896384596824645996e-02 -6.334606558084487915e-02 2.027740925550460815e-01 3.597694635391235352e-02 3.632052838802337646e-01 -1.925266534090042114e-01 2.452952265739440918e-01 -1.544196158647537231e-01 2.105150669813156128e-01 -9.463329613208770752e-02 -3.750097155570983887e-01 -1.671512126922607422e-01 -3.835232928395271301e-02 2.014195472002029419e-01 3.747753798961639404e-02 -3.044557571411132812e-01 8.251307159662246704e-02 9.390244632959365845e-02 -9.980462491512298584e-03 -6.251112371683120728e-02 1.062753647565841675e-01 -1.210788562893867493e-01
-7.092021405696868896e-02 -6.067204475402832031e-02 2.495570927858352661e-01 -3.192311227321624756e-01 -3.449097275733947754e-02 2.380317747592926025e-01 -1.260699778795242310e-01 -1.137582138180732727e-01 2.110437005758285522e-01 -4.198665171861648560e-02 -1.431428939104080200e-01 -2.239484786987304688e-01 -1.289483159780502319e-01 2.077153176069259644e-01 8.543495833873748779e-02 4.523316025733947754e-02 7.559756934642791748e-02 1.202605366706848145e-01 1.002440974116325378e-01 -2.738978266716003418e-01 -1.822998672723770142e-01 -2.153849303722381592e-01 1.546390703879296780e-03 2.560897469520568848e-01 -7.065948098897933960e-02 -2.320090979337692261e-01 3.217875659465789795e-01 5.754918977618217468e-02 2.227379530668258667e-01 2.761129736900329590e-01 1.102440878748893738e-01 1.469138357788324356e-02
-1.243726685643196106e-01 2.798352204263210297e-02 5.673271045088768005e-02 5.998355895280838013e-02 7.128988206386566162e-02 1.676168441772460938e-01 6.325543671846389771e-02 1.271764934062957764e-01 -1.634171605110168457e-01 1.502919197082519531e-01 -2.464807927608489990e-01 -1.756855249404907227e-01 -1.153013110160827637e-01 4.174574092030525208e-02 -7.401649653911590576e-02 1.551842987537384033e-01 5.426781252026557922e-02 3.294284343719482422e-01 -1.194885820150375366e-01 -3.552500009536743164e-01 -3.387963473796844482e-01 -1.544651538133621216e-01 -1.033798754215240479e-01 4.608293175697326660e-01 -9.795901179313659668e-02 -1.319407578557729721e-02 1.491743475198745728e-01 1.747314929962158203e-01 -1.667331606149673462e-01 1.570139676332473755e-01 1.728552393615245819e-02 9.551082551479339600e-02
6.121694669127464294e-02 1.752444654703140259e-01 -3.582194820046424866e-02 3.951976820826530457e-02 4.024291336536407471e-01 1.227433234453201294e-01 -1.738026291131973267e-01 3.502913191914558411e-02 1.133890300989151001e-01 2.763958415016531944e-03 -2.251406311988830566e-01 -5.824161693453788757e-02 -1.129083484411239624e-01 1.215956881642341614e-01 9.161720424890518188e-02 1.196803078055381775e-01 -4.480890929698944092e-02 3.691205382347106934e-02 2.243171930313110352e-01 1.915492303669452667e-02 -1.561759412288665771e-01 -3.375150859355926514e-01 1.204208135604858398e-01 -3.030758351087570190e-02 -4.923803806304931641e-01 4.376919567584991455e-02 1.022071316838264465e-01 3.387858271598815918e-01 1.330105513334274292e-01 -1.719777137041091919e-01 -1.104042381048202515e-01 -1.533545553684234619e-02
-1.222396865487098694e-01 1.109910607337951660e-01 3.683414682745933533e-02 -2.243563085794448853e-01 2.208611071109771729e-01 3.614534735679626465e-01 -1.757999211549758911e-01 -2.747803926467895508e-01 -3.818763047456741333e-02 1.132899243384599686e-02 3.431316465139389038e-02 -8.562280796468257904e-03 -6.056241691112518311e-03 -1.689521521329879761e-01 1.409888118505477905e-01 3.945603035390377045e-03 1.107626929879188538e-01 3.790190815925598145e-01 5.949137732386589050e-02 -4.426831901073455811e-01 1.478399038314819336e-01 -1.759105771780014038e-01 -3.571275621652603149e-02 -1.936395913362503052e-01 5.370793864130973816e-02 1.983198076486587524e-01 1.057886406779289246e-01 2.226116210222244263e-01 1.628688573837280273e-01 -2.509682904928922653e-03 -4.603193327784538269e-02 -7.264486700296401978e-02
-1.819967478513717651e-01 -1.818992048501968384e-01 4.366776347160339355e-01 3.950873389840126038e-03 1.523046046495437622e-01 9.770162403583526611e-02 -1.932819485664367676e-01 2.822612412273883820e-03 -6.230672076344490051e-02 1.185557544231414795e-01 7.513816654682159424e-02 -1.530387089587748051e-03 1.028109118342399597e-01 1.846119165420532227e-01 3.154823184013366699e-01 -2.096794247627258301e-01 1.747927963733673096e-01 7.171448320150375366e-02 1.843856424093246460e-01 -1.664583086967468262e-01 -1.414327975362539291e-02 -3.549564182758331299e-01 1.330108344554901123e-01 -9.676708281040191650e-02 4.598365351557731628e-02 -6.634996272623538971e-03 1.303247511386871338e-01 -1.625667959451675415e-01 1.329092383384704590e-01 2.399805337190628052e-01 2.399174720048904419e-01 1.794664114713668823e-01
-8.132912218570709229e-02 -1.656735688447952271e-02 1.007524058222770691e-01 -6.336119025945663452e-02 -1.926745623350143433e-01 2.421652972698211670e-01 4.471914097666740417e-02 1.506618410348892212e-01 -1.153650954365730286e-01 6.313091516494750977e-02 3.344004973769187927e-02 -3.914236277341842651e-02 -7.457850128412246704e-02 -2.486315742135047913e-02 3.301733434200286865e-01 -1.877464354038238525e-01 -1.820024996995925903e-01 1.767025142908096313e-01 5.515782162547111511e-02 -3.683376312255859375e-01 -5.898824706673622131e-02 -2.654334902763366699e-01 -2.939818203449249268e-01 4.385080933570861816e-01 -2.391384541988372803e-01 8.250654675066471100e-03 1.415923237800598145e-01 1.143233925104141235e-01 1.438554674386978149e-01 -2.196042798459529877e-02 -1.403290182352066040e-01 -3.369690850377082825e-02
-4.026490822434425354e-02 2.839689254760742188e-01 3.177124857902526855e-01 -2.065484523773193359e-01 9.277880191802978516e-02 2.169265449047088623e-01 -7.188307493925094604e-02 2.255585044622421265e-01 7.119284570217132568e-02 2.351516038179397583e-01 1.352020353078842163e-01 1.590909361839294434e-01 7.593618705868721008e-03 -1.035701483488082886e-01 2.082662135362625122e-01 -1.120916828513145447e-01 2.573001570999622345e-02 -2.208050899207592010e-02 2.164318263530731201e-01 -2.817510962486267090e-01 -1.841085553169250488e-01 -7.640425115823745728e-02 -5.983336642384529114e-02 9.957886487245559692e-02 -2.099344283342361450e-01 2.094144821166992188e-01 1.540847867727279663e-01 1.889257729053497314e-01 2.933509647846221924e-01 1.607479602098464966e-01 4.194234684109687805e-02 -2.238942533731460571e-01
-2.849288880825042725e-01 -5.116454511880874634e-02 1.555980145931243896e-01 -3.212792575359344482e-01 3.413534536957740784e-02 2.301184982061386108e-01 -1.363774389028549194e-01 1.442203074693679810e-01 8.342999964952468872e-03 2.184201329946517944e-01 1.572996750473976135e-02 -3.784219622611999512e-01 -9.134039282798767090e-02 7.907089591026306152e-02 3.698798418045043945e-01 -9.370528161525726318e-02 1.240017823874950409e-02 -2.289720578119158745e-03 -8.654765039682388306e-02 -9.829561226069927216e-03 -1.046695336699485779e-01 -2.482996135950088501e-01 -2.346879094839096069e-01 -1.278900448232889175e-02 -3.746202855836600065e-04 -2.439351677894592285e-01 1.880973130464553833e-01 5.120158195495605469e-02 1.935753971338272095e-01 1.814728230237960815e-01 -2.003611922264099121e-01 1.350455544888973236e-02
-7.280781120061874390e-02 1.390294134616851807e-01 1.499925553798675537e-01 2.137827314436435699e-02 3.425260074436664581e-03 2.273699641227722168e-02 1.964477449655532837e-01 5.507612973451614380e-02 -1.293453723192214966e-01 9.263047017157077789e-03 -2.393273860216140747e-01 -3.707212209701538086e-02 -1.210534200072288513e-01 -1.680558025836944580e-01 5.183499455451965332e-01 6.825256347656250000e-02 3.602503836154937744e-01 3.043309748172760010e-01 6.844276934862136841e-02 4.781415686011314392e-02 -1.660729050636291504e-01 -2.693065106868743896e-01 9.926492348313331604e-03 -1.467695552855730057e-02 -7.203527539968490601e-02 -8.839818090200424194e-02 2.664895355701446533e-01 2.593939304351806641e-01 1.145200803875923157e-01 9.167877584695816040e-02 2.899227850139141083e-02 1.228726357221603394e-01
2.155479416251182556e-02 1.016258820891380310e-02 -6.566053628921508789e-02 -2.420279234647750854e-01 9.869238734245300293e-02 2.078992426395416260e-01 -1.145521923899650574e-01 4.003525525331497192e-02 9.329903870820999146e-02 2.382969856262207031e-02 -5.503910034894943237e-02 -2.180674076080322266e-01 -2.630553767085075378e-02 3.083861768245697021e-01 -1.630074977874755859e-01 -2.721441984176635742e-01 -9.399191290140151978e-02 1.319760829210281372e-01 2.839879095554351807e-01 -1.958896219730377197e-01 -2.261245809495449066e-02 -2.300793975591659546e-01 1.089810505509376526e-01 2.249951213598251343e-01 -6.072594225406646729e-02 -1.504465788602828979e-01 2.622328996658325195e-01 2.581881284713745117e-01 3.150134980678558350e-01 1.346385926008224487e-01 2.682358920574188232e-01 1.705418527126312256e-02
-1.539391279220581055e-01 4.215923696756362915e-02 2.630357444286346436e-01 5.920471251010894775e-02 2.322181910276412964e-01 2.749057710170745850e-01 1.326475739479064941e-01 -1.427620947360992432e-01 3.044858872890472412e-01 -3.459263592958450317e-02 -1.992205530405044556e-01 9.423566050827503204e-03 -1.564539074897766113e-01 5.703653208911418915e-03 1.364531815052032471e-01 -1.159362196922302246e-01 8.506695926189422607e-02 2.162739336490631104e-01 8.416397869586944580e-02 -1.741099953651428223e-01 -2.047579176723957062e-02 -1.670759469270706177e-01 2.043862342834472656e-01 4.299063086509704590e-01 -1.976855695247650146e-01 9.790144860744476318e-02 1.517256200313568115e-01 -4.220573231577873230e-02 3.372055292129516602e-01 -2.959793061017990112e-02 8.093310147523880005e-02 5.625850707292556763e-02
1.340067088603973389e-01 1.978302141651511192e-03 1.726667732000350952e-01 -1.297405064105987549e-01 1.656512916088104248e-01 1.918553560972213745e-01 -2.606553137302398682e-01 1.007966324687004089e-01 -2.900896668434143066e-01 1.169624105095863342e-01 1.378238648176193237e-01 -2.532874699681997299e-03 1.196482405066490173e-01 -8.702002465724945068e-02 6.767246872186660767e-02 4.641266539692878723e-02 -1.043997034430503845e-01 -1.494617015123367310e-01 -1.471953559666872025e-02 -2.837166488170623779e-01 3.201469779014587402e-02 -4.997935295104980469e-01 1.729737967252731323e-01 -1.258021366083994508e-04 -1.378408074378967285e-02 -5.058249458670616150e-02 2.933756709098815918e-01 -1.203293725848197937e-01 2.104056924581527710e-01 7.881557941436767578e-02 1.230155751109123230e-01 2.898023724555969238e-01
8.114255964756011963e-02 -3.378721326589584351e-02 3.213000595569610596e-01 -2.142372578382492065e-01 8.352626860141754150e-02 1.206861659884452820e-01 2.526914477348327637e-01 1.537619084119796753e-01 -2.805221453309059143e-02 -2.096179407089948654e-03 2.249965220689773560e-01 2.843328416347503662e-01 -8.441426791250705719e-03 -5.911140516400337219e-02 3.648904711008071899e-02 -7.733739167451858521e-02 -1.147664990276098251e-02 -2.817552089691162109e-01 -9.080326557159423828e-02 -4.179537296295166016e-01 -2.814114838838577271e-02 -4.033509492874145508e-01 1.985862255096435547e-01 2.019790410995483398e-01 2.626173943281173706e-02 1.653269976377487183e-01 7.752230763435363770e-02 1.888641715049743652e-02 2.863755449652671814e-02 1.199406161904335022e-01 1.755452305078506470e-01 6.627592444419860840e-02
7.809934765100479126e-02 -8.433899283409118652e-02 8.557963185012340546e-03 1.069941967725753784e-01 1.308042556047439575e-01 2.540456689894199371e-02 -2.650203704833984375e-01 -6.897050887346267700e-02 4.428198188543319702e-02 7.405174523591995239e-02 -6.943550542928278446e-04 -1.894712597131729126e-01 -9.906404465436935425e-02 1.045546531677246094e-01 5.562352016568183899e-02 4.452261701226234436e-02 2.125833332538604736e-01 3.439265191555023193e-01 -2.079968526959419250e-02 -1.719108372926712036e-01 -2.364201396703720093e-01 -1.237649172544479370e-01 -1.493497192859649658e-02 4.654266834259033203e-01 -3.253608644008636475e-01 -1.231239810585975647e-01 4.609067738056182861e-02 1.547395735979080200e-01 3.629496693611145020e-02 3.926525413990020752e-01 4.739964380860328674e-02 1.643296927213668823e-01
-3.453362882137298584e-01 -3.770254179835319519e-02 3.151684701442718506e-01 -1.562798023223876953e-01 1.708793193101882935e-01 3.474104404449462891e-01 -8.525332808494567871e-02 -1.515928506851196289e-01 2.698741257190704346e-01 -6.805498898029327393e-02 1.813867837190628052e-01 1.517959088087081909e-01 -8.931861072778701782e-02 -3.818181157112121582e-02 1.207306832075119019e-01 -1.492660194635391235e-01 1.499628648161888123e-02 -1.139202937483787537e-01 -2.191813848912715912e-02 7.964652776718139648e-02 5.810707062482833862e-02 -4.724144637584686279e-01 -1.645384542644023895e-02 3.970134258270263672e-02 -4.846744984388351440e-02 8.360501378774642944e-03 -2.584073692560195923e-02 8.593929558992385864e-02 -6.022043153643608093e-02 2.774060070514678955e-01 1.890715807676315308e-01 1.431767493486404419e-01
-2.097201794385910034e-01 -3.448504209518432617e-02 1.465344130992889404e-01 1.452012509107589722e-01 1.127386093139648438e-01 1.514593362808227539e-01 1.578822433948516846e-01 1.548004709184169769e-02 -5.448357015848159790e-02 2.339344024658203125e-01 2.261544913053512573e-01 -8.644593507051467896e-02 -1.626695692539215088e-01 1.716675758361816406e-01 3.436812162399291992e-01 5.361393466591835022e-02 -9.846102446317672729e-02 -1.307694166898727417e-01 -2.910315431654453278e-02 -1.282588951289653778e-02 1.325414180755615234e-01 -4.836104214191436768e-01 1.642947793006896973e-01 1.497388035058975220e-01 -1.991278678178787231e-02 -1.779721118509769440e-02 -7.744391262531280518e-02 1.290706396102905273e-01 1.915521472692489624e-01 5.435535684227943420e-02 4.018059968948364258e-01 -7.133576273918151855e-02
1.267805844545364380e-01 6.720472127199172974e-02 -7.369159907102584839e-02 -2.176022827625274658e-01 2.194735258817672729e-01 1.610027402639389038e-01 -1.619963347911834717e-01 1.179330423474311829e-01 2.778019942343235016e-02 -1.103542819619178772e-01 2.117785364389419556e-01 1.449567377567291260e-01 -4.052235782146453857e-01 -1.467063724994659424e-01 9.098934382200241089e-02 -1.738507300615310669e-02 2.968832850456237793e-01 -1.728576049208641052e-02 2.175056748092174530e-02 -1.492039859294891357e-01 -4.234150648117065430e-01 -3.112906217575073242e-01 -1.427844073623418808e-02 1.831745505332946777e-01 1.123409494757652283e-01 1.768214814364910126e-02 -9.792868793010711670e-02 -1.011112779378890991e-01 -2.283456735312938690e-03 1.450322121381759644e-01 -1.188730299472808838e-01 -2.241328656673431396e-01
-1.669257320463657379e-02 2.482483834028244019e-01 3.221826627850532532e-02 -1.686695516109466553e-01 7.806852459907531738e-02 2.402530461549758911e-01 -2.187621742486953735e-01 2.045716494321823120e-01 -1.589326374232769012e-02 5.538520216941833496e-02 -1.326544284820556641e-01 7.523645460605621338e-02 -2.314452677965164185e-01 5.460942536592483521e-02 -1.711987853050231934e-01 6.489592790603637695e-02 -4.290897026658058167e-02 2.602718397974967957e-02 -3.335018828511238098e-02 -2.511947751045227051e-01 -2.151725888252258301e-01 -3.898284435272216797e-01 -5.606493726372718811e-02 2.812913954257965088e-01 -1.090892329812049866e-01 2.488574683666229248e-01 6.848636269569396973e-02 1.957761794328689575e-01 3.389998078346252441e-01 1.335200369358062744e-01 4.724810644984245300e-02 -1.983512639999389648e-01
3.861191868782043457e-02 2.752025723457336426e-01 7.907292246818542480e-02 -1.201854124665260315e-01 1.849403083324432373e-01 2.193865329027175903e-01 2.314552664756774902e-02 3.081628680229187012e-01 7.426494359970092773e-02 1.497101318091154099e-02 1.763902604579925537e-01 1.349286139011383057e-01 -1.161221116781234741e-01 -6.557712703943252563e-02 2.379217147827148438e-01 -8.906726539134979248e-02 1.239989623427391052e-01 -2.138497531414031982e-01 9.022243320941925049e-02 -1.224380210041999817e-01 -2.033516615629196167e-01 -1.951753944158554077e-01 8.511779457330703735e-02 1.045251190662384033e-01 -1.370693743228912354e-01 3.240700960159301758e-01 2.469480782747268677e-01 2.126289755105972290e-01 2.611334323883056641e-01 2.740159034729003906e-01 6.898087263107299805e-02 -1.642157286405563354e-01
3.715374320745468140e-02 -8.364819735288619995e-02 -1.663557738065719604e-01 -6.986905634403228760e-02 2.944246232509613037e-01 2.120024412870407104e-01 -5.988399963825941086e-03 2.379976212978363037e-01 1.606026887893676758e-01 1.602689027786254883e-01 2.769800368696451187e-03 -1.455390900373458862e-01 -7.584476470947265625e-02 1.207590755075216293e-02 2.654840350151062012e-01 3.428587317466735840e-02 -1.099672913551330566e-01 1.324497759342193604e-01 -1.195827871561050415e-01 8.772685378789901733e-02 -5.073313117027282715e-01 -4.768816828727722168e-01 -2.583068795502185822e-02 -2.318487167358398438e-01 6.264896690845489502e-02 8.613932132720947266e-02 1.113886572420597076e-02 6.170905381441116333e-02 -2.742329239845275879e-02 -2.066118828952312469e-02 2.737716026604175568e-02 1.116840466856956482e-01
-9.522359073162078857e-02 1.073542758822441101e-01 1.445576995611190796e-01 -2.501621656119823456e-02 -2.991223521530628204e-02 3.641892075538635254e-01 1.870087385177612305e-01 2.327550053596496582e-01 -3.175670504570007324e-01 1.027554050087928772e-01 -2.098160088062286377e-01 -5.299781635403633118e-02 -5.525594949722290039e-02 -1.845033913850784302e-01 3.685993254184722900e-01 1.214995235204696655e-01 1.231463924050331116e-01 -1.263734549283981323e-01 1.047982499003410339e-01 2.944731852039694786e-03 -6.958010140806436539e-03 -3.156478106975555420e-01 3.106945380568504333e-02 7.489779591560363770e-02 6.896521151065826416e-02 -8.305395394563674927e-02 1.786379367113113403e-01 2.572953104972839355e-01 1.765011698007583618e-01 4.744505509734153748e-02 -3.806641697883605957e-02 3.102336823940277100e-01
-8.113806694746017456e-02 6.652405112981796265e-02 -7.317934650927782059e-03 -3.306303918361663818e-02 1.730820238590240479e-01 1.366772949695587158e-01 6.346855312585830688e-02 2.448723167181015015e-01 3.738542795181274414e-01 1.391718536615371704e-01 9.055298566818237305e-02 -6.937611848115921021e-02 -1.749673783779144287e-01 -1.448255777359008789e-01 3.882236545905470848e-03 -7.670553028583526611e-02 -1.217350289225578308e-01 1.429019719362258911e-01 2.406578510999679565e-02 -5.652831867337226868e-02 -3.320228159427642822e-01 -5.766581296920776367e-01 1.393348276615142822e-01 -1.057685911655426025e-01 -1.310299634933471680e-01 1.760971695184707642e-01 3.476806357502937317e-02 -4.551528953015804291e-03 1.625837087631225586e-01 1.814248114824295044e-01 1.397695839405059814e-01 6.998342275619506836e-02
-1.278208941221237183e-01 -2.442990988492965698e-01 -2.102143876254558563e-02 -2.166212350130081177e-01 2.996842004358768463e-02 3.782214224338531494e-01 -3.479585051536560059e-02 3.107008039951324463e-01 3.831135034561157227e-01 6.180449202656745911e-02 -2.931803092360496521e-02 1.342281699180603027e-02 1.493733674287796021e-01 -2.623269334435462952e-03 1.553122550249099731e-01 1.242582872509956360e-02 1.430997103452682495e-01 -8.781266957521438599e-02 -5.422782152891159058e-02 -3.157753944396972656e-01 -2.662114202976226807e-01 -1.595768034458160400e-01 2.241285890340805054e-01 1.245820522308349609e-02 6.334575265645980835e-02 -2.069460898637771606e-01 1.257204115390777588e-01 1.236139014363288879e-01 2.221596194431185722e-03 2.734427154064178467e-01 -7.930988073348999023e-02 1.139563787728548050e-02
-1.109534054994583130e-01 1.544518172740936279e-01 -1.882853806018829346e-01 -1.417720168828964233e-01 3.964024484157562256e-01 2.080036848783493042e-01 1.543962955474853516e-01 -4.932853952050209045e-02 -1.524022519588470459e-01 -1.125307455658912659e-01 -2.367409169673919678e-01 -1.238834336400032043e-01 8.208271861076354980e-02 1.626979261636734009e-01 1.683846265077590942e-01 2.303820103406906128e-02 1.510477215051651001e-01 -2.441967427730560303e-01 2.468984127044677734e-01 -1.113291308283805847e-01 -1.321095228195190430e-01 -3.797500133514404297e-01 -1.542889773845672607e-01 1.086527481675148010e-01 -3.350631892681121826e-01 7.169863581657409668e-02 -1.378895016387104988e-03 1.797370165586471558e-01 -3.112592920660972595e-02 6.284214556217193604e-02 6.203070282936096191e-02 -2.609185501933097839e-02
-7.645571231842041016e-02 -1.935759037733078003e-01 2.392336577177047729e-01 -2.606385648250579834e-01 2.092501670122146606e-01 5.652362480759620667e-03 -1.656017005443572998e-01 -1.196800693869590759e-01 1.350765582174062729e-02 1.105848252773284912e-01 -2.999504283070564270e-02 -5.769542884081602097e-03 3.282973542809486389e-02 2.091623842716217041e-01 2.567402422428131104e-01 3.014654517173767090e-01 9.246902167797088623e-02 1.953658610582351685e-01 1.931754946708679199e-01 -3.604975640773773193e-01 -3.719695657491683960e-02 -3.639676868915557861e-01 -2.262631952762603760e-01 1.880480647087097168e-01 7.780010253190994263e-02 -1.472513228654861450e-01 1.053236946463584900e-01 7.632185518741607666e-02 -8.420066535472869873e-02 1.194065716117620468e-02 1.907013356685638428e-01 9.123994410037994385e-02
1.332194656133651733e-01 -8.699475973844528198e-02 1.579611301422119141e-01 -2.187380194664001465e-01 1.733376681804656982e-01 3.921342790126800537e-01 -2.421005629003047943e-02 4.453136399388313293e-02 -1.327424198389053345e-01 1.719580590724945068e-01 8.615349978208541870e-02 -9.554461389780044556e-02 1.410275995731353760e-01 -4.071117937564849854e-02 -4.982209578156471252e-02 3.203980997204780579e-02 -1.876969337463378906e-01 -2.307911515235900879e-01 -2.533740736544132233e-02 -1.274524256587028503e-02 -4.143395647406578064e-02 -5.023006796836853027e-01 -5.985045060515403748e-02 -2.229835838079452515e-02 2.503736689686775208e-02 7.935660332441329956e-02 9.793966263532638550e-02 2.261501550674438477e-01 1.396616250276565552e-01 3.154724091291427612e-02 3.373665213584899902e-01 2.780782282352447510e-01
1.386128552258014679e-02 2.715584933757781982e-01 1.602204442024230957e-01 2.256437949836254120e-02 2.440004050731658936e-01 1.416516453027725220e-01 -1.669529527425765991e-01 1.167576909065246582e-01 1.170095354318618774e-01 2.052342742681503296e-01 -2.636045813560485840e-01 -2.685338631272315979e-02 -1.744787245988845825e-01 1.198449060320854187e-01 1.438800245523452759e-01 1.119787320494651794e-01 5.410628765821456909e-02 -6.469568610191345215e-02 2.566916942596435547e-01 -1.541103422641754150e-01 9.186961501836776733e-02 -3.188375234603881836e-01 1.836231797933578491e-01 1.273599117994308472e-01 -3.259463906288146973e-01 8.025404065847396851e-02 4.121151566505432129e-02 2.707136273384094238e-01 7.455212529748678207e-03 -1.275192648172378540e-01 -3.263466954231262207e-01 -8.623106777667999268e-02
3.717139596119523048e-03 -1.744492948055267334e-01 4.109972715377807617e-01 -4.977401718497276306e-02 2.933937013149261475e-01 2.141734808683395386e-01 -7.915769703686237335e-03 -3.355864435434341431e-03 -9.768916666507720947e-02 4.137134179472923279e-02 -6.006560102105140686e-02 -1.256338600069284439e-02 -9.568729251623153687e-02 1.234117746353149414e-01 7.281756401062011719e-02 4.071770012378692627e-01 3.357892632484436035e-01 2.352702170610427856e-01 1.058509126305580139e-01 -2.407985180616378784e-01 -6.768290698528289795e-02 -2.038508951663970947e-01 -8.677023649215698242e-02 2.856890559196472168e-01 -1.833262294530868530e-02 -1.226312965154647827e-01 -7.809504866600036621e-02 3.415676951408386230e-02 6.257244944572448730e-02 1.280147582292556763e-01 1.376559585332870483e-01 1.454655081033706665e-01
-1.417914330959320068e-01 -6.437215209007263184e-02 4.805587977170944214e-02 1.068931668996810913e-01 2.846894860267639160e-01 9.730323404073715210e-02 -7.552281022071838379e-02 -2.175709307193756104e-01 -9.337841719388961792e-02 4.298576116561889648e-01 -7.367335259914398193e-02 -1.717912554740905762e-01 -1.862266510725021362e-01 -1.104953810572624207e-01 8.705870062112808228e-02 1.359183490276336670e-01 -5.229676142334938049e-02 1.269004493951797485e-01 2.879589498043060303e-01 -2.186814099550247192e-01 1.305470615625381470e-02 -4.312245547771453857e-01 1.724724769592285156e-01 1.055834963917732239e-01 1.203417554497718811e-01 -2.471709400415420532e-01 3.071626648306846619e-02 1.558815836906433105e-01 1.354462504386901855e-01 7.822440937161445618e-03 -9.796641767024993896e-02 1.079666092991828918e-01
-4.430577158927917480e-02 8.410282433032989502e-02 2.830813825130462646e-01 6.635587662458419800e-02 1.128807812929153442e-01 1.077212989330291748e-01 -1.199004128575325012e-01 8.692015707492828369e-02 3.425972536206245422e-02 6.859768182039260864e-02 1.541938036680221558e-01 1.044214889407157898e-01 -9.066364914178848267e-02 2.155986279249191284e-01 8.584663271903991699e-02 -1.626783162355422974e-01 7.302805781364440918e-02 1.984332203865051270e-01 1.192174386233091354e-02 -4.427208006381988525e-02 3.195820003747940063e-02 -4.011473953723907471e-01 1.448044776916503906e-01 4.215264692902565002e-02 -2.893311083316802979e-01 6.019648537039756775e-02 9.868855774402618408e-02 2.411470264196395874e-01 3.611933290958404541e-01 2.251005321741104126e-01 2.038770318031311035e-01 -3.487580120563507080e-01
1.036427468061447144e-01 -5.371646955609321594e-02 3.538724780082702637e-01 1.237778961658477783e-01 9.555924683809280396e-02 3.245285153388977051e-02 -9.239457547664642334e-02 -6.546351313591003418e-02 3.527923952788114548e-03 -2.783090248703956604e-02 3.449049890041351318e-01 1.979628764092922211e-02 -9.351493790745735168e-03 1.032936945557594299e-01 4.643868282437324524e-02 1.489651054143905640e-01 -1.018053293228149414e-01 1.791874617338180542e-01 1.189575120806694031e-01 -8.006785809993743896e-02 1.259726472198963165e-02 -5.098052024841308594e-01 -1.394482851028442383e-01 9.005095809698104858e-02 2.212096564471721649e-02 5.238364636898040771e-02 1.761411428451538086e-01 3.218804299831390381e-01 3.287842273712158203e-01 2.118071913719177246e-01 1.509977728128433228e-01 -5.744079872965812683e-02
3.327978849411010742e-01 4.630888625979423523e-02 -4.715691506862640381e-02 -1.226798966526985168e-01 3.237685561180114746e-01 6.958539783954620361e-02 5.640954896807670593e-02 1.507896333932876587e-01 -9.403809159994125366e-02 -3.505679545924067497e-03 4.000620171427726746e-02 2.681706845760345459e-01 3.995072096586227417e-02 -1.340211182832717896e-01 4.105357527732849121e-01 1.481909751892089844e-01 -1.568374931812286377e-01 -4.142781719565391541e-02 6.453844904899597168e-02 4.595821723341941833e-02 4.711112007498741150e-03 -4.144419729709625244e-01 7.415937632322311401e-02 3.650923967361450195e-01 1.731967478990554810e-01 2.634257636964321136e-02 6.073253974318504333e-02 9.102462232112884521e-02 6.229582056403160095e-02 1.662592142820358276e-01 1.562805920839309692e-01 -5.487665999680757523e-03
-2.417028881609439850e-02 -1.926448196172714233e-01 2.593158781528472900e-01 -4.804829950444400311e-04 3.364867269992828369e-01 2.164136171340942383e-01 -1.185495331883430481e-01 1.811004243791103363e-02 -7.907181978225708008e-02 3.287877440452575684e-01 1.516107171773910522e-01 1.485236883163452148e-01 -1.448590159416198730e-01 9.328302741050720215e-02 1.985606551170349121e-01 -6.050325557589530945e-02 -2.341246008872985840e-01 1.299320161342620850e-01 1.035063937306404114e-01 -8.742561936378479004e-02 2.384851425886154175e-01 -3.253163397312164307e-01 6.474351137876510620e-02 1.490591093897819519e-02 -6.948604714125394821e-03 5.793591216206550598e-02 1.876981407403945923e-01 1.487326622009277344e-01 3.864794969558715820e-01 6.231088656932115555e-03 1.451256275177001953e-01 -7.093668449670076370e-03
9.883988648653030396e-02 -1.276087015867233276e-01 -1.735257506370544434e-01 -4.757708683609962463e-02 -8.065418899059295654e-02 2.881963849067687988e-01 3.263800963759422302e-02 -5.105021595954895020e-02 2.584720551967620850e-01 9.123507142066955566e-02 1.984243541955947876e-01 -1.825148463249206543e-01 8.370387554168701172e-02 6.703154742717742920e-02 1.738661229610443115e-01 -6.969606131315231323e-02 8.852902799844741821e-02 1.582981348037719727e-01 -1.237956658005714417e-01 2.898157574236392975e-02 -3.649727404117584229e-01 -5.238032937049865723e-01 2.442295998334884644e-01 -6.746898591518402100e-02 -9.406681358814239502e-02 2.073821574449539185e-01 1.592318713665008545e-02 1.002250388264656067e-01 -1.217293217778205872e-01 2.059354931116104126e-01 -1.020912528038024902e-01 5.740786716341972351e-02
-2.511231303215026855e-01 -6.511078774929046631e-02 1.128399521112442017e-01 -3.331106007099151611e-01 2.509456574916839600e-01 3.468432128429412842e-01 3.980232868343591690e-03 7.400788366794586182e-02 1.533973217010498047e-01 -1.893524378538131714e-01 1.318095326423645020e-01 2.185992337763309479e-02 -1.728801876306533813e-01 -2.292598783969879150e-01 2.041658610105514526e-01 -1.187798101454973221e-02 2.099042534828186035e-01 -6.477767229080200195e-02 7.878132164478302002e-02 -2.987990677356719971e-01 -1.331081055104732513e-02 -2.729783356189727783e-01 -1.012201979756355286e-02 -3.268689215183258057e-01 1.209534853696823120e-01 9.511774405837059021e-03 5.996962264180183411e-02 2.593491077423095703e-01 -1.635670103132724762e-02 5.818162579089403152e-03 5.964306183159351349e-03 8.618117868900299072e-02
2.002564817667007446e-01 2.350157648324966431e-01 2.040498256683349609e-01 -6.644758582115173340e-02 3.448739945888519287e-01 -3.696218132972717285e-02 -3.698664307594299316e-01 3.750624507665634155e-02 -1.461632847785949707e-01 -1.650639921426773071e-01 -1.294059753417968750e-01 -2.579354867339134216e-02 -3.532922640442848206e-02 -5.381795391440391541e-02 1.112081184983253479e-01 2.466325648128986359e-02 -6.256821751594543457e-02 5.113904923200607300e-02 -7.566587626934051514e-02 -3.990369737148284912e-01 -1.635354906320571899e-01 -3.376242220401763916e-01 9.327238798141479492e-02 -1.034220121800899506e-02 -2.563261389732360840e-01 -1.878907531499862671e-01 3.394197672605514526e-02 2.392341643571853638e-01 9.075293689966201782e-02 3.483252972364425659e-02 1.625148952007293701e-01 2.611812390387058258e-02
1.215504780411720276e-01 -1.946366578340530396e-01 -3.086854703724384308e-02 -1.597088575363159180e-01 2.415600270032882690e-01 1.423252373933792114e-01 -9.802963584661483765e-03 6.140122935175895691e-02 -7.163405418395996094e-02 -1.156641542911529541e-01 -4.374190792441368103e-02 -2.184379845857620239e-01 -1.644927859306335449e-01 2.553589940071105957e-01 3.038184344768524170e-01 -2.163020968437194824e-01 -8.718847483396530151e-02 8.003637194633483887e-03 1.566671878099441528e-01 -1.888662576675415039e-01 -6.448246538639068604e-02 -3.821730315685272217e-01 7.852914184331893921e-02 1.050857678055763245e-01 -1.684005744755268097e-02 -1.750856041908264160e-01 3.841000497341156006e-01 -2.247321456670761108e-01 2.536689862608909607e-02 1.476051956415176392e-01 8.496362715959548950e-02 2.120877951383590698e-01
-7.550323009490966797e-02 -3.642991483211517334e-01 -6.390872597694396973e-02 -4.561781883239746094e-02 -5.127971991896629333e-02 3.610938787460327148e-01 -3.359862789511680603e-02 -1.148040592670440674e-01 1.244059428572654724e-01 -2.731585502624511719e-02 8.896742761135101318e-02 -2.661166489124298096e-01 -3.057629428803920746e-02 1.994054764509201050e-02 7.505490630865097046e-02 -1.937434226274490356e-01 9.885822422802448273e-03 8.267258852720260620e-02 1.381390839815139771e-01 -4.210742712020874023e-01 1.954024136066436768e-01 -4.385278522968292236e-01 8.048755675554275513e-02 1.116040907800197601e-02 -1.179299503564834595e-01 -1.622033715248107910e-01 2.162125259637832642e-01 -3.514993563294410706e-02 1.714049130678176880e-01 7.416891306638717651e-02 -2.717573195695877075e-03 7.166212052106857300e-02
-2.029292099177837372e-02 -3.528024256229400635e-02 2.057859152555465698e-01 -8.651532977819442749e-02 3.002735972404479980e-01 5.637611684505827725e-05 7.389234751462936401e-02 -1.770842075347900391e-01 -1.437010988593101501e-02 -3.055447898805141449e-02 6.308916211128234863e-02 1.059216931462287903e-01 8.922801166772842407e-02 -9.217774868011474609e-02 -5.160354077816009521e-02 -1.694597154855728149e-01 5.039174854755401611e-02 1.055493429303169250e-01 -2.384059317409992218e-02 -1.585668921470642090e-01 -2.251321971416473389e-01 -4.050343930721282959e-01 1.508274078369140625e-01 1.316152513027191162e-02 -1.414225697517395020e-01 -9.479013830423355103e-02 -1.821944024413824081e-03 3.639355301856994629e-01 1.782433390617370605e-01 1.549681648612022400e-02 -3.368625342845916748e-01 4.163816571235656738e-01
-1.103921756148338318e-01 1.466230140067636967e-03 5.311360210180282593e-02 -2.704787254333496094e-01 3.989254534244537354e-01 4.490687251091003418e-01 1.220635101199150085e-01 3.823813423514366150e-02 7.520548254251480103e-02 -1.097468733787536621e-01 1.580350548028945923e-01 1.768833398818969727e-01 -5.625885725021362305e-02 -3.575408756732940674e-01 -2.622684836387634277e-02 1.187600567936897278e-01 2.791814692318439484e-02 -1.084080711007118225e-02 8.660265058279037476e-02 -1.537197977304458618e-01 -5.904518067836761475e-02 -2.187648862600326538e-01 7.060496509075164795e-02 3.684432059526443481e-02 -2.684370577335357666e-01 -8.283828385174274445e-03 3.377795964479446411e-02 5.562460422515869141e-02 2.973942160606384277e-01 2.031152248382568359e-01 -5.075766891241073608e-02 1.286820620298385620e-01
-1.818082481622695923e-01 -1.470338404178619385e-01 1.918094903230667114e-01 2.320224605500698090e-02 4.303204119205474854e-01 1.012299507856369019e-01 2.716819196939468384e-02 -2.468718029558658600e-02 -1.079308316111564636e-01 5.076249837875366211e-01 -1.627817451953887939e-01 -7.068338245153427124e-02 -1.454313695430755615e-01 -6.478439085185527802e-03 4.830970615148544312e-02 1.939861848950386047e-02 -3.203612053766846657e-03 -5.802736431360244751e-02 1.497560888528823853e-01 -3.022793531417846680e-01 -4.233118891716003418e-02 -3.765696585178375244e-01 1.163745298981666565e-01 5.361691862344741821e-02 1.892162710428237915e-01 -1.906429678201675415e-01 1.029724553227424622e-01 -1.722027518553659320e-04 2.479025162756443024e-02 1.061424836516380310e-01 -8.470792323350906372e-02 -8.660098165273666382e-02
1.148965507745742798e-01 -1.469648182392120361e-01 2.128495872020721436e-01 -2.620150446891784668e-01 2.348189055919647217e-01 -2.066885866224765778e-02 4.365927353501319885e-02 -1.688289046287536621e-01 -5.157407000660896301e-02 -5.990300327539443970e-03 1.778998970985412598e-01 -2.320871502161026001e-01 1.252816170454025269e-01 -3.390397131443023682e-02 3.320184722542762756e-02 -1.910068988800048828e-01 -4.192359000444412231e-02 1.321282088756561279e-01 -1.951980777084827423e-02 5.509950965642929077e-02 -2.398711293935775757e-01 -4.971363842487335205e-01 2.070980668067932129e-01 1.570359766483306885e-01 -2.346958518028259277e-01 1.434569209814071655e-01 -1.322826147079467773e-01 8.288571983575820923e-02 6.755259633064270020e-02 8.825434744358062744e-02 -2.785513699054718018e-01 1.943928301334381104e-01
-6.968548055738210678e-03 5.019258707761764526e-02 9.248302085325121880e-04 -4.691401422023773193e-01 2.827930152416229248e-01 9.372985363006591797e-02 -6.065065786242485046e-02 1.635953038930892944e-01 -1.102448031306266785e-01 1.372320670634508133e-02 2.097590863704681396e-01 -2.305063456296920776e-01 -2.240383923053741455e-01 -3.641657158732414246e-02 -2.040206789970397949e-01 -2.621764242649078369e-01 2.224548310041427612e-01 2.045259438455104828e-02 -2.164207212626934052e-02 -2.067190557718276978e-01 -1.194819062948226929e-01 -2.798404693603515625e-01 9.024401009082794189e-02 -1.363979279994964600e-01 -1.190952062606811523e-01 7.406208198517560959e-03 1.280039250850677490e-01 3.252947032451629639e-01 -1.210894063115119934e-01 1.268180459737777710e-01 -8.216322213411331177e-02 2.020089328289031982e-02
3.355671167373657227e-01 -1.231252849102020264e-01 1.547442227602005005e-01 2.342234104871749878e-01 2.031736820936203003e-01 8.517719060182571411e-02 -1.932124048471450806e-02 1.362171173095703125e-01 1.349358446896076202e-02 -4.871282726526260376e-02 -1.821254491806030273e-01 3.850411251187324524e-02 1.188921406865119934e-01 -2.137596160173416138e-01 1.501044183969497681e-01 5.668117851018905640e-02 -1.011372506618499756e-01 -2.047258894890546799e-04 2.976043522357940674e-01 3.193856403231620789e-02 2.511377446353435516e-02 -2.639301121234893799e-01 7.818354666233062744e-02 3.970593214035034180e-01 7.944033294916152954e-02 2.382291555404663086e-01 1.323708891868591309e-01 2.469874024391174316e-01 2.412175983190536499e-01 2.412779927253723145e-01 2.435205504298210144e-02 -1.035721078515052795e-01
-2.227750839665532112e-03 1.639617606997489929e-02 2.659357618540525436e-03 -4.795077443122863770e-02 -8.882410824298858643e-02 2.078779786825180054e-01 -7.672408223152160645e-02 1.649027615785598755e-01 -1.981790065765380859e-01 -9.387858211994171143e-02 2.261603809893131256e-02 -1.761098206043243408e-01 2.549827694892883301e-01 5.096414685249328613e-02 3.993293270468711853e-03 5.640305951237678528e-02 1.923284679651260376e-01 2.134142071008682251e-01 4.575928747653961182e-01 -1.829659044742584229e-01 -2.723118960857391357e-01 -3.411811292171478271e-01 3.624592721462249756e-01 8.771087974309921265e-02 -1.259539276361465454e-01 -6.720586866140365601e-02 5.598881468176841736e-02 2.054319381713867188e-01 5.802247673273086548e-02 -1.395264863967895508e-01 7.133708894252777100e-02 1.189079210162162781e-01
-4.437386989593505859e-02 8.558471687138080597e-03 -1.565538793802261353e-01 -2.594593167304992676e-01 2.677803337574005127e-01 1.812222152948379517e-01 -8.806625753641128540e-02 -1.458532363176345825e-01 6.115845218300819397e-02 6.008851900696754456e-02 1.904666051268577576e-02 2.521315217018127441e-01 -3.473289906978607178e-01 -3.040224611759185791e-01 -9.949933737516403198e-02 -8.434206247329711914e-02 1.950827240943908691e-01 8.487278968095779419e-02 2.178618162870407104e-01 -3.580931425094604492e-01 -1.213336810469627380e-01 -1.849082410335540771e-01 1.174506098031997681e-01 7.438484579324722290e-02 -3.119483292102813721e-01 -1.880645304918289185e-01 1.134139001369476318e-01 1.289823353290557861e-01 5.388087406754493713e-02 1.064093410968780518e-01 7.245459407567977905e-02 -1.836480014026165009e-02
-1.560091376304626465e-01 1.137463301420211792e-01 1.266429126262664795e-01 -1.584294289350509644e-01 3.859253525733947754e-01 1.982824802398681641e-01 -1.191842034459114075e-01 1.715399026870727539e-01 7.938553392887115479e-02 1.575380680151283741e-03 -1.338125914335250854e-01 7.258586585521697998e-02 -8.896501362323760986e-02 2.266624569892883301e-01 2.664103806018829346e-01 1.963281035423278809e-01 -2.192019522190093994e-01 -6.733196228742599487e-02 1.647086292505264282e-01 -9.937269240617752075e-02 -1.834967732429504395e-02 -2.962828278541564941e-01 2.876508235931396484e-01 -1.231574453413486481e-03 -3.081473708152770996e-01 2.134196609258651733e-01 -3.101827017962932587e-02 2.242985814809799194e-01 -9.081450849771499634e-02 7.320501655340194702e-02 1.161254495382308960e-01 -1.099664717912673950e-01
5.253366380929946899e-02 -2.163912951946258545e-01 2.426510602235794067e-01 -9.207221120595932007e-02 9.547224640846252441e-02 6.760095711797475815e-03 1.669540554285049438e-01 -2.378469705581665039e-01 -6.844943761825561523e-02 1.823400706052780151e-01 7.428455352783203125e-02 -4.098296910524368286e-02 -1.456070840358734131e-01 -1.303319931030273438e-01 3.718227744102478027e-01 -8.127816766500473022e-02 -1.481170505285263062e-01 1.470562815666198730e-01 4.647319391369819641e-02 1.762995868921279907e-02 3.957536071538925171e-02 -3.205991387367248535e-01 2.302782982587814331e-01 2.363912165164947510e-01 2.537045255303382874e-02 7.706054300069808960e-02 -9.399936348199844360e-02 4.510895013809204102e-01 1.140591651201248169e-01 4.308957979083061218e-02 6.915119290351867676e-02 2.518614232540130615e-01
-2.129596285521984100e-02 1.669502556324005127e-01 1.962604522705078125e-01 2.544937422499060631e-03 2.497852891683578491e-01 2.744537889957427979e-01 -2.558469474315643311e-01 -6.127974018454551697e-02 8.438537269830703735e-02 1.101417094469070435e-01 2.744104862213134766e-01 2.352234870195388794e-01 9.527864307165145874e-02 7.455325685441493988e-03 1.039183586835861206e-01 -7.400307804346084595e-02 -2.675465345382690430e-01 8.761323243379592896e-02 1.546406298875808716e-01 -6.617872416973114014e-02 1.517507899552583694e-02 -4.897305667400360107e-01 -8.567112684249877930e-02 -6.643473356962203979e-02 5.094023072160780430e-04 1.090807542204856873e-01 -1.850949227809906006e-02 1.052407547831535339e-01 3.966646790504455566e-01 5.429167672991752625e-02 -5.465624108910560608e-02 -7.044138759374618530e-02
2.994707524776458740e-01 -8.088513463735580444e-02 1.405573040246963501e-01 -2.629542946815490723e-01 7.940266281366348267e-02 2.016626298427581787e-01 -1.731958836317062378e-01 1.440139263868331909e-01 3.238987624645233154e-01 1.891857385635375977e-01 -2.267046868801116943e-01 3.846839442849159241e-02 5.170065909624099731e-02 1.343302130699157715e-01 2.609459459781646729e-01 -1.599401831626892090e-01 2.290621995925903320e-01 9.616038762032985687e-03 1.457253247499465942e-01 1.820509433746337891e-01 -1.249919831752777100e-01 -4.802582561969757080e-01 4.223112016916275024e-02 3.794571012258529663e-02 -1.956605464220046997e-01 -4.349031671881675720e-02 1.658882014453411102e-02 -3.075241297483444214e-02 -1.714776828885078430e-02 5.420769006013870239e-02 -2.999969385564327240e-02 8.505164831876754761e-02
4.638158529996871948e-02 -1.736698485910892487e-02 -8.467372506856918335e-03 -3.326099598780274391e-03 -9.123070538043975830e-02 2.855808734893798828e-01 8.330401033163070679e-02 2.595869004726409912e-01 -1.423838138580322266e-01 -3.087652474641799927e-02 -6.236340478062629700e-02 -9.774769656360149384e-03 -3.516108170151710510e-02 -3.431679904460906982e-01 1.669861674308776855e-01 -1.864832192659378052e-01 2.381864339113235474e-01 -4.373759403824806213e-02 7.689274102449417114e-02 5.685674026608467102e-02 -1.957972198724746704e-01 -3.080739974975585938e-01 -1.618505716323852539e-01 2.260767072439193726e-01 4.298064857721328735e-02 7.388225942850112915e-02 3.226031661033630371e-01 2.839814126491546631e-01 1.989569067955017090e-01 1.947679370641708374e-01 -2.598675489425659180e-01 1.047414094209671021e-01
8.939489722251892090e-02 -4.616410937160253525e-03 7.107160985469818115e-02 -1.489457339048385620e-01 3.460370004177093506e-01 2.337665259838104248e-01 4.893209785223007202e-02 -1.585623174905776978e-01 5.900668911635875702e-03 -4.861240833997726440e-02 1.274671554565429688e-01 -1.774901337921619415e-02 1.407242007553577423e-02 -5.230704694986343384e-02 1.485812384635210037e-02 -2.076752483844757080e-01 2.037261873483657837e-01 1.448959857225418091e-01 1.904840022325515747e-02 -8.542282134294509888e-02 4.102852195501327515e-02 -5.248552560806274414e-01 1.762561053037643433e-01 -2.680078148841857910e-01 1.715604960918426514e-02 6.969174742698669434e-02 -2.146304994821548462e-01 3.025800883769989014e-01 -6.387706100940704346e-02 1.760449856519699097e-01 -2.326334118843078613e-01 1.241343170404434204e-01
2.446968853473663330e-02 -4.644887149333953857e-02 1.697613112628459930e-02 -4.521256983280181885e-01 9.083427488803863525e-02 -3.790183737874031067e-02 -1.510485261678695679e-01 -9.079892188310623169e-02 -3.365195915102958679e-02 4.397502169013023376e-02 -7.457932084798812866e-02 6.837261468172073364e-02 -2.757492363452911377e-01 -1.173205226659774780e-01 3.760593384504318237e-02 -3.919904828071594238e-01 4.394624009728431702e-02 2.761114537715911865e-01 -2.429833511996548623e-05 -3.442612886428833008e-01 -1.657077074050903320e-01 -2.185529023408889771e-01 1.051641032099723816e-01 -9.538581967353820801e-02 1.385776884853839874e-02 1.712129414081573486e-01 2.745335102081298828e-01 2.387292981147766113e-01 1.075379997491836548e-01 -1.004846245050430298e-01 1.261258572340011597e-01 4.595747962594032288e-02
4.378876835107803345e-02 3.583295047283172607e-01 -1.502360552549362183e-01 -4.488791339099407196e-03 2.252960503101348877e-01 2.435653954744338989e-01 -1.478055864572525024e-02 4.088953509926795959e-02 2.378174662590026855e-02 1.109060943126678467e-01 -1.500318199396133423e-01 -2.049766927957534790e-01 -1.523842066526412964e-01 2.686268091201782227e-01 1.128913313150405884e-01 1.067937631160020828e-02 -2.685538828372955322e-01 1.638143695890903473e-02 1.929928809404373169e-01 -2.519702017307281494e-01 -2.251628041267395020e-01 -3.056900799274444580e-01 3.170070946216583252e-01 5.968268960714340210e-02 -3.226069211959838867e-01 -4.943856224417686462e-02 3.726704046130180359e-02 8.550421148538589478e-02 1.230955217033624649e-02 -4.366293549537658691e-02 -1.038756743073463440e-01 -9.796432219445705414e-03
1.139530092477798462e-01 -1.111813634634017944e-01 2.496368736028671265e-01 -1.943714320659637451e-01 3.750879466533660889e-01 7.180562615394592285e-02 -1.244562342762947083e-01 5.819091200828552246e-02 -1.745524816215038300e-02 4.380059987306594849e-02 5.110381543636322021e-02 -1.511514484882354736e-01 5.309807509183883667e-02 9.430670738220214844e-02 2.433643937110900879e-01 3.876370489597320557e-01 2.514721155166625977e-01 2.055833786725997925e-01 -3.097939305007457733e-02 -1.976176649332046509e-01 -4.157931730151176453e-02 -4.106767773628234863e-01 -1.473229378461837769e-01 2.563049793243408203e-01 3.757447702810168266e-03 -6.582543998956680298e-02 -1.318320631980895996e-01 -1.264421939849853516e-01 7.112908363342285156e-02 -9.445553272962570190e-02 3.158133849501609802e-02 7.042776793241500854e-02
-4.477184638381004333e-02 -6.864485144615173340e-02 3.231683969497680664e-01 -2.098354510962963104e-03 3.903470188379287720e-02 -1.708563603460788727e-02 -1.407285500317811966e-02 1.213413774967193604e-01 -1.746888756752014160e-01 9.395457059144973755e-02 1.761737614870071411e-01 -1.344199776649475098e-01 -6.531003862619400024e-02 6.898878514766693115e-02 2.188218683004379272e-01 -7.675038278102874756e-02 1.699772328138351440e-01 1.528565585613250732e-01 1.601266413927078247e-01 -3.919534981250762939e-01 -1.031324490904808044e-01 -3.233550190925598145e-01 1.773137450218200684e-01 -1.010415628552436829e-01 1.254907809197902679e-02 8.282643556594848633e-02 -3.158125281333923340e-02 -2.873126864433288574e-01 2.494535744190216064e-01 3.136447668075561523e-01 2.013255655765533447e-01 2.019658535718917847e-01
-2.015953510999679565e-01 -1.483079642057418823e-01 -4.739106819033622742e-02 -8.710196614265441895e-02 1.886380016803741455e-01 2.920384109020233154e-01 -4.267506673932075500e-02 1.135044097900390625e-01 -1.196409761905670166e-01 1.826392710208892822e-01 -1.705002933740615845e-01 5.491209030151367188e-02 -1.435186564922332764e-01 2.737388610839843750e-01 4.094701260328292847e-02 1.508414894342422485e-01 -3.592901630327105522e-03 3.974592685699462891e-01 -2.265403047204017639e-02 3.528589755296707153e-02 -1.026250869035720825e-01 -2.854375541210174561e-01 -2.483733743429183960e-01 1.283807009458541870e-01 -2.492358088493347168e-01 -1.330569535493850708e-01 1.646148860454559326e-01 2.682168185710906982e-01 -1.513734906911849976e-01 1.308949291706085205e-01 7.404322177171707153e-02 1.947455257177352905e-01
-2.126484811305999756e-01 1.199162453413009644e-01 -2.067894442006945610e-03 -3.823281526565551758e-01 2.676100730895996094e-01 2.776730954647064209e-01 2.263165712356567383e-01 6.089581921696662903e-02 7.367533445358276367e-02 1.547724846750497818e-02 8.197549730539321899e-02 -1.066989153623580933e-01 -1.715109348297119141e-01 -6.669396907091140747e-02 -2.205875702202320099e-02 -1.974628120660781860e-01 1.608498767018318176e-02 1.238955035805702209e-01 -6.380608677864074707e-02 -3.863304257392883301e-01 -3.004532158374786377e-01 -2.061082273721694946e-01 -5.279318243265151978e-02 -2.341668754816055298e-01 -3.105321899056434631e-02 1.821518838405609131e-01 1.380698233842849731e-01 6.409623892977833748e-04 -1.618327945470809937e-01 1.920970380306243896e-01 4.431589320302009583e-02 1.260731965303421021e-01
-2.179303206503391266e-02 9.770325571298599243e-02 6.595797091722488403e-02 -5.315114557743072510e-02 -7.282562553882598877e-02 3.469014167785644531e-01 6.349053978919982910e-02 3.021793067455291748e-01 -2.457046955823898315e-01 1.406636834144592285e-01 3.379333019256591797e-02 -2.269057929515838623e-02 -2.375520765781402588e-01 8.441011607646942139e-02 -1.128330230712890625e-01 -1.907535046339035034e-01 -6.752412766218185425e-02 7.315921038389205933e-02 -9.675468504428863525e-02 -2.001225054264068604e-01 -3.386527597904205322e-01 -4.252860844135284424e-01 -9.795495867729187012e-02 -2.484166175127029419e-01 -1.318878382444381714e-01 5.233651027083396912e-02 1.278798729181289673e-01 8.777892589569091797e-02 3.542525693774223328e-02 1.181769520044326782e-01 1.857406497001647949e-01 -2.173327356576919556e-01
2.905177175998687744e-01 2.422460820525884628e-03 1.693841814994812012e-01 2.061289921402931213e-02 2.218853533267974854e-01 8.674993366003036499e-02 1.098993793129920959e-01 -1.213719323277473450e-02 -1.343275457620620728e-01 5.338719487190246582e-02 5.568575486540794373e-02 -9.426510334014892578e-02 2.718827426433563232e-01 6.484089046716690063e-02 3.043902218341827393e-01 1.728437840938568115e-01 -8.096896111965179443e-02 -5.924593284726142883e-02 -1.532975882291793823e-01 -1.380440890789031982e-01 1.859756186604499817e-02 -6.609156727790832520e-01 -1.260198056697845459e-01 -4.053305089473724365e-02 -8.684549247846007347e-04 1.165273040533065796e-01 -7.972672581672668457e-02 6.931545678526163101e-03 1.629311442375183105e-01 -1.082431059330701828e-03 1.157045066356658936e-01 -1.293802708387374878e-01
1.315058469772338867e-01 6.051910575479269028e-03 2.860884070396423340e-01 -1.627823896706104279e-02 4.675987660884857178e-01 4.629746824502944946e-02 -9.941443055868148804e-02 7.105313986539840698e-02 -1.385420858860015869e-01 2.681006789207458496e-01 7.925809174776077271e-02 -4.289060086011886597e-02 1.211688970215618610e-03 -1.348633319139480591e-02 1.426214277744293213e-01 1.100679785013198853e-01 -2.610441446304321289e-01 1.569059491157531738e-02 1.356626898050308228e-01 2.282815054059028625e-02 -3.032816573977470398e-02 -3.532194793224334717e-01 1.275413632392883301e-01 2.836297452449798584e-01 4.259285703301429749e-02 9.839371778070926666e-04 6.985838711261749268e-02 8.319102972745895386e-02 3.671510219573974609e-01 -6.554799526929855347e-02 2.642517387866973877e-01 2.735203504562377930e-02
-3.836915269494056702e-02 1.238657161593437195e-01 -2.180764079093933105e-01 -1.348865330219268799e-01 -1.128887906670570374e-01 1.430769115686416626e-01 -2.458331435918807983e-01 2.473016828298568726e-01 4.415335133671760559e-02 9.488222002983093262e-02 4.981593042612075806e-02 -1.078043133020401001e-02 -1.490449607372283936e-01 -1.075930334627628326e-02 1.873526573181152344e-01 -5.161100998520851135e-02 5.924297496676445007e-02 -5.842299014329910278e-02 -9.622537344694137573e-02 -6.222809478640556335e-02 -2.697837054729461670e-01 -4.341943562030792236e-01 -2.306687086820602417e-01 4.423156678676605225e-01 -8.450600504875183105e-02 8.266533724963665009e-03 2.397842109203338623e-01 2.268062680959701538e-01 1.939901262521743774e-01 1.244483981281518936e-03 -6.551861017942428589e-02 -2.634798921644687653e-02
1.923120766878128052e-01 1.039412319660186768e-01 3.869008123874664307e-01 -2.382669001817703247e-01 2.929659783840179443e-01 -4.870575852692127228e-03 8.335226774215698242e-02 -1.624043099582195282e-03 -3.035576269030570984e-02 -3.577622026205062866e-02 -1.217064559459686279e-01 -1.241377443075180054e-01 7.235123217105865479e-02 2.761694230139255524e-02 2.212227582931518555e-01 -2.313015758991241455e-01 -2.127552777528762817e-01 1.723366826772689819e-01 1.108450815081596375e-03 -6.743896007537841797e-02 -1.544726639986038208e-01 -3.375046849250793457e-01 1.285981386899948120e-01 1.740735918283462524e-01 -2.560535445809364319e-02 1.829351037740707397e-01 3.258730284869670868e-04 2.337493449449539185e-01 9.092522412538528442e-02 1.406201273202896118e-01 -3.417226374149322510e-01 1.199360564351081848e-01
-1.041622087359428406e-01 -8.930749446153640747e-02 4.283519089221954346e-02 -3.319263756275177002e-01 9.604137390851974487e-02 1.285131722688674927e-01 -2.632266143336892128e-03 1.279011927545070648e-02 1.844440773129463196e-02 2.024034783244132996e-02 -1.442861859686672688e-03 2.129778265953063965e-01 -3.231530487537384033e-01 -1.031386852264404297e-01 -8.515581488609313965e-02 -3.307974338531494141e-01 1.483542770147323608e-01 3.212135136127471924e-01 9.238450974225997925e-02 -2.938388586044311523e-01 -1.877630800008773804e-01 -1.482529491186141968e-01 -2.019890584051609039e-02 -1.907449811697006226e-01 -1.511631458997726440e-01 5.467968806624412537e-02 1.635623127222061157e-01 1.163983792066574097e-01 7.893253862857818604e-02 3.467409312725067139e-01 1.628173887729644775e-01 1.794425547122955322e-01
-1.156091783195734024e-02 -1.491963583976030350e-02 9.408806264400482178e-02 7.187066227197647095e-02 2.523822188377380371e-01 5.769010260701179504e-02 1.406385004520416260e-01 7.129790633916854858e-02 2.705194987356662750e-02 2.468613833189010620e-01 1.771449483931064606e-02 7.656519860029220581e-02 7.400794886052608490e-03 -2.170726470649242401e-02 -1.503865271806716919e-01 5.451940000057220459e-02 2.582243680953979492e-01 2.090548723936080933e-01 1.543270200490951538e-01 -1.056403070688247681e-01 -2.934902906417846680e-01 -2.670320272445678711e-01 9.610636159777641296e-03 4.315583780407905579e-02 1.449906229972839355e-01 4.498911201953887939e-01 1.175532266497612000e-01 2.360382974147796631e-01 1.307051628828048706e-01 3.479973971843719482e-01 2.525014579296112061e-01 1.082768011838197708e-02
-1.559319049119949341e-01 -5.354588106274604797e-02 8.394137769937515259e-02 -4.564792662858963013e-02 1.575509905815124512e-01 1.473498940467834473e-01 -1.536601781845092773e-01 -1.154118329286575317e-01 4.012976959347724915e-02 5.671492218971252441e-01 -8.264008909463882446e-02 2.038164250552654266e-02 -4.205415770411491394e-02 -2.259040474891662598e-01 8.994283527135848999e-02 4.001671075820922852e-02 1.332370638847351074e-01 1.717728525400161743e-01 3.232239782810211182e-01 -2.534159719944000244e-01 -1.412773597985506058e-02 -3.272090554237365723e-01 2.241167128086090088e-01 1.761147938668727875e-02 1.291102468967437744e-01 -1.432524025440216064e-01 1.086708158254623413e-01 1.087460741400718689e-01 2.106513530015945435e-01 -2.949696499854326248e-03 -6.286873668432235718e-02 6.558083742856979370e-02
-1.288584917783737183e-01 -1.500710397958755493e-01 -1.679548025131225586e-01 4.067001491785049438e-02 1.934616118669509888e-01 3.350417613983154297e-01 -1.814915388822555542e-01 -4.243439994752407074e-03 -5.837426055222749710e-03 -2.778646945953369141e-01 -2.479936629533767700e-01 -2.545917332172393799e-01 -1.889146119356155396e-02 1.047850027680397034e-02 1.013191118836402893e-01 -9.915211051702499390e-02 1.127132475376129150e-01 -6.229208782315254211e-02 9.736293554306030273e-02 -1.810380220413208008e-01 -1.401962488889694214e-01 -4.243029952049255371e-01 1.481997668743133545e-01 1.859062016010284424e-01 -2.771912142634391785e-02 1.362532004714012146e-02 3.467356264591217041e-01 -1.643043607473373413e-01 3.800877928733825684e-02 1.361769884824752808e-01 -1.829889044165611267e-02 2.017405331134796143e-01
1.935511827468872070e-01 4.304680973291397095e-02 6.021980196237564087e-02 9.847232699394226074e-02 1.323389708995819092e-01 1.409028619527816772e-01 2.078926935791969299e-02 2.358860820531845093e-01 1.522259265184402466e-01 8.785722404718399048e-02 -5.403012409806251526e-02 6.541756540536880493e-02 1.410700529813766479e-01 3.006185172125697136e-03 2.060319036245346069e-01 6.541123241186141968e-02 -1.306754052639007568e-01 2.580808103084564209e-01 2.081775516271591187e-01 2.096379175782203674e-02 -1.596481651067733765e-01 -2.824301719665527344e-01 1.539262980222702026e-01 5.540764331817626953e-01 -4.370768368244171143e-02 -9.445491246879100800e-03 1.732758283615112305e-01 1.073226183652877808e-01 1.155943050980567932e-01 8.656368404626846313e-02 3.103814721107482910e-01 -1.582735329866409302e-01
-1.800868958234786987e-01 -1.240718141198158264e-01 -1.019806414842605591e-01 -6.575155537575483322e-03 -1.060230359435081482e-01 2.874882519245147705e-01 -3.790693730115890503e-02 3.657538890838623047e-01 -1.593193262815475464e-01 -1.045925840735435486e-01 4.485067352652549744e-02 -1.148152276873588562e-01 -1.394706033170223236e-02 -2.923397906124591827e-02 1.935293376445770264e-01 -2.338198870420455933e-01 1.163297295570373535e-01 2.686592936515808105e-01 -2.590290643274784088e-02 -3.699202239513397217e-01 -1.865732222795486450e-01 -3.425046205520629883e-01 -4.192118346691131592e-02 2.996739447116851807e-01 7.559728622436523438e-02 -1.842870190739631653e-02 -9.472601115703582764e-02 6.736049056053161621e-02 2.060758620500564575e-01 -1.829411983489990234e-01 -5.691678076982498169e-02 -4.790619015693664551e-02
1.913413032889366150e-02 -1.223255395889282227e-01 -2.512249052524566650e-01 -2.650969661772251129e-02 2.611251771450042725e-01 1.732225418090820312e-01 9.196242690086364746e-02 -1.072650849819183350e-01 -9.698218852281570435e-02 -3.839520737528800964e-02 -2.307482361793518066e-01 -1.916312277317047119e-01 -1.519097853451967239e-02 2.790178656578063965e-01 2.447736710309982300e-01 -5.081986263394355774e-02 2.483412623405456543e-01 -6.034300103783607483e-02 2.068989574909210205e-01 -2.604753375053405762e-01 -6.603675335645675659e-02 -2.876853644847869873e-01 -2.795415930449962616e-02 1.750588715076446533e-01 -2.557444274425506592e-01 2.257552444934844971e-01 2.498840838670730591e-01 7.208524644374847412e-02 -1.386026144027709961e-01 2.920984663069248199e-02 4.449037835001945496e-02 -2.463746219873428345e-01
-5.970560759305953979e-02 -4.735136404633522034e-02 4.265558421611785889e-01 2.710314467549324036e-02 3.730785548686981201e-01 1.236129552125930786e-02 -4.128411784768104553e-02 -3.993960842490196228e-02 5.453590303659439087e-02 3.710854947566986084e-01 4.382882267236709595e-02 5.120960995554924011e-02 1.963133551180362701e-02 1.676805131137371063e-02 8.866162598133087158e-02 -1.023306623101234436e-01 -1.883547753095626831e-02 1.462342590093612671e-01 1.246107146143913269e-01 -1.828712075948715210e-01 1.698658242821693420e-02 -3.981206715106964111e-01 2.569354176521301270e-01 1.139732003211975098e-01 7.464389503002166748e-02 -2.260386049747467041e-01 1.890566647052764893e-01 1.801595091819763184e-01 1.570762507617473602e-02 1.981724947690963745e-01 2.089492790400981903e-02 -1.769844293594360352e-01
-2.327031195163726807e-01 1.635966747999191284e-01 -3.921006247401237488e-02 -1.820973306894302368e-01 1.503848433494567871e-01 2.886644303798675537e-01 1.651411056518554688e-01 1.133051887154579163e-01 -1.118324697017669678e-01 -4.715550690889358521e-03 -1.833344548940658569e-01 -2.885420918464660645e-01 2.997095324099063873e-02 1.579119265079498291e-01 8.348739892244338989e-02 1.206783503293991089e-01 -2.299474924802780151e-02 -1.157724335789680481e-01 2.772774398326873779e-01 -9.292173199355602264e-03 1.937063969671726227e-02 -3.531989157199859619e-01 2.396330703049898148e-03 -1.306223571300506592e-01 -1.995155066251754761e-01 1.998215168714523315e-01 -1.027670577168464661e-01 2.461322695016860962e-01 2.349416315555572510e-01 3.293556869029998779e-01 -8.193621784448623657e-02 -8.493658155202865601e-02
-1.903833821415901184e-02 7.773701846599578857e-02 6.897415220737457275e-02 1.194107532501220703e-02 1.846025139093399048e-01 1.614574491977691650e-01 -1.142096519470214844e-02 7.267984002828598022e-02 5.056102573871612549e-02 2.071834504604339600e-01 -1.787757873535156250e-02 -1.302665024995803833e-01 -5.476784333586692810e-02 -3.760493099689483643e-01 1.457040607929229736e-01 -2.553647160530090332e-01 2.373864948749542236e-01 -7.862745225429534912e-02 2.987750107422471046e-03 -1.638139486312866211e-01 -4.132758975028991699e-01 -2.406145185232162476e-01 -2.307825833559036255e-01 2.473751306533813477e-01 -1.634035110473632812e-01 -2.205233871936798096e-01 6.686814129352569580e-02 4.872386530041694641e-02 1.765685081481933594e-01 8.001312613487243652e-02 1.866559833288192749e-01 -2.058876901865005493e-01
-1.659580618143081665e-01 1.151153668761253357e-01 -1.796650886535644531e-01 -3.796250373125076294e-02 1.369351595640182495e-01 2.152971625328063965e-01 -8.603954315185546875e-02 1.033258810639381409e-01 -8.648938685655593872e-02 -1.404903233051300049e-01 -2.865301072597503662e-02 1.903530657291412354e-01 9.740910679101943970e-02 -7.398511469364166260e-02 6.660585105419158936e-02 3.177803382277488708e-02 2.131046503782272339e-01 4.002000391483306885e-02 3.786521553993225098e-01 -3.277450054883956909e-02 -3.149167597293853760e-01 -2.893920540809631348e-01 1.640898883342742920e-01 1.110377088189125061e-01 -2.590378522872924805e-01 -3.722386062145233154e-02 2.893652580678462982e-02 2.120457887649536133e-01 3.602935671806335449e-01 1.373375952243804932e-01 -1.654357016086578369e-01 -2.316240668296813965e-01
-3.736779559403657913e-03 -8.902844041585922241e-02 1.975391656160354614e-01 -8.691852539777755737e-02 2.471709698438644409e-01 3.542054817080497742e-02 7.597266882658004761e-02 -4.866803810000419617e-02 -9.455702453851699829e-02 5.581274032592773438e-01 -8.188088983297348022e-02 8.644345216453075409e-03 -1.570330411195755005e-01 -5.534285679459571838e-02 1.733383387327194214e-01 5.530408024787902832e-02 -6.429590284824371338e-02 1.703301370143890381e-01 1.584586352109909058e-01 -1.956452280282974243e-01 1.190726272761821747e-02 -4.324321746826171875e-01 2.383013963699340820e-01 1.547932475805282593e-01 1.695914715528488159e-01 -1.757285892963409424e-01 1.304317116737365723e-01 3.125669434666633606e-02 2.035241723060607910e-01 -2.194045670330524445e-02 3.344121202826499939e-02 -4.322325438261032104e-02
6.906319409608840942e-02 -1.208779364824295044e-01 2.991130948066711426e-01 -2.790185157209634781e-03 1.831477731466293335e-01 3.289165794849395752e-01 -7.284049689769744873e-02 2.177309095859527588e-01 -1.383428871631622314e-01 1.198730915784835815e-01 -1.834157295525074005e-02 7.982536405324935913e-02 6.591317057609558105e-02 -3.683933913707733154e-01 2.376940399408340454e-01 -2.663864754140377045e-02 -1.460139453411102295e-01 -5.937622860074043274e-02 -5.157446488738059998e-02 7.015312463045120239e-02 -2.078835517168045044e-01 -2.539238631725311279e-01 2.475065290927886963e-01 -2.989950217306613922e-02 -7.443199306726455688e-02 1.418676972389221191e-01 9.024450182914733887e-02 -2.676905095577239990e-01 2.424733489751815796e-01 2.356093823909759521e-01 -7.402756810188293457e-02 1.780176609754562378e-01
-2.784964740276336670e-01 2.280982956290245056e-02 9.069921821355819702e-02 -1.504807546734809875e-02 6.925314664840698242e-02 1.680004000663757324e-01 3.039802797138690948e-02 -3.941000252962112427e-02 -4.349299967288970947e-01 3.659969568252563477e-02 -5.731457099318504333e-02 3.094783984124660492e-03 2.053869962692260742e-01 1.169911473989486694e-01 1.388785392045974731e-01 -8.234390616416931152e-02 2.607277333736419678e-01 5.245950818061828613e-02 1.655255556106567383e-01 -4.816222190856933594e-01 -1.978678554296493530e-01 -2.239001840353012085e-01 -4.353049024939537048e-02 9.591007232666015625e-02 -1.081302314996719360e-01 2.031440585851669312e-01 1.121444851160049438e-01 2.382682114839553833e-01 -6.968288868665695190e-02 -6.746428459882736206e-02 3.425373882055282593e-02 1.971758306026458740e-01
-8.725382387638092041e-02 -2.149554342031478882e-02 1.586102545261383057e-01 -2.050356566905975342e-01 2.282299548387527466e-01 -2.517069578170776367e-01 2.540581673383712769e-02 1.332674622535705566e-01 3.600216656923294067e-02 1.495841741561889648e-01 -2.297787554562091827e-02 -8.794969320297241211e-02 4.013885557651519775e-02 -6.954821199178695679e-02 3.110309839248657227e-01 -3.955197036266326904e-01 -1.793537661433219910e-02 1.503086537122726440e-01 5.718049407005310059e-02 -1.460416465997695923e-01 -6.157885864377021790e-02 -5.023674368858337402e-01 2.209267765283584595e-01 -3.889304772019386292e-02 2.198653668165206909e-02 2.660062722861766815e-02 -6.838661432266235352e-02 3.893103450536727905e-02 1.218451336026191711e-01 5.468678846955299377e-02 -2.631220519542694092e-01 2.255351096391677856e-01
-1.127047166228294373e-01 -2.405882179737091064e-01 4.393298178911209106e-02 -3.244661092758178711e-01 -1.028584539890289307e-01 1.360430270433425903e-01 -1.590777561068534851e-02 9.377027302980422974e-02 6.501828879117965698e-02 8.096566796302795410e-02 3.766947612166404724e-02 -2.861614525318145752e-01 -2.121575474739074707e-01 -1.291642934083938599e-01 2.740911543369293213e-01 1.246241554617881775e-01 1.435681134462356567e-01 6.876154989004135132e-02 8.713382482528686523e-02 3.952423110604286194e-02 -3.515685200691223145e-01 -4.843081831932067871e-01 9.642498567700386047e-03 -7.634405791759490967e-02 -1.641910076141357422e-01 -9.643556177616119385e-02 -9.374079853296279907e-02 6.992822885513305664e-02 7.300754636526107788e-02 5.558433011174201965e-02 2.414152175188064575e-01 -1.497469991445541382e-01
2.447739616036415100e-02 5.320500209927558899e-02 2.465969324111938477e-02 -1.426518410444259644e-01 1.052415743470191956e-01 4.758122563362121582e-02 -7.735578715801239014e-02 -3.199479356408119202e-02 -1.751958429813385010e-01 1.183044388890266418e-01 3.703510016202926636e-02 2.870834469795227051e-01 1.154393628239631653e-01 -1.219233870506286621e-01 1.801536828279495239e-01 -1.198915839195251465e-01 2.545914240181446075e-02 1.621010303497314453e-01 3.636244311928749084e-02 -1.107236668467521667e-01 3.118066862225532532e-02 -4.428032338619232178e-01 6.055383086204528809e-01 1.179765686392784119e-01 -8.656971156597137451e-02 -2.506547980010509491e-02 1.296079158782958984e-01 1.628521084785461426e-01 -2.064917702227830887e-03 -4.360409080982208252e-02 -5.005462095141410828e-02 2.788632810115814209e-01
1.486322134733200073e-01 -2.345137000083923340e-01 -1.865517050027847290e-01 -1.092330962419509888e-01 2.425685524940490723e-01 1.501797437667846680e-01 -1.656285971403121948e-01 5.839315056800842285e-02 -9.762799739837646484e-02 -3.136310726404190063e-03 -3.187125027179718018e-01 6.660346686840057373e-02 -1.432993263006210327e-02 4.011511337012052536e-03 1.215243898332118988e-02 1.410610675811767578e-01 9.119790792465209961e-02 5.889603495597839355e-02 1.212519407272338867e-01 -2.352574318647384644e-01 -1.483187824487686157e-01 -3.403568565845489502e-01 6.364605575799942017e-02 4.890311881899833679e-02 -1.467178612947463989e-01 -2.039921283721923828e-01 -4.283595085144042969e-02 -2.019314169883728027e-01 3.221807479858398438e-01 2.482168972492218018e-01 -3.444083034992218018e-01 -1.105599775910377502e-01
-1.101384032517671585e-02 3.229891182854771614e-03 8.019779622554779053e-02 -1.889742910861968994e-01 3.657424449920654297e-01 1.290936861187219620e-02 5.340687930583953857e-02 5.196248646825551987e-03 -8.824064396321773529e-03 -5.948250368237495422e-02 -5.071314051747322083e-03 -1.020887587219476700e-02 -1.050341129302978516e-02 5.195655860006809235e-03 4.400082305073738098e-02 -4.451815485954284668e-01 1.059132963418960571e-01 2.706837356090545654e-01 -1.542873084545135498e-01 -2.374783307313919067e-01 -5.617353599518537521e-03 -4.309943616390228271e-01 2.193088680505752563e-01 -5.409798771142959595e-02 -1.359681785106658936e-01 -1.396070718765258789e-01 -3.100673668086528778e-02 2.378993034362792969e-01 1.354795694351196289e-01 8.654423058032989502e-03 -2.137880772352218628e-01 2.360878586769104004e-01
1.365285217761993408e-01 2.422613054513931274e-01 1.506135612726211548e-01 6.458337604999542236e-02 1.215719953179359436e-01 1.854480803012847900e-01 -6.735371798276901245e-02 2.329376786947250366e-01 -3.893005894497036934e-03 1.292744129896163940e-01 -3.845527395606040955e-02 -2.474302500486373901e-01 3.873260691761970520e-02 -7.466479390859603882e-02 1.841465085744857788e-01 -8.317661285400390625e-02 9.669469296932220459e-02 -1.935124248266220093e-01 -2.517557144165039062e-01 -3.334450125694274902e-01 1.385934799909591675e-01 -4.161833822727203369e-01 2.348412424325942993e-01 2.114628441631793976e-03 -2.747413218021392822e-01 3.383600339293479919e-02 -1.594666838645935059e-01 1.455890983343124390e-01 -4.734911024570465088e-02 1.298164576292037964e-01 1.780935078859329224e-01 1.323471069335937500e-01
-5.359863117337226868e-02 2.447803169488906860e-01 1.705770790576934814e-01 -2.688895761966705322e-01 3.100424408912658691e-01 4.203224927186965942e-02 5.864274501800537109e-02 1.327935606241226196e-01 -7.533922791481018066e-02 9.247550368309020996e-02 1.153787747025489807e-01 6.037125736474990845e-02 1.511267479509115219e-02 -5.370532348752021790e-02 2.270288616418838501e-01 3.216211199760437012e-01 1.167270392179489136e-01 9.297356754541397095e-02 7.394377142190933228e-02 -6.174727156758308411e-02 -1.869009137153625488e-01 -2.019058465957641602e-01 -1.635088957846164703e-02 1.145168859511613846e-02 -2.328721284866333008e-01 2.106907069683074951e-01 3.652943372726440430e-01 1.209114640951156616e-01 3.568020462989807129e-01 1.313067674636840820e-01 1.657541394233703613e-01 3.488516807556152344e-02
-9.764894098043441772e-02 -1.201032623648643494e-01 -3.705974668264389038e-02 -2.098208665847778320e-01 -8.875256031751632690e-02 5.487116798758506775e-02 -1.096945106983184814e-01 3.575201630592346191e-01 3.543444350361824036e-02 -2.842509746551513672e-02 6.019712612032890320e-02 5.854758433997631073e-03 -1.532395929098129272e-01 -3.881043195724487305e-01 3.378920853137969971e-01 9.855090826749801636e-02 1.103260964155197144e-01 1.499773859977722168e-01 5.730678886175155640e-02 -3.706828951835632324e-01 -2.106445431709289551e-01 -2.323617339134216309e-01 -1.026640534400939941e-01 -4.064313694834709167e-02 -1.524484753608703613e-01 8.734067529439926147e-02 4.972733184695243835e-02 4.936083406209945679e-02 3.436166644096374512e-01 1.233570054173469543e-01 -4.007604438811540604e-03 -1.455840915441513062e-01
-1.886080652475357056e-01 1.591819971799850464e-01 -5.294292699545621872e-03 -1.085438579320907593e-02 1.068200469017028809e-01 3.509839177131652832e-01 -2.419562637805938721e-01 3.654923439025878906e-01 -1.823637634515762329e-01 -1.409793049097061157e-01 -8.335354179143905640e-02 2.065922319889068604e-01 3.815922141075134277e-02 -1.876348443329334259e-02 1.746960729360580444e-01 1.775324642658233643e-01 2.226970531046390533e-02 -3.764756768941879272e-02 1.696452200412750244e-01 -1.462848186492919922e-01 -1.355559676885604858e-01 -3.649963140487670898e-01 3.264421969652175903e-02 4.303344711661338806e-02 -3.226066529750823975e-01 1.321281492710113525e-01 9.455815702676773071e-02 1.277371644973754883e-01 1.925263367593288422e-02 1.913728117942810059e-01 -1.100331172347068787e-01 -2.076305150985717773e-01
5.631677433848381042e-02 -1.054166704416275024e-01 9.458350390195846558e-02 -2.067582905292510986e-01 -6.008002534508705139e-02 2.141743600368499756e-01 -6.196617335081100464e-02 5.111622810363769531e-02 -2.708535827696323395e-02 1.916695237159729004e-01 9.826184250414371490e-03 -9.944953769445419312e-02 1.390367397107183933e-03 2.066335827112197876e-02 -1.204386055469512939e-01 -5.497022718191146851e-02 1.997584849596023560e-01 3.873098758049309254e-04 1.100928755477070808e-03 -9.975384920835494995e-02 -3.563795089721679688e-01 -3.221706748008728027e-01 -1.380515992641448975e-01 4.089899063110351562e-01 -1.513394117355346680e-01 2.404901571571826935e-02 1.458264738321304321e-01 8.494959771633148193e-02 -1.345594078302383423e-01 5.180216431617736816e-01 -7.650432735681533813e-02 -3.765563666820526123e-02
4.887413233518600464e-02 -9.947922080755233765e-02 1.699202060699462891e-01 -1.477941572666168213e-01 2.919750511646270752e-01 -2.047364227473735809e-02 -4.968789964914321899e-02 2.678435742855072021e-01 2.294934391975402832e-01 -1.697065830230712891e-01 1.227470412850379944e-01 -1.851994246244430542e-01 -9.834626317024230957e-02 -3.511570990085601807e-01 1.622717082500457764e-01 1.624048650264739990e-01 1.453022956848144531e-01 -6.140353507362306118e-04 3.523151949048042297e-02 -2.456658333539962769e-01 -3.171681985259056091e-02 -4.460158944129943848e-01 2.032856792211532593e-01 -1.477719247341156006e-01 -1.495490223169326782e-02 7.108734548091888428e-02 3.582563949748873711e-03 1.413282752037048340e-02 1.431642845273017883e-02 3.266485333442687988e-01 1.472327206283807755e-02 4.672749713063240051e-02
1.782711297273635864e-01 -2.867115139961242676e-01 9.168095141649246216e-02 -3.352747261524200439e-01 1.086425930261611938e-01 1.042900327593088150e-02 -1.503126323223114014e-01 1.549328863620758057e-01 8.675725013017654419e-02 -6.412947177886962891e-02 -6.585976481437683105e-02 -3.501327633857727051e-01 2.765861526131629944e-02 -1.300627291202545166e-01 1.724020242691040039e-01 1.067105773836374283e-02 -1.173950824886560440e-02 3.025282360613346100e-02 -7.934644073247909546e-02 -4.361490011215209961e-01 -3.395705521106719971e-01 -1.802614033222198486e-01 -2.104469574987888336e-02 2.405748702585697174e-02 1.989240795373916626e-01 -4.035958647727966309e-02 8.605266362428665161e-02 2.399052381515502930e-01 5.202221870422363281e-02 1.707053631544113159e-01 1.891356557607650757e-01 2.065761759877204895e-02
-1.543465163558721542e-02 -6.879826635122299194e-02 3.273050487041473389e-01 -7.716637849807739258e-02 3.383461236953735352e-01 2.501020208001136780e-03 -1.991241872310638428e-01 6.664532423019409180e-02 -1.488229781389236450e-01 3.621844351291656494e-01 7.713637501001358032e-02 1.986097097396850586e-01 -8.417937159538269043e-02 -1.364996843039989471e-02 1.910027712583541870e-01 8.836199343204498291e-02 2.057071179151535034e-01 5.095383152365684509e-02 2.475934922695159912e-01 -2.630136311054229736e-01 -1.176599860191345215e-01 -3.928601145744323730e-01 1.966687291860580444e-01 1.276645064353942871e-02 -3.680998459458351135e-02 -7.408900186419487000e-03 7.070729974657297134e-03 -1.778769046068191528e-01 1.790454424917697906e-02 4.437001049518585205e-02 1.100370064377784729e-01 2.077797204256057739e-01
6.675517559051513672e-02 -9.534429409541189671e-04 -1.071096584200859070e-01 -1.683415770530700684e-01 2.433257177472114563e-02 2.936791181564331055e-01 -2.671832777559757233e-02 1.330893337726593018e-01 -8.892894536256790161e-02 1.641854941844940186e-01 -8.611981570720672607e-02 -8.945467323064804077e-02 -3.305852413177490234e-01 -2.339581549167633057e-01 1.694647669792175293e-01 -7.197727262973785400e-02 1.660901755094528198e-01 -3.994235396385192871e-02 -1.657417714595794678e-01 -9.770842641592025757e-02 -1.051860675215721130e-01 -3.965051472187042236e-01 -1.196116022765636444e-02 4.567043483257293701e-01 -2.424746938049793243e-02 -5.398573726415634155e-02 2.192845046520233154e-01 2.238145321607589722e-01 1.010766159743070602e-02 -7.011966407299041748e-02 -1.691100746393203735e-01 -1.541439443826675415e-01
7.493348326534032822e-03 9.617696702480316162e-02 6.348164379596710205e-02 -4.640177637338638306e-02 1.924053877592086792e-01 -1.918267924338579178e-03 -1.706010401248931885e-01 8.100040256977081299e-02 3.727968782186508179e-02 -2.488207072019577026e-01 -2.325286716222763062e-01 6.610223650932312012e-02 -3.146795332431793213e-01 -2.613424062728881836e-01 1.827918291091918945e-01 1.160109192132949829e-01 -6.706877052783966064e-02 1.171404048800468445e-01 5.323507636785507202e-02 -4.884108006954193115e-01 -5.907516926527023315e-02 -2.716314196586608887e-01 -1.245960965752601624e-02 -9.337850660085678101e-02 -9.378358721733093262e-02 1.345408409833908081e-01 -3.920187242329120636e-03 1.211208328604698181e-01 1.030985862016677856e-01 2.583951652050018311e-01 2.963983714580535889e-01 1.526672691106796265e-01
2.519246935844421387e-01 -8.620990812778472900e-02 2.366827279329299927e-01 -2.884092032909393311e-01 -3.218368813395500183e-02 2.108442485332489014e-01 -2.305170148611068726e-01 2.547332346439361572e-01 1.206995844841003418e-01 3.327598869800567627e-01 -1.092305332422256470e-01 -2.036702120676636696e-03 -6.696794182062149048e-02 2.654955983161926270e-01 2.999895215034484863e-01 -1.558964103460311890e-01 7.798918336629867554e-02 5.807367712259292603e-02 1.290452778339385986e-01 -4.449310153722763062e-02 -2.114835083484649658e-01 -2.778056561946868896e-01 1.636435985565185547e-01 3.971663489937782288e-02 -2.108319997787475586e-01 1.322985999286174774e-02 -4.148926958441734314e-02 5.550427362322807312e-02 9.015768766403198242e-03 -2.818330191075801849e-02 -8.853822946548461914e-02 2.517839968204498291e-01
2.137566544115543365e-02 1.268860548734664917e-01 2.176136821508407593e-01 6.161469034850597382e-03 1.675913631916046143e-01 5.590160563588142395e-02 8.412593603134155273e-02 -6.839847564697265625e-02 -8.880918473005294800e-02 -1.396137326955795288e-01 -5.842972174286842346e-02 -1.073884516954421997e-01 -4.154736548662185669e-02 4.984406009316444397e-02 4.949686527252197266e-01 -9.656858444213867188e-02 -4.004004597663879395e-02 1.370099186897277832e-01 3.477198183536529541e-01 -1.189877167344093323e-01 -2.762293815612792969e-01 -6.679232418537139893e-02 7.215563207864761353e-02 5.415062978863716125e-02 -7.102025300264358521e-02 -2.574497759342193604e-01 1.142683103680610657e-01 3.221485316753387451e-01 3.488916158676147461e-01 -1.157042086124420166e-01 5.697658285498619080e-03 -1.567654311656951904e-01
-1.292626857757568359e-01 7.308724522590637207e-02 4.933566227555274963e-02 -1.295348852872848511e-01 3.505342304706573486e-01 2.747083306312561035e-01 3.628458827733993530e-02 1.116743832826614380e-01 -9.370225667953491211e-02 9.755206108093261719e-02 -8.433539420366287231e-02 -7.951864600181579590e-02 7.737150043249130249e-02 -7.159210741519927979e-02 8.130644261837005615e-02 2.243094593286514282e-01 3.468182086944580078e-01 1.943852901458740234e-01 5.232680961489677429e-02 3.818932548165321350e-02 -2.285279333591461182e-01 -1.688535064458847046e-01 2.457751929759979248e-01 8.501044474542140961e-03 -1.945775896310806274e-01 4.256232678890228271e-01 1.089237481355667114e-01 1.028467118740081787e-01 1.688400804996490479e-01 2.205243855714797974e-01 1.252113580703735352e-01 -9.532852470874786377e-02
7.563571631908416748e-02 5.394421145319938660e-02 -6.946928799152374268e-02 -1.155297234654426575e-01 1.555036008358001709e-01 2.794415652751922607e-01 1.525764353573322296e-02 -1.010730788111686707e-01 7.169110327959060669e-02 4.464086610823869705e-03 2.405488342046737671e-01 1.918167769908905029e-01 -2.676329016685485840e-01 -1.506983190774917603e-01 1.532068103551864624e-01 -1.125307083129882812e-01 2.690485417842864990e-01 2.929660975933074951e-01 7.116489857435226440e-02 -2.130017429590225220e-01 -2.512390911579132080e-01 -2.341098338365554810e-01 -1.231645420193672180e-02 1.955801397562026978e-01 -3.030520081520080566e-01 -7.305776327848434448e-02 -2.222257554531097412e-01 -1.739649027585983276e-01 1.007348150014877319e-01 2.784760892391204834e-01 7.505956105887889862e-03 2.505967579782009125e-02
3.770905360579490662e-02 5.831450223922729492e-02 -1.725121438503265381e-01 -1.981452256441116333e-01 2.872923612594604492e-01 1.370643675327301025e-01 -2.065487056970596313e-01 -6.209066137671470642e-02 5.804171785712242126e-02 -1.802376657724380493e-01 3.820531070232391357e-02 -1.468648314476013184e-01 7.064833305776119232e-03 7.878419756889343262e-02 1.688033640384674072e-01 -2.357576042413711548e-01 9.649599902331829071e-03 3.863912820816040039e-02 3.288947045803070068e-01 -2.118933349847793579e-01 -9.820693731307983398e-02 -2.764226198196411133e-01 4.243695735931396484e-02 -2.026710659265518188e-02 -4.139528423547744751e-02 -2.009000033140182495e-01 2.590356767177581787e-01 -7.250824570655822754e-02 3.485139608383178711e-01 2.788571715354919434e-01 -2.570315003395080566e-01 8.034675568342208862e-02
-2.056905180215835571e-01 4.315736517310142517e-02 1.425399929285049438e-01 -1.903624981641769409e-01 9.951966255903244019e-02 1.303176134824752808e-01 -9.905570000410079956e-02 5.295461416244506836e-02 1.063611507415771484e-01 1.948872357606887817e-01 1.107562184333801270e-01 -1.261535584926605225e-01 -1.183466166257858276e-01 -5.150418877601623535e-01 1.632474511861801147e-01 -5.552154034376144409e-02 2.225728034973144531e-01 5.743759870529174805e-02 5.474024638533592224e-02 -6.547684967517852783e-02 -4.258887097239494324e-02 -2.955223321914672852e-01 -2.854974865913391113e-01 1.083186343312263489e-01 -2.119773030281066895e-01 6.768653634935617447e-03 -5.942782014608383179e-02 2.951323091983795166e-01 3.004540503025054932e-01 4.161536321043968201e-02 -4.995974153280258179e-02 -2.574842236936092377e-02
2.550296019762754440e-03 -1.353011131286621094e-01 7.884050160646438599e-02 4.672062769532203674e-02 -2.670691311359405518e-01 3.346663415431976318e-01 -5.579983815550804138e-02 3.255572542548179626e-02 1.400357037782669067e-01 1.468733549118041992e-01 3.062865510582923889e-02 -1.072701662778854370e-01 -9.818601608276367188e-02 -5.736944265663623810e-03 1.533286124467849731e-01 -2.226949855685234070e-02 -7.448710501194000244e-02 2.220176011323928833e-01 1.069590076804161072e-01 -3.806413412094116211e-01 -1.959920376539230347e-01 -2.911273837089538574e-01 -7.453583180904388428e-02 3.790005445480346680e-01 -1.637019068002700806e-01 -1.189802363514900208e-01 -9.618499130010604858e-02 2.014509141445159912e-01 6.502234190702438354e-02 1.677380502223968506e-01 -2.391366064548492432e-01 -1.860368102788925171e-01
-2.040697783231735229e-01 -1.348616331815719604e-01 -2.749939635396003723e-02 -2.479486167430877686e-01 -1.587307751178741455e-01 5.317624285817146301e-02 7.121242582798004150e-02 2.944790385663509369e-02 2.769193649291992188e-01 -4.396161437034606934e-02 -6.963801383972167969e-02 -6.310216337442398071e-02 -5.063586682081222534e-02 -1.018786579370498657e-01 2.018913626670837402e-01 1.860035657882690430e-01 1.282758712768554688e-01 1.800121814012527466e-01 6.410328298807144165e-02 -4.055167734622955322e-01 -6.675447523593902588e-02 -1.986300647258758545e-01 -1.680093109607696533e-01 1.245783269405364990e-01 -2.284033894538879395e-01 1.209399923682212830e-01 8.946394175291061401e-02 3.242568075656890869e-01 1.913661509752273560e-01 2.568157911300659180e-01 -2.836564779281616211e-01 1.328193116933107376e-02
-7.320596277713775635e-02 -1.824397891759872437e-01 2.684093117713928223e-01 -5.852025374770164490e-02 4.813236296176910400e-01 4.993163980543613434e-03 -1.156196817755699158e-01 -7.181427627801895142e-02 -8.945364505052566528e-02 3.810952007770538330e-01 -5.368622392416000366e-02 2.868886291980743408e-02 2.808983437716960907e-02 -4.477066919207572937e-02 2.344930320978164673e-01 -5.429010838270187378e-02 3.565766289830207825e-02 7.892233878374099731e-02 2.264491915702819824e-01 -2.519840300083160400e-01 -2.847605943679809570e-02 -3.790950477123260498e-01 1.827513724565505981e-01 1.499275118112564087e-01 1.648346185684204102e-01 -6.894403696060180664e-02 -1.062943711876869202e-01 9.172663092613220215e-03 1.986980885267257690e-01 -9.663433581590652466e-02 -6.866774521768093109e-03 5.611558258533477783e-02
2.165060304105281830e-02 -1.162966936826705933e-01 1.519621908664703369e-01 7.188412547111511230e-02 8.265794068574905396e-02 -4.425223544239997864e-02 1.737001091241836548e-01 4.158185049891471863e-02 -9.854186326265335083e-02 2.621099948883056641e-01 -4.349610209465026855e-02 2.630692124366760254e-01 -7.766664773225784302e-02 -1.499529182910919189e-01 1.372925937175750732e-01 -9.233818203210830688e-02 -7.761375606060028076e-02 2.225098758935928345e-01 3.269396722316741943e-01 -2.349543869495391846e-01 -2.104762941598892212e-01 -5.252186655998229980e-01 -1.041004136204719543e-01 2.969936728477478027e-01 1.949895918369293213e-02 -1.376367453485727310e-02 -2.553445473313331604e-02 -6.653255969285964966e-02 -6.859567761421203613e-02 -1.738526970148086548e-01 1.491492390632629395e-01 1.095610931515693665e-01
5.112139135599136353e-02 -2.914187014102935791e-01 -3.497246652841567993e-02 -3.611457943916320801e-01 -1.233225911855697632e-01 3.009337484836578369e-01 -1.786237657070159912e-01 2.269996404647827148e-01 9.110102057456970215e-02 6.708404421806335449e-02 5.716468393802642822e-02 -2.441521547734737396e-02 -8.999148756265640259e-02 -1.012611612677574158e-01 4.471821486949920654e-01 -2.295523509383201599e-02 -2.406702637672424316e-01 1.820203289389610291e-02 -5.941581726074218750e-02 -3.519608974456787109e-01 -1.671638935804367065e-01 -2.491515576839447021e-01 6.561844795942306519e-02 -1.738639362156391144e-02 -1.471342053264379501e-02 -1.263706982135772705e-01 -8.728848397731781006e-02 4.771126806735992432e-02 4.300730302929878235e-02 1.926846504211425781e-01 8.773322403430938721e-02 -5.521354079246520996e-02
-2.636112868785858154e-01 1.252484023571014404e-01 1.846015304327011108e-01 -1.046282052993774414e-01 2.994036078453063965e-01 -1.018126755952835083e-01 8.320590108633041382e-02 -7.731050252914428711e-02 -1.390938460826873779e-02 2.531149424612522125e-03 -4.535995051264762878e-02 -7.874540984630584717e-02 -3.251456841826438904e-02 -2.034780681133270264e-01 4.034412801265716553e-01 1.000307574868202209e-01 -5.718061234802007675e-03 -1.761247776448726654e-02 2.204146087169647217e-01 -7.197938859462738037e-02 -3.325444757938385010e-01 -3.083107769489288330e-01 -1.369466483592987061e-01 1.213818117976188660e-01 7.568334788084030151e-02 -2.202513068914413452e-01 4.501404613256454468e-02 3.545821309089660645e-01 -2.523089945316314697e-02 -1.798312366008758545e-01 -1.554141789674758911e-01 -2.898677811026573181e-02
8.126650005578994751e-02 -1.792175769805908203e-01 -1.000319235026836395e-02 -2.980332672595977783e-01 2.187409996986389160e-01 2.937273979187011719e-01 6.969923526048660278e-02 -7.356167584657669067e-02 5.882349982857704163e-02 7.772057503461837769e-02 1.366153638809919357e-02 3.317022696137428284e-02 1.201488077640533447e-01 1.830216348171234131e-01 4.453712701797485352e-01 2.161747813224792480e-01 7.205772399902343750e-02 7.504066079854965210e-02 -2.280559837818145752e-01 -4.576922357082366943e-01 -1.574139147996902466e-01 -1.631326973438262939e-01 -4.164537414908409119e-02 5.299789831042289734e-02 6.366251036524772644e-03 2.295210510492324829e-01 9.816095232963562012e-02 -6.100401282310485840e-02 6.298891454935073853e-02 -7.831802964210510254e-02 1.404215991497039795e-01 -2.508966717869043350e-03
-4.386731237173080444e-02 -3.057843632996082306e-02 1.595912873744964600e-01 -6.701803207397460938e-02 2.725563049316406250e-01 3.159692883491516113e-01 -3.074694275856018066e-01 -1.597983948886394501e-02 1.378954350948333740e-01 -3.297764435410499573e-02 1.055581718683242798e-01 -1.576560437679290771e-01 -1.092631965875625610e-01 1.141334418207406998e-03 3.387028723955154419e-02 3.525341302156448364e-02 -1.794426292181015015e-01 1.571076810359954834e-01 4.015746712684631348e-02 -5.963812023401260376e-02 -1.776791960000991821e-01 -3.514946699142456055e-01 8.361567556858062744e-02 2.670868635177612305e-01 1.091989800333976746e-01 3.424025699496269226e-02 1.655607670545578003e-02 2.544653713703155518e-01 7.550647854804992676e-02 3.426910340785980225e-01 2.904112935066223145e-01 -2.161836475133895874e-01
1.695358753204345703e-02 -4.184751957654953003e-02 -3.530281037092208862e-02 -1.668673753738403320e-01 1.158667877316474915e-01 1.922723054885864258e-01 7.057492434978485107e-02 4.845855757594108582e-02 5.916904285550117493e-02 1.309934258460998535e-01 -1.916182972490787506e-02 1.085370332002639771e-01 7.441652566194534302e-02 -6.172289699316024780e-02 2.445763796567916870e-01 1.765557229518890381e-01 4.206326901912689209e-01 6.932692229747772217e-02 -7.401930540800094604e-02 -1.789844781160354614e-02 -3.568689227104187012e-01 -1.710709333419799805e-01 1.446031332015991211e-01 2.593282796442508698e-02 -1.878077983856201172e-01 4.582349956035614014e-01 2.802262008190155029e-01 2.184240818023681641e-01 1.707639098167419434e-01 9.089525789022445679e-02 -5.754866078495979309e-02 -6.428027525544166565e-03
4.743280896946089342e-06 -2.244297713041305542e-01 1.657578721642494202e-02 1.448571234941482544e-01 2.321894019842147827e-01 3.644942343235015869e-01 -2.272981107234954834e-01 1.476137805730104446e-02 -1.508659422397613525e-01 2.123176455497741699e-01 8.754492551088333130e-02 1.053716838359832764e-01 -1.752393543720245361e-01 3.358731418848037720e-02 -7.106222957372665405e-02 -1.462694536894559860e-02 -1.430185288190841675e-01 3.285208344459533691e-02 3.072326183319091797e-01 -1.348796933889389038e-01 -1.327406913042068481e-01 -2.841931879520416260e-01 1.772639527916908264e-02 1.142110154032707214e-01 -7.969601452350616455e-02 -1.596064716577529907e-01 7.278758287429809570e-02 1.669521927833557129e-01 2.585847675800323486e-01 2.806414961814880371e-01 3.124133646488189697e-01 -1.092181056737899780e-01
1.211349964141845703e-01 1.878727078437805176e-01 7.302244007587432861e-02 1.024759486317634583e-01 1.877494901418685913e-02 6.446794420480728149e-02 6.326358020305633545e-02 -3.388044610619544983e-02 -5.388820171356201172e-02 3.069024085998535156e-01 -1.514037325978279114e-02 -3.728713989257812500e-01 -9.587205201387405396e-02 -5.981720611453056335e-02 2.710122466087341309e-01 -2.328526675701141357e-01 5.072676017880439758e-02 9.180192649364471436e-02 -1.422774344682693481e-01 -2.613037526607513428e-01 -4.292819276452064514e-02 -4.396553635597229004e-01 -1.539174001663923264e-02 1.117151305079460144e-01 1.934283226728439331e-01 1.539821922779083252e-01 2.285272628068923950e-01 2.143572457134723663e-02 1.554823368787765503e-01 9.838313795626163483e-03 1.008832361549139023e-02 -3.196596503257751465e-01
-1.239018514752388000e-01 4.853755608201026917e-02 3.063989877700805664e-01 -2.455570548772811890e-01 -9.761315770447254181e-03 2.228165864944458008e-01 -9.621692006476223469e-04 1.354714948683977127e-02 1.673851311206817627e-01 -7.629134505987167358e-02 -1.623021662235260010e-01 -1.516773402690887451e-01 -1.986962556838989258e-01 -2.075895369052886963e-01 -5.479344725608825684e-02 -2.638555131852626801e-02 1.496636569499969482e-01 2.134804874658584595e-01 -1.508773397654294968e-02 -2.071224600076675415e-01 -6.933269649744033813e-02 -1.539018899202346802e-01 -5.369685217738151550e-02 5.274251103401184082e-01 -1.533647775650024414e-01 4.205730184912681580e-02 7.530772686004638672e-02 1.176933050155639648e-01 3.122553229331970215e-01 2.052383273839950562e-01 -2.872835472226142883e-02 5.301658809185028076e-02
1.350470930337905884e-01 3.923602774739265442e-02 -6.231441162526607513e-03 -7.329257577657699585e-02 3.265885710716247559e-01 1.650091260671615601e-01 -1.148984115570783615e-02 1.926888525485992432e-02 -5.711019039154052734e-03 -3.170542791485786438e-02 4.567611590027809143e-02 6.822318583726882935e-02 -9.605453163385391235e-02 -2.222463935613632202e-01 1.085672080516815186e-01 -1.500422358512878418e-01 9.886285662651062012e-02 -9.497486799955368042e-02 3.255314826965332031e-01 -1.235190927982330322e-01 7.054091989994049072e-02 -3.628497719764709473e-01 2.780925631523132324e-01 -1.033348813652992249e-01 2.557860016822814941e-01 8.148161321878433228e-02 -7.161077857017517090e-02 4.833192229270935059e-01 -1.171561926603317261e-01 1.485750265419483185e-02 -2.243065536022186279e-01 -5.425187991932034492e-04
7.026507705450057983e-02 1.990132778882980347e-01 2.037929892539978027e-01 -5.356356035917997360e-03 2.710949629545211792e-02 2.678097784519195557e-01 1.569533497095108032e-01 1.274587363004684448e-01 -1.823727339506149292e-01 3.852439345791935921e-03 -1.746869236230850220e-01 -1.540472656488418579e-01 -1.145144626498222351e-01 5.566213279962539673e-02 3.607963919639587402e-01 -5.240226630121469498e-03 3.007513284683227539e-01 1.808320283889770508e-01 6.222994532436132431e-03 -6.645818799734115601e-02 4.811138659715652466e-02 -2.964809238910675049e-01 2.081189155578613281e-01 -2.091866433620452881e-01 -6.585177779197692871e-02 -2.231640964746475220e-01 2.616713047027587891e-01 2.544827163219451904e-01 1.078906282782554626e-01 1.401396095752716064e-01 1.914192736148834229e-01 8.023037761449813843e-02
-9.808565489947795868e-03 -1.187307834625244141e-01 -6.787724792957305908e-02 -2.061394006013870239e-01 -6.090537458658218384e-02 1.795888990163803101e-01 -1.381943523883819580e-01 1.068714261054992676e-01 1.020267233252525330e-01 1.108892336487770081e-01 -1.138363704085350037e-01 2.521728910505771637e-02 -1.482440382242202759e-01 -2.883566319942474365e-01 2.318200767040252686e-01 -9.138653427362442017e-02 -6.877932697534561157e-02 1.953166276216506958e-01 -9.220927208662033081e-02 -5.808687806129455566e-01 -1.153842657804489136e-01 -2.199255824089050293e-01 -5.823488347232341766e-03 -3.415156900882720947e-02 -1.220421046018600464e-01 9.658984839916229248e-02 1.352033168077468872e-01 1.022985503077507019e-01 2.622702717781066895e-01 1.457958072423934937e-01 3.186570852994918823e-02 -2.702020406723022461e-01
1.402806490659713745e-01 -2.277760058641433716e-01 -5.169881507754325867e-02 -7.362245023250579834e-02 1.720622181892395020e-01 3.274103403091430664e-01 1.101284660398960114e-02 3.320166766643524170e-01 1.079001352190971375e-01 2.622945308685302734e-01 1.618174314498901367e-01 -6.225012242794036865e-02 -2.960867621004581451e-02 1.079460456967353821e-01 6.048610433936119080e-02 9.818726778030395508e-02 -8.897844702005386353e-02 1.024389266967773438e-01 -4.634087532758712769e-02 -2.346718013286590576e-01 -3.271119296550750732e-01 -3.663639128208160400e-01 6.177026033401489258e-02 -1.977848857641220093e-01 -1.500007808208465576e-01 3.381418436765670776e-02 -2.679238468408584595e-02 8.864109404385089874e-03 -4.220460727810859680e-02 2.564195394515991211e-01 -1.726052016019821167e-01 2.351696938276290894e-01
1.581506617367267609e-02 -8.160548657178878784e-02 2.988043725490570068e-01 -1.798964142799377441e-01 2.058671265840530396e-01 2.438570261001586914e-01 -1.292144507169723511e-01 -1.137469038367271423e-01 -2.156916856765747070e-01 -1.118206977844238281e-02 8.743120729923248291e-02 2.575464546680450439e-01 1.060181260108947754e-01 -2.284547090530395508e-01 2.684499621391296387e-01 2.964630490168929100e-03 1.071448475122451782e-01 -9.088633209466934204e-02 1.589718312025070190e-01 -2.203509360551834106e-01 -1.417096406221389771e-01 -2.263920456171035767e-01 2.828675210475921631e-01 4.735414311289787292e-02 1.554757915437221527e-02 9.380092471837997437e-02 -3.093880116939544678e-01 1.085843220353126526e-01 1.758340299129486084e-01 1.142298057675361633e-01 4.435200989246368408e-02 2.723785340785980225e-01
1.631509363651275635e-01 -7.250992208719253540e-02 -2.645781040191650391e-01 2.763454802334308624e-03 3.166473805904388428e-01 8.707233518362045288e-02 -6.375902798026800156e-03 1.817338466644287109e-01 3.253533542156219482e-01 2.545219063758850098e-01 -1.035588607192039490e-01 -2.329281568527221680e-01 -9.827830642461776733e-02 -1.632345169782638550e-01 2.131544947624206543e-01 9.477918595075607300e-02 -1.228183433413505554e-01 -1.006456092000007629e-01 4.417138174176216125e-02 -1.010839417576789856e-01 -3.355135619640350342e-01 -4.410349130630493164e-01 -6.506042182445526123e-02 -1.111474931240081787e-01 -2.444369159638881683e-02 1.669629514217376709e-01 -7.706599682569503784e-02 8.089241385459899902e-02 1.157508194446563721e-01 8.622680790722370148e-03 8.047942817211151123e-02 9.436304867267608643e-02
2.897535562515258789e-01 -2.658323645591735840e-01 1.471036672592163086e-01 -6.592080742120742798e-02 -1.014026775956153870e-01 1.211920008063316345e-01 -1.406199485063552856e-02 2.649211287498474121e-01 -1.228983700275421143e-02 2.108386158943176270e-01 -7.597400248050689697e-02 -1.509210765361785889e-01 -2.098387330770492554e-01 1.103219464421272278e-01 1.476134657859802246e-01 -1.504258811473846436e-01 2.728561758995056152e-01 -9.441081434488296509e-02 5.659188702702522278e-02 -1.547477841377258301e-01 -2.161116003990173340e-01 -3.325235843658447266e-01 1.993926018476486206e-01 2.231657691299915314e-02 -2.836973369121551514e-01 3.362055122852325439e-01 1.335060149431228638e-01 -7.463427633047103882e-02 5.832067131996154785e-02 -1.293395608663558960e-01 -2.531262813135981560e-03 7.191776484251022339e-02
-1.621940881013870239e-01 -1.603445261716842651e-01 1.972091495990753174e-01 -1.010101288557052612e-02 5.210256576538085938e-01 1.565404795110225677e-02 -1.346655539236962795e-03 9.354692697525024414e-02 -1.662114113569259644e-01 2.201585769653320312e-01 2.578877657651901245e-02 5.522716045379638672e-02 -2.447534501552581787e-01 -8.466950803995132446e-02 1.643664538860321045e-01 -9.573733806610107422e-02 -2.440987154841423035e-02 1.609184294939041138e-01 4.762321338057518005e-02 -1.156568303704261780e-01 -1.196377426385879517e-01 -1.991379857063293457e-01 2.154213786125183105e-01 1.047374680638313293e-01 4.903646185994148254e-02 -1.892677098512649536e-01 -1.456547901034355164e-02 2.632546126842498779e-01 4.620828479528427124e-02 1.392706576734781265e-02 1.559452414512634277e-01 3.969719111919403076e-01
-4.570392891764640808e-03 2.151031643152236938e-01 5.861239880323410034e-02 1.635684072971343994e-02 -1.583229601383209229e-01 1.996002048254013062e-01 9.423507004976272583e-02 2.621942460536956787e-01 -3.117427825927734375e-01 1.237116977572441101e-01 5.188523232936859131e-02 -1.809217929840087891e-01 -1.029976606369018555e-01 -1.509197801351547241e-01 3.768897354602813721e-01 -1.098017096519470215e-01 9.126664698123931885e-02 1.097125932574272156e-01 5.527952685952186584e-02 8.376847207546234131e-02 -1.604225188493728638e-01 -3.895520269870758057e-01 -1.696438156068325043e-02 1.936957240104675293e-01 -2.329643219709396362e-01 6.976872216910123825e-03 1.708421260118484497e-01 2.030636370182037354e-01 -1.090076565742492676e-01 2.341504245996475220e-01 -1.833335906267166138e-01 3.576344251632690430e-02
-1.116306930780410767e-01 -1.582694649696350098e-01 3.007703721523284912e-01 -3.947845101356506348e-02 2.151190936565399170e-01 1.104403883218765259e-01 3.119609504938125610e-02 -1.228765174746513367e-01 -6.108533963561058044e-02 1.819828152656555176e-01 1.413171440362930298e-01 9.348743408918380737e-02 -1.284113824367523193e-01 1.030765026807785034e-01 2.203805297613143921e-01 7.330324500799179077e-02 -1.043212041258811951e-01 2.081928774714469910e-02 -1.250223070383071899e-01 -2.551625072956085205e-01 -8.063187450170516968e-02 -3.189150393009185791e-01 -1.794076412916183472e-01 3.642935073003172874e-03 -3.513547480106353760e-01 1.549347192049026489e-01 -8.519639819860458374e-02 1.298347413539886475e-01 -4.827267304062843323e-02 1.677775382995605469e-01 4.239481687545776367e-01 -1.872504353523254395e-01
-1.094407141208648682e-01 1.571160107851028442e-01 1.486666202545166016e-01 -9.590940177440643311e-02 -5.434252321720123291e-02 4.277456998825073242e-01 9.896171092987060547e-02 3.477362394332885742e-01 -4.196311160922050476e-02 1.382397413253784180e-01 -1.123598366975784302e-01 -4.872225224971771240e-02 -3.470570594072341919e-02 -2.690678834915161133e-01 2.317442446947097778e-01 -1.321682631969451904e-01 1.643568724393844604e-01 2.114864438772201538e-01 1.312860548496246338e-01 5.893733724951744080e-02 -1.391835324466228485e-02 -2.250151634216308594e-01 -1.988781392574310303e-01 7.514052093029022217e-02 -1.370558422058820724e-02 1.157572865486145020e-01 2.316718101501464844e-01 4.054948687553405762e-01 5.666878446936607361e-02 6.323891878128051758e-02 -8.217539638280868530e-02 2.520990185439586639e-02
4.458988085389137268e-02 7.436453551054000854e-02 1.541989743709564209e-01 -8.520795404911041260e-02 3.587713837623596191e-01 -1.665442995727062225e-02 4.724026098847389221e-02 4.508860036730766296e-02 -5.154779553413391113e-02 -2.468214333057403564e-01 4.964465647935867310e-02 5.295793339610099792e-02 -3.743408322334289551e-01 -1.693402528762817383e-01 -5.139127746224403381e-02 1.599811017513275146e-01 1.170764118432998657e-01 1.325412839651107788e-02 1.043247357010841370e-01 -3.778087198734283447e-01 -1.881943494081497192e-01 -2.203950285911560059e-01 5.739612132310867310e-02 2.590775676071643829e-02 -1.495831161737442017e-01 2.834247648715972900e-01 -1.115559339523315430e-01 1.495546549558639526e-01 2.756105661392211914e-01 1.171798929572105408e-01 1.349390000104904175e-01 2.478237897157669067e-01
-4.236461594700813293e-02 -5.634547770023345947e-02 -5.285004526376724243e-02 1.237746551632881165e-01 3.568075299263000488e-01 3.449937999248504639e-01 -1.668356359004974365e-01 -6.635128706693649292e-02 -8.587789535522460938e-02 7.441602647304534912e-03 -1.256677787750959396e-03 -1.082883998751640320e-01 -1.417325437068939209e-01 3.145934641361236572e-01 4.484001547098159790e-02 -3.272880613803863525e-02 1.018238291144371033e-01 -6.444981694221496582e-02 1.607255786657333374e-01 -6.352888047695159912e-02 -9.343124926090240479e-02 -5.005115270614624023e-01 -2.682408550754189491e-03 5.349477753043174744e-02 1.063688695430755615e-01 -9.598665684461593628e-02 4.295971095561981201e-01 -2.685322612524032593e-02 9.424077719449996948e-02 1.010217331349849701e-02 -1.613888591527938843e-01 9.857988357543945312e-02
1.376431584358215332e-01 -1.732619293034076691e-02 3.414570987224578857e-01 -1.637720912694931030e-01 2.636412680149078369e-01 -8.047237247228622437e-02 6.902281194925308228e-02 6.583710759878158569e-02 -1.732010394334793091e-02 -9.466557949781417847e-02 -2.467406913638114929e-02 -1.745803505182266235e-01 -1.010874565690755844e-02 -1.624155603349208832e-02 2.082123160362243652e-01 -2.573332786560058594e-01 -2.130252271890640259e-01 1.222428008913993835e-01 3.250589594244956970e-02 4.756266996264457703e-02 -2.694379687309265137e-01 -3.836131393909454346e-01 -8.859831839799880981e-03 1.823573261499404907e-01 -1.117920055985450745e-01 1.763871908187866211e-01 -9.810485690832138062e-02 2.343383878469467163e-01 2.133421897888183594e-01 8.839366585016250610e-02 -3.127182424068450928e-01 1.611547470092773438e-01
1.190503314137458801e-01 -4.747397452592849731e-02 -4.825750365853309631e-03 2.072918266057968140e-01 9.197214245796203613e-02 1.740200966596603394e-01 -3.129534423351287842e-02 -1.838331855833530426e-02 1.342997048050165176e-02 1.664843037724494934e-02 1.662547700107097626e-02 -1.487574130296707153e-01 1.711410731077194214e-01 1.014518588781356812e-01 2.084077149629592896e-01 1.755195558071136475e-01 2.093838751316070557e-01 -9.467953816056251526e-03 1.023335941135883331e-02 -2.573736011981964111e-01 1.540600210428237915e-01 -4.123326241970062256e-01 -5.955071002244949341e-02 -6.720286607742309570e-02 -9.493681788444519043e-02 2.267901897430419922e-01 -1.511232852935791016e-01 3.722802400588989258e-01 2.757072746753692627e-01 4.892587661743164062e-02 3.865464627742767334e-01 4.515579715371131897e-02
1.436686068773269653e-01 -4.425949603319168091e-02 -4.205974563956260681e-02 -1.945150494575500488e-01 3.813051804900169373e-02 1.412644237279891968e-01 -1.084901508875191212e-03 9.624025225639343262e-02 -2.566175535321235657e-02 1.550127416849136353e-01 8.943170309066772461e-02 -1.533025354146957397e-01 -2.853294014930725098e-01 -7.552903145551681519e-02 1.590990126132965088e-01 -1.510210335254669189e-01 1.484810411930084229e-01 -1.553213410079479218e-02 8.418446406722068787e-03 -1.314410269260406494e-01 -1.213933154940605164e-01 -3.064843416213989258e-01 -1.730636805295944214e-01 5.560329556465148926e-01 -5.371129140257835388e-02 -1.058961898088455200e-01 2.979518473148345947e-01 2.896317243576049805e-01 6.266071647405624390e-02 -2.523234300315380096e-02 -1.894029378890991211e-01 -3.274597972631454468e-02
-2.224735766649246216e-01 -1.238271072506904602e-01 2.970827519893646240e-01 -1.479502469301223755e-01 1.487630307674407959e-01 1.127241849899291992e-01 1.348856240510940552e-01 3.853357955813407898e-02 4.160431399941444397e-02 1.652024090290069580e-01 9.135477244853973389e-02 -3.223299235105514526e-02 -3.466826677322387695e-01 -2.128831893205642700e-01 3.020135760307312012e-01 5.593419075012207031e-02 6.089447066187858582e-02 9.654568135738372803e-02 -1.276351362466812134e-01 -1.350772194564342499e-02 -1.944969780743122101e-02 -4.509163796901702881e-01 9.779173880815505981e-02 6.949128955602645874e-02 -1.077696979045867920e-01 1.198875978589057922e-01 -9.124655276536941528e-02 -1.382602378726005554e-02 1.335538085550069809e-02 4.003892187029123306e-03 4.328898787498474121e-01 5.061075091361999512e-02
1.385848969221115112e-01 -1.413655579090118408e-01 1.023775711655616760e-01 -1.236045807600021362e-01 1.090496480464935303e-01 3.613565564155578613e-01 1.013538166880607605e-01 -2.409266162430867553e-04 -1.625867336988449097e-01 1.209316924214363098e-01 1.565640568733215332e-01 1.439946144819259644e-01 1.676532328128814697e-01 -1.125404052436351776e-02 1.744601875543594360e-02 -5.692136287689208984e-02 -1.581257581710815430e-01 -2.730479240417480469e-01 8.559343963861465454e-02 -7.383557409048080444e-02 -1.094685420393943787e-01 -4.923217296600341797e-01 1.141863167285919189e-01 -1.022841408848762512e-01 8.626717329025268555e-02 1.086277663707733154e-01 1.627721190452575684e-01 2.888412475585937500e-01 8.362267911434173584e-02 1.318949609994888306e-01 3.018254935741424561e-01 1.713717132806777954e-01
6.166510656476020813e-02 2.283246722072362900e-03 3.018253147602081299e-01 -3.662375509738922119e-01 2.158126831054687500e-01 2.197765512391924858e-03 1.317993272095918655e-03 -2.312291413545608521e-01 -8.738746982999145985e-04 7.902994006872177124e-02 1.712884567677974701e-02 -1.932222396135330200e-01 1.341062039136886597e-01 -1.587053947150707245e-02 1.232932135462760925e-01 -2.578637599945068359e-01 -5.649517104029655457e-02 2.086141556501388550e-01 -1.634580343961715698e-01 -8.526658266782760620e-02 -1.382197886705398560e-01 -3.969034552574157715e-01 2.050941586494445801e-01 1.155906356871128082e-02 -1.469033807516098022e-01 1.231622919440269470e-01 -1.388930436223745346e-02 1.597681492567062378e-01 1.382798850536346436e-01 1.269181668758392334e-01 -2.425151318311691284e-01 2.665761411190032959e-01
-2.579337656497955322e-01 6.645124405622482300e-02 2.445465922355651855e-01 -1.693419814109802246e-01 1.803807765245437622e-01 -7.918708771467208862e-02 3.671115636825561523e-02 -2.456310391426086426e-02 -2.085789740085601807e-01 -6.083345506340265274e-04 5.647189542651176453e-02 -2.485803663730621338e-01 -1.381553150713443756e-02 -1.237319782376289368e-01 2.667894065380096436e-01 2.789643406867980957e-02 6.619080156087875366e-02 -1.159266680479049683e-01 2.755038142204284668e-01 -1.964128613471984863e-01 -4.649409353733062744e-01 -2.262149900197982788e-01 3.495911136269569397e-02 -7.203425746411085129e-03 1.165058091282844543e-01 -1.675443798303604126e-01 2.339817136526107788e-01 2.978865802288055420e-01 8.263490349054336548e-02 -7.441106718033552170e-03 -7.986900210380554199e-02 -6.756016612052917480e-02
3.629679977893829346e-02 -8.494508266448974609e-02 6.008725613355636597e-02 -3.532642498612403870e-02 2.311702668666839600e-01 -2.498718351125717163e-01 1.169049963355064392e-01 2.390928799286484718e-03 8.682567626237869263e-02 2.866701781749725342e-01 5.633443221449851990e-02 -2.472683601081371307e-02 3.358826786279678345e-02 1.702686250209808350e-01 2.793265581130981445e-01 -2.997121512889862061e-01 7.403477281332015991e-02 -1.696241497993469238e-01 6.804389506578445435e-02 -7.549928128719329834e-02 -2.781870067119598389e-01 -5.067120194435119629e-01 1.097541525959968567e-01 8.562375605106353760e-02 1.490020658820867538e-02 -4.687697812914848328e-02 -1.027669534087181091e-01 1.612133532762527466e-01 1.537206172943115234e-01 -2.471812069416046143e-02 -2.452654689550399780e-01 2.100334316492080688e-01
1.806713789701461792e-01 1.882898062467575073e-01 3.965761512517929077e-02 -5.842145904898643494e-02 1.256745010614395142e-01 3.879660069942474365e-01 2.298308759927749634e-01 -2.571800537407398224e-02 -1.254397779703140259e-01 5.356054380536079407e-02 -2.610286176204681396e-01 -1.708154827356338501e-01 -6.401936709880828857e-02 -1.753017902374267578e-01 5.319472551345825195e-01 -7.197450101375579834e-02 1.446718126535415649e-01 1.334565728902816772e-01 -2.298972755670547485e-02 -8.435494266450405121e-03 -4.715031385421752930e-02 -2.852819263935089111e-01 -7.819215953350067139e-02 -1.773307286202907562e-02 -6.870570033788681030e-02 -7.929063588380813599e-02 2.299142181873321533e-01 5.456956103444099426e-02 -1.099022999405860901e-01 -2.929783891886472702e-03 2.433707565069198608e-01 -2.623975463211536407e-02
1.729496121406555176e-01 -3.716933131217956543e-01 7.534842193126678467e-02 -1.287963688373565674e-01 -8.161943405866622925e-03 1.615894883871078491e-01 -2.354697324335575104e-02 1.129277870059013367e-01 1.601829975843429565e-01 1.336036324501037598e-01 -3.661821037530899048e-02 -2.115872949361801147e-01 9.485417604446411133e-02 -6.122231855988502502e-02 3.179646432399749756e-01 6.529970467090606689e-02 -2.262676507234573364e-01 8.435477316379547119e-02 -1.590202301740646362e-01 -4.727596938610076904e-01 -2.588526308536529541e-01 -1.483656764030456543e-01 5.810642614960670471e-02 -4.078930243849754333e-02 4.403820639709010720e-05 -7.554814964532852173e-02 1.032555568963289261e-02 2.941385209560394287e-01 7.150203734636306763e-02 2.320941686630249023e-01 9.839344769716262817e-02 1.731956377625465393e-02
-1.995296180248260498e-01 -1.069598570466041565e-01 5.502938106656074524e-02 9.019213914871215820e-02 -4.232209920883178711e-02 2.761050462722778320e-01 -9.105876088142395020e-02 3.422231972217559814e-02 -1.374633312225341797e-01 4.337476566433906555e-02 3.062262535095214844e-01 9.072766453027725220e-02 -1.006468310952186584e-01 -1.693460643291473389e-01 1.497644782066345215e-01 6.429204344749450684e-02 2.276668325066566467e-02 1.697034016251564026e-02 7.198049873113632202e-02 -2.088146358728408813e-01 -1.158948391675949097e-01 -3.612966835498809814e-01 -2.308393865823745728e-01 -1.700242906808853149e-01 1.618630737066268921e-01 -1.155774295330047607e-02 8.623749762773513794e-02 2.206290066242218018e-01 5.136645436286926270e-01 5.914998054504394531e-02 1.741619855165481567e-01 7.784321904182434082e-02
4.207430034875869751e-02 1.300101578235626221e-01 1.593995094299316406e-01 1.149107143282890320e-01 2.630965411663055420e-01 4.121130704879760742e-01 6.943658739328384399e-02 7.377905398607254028e-02 1.666779816150665283e-01 -2.518851868808269501e-02 -2.716424465179443359e-01 -4.845897667109966278e-03 -1.344842761754989624e-01 7.993078976869583130e-02 1.361591219902038574e-01 8.058670163154602051e-02 -2.170658111572265625e-01 -2.508037257939577103e-03 2.682091593742370605e-01 -2.392712794244289398e-02 -1.631972342729568481e-01 -3.713581264019012451e-01 1.907872259616851807e-01 3.491376712918281555e-02 -2.318660467863082886e-01 -4.678062722086906433e-02 -5.789589136838912964e-02 2.874616086483001709e-01 -7.377342134714126587e-02 -1.568012684583663940e-01 -2.171646207571029663e-01 2.716142311692237854e-02
7.668628543615341187e-02 -3.598529696464538574e-01 8.354096114635467529e-02 -2.076606452465057373e-01 1.067158952355384827e-01 9.463942795991897583e-02 -6.226496770977973938e-02 1.592731624841690063e-01 2.376435883343219757e-02 -1.207793280482292175e-01 -5.407983437180519104e-02 -2.741655707359313965e-01 -1.422193497419357300e-01 -2.501896023750305176e-01 3.422299921512603760e-01 -1.793330535292625427e-02 -6.433114409446716309e-03 4.781668633222579956e-02 -6.385778076946735382e-03 -3.870001435279846191e-01 -3.916534781455993652e-01 -4.388465732336044312e-02 -7.518631219863891602e-02 6.672025471925735474e-02 1.740506291389465332e-01 4.233834147453308105e-02 8.289557695388793945e-02 2.002761960029602051e-01 1.470848768949508667e-01 1.201197281479835510e-01 1.963007450103759766e-01 1.413366105407476425e-02
-7.278756704181432724e-03 2.462905133143067360e-03 1.914364844560623169e-01 -2.290682792663574219e-01 4.033984616398811340e-02 8.321016281843185425e-02 2.306640297174453735e-01 -1.395270675420761108e-01 -2.609258517622947693e-02 2.012053430080413818e-01 1.600220054388046265e-01 1.698042452335357666e-02 -1.080229580402374268e-01 9.381538629531860352e-02 4.104006588459014893e-01 -1.124377995729446411e-01 6.055207550525665283e-02 9.526908397674560547e-02 -5.403025448322296143e-02 -2.372848615050315857e-02 -5.828734859824180603e-02 -2.236452549695968628e-01 4.255166947841644287e-01 2.796679139137268066e-01 7.845623046159744263e-02 2.004146203398704529e-02 -6.642165035009384155e-02 2.624625563621520996e-01 2.105580419301986694e-01 2.490869164466857910e-01 -1.793705523014068604e-01 1.169112026691436768e-01
-1.705710589885711670e-02 -1.374688185751438141e-02 -4.898435436189174652e-03 3.701699152588844299e-02 -1.619743853807449341e-01 1.967623680830001831e-01 1.000563148409128189e-02 2.531524598598480225e-01 -1.828922629356384277e-01 -3.983020037412643433e-02 1.293439716100692749e-01 -2.761663310229778290e-02 -2.720876783132553101e-02 9.472810477018356323e-02 3.652171194553375244e-01 -4.385303333401679993e-02 1.577439755201339722e-01 -2.080600149929523468e-02 8.507284522056579590e-02 -4.767542481422424316e-01 -1.723831892013549805e-01 -2.078879326581954956e-01 -1.703369319438934326e-01 3.452137410640716553e-01 1.004645004868507385e-01 1.077221632003784180e-01 1.434872858226299286e-02 3.041427433490753174e-01 8.182865381240844727e-02 1.137116402387619019e-01 -1.284526735544204712e-01 -1.998467296361923218e-01
-2.567578852176666260e-01 5.758573487401008606e-02 -5.128633230924606323e-02 -2.041814327239990234e-01 2.459233254194259644e-01 4.095512330532073975e-01 7.138652144931256771e-04 3.783595561981201172e-02 -4.193806275725364685e-02 1.812986582517623901e-01 9.478581696748733521e-02 5.766784399747848511e-02 3.102215565741062164e-02 3.418664634227752686e-02 1.303461939096450806e-01 1.001146584749221802e-01 2.199945598840713501e-01 1.249522268772125244e-01 -1.285821497440338135e-01 -1.824480146169662476e-01 -2.241745591163635254e-01 -1.151578798890113831e-01 7.675781846046447754e-02 7.398761063814163208e-02 -2.153355255722999573e-02 3.634943962097167969e-01 2.256997972726821899e-01 9.999484568834304810e-02 2.040852010250091553e-01 2.865143418312072754e-01 2.122191637754440308e-01 -1.723136007785797119e-01
-4.618083313107490540e-02 3.836211934685707092e-02 2.166337370872497559e-01 -1.559860166162252426e-02 1.786979734897613525e-01 3.235540688037872314e-01 2.521645091474056244e-02 -6.256917864084243774e-02 2.658797502517700195e-01 -2.309105359017848969e-02 -9.984266944229602814e-03 -9.360557794570922852e-02 -3.311072587966918945e-01 -1.128981783986091614e-01 -6.429436802864074707e-02 1.273261606693267822e-01 -8.897066861391067505e-02 7.113584876060485840e-02 3.187876343727111816e-01 -1.122664809226989746e-01 -1.985297203063964844e-01 -3.014034032821655273e-01 4.016908258199691772e-02 3.999655544757843018e-01 1.771839451976120472e-03 8.688785880804061890e-02 3.155586719512939453e-01 -5.642821267247200012e-02 5.051079764962196350e-02 1.374145448207855225e-01 -4.031001776456832886e-02 1.811572611331939697e-01
-4.606800377368927002e-01 -2.044362723827362061e-01 -5.395254120230674744e-03 -1.419971138238906860e-01 7.263824343681335449e-02 2.342954725027084351e-01 -2.348640933632850647e-02 -9.543582051992416382e-02 -2.740310430526733398e-01 -1.442466024309396744e-02 -2.807006798684597015e-02 6.477397680282592773e-02 1.119577586650848389e-01 -9.643549472093582153e-02 2.003673017024993896e-01 -1.483958959579467773e-01 2.942870259284973145e-01 -5.966150015592575073e-02 9.259168291464447975e-04 -1.689139455556869507e-01 -1.322375833988189697e-01 -4.521091878414154053e-01 1.782490015029907227e-01 9.615362435579299927e-02 3.949204401578754187e-04 1.731271892786026001e-01 -1.180308386683464050e-01 1.225262060761451721e-01 -2.943730540573596954e-02 -1.853886544704437256e-01 -5.571351572871208191e-02 1.131737977266311646e-01
3.056145273149013519e-02 -2.424323111772537231e-01 -1.580721139907836914e-01 -2.491113543510437012e-01 2.407430559396743774e-01 3.585427105426788330e-01 -7.495527714490890503e-02 4.007530212402343750e-01 1.748998016119003296e-01 2.405977100133895874e-01 1.602360308170318604e-01 -2.215639501810073853e-01 -5.963944271206855774e-02 -1.788470149040222168e-01 2.015236318111419678e-01 8.785705268383026123e-02 9.374009445309638977e-03 1.000379621982574463e-01 -5.128077417612075806e-02 -1.167457476258277893e-01 -1.886527985334396362e-01 -2.846615016460418701e-01 -4.275495558977127075e-02 -1.331152766942977905e-01 -5.577057972550392151e-02 9.869702905416488647e-02 -4.385523125529289246e-02 -1.719194115139544010e-03 -6.549936532974243164e-02 1.794603914022445679e-01 -1.409879326820373535e-01 1.404454708099365234e-01
-4.336600005626678467e-02 5.035748705267906189e-02 -1.023313850164413452e-01 -1.736212074756622314e-01 2.688769102096557617e-01 -1.892336457967758179e-02 1.077546775341033936e-01 1.506665498018264771e-01 1.567943245172500610e-01 -7.592507451772689819e-02 1.038328334689140320e-01 -1.669304072856903076e-01 -6.925620138645172119e-02 -2.964375019073486328e-01 -6.141537427902221680e-02 9.483277797698974609e-02 1.279092878103256226e-01 3.582947254180908203e-01 -4.176216945052146912e-02 -3.490072786808013916e-01 -3.026235401630401611e-01 -2.997440695762634277e-01 1.797333210706710815e-01 -3.913185372948646545e-02 -1.124770417809486389e-01 -5.981869995594024658e-02 1.440651807934045792e-02 2.455330491065979004e-01 -1.500243544578552246e-01 2.967629730701446533e-01 3.790570423007011414e-02 -3.585410118103027344e-02
1.224262416362762451e-01 5.961393192410469055e-02 3.844731152057647705e-01 1.311348080635070801e-01 9.236267209053039551e-02 2.839128077030181885e-01 4.465249832719564438e-03 -4.669903963804244995e-02 2.224904894828796387e-01 -1.909704357385635376e-01 3.285233378410339355e-01 -2.470847964286804199e-02 -2.150951921939849854e-01 -5.831736698746681213e-02 1.819559335708618164e-01 5.151305813342332840e-04 1.050127744674682617e-01 9.510901756584644318e-03 -1.753115653991699219e-02 -1.113503500819206238e-01 1.600700765848159790e-01 -3.995758891105651855e-01 9.938860684633255005e-02 5.035675317049026489e-02 -2.495586872100830078e-01 5.121502093970775604e-03 -5.114524066448211670e-02 1.929532289505004883e-01 -1.486240178346633911e-01 2.458064854145050049e-01 8.495131134986877441e-02 1.855219602584838867e-01
1.465094387531280518e-01 -1.758955866098403931e-01 1.680156439542770386e-01 -1.237626299262046814e-01 -7.400137931108474731e-02 9.121747314929962158e-02 6.321074068546295166e-02 -1.748942732810974121e-01 -1.793760359287261963e-01 1.899814456701278687e-01 7.862018048763275146e-02 -2.402562834322452545e-02 -5.133344233036041260e-02 -1.490083634853363037e-01 2.457345873117446899e-01 -8.222305029630661011e-02 -1.506361514329910278e-01 1.356672346591949463e-01 1.663697063922882080e-01 -1.305374503135681152e-01 -7.140177488327026367e-02 -2.651517093181610107e-01 2.489737570285797119e-01 2.986723184585571289e-01 5.763928592205047607e-02 1.813940107822418213e-01 -8.370914310216903687e-02 4.269846677780151367e-01 2.083568423986434937e-01 1.496119201183319092e-01 2.699664980173110962e-02 2.901211678981781006e-01
-1.267932057380676270e-01 2.119631916284561157e-01 6.245572119951248169e-02 -1.739142090082168579e-01 2.564245164394378662e-01 -5.048125609755516052e-02 1.268596351146697998e-01 1.175797656178474426e-01 -6.501737982034683228e-02 4.292787015438079834e-01 1.853549778461456299e-01 1.501447409391403198e-01 -1.003743931651115417e-01 6.030096858739852905e-02 5.979361534118652344e-01 5.525934044271707535e-03 6.270823627710342407e-02 -8.514910191297531128e-02 -1.019940525293350220e-02 -1.575960665941238403e-01 5.748549476265907288e-02 -2.073651850223541260e-01 1.205081716179847717e-01 -5.018627736717462540e-03 -4.811218380928039551e-02 -1.801394969224929810e-01 2.007111534476280212e-02 2.839945955201983452e-03 1.238370090723037720e-01 1.916566491127014160e-01 -4.120692610740661621e-02 6.351180374622344971e-02
5.372754856944084167e-02 2.896275818347930908e-01 2.458877675235271454e-02 -8.729071915149688721e-02 3.575840219855308533e-02 2.227083593606948853e-01 -7.977970689535140991e-02 2.382940202951431274e-01 1.658177971839904785e-01 2.694317400455474854e-01 3.380743786692619324e-02 -4.994187038391828537e-04 -1.534949243068695068e-01 -7.474860548973083496e-02 2.054868191480636597e-01 -1.463965326547622681e-01 8.969343453645706177e-02 9.079858660697937012e-02 -1.215638890862464905e-01 -2.032759338617324829e-01 -1.148963421583175659e-01 -3.143102228641510010e-01 -3.394066542387008667e-02 3.100019395351409912e-01 -1.239981781691312790e-02 -1.556894779205322266e-01 2.428060919046401978e-01 3.482255637645721436e-01 6.468349695205688477e-02 -6.975333392620086670e-02 -3.092248141765594482e-01 -7.765068858861923218e-02
9.553613513708114624e-02 -1.772514581680297852e-01 -3.231018781661987305e-02 -1.837142556905746460e-01 3.623248040676116943e-01 2.302964329719543457e-01 2.498218603432178497e-02 -8.421033620834350586e-02 1.652978733181953430e-02 -4.613957181572914124e-02 2.336445748805999756e-01 -6.184269487857818604e-02 -1.283809691667556763e-01 2.007810026407241821e-01 1.856471747159957886e-01 2.277683019638061523e-01 8.860049396753311157e-02 2.843262553215026855e-01 4.070885479450225830e-02 7.340963184833526611e-02 -1.659318357706069946e-01 -1.432681977748870850e-01 -9.771265089511871338e-02 2.596990168094635010e-01 -1.631833463907241821e-01 -9.290017187595367432e-02 2.951772212982177734e-01 1.476672291755676270e-01 3.786653578281402588e-01 1.397380977869033813e-01 2.724400954321026802e-03 -2.775022387504577637e-02
-9.694119542837142944e-02 1.326230540871620178e-02 1.040835529565811157e-01 7.540281116962432861e-02 4.386126995086669922e-01 -7.667950820177793503e-03 -1.369692385196685791e-02 8.537394553422927856e-02 -2.334578894078731537e-02 2.968342900276184082e-01 -2.833989448845386505e-02 1.649915128946304321e-01 -7.798323780298233032e-02 -9.345743805170059204e-02 3.079142272472381592e-01 -4.772010818123817444e-02 4.026023671030998230e-02 1.867865324020385742e-01 1.698621362447738647e-01 -1.785836517810821533e-01 1.072302237153053284e-01 -2.888388037681579590e-01 3.372267782688140869e-01 8.329446613788604736e-02 1.919854432344436646e-01 -1.006329506635665894e-01 -4.911834001541137695e-02 2.386808246374130249e-01 1.166032776236534119e-01 7.819393277168273926e-02 1.248603500425815582e-02 3.260855674743652344e-01
-7.919448427855968475e-03 -7.617917656898498535e-02 8.465909957885742188e-02 -2.697221338748931885e-01 8.220243453979492188e-02 1.909486502408981323e-01 1.047932654619216919e-01 6.863099406473338604e-04 2.622356712818145752e-01 1.181957870721817017e-01 1.461434960365295410e-01 -3.571912646293640137e-01 -2.789707621559500694e-03 -6.618864089250564575e-02 2.076276987791061401e-01 1.104111671447753906e-01 -1.200883742421865463e-02 2.180222421884536743e-01 1.089169830083847046e-01 4.351310804486274719e-02 -3.688339591026306152e-01 -3.575585782527923584e-01 2.929118573665618896e-01 5.906817317008972168e-02 -8.998470008373260498e-02 9.181651473045349121e-02 -7.238513324409723282e-03 7.707682251930236816e-02 7.205504179000854492e-02 1.310745626688003540e-01 2.106727957725524902e-01 -2.544853389263153076e-01
-1.047998368740081787e-01 1.955497264862060547e-01 1.844609826803207397e-01 -2.145145386457443237e-01 3.007110357284545898e-01 3.694919347763061523e-01 -1.155657321214675903e-02 2.761708498001098633e-01 3.092785924673080444e-02 5.031367391347885132e-02 1.608764678239822388e-01 1.378750205039978027e-01 -1.570279002189636230e-01 -1.266095340251922607e-01 1.323460936546325684e-01 3.106012567877769470e-02 1.147208511829376221e-01 3.370781242847442627e-02 1.385492831468582153e-01 -4.487597942352294922e-02 -1.115931123495101929e-01 -1.468076854944229126e-01 -1.317420136183500290e-02 7.723086327314376831e-02 -5.677500739693641663e-02 2.932360172271728516e-01 2.743995003402233124e-02 4.697059094905853271e-01 1.218611374497413635e-01 1.173509135842323303e-01 1.619069725275039673e-01 -1.369664669036865234e-01
1.104680523276329041e-01 5.514794215559959412e-02 3.128065466880798340e-01 -1.736610978841781616e-01 1.998850703239440918e-01 -1.271423995494842529e-01 1.887108981609344482e-01 -5.936314165592193604e-02 -2.102184481918811798e-02 3.692387044429779053e-02 -3.314897045493125916e-02 -9.876555204391479492e-02 5.530875921249389648e-02 1.304776594042778015e-02 2.028674632310867310e-01 -3.016182780265808105e-01 -1.002850830554962158e-01 1.679834574460983276e-01 -1.254304796457290649e-01 -1.257113367319107056e-01 -2.295065075159072876e-01 -4.754306972026824951e-01 1.788282692432403564e-01 1.637197732925415039e-01 -1.197521388530731201e-01 7.640252262353897095e-02 -1.189004927873611450e-01 1.824803352355957031e-01 1.035031676292419434e-01 1.829691827297210693e-01 -2.630809843540191650e-01 1.586127579212188721e-01
-1.616910472512245178e-02 -1.593075692653656006e-01 1.141775026917457581e-01 -2.003237307071685791e-01 2.042717486619949341e-01 1.686355620622634888e-01 -1.215599551796913147e-01 1.196343377232551575e-01 -3.133629262447357178e-01 -1.816097795963287354e-01 -2.250025570392608643e-01 -6.994862854480743408e-02 1.585330665111541748e-01 5.615158006548881531e-02 2.284473478794097900e-01 -6.805068254470825195e-02 2.574977576732635498e-01 6.252890080213546753e-02 2.148236334323883057e-01 -3.136102259159088135e-01 -1.937859505414962769e-01 -1.717658787965774536e-01 6.347988732159137726e-03 1.571343839168548584e-01 4.030520096421241760e-02 1.900971084833145142e-01 -5.767098441720008850e-02 2.471714913845062256e-01 -1.828950792551040649e-01 -1.353342384099960327e-01 5.375477671623229980e-02 2.946130931377410889e-01
1.629815623164176941e-02 1.713258563540875912e-03 1.243748217821121216e-01 -1.358111798763275146e-01 2.555392682552337646e-01 1.336037516593933105e-01 -1.015241518616676331e-01 1.025872584432363510e-02 -5.528667941689491272e-02 -6.700921058654785156e-02 2.813729047775268555e-01 -1.781202852725982666e-01 -8.001741766929626465e-02 2.073757946491241455e-01 1.651505678892135620e-01 1.443387120962142944e-01 7.369950413703918457e-02 3.400617837905883789e-02 -6.374633312225341797e-02 7.393857836723327637e-02 -8.107294142246246338e-02 -1.867458373308181763e-01 1.399365514516830444e-01 1.462351977825164795e-01 -1.527167409658432007e-01 8.939236402511596680e-02 3.604379296302795410e-01 3.710675537586212158e-01 3.422800898551940918e-01 2.259242087602615356e-01 2.594660818576812744e-01 1.527161747217178345e-01
2.399748861789703369e-01 1.380157005041837692e-02 4.796440899372100830e-02 -2.631239593029022217e-02 1.600898951292037964e-01 -2.084785997867584229e-01 6.415568292140960693e-02 2.266651764512062073e-02 -1.233281940221786499e-01 2.888304591178894043e-01 1.199658513069152832e-01 2.819144129753112793e-01 1.305510252714157104e-01 -3.115469776093959808e-02 1.039404496550559998e-01 -2.388520985841751099e-01 1.771565377712249756e-01 4.619463812559843063e-03 1.401257961988449097e-01 -1.260187178850173950e-01 -3.669104576110839844e-01 -4.162304103374481201e-01 1.614578813314437866e-01 -4.653310775756835938e-02 -2.599171176552772522e-02 -1.003084853291511536e-01 -6.371673941612243652e-02 2.296349555253982544e-01 1.232872828841209412e-01 2.125189304351806641e-01 -1.295131444931030273e-01 1.986053735017776489e-01
5.922457203269004822e-02 -1.036338210105895996e-01 -1.032052710652351379e-01 -1.543874442577362061e-01 7.785644382238388062e-02 1.418952196836471558e-01 -1.606877893209457397e-01 1.767614930868148804e-01 1.397831439971923828e-01 -1.485978066921234131e-01 1.180692687630653381e-01 -3.476688265800476074e-01 -1.467083841562271118e-01 -2.327669411897659302e-01 3.617122173309326172e-01 3.831426799297332764e-02 6.764908879995346069e-02 3.604106009006500244e-01 -7.172251492738723755e-02 -2.386238276958465576e-01 1.913024187088012695e-01 -3.370152711868286133e-01 -3.075191006064414978e-02 7.880575209856033325e-02 -9.722200781106948853e-02 -3.587731346487998962e-02 -1.131100952625274658e-01 3.011462390422821045e-01 1.998524367809295654e-02 3.807469457387924194e-02 1.039989292621612549e-01 5.278075486421585083e-02
-1.957209110260009766e-01 1.321280598640441895e-01 -3.238044679164886475e-02 -2.975059114396572113e-02 3.262086808681488037e-01 2.624644637107849121e-01 5.568862706422805786e-02 2.602876909077167511e-02 3.169140964746475220e-02 1.594835966825485229e-01 -8.360490947961807251e-02 -5.956563726067543030e-02 1.501596719026565552e-01 -1.588232219219207764e-01 1.849896162748336792e-01 1.472644656896591187e-01 3.447085916996002197e-01 2.083034068346023560e-01 -5.962821096181869507e-02 7.890943437814712524e-02 -3.198271393775939941e-01 -1.842763125896453857e-01 3.092143498361110687e-02 1.090556383132934570e-01 8.334019035100936890e-02 3.753814995288848877e-01 1.493853479623794556e-01 2.139640003442764282e-01 1.669433414936065674e-01 2.142360061407089233e-01 4.619756713509559631e-02 9.806907176971435547e-02
-1.492254436016082764e-01 2.049091011285781860e-01 -1.430597901344299316e-01 -1.239607408642768860e-01 4.898342490196228027e-02 4.815595969557762146e-02 1.436090469360351562e-01 -1.456550210714340210e-01 5.950508639216423035e-03 3.455119431018829346e-01 1.514905784279108047e-02 -3.145770728588104248e-01 1.295267883688211441e-02 -3.319184482097625732e-02 -1.578232459723949432e-02 2.521711885929107666e-01 1.874806010164320469e-03 3.703867793083190918e-01 1.751183867454528809e-01 -1.449446380138397217e-01 -1.926003843545913696e-01 -4.106673598289489746e-01 -8.195616304874420166e-02 -7.738963514566421509e-02 -1.517381072044372559e-01 1.818867176771163940e-01 7.165835052728652954e-02 2.275363504886627197e-01 4.845892265439033508e-02 1.606944501399993896e-01 1.453995555639266968e-01 1.603491953574120998e-03
2.878779172897338867e-02 -1.739628612995147705e-01 8.562136441469192505e-02 -5.423345789313316345e-02 1.532862037420272827e-01 -2.415943592786788940e-01 9.155280888080596924e-02 -2.450074255466461182e-02 -3.285293281078338623e-02 1.154045909643173218e-01 -1.240069163031876087e-03 3.193968534469604492e-01 1.587450355291366577e-01 -1.170072928071022034e-01 1.489899307489395142e-01 4.272588994354009628e-04 2.739620103966444731e-04 2.164426743984222412e-01 1.626330912113189697e-01 -1.545962244272232056e-01 -1.214406788349151611e-01 -5.990074872970581055e-01 -1.850159466266632080e-02 1.548118889331817627e-01 -1.893619149923324585e-01 -3.982948139309883118e-02 2.343641072511672974e-01 -1.113338321447372437e-01 1.679426431655883789e-02 1.402759999036788940e-01 1.539141237735748291e-01 2.163518518209457397e-01
-9.627918154001235962e-02 -2.983896136283874512e-01 6.559909135103225708e-02 6.040018983185291290e-03 6.062095519155263901e-03 1.490730345249176025e-01 -1.054144054651260376e-01 3.341287672519683838e-01 2.748132050037384033e-01 -3.512683138251304626e-02 -5.526804924011230469e-02 -8.014710247516632080e-02 6.970103830099105835e-02 1.066899970173835754e-01 3.252286314964294434e-01 -1.760403662919998169e-01 -1.062781736254692078e-01 -6.013951078057289124e-02 -1.170161440968513489e-01 -4.888924360275268555e-01 -1.306304931640625000e-01 -3.671422004699707031e-01 -1.338119804859161377e-01 1.670729517936706543e-01 8.869951218366622925e-02 -8.480846299789845943e-04 6.999891251325607300e-02 -4.159286152571439743e-03 2.808481454849243164e-02 1.235850751399993896e-01 -6.777998805046081543e-02 -1.198434308171272278e-01
1.460243165493011475e-01 1.746109873056411743e-01 6.017729640007019043e-02 -1.184161230921745300e-01 3.391164913773536682e-02 3.431481420993804932e-01 -1.971245557069778442e-01 -1.271620094776153564e-01 -1.650542020797729492e-01 1.348111480474472046e-01 -5.151547957211732864e-03 -3.140316009521484375e-01 7.519698143005371094e-02 -2.839511632919311523e-02 4.323880076408386230e-01 -1.141133531928062439e-01 1.931741833686828613e-01 -2.010625042021274567e-02 3.293450176715850830e-01 4.581243172287940979e-02 5.119604244828224182e-02 -1.794374287128448486e-01 2.582513913512229919e-02 1.449758857488632202e-01 1.483242027461528778e-02 -2.792066037654876709e-01 1.789886206388473511e-01 1.930544674396514893e-01 9.268772602081298828e-02 1.106118112802505493e-01 5.657849460840225220e-02 1.726621538400650024e-01
-1.291966289281845093e-01 7.386788260191679001e-03 -1.977260783314704895e-02 -2.858812808990478516e-01 1.715153157711029053e-01 5.550636053085327148e-01 -2.542276084423065186e-01 1.875453889369964600e-01 -1.705351620912551880e-01 1.424643695354461670e-01 -1.876618154346942902e-02 -1.579539477825164795e-01 2.561657503247261047e-02 -1.426140069961547852e-01 1.285845637321472168e-01 6.253798957914113998e-03 2.275834679603576660e-01 -6.494318135082721710e-03 1.759375929832458496e-01 -2.072495967149734497e-01 1.998063772916793823e-01 -8.443832397460937500e-02 1.208675801753997803e-01 1.067778766155242920e-01 -2.864292860031127930e-01 1.968847960233688354e-01 7.982949912548065186e-02 5.956869199872016907e-02 5.609764158725738525e-02 -1.315057575702667236e-01 6.745280115865170956e-04 3.994051367044448853e-02
8.164262026548385620e-02 -2.841991782188415527e-01 1.507044732570648193e-01 -9.658674150705337524e-02 2.409930527210235596e-01 9.803105145692825317e-02 -1.987351477146148682e-01 1.781542897224426270e-01 -1.996877938508987427e-01 2.200902998447418213e-01 9.989757090806961060e-02 1.016440242528915405e-01 3.576464951038360596e-02 1.077722385525703430e-01 1.867720782756805420e-01 1.229415535926818848e-01 1.365881264209747314e-01 3.383238613605499268e-01 2.904300391674041748e-01 -7.142626494169235229e-02 1.727201975882053375e-02 -4.117756783962249756e-01 1.381855010986328125e-01 2.806038558483123779e-01 1.654929220676422119e-01 -1.106872931122779846e-01 -5.721762031316757202e-02 -2.470200136303901672e-02 7.461348176002502441e-02 -1.408011745661497116e-02 -1.142276152968406677e-01 1.322306096553802490e-01
1.043468415737152100e-01 -1.180217713117599487e-01 3.503893315792083740e-01 -3.289341628551483154e-01 3.191281855106353760e-02 9.012012928724288940e-02 1.043237894773483276e-01 -5.152798071503639221e-02 -1.743863672018051147e-01 1.000905483961105347e-01 -4.967298731207847595e-02 5.170898139476776123e-02 -1.595064401626586914e-01 -4.580751061439514160e-02 2.735933363437652588e-01 -9.077172726392745972e-02 -2.574145095422863960e-03 4.636001586914062500e-02 6.019991636276245117e-02 -1.500679254531860352e-01 1.814946532249450684e-02 -2.242986410856246948e-01 1.541331857442855835e-01 1.858054995536804199e-01 2.107268720865249634e-01 -1.072606351226568222e-02 -4.392904415726661682e-02 4.649134278297424316e-01 1.969737857580184937e-01 8.833865076303482056e-02 -1.418744176626205444e-01 3.142990469932556152e-01
-2.231009677052497864e-02 -1.009952202439308167e-01 9.625972248613834381e-03 -1.852396875619888306e-01 2.018891423940658569e-01 6.489014625549316406e-02 -7.947991788387298584e-02 2.109808288514614105e-02 -1.899411901831626892e-03 4.788593575358390808e-02 3.561223298311233521e-02 1.119233593344688416e-01 3.026086091995239258e-02 1.674476079642772675e-02 -2.103672772645950317e-01 -3.036808371543884277e-01 1.802667677402496338e-01 8.090096712112426758e-02 -1.063835173845291138e-01 -1.062697023153305054e-01 -8.618717640638351440e-02 -6.715476512908935547e-01 1.985098719596862793e-01 -3.793133795261383057e-02 -3.322598710656166077e-02 -6.695601344108581543e-02 -5.779811367392539978e-02 1.898081749677658081e-01 8.161071687936782837e-02 1.405420601367950439e-01 -3.303137123584747314e-01 8.957634866237640381e-02
-6.589829176664352417e-02 2.259829342365264893e-01 3.016585707664489746e-01 -2.066294401884078979e-01 1.816027462482452393e-01 3.727924823760986328e-01 3.477494791150093079e-02 1.807426363229751587e-01 7.790096849203109741e-02 1.484264880418777466e-01 -1.900176145136356354e-02 9.566371887922286987e-02 6.574040651321411133e-02 2.966147661209106445e-02 4.132226109504699707e-03 -1.051727980375289917e-01 2.230754122138023376e-02 3.203776432201266289e-03 6.306867301464080811e-02 -3.824903443455696106e-02 -1.576448082923889160e-01 -1.309754103422164917e-01 -3.776813670992851257e-02 9.834796190261840820e-02 -2.277806550264358521e-01 3.761520385742187500e-01 8.252843283116817474e-03 3.948639035224914551e-01 1.970928311347961426e-01 2.880118489265441895e-01 1.306132823228836060e-01 -6.247328594326972961e-02
1.107343584299087524e-01 -5.776886269450187683e-02 2.276773601770401001e-01 -1.325683742761611938e-01 3.986262977123260498e-01 7.234057039022445679e-02 2.782521545886993408e-01 -4.641304165124893188e-02 -1.376876533031463623e-01 -1.873121969401836395e-02 1.288379728794097900e-01 -1.031457483768463135e-01 -1.172430366277694702e-01 1.548759080469608307e-02 2.341470420360565186e-01 -2.613779604434967041e-01 -9.839773178100585938e-02 9.561623632907867432e-02 5.651166662573814392e-02 7.913941144943237305e-02 -1.770796328783035278e-01 -3.925594687461853027e-01 2.859019041061401367e-01 2.614350020885467529e-01 1.006659716367721558e-01 8.714720606803894043e-03 -2.171909809112548828e-02 1.271007806062698364e-01 1.328519135713577271e-01 2.021369636058807373e-01 -1.848543584346771240e-01 6.521646678447723389e-02
-6.156762596219778061e-03 -4.186589736491441727e-03 -6.071443855762481689e-02 6.431275606155395508e-02 2.668867409229278564e-01 1.629695445299148560e-01 1.469372212886810303e-01 3.395725414156913757e-02 1.794846057891845703e-01 1.086231246590614319e-01 -1.673512458801269531e-01 -1.083618625998497009e-01 1.428833007812500000e-01 -6.598235666751861572e-02 1.304004937410354614e-01 2.355778366327285767e-01 2.550624012947082520e-01 4.804697632789611816e-02 2.503639273345470428e-02 -6.727818399667739868e-02 -3.946762084960937500e-01 -1.979078799486160278e-01 1.385766360908746719e-02 7.087095826864242554e-02 -2.297066710889339447e-02 3.567522466182708740e-01 9.023098647594451904e-02 2.143317610025405884e-01 2.363429069519042969e-01 3.804184794425964355e-01 1.569676995277404785e-01 -1.038913279771804810e-01
1.085104718804359436e-01 -1.851337403059005737e-02 1.267860531806945801e-01 4.910272546112537384e-03 3.101882338523864746e-01 2.491245791316032410e-02 -1.943524330854415894e-01 2.247078157961368561e-02 1.104618640965782106e-04 2.473891526460647583e-01 -3.612847253680229187e-02 -1.650835387408733368e-02 -9.977420791983604431e-03 -3.377739191055297852e-01 3.386861085891723633e-01 -1.395739912986755371e-01 7.214923948049545288e-02 1.799693852663040161e-01 1.022995188832283020e-01 1.383242197334766388e-02 2.342372573912143707e-02 -2.586686313152313232e-01 1.243656352162361145e-01 2.942916154861450195e-01 1.202773526310920715e-01 -1.650351434946060181e-01 -1.644487380981445312e-01 3.390530943870544434e-01 1.692019030451774597e-02 -8.767121285200119019e-02 2.151588052511215210e-01 2.641150355339050293e-01
-1.363531351089477539e-01 1.404891461133956909e-01 1.404771655797958374e-01 4.423716664314270020e-02 -1.099482700228691101e-01 2.027396112680435181e-01 1.304953824728727341e-02 1.978832632303237915e-01 -6.374280154705047607e-02 2.397204339504241943e-01 2.153813540935516357e-01 -4.038872718811035156e-01 6.179106235504150391e-02 -8.010096848011016846e-02 1.439303606748580933e-01 -5.571212619543075562e-02 5.122918635606765747e-02 2.403700500726699829e-01 1.408576518297195435e-01 -3.544800877571105957e-01 -1.829068213701248169e-01 -1.572709679603576660e-01 -1.743101626634597778e-01 -4.037509858608245850e-02 -6.013597548007965088e-02 -6.624330580234527588e-02 9.235639125108718872e-03 1.879020929336547852e-01 3.517812490463256836e-01 2.057839184999465942e-02 -2.051510661840438843e-01 1.913181543350219727e-01
-3.324376046657562256e-02 3.470100462436676025e-01 1.005165278911590576e-01 -1.033526211977005005e-01 2.525261044502258301e-01 1.155110970139503479e-01 -5.252415314316749573e-02 2.734076678752899170e-01 6.070676073431968689e-02 -3.801435977220535278e-02 1.462244987487792969e-01 1.108337268233299255e-01 -5.035490170121192932e-02 -3.608440235257148743e-02 2.137414366006851196e-01 -1.439899802207946777e-01 1.342921108007431030e-01 -4.886447452008724213e-03 1.516783535480499268e-01 -3.081497736275196075e-02 -2.109012454748153687e-01 -2.171436101198196411e-01 -1.632955297827720642e-02 1.384805440902709961e-01 -2.815938293933868408e-01 3.603972196578979492e-01 1.952525079250335693e-01 1.497803628444671631e-01 2.102415561676025391e-01 2.998909354209899902e-01 1.924749165773391724e-01 2.901592524722218513e-03
-1.326997727155685425e-01 7.968612760305404663e-02 -5.148662626743316650e-02 -2.830505073070526123e-01 1.674693375825881958e-01 3.760260995477437973e-03 1.251084916293621063e-02 2.573093771934509277e-01 1.808079183101654053e-01 -1.487999688833951950e-02 8.758040517568588257e-02 -2.304939329624176025e-01 1.079764962196350098e-01 -2.524096667766571045e-01 1.517272293567657471e-01 2.721998654305934906e-02 3.460095524787902832e-01 1.209725365042686462e-01 1.807489991188049316e-01 -1.982052177190780640e-01 -1.597688496112823486e-01 -3.312765955924987793e-01 8.074285835027694702e-02 -2.756170928478240967e-02 3.749718144536018372e-02 4.008480608463287354e-01 2.184788137674331665e-01 1.890317052602767944e-01 -2.174785733222961426e-02 4.676084220409393311e-02 9.287682920694351196e-02 -1.751220598816871643e-02
1.329042017459869385e-01 1.496535390615463257e-01 1.795041710138320923e-01 -1.210108399391174316e-01 5.282925441861152649e-02 4.411872625350952148e-01 -3.926201909780502319e-02 7.649706210941076279e-03 -2.635197043418884277e-01 2.825595438480377197e-02 -1.421071402728557587e-02 -2.619837224483489990e-01 -2.514663524925708771e-02 6.112349405884742737e-02 3.380850553512573242e-01 -3.024410642683506012e-02 3.028864264488220215e-01 2.242522239685058594e-01 2.847640216350555420e-01 3.599579259753227234e-02 -1.160837486386299133e-01 -8.802989497780799866e-03 1.353144943714141846e-01 2.232403755187988281e-01 -1.082343310117721558e-01 -1.072537228465080261e-01 2.010416686534881592e-01 1.960177272558212280e-01 -6.663706898689270020e-02 3.869731351733207703e-02 6.457454711198806763e-02 1.925965994596481323e-01
-1.820108294486999512e-01 7.293076813220977783e-02 3.713051555678248405e-03 -1.667169630527496338e-01 -1.603372246026992798e-01 4.267762005329132080e-01 -2.451562089845538139e-03 2.886728048324584961e-01 6.747344136238098145e-02 3.436186164617538452e-02 -3.629143163561820984e-02 1.461660861968994141e-02 1.589310467243194580e-01 -3.536483049392700195e-01 1.914548873901367188e-02 1.808516979217529297e-01 2.381779067218303680e-02 8.754963427782058716e-02 3.013063371181488037e-01 -2.330233901739120483e-01 -1.312875300645828247e-01 -3.690276443958282471e-01 1.652988791465759277e-02 1.222441494464874268e-01 -2.395994774997234344e-02 1.161122620105743408e-01 -6.158707290887832642e-02 2.437824755907058716e-01 5.924804881215095520e-02 1.642426103353500366e-01 7.232178002595901489e-02 -1.301890164613723755e-01
-2.320461720228195190e-01 5.897734686732292175e-02 1.897949129343032837e-01 -4.641399532556533813e-02 7.747307419776916504e-03 1.882372647523880005e-01 -2.425357401371002197e-01 1.400059759616851807e-01 1.307467278093099594e-02 2.096705287694931030e-01 -8.861852437257766724e-02 -3.462210893630981445e-01 -1.216988340020179749e-01 1.685060113668441772e-01 3.534599542617797852e-01 1.320017874240875244e-01 9.343416988849639893e-02 3.380456566810607910e-02 -1.993727236986160278e-01 -4.615319892764091492e-02 -2.074176222085952759e-01 -4.071560800075531006e-01 -1.561203598976135254e-01 6.915451586246490479e-02 -1.032694242894649506e-02 -2.557547688484191895e-01 8.855675905942916870e-02 -1.529206149280071259e-02 2.575032114982604980e-01 1.077931933104991913e-02 -4.576611891388893127e-02 3.666906058788299561e-02
2.466068975627422333e-02 1.780481785535812378e-01 1.239436641335487366e-01 -8.034612983465194702e-02 1.690319329500198364e-01 3.673812150955200195e-01 6.601940840482711792e-02 2.604865729808807373e-01 1.082702130079269409e-01 7.031224668025970459e-02 -2.361191203817725182e-03 -2.178540080785751343e-02 7.578898221254348755e-02 -1.612676084041595459e-01 2.333616614341735840e-01 -9.244803339242935181e-02 -8.116440847516059875e-03 -1.394229233264923096e-01 3.409169316291809082e-01 3.326028212904930115e-02 -8.004504442214965820e-02 -9.152002632617950439e-02 7.477009296417236328e-02 3.961474299430847168e-01 -5.611915513873100281e-02 2.087178379297256470e-01 3.301660716533660889e-01 1.786798089742660522e-01 6.832940131425857544e-02 2.235600203275680542e-01 1.698638498783111572e-01 -1.136946007609367371e-01
-1.104167401790618896e-01 -1.822228133678436279e-01 3.379467129707336426e-01 -5.005553737282752991e-02 1.566834747791290283e-01 1.021575033664703369e-01 4.218891263008117676e-03 1.788169145584106445e-01 -1.118427421897649765e-02 3.009676374495029449e-02 2.026860564947128296e-01 -5.727823078632354736e-02 -1.333795636892318726e-01 -1.630417257547378540e-01 1.662041991949081421e-01 -2.389610409736633301e-01 2.750885784626007080e-01 3.398156911134719849e-02 1.550759971141815186e-01 8.952262252569198608e-02 -3.727966845035552979e-01 -2.467654943466186523e-01 2.618038654327392578e-01 1.193411871790885925e-01 2.470003664493560791e-01 1.482783406972885132e-01 -1.734533607959747314e-01 1.209453586488962173e-02 9.368056431412696838e-03 2.839087843894958496e-01 -9.413594007492065430e-02 -4.572767391800880432e-02
1.318396478891372681e-01 2.079588472843170166e-01 -7.849478721618652344e-02 -3.717250004410743713e-02 1.918689459562301636e-01 3.750858455896377563e-02 1.769802123308181763e-01 8.725527673959732056e-02 -3.956624493002891541e-02 2.855177819728851318e-01 -1.248346418142318726e-01 -1.656575202941894531e-01 -4.020436853170394897e-02 -1.268195360898971558e-01 2.346769720315933228e-01 -1.586028486490249634e-01 2.893736660480499268e-01 2.311497461050748825e-03 -1.107919141650199890e-01 -4.022148847579956055e-01 -1.893903464078903198e-01 -1.177619844675064087e-01 -8.392266184091567993e-02 2.063726037740707397e-01 -4.467735812067985535e-02 -2.251489013433456421e-01 2.439876943826675415e-01 3.746196329593658447e-01 1.767867617309093475e-02 -3.739951923489570618e-02 5.017617344856262207e-02 -1.291594803333282471e-01
1.776612550020217896e-01 -2.290064543485641479e-01 -3.106108680367469788e-02 4.837356880307197571e-02 3.196842968463897705e-01 1.073071509599685669e-01 -1.550867855548858643e-01 2.336116284132003784e-01 1.943898946046829224e-01 -8.107906579971313477e-02 -1.583001166582107544e-01 -7.213547080755233765e-02 -2.528904750943183899e-02 2.695355936884880066e-02 2.420231848955154419e-01 1.614898443222045898e-01 -6.074985861778259277e-02 2.692314982414245605e-01 5.492221936583518982e-02 -3.665765821933746338e-01 -3.359163999557495117e-01 -2.121988087892532349e-01 -1.320040524005889893e-01 -1.092494651675224304e-01 -5.542806908488273621e-02 2.021573483943939209e-01 4.905466455966234207e-03 1.479597836732864380e-01 3.668288886547088623e-02 -1.137810274958610535e-01 4.140339791774749756e-02 2.775661051273345947e-01
-1.879557669162750244e-01 1.385726630687713623e-01 -4.267447069287300110e-02 -2.434262186288833618e-01 2.668786346912384033e-01 2.383269965648651123e-01 -1.467949599027633667e-01 2.893526554107666016e-01 -7.209657132625579834e-02 5.779538303613662720e-02 1.732222437858581543e-01 6.130514666438102722e-02 4.606267064809799194e-02 -9.435474872589111328e-02 -7.795815914869308472e-02 1.664893776178359985e-01 -3.041583299636840820e-02 -2.071696892380714417e-02 2.568531334400177002e-01 -1.892889291048049927e-01 1.071911901235580444e-01 -5.081893801689147949e-01 6.844568997621536255e-02 6.203274801373481750e-02 -1.959720700979232788e-01 2.487822063267230988e-02 9.976459294557571411e-02 3.038341701030731201e-01 1.003042683005332947e-01 -1.150869727134704590e-01 -3.541477024555206299e-02 -1.291599571704864502e-01
-2.379619479179382324e-01 2.990236282348632812e-01 -3.850855305790901184e-02 -1.486180871725082397e-01 4.091428220272064209e-02 1.579760611057281494e-01 -7.295261323451995850e-02 -5.385784897953271866e-03 7.512888405472040176e-03 4.172577708959579468e-02 7.955636247061192989e-04 -5.265839397907257080e-02 -2.104654312133789062e-01 -3.100555539131164551e-01 8.595503121614456177e-02 1.244910880923271179e-01 1.150987148284912109e-01 6.339304894208908081e-02 -3.458003327250480652e-02 -3.099410235881805420e-01 -2.222184091806411743e-01 -1.396528631448745728e-01 7.744064182043075562e-02 4.472469389438629150e-01 -2.097240835428237915e-01 -1.382655799388885498e-01 7.727857679128646851e-03 -9.790822863578796387e-02 1.051983982324600220e-01 2.740070521831512451e-01 1.174158751964569092e-01 2.615395486354827881e-01
-1.905715279281139374e-02 -8.511094003915786743e-02 2.967830598354339600e-01 -1.888354122638702393e-01 1.787039190530776978e-01 2.401081323623657227e-01 -3.673549294471740723e-01 -9.880333393812179565e-02 -4.559174180030822754e-03 7.027902454137802124e-02 1.374052558094263077e-02 -6.037341803312301636e-02 -5.012655258178710938e-02 3.226662278175354004e-01 2.179142385721206665e-01 6.348981708288192749e-02 9.006339311599731445e-02 1.707418859004974365e-01 8.090159296989440918e-02 -1.331299729645252228e-02 -2.150470763444900513e-02 -4.766107201576232910e-01 -1.055509969592094421e-02 5.053837597370147705e-02 -1.338854879140853882e-01 -7.162068039178848267e-02 1.854483634233474731e-01 -1.286598592996597290e-01 8.764487691223621368e-03 1.261778324842453003e-01 8.238258771598339081e-03 3.210617601871490479e-01
-1.076669692993164062e-01 -1.681768000125885010e-01 -3.412312641739845276e-02 5.003870651125907898e-02 1.461460590362548828e-01 1.901321560144424438e-01 3.005464933812618256e-02 1.000095810741186142e-02 -2.231437563896179199e-01 6.755136698484420776e-02 1.162213385105133057e-01 -1.929639726877212524e-01 4.129180684685707092e-02 6.134495604783296585e-03 8.365309983491897583e-02 -8.363169431686401367e-02 5.797213315963745117e-02 -5.703078955411911011e-02 -4.194072261452674866e-02 -2.112514972686767578e-01 3.158537745475769043e-01 -5.430429577827453613e-01 1.527430862188339233e-01 2.095713913440704346e-01 -2.058231458067893982e-02 -8.153259009122848511e-02 2.555060982704162598e-01 6.745057553052902222e-02 -8.031623065471649170e-02 1.197188124060630798e-01 9.465150535106658936e-02 3.944039940834045410e-01
2.922833198681473732e-03 -1.724804043769836426e-01 3.357571782544255257e-03 -2.531736493110656738e-01 4.042962491512298584e-01 -1.091243401169776917e-01 -2.932157218456268311e-01 -3.401396796107292175e-02 7.726488262414932251e-02 2.801707088947296143e-01 -1.276827752590179443e-01 -1.396984308958053589e-01 -1.491405908018350601e-02 3.447917103767395020e-02 9.326808899641036987e-02 -1.792732328176498413e-01 -5.315103009343147278e-02 2.481900453567504883e-01 2.256674915552139282e-01 -7.542114704847335815e-02 -6.952467560768127441e-02 -3.824855089187622070e-01 2.619592286646366119e-02 4.923484474420547485e-02 -6.376384198665618896e-02 2.684921920299530029e-01 7.378818839788436890e-02 1.054943576455116272e-01 -2.472614794969558716e-01 -4.317513853311538696e-02 3.128332551568746567e-03 2.238038331270217896e-01
-1.039647404104471207e-02 -2.674703486263751984e-02 -9.456706047058105469e-02 -6.332758069038391113e-02 3.036219775676727295e-01 3.281315267086029053e-01 1.881104856729507446e-01 -1.426094025373458862e-01 -4.269241541624069214e-02 4.728310927748680115e-02 7.557862997055053711e-02 -1.368654072284698486e-01 -6.892206519842147827e-02 9.449058771133422852e-02 1.433953940868377686e-01 1.148023828864097595e-01 9.587076306343078613e-02 2.290644347667694092e-01 2.847045473754405975e-02 4.342291504144668579e-02 -4.233998954296112061e-01 -1.971374452114105225e-01 -1.280548274517059326e-01 1.754920929670333862e-01 1.845548748970031738e-01 3.335415422916412354e-01 3.000062704086303711e-01 2.423715889453887939e-01 7.824677973985671997e-02 1.182036474347114563e-01 -8.534791320562362671e-02 -5.999569594860076904e-02
-1.313918828964233398e-01 -4.844894260168075562e-02 -1.115363836288452148e-01 -5.695639178156852722e-02 1.504608988761901855e-01 2.040442675352096558e-01 -1.368166059255599976e-01 2.458324655890464783e-02 3.625226393342018127e-02 -1.825989484786987305e-01 -1.216321904212236404e-02 -1.176564767956733704e-01 -3.061957191675901413e-03 -7.796300947666168213e-02 -3.088168054819107056e-02 4.239199683070182800e-03 1.275967061519622803e-01 1.434214711189270020e-01 1.589880883693695068e-01 -2.624266147613525391e-01 -3.113143146038055420e-01 -2.946721315383911133e-01 6.953635811805725098e-02 2.706511914730072021e-01 -1.321194171905517578e-01 -9.992838650941848755e-02 1.080812364816665649e-01 -2.085195183753967285e-01 8.425765484571456909e-02 5.420367717742919922e-01 -1.978448778390884399e-02 2.206190973520278931e-01
-1.000824477523565292e-02 2.155984491109848022e-01 2.305791825056076050e-01 -1.198659762740135193e-01 1.547959744930267334e-01 1.426663547754287720e-01 -1.027310639619827271e-01 1.611297130584716797e-01 5.924019962549209595e-03 1.726671308279037476e-01 -4.886233806610107422e-02 -4.275759682059288025e-02 1.233539655804634094e-01 -4.906092956662178040e-02 4.846481680870056152e-01 -1.012595444917678833e-01 -9.212779253721237183e-02 -1.176860108971595764e-01 -2.869799733161926270e-01 -6.056762859225273132e-02 1.870929896831512451e-01 -4.494882524013519287e-01 2.411582507193088531e-02 1.563652306795120239e-01 -2.192519009113311768e-01 1.497662365436553955e-01 -4.724696278572082520e-02 -6.280068191699683666e-04 6.761073600500822067e-03 1.775748431682586670e-01 1.829504519701004028e-01 1.766022644005715847e-03
-1.448164433240890503e-01 2.841910719871520996e-02 1.908124089241027832e-01 -3.010276556015014648e-01 2.262059040367603302e-02 2.801653146743774414e-01 -4.969774931669235229e-02 3.404321521520614624e-02 -2.727897465229034424e-01 2.769228629767894745e-02 7.658198475837707520e-02 -1.882427185773849487e-01 -4.160158336162567139e-02 -2.117373496294021606e-01 1.015808209776878357e-01 -3.562074527144432068e-02 3.036509156227111816e-01 1.336365491151809692e-01 1.293671578168869019e-01 -4.465032741427421570e-02 1.291982829570770264e-01 -3.272031843662261963e-01 4.840305820107460022e-02 7.762192189693450928e-02 -2.977327108383178711e-01 1.810784637928009033e-01 2.982340985909104347e-03 3.438803255558013916e-01 1.865548193454742432e-01 -2.225701808929443359e-01 -4.515143111348152161e-02 -8.329674601554870605e-02
-2.750746309757232666e-01 1.049635410308837891e-01 -1.324579566717147827e-01 -1.655799299478530884e-01 1.185991689562797546e-01 1.950557976961135864e-01 2.790859527885913849e-02 3.569426015019416809e-02 2.869987487792968750e-01 -4.140077903866767883e-02 1.478721648454666138e-01 -2.051939815282821655e-01 -1.140252277255058289e-01 -2.504675686359405518e-01 6.084690988063812256e-02 8.092115819454193115e-02 5.752991419285535812e-03 1.028154715895652771e-01 1.203191801905632019e-01 -2.924667298793792725e-01 -1.403694897890090942e-01 -5.604102015495300293e-01 4.781863838434219360e-02 -1.541817337274551392e-01 -2.979919686913490295e-02 1.560056954622268677e-01 1.442235112190246582e-01 1.670339405536651611e-01 8.372533135116100311e-03 6.670713424682617188e-02 -1.495851427316665649e-01 -9.427722543478012085e-02
-2.381574213504791260e-01 9.538929909467697144e-03 9.080491960048675537e-02 -1.411052327603101730e-02 -3.810209408402442932e-02 8.152603358030319214e-02 2.245188504457473755e-02 1.480167638510465622e-02 -8.483729511499404907e-02 -2.809111773967742920e-01 9.394024312496185303e-02 2.395850839093327522e-03 6.759312003850936890e-02 -9.655636548995971680e-02 3.469664156436920166e-01 -3.541106358170509338e-02 6.887849420309066772e-02 -2.927210032939910889e-01 3.167238235473632812e-01 1.940721273422241211e-02 -2.270449399948120117e-01 -3.042950034141540527e-01 8.602856844663619995e-02 2.672433257102966309e-01 -2.033673822879791260e-01 -6.554799526929855347e-02 7.632183842360973358e-03 2.089087963104248047e-01 3.022022247314453125e-01 2.750647664070129395e-01 -1.327934116125106812e-01 8.597342669963836670e-02
2.075033448636531830e-02 -1.318375673145055771e-02 2.878453433513641357e-01 1.473145280033349991e-02 3.180261254310607910e-01 8.609093725681304932e-02 1.477391868829727173e-01 7.342319190502166748e-02 -1.846300959587097168e-01 1.001217439770698547e-01 4.671938717365264893e-02 -2.464115321636199951e-01 6.997612118721008301e-02 -2.281470000743865967e-01 1.458761394023895264e-01 -2.457259595394134521e-01 9.384322911500930786e-02 7.311005145311355591e-02 7.662816438823938370e-03 -9.835127741098403931e-02 -2.514113485813140869e-01 -2.424318790435791016e-01 -2.375986427068710327e-01 2.064424455165863037e-01 -2.922933101654052734e-01 -9.142264723777770996e-02 -3.616368770599365234e-02 1.440762728452682495e-02 1.840243041515350342e-01 1.939746290445327759e-01 2.735468447208404541e-01 -2.199256271123886108e-01
1.305344700813293457e-02 -1.053624302148818970e-01 3.274526000022888184e-01 -9.239061921834945679e-02 4.071475565433502197e-01 9.763001650571823120e-02 -2.441055476665496826e-01 2.772329188883304596e-02 1.003082841634750366e-01 6.658309698104858398e-02 -8.420372754335403442e-02 9.202583134174346924e-02 -1.634821146726608276e-01 2.522197067737579346e-01 2.850888073444366455e-01 8.878157287836074829e-02 2.847262024879455566e-01 3.705395162105560303e-01 8.507506549358367920e-02 -2.005351781845092773e-01 -5.997840315103530884e-02 -3.441236913204193115e-01 -9.063702821731567383e-02 9.295699000358581543e-02 2.646059170365333557e-02 -2.907589823007583618e-02 -8.223444968461990356e-02 -3.095632791519165039e-02 4.163097590208053589e-02 -2.824366092681884766e-03 1.076233908534049988e-01 -2.171829901635646820e-02
-1.942854225635528564e-01 -4.512298479676246643e-02 -1.363109350204467773e-01 8.540783077478408813e-02 1.166326031088829041e-01 -1.638058602111414075e-04 2.607452273368835449e-01 -4.936955496668815613e-02 1.408373862504959106e-01 2.426638752222061157e-01 8.338624238967895508e-02 -1.625013202428817749e-01 1.173902209848165512e-02 -1.036297902464866638e-01 4.322775639593601227e-03 7.138346135616302490e-02 4.375773295760154724e-02 3.523755371570587158e-01 2.942004799842834473e-01 -5.556529387831687927e-02 -2.927402257919311523e-01 -4.119630753993988037e-01 -1.999474912881851196e-01 9.005524218082427979e-02 -1.177355796098709106e-01 1.146168708801269531e-01 1.158521696925163269e-01 2.623662054538726807e-01 1.353965997695922852e-01 2.191503793001174927e-01 2.479052171111106873e-02 -1.636676341295242310e-01
1.010253578424453735e-01 2.315520644187927246e-01 -6.872154772281646729e-02 -3.025655634701251984e-02 5.410744622349739075e-02 1.833201050758361816e-01 8.269768208265304565e-02 1.459908485412597656e-01 4.156157076358795166e-01 1.534871160984039307e-01 1.027410179376602173e-01 -2.241294085979461670e-01 -9.024375677108764648e-02 -1.571662276983261108e-01 8.447642624378204346e-02 2.612306177616119385e-02 -1.014741286635398865e-01 1.163061521947383881e-02 6.639058887958526611e-02 3.002064861357212067e-02 -2.230803519487380981e-01 -6.185405850410461426e-01 4.390888661146163940e-02 2.713454701006412506e-02 -1.476513594388961792e-01 1.527544558048248291e-01 -1.620313338935375214e-02 2.048906236886978149e-01 1.585602313280105591e-01 2.988322079181671143e-02 -5.058933421969413757e-02 -3.702975437045097351e-02
4.190660640597343445e-02 -9.711702913045883179e-02 2.506010830402374268e-01 3.847294300794601440e-02 -9.321081638336181641e-02 1.618455201387405396e-01 5.287693440914154053e-02 -6.845758110284805298e-02 -2.720911614596843719e-02 -4.079690948128700256e-02 -2.184306979179382324e-01 -3.221395239233970642e-02 -8.184714242815971375e-03 -2.945268061012029648e-04 4.845833778381347656e-01 3.318331539630889893e-01 1.882307231426239014e-01 2.772420048713684082e-01 -2.185277407988905907e-03 -2.364543974399566650e-01 -5.154377967119216919e-02 -1.922325342893600464e-01 4.018099233508110046e-02 2.189651727676391602e-01 -6.110408157110214233e-02 1.639919579029083252e-01 -2.298318445682525635e-01 1.963896900415420532e-01 2.070170342922210693e-01 6.494629196822643280e-03 2.418641746044158936e-01 -7.221944630146026611e-02
8.390295505523681641e-02 -8.142884820699691772e-02 2.738956511020660400e-01 -8.067016303539276123e-02 3.777492344379425049e-01 1.909909248352050781e-01 -1.001134887337684631e-01 -2.366303093731403351e-02 -1.323585808277130127e-01 2.171574234962463379e-01 -9.660740941762924194e-02 3.026304244995117188e-01 6.273104995489120483e-02 2.124673575162887573e-01 1.924612224102020264e-01 -7.179288566112518311e-02 4.844510182738304138e-02 -4.948144406080245972e-02 1.198371723294258118e-01 -1.437264531850814819e-01 -2.645785212516784668e-01 -1.376000046730041504e-01 2.797166705131530762e-01 4.073297977447509766e-02 -3.268930613994598389e-01 4.358431324362754822e-02 -4.069589823484420776e-02 8.757361769676208496e-02 -2.815059572458267212e-02 1.527876108884811401e-01 -3.094443678855895996e-01 1.074951887130737305e-01
-1.429246515035629272e-01 1.609647721052169800e-01 8.933583274483680725e-03 -1.021373495459556580e-01 8.212780207395553589e-02 2.101330459117889404e-01 6.123201549053192139e-02 1.337130814790725708e-01 5.462784692645072937e-02 1.718583405017852783e-01 -2.121657729148864746e-01 -4.274939596652984619e-01 -7.040338963270187378e-02 -1.379476785659790039e-01 2.911585569381713867e-01 -2.018185406923294067e-01 2.536599710583686829e-02 -1.459656059741973877e-01 5.415466427803039551e-02 -3.637857139110565186e-01 -9.881230443716049194e-02 -6.328187137842178345e-02 -2.535866796970367432e-01 2.543184459209442139e-01 -4.295991361141204834e-02 9.161267429590225220e-02 -3.357560932636260986e-02 3.013056516647338867e-01 2.088125944137573242e-01 3.715875372290611267e-02 -1.164823994040489197e-01 1.300911977887153625e-02
7.937484979629516602e-02 1.610155850648880005e-01 -1.233598813414573669e-01 -1.212226226925849915e-01 2.344108074903488159e-01 1.141808927059173584e-01 -3.238330483436584473e-01 2.401431351900100708e-01 -1.155394390225410461e-01 1.496779620647430420e-01 4.486102610826492310e-02 -8.312089741230010986e-02 8.325593918561935425e-02 1.801507174968719482e-01 3.329817652702331543e-01 6.017450615763664246e-02 1.905723363161087036e-01 -6.338675320148468018e-02 -2.541323900222778320e-01 -2.258591502904891968e-01 5.206256732344627380e-02 -2.579017281532287598e-01 -4.095017910003662109e-02 6.150214001536369324e-02 3.980339970439672470e-03 2.261466085910797119e-01 -9.389445185661315918e-02 1.109808906912803650e-01 8.906834572553634644e-02 3.195462226867675781e-01 1.960459053516387939e-01 2.395793199539184570e-01
-2.164673358201980591e-01 -1.870030462741851807e-01 9.591192752122879028e-02 -7.486838102340698242e-02 3.216685354709625244e-01 -7.451002299785614014e-02 -5.474140122532844543e-02 2.327723801136016846e-01 -2.507005631923675537e-01 4.083832800388336182e-01 1.981690675020217896e-01 4.360892809927463531e-03 1.231817901134490967e-02 2.613324113190174103e-02 2.629786133766174316e-01 -1.169681251049041748e-01 1.976606994867324829e-01 1.543645560741424561e-01 9.782036393880844116e-02 5.232891812920570374e-02 -1.515382379293441772e-01 -2.850729227066040039e-01 -1.275171637535095215e-01 3.546004369854927063e-02 7.292205840349197388e-02 -8.153850585222244263e-02 -2.068500407040119171e-02 -4.780754074454307556e-02 1.925006955862045288e-01 3.098296821117401123e-01 1.680280417203903198e-01 1.079631447792053223e-01
-9.051999449729919434e-02 -2.312507033348083496e-01 -1.763588935136795044e-01 1.090556755661964417e-01 2.398305237293243408e-01 5.759328231215476990e-02 -1.787555068731307983e-01 2.498755007982254028e-01 2.314746528863906860e-01 1.505862325429916382e-01 -2.050431445240974426e-02 2.231444045901298523e-02 -1.694347336888313293e-02 -3.729692474007606506e-02 2.423151880502700806e-01 1.647366881370544434e-01 1.969230622053146362e-01 5.702687054872512817e-02 -1.590955704450607300e-01 -1.699740141630172729e-01 -1.090106368064880371e-01 -4.933012425899505615e-01 -1.413895636796951294e-01 -1.523359864950180054e-01 -2.570542693138122559e-01 9.604134410619735718e-02 -1.384042799472808838e-01 3.334261104464530945e-02 -6.105629727244377136e-02 2.372150272130966187e-01 1.492380499839782715e-01 5.384721606969833374e-02
1.848347932100296021e-01 3.523737564682960510e-02 2.112448364496231079e-01 -1.485954970121383667e-01 2.687311768531799316e-01 3.165158629417419434e-01 -3.547516763210296631e-01 2.788813039660453796e-02 4.513949900865554810e-02 1.519767846912145615e-02 -7.649229839444160461e-03 3.749048337340354919e-02 -2.832862176001071930e-02 -9.314446710050106049e-03 -2.047981368377804756e-03 -3.495780378580093384e-02 -2.332004457712173462e-01 1.239379793405532837e-01 2.247117832303047180e-02 -3.565331101417541504e-01 -1.804910749197006226e-01 -2.414014637470245361e-01 -1.099971085786819458e-01 1.233390644192695618e-01 6.452212482690811157e-02 -4.181746020913124084e-02 -9.352355450391769409e-02 2.702931761741638184e-01 -2.452574790368089452e-06 2.307120263576507568e-01 3.618805110454559326e-01 -7.474054396152496338e-02
3.348145633935928345e-02 8.503241837024688721e-02 8.609808981418609619e-03 -1.006630882620811462e-01 1.886317282915115356e-01 2.379186302423477173e-01 1.318117231130599976e-01 7.955777645111083984e-02 4.679096862673759460e-02 1.947676092386245728e-01 -1.163009554147720337e-01 -1.258084643632173538e-02 1.224787160754203796e-01 -1.289072036743164062e-01 1.409162133932113647e-01 2.142444103956222534e-01 2.166831344366073608e-01 3.358717560768127441e-01 -2.324944287538528442e-01 -9.992495179176330566e-02 -3.668832480907440186e-01 -1.514439135789871216e-01 1.812433004379272461e-01 1.410499960184097290e-01 -6.801480054855346680e-02 2.825005352497100830e-01 1.806144714355468750e-01 2.443774491548538208e-01 1.898733824491500854e-01 1.692429184913635254e-01 -6.189280003309249878e-02 -1.870379000902175903e-01
9.177855402231216431e-02 2.884805500507354736e-01 6.047296151518821716e-02 -3.824914991855621338e-02 1.772357672452926636e-01 8.826059848070144653e-02 -1.303543150424957275e-01 1.346307247877120972e-01 -1.392458677291870117e-01 4.360697045922279358e-02 -1.462203860282897949e-01 5.916923657059669495e-02 -1.795450896024703979e-01 -8.197274059057235718e-02 -1.065508276224136353e-01 1.805352419614791870e-02 -2.245593816041946411e-01 1.912329643964767456e-01 -1.643826961517333984e-01 -2.063406854867935181e-01 -1.841129958629608154e-01 -4.715939164161682129e-01 -4.559905454516410828e-02 3.157914876937866211e-01 -1.822136901319026947e-02 6.161896884441375732e-02 2.210154011845588684e-02 2.422312647104263306e-01 2.831223011016845703e-01 7.707013934850692749e-02 1.943730264902114868e-01 -1.738931834697723389e-01
9.943933039903640747e-02 1.144269555807113647e-01 3.515145555138587952e-02 -8.321337401866912842e-03 4.450597986578941345e-02 4.022406041622161865e-01 -4.074073582887649536e-02 7.093714922666549683e-02 5.895562097430229187e-02 1.715700626373291016e-01 -1.019066646695137024e-01 -2.444601207971572876e-01 -2.474311143159866333e-01 -6.127716228365898132e-02 1.658012568950653076e-01 2.924780845642089844e-01 5.262083560228347778e-02 1.915292590856552124e-01 -5.349804088473320007e-02 -2.903442680835723877e-01 -4.488988593220710754e-02 -1.097667813301086426e-01 -2.878163754940032959e-01 3.600531816482543945e-01 -1.683344691991806030e-01 -1.605719327926635742e-01 -4.955452308058738708e-02 2.157719582319259644e-01 1.638492345809936523e-01 1.911403983831405640e-01 -1.523532997816801071e-02 6.537531316280364990e-02
-1.304689198732376099e-01 6.372073292732238770e-02 -2.906980514526367188e-01 -3.571630120277404785e-01 1.582688242197036743e-01 1.335479021072387695e-01 -1.010428443551063538e-01 -6.280300766229629517e-02 -1.798282712697982788e-01 1.195893660187721252e-01 2.192046791315078735e-01 1.754644885659217834e-02 -3.223262429237365723e-01 -2.087769806385040283e-01 1.259051412343978882e-01 -1.015045344829559326e-01 7.889060676097869873e-02 3.537364304065704346e-01 2.980121783912181854e-02 -2.373852282762527466e-01 -1.346809267997741699e-01 -2.112304866313934326e-01 1.703881770372390747e-01 -6.095366552472114563e-02 2.849824493750929832e-03 4.321626573801040649e-02 2.028535455465316772e-01 2.859309017658233643e-01 1.588677316904067993e-01 4.624582454562187195e-02 4.180244356393814087e-02 5.628727376461029053e-02
3.751991316676139832e-02 -1.115008816123008728e-01 1.239516884088516235e-01 -1.495639979839324951e-01 1.436772644519805908e-01 -1.262578815221786499e-01 -4.821865260601043701e-02 1.771830575307831168e-04 -9.982864558696746826e-02 2.202448993921279907e-02 5.294845998287200928e-02 3.463838482275605202e-03 -6.771970074623823166e-03 4.661599919199943542e-02 5.273704230785369873e-02 -4.064906537532806396e-01 2.976727858185768127e-02 1.248523741960525513e-01 5.341434851288795471e-03 -2.623980045318603516e-01 -2.007907330989837646e-01 -4.830355346202850342e-01 8.283726871013641357e-02 -1.031884327530860901e-01 -1.572769433259963989e-01 8.345537632703781128e-02 -2.332739904522895813e-02 3.564217686653137207e-01 -1.169406548142433167e-01 1.373343616724014282e-01 -3.275907039642333984e-01 2.244493663311004639e-01
1.094057336449623108e-01 1.070747897028923035e-01 1.633505821228027344e-01 1.651728749275207520e-01 2.052664607763290405e-01 3.124551773071289062e-01 -9.103116393089294434e-02 1.409165114164352417e-01 -2.678871899843215942e-02 1.770525425672531128e-01 -3.384444415569305420e-01 -3.656537458300590515e-02 -3.866607695817947388e-02 4.744160920381546021e-02 1.890022754669189453e-01 2.767173945903778076e-02 2.682786062359809875e-02 8.078043907880783081e-02 9.533755481243133545e-02 -3.766327500343322754e-01 -2.653218507766723633e-01 -4.108961299061775208e-02 1.751715838909149170e-01 5.770461261272430420e-02 -9.571826457977294922e-02 3.128280639648437500e-01 1.482933014631271362e-01 1.740760356187820435e-01 2.994823735207319260e-03 -2.927131950855255127e-01 -1.641002148389816284e-01 1.740446090698242188e-01
6.929562240839004517e-02 -1.378665268421173096e-01 3.336229324340820312e-01 -3.706653043627738953e-02 3.512257337570190430e-01 1.523257791996002197e-01 1.752067208290100098e-01 4.341742023825645447e-02 -6.726633757352828979e-03 1.013740375638008118e-01 -4.566407948732376099e-02 -3.437821865081787109e-01 1.089422553777694702e-01 -2.182006686925888062e-01 1.893557012081146240e-01 -2.466199249029159546e-01 -1.493314653635025024e-01 3.903299942612648010e-02 1.218750774860382080e-01 7.787498831748962402e-02 -6.224180012941360474e-02 -3.424449563026428223e-01 6.600239127874374390e-02 1.334708780050277710e-01 4.478112235665321350e-02 6.332044303417205811e-02 3.700901940464973450e-02 1.066652536392211914e-01 1.508547067642211914e-01 2.536455988883972168e-01 -2.711955010890960693e-01 1.736674159765243530e-01
-2.036465108394622803e-01 -6.301229447126388550e-02 1.070585474371910095e-01 3.556717932224273682e-02 5.335717797279357910e-01 -6.995008140802383423e-02 -5.098412558436393738e-02 1.631903350353240967e-01 -1.140850335359573364e-01 1.517545133829116821e-01 -7.105313986539840698e-02 7.441385835409164429e-02 -1.410994976758956909e-01 -1.614436358213424683e-01 2.056374102830886841e-01 -1.855835318565368652e-01 1.399108022451400757e-01 1.375161260366439819e-01 9.611877053976058960e-02 -1.075531765818595886e-01 1.259521208703517914e-02 -2.782727479934692383e-01 1.553501337766647339e-01 9.918446838855743408e-02 4.556906968355178833e-02 -1.817991137504577637e-01 1.017384347505867481e-03 1.754291653633117676e-01 6.861351430416107178e-02 4.142542555928230286e-02 1.375707536935806274e-01 4.376819133758544922e-01
-2.330581098794937134e-01 1.885729841887950897e-02 6.281501054763793945e-02 -2.100895345211029053e-01 -1.421825736761093140e-01 3.910695612430572510e-01 -1.973650753498077393e-01 -2.066808789968490601e-01 7.666998356580734253e-02 1.845849752426147461e-01 7.028228789567947388e-02 -3.937587887048721313e-02 -1.188367977738380432e-01 4.688748344779014587e-02 -1.920893229544162750e-02 2.563028633594512939e-01 1.047715619206428528e-01 1.762617230415344238e-01 -8.870179951190948486e-02 -1.199483592063188553e-02 -3.027822971343994141e-01 -2.833505570888519287e-01 1.898731589317321777e-01 3.346476852893829346e-01 -8.378726989030838013e-02 -5.581663176417350769e-02 1.834051012992858887e-01 1.604991108179092407e-01 2.300008386373519897e-01 1.000490486621856689e-01 6.234196946024894714e-02 8.491514623165130615e-02
-1.474514007568359375e-01 -1.787967085838317871e-01 -2.351677268743515015e-01 -1.924957148730754852e-03 -6.078068539500236511e-02 1.795509755611419678e-01 -6.075756624341011047e-02 2.288045883178710938e-01 1.397455483675003052e-01 1.204191073775291443e-01 1.328773051500320435e-01 4.503046348690986633e-02 -2.542482689023017883e-02 4.233608767390251160e-02 1.642111241817474365e-01 -7.930139452219009399e-02 -7.639530301094055176e-02 1.589292883872985840e-01 3.925240412354469299e-02 -3.785041272640228271e-01 -2.553256452083587646e-01 -3.622297942638397217e-01 -8.385243266820907593e-02 2.533119916915893555e-01 -6.465666741132736206e-02 -1.859014630317687988e-01 -9.952874481678009033e-02 2.106317430734634399e-01 2.174933552742004395e-01 1.528338640928268433e-01 -9.300072491168975830e-02 -3.062304556369781494e-01
9.554934687912464142e-03 4.932468757033348083e-02 1.445668786764144897e-01 -2.508559226989746094e-01 -1.486477702856063843e-01 6.818571686744689941e-02 -3.068695366382598877e-01 7.049632072448730469e-02 1.760063469409942627e-01 -3.849129751324653625e-02 3.616792336106300354e-02 -1.577251255512237549e-01 7.630684971809387207e-02 -6.763089448213577271e-02 3.020966053009033203e-01 3.557951189577579498e-03 -1.532073467969894409e-01 1.378114521503448486e-01 -3.974360227584838867e-02 -3.595551252365112305e-01 -2.708739042282104492e-01 -2.795555591583251953e-01 7.163911312818527222e-02 2.047825604677200317e-02 -2.223436385393142700e-01 -3.294840753078460693e-01 4.734447970986366272e-02 2.478597164154052734e-01 -8.956414461135864258e-02 1.839309632778167725e-01 1.461962908506393433e-01 1.102224737405776978e-01
1.865302473306655884e-01 -2.222438752651214600e-01 -5.479227006435394287e-02 -1.270755082368850708e-01 2.153863310813903809e-01 1.973528116941452026e-01 -1.330470442771911621e-01 -3.803152218461036682e-02 -2.038577347993850708e-01 -9.827917069196701050e-02 -5.161692388355731964e-03 -2.512755095958709717e-01 2.328213155269622803e-01 -2.171588242053985596e-01 2.128860205411911011e-01 -1.729556918144226074e-02 6.536277383565902710e-02 6.132921203970909119e-02 4.710293561220169067e-02 -4.582358598709106445e-01 -4.407710731029510498e-01 -4.653873294591903687e-02 -7.303960621356964111e-02 -5.733451619744300842e-02 -9.411450475454330444e-03 5.768395960330963135e-02 1.932140737771987915e-01 2.027127742767333984e-01 1.363800764083862305e-01 6.375203281641006470e-02 1.624038070440292358e-02 -2.725979126989841461e-02
-1.097749769687652588e-01 -4.706799611449241638e-02 1.649518869817256927e-02 -3.381788432598114014e-01 2.160923480987548828e-01 2.133165150880813599e-01 -1.472633779048919678e-01 2.351731210947036743e-01 -1.217291653156280518e-01 -5.679593607783317566e-02 1.490145027637481689e-01 -1.641794890165328979e-01 1.141576841473579407e-01 -2.103362828493118286e-01 3.610761165618896484e-01 -5.656675994396209717e-02 2.203723192214965820e-01 3.157708048820495605e-01 -6.765691190958023071e-02 -2.000232785940170288e-01 2.388578206300735474e-01 -3.028115630149841309e-01 -4.428537189960479736e-02 -8.946184068918228149e-02 2.128650248050689697e-02 -2.661072649061679840e-02 -1.038366705179214478e-01 1.450837403535842896e-01 1.459641661494970322e-02 2.040977776050567627e-01 -1.533613912761211395e-02 -1.310726106166839600e-01
2.958572702482342720e-03 1.161564737558364868e-01 3.562311232089996338e-01 6.155639514327049255e-02 9.171082079410552979e-02 3.353988826274871826e-01 1.262499690055847168e-01 1.184155195951461792e-01 -2.294157445430755615e-01 2.374017238616943359e-01 -1.531303673982620239e-01 -2.052271664142608643e-01 -2.481792680919170380e-02 1.094309389591217041e-01 8.385267853736877441e-02 -1.379252523183822632e-01 3.650691211223602295e-01 -7.825171947479248047e-02 1.659444570541381836e-01 -9.580544382333755493e-02 -2.595302462577819824e-01 -8.204197883605957031e-02 -8.441654592752456665e-02 1.384522318840026855e-01 -2.218479476869106293e-02 5.701839923858642578e-02 8.546205610036849976e-02 3.753897845745086670e-01 8.360805362462997437e-02 -1.790779232978820801e-01 1.435594558715820312e-01 6.008685007691383362e-02
9.603349119424819946e-02 -2.194295525550842285e-01 -2.270222827792167664e-02 -1.680855304002761841e-01 2.648532092571258545e-01 3.047926425933837891e-01 -3.177870810031890869e-01 -3.406181186437606812e-02 -1.662853807210922241e-01 1.804626733064651489e-02 -1.451690196990966797e-01 1.194981262087821960e-01 -1.007249578833580017e-01 2.228146046400070190e-01 5.570673570036888123e-02 1.708737313747406006e-01 1.679594367742538452e-01 -1.354682445526123047e-01 1.810425072908401489e-01 -1.462979614734649658e-02 -2.500196993350982666e-01 -7.295576483011245728e-02 1.731079667806625366e-01 2.531527280807495117e-01 -1.759146600961685181e-01 -1.747190393507480621e-02 5.835898593068122864e-02 2.165420502424240112e-01 9.756345301866531372e-02 3.019066751003265381e-01 -2.075937837362289429e-01 1.627750694751739502e-01
1.539585441350936890e-01 3.822959959506988525e-02 -4.916010051965713501e-02 7.740297913551330566e-02 2.658005356788635254e-01 2.063862383365631104e-01 2.209505625069141388e-02 6.509546190500259399e-02 1.024131476879119873e-01 2.071299850940704346e-01 -2.143013477325439453e-01 -1.228274181485176086e-01 -8.584417402744293213e-02 -3.108220398426055908e-01 5.097241401672363281e-01 9.682275354862213135e-02 8.331493288278579712e-02 4.441110789775848389e-02 -2.171255052089691162e-01 -2.194413989782333374e-01 -1.483918428421020508e-01 -1.537285149097442627e-01 -1.485353857278823853e-01 2.641024589538574219e-01 -1.351116448640823364e-01 -1.224222555756568909e-01 2.398525774478912354e-01 -3.199382871389389038e-02 1.263997405767440796e-01 -3.739260882139205933e-02 7.071224600076675415e-02 -7.094405591487884521e-02
-1.324151158332824707e-01 -3.233050405979156494e-01 -4.631206393241882324e-02 7.118827104568481445e-02 1.604509651660919189e-01 2.263106703758239746e-01 -2.385284453630447388e-01 1.030350029468536377e-01 1.721916794776916504e-01 5.755157396197319031e-02 -1.109190843999385834e-02 2.108727395534515381e-02 -1.718655526638031006e-01 8.049133419990539551e-02 5.231324210762977600e-02 -1.836037635803222656e-01 1.079536508768796921e-03 1.246568784117698669e-01 2.068491280078887939e-01 -4.834807813167572021e-01 1.043631359934806824e-01 -1.261454373598098755e-01 -2.436318621039390564e-02 1.553416848182678223e-01 -1.002895608544349670e-01 3.563300520181655884e-02 2.538874186575412750e-02 2.992628514766693115e-01 2.227250933647155762e-01 1.307788789272308350e-01 3.090536594390869141e-01 -1.135650947690010071e-01
2.246233373880386353e-01 -6.341274082660675049e-02 3.407543599605560303e-01 -1.197991520166397095e-01 8.830104768276214600e-02 1.231501176953315735e-01 -2.319018095731735229e-01 1.376948505640029907e-01 1.491154581308364868e-01 3.596952259540557861e-01 -3.570480346679687500e-01 8.462635427713394165e-02 -3.543258085846900940e-02 9.649798274040222168e-02 2.609770298004150391e-01 -5.685145966708660126e-03 2.417902648448944092e-01 1.511037796735763550e-01 3.620904088020324707e-01 -9.000400453805923462e-02 -1.267327815294265747e-01 -2.319094687700271606e-01 2.062088847160339355e-01 6.577650457620620728e-02 -2.346740476787090302e-02 4.845894500613212585e-02 6.694132089614868164e-02 5.731065943837165833e-02 2.364956401288509369e-02 5.199192091822624207e-02 5.613544955849647522e-02 -1.056760549545288086e-02
9.383378922939300537e-02 -1.088966652750968933e-01 1.379005461931228638e-01 -2.399618923664093018e-02 2.291904091835021973e-01 6.347857415676116943e-02 1.094584390521049500e-01 -1.042392179369926453e-01 -1.389319747686386108e-01 2.170062810182571411e-01 1.411952972412109375e-01 -4.395453259348869324e-02 -1.943664103746414185e-01 -1.487267911434173584e-01 3.088180124759674072e-01 -3.322460949420928955e-01 -2.282394841313362122e-02 6.257421523332595825e-02 1.269269585609436035e-01 -8.158724009990692139e-02 7.684355601668357849e-03 -3.861122727394104004e-01 3.223063349723815918e-01 -2.036699093878269196e-02 6.983759254217147827e-02 -2.453434318304061890e-01 -3.405814990401268005e-02 3.943174332380294800e-02 1.599572151899337769e-01 2.225566953420639038e-01 -2.973494827747344971e-01 1.202590763568878174e-01
-8.592253178358078003e-02 -2.312925010919570923e-01 6.819457560777664185e-02 -9.969860315322875977e-02 1.565702706575393677e-01 -8.657643198966979980e-02 -6.573053449392318726e-02 3.649128377437591553e-01 -2.472717165946960449e-01 -7.583567500114440918e-02 1.274099647998809814e-01 1.056383550167083740e-01 1.697005145251750946e-02 1.619211137294769287e-01 1.948468536138534546e-01 -5.865693837404251099e-02 2.401080429553985596e-01 6.399394571781158447e-02 1.731687188148498535e-01 -4.429059922695159912e-01 -2.248834669589996338e-01 -1.244217157363891602e-01 2.703031003475189209e-01 -1.529168188571929932e-01 -5.475664883852005005e-02 1.138118207454681396e-01 1.378221064805984497e-01 1.090732961893081665e-01 7.193973660469055176e-02 2.654996514320373535e-01 6.099165603518486023e-02 -1.273184269666671753e-01
6.914094556123018265e-03 -2.476885169744491577e-01 1.660127937793731689e-02 5.677673593163490295e-02 2.420192509889602661e-01 5.919639766216278076e-02 1.289496272802352905e-01 1.140081733465194702e-01 -3.615582361817359924e-02 -8.205292746424674988e-03 9.292770922183990479e-02 -9.537179023027420044e-02 -1.186768338084220886e-01 5.022507905960083008e-02 -1.119943261146545410e-01 7.041602581739425659e-02 -2.160783670842647552e-02 -1.344622522592544556e-01 4.160255789756774902e-01 -4.722745418548583984e-01 -2.819153480231761932e-02 -2.976714074611663818e-01 -3.582769259810447693e-02 1.405155360698699951e-01 -1.871017217636108398e-01 1.107417047023773193e-01 -1.467114239931106567e-01 1.428832858800888062e-01 8.467008918523788452e-02 3.580243885517120361e-02 2.556654214859008789e-01 3.194701373577117920e-01
-2.865295112133026123e-01 -1.867958456277847290e-01 -7.984247803688049316e-02 -8.132288604974746704e-02 2.382764071226119995e-01 2.971223890781402588e-01 6.628516316413879395e-02 -1.500408947467803955e-01 9.927050024271011353e-02 -1.307292729616165161e-01 2.408188208937644958e-02 -1.303320229053497314e-01 -8.395241200923919678e-02 2.102681398391723633e-01 7.235854864120483398e-02 -1.931671500205993652e-01 8.824380487203598022e-02 -9.731683135032653809e-02 1.804779767990112305e-01 -1.970067173242568970e-01 -1.798269450664520264e-01 -3.497714996337890625e-01 1.307830810546875000e-01 3.881404176354408264e-02 -1.681262999773025513e-01 -3.467579558491706848e-02 4.535623490810394287e-01 -4.326512292027473450e-02 -4.117516055703163147e-02 1.803891956806182861e-01 -1.523914784193038940e-01 5.733345821499824524e-02
3.402801230549812317e-02 1.832140684127807617e-01 3.355640470981597900e-01 -2.093665748834609985e-01 1.193183287978172302e-01 -1.072204336524009705e-01 7.170525938272476196e-02 1.901517808437347412e-01 2.865270376205444336e-01 -8.940532803535461426e-02 2.788076549768447876e-02 -3.362771496176719666e-02 1.494066324084997177e-02 -2.332331538200378418e-01 1.817955076694488525e-01 -2.470142208039760590e-02 9.641854465007781982e-02 -7.213605940341949463e-02 -9.489502757787704468e-02 -1.806742995977401733e-01 -6.752265989780426025e-02 -5.083523988723754883e-01 2.276843935251235962e-01 1.773157864809036255e-01 2.126518078148365021e-02 1.839472651481628418e-01 1.516304314136505127e-01 2.341991215944290161e-01 8.525351434946060181e-02 7.688873261213302612e-02 3.405690426006913185e-03 -1.838270574808120728e-01
-2.675615437328815460e-02 1.660711169242858887e-01 2.278046868741512299e-02 -5.118392780423164368e-02 7.789088040590286255e-02 1.806543469429016113e-01 -2.418478876352310181e-01 7.470631599426269531e-02 -1.091642305254936218e-01 -8.107638359069824219e-02 -1.003315951675176620e-02 -2.855382561683654785e-01 -2.160560525953769684e-02 1.595941185951232910e-01 2.922675907611846924e-01 -2.013686150312423706e-01 3.345119655132293701e-01 9.852366149425506592e-02 4.169768095016479492e-01 -3.375167250633239746e-01 8.988044410943984985e-02 -2.118878066539764404e-01 -4.910207912325859070e-02 7.281826436519622803e-02 5.147626623511314392e-02 -1.241553649306297302e-01 -1.366570740938186646e-01 2.796289324760437012e-01 1.052190810441970825e-01 5.091982707381248474e-02 6.381932646036148071e-02 -1.049384102225303650e-01
-6.236653774976730347e-03 8.077422529458999634e-02 -3.437826037406921387e-02 2.095034718513488770e-02 -9.154483675956726074e-02 2.794195711612701416e-01 -1.929197311401367188e-01 -5.252369865775108337e-02 -2.491517923772335052e-02 -1.404406726360321045e-01 -2.243278026580810547e-01 -2.546061575412750244e-01 -1.802421808242797852e-01 2.250957041978836060e-01 6.260765343904495239e-02 -1.138772591948509216e-01 -5.808369722217321396e-03 1.337953358888626099e-01 2.535798251628875732e-01 -2.737907171249389648e-01 -2.049385458230972290e-01 -3.365059494972229004e-01 2.653993666172027588e-02 1.671075820922851562e-01 2.707063034176826477e-02 -1.870092898607254028e-01 1.037049517035484314e-01 1.143634691834449768e-01 3.873976469039916992e-01 1.856106072664260864e-01 1.473037004470825195e-01 -1.517189741134643555e-01
-3.269666433334350586e-01 5.314406752586364746e-02 5.843008402734994888e-03 -3.574970364570617676e-01 4.229256510734558105e-01 3.371553421020507812e-01 9.493665397167205811e-02 -8.131421357393264771e-02 9.005720913410186768e-02 -2.928616479039192200e-02 1.693596988916397095e-01 -5.855570733547210693e-02 -1.211826875805854797e-01 -1.396775245666503906e-01 1.373908519744873047e-01 7.807210087776184082e-02 -6.255667656660079956e-02 -1.928495317697525024e-01 3.033896349370479584e-02 -2.493826597929000854e-01 -7.223482429981231689e-02 -2.196487337350845337e-01 1.728479415178298950e-01 -2.444899529218673706e-01 1.240924373269081116e-01 5.654295161366462708e-02 7.777665555477142334e-02 1.957463473081588745e-01 5.256335064768791199e-02 5.904614180326461792e-02 -1.755528450012207031e-01 8.159525692462921143e-02
3.479027748107910156e-02 5.606193840503692627e-02 1.610518991947174072e-01 1.694622337818145752e-01 2.506508827209472656e-01 2.063566744327545166e-01 -2.175211161375045776e-01 1.249671950936317444e-01 -2.979777753353118896e-02 2.698158472776412964e-02 5.244329944252967834e-02 1.093975603580474854e-01 -1.454000920057296753e-01 -9.057225286960601807e-02 8.194854855537414551e-02 -9.144715149886906147e-04 3.324168920516967773e-01 2.940250933170318604e-02 1.553481370210647583e-01 -2.252663671970367432e-01 -5.197322927415370941e-03 -9.061762690544128418e-02 -1.514144390821456909e-01 3.615519404411315918e-01 -4.383840858936309814e-01 -2.600733041763305664e-01 1.027285158634185791e-01 1.276257932186126709e-01 1.503514200448989868e-01 2.053280025720596313e-01 -1.437098979949951172e-01 -7.017611991614103317e-03
-5.140950530767440796e-02 -2.815274596214294434e-01 6.038241088390350342e-02 -7.278372347354888916e-02 2.790974080562591553e-01 3.370326384902000427e-02 -1.703485846519470215e-01 1.470059007406234741e-01 5.559872835874557495e-02 2.166850715875625610e-01 -8.614368736743927002e-02 2.162656784057617188e-01 -1.301036495715379715e-02 7.625807821750640869e-02 2.655251026153564453e-01 1.567816585302352905e-01 2.163646072149276733e-01 3.276309669017791748e-01 2.690364122390747070e-01 -2.695898115634918213e-01 -2.199875116348266602e-01 -3.665495812892913818e-01 1.161646097898483276e-02 -1.077656075358390808e-02 1.996874064207077026e-01 -1.098949536681175232e-01 -5.835654586553573608e-02 -4.570265486836433411e-02 1.343140378594398499e-02 5.034702271223068237e-02 1.374520957469940186e-01 -1.136566698551177979e-01
1.321796774864196777e-01 -7.588014751672744751e-02 3.420888185501098633e-01 -1.996749341487884521e-01 2.901954948902130127e-01 1.055304855108261108e-01 2.071375250816345215e-01 -1.910787969827651978e-01 -9.455252438783645630e-02 1.011288687586784363e-01 -6.798794120550155640e-02 -1.976737380027770996e-01 -5.438935011625289917e-03 -4.117091000080108643e-02 2.895177900791168213e-01 -1.392634063959121704e-01 -9.685008227825164795e-02 1.231821253895759583e-01 1.215900853276252747e-01 1.133607234805822372e-02 -1.256080716848373413e-01 -2.324115782976150513e-01 2.962297797203063965e-01 2.039184570312500000e-01 -4.444870725274085999e-02 -4.262362420558929443e-02 -1.064375638961791992e-01 1.846303641796112061e-01 6.625250726938247681e-02 2.621943056583404541e-01 -2.473918199539184570e-01 2.348685562610626221e-01
1.799761690199375153e-02 -1.748222708702087402e-01 6.805135309696197510e-02 -1.909558922052383423e-01 2.490453273057937622e-01 1.490710675716400146e-01 6.534539908170700073e-02 5.996060557663440704e-03 1.884954571723937988e-01 1.034271940588951111e-01 9.955383092164993286e-02 -2.770566046237945557e-01 -2.217518985271453857e-01 -2.508258819580078125e-01 -9.083420783281326294e-02 1.527501344680786133e-01 2.096267975866794586e-02 1.799707263708114624e-01 -4.528683796525001526e-02 -8.861477673053741455e-02 -3.695491552352905273e-01 -3.148172497749328613e-01 2.817561030387878418e-01 6.018887832760810852e-02 -1.713147014379501343e-01 9.986534714698791504e-03 -9.213412553071975708e-02 1.442902535200119019e-01 4.393171519041061401e-02 2.321933805942535400e-01 1.796409338712692261e-01 -2.336809784173965454e-01
1.574204536154866219e-03 1.069300845265388489e-01 1.750460267066955566e-01 -3.923977911472320557e-02 3.860494121909141541e-02 3.337307274341583252e-01 -4.444710537791252136e-02 1.454186737537384033e-01 -1.852472126483917236e-01 -5.316969472914934158e-04 -8.801565319299697876e-02 -2.574139833450317383e-01 -2.876052819192409515e-02 -2.688569724559783936e-01 4.078721404075622559e-01 4.629729688167572021e-02 2.841175794601440430e-01 2.581868469715118408e-01 9.501680731773376465e-02 1.582972472533583641e-03 9.629282355308532715e-02 -2.398445755243301392e-01 -1.504460275173187256e-01 1.520644426345825195e-01 -1.546534001827239990e-01 -1.908773183822631836e-01 2.558880448341369629e-01 1.647413223981857300e-01 1.295472532510757446e-01 6.049349159002304077e-02 1.087148413062095642e-01 1.274896711111068726e-01
-8.781202137470245361e-02 3.187992572784423828e-01 2.594307363033294678e-01 3.811281919479370117e-02 7.319807261228561401e-02 3.059667348861694336e-01 1.211104542016983032e-01 -2.621334977447986603e-02 -2.129536271095275879e-01 -7.468358427286148071e-02 -3.302659392356872559e-01 7.202043198049068451e-03 1.200435683131217957e-01 -7.375272363424301147e-02 2.528365850448608398e-01 5.214244499802589417e-02 2.312357127666473389e-01 1.099771186709403992e-01 7.478462159633636475e-02 -1.724400222301483154e-01 -1.213361173868179321e-01 -2.538039982318878174e-01 -7.579057663679122925e-02 1.263685226440429688e-01 -5.854822695255279541e-02 -2.578181326389312744e-01 1.970654278993606567e-01 2.781015634536743164e-01 2.151210978627204895e-02 2.371802628040313721e-01 4.571307450532913208e-02 1.199817508459091187e-01
-1.927460283041000366e-01 -1.130254417657852173e-01 -2.600720711052417755e-02 -1.122554391622543335e-01 2.961558103561401367e-01 2.267709374427795410e-01 -2.342801541090011597e-01 8.514297194778919220e-03 6.639389693737030029e-02 -5.134287476539611816e-02 -1.456301752477884293e-02 -1.356980055570602417e-01 2.473938092589378357e-02 1.579460203647613525e-01 -3.382934024557471275e-03 -9.405668079853057861e-02 2.267749458551406860e-01 8.939967304468154907e-02 2.337936460971832275e-01 -1.737920343875885010e-01 -2.736487388610839844e-01 -1.951161473989486694e-01 1.702916771173477173e-01 2.351762354373931885e-01 -2.617334127426147461e-01 -1.472612619400024414e-01 1.654756516218185425e-01 -7.446288317441940308e-02 -1.587562635540962219e-02 4.448765516281127930e-01 -7.267837971448898315e-02 1.204424649477005005e-01
6.635714322328567505e-02 -3.028660416603088379e-01 -4.413167387247085571e-02 1.012201532721519470e-01 3.238548934459686279e-01 1.654881983995437622e-02 -2.032744586467742920e-01 3.213590681552886963e-01 1.572422087192535400e-01 -7.012206315994262695e-02 -2.714100778102874756e-01 -6.789668649435043335e-02 -4.144925996661186218e-02 -9.198965504765510559e-03 3.381303548812866211e-01 1.045421659946441650e-01 -1.712767221033573151e-02 1.802620142698287964e-01 5.411749705672264099e-02 -2.568002939224243164e-01 -1.849478930234909058e-01 -2.939842641353607178e-01 -1.340121179819107056e-01 -6.142620369791984558e-02 -5.169975012540817261e-02 3.097309768199920654e-01 1.430806890130043030e-02 1.178143694996833801e-01 7.149454951286315918e-02 -1.248525232076644897e-01 9.466651827096939087e-03 1.715821027755737305e-01
1.249782145023345947e-01 -1.639398336410522461e-01 6.968373060226440430e-02 -2.522799745202064514e-02 3.318835794925689697e-01 -7.318460848182439804e-03 -7.879400998353958130e-02 2.770319283008575439e-01 -6.463102996349334717e-03 3.637438714504241943e-01 1.243368897121399641e-04 1.294445991516113281e-01 -6.610827147960662842e-02 7.778688520193099976e-02 1.998994201421737671e-01 1.330230534076690674e-01 1.746126860380172729e-01 1.720867753028869629e-01 3.145357370376586914e-01 -2.482462823390960693e-01 -2.383815348148345947e-01 -3.725029528141021729e-01 -1.175576373934745789e-01 2.420582575723528862e-03 1.233420297503471375e-01 -1.369048953056335449e-01 -2.221921272575855255e-02 -3.551840409636497498e-02 -2.860255911946296692e-02 -1.742945164442062378e-01 2.114041596651077271e-01 1.034916960634291172e-03
2.894400954246520996e-01 -1.072107255458831787e-01 1.646023988723754883e-02 -1.598528921604156494e-01 2.162911295890808105e-01 3.469028472900390625e-01 -1.040769964456558228e-01 -7.830014452338218689e-03 1.941322237253189087e-01 8.784784376621246338e-02 1.683836616575717926e-02 -1.185235977172851562e-01 2.018500864505767822e-01 3.474097698926925659e-02 1.792338937520980835e-01 6.403313577175140381e-02 6.703773140907287598e-02 -3.252892941236495972e-02 -2.398552447557449341e-01 -4.433227777481079102e-01 -2.868071496486663818e-01 -2.564717829227447510e-01 -1.995313465595245361e-01 2.398743294179439545e-02 1.989732123911380768e-02 1.856911629438400269e-01 -1.120389029383659363e-01 1.537341326475143433e-01 -1.455888748168945312e-01 9.916973859071731567e-02 1.106692180037498474e-01 -2.436859160661697388e-02
-1.826624125242233276e-01 3.811822086572647095e-02 1.156128719449043274e-01 -5.011416226625442505e-02 1.901786178350448608e-01 3.333192765712738037e-01 4.760743677616119385e-02 -1.542756408452987671e-01 -1.578332334756851196e-01 -1.357381492853164673e-01 -2.624715864658355713e-02 -2.028308808803558350e-01 -4.324090853333473206e-02 1.734266132116317749e-01 2.634999454021453857e-01 -1.329396292567253113e-02 -1.836845129728317261e-01 1.481833904981613159e-01 2.851127460598945618e-02 -2.405533045530319214e-01 -1.155629977583885193e-01 -3.266038298606872559e-01 3.509955108165740967e-02 3.407338634133338928e-03 -2.149602472782135010e-01 -2.985171079635620117e-01 3.198530375957489014e-01 -7.735047489404678345e-02 1.884016543626785278e-01 1.109662428498268127e-01 -2.262976467609405518e-01 -1.047438532114028931e-01
-1.674610562622547150e-02 -1.428761780261993408e-01 7.394644618034362793e-02 -1.210299283266067505e-01 2.913965284824371338e-01 -4.051634073257446289e-01 1.555394530296325684e-01 -1.185334697365760803e-01 1.123119145631790161e-01 2.072629034519195557e-01 4.261655732989311218e-02 -3.880991414189338684e-02 3.684924170374870300e-02 7.693547755479812622e-02 2.667089104652404785e-01 -1.830748468637466431e-01 8.654350042343139648e-02 -6.997416913509368896e-02 1.633706539869308472e-01 -8.384215086698532104e-02 -3.241135478019714355e-01 -3.917285501956939697e-01 1.303146034479141235e-01 1.087367609143257141e-01 -1.119778230786323547e-01 -7.892243564128875732e-02 -6.655035912990570068e-02 2.004789710044860840e-01 2.282520234584808350e-01 7.300301641225814819e-02 -1.393864899873733521e-01 1.655254811048507690e-01
-2.761034993454813957e-03 -2.687990665435791016e-01 3.722382187843322754e-01 -4.996201395988464355e-02 5.027461796998977661e-02 1.738831102848052979e-01 -8.323076367378234863e-02 2.347786575555801392e-01 -1.456689462065696716e-02 2.992470562458038330e-02 1.135331243276596069e-01 -2.917830944061279297e-01 -1.308720558881759644e-01 4.257088154554367065e-02 2.619222402572631836e-01 -1.390512138605117798e-01 1.638875305652618408e-01 1.689008623361587524e-02 1.764260381460189819e-01 -2.580568194389343262e-01 2.199224429205060005e-03 -2.782835662364959717e-01 2.097410410642623901e-01 -2.334177941083908081e-01 -1.389029994606971741e-02 1.211041510105133057e-01 -1.267798542976379395e-01 -8.728752285242080688e-02 2.576664090156555176e-01 2.592434585094451904e-01 1.074788570404052734e-01 3.701046109199523926e-02
1.841526925563812256e-01 -1.960127055644989014e-01 1.207330524921417236e-01 -8.157405257225036621e-02 3.359375298023223877e-01 -5.550274252891540527e-02 -5.030691027641296387e-01 8.227577805519104004e-02 1.350159198045730591e-01 2.013601362705230713e-01 1.134939640760421753e-01 3.052158653736114502e-02 -2.227062731981277466e-01 1.082132384181022644e-01 8.588165044784545898e-02 -1.803113073110580444e-01 7.014171779155731201e-02 2.145734280347824097e-01 1.287506222724914551e-01 -7.980480790138244629e-02 -1.067598015069961548e-01 -3.310443162918090820e-01 1.432819217443466187e-01 1.803880743682384491e-02 4.887378215789794922e-02 -4.317275714129209518e-03 1.903558522462844849e-01 -1.287434995174407959e-02 2.642866373062133789e-01 9.015977382659912109e-02 -3.360547823831439018e-03 1.559609025716781616e-01
3.063168376684188843e-02 -1.139086931943893433e-01 2.170336544513702393e-01 -4.663330316543579102e-01 1.869901120662689209e-01 -1.033074632287025452e-01 -1.131495162844657898e-01 -5.770356580615043640e-02 -2.853532731533050537e-01 -3.154771775007247925e-02 -9.819491952657699585e-02 -8.186846971511840820e-03 -1.544714421033859253e-01 -4.867488890886306763e-02 -3.920079767704010010e-02 -2.018500864505767822e-01 1.075266972184181213e-01 8.181145787239074707e-02 2.906847298145294189e-01 -3.082772195339202881e-01 -5.952319130301475525e-02 -3.708758354187011719e-01 2.844789996743202209e-02 3.549027815461158752e-02 2.662505768239498138e-02 1.346750557422637939e-01 -1.246027722954750061e-01 2.928116619586944580e-01 -1.548263430595397949e-01 -1.012202426791191101e-01 -4.240469634532928467e-02 -4.505996033549308777e-02
5.277571268379688263e-03 -1.517573446035385132e-01 6.162229552865028381e-02 -2.482721349224448204e-03 2.967458069324493408e-01 -2.000446766614913940e-01 6.238240748643875122e-04 -1.006944477558135986e-01 -6.561681628227233887e-02 2.918263375759124756e-01 1.542859338223934174e-02 2.567665576934814453e-01 1.359676122665405273e-01 -6.644313782453536987e-02 1.398402452468872070e-01 -1.120487675070762634e-01 -4.117300733923912048e-03 2.105293720960617065e-01 2.142830789089202881e-01 -1.397078335285186768e-01 -2.148959040641784668e-01 -4.912853538990020752e-01 -1.126143038272857666e-01 2.290975302457809448e-01 -9.239939600229263306e-02 -2.228873595595359802e-02 1.075917333364486694e-01 -1.096035540103912354e-01 1.466973274946212769e-01 3.032512962818145752e-02 1.422741711139678955e-01 2.940849363803863525e-01
1.455012261867523193e-01 1.623296141624450684e-01 6.710221618413925171e-02 9.800963848829269409e-02 7.946170866489410400e-03 9.659676253795623779e-02 1.441674083471298218e-01 7.311558723449707031e-02 -2.435718923807144165e-01 5.276657640933990479e-02 -5.893113836646080017e-02 2.522555924952030182e-02 -6.726621184498071671e-03 1.034236028790473938e-01 1.239144057035446167e-01 2.148923575878143311e-01 -5.616170912981033325e-02 -1.350270509719848633e-01 -2.258086055517196655e-01 -2.938199043273925781e-01 -1.400286108255386353e-01 -5.939337611198425293e-01 1.395116746425628662e-01 1.144963577389717102e-01 3.740273416042327881e-02 8.172655105590820312e-02 5.031560733914375305e-02 8.601422607898712158e-02 2.586799561977386475e-01 1.174441948533058167e-01 3.192736506462097168e-01 -7.281957659870386124e-03
9.747999906539916992e-02 -1.293672621250152588e-01 2.238518297672271729e-01 8.557506650686264038e-02 1.298851221799850464e-01 3.526464104652404785e-01 -2.355774678289890289e-02 2.126610130071640015e-01 1.397400498390197754e-01 1.428000442683696747e-02 5.187584832310676575e-02 5.908594653010368347e-02 2.097369581460952759e-01 4.187284409999847412e-02 1.072571575641632080e-01 -3.796606138348579407e-02 -8.282320201396942139e-02 7.834831625223159790e-02 -1.405609101057052612e-01 -4.839316010475158691e-01 -2.830708026885986328e-01 -2.092815041542053223e-01 1.678579449653625488e-01 1.674063801765441895e-01 -2.199766933917999268e-01 -1.801257878541946411e-01 -3.421324118971824646e-02 2.262605875730514526e-01 -2.045695930719375610e-01 1.302199214696884155e-01 -1.263906806707382202e-02 7.401558011770248413e-02
-3.181283129379153252e-03 -2.679105103015899658e-01 1.006366461515426636e-01 -1.074661910533905029e-01 1.150380447506904602e-01 4.892172217369079590e-01 -7.187634706497192383e-02 4.090211540460586548e-02 -8.487495779991149902e-02 1.572879701852798462e-01 -2.262203395366668701e-01 -1.967612355947494507e-01 8.331870287656784058e-02 2.922585606575012207e-01 1.482644826173782349e-01 -2.013024836778640747e-01 2.548166513442993164e-01 -6.679262965917587280e-02 -1.473513199016451836e-03 -2.159066349267959595e-01 3.274027630686759949e-02 -1.905542910099029541e-01 2.654304504394531250e-01 1.665027141571044922e-01 -1.899053603410720825e-01 -1.460736691951751709e-01 -3.312249854207038879e-02 1.640341132879257202e-01 7.228060811758041382e-02 9.365760535001754761e-02 -3.791147843003273010e-02 -1.342586427927017212e-01
-7.047619670629501343e-02 -1.106528341770172119e-01 -5.679256469011306763e-02 2.640405856072902679e-02 3.368082642555236816e-01 3.500914573669433594e-02 1.063166260719299316e-01 6.679184734821319580e-02 -3.482834398746490479e-01 -7.550410181283950806e-02 -2.743078768253326416e-01 -4.147290065884590149e-02 -1.261982470750808716e-01 3.080205321311950684e-01 -5.451606586575508118e-02 -6.442787498235702515e-02 1.941572576761245728e-01 6.361819803714752197e-03 1.365018039941787720e-01 -2.882662713527679443e-01 -2.740364968776702881e-01 -3.034882247447967529e-01 -1.260460764169692993e-01 7.043188065290451050e-02 -2.336286306381225586e-01 1.622305810451507568e-01 2.438670992851257324e-01 8.010593801736831665e-02 -1.810821592807769775e-01 1.204568296670913696e-01 3.232345730066299438e-02 6.239046901464462280e-02
1.483877561986446381e-02 2.027942389249801636e-01 7.192341238260269165e-02 -2.816094756126403809e-01 1.479693800210952759e-01 -3.267653286457061768e-02 -1.030214596539735794e-03 1.377027630805969238e-01 3.953838720917701721e-02 2.619776874780654907e-02 1.125803142786026001e-01 -1.133283898234367371e-01 5.692310631275177002e-02 -1.876663416624069214e-01 3.494300842285156250e-01 -1.405653208494186401e-01 1.675481945276260376e-01 -6.616849452257156372e-02 4.367324411869049072e-01 -2.458741366863250732e-01 -1.763048619031906128e-01 -5.632156506180763245e-02 -1.776211708784103394e-01 1.264385133981704712e-01 -2.426901608705520630e-01 1.636687219142913818e-01 3.839174658060073853e-02 -2.198432385921478271e-02 2.217713892459869385e-01 3.128536641597747803e-01 -8.213371783494949341e-02 -1.314724087715148926e-01
-3.355552628636360168e-02 -2.165909409523010254e-01 -1.676267832517623901e-01 4.735903441905975342e-02 2.355490177869796753e-01 7.794758677482604980e-02 -1.717420369386672974e-01 3.878853023052215576e-01 2.166278362274169922e-01 1.247436106204986572e-01 4.494692757725715637e-02 5.340955406427383423e-02 -1.620615087449550629e-02 8.178928494453430176e-02 2.839781343936920166e-01 1.681320220232009888e-01 1.278838664293289185e-01 1.295403093099594116e-01 -2.323604077100753784e-01 -1.528828442096710205e-01 -2.538433969020843506e-01 -4.542151689529418945e-01 -2.620889432728290558e-02 -8.808791637420654297e-02 -8.438031375408172607e-02 1.813021954149007797e-03 -1.541428714990615845e-01 6.271337717771530151e-02 1.451676618307828903e-02 4.011815786361694336e-02 1.587258130311965942e-01 2.129826694726943970e-01
1.431449502706527710e-01 1.046265587210655212e-01 -1.254461854696273804e-01 -1.393841356039047241e-01 1.387306898832321167e-01 -9.063890576362609863e-02 -4.103405773639678955e-02 1.320451647043228149e-01 1.171002537012100220e-01 1.517403125762939453e-01 1.187476702034473419e-02 1.244377419352531433e-01 -1.101027950644493103e-01 -2.652747035026550293e-01 3.325001597404479980e-01 -1.046575009822845459e-01 3.453702330589294434e-01 -2.948179608210921288e-03 -1.136909201741218567e-01 -1.642783284187316895e-01 -2.143375873565673828e-01 -3.907311856746673584e-01 -1.380908489227294922e-01 2.695550620555877686e-01 4.275333508849143982e-02 -2.382740676403045654e-01 1.658894866704940796e-01 2.625387310981750488e-01 -1.189100369811058044e-02 -8.164289593696594238e-02 -9.026073664426803589e-02 -1.044309884309768677e-01
1.696636676788330078e-01 1.349581032991409302e-01 -1.553663238883018494e-02 -1.900417543947696686e-02 -9.859684109687805176e-02 2.614848613739013672e-01 -2.521046996116638184e-01 6.871781498193740845e-02 -2.657044231891632080e-01 1.845457963645458221e-02 -3.660066425800323486e-02 -1.026381924748420715e-01 7.663609087467193604e-02 -9.173889458179473877e-02 4.201298654079437256e-01 -4.694177582859992981e-02 1.558854430913925171e-01 4.369786754250526428e-02 2.563801407814025879e-01 1.493635624647140503e-01 -4.687495529651641846e-02 -3.410983681678771973e-01 2.455552071332931519e-01 1.191824395209550858e-02 1.606556959450244904e-02 1.982309669256210327e-02 1.515278518199920654e-01 2.900841832160949707e-01 1.905212849378585815e-01 -1.484684497117996216e-01 -9.638139046728610992e-03 2.660419642925262451e-01
-8.548856526613235474e-02 -4.449540004134178162e-02 -7.770807296037673950e-02 -3.132220208644866943e-01 9.518190473318099976e-02 2.200594246387481689e-01 1.452640630304813385e-02 6.048912182450294495e-04 2.276395447552204132e-02 9.576481580734252930e-02 2.549819052219390869e-01 -9.224285185337066650e-02 -1.512346267700195312e-01 -3.938457742333412170e-02 2.156666815280914307e-01 2.275310754776000977e-01 8.399899303913116455e-02 3.183923959732055664e-01 -4.296328499913215637e-02 -1.501708775758743286e-01 -7.299179583787918091e-02 -6.939317286014556885e-02 1.129336804151535034e-01 9.334773570299148560e-02 -1.785580813884735107e-01 3.157874643802642822e-01 2.745437920093536377e-01 2.406162619590759277e-01 2.488293349742889404e-01 1.417863667011260986e-01 -2.924987375736236572e-01 1.614346355199813843e-01
1.014176979660987854e-01 1.920552849769592285e-01 2.510722577571868896e-01 -2.283993512392044067e-01 3.504071831703186035e-01 1.409880071878433228e-01 -1.267040669918060303e-01 1.317732483148574829e-01 1.868389248847961426e-01 -5.649471282958984375e-02 8.363494277000427246e-02 -9.693178534507751465e-02 -6.090057641267776489e-02 -6.184552609920501709e-02 1.881939321756362915e-01 7.498527318239212036e-02 -1.596420705318450928e-01 -6.628725677728652954e-03 7.776515185832977295e-02 -1.179750636219978333e-01 -9.736222028732299805e-02 -2.233525514602661133e-01 5.852774530649185181e-02 7.272410392761230469e-02 -1.080371960997581482e-01 1.533814519643783569e-02 4.113059639930725098e-01 6.300418078899383545e-02 3.572129905223846436e-01 3.603552281856536865e-01 1.300797797739505768e-02 -4.721909761428833008e-02
1.440966874361038208e-01 6.308116018772125244e-02 9.574142098426818848e-02 6.086726859211921692e-02 3.285251259803771973e-01 2.992335334420204163e-02 1.372150182723999023e-01 -1.658152192831039429e-01 5.572638474404811859e-03 -1.119301691651344299e-01 -6.962183862924575806e-02 -1.752825267612934113e-02 5.936026107519865036e-03 -7.496602088212966919e-02 8.275800198316574097e-02 -3.483349084854125977e-01 -2.938297204673290253e-02 2.241388112306594849e-01 -5.407739803194999695e-02 -1.653212755918502808e-01 -6.297587603330612183e-02 -5.184495449066162109e-01 2.960916459560394287e-01 -6.435741484165191650e-02 -7.656085770577192307e-03 9.911916218698024750e-03 -1.382349282503128052e-01 3.437512218952178955e-01 5.341981351375579834e-02 6.878081709146499634e-02 -8.259636163711547852e-02 2.406687289476394653e-01
-6.901964079588651657e-03 -2.433406561613082886e-01 6.210494413971900940e-02 -1.283229738473892212e-01 2.648946456611156464e-02 2.594971656799316406e-01 2.356615662574768066e-01 3.520275279879570007e-02 2.115605026483535767e-01 1.070525050163269043e-01 9.773153066635131836e-02 -1.714644730091094971e-01 4.543256759643554688e-02 -2.869052998721599579e-02 1.189748197793960571e-01 1.071056574583053589e-01 1.770339608192443848e-01 3.337939083576202393e-02 2.511381357908248901e-02 1.254804879426956177e-01 -3.735496997833251953e-01 -4.652963578701019287e-01 3.751021027565002441e-01 -8.752318471670150757e-02 6.319494917988777161e-03 3.377613052725791931e-02 1.152939200401306152e-01 1.279855370521545410e-01 -1.235774233937263489e-01 2.163289189338684082e-01 -2.192719466984272003e-02 -1.589875221252441406e-01
-8.435623347759246826e-02 1.833341568708419800e-01 2.283581942319869995e-01 -7.181790471076965332e-02 1.470113992691040039e-01 4.877293854951858521e-02 -2.037865966558456421e-01 2.489939332008361816e-01 -1.912739127874374390e-02 3.648244589567184448e-02 2.376153171062469482e-01 9.284893050789833069e-03 -7.606577128171920776e-02 8.714129030704498291e-02 7.552333176136016846e-02 -2.109870687127113342e-02 -2.861972749233245850e-01 3.076616302132606506e-02 4.294118657708168030e-02 -3.880368312820792198e-04 -9.014730900526046753e-02 -5.442816615104675293e-01 -1.887464672327041626e-01 2.377662956714630127e-01 -2.872461453080177307e-02 -1.059081852436065674e-01 2.420662641525268555e-01 2.441137135028839111e-01 2.096920460462570190e-01 1.391233056783676147e-01 1.014394164085388184e-01 -1.077258661389350891e-01
3.477333486080169678e-02 5.575823783874511719e-02 1.200761198997497559e-01 -3.419924974441528320e-01 1.478723138570785522e-01 4.789089560508728027e-01 1.920960098505020142e-02 -1.438170671463012695e-01 1.631177496165037155e-03 8.170609176158905029e-02 9.007824584841728210e-03 -1.029319763183593750e-01 -7.231086492538452148e-03 -1.685735285282135010e-01 -2.285003215074539185e-01 2.147647440433502197e-01 1.515898555517196655e-01 2.537100613117218018e-01 5.104932188987731934e-02 -1.093334481120109558e-01 -1.450923830270767212e-01 -2.345345765352249146e-01 3.711563721299171448e-02 1.134703084826469421e-01 -2.158495485782623291e-01 3.727581724524497986e-02 8.036655373871326447e-03 -6.408648937940597534e-02 1.215038374066352844e-01 4.086202681064605713e-01 -1.350552290678024292e-01 -5.938683450222015381e-02
-1.446616947650909424e-01 -6.156773120164871216e-02 7.246041670441627502e-03 5.119504034519195557e-02 2.621967196464538574e-01 -1.052607223391532898e-01 5.038145557045936584e-02 -2.273934893310070038e-02 -2.322135865688323975e-01 3.513304889202117920e-01 2.744052410125732422e-01 -1.115880385041236877e-01 -5.010107159614562988e-02 1.910533569753170013e-02 3.710653781890869141e-01 -1.078947354108095169e-02 2.589343860745429993e-02 -6.666401773691177368e-02 1.473815087229013443e-02 -6.776226311922073364e-02 -2.191634923219680786e-01 -4.290816485881805420e-01 2.423755973577499390e-01 -7.804261893033981323e-02 -6.481273472309112549e-02 -1.781388968229293823e-01 -1.585555076599121094e-01 1.215166039764881134e-02 2.111428529024124146e-01 1.995577812194824219e-01 1.715695410966873169e-01 4.441867023706436157e-02
-2.008480876684188843e-01 -4.163103178143501282e-02 -7.936580479145050049e-02 -2.546071708202362061e-01 3.677568212151527405e-02 1.312194615602493286e-01 -3.752682209014892578e-01 -1.997048407793045044e-01 -3.409047424793243408e-01 -9.755802899599075317e-02 3.252914547920227051e-02 -1.441565901041030884e-01 -1.434085518121719360e-01 -1.166057363152503967e-01 -4.569520708173513412e-03 7.694347202777862549e-02 2.453324645757675171e-01 2.933184504508972168e-01 7.206300646066665649e-02 -8.081395179033279419e-02 -1.881472766399383545e-01 -3.325937688350677490e-01 6.951984763145446777e-02 1.806279867887496948e-01 -1.026427075266838074e-01 -1.484165340662002563e-01 2.100491672754287720e-01 2.003225870430469513e-02 2.584856152534484863e-01 -3.027145005762577057e-02 6.290600448846817017e-02 9.822606295347213745e-02
-2.950477600097656250e-02 -3.532067835330963135e-01 2.350429631769657135e-02 -4.106530919671058655e-02 3.482129424810409546e-02 4.293811917304992676e-01 8.435792475938796997e-02 3.898197710514068604e-01 5.089503526687622070e-02 1.131744831800460815e-01 -2.425882965326309204e-02 1.735213249921798706e-01 1.714233756065368652e-01 1.494792103767395020e-01 2.610285580158233643e-01 -2.098462879657745361e-01 6.222396157681941986e-03 5.611800029873847961e-02 -9.194922447204589844e-02 -3.109063208103179932e-01 -1.289632450789213181e-02 -1.904390752315521240e-01 1.416092962026596069e-01 8.482272922992706299e-02 -2.934310734272003174e-01 2.413005009293556213e-02 -6.199125573039054871e-02 2.270815074443817139e-01 2.179684489965438843e-02 8.792573586106300354e-03 -4.768009483814239502e-02 2.398314327001571655e-02
8.795628696680068970e-02 1.589558273553848267e-01 2.582063972949981689e-01 -1.649884879589080811e-01 1.127286031842231750e-01 3.498843312263488770e-01 -7.880485057830810547e-02 -2.266754209995269775e-02 1.261018663644790649e-01 -2.937758862972259521e-01 4.036470651626586914e-01 1.345466705970466137e-03 -1.819709539413452148e-01 -1.958498209714889526e-01 2.320863306522369385e-01 -1.602498888969421387e-01 8.379492908716201782e-03 1.290492117404937744e-01 9.801228344440460205e-02 6.689579039812088013e-02 -2.495694607496261597e-01 -3.703535497188568115e-01 -6.351113319396972656e-02 1.339917331933975220e-01 -6.405339390039443970e-02 -1.036059204488992691e-02 -3.923474624752998352e-02 4.649010300636291504e-02 -3.416667878627777100e-02 9.871428459882736206e-02 -6.058018654584884644e-02 2.009190320968627930e-01
-7.578855752944946289e-02 2.525919377803802490e-01 2.418121993541717529e-01 -2.123832255601882935e-01 2.491440474987030029e-01 -1.171409152448177338e-02 9.082544595003128052e-02 -8.182921260595321655e-02 2.520725727081298828e-01 1.400871481746435165e-02 6.293796002864837646e-02 -9.835766255855560303e-02 -8.886393159627914429e-02 -1.325254291296005249e-01 9.753183275461196899e-02 1.332961022853851318e-01 2.151775211095809937e-01 7.114076614379882812e-02 8.268969506025314331e-02 -6.184956058859825134e-02 -1.990514546632766724e-01 -5.508356690406799316e-01 1.619402766227722168e-01 3.827065974473953247e-02 9.468283504247665405e-02 2.631546854972839355e-01 1.552949994802474976e-01 2.305799424648284912e-01 -2.095925062894821167e-02 2.225521020591259003e-02 8.936167508363723755e-02 -1.497695147991180420e-01
5.567150935530662537e-02 -6.957671791315078735e-02 -2.317258864641189575e-01 -2.070485241711139679e-02 2.194207161664962769e-01 3.405557200312614441e-02 4.822701588273048401e-02 1.907733231782913208e-01 4.449410438537597656e-01 2.328121960163116455e-01 -9.297032956965267658e-04 -1.568811833858489990e-01 -6.119177117943763733e-02 4.836800694465637207e-02 3.140451908111572266e-01 5.670028552412986755e-02 1.751705072820186615e-02 -3.251470625400543213e-02 -7.214215397834777832e-02 -4.348693415522575378e-02 -2.119666337966918945e-01 -4.484735429286956787e-01 -3.948771581053733826e-02 -1.662045270204544067e-01 -2.060397714376449585e-01 3.148041665554046631e-02 1.157318130135536194e-01 8.517438173294067383e-02 1.135335415601730347e-01 7.898346334695816040e-02 8.988076448440551758e-02 3.003310561180114746e-01
1.102750971913337708e-01 -1.494758874177932739e-01 2.359485179185867310e-01 -1.498403996229171753e-01 4.485547542572021484e-01 1.096430495381355286e-01 -5.552485957741737366e-02 2.371935173869132996e-02 -5.241626501083374023e-02 8.525200188159942627e-02 -1.440917253494262695e-01 -1.390821635723114014e-01 -2.825263142585754395e-02 3.468947112560272217e-02 2.115659415721893311e-01 2.857057750225067139e-01 9.928420186042785645e-02 2.098738402128219604e-01 2.537467479705810547e-01 -3.451563119888305664e-01 -4.893719777464866638e-02 -2.449368238449096680e-01 3.734760358929634094e-02 8.894287049770355225e-02 -2.021419629454612732e-02 2.887810394167900085e-02 -2.743594050407409668e-01 -4.185559600591659546e-02 -1.516606956720352173e-01 1.382949352264404297e-01 1.914163082838058472e-01 1.607464253902435303e-01
-1.867637336254119873e-01 -1.783777773380279541e-01 -1.267357170581817627e-02 -1.534848362207412720e-01 3.094232380390167236e-01 1.895371675491333008e-01 1.232822388410568237e-01 8.420307934284210205e-02 -2.943319082260131836e-01 -3.068964742124080658e-02 -2.077821493148803711e-01 6.218025833368301392e-02 4.222479462623596191e-01 -1.084266006946563721e-01 9.302100539207458496e-02 -1.408444494009017944e-01 1.661543548107147217e-01 1.399093121290206909e-01 -3.177519887685775757e-02 -2.293512821197509766e-01 -1.284926086664199829e-01 -3.085748851299285889e-01 5.020296573638916016e-02 2.578327059745788574e-01 4.410776495933532715e-02 8.243625611066818237e-02 -2.439729124307632446e-01 4.996719956398010254e-02 5.504445731639862061e-02 -7.147654145956039429e-02 3.651185706257820129e-02 2.017940431833267212e-01
-1.506730765104293823e-01 9.410123527050018311e-02 1.798999458551406860e-01 -8.863913267850875854e-02 -2.035943092778325081e-03 1.434762179851531982e-01 1.043812930583953857e-01 9.027966111898422241e-02 -2.499219775199890137e-01 -1.117948070168495178e-01 1.267926692962646484e-01 -1.425104737281799316e-01 -2.473590662702918053e-03 -2.843053638935089111e-01 1.096775904297828674e-01 -1.426204293966293335e-01 1.951983869075775146e-01 -1.398663818836212158e-01 2.941898405551910400e-01 -3.020909726619720459e-01 -2.767588794231414795e-01 -1.879142373800277710e-01 5.553296953439712524e-02 2.634605765342712402e-01 -2.124057710170745850e-01 -1.115461885929107666e-01 -1.062427274882793427e-02 3.231579065322875977e-01 6.092556938529014587e-02 7.588910311460494995e-02 -2.192562222480773926e-01 -1.565723270177841187e-01
-8.815713971853256226e-02 -2.134466767311096191e-01 2.902644574642181396e-01 5.425053834915161133e-02 4.242078959941864014e-01 -1.202665939927101135e-01 -2.323787100613117218e-02 1.896178275346755981e-01 -1.274005472660064697e-01 3.558535277843475342e-01 1.735482960939407349e-01 3.071663342416286469e-02 -1.846534758806228638e-01 -8.350324630737304688e-02 9.024908393621444702e-02 -1.736340969800949097e-01 1.182872131466865540e-01 2.283836454153060913e-01 -3.518625721335411072e-02 -2.086768895387649536e-01 6.221507210284471512e-04 -2.559268474578857422e-01 1.678423285484313965e-01 1.549164950847625732e-01 -7.907208055257797241e-03 -1.637388020753860474e-01 2.466701669618487358e-03 2.133884578943252563e-01 1.011541411280632019e-01 1.483320891857147217e-01 1.455809623003005981e-01 1.443133503198623657e-01
9.236266463994979858e-02 -1.898815780878067017e-01 1.662673242390155792e-02 -1.710399091243743896e-01 4.280040562152862549e-01 1.037172675132751465e-01 1.378989815711975098e-01 -9.569653123617172241e-02 -2.727836370468139648e-01 2.679296135902404785e-01 1.667624264955520630e-01 6.665442883968353271e-02 -6.919234991073608398e-02 1.351333558559417725e-01 1.003347039222717285e-01 -2.599996328353881836e-01 2.025430202484130859e-01 2.373346313834190369e-02 2.320421338081359863e-01 5.706123635172843933e-02 -1.022339910268783569e-01 -3.593457043170928955e-01 9.350869804620742798e-02 -6.615705788135528564e-03 -6.954377144575119019e-02 -4.758351948112249374e-03 1.083086207509040833e-01 -6.574067473411560059e-02 2.283696532249450684e-01 1.727292314171791077e-02 -3.034525513648986816e-01 1.099901944398880005e-01
2.338230907917022705e-01 -2.638180553913116455e-01 1.188356503844261169e-01 -6.955111026763916016e-02 1.809757947921752930e-01 3.659542500972747803e-01 -2.472990751266479492e-02 5.995376408100128174e-02 -2.803649008274078369e-01 1.521303411573171616e-02 3.230483084917068481e-02 7.585158944129943848e-02 1.604821681976318359e-01 1.051613092422485352e-01 7.014035712927579880e-03 7.920469343662261963e-02 5.843745172023773193e-02 -5.046394467353820801e-02 -2.377425320446491241e-02 -3.174124956130981445e-01 1.678739488124847412e-01 -4.949184060096740723e-01 -1.369266510009765625e-01 8.602502197027206421e-02 -7.720316946506500244e-02 1.327606197446584702e-02 2.762463688850402832e-01 -2.046390622854232788e-02 -9.825231507420539856e-03 1.537694633007049561e-01 1.667331904172897339e-01 1.271068304777145386e-01
-1.654976755380630493e-01 1.034652814269065857e-01 1.113439202308654785e-01 -9.763465821743011475e-02 -4.401986300945281982e-02 4.209430515766143799e-01 -5.367014184594154358e-02 -9.029285609722137451e-02 -2.233846634626388550e-01 5.611187964677810669e-02 -1.103293746709823608e-01 -2.259570658206939697e-01 -1.589166559278964996e-02 3.498183563351631165e-02 4.596270322799682617e-01 -9.596493840217590332e-02 8.631309121847152710e-02 -1.258835643529891968e-01 1.350264996290206909e-01 -1.745493263006210327e-01 -1.350978165864944458e-01 -2.535478770732879639e-01 -7.326673716306686401e-02 2.385902553796768188e-01 -1.813234537839889526e-01 1.980118006467819214e-01 -1.187789626419544220e-02 2.611323595046997070e-01 1.527176052331924438e-02 -9.102191030979156494e-02 -9.510614722967147827e-02 -1.917850077152252197e-01
7.042530179023742676e-02 -1.536552608013153076e-01 -4.308632388710975647e-02 -8.195794373750686646e-02 2.754032313823699951e-01 -2.796554565429687500e-01 2.009832710027694702e-01 -1.484695225954055786e-01 -5.520220473408699036e-02 2.697053551673889160e-01 -3.324273228645324707e-02 2.294983714818954468e-01 8.330895006656646729e-02 3.456594422459602356e-02 1.339933276176452637e-01 -1.329302340745925903e-01 -5.203720554709434509e-02 1.896250694990158081e-01 9.645054489374160767e-02 -1.194632351398468018e-01 -1.273577362298965454e-01 -5.452784895896911621e-01 -4.991315677762031555e-02 8.857117593288421631e-02 -1.049383133649826050e-01 5.951461847871541977e-03 9.999432414770126343e-02 -4.173303395509719849e-02 2.227948457002639771e-01 1.163997054100036621e-01 1.853710114955902100e-01 2.580331265926361084e-01
-1.223458200693130493e-01 1.597705632448196411e-01 1.043784990906715393e-01 -2.975865006446838379e-01 3.039837181568145752e-01 2.959951758384704590e-01 -5.560623481869697571e-02 7.373084127902984619e-02 -1.501965075731277466e-01 3.892752900719642639e-02 2.996284067630767822e-01 -3.045709617435932159e-02 -5.838353931903839111e-02 -3.452637791633605957e-02 1.619149744510650635e-01 1.056336238980293274e-01 2.143270969390869141e-01 -6.654961407184600830e-02 -1.579387336969375610e-01 -9.183441102504730225e-02 -2.328995913267135620e-01 -1.810573488473892212e-01 1.057438924908638000e-01 1.816114932298660278e-01 -2.142139673233032227e-01 2.293009012937545776e-01 1.878546476364135742e-01 8.731660991907119751e-02 3.703703582286834717e-01 2.970439195632934570e-02 9.692448377609252930e-02 -1.048195585608482361e-01
-2.819649502635002136e-02 -7.065211981534957886e-02 2.902946472167968750e-01 -3.344080150127410889e-01 2.314779013395309448e-01 2.542235553264617920e-01 -1.651151180267333984e-01 1.983023583889007568e-01 1.265645325183868408e-01 -1.148630827665328979e-01 1.744372099637985229e-01 9.032165631651878357e-03 -6.408622860908508301e-02 -1.117289718240499496e-02 1.045797690749168396e-01 -2.848162874579429626e-02 7.032459974288940430e-02 1.185539066791534424e-01 1.534800827503204346e-01 -1.252173166722059250e-02 1.325680594891309738e-02 -1.637840718030929565e-01 9.776087105274200439e-02 1.510405838489532471e-01 3.368325158953666687e-02 7.243104279041290283e-02 -1.295709225814789534e-04 5.658142566680908203e-01 1.188083067536354065e-01 6.470030546188354492e-02 2.943573594093322754e-01 -6.366899609565734863e-02
-8.256519213318824768e-03 -4.913006722927093506e-02 2.275179475545883179e-01 -6.114359945058822632e-02 2.880907356739044189e-01 2.645022422075271606e-02 -5.164782702922821045e-02 -6.987363845109939575e-02 -5.480160191655158997e-02 3.240423798561096191e-01 5.902309902012348175e-03 4.511107504367828369e-02 -1.098241358995437622e-01 3.430482000112533569e-02 1.088369339704513550e-01 2.243693172931671143e-01 -9.804134815931320190e-02 3.806130215525627136e-02 2.384047359228134155e-01 -2.484168112277984619e-01 7.651020586490631104e-02 -5.566936135292053223e-01 1.915891319513320923e-01 1.483713686466217041e-01 2.585889957845211029e-02 -3.388215899467468262e-01 9.950765967369079590e-02 6.840010732412338257e-02 1.636659651994705200e-01 2.455837465822696686e-02 4.119964316487312317e-02 -4.517883434891700745e-02
3.457830101251602173e-02 -2.071112841367721558e-01 1.134013850241899490e-02 -2.831804454326629639e-01 2.518630623817443848e-01 2.727661430835723877e-01 -3.538760170340538025e-02 -1.381981670856475830e-01 -1.021967083215713501e-01 -7.213718444108963013e-02 -9.806381911039352417e-02 2.904926538467407227e-01 5.453222990036010742e-02 -1.876634508371353149e-01 2.986343577504158020e-03 3.803107421845197678e-03 3.182932138442993164e-01 2.420350722968578339e-02 1.059069111943244934e-01 -1.927709728479385376e-01 -8.894315105862915516e-04 -4.006494879722595215e-01 1.589085906744003296e-01 -1.622310727834701538e-01 -5.908495560288429260e-02 6.262484192848205566e-02 -2.016700617969036102e-02 3.080636858940124512e-01 7.758663268759846687e-04 -8.779583126306533813e-02 -2.510182559490203857e-01 1.836588382720947266e-01
1.997571811079978943e-02 -1.754574477672576904e-01 -1.232667942531406879e-03 3.787846490740776062e-02 3.252361714839935303e-02 1.759764552116394043e-01 3.542630374431610107e-02 -2.189486287534236908e-02 -2.517657577991485596e-01 6.454839422076474875e-06 8.043096214532852173e-02 -6.701005995273590088e-02 -1.943260617554187775e-02 1.702918708324432373e-01 2.814050912857055664e-01 -9.321565926074981689e-02 3.302260935306549072e-01 -4.078932106494903564e-02 3.889322876930236816e-01 -3.752531707286834717e-01 8.244980126619338989e-03 -2.401678860187530518e-01 -3.844679147005081177e-02 -1.312637925148010254e-01 -3.426228165626525879e-01 1.465098857879638672e-01 2.248153276741504669e-02 3.499074652791023254e-02 7.757998257875442505e-02 3.195101320743560791e-01 2.052964270114898682e-02 1.168493926525115967e-01
-3.846170008182525635e-02 -1.164054051041603088e-01 -1.458168923854827881e-01 -1.974556446075439453e-01 1.816076040267944336e-01 6.961169186979532242e-03 -1.277939826250076294e-01 -4.737248271703720093e-02 -1.114936992526054382e-01 2.026592642068862915e-01 1.405029594898223877e-01 1.052154973149299622e-01 -4.692133516073226929e-02 2.374877333641052246e-01 2.233020216226577759e-01 -8.574515581130981445e-02 1.202874705195426941e-01 3.542829677462577820e-02 4.471360743045806885e-01 1.973164617083966732e-04 -2.682373523712158203e-01 -2.460216134786605835e-01 3.764767944812774658e-01 2.451464235782623291e-01 -1.548667103052139282e-01 9.090163558721542358e-02 1.160803362727165222e-01 1.595594687387347221e-03 5.215496569871902466e-02 -9.644298255443572998e-02 -2.261968106031417847e-01 1.187772080302238464e-01
-1.525130718946456909e-01 -8.372407406568527222e-02 1.090333163738250732e-01 -1.249220296740531921e-01 -4.752058163285255432e-02 2.565282583236694336e-01 -1.761385798454284668e-01 2.264394462108612061e-01 -2.506029903888702393e-01 6.753303855657577515e-02 -4.722468927502632141e-02 -2.979558110237121582e-01 -2.199728637933731079e-01 -5.765531957149505615e-02 4.272911548614501953e-01 -1.826880313456058502e-02 3.905855864286422729e-02 8.769763261079788208e-02 -1.193358972668647766e-01 -3.266767859458923340e-01 -1.050883978605270386e-01 -1.724669337272644043e-01 -8.994945883750915527e-02 1.762598454952239990e-01 2.938746474683284760e-02 -2.063706144690513611e-02 5.052978917956352234e-02 2.742286026477813721e-01 2.210539951920509338e-02 4.101616889238357544e-02 -4.143450781702995300e-02 -3.253056406974792480e-01
1.536093465983867645e-02 -1.664238721132278442e-01 2.585261464118957520e-01 -7.298216968774795532e-02 3.425361514091491699e-01 -2.436114251613616943e-01 1.299623548984527588e-01 1.267481893301010132e-01 6.811046600341796875e-02 2.840419709682464600e-01 3.127304464578628540e-02 -1.058192476630210876e-01 -1.181940808892250061e-01 9.693723171949386597e-02 2.220418304204940796e-01 -1.250936090946197510e-01 7.754984498023986816e-02 -2.312622815370559692e-01 2.103399485349655151e-01 -3.435976505279541016e-01 3.623865917325019836e-02 -3.663561940193176270e-01 2.169005870819091797e-01 1.088156253099441528e-01 8.020385354757308960e-02 -1.782928407192230225e-01 8.624365925788879395e-02 -6.994707509875297546e-03 1.782308518886566162e-01 6.748482584953308105e-02 -1.333497092127799988e-02 7.770843803882598877e-02
-3.030675090849399567e-02 -7.452376931905746460e-02 3.207896649837493896e-01 6.654618307948112488e-03 2.230407744646072388e-01 1.112218201160430908e-01 6.374264508485794067e-02 8.354458957910537720e-02 -1.368780285120010376e-01 9.033167362213134766e-02 3.969606012105941772e-02 -1.412218809127807617e-01 7.102014124393463135e-02 -1.856814175844192505e-01 -2.013123780488967896e-02 -3.152211606502532959e-01 1.224156990647315979e-01 -3.084733849391341209e-03 1.358817964792251587e-01 -1.012692153453826904e-01 -1.873043775558471680e-01 -2.689704596996307373e-01 -1.542192995548248291e-01 2.089481800794601440e-01 -1.625792682170867920e-01 -7.860051095485687256e-02 6.369970273226499557e-03 1.730711907148361206e-01 1.138491332530975342e-01 3.020813465118408203e-01 4.457735121250152588e-01 -2.135247588157653809e-01
-2.439641207456588745e-01 2.687343060970306396e-01 3.061594963073730469e-01 5.741957109421491623e-03 1.776865273714065552e-01 2.862370908260345459e-01 -6.562270969152450562e-02 7.014533877372741699e-02 -2.846667729318141937e-02 1.795885562896728516e-01 -6.576479226350784302e-02 2.045275270938873291e-02 -6.022897432558238506e-04 7.436373084783554077e-02 -2.314032986760139465e-02 1.137896925210952759e-01 -2.790113985538482666e-01 -8.190141618251800537e-02 2.240766137838363647e-01 -1.866251528263092041e-01 -1.354425251483917236e-01 -3.121714293956756592e-01 -2.165704071521759033e-01 2.331191301345825195e-01 -2.727722227573394775e-01 5.585548654198646545e-02 4.804918542504310608e-02 2.366812378168106079e-01 2.011379003524780273e-01 1.619723439216613770e-01 3.825639933347702026e-02 -6.559322774410247803e-02
-3.543134406208992004e-02 -3.213862180709838867e-01 1.568700373172760010e-01 -1.111650466918945312e-01 4.246852174401283264e-02 4.823209643363952637e-01 -7.163127511739730835e-02 1.506237834692001343e-01 -1.506567932665348053e-02 8.733364939689636230e-02 -1.905269175767898560e-01 -4.448403045535087585e-02 1.191049441695213318e-01 3.415649831295013428e-01 1.889311075210571289e-01 -2.817774415016174316e-01 2.030182331800460815e-01 4.378540068864822388e-02 -2.972457930445671082e-02 -1.497792750597000122e-01 -1.122986972332000732e-01 -1.861159354448318481e-01 2.661829590797424316e-01 2.144587785005569458e-01 -2.050004303455352783e-01 -2.721059508621692657e-02 -2.368062920868396759e-02 6.426060944795608521e-02 5.576425418257713318e-02 1.260816752910614014e-01 -5.390753597021102905e-02 -6.511065363883972168e-02
-1.139807254076004028e-01 -9.481675177812576294e-02 -1.582082509994506836e-01 -4.114881753921508789e-01 9.070830792188644409e-02 1.489030122756958008e-01 5.545490421354770660e-03 -6.653184443712234497e-02 1.390699893236160278e-01 -3.817747160792350769e-02 -2.220946997404098511e-01 -2.821749746799468994e-01 -2.223295420408248901e-01 1.899904608726501465e-01 9.155293554067611694e-02 2.925535663962364197e-02 1.479094773530960083e-01 4.461278207600116730e-03 -8.613936603069305420e-03 -3.546448051929473877e-01 -4.267944023013114929e-02 -3.253701627254486084e-01 -6.750914454460144043e-02 2.249698936939239502e-01 -1.305482834577560425e-01 -2.774583399295806885e-01 2.373320758342742920e-01 2.469684183597564697e-02 1.097611635923385620e-01 1.574515998363494873e-01 7.573724538087844849e-02 1.262896694242954254e-02
6.882947683334350586e-02 -1.164503619074821472e-01 -1.088192239403724670e-01 -2.364794760942459106e-01 5.652101710438728333e-02 2.497845739126205444e-01 -1.508821994066238403e-01 2.516407752409577370e-03 1.068989038467407227e-01 2.584989555180072784e-02 -1.991963088512420654e-01 -3.319720327854156494e-01 -1.629736423492431641e-01 1.853592395782470703e-01 1.126978397369384766e-01 5.840118229389190674e-02 1.281265318393707275e-01 5.711327865719795227e-02 2.080982737243175507e-02 -2.648435533046722412e-01 -1.613172292709350586e-01 -3.440503776073455811e-01 -7.102385163307189941e-02 1.865478307008743286e-01 -1.020434200763702393e-01 -2.887334525585174561e-01 2.059340775012969971e-01 3.859341517090797424e-02 2.690303623676300049e-01 2.115210443735122681e-01 1.661193668842315674e-01 -1.722920835018157959e-01
-1.477704197168350220e-01 -1.312013715505599976e-02 -7.887443900108337402e-02 -1.177594438195228577e-01 2.095095366239547729e-01 3.435632288455963135e-01 8.194969594478607178e-02 -1.478784978389739990e-01 5.967751890420913696e-02 -1.542795002460479736e-01 1.908593475818634033e-01 2.034674286842346191e-01 -2.335776388645172119e-01 -2.723444700241088867e-01 3.112789094448089600e-01 -1.507958620786666870e-01 2.339572161436080933e-01 2.132753133773803711e-01 -1.064354460686445236e-02 -2.092202454805374146e-01 -2.236577570438385010e-01 -2.769368290901184082e-01 8.688591420650482178e-02 1.847894489765167236e-01 -2.044916152954101562e-01 -6.856608390808105469e-02 -1.619913727045059204e-01 -8.831372112035751343e-02 1.185404881834983826e-01 2.258038613945245743e-03 7.944707572460174561e-02 -1.966097392141819000e-02
8.888036943972110748e-03 1.793755590915679932e-01 5.166925489902496338e-03 -2.924700677394866943e-01 1.370209902524948120e-01 5.480014681816101074e-01 -8.412078954279422760e-03 4.799544066190719604e-02 4.441264551132917404e-03 6.580795347690582275e-02 -1.573786325752735138e-02 1.406585574150085449e-01 2.473473362624645233e-02 -1.092417314648628235e-01 -1.040457636117935181e-01 5.443867668509483337e-02 2.061192393302917480e-01 2.101383954286575317e-01 2.157397866249084473e-01 -1.413871645927429199e-01 5.248880386352539062e-02 -1.898447126150131226e-01 -1.331048756837844849e-01 1.847658604383468628e-01 -5.564279854297637939e-02 1.298359483480453491e-01 1.973146945238113403e-01 3.053150773048400879e-01 3.610558435320854187e-02 2.544323801994323730e-01 -2.122297435998916626e-01 -5.471803620457649231e-02
3.165058419108390808e-02 -6.197417527437210083e-02 -2.615945041179656982e-01 -2.149681746959686279e-01 1.848798990249633789e-01 8.978416770696640015e-02 3.057356476783752441e-01 -2.161156386137008667e-02 2.962478995323181152e-01 2.234512269496917725e-01 1.378598213195800781e-01 -1.905358880758285522e-01 -1.221450138837099075e-02 9.194148331880569458e-02 4.221200942993164062e-02 -6.818304955959320068e-02 1.898697167634963989e-01 -1.756744831800460815e-02 4.557175338268280029e-01 4.122373089194297791e-02 -2.345625497400760651e-02 -4.299778640270233154e-01 -2.141098491847515106e-02 5.276038497686386108e-02 9.445019066333770752e-02 1.824089325964450836e-02 7.471364736557006836e-02 6.789124011993408203e-02 1.483354568481445312e-01 2.385323941707611084e-01 2.158545143902301788e-02 5.543904751539230347e-02
-3.118438646197319031e-02 -9.006059914827346802e-02 4.296872615814208984e-01 1.325938850641250610e-01 1.321955323219299316e-01 1.200593635439872742e-01 5.095167085528373718e-02 -1.333714835345745087e-02 3.846467658877372742e-02 6.611607223749160767e-02 -5.474232509732246399e-02 -1.307754516601562500e-01 7.067748904228210449e-02 -1.422528922557830811e-01 1.765263974666595459e-01 -2.064515203237533569e-01 1.719675608910620213e-03 2.142778933048248291e-01 6.641346216201782227e-02 -2.408446371555328369e-01 -1.420203298330307007e-01 -3.130908310413360596e-01 -2.870271801948547363e-01 9.113246202468872070e-02 -1.966956555843353271e-01 6.776548177003860474e-02 -7.152565568685531616e-02 1.008282750844955444e-01 8.717939490452408791e-04 1.089527532458305359e-01 4.022222757339477539e-01 -2.822011113166809082e-01
2.888982370495796204e-02 -1.622045412659645081e-02 7.721945643424987793e-02 -9.039487689733505249e-02 3.310549557209014893e-01 -2.921914495527744293e-02 -1.584723591804504395e-01 -2.987081371247768402e-02 1.564524322748184204e-02 -9.175051003694534302e-02 -2.989708818495273590e-02 -7.735225558280944824e-02 -1.014720648527145386e-01 -5.910563748329877853e-03 1.030764821916818619e-02 -3.484775424003601074e-01 1.440259516239166260e-01 1.008493602275848389e-01 -1.701004803180694580e-01 -3.124511241912841797e-01 -2.640395238995552063e-02 -4.383321106433868408e-01 1.931789368391036987e-01 -3.670882806181907654e-02 6.327626109123229980e-02 6.392199080437421799e-03 -1.295801252126693726e-01 4.119759500026702881e-01 1.014119163155555725e-01 8.749589323997497559e-02 -2.553121149539947510e-01 1.955529153347015381e-01
2.878575026988983154e-02 -1.816759109497070312e-01 -7.576228678226470947e-02 -2.083605229854583740e-01 -2.116709500551223755e-01 6.907980889081954956e-02 -3.666690737009048462e-02 2.099845111370086670e-01 7.019419968128204346e-02 3.155905753374099731e-02 -3.230893611907958984e-02 -1.362934242933988571e-02 -1.043578460812568665e-01 -2.405959218740463257e-01 2.186733633279800415e-01 4.822807386517524719e-02 -5.017287656664848328e-02 2.463751733303070068e-01 -1.436032354831695557e-01 -5.080813765525817871e-01 -6.430330872535705566e-02 -3.237313330173492432e-01 5.714649334549903870e-02 1.960454136133193970e-02 -2.432481795549392700e-01 2.238021939992904663e-01 8.487985283136367798e-02 1.859206110239028931e-01 1.240495666861534119e-01 2.271303534507751465e-01 -4.986361786723136902e-02 -1.444238871335983276e-01
1.556698679924011230e-01 -1.090245600789785385e-02 1.291119903326034546e-01 1.762619316577911377e-01 -9.863594174385070801e-02 2.321621030569076538e-01 5.867652967572212219e-02 5.129070952534675598e-02 -2.052194774150848389e-01 4.928748682141304016e-02 1.427563428878784180e-01 -4.787024855613708496e-02 -2.621497772634029388e-02 4.084897041320800781e-02 1.400928795337677002e-01 -1.862396001815795898e-01 3.145996630191802979e-01 -4.747252538800239563e-02 2.651073932647705078e-01 -4.572613239288330078e-01 7.300132513046264648e-02 -3.573671579360961914e-01 -2.543688379228115082e-02 -1.005971059203147888e-01 -2.537077963352203369e-01 2.015444040298461914e-01 -3.697335720062255859e-02 -6.288149952888488770e-02 1.620070189237594604e-01 1.059793159365653992e-01 1.328330636024475098e-01 2.109278440475463867e-01
1.945118755102157593e-01 -9.048172831535339355e-02 -1.927537098526954651e-02 -1.320442706346511841e-01 5.235431343317031860e-02 -9.003062732517719269e-03 1.998682171106338501e-01 -1.942402720451354980e-01 -1.264698058366775513e-01 2.987098991870880127e-01 -3.003909066319465637e-02 -7.388920336961746216e-02 -5.493585020303726196e-02 -3.770696371793746948e-02 3.089459240436553955e-01 6.195547059178352356e-02 4.526231437921524048e-02 1.767214983701705933e-01 -9.106476604938507080e-02 -2.839642167091369629e-01 -2.014888226985931396e-01 -2.518286705017089844e-01 3.225466907024383545e-01 3.414579927921295166e-01 1.216999292373657227e-01 2.395504266023635864e-01 -1.837489455938339233e-01 2.018501907587051392e-01 2.453152090311050415e-02 1.203742995858192444e-01 2.024149149656295776e-02 1.769330650568008423e-01
-2.977258563041687012e-01 1.664635241031646729e-01 3.961001709103584290e-02 -1.653677225112915039e-01 2.059022188186645508e-01 1.670325994491577148e-01 -8.116295561194419861e-03 1.754155755043029785e-01 1.158263236284255981e-01 1.614392697811126709e-01 2.046806216239929199e-01 -6.378520280122756958e-02 9.823360480368137360e-03 -2.518832981586456299e-01 1.060457676649093628e-01 1.367447674274444580e-01 2.465246021747589111e-01 1.536498814821243286e-01 -6.675682216882705688e-02 -7.263927161693572998e-02 -1.099252998828887939e-01 -3.712485730648040771e-01 -6.537136435508728027e-02 -5.651500448584556580e-02 -2.769826650619506836e-01 2.226094156503677368e-01 8.455429226160049438e-02 2.578411102294921875e-01 3.298490941524505615e-01 3.624090924859046936e-02 9.657215327024459839e-02 -6.193524226546287537e-02
7.687001675367355347e-02 -1.651916769333183765e-03 -2.702658064663410187e-02 -2.016360461711883545e-01 3.761998116970062256e-01 1.877135187387466431e-01 -9.322630357928574085e-04 1.319484114646911621e-01 4.411487579345703125e-01 1.635834723711013794e-01 2.293867468833923340e-01 3.206315264105796814e-02 -2.984281480312347412e-01 -2.063968330621719360e-01 1.083832383155822754e-01 4.689245671033859253e-02 1.825003176927566528e-01 7.962384074926376343e-02 1.229707673192024231e-01 -4.475589096546173096e-02 -1.756508201360702515e-01 -2.895651757717132568e-01 5.975224822759628296e-02 2.294838577508926392e-01 -1.419439464807510376e-01 -2.138398028910160065e-02 2.280268073081970215e-02 -8.002121746540069580e-02 -1.148555055260658264e-01 2.170566916465759277e-01 1.026561260223388672e-01 1.087467744946479797e-01
6.831032037734985352e-02 5.972835049033164978e-02 4.417963027954101562e-01 -1.728581339120864868e-01 7.000728696584701538e-02 9.631121158599853516e-02 1.641482710838317871e-01 3.976569697260856628e-02 9.224112331867218018e-02 2.817880809307098389e-01 1.658124029636383057e-01 1.453407257795333862e-01 -1.403740942478179932e-01 -3.342635631561279297e-01 2.961676754057407379e-02 -8.452548086643218994e-02 -7.673167437314987183e-02 2.572518289089202881e-01 2.208389639854431152e-01 -9.988956153392791748e-02 -2.192337065935134888e-01 -2.383035123348236084e-01 7.584267109632492065e-02 2.200825065374374390e-01 1.737708300352096558e-01 2.469294704496860504e-03 -5.998529493808746338e-02 1.100306287407875061e-01 3.859963640570640564e-02 7.757048308849334717e-02 -9.005957096815109253e-02 3.108542561531066895e-01
-9.012331068515777588e-02 -3.315955996513366699e-01 4.063900709152221680e-01 -5.773039162158966064e-02 1.711235344409942627e-01 2.429579384624958038e-02 1.538942009210586548e-01 -2.431394904851913452e-02 5.812771152704954147e-03 4.264111816883087158e-01 1.579219698905944824e-01 2.136351615190505981e-01 -2.188208401203155518e-01 -9.964906424283981323e-02 2.038344442844390869e-01 1.100284396670758724e-03 2.399289235472679138e-02 2.173992842435836792e-01 1.171524152159690857e-01 -9.300947934389114380e-02 9.561993181705474854e-03 -3.495806753635406494e-01 9.565446525812149048e-02 2.223049551248550415e-01 -5.409170687198638916e-02 -5.747852474451065063e-02 -1.770565845072269440e-02 -1.391266006976366043e-02 1.246183514595031738e-01 2.860987186431884766e-02 1.037439107894897461e-01 1.501925736665725708e-01
4.329409822821617126e-02 1.804726719856262207e-01 8.607393503189086914e-02 -6.277585029602050781e-02 -1.004674211144447327e-01 3.000085949897766113e-01 1.860841512680053711e-01 1.120353713631629944e-01 1.636486947536468506e-01 9.545841068029403687e-02 -1.151309087872505188e-01 -3.534561097621917725e-01 -1.400198489427566528e-01 -8.168148994445800781e-02 2.587877810001373291e-01 -3.216361999511718750e-02 -4.241329059004783630e-02 -2.202871628105640411e-02 3.357872739434242249e-02 -2.883192002773284912e-01 -1.279192864894866943e-01 -2.573159635066986084e-01 -2.747064828872680664e-01 2.427980005741119385e-01 2.188488095998764038e-02 -1.051743775606155396e-01 -1.858834624290466309e-01 1.868432909250259399e-01 3.025335371494293213e-01 4.880902171134948730e-02 -1.717567294836044312e-01 1.749947220087051392e-01
-1.622922271490097046e-01 -9.739631414413452148e-02 1.770531237125396729e-01 8.030878752470016479e-02 -4.902254045009613037e-02 6.183588877320289612e-02 -1.993681490421295166e-01 2.298433631658554077e-01 -3.557952120900154114e-02 1.487747132778167725e-01 -1.351372897624969482e-01 8.156363037414848804e-04 -1.542644482105970383e-02 3.283230960369110107e-01 8.925297856330871582e-02 1.837122589349746704e-01 7.397148758172988892e-02 2.647799849510192871e-01 2.552102804183959961e-01 3.050838038325309753e-02 -2.608292996883392334e-01 -3.095640540122985840e-01 2.780767902731895447e-02 3.498698174953460693e-01 -1.891382336616516113e-01 6.669489294290542603e-02 2.498078942298889160e-01 1.169742122292518616e-01 8.337023109197616577e-02 1.887889057397842407e-01 -1.914203763008117676e-01 1.092392429709434509e-01
-8.432216197252273560e-02 -6.215022131800651550e-02 -8.031474053859710693e-02 -2.631695270538330078e-01 1.515658497810363770e-01 1.573570966720581055e-01 -1.453990042209625244e-01 1.297209970653057098e-02 -1.751491567119956017e-03 6.229018326848745346e-03 1.276451442390680313e-02 -5.520781129598617554e-02 1.288931220769882202e-01 -1.626917123794555664e-01 8.650237321853637695e-02 -1.052126437425613403e-01 6.292935460805892944e-02 9.570852667093276978e-02 -3.699205070734024048e-02 -2.495805323123931885e-01 -3.631657063961029053e-01 -5.610262975096702576e-02 -2.190035283565521240e-01 2.869491875171661377e-01 -3.154917359352111816e-01 -3.859089687466621399e-02 1.838232725858688354e-01 -1.243833336047828197e-03 7.771238684654235840e-02 5.354698896408081055e-01 -9.053295105695724487e-02 3.860452771186828613e-02
-1.098594889044761658e-01 -1.479478031396865845e-01 -1.217110529541969299e-01 -3.696047067642211914e-01 2.271354198455810547e-02 1.690421700477600098e-01 1.514121443033218384e-01 3.885738551616668701e-02 2.125992029905319214e-01 -2.735342085361480713e-02 5.954800546169281006e-02 -1.354694515466690063e-01 -1.031013876199722290e-01 -9.358681738376617432e-02 7.075084373354911804e-03 1.471154391765594482e-01 -8.714310079813003540e-02 1.851029098033905029e-01 1.423468440771102905e-01 -2.498233467340469360e-01 -2.487242668867111206e-01 -3.614641129970550537e-01 9.798491746187210083e-02 -1.135665029287338257e-01 -6.199251115322113037e-02 1.920458078384399414e-01 1.273408383131027222e-01 3.728994131088256836e-01 -2.169330269098281860e-01 2.453787177801132202e-01 -2.938348427414894104e-02 -9.214247018098831177e-02
-1.251299381256103516e-01 -1.779505610466003418e-01 -7.826404273509979248e-02 1.767993569374084473e-01 -1.621834039688110352e-01 2.511320412158966064e-01 -2.134031988680362701e-02 1.423084288835525513e-01 5.665364116430282593e-02 6.178670376539230347e-02 1.393281817436218262e-01 -3.580801934003829956e-02 1.158572267740964890e-02 -7.046218216419219971e-02 2.197220325469970703e-01 -9.338821470737457275e-02 4.275128245353698730e-03 1.690317243337631226e-01 3.088594228029251099e-02 -4.744973182678222656e-01 -2.723459899425506592e-01 -2.970873415470123291e-01 -1.361532062292098999e-01 3.298840522766113281e-01 1.317471712827682495e-01 -4.375106096267700195e-02 -1.204417925328016281e-02 8.057595789432525635e-02 2.064331322908401489e-01 1.826682388782501221e-01 -2.585867047309875488e-01 -4.637347906827926636e-02
-3.794087097048759460e-02 -1.424131989479064941e-01 9.034675359725952148e-02 -4.147777557373046875e-01 1.117980778217315674e-01 1.848736661486327648e-03 -1.819214820861816406e-01 4.043833166360855103e-02 -1.717634946107864380e-01 7.726075500249862671e-02 -2.226920798420906067e-02 -3.266894444823265076e-02 -3.531111776828765869e-01 -1.130659431219100952e-01 1.159494295716285706e-01 -3.181079030036926270e-01 -1.009078100323677063e-01 1.611604839563369751e-01 3.262187168002128601e-02 -3.322105109691619873e-01 -2.825490944087505341e-02 -3.922688663005828857e-01 5.206830054521560669e-02 -5.189076764509081841e-04 -1.675737462937831879e-02 9.191504120826721191e-02 -2.353243902325630188e-02 6.055808812379837036e-02 -8.821567893028259277e-02 -2.073657363653182983e-01 2.226534485816955566e-01 2.083855122327804565e-01
-3.424877822399139404e-01 -9.811926633119583130e-02 -1.171744167804718018e-01 2.562524564564228058e-02 9.559728205204010010e-02 8.229350298643112183e-02 4.481789655983448029e-03 -7.497420161962509155e-02 -4.320702329277992249e-02 -6.080329790711402893e-02 6.666310876607894897e-02 -1.306055933237075806e-01 -2.044956386089324951e-01 2.817051112651824951e-01 6.395721435546875000e-02 -1.581407338380813599e-01 3.246043622493743896e-01 2.077660895884037018e-02 -1.125494092702865601e-01 -1.786776036024093628e-01 -5.453591793775558472e-02 -4.294894337654113770e-01 -1.433489471673965454e-01 3.183142244815826416e-01 2.516517937183380127e-01 4.486852139234542847e-02 -5.814414098858833313e-02 1.740480512380599976e-01 1.272733360528945923e-01 2.456023842096328735e-01 -1.185223907232284546e-01 1.025291979312896729e-01
1.055333986878395081e-01 4.026677310466766357e-01 1.686389148235321045e-01 -1.988453269004821777e-01 1.180919483304023743e-01 1.812646538019180298e-01 1.312201097607612610e-02 -5.748228728771209717e-02 3.989122807979583740e-02 -3.617990761995315552e-02 -2.432419955730438232e-01 7.555374503135681152e-02 2.757128477096557617e-01 1.557289510965347290e-01 1.613476276397705078e-01 -7.372777163982391357e-02 1.077130958437919617e-01 1.165053807199001312e-02 9.567272663116455078e-02 -2.458895593881607056e-01 8.072181604802608490e-03 -3.673861026763916016e-01 -4.533548280596733093e-02 1.861335635185241699e-01 -2.028494030237197876e-01 -2.479967474937438965e-01 -3.774993494153022766e-02 2.911546826362609863e-01 -3.576929122209548950e-02 2.108130306005477905e-01 1.357115209102630615e-01 5.360537767410278320e-02
-9.031850099563598633e-02 -1.518690399825572968e-02 -3.897800669074058533e-02 -1.099781319499015808e-01 2.501465976238250732e-01 2.279313057661056519e-01 -2.312624454498291016e-02 7.386825978755950928e-02 -1.861700862646102905e-01 -1.737353801727294922e-01 -2.174564078450202942e-02 -2.062205784022808075e-02 9.916885197162628174e-02 5.927612632513046265e-02 4.182346761226654053e-01 -2.535546123981475830e-01 -1.440075784921646118e-01 9.799449890851974487e-02 2.372366786003112793e-01 -3.928535282611846924e-01 -8.891895413398742676e-02 -2.337356954813003540e-01 3.633794486522674561e-01 3.786059096455574036e-02 -5.415868014097213745e-02 8.453453332185745239e-02 -3.898840770125389099e-02 1.046467646956443787e-01 -1.888948976993560791e-01 -1.160974875092506409e-01 1.656937897205352783e-01 -5.515915155410766602e-02
3.311248496174812317e-02 8.052929490804672241e-02 1.340485960245132446e-01 2.098657563328742981e-02 1.484343111515045166e-01 4.761084169149398804e-02 -7.161714136600494385e-02 2.827773056924343109e-02 -3.346622884273529053e-01 6.570053100585937500e-02 4.531871154904365540e-02 9.521238505840301514e-02 8.598393946886062622e-02 -9.489152580499649048e-02 2.047491967678070068e-01 -1.909643411636352539e-01 -3.586859256029129028e-02 2.492566853761672974e-01 1.164281964302062988e-01 -2.237920910120010376e-01 -1.727487444877624512e-01 -3.715559244155883789e-01 3.735639154911041260e-01 -4.890656098723411560e-02 -3.221208974719047546e-02 -4.124835878610610962e-02 -2.036187052726745605e-01 4.746525883674621582e-01 -4.608548805117607117e-02 -1.002494469285011292e-01 -4.180647805333137512e-02 3.537534922361373901e-02
-1.256590932607650757e-01 -3.191060125827789307e-01 -1.279404610395431519e-01 1.259472779929637909e-02 1.189934536814689636e-01 4.647672548890113831e-02 -8.853092789649963379e-02 2.873109281063079834e-02 2.612978219985961914e-01 1.569545269012451172e-01 -1.257058233022689819e-01 -1.562123093754053116e-02 -3.251847922801971436e-01 2.289806306362152100e-01 -3.411042690277099609e-02 4.531702771782875061e-02 8.413957059383392334e-02 -6.250501424074172974e-02 1.034445613622665405e-01 -3.286812305450439453e-01 -1.139897555112838745e-01 -3.635182380676269531e-01 -7.751135528087615967e-02 6.188565865159034729e-02 -3.145145773887634277e-01 -7.658312469720840454e-02 -6.953609734773635864e-02 2.060686498880386353e-01 1.648109257221221924e-01 1.808795332908630371e-01 2.515068650245666504e-01 -1.029764190316200256e-01
2.019435726106166840e-02 2.387889027595520020e-01 3.400872051715850830e-01 -2.982573583722114563e-02 3.166188597679138184e-01 1.996964961290359497e-01 -1.237989589571952820e-01 1.386172771453857422e-01 3.489747345447540283e-01 -6.964711099863052368e-02 -1.034120097756385803e-01 -7.141580432653427124e-02 -1.673405319452285767e-01 1.400509774684906006e-01 5.827462300658226013e-02 2.301551867276430130e-03 -9.044703841209411621e-02 2.003947645425796509e-01 1.445628404617309570e-01 -1.699646115303039551e-01 -3.477888554334640503e-02 -1.687759608030319214e-01 1.490049958229064941e-01 2.445406317710876465e-01 -8.270194381475448608e-02 1.030429545789957047e-02 7.189919054508209229e-02 3.339695334434509277e-01 -9.352497756481170654e-03 2.751087546348571777e-01 1.763328313827514648e-01 -1.325529366731643677e-01
1.781235784292221069e-01 -1.813348531723022461e-01 -1.062713116407394409e-01 -3.038035146892070770e-02 1.134630516171455383e-01 2.624228596687316895e-01 3.237465769052505493e-02 1.310569643974304199e-01 1.285853683948516846e-01 4.315320253372192383e-01 7.113643735647201538e-02 -1.205297112464904785e-01 4.072676002979278564e-01 3.159985691308975220e-02 1.315511167049407959e-01 -2.799440622329711914e-01 2.385968714952468872e-01 2.797471173107624054e-02 4.977405071258544922e-02 -2.104655802249908447e-01 -1.037823483347892761e-01 -4.118774831295013428e-02 -3.252011537551879883e-02 1.227774247527122498e-01 -2.611544132232666016e-01 -9.220935753546655178e-04 1.177651342004537582e-02 2.514109015464782715e-01 2.371519953012466431e-01 7.914020097814500332e-04 -1.023891791701316833e-01 8.349031955003738403e-02
2.879023551940917969e-01 4.006383195519447327e-02 1.751407980918884277e-01 -1.622749269008636475e-01 2.503005266189575195e-01 4.502098262310028076e-02 -3.551818057894706726e-02 3.415225446224212646e-02 2.497518509626388550e-01 2.302428185939788818e-01 1.502350205555558205e-03 -2.272742837667465210e-01 -2.171744257211685181e-01 1.012222617864608765e-01 -6.548403948545455933e-02 3.048217296600341797e-02 6.137545034289360046e-02 2.209625542163848877e-01 2.456238716840744019e-01 6.411194801330566406e-02 -2.585079967975616455e-01 -4.132628738880157471e-01 2.134444713592529297e-01 2.005391567945480347e-01 -1.800183653831481934e-01 -1.263151168823242188e-01 1.235408112406730652e-01 -8.495103567838668823e-02 2.417359128594398499e-02 1.046279296278953552e-01 1.702865809202194214e-01 9.966499358415603638e-02
-1.166362166404724121e-01 1.515633314847946167e-01 1.595906019210815430e-01 -9.336399286985397339e-02 3.236365318298339844e-01 1.926605850458145142e-01 4.149864986538887024e-02 1.422180980443954468e-01 5.866423249244689941e-03 2.148998528718948364e-01 1.209682673215866089e-01 1.580073982477188110e-01 -2.204904407262802124e-01 9.468991309404373169e-02 2.425198554992675781e-01 -8.161670714616775513e-02 5.668354220688343048e-03 1.256853491067886353e-01 2.225018143653869629e-01 7.109021395444869995e-02 -9.472677111625671387e-02 -2.359793782234191895e-01 -1.259185373783111572e-01 -2.922134846448898315e-02 -1.176789924502372742e-01 -3.725408390164375305e-02 4.656065627932548523e-02 1.683739125728607178e-01 1.223282516002655029e-01 3.830969035625457764e-01 2.437477856874465942e-01 -3.713535964488983154e-01
-1.464381348341703415e-02 -1.244345903396606445e-01 1.463725566864013672e-01 -1.632618457078933716e-01 1.499119848012924194e-01 2.552122808992862701e-02 -2.239749878644943237e-01 1.624015718698501587e-02 1.461584419012069702e-01 1.101944223046302795e-01 6.457211822271347046e-02 -2.394910715520381927e-02 2.612605504691600800e-02 1.972233504056930542e-01 2.283367961645126343e-01 -3.950436040759086609e-02 3.804957866668701172e-02 2.885202765464782715e-01 1.108179092407226562e-01 -2.274399697780609131e-01 -1.431932747364044189e-01 -1.307040303945541382e-01 -1.493567824363708496e-01 3.834001719951629639e-01 3.343598917126655579e-02 -2.101643681526184082e-01 -3.929988294839859009e-02 8.372551761567592621e-03 1.338509470224380493e-01 5.300074815750122070e-01 -9.652000665664672852e-02 1.432082802057266235e-01
2.059797057881951332e-03 -1.456985622644424438e-01 3.311866521835327148e-01 -1.418425589799880981e-01 3.856744766235351562e-01 1.393694728612899780e-01 1.698474287986755371e-01 3.708942979574203491e-02 -1.001857593655586243e-01 7.575832307338714600e-02 -7.946592569351196289e-02 -1.766945570707321167e-01 1.147360578179359436e-01 -5.809974670410156250e-02 1.801219135522842407e-01 -1.914771646261215210e-01 -1.928328275680541992e-01 1.482772529125213623e-01 -4.480063915252685547e-02 1.520765870809555054e-01 -2.330408692359924316e-01 -2.840475738048553467e-01 2.154527008533477783e-01 1.876199543476104736e-01 1.021169126033782959e-02 -8.506350219249725342e-02 4.598697647452354431e-02 9.279056638479232788e-02 1.844135522842407227e-01 2.621103227138519287e-01 -2.965813875198364258e-01 4.426081851124763489e-02
8.772446960210800171e-02 2.273666560649871826e-01 -2.381022721529006958e-01 -4.765050113201141357e-02 2.345800548791885376e-01 1.796769164502620697e-02 1.176457554101943970e-01 9.389729052782058716e-02 1.651343256235122681e-01 1.149631142616271973e-01 -1.117463558912277222e-01 -9.187955409288406372e-02 -1.649706661701202393e-01 -6.954519450664520264e-02 1.774556785821914673e-01 -2.628371119499206543e-02 -2.069809474050998688e-02 -2.278156392276287079e-02 1.347032189369201660e-02 3.982025757431983948e-02 -3.624923825263977051e-01 -6.218621134757995605e-01 4.528953880071640015e-02 -1.173054352402687073e-01 -9.936555474996566772e-02 1.202400699257850647e-01 -2.919688820838928223e-02 -2.617583982646465302e-02 1.716558337211608887e-01 1.213315501809120178e-02 1.722796112298965454e-01 2.370406985282897949e-01
-2.281249500811100006e-02 3.806184511631727219e-03 1.028656959533691406e-01 -1.379133462905883789e-01 -4.945000167936086655e-03 2.045785933732986450e-01 3.061061166226863861e-02 7.211332023143768311e-02 -9.968179464340209961e-02 8.384533226490020752e-02 -1.156187802553176880e-01 2.553647458553314209e-01 -1.089898124337196350e-01 1.650313585996627808e-01 7.774410396814346313e-02 1.028184816241264343e-01 1.116678044199943542e-01 -2.958143651485443115e-01 7.709259539842605591e-02 -1.893017590045928955e-01 -3.130710721015930176e-01 -1.054004356265068054e-01 1.506458669900894165e-01 2.809375226497650146e-01 -3.211572468280792236e-01 -8.535550534725189209e-02 1.350280642509460449e-01 3.182457387447357178e-01 9.887792170047760010e-02 3.273865282535552979e-01 -2.143712192773818970e-01 1.588172018527984619e-01
-1.834726482629776001e-01 2.370658516883850098e-01 2.412813454866409302e-01 -9.282194077968597412e-02 1.072957590222358704e-01 1.942133158445358276e-01 2.626618742942810059e-01 -1.226239800453186035e-01 -2.186623662710189819e-01 7.291818410158157349e-02 -1.579320579767227173e-01 1.492952927947044373e-03 -1.206619888544082642e-01 -8.822187781333923340e-02 4.247972965240478516e-01 -1.012485027313232422e-01 3.718120455741882324e-01 -3.993974998593330383e-02 -1.586593315005302429e-02 -2.330230921506881714e-01 -3.795627504587173462e-02 -2.238517403602600098e-01 -6.735448539257049561e-02 6.382660940289497375e-03 -1.105108708143234253e-01 -7.411695271730422974e-02 2.764599919319152832e-01 2.487259954214096069e-01 -1.035962905734777451e-02 -5.969117581844329834e-02 7.225066423416137695e-02 5.928391218185424805e-02
-9.363239258527755737e-02 -8.446547389030456543e-02 5.789288878440856934e-02 -1.042049527168273926e-01 4.186268150806427002e-01 4.824068862944841385e-03 1.329811010509729385e-02 -1.404362730681896210e-02 -1.543566882610321045e-01 3.981472551822662354e-01 -1.017195209860801697e-01 -1.864222586154937744e-01 6.816052645444869995e-02 -2.050543017685413361e-02 2.754387073218822479e-02 2.456193789839744568e-02 -1.138649042695760727e-02 1.586031913757324219e-01 2.604113817214965820e-01 -2.289926111698150635e-01 -7.335741817951202393e-02 -4.554050862789154053e-01 2.198276221752166748e-01 -2.529905736446380615e-02 1.471074968576431274e-01 -2.840080261230468750e-01 -2.270892634987831116e-02 2.477410016581416130e-03 1.656264215707778931e-01 -3.968832269310951233e-02 -4.385270550847053528e-02 1.390605717897415161e-01
-1.653287857770919800e-01 -1.866714470088481903e-02 -1.831386983394622803e-01 -5.196231417357921600e-03 5.146799236536026001e-02 7.600685954093933105e-02 -1.182879284024238586e-01 6.927467882633209229e-02 8.400726318359375000e-02 1.760689318180084229e-01 -9.811855107545852661e-02 -3.055152110755443573e-02 -7.758726179599761963e-02 -2.569752037525177002e-01 4.258815050125122070e-01 -1.168402358889579773e-01 3.223828077316284180e-01 2.046947367489337921e-02 -2.917532622814178467e-01 -2.606898844242095947e-01 -3.718835711479187012e-01 -1.877137273550033569e-01 -1.470451802015304565e-01 1.973513215780258179e-01 -2.868062816560268402e-02 -1.080499812960624695e-01 1.872721612453460693e-01 2.103384733200073242e-01 4.816450923681259155e-02 2.395774237811565399e-02 9.137006103992462158e-02 3.532430902123451233e-02
1.263113133609294891e-02 1.003793179988861084e-01 8.490458875894546509e-02 -1.870129108428955078e-01 6.598872598260641098e-03 3.134339749813079834e-01 1.471772789955139160e-01 2.368272468447685242e-02 1.488337479531764984e-02 2.885271310806274414e-01 9.451288729906082153e-03 -2.532160580158233643e-01 -2.760387957096099854e-02 -8.977622538805007935e-02 1.809911280870437622e-01 -1.883393824100494385e-01 4.537295922636985779e-02 -4.749440774321556091e-02 -3.795164823532104492e-02 1.227668393403291702e-02 -7.386315613985061646e-02 -2.876884341239929199e-01 -3.122191429138183594e-01 4.316315054893493652e-02 -5.019058659672737122e-02 7.547063380479812622e-02 2.504298985004425049e-01 3.055792450904846191e-01 2.967215776443481445e-01 4.034912958741188049e-02 -3.459754884243011475e-01 -1.876112818717956543e-01
[truncated: 3,265,350 more chars]
