# Supplementary material for: The Language of Innovation
Source: PLoS One. 2020 Apr 30;15(4):e0230107. doi: 10.1371/journal.pone.0230107 (PMC7194493; doi:10.1371/journal.pone.0230107)
Supplement: S6 File — (GZ) [file pone.0230107.s006.tar.gz › 1984-1988/V2Run_16_VS_4500_embeddings1984-1988ED32.txt]

1.027032658457756042e-01 1.083184927701950073e-01 -6.782606989145278931e-02 2.125459313392639160e-01 -6.728272140026092529e-02 7.875270396471023560e-02 -4.941007122397422791e-02 -1.822378188371658325e-01 -1.622167825698852539e-01 -4.082452133297920227e-02 1.800079792737960815e-01 -2.227723747491836548e-01 3.312885463237762451e-01 -1.955971680581569672e-02 -8.702923357486724854e-02 1.165017783641815186e-01 -2.711254060268402100e-01 1.230731233954429626e-01 -2.526768147945404053e-01 -3.632616996765136719e-01 -7.426303625106811523e-02 -1.884966641664505005e-01 -8.675856143236160278e-02 1.724557429552078247e-01 2.832478582859039307e-01 -6.485625356435775757e-02 -1.574143767356872559e-01 -4.817867279052734375e-02 -2.398095652461051941e-02 3.245893418788909912e-01 -2.164772748947143555e-01 1.147291585803031921e-01
1.594942808151245117e-02 -1.141888126730918884e-01 2.082651481032371521e-02 -8.869494311511516571e-03 -3.015007674694061279e-01 6.156778335571289062e-02 -1.127320379018783569e-01 -2.663029432296752930e-01 -2.544340118765830994e-02 -1.917988508939743042e-01 -6.186505313962697983e-03 -1.163221374154090881e-01 1.183904632925987244e-01 -2.270290106534957886e-01 -2.965227067470550537e-01 9.776218235492706299e-02 7.407428324222564697e-02 -4.225643351674079895e-02 3.223204612731933594e-02 -3.252823352813720703e-01 -1.221563294529914856e-01 -7.784261554479598999e-02 4.475188553333282471e-01 4.790347069501876831e-02 1.976490765810012817e-01 1.632696986198425293e-01 -1.542800962924957275e-01 -2.709809541702270508e-01 2.763148546218872070e-01 2.694276534020900726e-02 -9.380562603473663330e-02 -8.561518788337707520e-02
9.896457195281982422e-02 8.761006593704223633e-02 -6.755356490612030029e-02 -6.676599383354187012e-02 -3.456518948078155518e-01 -1.512141227722167969e-01 -5.931094661355018616e-02 -1.509760320186614990e-01 -2.634257078170776367e-02 -1.574783474206924438e-01 2.465027719736099243e-01 -5.188245326280593872e-02 5.327693000435829163e-02 -5.399086698889732361e-02 -1.046425402164459229e-01 4.945610463619232178e-02 -9.664348512887954712e-02 -5.282741412520408630e-02 -5.310943350195884705e-02 -1.921823620796203613e-02 -3.902147710323333740e-01 2.674617804586887360e-02 2.211618274450302124e-01 7.708804309368133545e-02 9.361418336629867554e-02 -1.719785034656524658e-01 -5.368549823760986328e-01 8.786589652299880981e-02 1.142641454935073853e-01 2.036217749118804932e-01 1.872698664665222168e-01 -2.230198681354522705e-01
1.077987626194953918e-02 1.438325494527816772e-01 4.901117086410522461e-02 2.118347585201263428e-01 -3.903256654739379883e-01 1.259009540081024170e-01 -1.350014954805374146e-01 -1.489765197038650513e-01 -1.051779314875602722e-01 -5.490005016326904297e-02 1.407700031995773315e-01 -7.643466442823410034e-02 1.748410165309906006e-01 -9.997232258319854736e-02 -1.740355044603347778e-01 6.337726116180419922e-02 1.157250627875328064e-01 1.007134169340133667e-01 9.950076043605804443e-02 -2.922032475471496582e-01 -6.208043172955513000e-02 1.437639445066452026e-01 -7.829010486602783203e-03 3.751868382096290588e-02 1.606298685073852539e-01 1.181340292096138000e-01 -2.279744595289230347e-01 -1.996184885501861572e-01 1.016111448407173157e-01 2.482989281415939331e-01 -4.264045357704162598e-01 -2.801900804042816162e-01
5.666434019804000854e-02 1.693266332149505615e-01 1.780900955200195312e-01 1.786267161369323730e-01 -2.201634049415588379e-01 3.607981279492378235e-02 9.155198186635971069e-02 -2.086159586906433105e-01 -2.554269731044769287e-01 -4.163866862654685974e-02 2.778616845607757568e-01 -1.237312331795692444e-01 -1.993267983198165894e-01 1.022177841514348984e-02 -4.359441697597503662e-01 1.037860959768295288e-01 1.384133249521255493e-01 -8.434116840362548828e-02 -9.576755762100219727e-02 -3.377093374729156494e-01 -1.200598780997097492e-03 -8.643318712711334229e-02 -2.757585421204566956e-02 -1.132975816726684570e-01 5.050059780478477478e-02 -7.430903613567352295e-02 -4.417633414268493652e-01 6.590344011783599854e-03 7.260407507419586182e-02 9.476836025714874268e-02 -6.222827732563018799e-02 -1.035159155726432800e-01
3.945010527968406677e-02 -1.692661345005035400e-01 1.509373188018798828e-01 3.543859720230102539e-01 -2.793893516063690186e-01 -5.995478108525276184e-02 8.066543936729431152e-02 -1.538212448358535767e-01 -1.553389877080917358e-01 2.103319019079208374e-01 3.150820434093475342e-01 2.090939134359359741e-02 2.463870868086814880e-02 6.219530105590820312e-02 -1.917692720890045166e-01 1.686128377914428711e-01 1.399609595537185669e-01 -9.184653311967849731e-02 -1.482500974088907242e-02 -1.684372872114181519e-01 -2.842866480350494385e-01 -1.979387830942869186e-03 -7.418422959744930267e-03 -2.477848716080188751e-02 7.434619963169097900e-02 -5.574533715844154358e-02 -3.469090759754180908e-01 -2.467616051435470581e-01 1.410377025604248047e-01 3.340045213699340820e-01 9.765402227640151978e-02 -5.356397852301597595e-02
-8.770915865898132324e-02 -2.099336832761764526e-01 1.235455274581909180e-01 4.824249818921089172e-02 -3.081824779510498047e-01 7.702688872814178467e-02 1.056421846151351929e-01 -2.463461756706237793e-01 -1.377669423818588257e-01 -5.399382859468460083e-02 1.824706643819808960e-01 -3.439671397209167480e-01 1.097964048385620117e-01 1.548010557889938354e-01 -2.808838188648223877e-01 -8.960847556591033936e-02 -3.982171043753623962e-02 -1.122654899954795837e-01 -2.545346617698669434e-01 -1.776572316884994507e-01 -2.581231296062469482e-01 -1.734547466039657593e-01 3.071981370449066162e-01 -1.189605891704559326e-02 -6.599545478820800781e-02 -1.577750891447067261e-01 -3.520065546035766602e-01 -2.441730350255966187e-02 2.876622788608074188e-02 -1.676917448639869690e-02 -4.252916201949119568e-02 -5.480672046542167664e-02
-9.344074875116348267e-02 -1.900852173566818237e-01 -2.229299992322921753e-01 1.422007679939270020e-01 -4.689806401729583740e-01 2.518119812011718750e-01 -2.528038620948791504e-01 -5.365508049726486206e-02 -1.227808669209480286e-01 -2.725534513592720032e-02 -3.179404884576797485e-02 8.884449303150177002e-02 4.891956341452896595e-04 -3.892242908477783203e-01 -1.865690499544143677e-01 9.744694083929061890e-02 9.598539024591445923e-02 -3.140604496002197266e-02 -1.175838857889175415e-01 -9.222214668989181519e-02 -1.678054183721542358e-01 9.810167551040649414e-02 5.550589039921760559e-02 -2.006241306662559509e-02 2.663616091012954712e-02 2.549284994602203369e-01 -3.103252351284027100e-01 2.364928089082241058e-02 1.187607198953628540e-01 1.239911541342735291e-01 -2.137463688850402832e-01 -5.508079752326011658e-02
-1.865348368883132935e-01 -8.019325137138366699e-02 3.486800566315650940e-02 -1.556808035820722580e-02 -3.877182602882385254e-01 3.881143778562545776e-02 -5.697922408580780029e-02 -1.992268413305282593e-01 -8.975061774253845215e-02 -9.227107465267181396e-02 -1.862859725952148438e-01 -1.200686395168304443e-01 2.992392480373382568e-01 -4.850632324814796448e-02 -1.249427571892738342e-01 1.003611907362937927e-01 3.648976981639862061e-02 -1.991809345781803131e-02 -1.132551506161689758e-01 -3.410852849483489990e-01 2.299144864082336426e-02 1.163317859172821045e-01 -1.118732094764709473e-01 -1.783366315066814423e-02 1.397091895341873169e-01 -7.385758310556411743e-02 -2.874835729598999023e-01 -1.606793999671936035e-01 5.618679895997047424e-02 4.808219969272613525e-01 -2.042563706636428833e-01 -1.094651445746421814e-01
4.985677450895309448e-02 -4.720442742109298706e-02 -2.642510831356048584e-01 1.821370869874954224e-01 -2.003313004970550537e-01 1.941094398498535156e-01 -1.550654470920562744e-01 -3.745841085910797119e-01 -8.669942617416381836e-02 1.485193669795989990e-01 1.364554651081562042e-02 -2.703034877777099609e-01 -2.865130901336669922e-01 1.800522804260253906e-01 -5.108542367815971375e-02 1.980908215045928955e-02 -4.528552889823913574e-01 5.569346249103546143e-03 -1.969517767429351807e-01 -1.796273142099380493e-01 1.439799088984727859e-02 -4.525291547179222107e-02 -1.005721651017665863e-02 -7.380998134613037109e-02 6.882022321224212646e-02 1.426704078912734985e-01 -5.224194750189781189e-02 -1.162673309445381165e-01 4.863979760557413101e-03 2.625925838947296143e-01 1.262139901518821716e-02 -1.879706084728240967e-01
-8.663633465766906738e-02 2.235418371856212616e-02 -4.322189837694168091e-02 7.905006408691406250e-02 -3.215174078941345215e-01 4.582296311855316162e-02 8.979805745184421539e-03 -1.898770928382873535e-01 3.315267339348793030e-02 -1.474079340696334839e-01 2.022629827260971069e-01 9.617193788290023804e-02 4.032805562019348145e-02 -3.887881636619567871e-01 -8.163440227508544922e-02 2.072875499725341797e-01 1.290090382099151611e-02 -5.223219282925128937e-03 -3.121020197868347168e-01 -2.466025054454803467e-01 -2.011633217334747314e-01 -7.526697590947151184e-03 1.793007701635360718e-01 -1.408196240663528442e-01 1.113031059503555298e-01 2.027275562286376953e-01 -2.271668463945388794e-01 -6.843458861112594604e-02 3.881498277187347412e-01 3.941151872277259827e-02 -1.589853763580322266e-01 1.693709641695022583e-01
1.542640626430511475e-01 -9.730804711580276489e-02 -1.150299683213233948e-01 1.053672432899475098e-01 -5.291897654533386230e-01 1.226096376776695251e-01 1.769814789295196533e-01 -1.035070121288299561e-01 2.723207473754882812e-01 2.178532630205154419e-02 2.036382704973220825e-01 4.723703116178512573e-02 1.433491855859756470e-01 6.675637513399124146e-02 -1.283567994832992554e-01 3.225512802600860596e-02 -2.824107371270656586e-02 -1.314481943845748901e-01 1.113663427531719208e-02 -2.869920730590820312e-01 1.630374491214752197e-01 -1.052512899041175842e-01 1.253871768712997437e-01 -1.876573264598846436e-01 3.709001541137695312e-01 -8.256042003631591797e-02 1.415999978780746460e-02 9.625579416751861572e-02 1.077896729111671448e-01 2.405599355697631836e-01 -1.651136130094528198e-01 -6.836728006601333618e-02
1.812719702720642090e-01 -2.240525037050247192e-01 1.260695159435272217e-01 2.750113010406494141e-01 -3.409987390041351318e-01 1.118977516889572144e-01 -1.164197847247123718e-01 6.989432126283645630e-02 -1.645028740167617798e-01 -8.016650378704071045e-02 -4.367517679929733276e-02 -3.484720289707183838e-01 2.633203566074371338e-01 -2.011416852474212646e-01 -1.896446943283081055e-01 -7.432629913091659546e-02 1.929810643196105957e-02 1.362985651940107346e-02 -3.262035846710205078e-01 -2.247919589281082153e-01 -1.128143668174743652e-01 6.097276229411363602e-03 3.427776973694562912e-03 -2.102595865726470947e-01 -9.007796645164489746e-02 -8.526107668876647949e-02 -6.155103072524070740e-02 -4.938163608312606812e-02 1.303022950887680054e-01 2.247300595045089722e-01 -1.313080340623855591e-01 -2.219114601612091064e-01
-4.733236879110336304e-02 5.020806938409805298e-02 -1.128879413008689880e-01 -8.034091442823410034e-02 -2.469515800476074219e-01 9.982264041900634766e-02 2.004426270723342896e-01 -3.558657467365264893e-01 -1.030525788664817810e-01 1.086348108947277069e-02 1.851519495248794556e-01 -1.540665477514266968e-01 5.671403557062149048e-02 -2.451673895120620728e-01 -2.498117238283157349e-01 -1.196289807558059692e-01 4.207060486078262329e-02 1.713693737983703613e-01 -7.998380810022354126e-02 -2.084842771291732788e-01 -1.576093435287475586e-01 2.544826455414295197e-02 1.174659505486488342e-01 -1.142229065299034119e-01 -7.709226012229919434e-02 -2.463835924863815308e-01 -2.948284149169921875e-01 -3.219082951545715332e-02 2.385305762290954590e-01 4.093955457210540771e-02 -1.872996427118778229e-02 -4.273303449153900146e-01
2.499507553875446320e-02 -2.241811305284500122e-01 -2.390175014734268188e-01 1.677335500717163086e-01 -2.437747418880462646e-01 4.878200590610504150e-02 -2.996239960193634033e-01 4.618594422936439514e-02 -1.254437863826751709e-01 5.890956521034240723e-02 1.602443866431713104e-02 -4.424647092819213867e-01 -1.388453543186187744e-01 -2.353796362876892090e-01 -7.339344173669815063e-02 2.273835688829421997e-01 -9.270092099905014038e-02 1.844098716974258423e-01 -2.688967585563659668e-01 -2.817988097667694092e-01 -1.793815940618515015e-01 -1.135006826370954514e-02 -1.503979861736297607e-01 1.076620668172836304e-01 -9.783329069614410400e-02 7.763206213712692261e-02 -9.097934700548648834e-03 -7.653789129108190536e-03 -4.547715932130813599e-02 1.703679412603378296e-01 6.442734599113464355e-02 -2.265244573354721069e-01
2.393812090158462524e-01 -1.639517210423946381e-02 -1.284323930740356445e-01 1.523677855730056763e-01 -3.498197197914123535e-01 2.864392697811126709e-01 -1.200712993741035461e-01 -2.980074882507324219e-01 -1.161054298281669617e-01 -2.159431576728820801e-01 2.559792995452880859e-02 9.975875914096832275e-02 2.121032327413558960e-01 -2.266041487455368042e-01 -2.623057924211025238e-02 -1.212386637926101685e-01 7.167404145002365112e-02 1.541865244507789612e-02 -1.198453754186630249e-01 -6.810784339904785156e-02 1.199037116020917892e-02 -8.991064131259918213e-02 1.107039228081703186e-01 4.372832179069519043e-02 5.413482338190078735e-02 1.098696440458297729e-01 -4.217438697814941406e-01 4.084970429539680481e-02 2.603825032711029053e-01 3.145152032375335693e-01 -6.133935973048210144e-02 2.890523709356784821e-02
7.355064898729324341e-02 -2.509225606918334961e-01 1.941688656806945801e-01 2.385037988424301147e-01 -4.203812181949615479e-01 4.569391533732414246e-02 2.269788533449172974e-01 -7.530144602060317993e-02 1.995846927165985107e-01 -5.498859658837318420e-02 1.643317639827728271e-01 -1.990149915218353271e-01 -7.517348229885101318e-02 -2.522655725479125977e-01 -1.196738779544830322e-01 1.171296276152133942e-02 -5.180485919117927551e-02 3.706845268607139587e-02 -1.553579717874526978e-01 4.330154508352279663e-02 -5.186459794640541077e-02 -1.792217195034027100e-01 1.742331683635711670e-01 7.487624883651733398e-02 4.012258648872375488e-01 -1.057961359620094299e-01 -2.113841474056243896e-02 -8.345681428909301758e-02 1.785605400800704956e-01 1.667728871107101440e-01 -2.406481355428695679e-01 -9.893677383661270142e-02
-2.394162863492965698e-01 1.432052254676818848e-01 7.324481755495071411e-02 4.622375965118408203e-02 -3.415867686271667480e-01 1.829232275485992432e-01 2.309359163045883179e-01 -9.196667373180389404e-02 -4.691478610038757324e-01 -3.444273769855499268e-02 1.254150718450546265e-01 3.558528842404484749e-03 1.418569386005401611e-01 -2.750274538993835449e-01 -3.596478700637817383e-02 1.114906147122383118e-01 -1.425349898636341095e-02 -1.537439227104187012e-01 -5.761332064867019653e-02 -1.216317117214202881e-01 -9.798803180456161499e-02 9.961469471454620361e-02 1.586522012948989868e-01 -1.506175249814987183e-01 2.579300999641418457e-01 -1.871535480022430420e-01 1.843329705297946930e-02 -1.369715202599763870e-02 1.658451408147811890e-01 2.836713790893554688e-01 -1.726263165473937988e-01 -8.386643230915069580e-02
-2.108620554208755493e-01 -2.117824107408523560e-01 1.220117509365081787e-01 1.698970943689346313e-01 9.490124881267547607e-03 5.152620747685432434e-02 -4.951476678252220154e-02 -1.756774187088012695e-01 -9.723640233278274536e-02 -1.517217755317687988e-01 -8.004852570593357086e-03 -1.890081465244293213e-01 5.329078529030084610e-03 5.700030922889709473e-02 -2.386358678340911865e-01 7.724965363740921021e-02 -3.001484870910644531e-01 -8.961073309183120728e-02 -1.878641545772552490e-01 -4.465577602386474609e-01 -1.878494210541248322e-02 4.382431507110595703e-03 2.661868929862976074e-01 1.139985322952270508e-01 1.266272813081741333e-01 2.918476425111293793e-02 8.319154381752014160e-02 2.149766236543655396e-01 3.031509220600128174e-01 2.519526779651641846e-01 -1.966651082038879395e-01 -1.236559152603149414e-01
1.100576110184192657e-02 1.100037470459938049e-01 1.074349582195281982e-01 3.144774213433265686e-02 -1.894710659980773926e-01 1.157429292798042297e-01 1.537970453500747681e-01 -1.459035426378250122e-01 -2.019652128219604492e-01 -5.784347653388977051e-02 3.843842074275016785e-02 1.014420017600059509e-01 -9.928590059280395508e-02 -1.233142539858818054e-01 -3.075271844863891602e-01 3.416964709758758545e-01 -6.936459988355636597e-02 1.296625435352325439e-01 -5.172976106405258179e-02 -2.360216528177261353e-01 -1.120385155081748962e-01 8.556277304887771606e-02 -1.027047932147979736e-01 5.132875964045524597e-02 -1.145066618919372559e-01 1.728949546813964844e-01 -3.756310939788818359e-01 -9.497376531362533569e-02 2.247354686260223389e-01 4.258835017681121826e-01 -2.109546065330505371e-01 7.837186753749847412e-02
9.071073494851589203e-03 -1.518028080463409424e-01 -4.914732649922370911e-02 3.474047183990478516e-01 -2.074574679136276245e-01 5.329608917236328125e-02 1.733246445655822754e-02 -2.936528921127319336e-01 -2.309135943651199341e-01 1.066627502441406250e-01 -5.033397302031517029e-02 -3.056592941284179688e-01 1.325908601284027100e-01 -2.032184898853302002e-01 -1.711224764585494995e-01 1.045700088143348694e-01 1.490601897239685059e-01 1.263861060142517090e-01 -1.549356579780578613e-01 1.537405103445053101e-01 -3.379582893103361130e-03 -9.781095385551452637e-02 1.419377028942108154e-01 -2.348034977912902832e-01 -3.464070707559585571e-02 5.199502781033515930e-02 -3.593151569366455078e-01 -1.890941523015499115e-02 2.529203891754150391e-02 2.512247562408447266e-01 -2.112270444631576538e-01 -2.217467129230499268e-01
1.912976801395416260e-01 -2.320071160793304443e-01 5.545198172330856323e-02 2.327054888010025024e-01 6.484900414943695068e-02 1.224383786320686340e-01 1.890089362859725952e-01 -2.807395160198211670e-01 -2.690486013889312744e-01 1.783748716115951538e-02 1.542219426482915878e-02 3.273579850792884827e-02 -7.393821328878402710e-02 -7.252534478902816772e-02 -4.043713808059692383e-01 1.398590276949107647e-03 -8.725624531507492065e-02 -1.097981706261634827e-01 -1.923257559537887573e-01 -3.848500251770019531e-01 -1.200461685657501221e-01 -4.135886579751968384e-02 -4.261766746640205383e-02 -1.917906478047370911e-02 7.879009097814559937e-02 7.075118273496627808e-02 -4.092768132686614990e-01 8.935558050870895386e-02 -9.648084640502929688e-02 1.400920152664184570e-01 -8.815555274486541748e-02 -1.545013189315795898e-01
2.118246704339981079e-01 -1.921873539686203003e-01 -4.738089144229888916e-01 1.134358793497085571e-01 9.207701310515403748e-03 3.349702358245849609e-01 -9.326668828725814819e-02 -2.290809154510498047e-01 -1.505977064371109009e-01 1.050829142332077026e-01 1.849356293678283691e-01 -5.819236394017934799e-03 -3.218042105436325073e-02 -2.200032621622085571e-01 -2.131796181201934814e-01 2.525705993175506592e-01 -8.630999922752380371e-02 -4.703155532479286194e-02 1.675771623849868774e-01 -1.116293221712112427e-01 1.632777228951454163e-02 4.137900844216346741e-02 1.463743746280670166e-01 -9.012868255376815796e-02 9.713403880596160889e-02 -3.197432756423950195e-01 -1.149933505803346634e-02 -1.780809462070465088e-01 1.990601122379302979e-01 8.399602025747299194e-02 5.273857340216636658e-02 -7.761336117982864380e-02
1.239813566207885742e-01 -4.016799852252006531e-03 8.414522558450698853e-02 1.410730332136154175e-01 -1.215540319681167603e-01 3.619987517595291138e-02 2.170360833406448364e-01 -2.120540887117385864e-01 -1.830937266349792480e-01 -7.208883762359619141e-02 -6.343984603881835938e-02 -2.061193734407424927e-01 8.035663515329360962e-02 -1.708638295531272888e-02 -3.795012533664703369e-01 1.434232741594314575e-01 -4.240942895412445068e-01 1.507879793643951416e-01 -1.121744420379400253e-02 -1.217375919222831726e-01 -3.412473797798156738e-01 1.015362814068794250e-01 8.082684874534606934e-02 1.302763670682907104e-01 -1.088112741708755493e-01 8.676438778638839722e-02 -4.576516151428222656e-02 8.248278498649597168e-02 2.079417556524276733e-01 2.310204207897186279e-01 -3.062313795089721680e-01 -8.028545230627059937e-02
8.927003480494022369e-03 1.311497837305068970e-01 -8.228138834238052368e-02 2.194764167070388794e-01 -3.443324938416481018e-02 2.382117211818695068e-01 -1.328043937683105469e-01 -1.150586381554603577e-01 -1.381827890872955322e-01 -3.772844374179840088e-02 2.770290374755859375e-01 1.106315329670906067e-01 3.281116485595703125e-01 -9.499586187303066254e-03 -4.123399555683135986e-01 1.647617220878601074e-01 1.641393899917602539e-01 -3.913413360714912415e-02 -1.291360557079315186e-01 -2.656315863132476807e-01 -1.408242899924516678e-02 1.654330641031265259e-01 1.165094375610351562e-01 -1.056889593601226807e-01 -1.076243296265602112e-01 -7.978044450283050537e-02 -2.432107031345367432e-01 -4.802620038390159607e-02 3.235950767993927002e-01 2.310460805892944336e-01 -7.350895553827285767e-02 1.167366430163383484e-01
1.656359881162643433e-01 2.453630790114402771e-02 1.174284815788269043e-01 1.947728693485260010e-01 -4.788652360439300537e-01 1.565857976675033569e-01 4.962481092661619186e-03 -7.913545519113540649e-02 1.975128948688507080e-01 -1.562312804162502289e-02 -8.656764775514602661e-02 -1.572797000408172607e-01 2.231424748897552490e-01 -2.928034067153930664e-01 -1.631218940019607544e-01 2.819355428218841553e-01 -1.934102326631546021e-01 8.305477350950241089e-02 -1.524645239114761353e-01 -2.755996882915496826e-01 -2.667897045612335205e-01 1.782805025577545166e-01 -1.420893426984548569e-02 3.895278647541999817e-02 -1.971038058400154114e-02 -3.303222358226776123e-02 -1.809065639972686768e-01 4.222785308957099915e-02 1.952784359455108643e-01 8.405648171901702881e-03 7.526604086160659790e-02 -1.377100199460983276e-01
1.250784248113632202e-01 -1.817665845155715942e-01 -1.426751464605331421e-01 5.412018671631813049e-02 -2.367518544197082520e-01 3.331225216388702393e-01 1.834147125482559204e-01 -9.181524813175201416e-02 -1.584671139717102051e-01 -1.535032242536544800e-01 1.410222202539443970e-01 -2.442548982799053192e-02 -1.231122761964797974e-01 2.153099887073040009e-02 -4.129011631011962891e-01 2.179710865020751953e-01 4.369974136352539062e-02 -2.652105689048767090e-02 -9.821774065494537354e-02 -2.582721114158630371e-01 -1.209389232099056244e-02 7.395932450890541077e-03 -2.173713222146034241e-02 -2.814572118222713470e-02 1.996026039123535156e-01 -4.870467633008956909e-02 -4.667634069919586182e-01 -1.507505476474761963e-01 -9.695159643888473511e-02 -1.570044644176959991e-02 -1.370819360017776489e-01 -1.564784497022628784e-01
1.580041646957397461e-02 6.813438236713409424e-02 5.076954606920480728e-03 -6.215582415461540222e-02 -1.256328374147415161e-01 -9.659598022699356079e-02 -5.632182117551565170e-03 -1.517407894134521484e-01 9.477882087230682373e-02 -1.720671802759170532e-01 2.311566919088363647e-01 -1.888751536607742310e-01 2.205720990896224976e-01 -8.099342882633209229e-02 -1.441098898649215698e-01 -8.540458977222442627e-02 -2.321606278419494629e-01 1.257074475288391113e-01 -1.134849265217781067e-01 -2.183773219585418701e-01 -2.792567610740661621e-01 -1.000741347670555115e-01 3.014713823795318604e-01 -3.522878047078847885e-03 8.524873107671737671e-02 -3.070135712623596191e-01 -5.045139789581298828e-01 -2.916190773248672485e-02 9.794357419013977051e-02 1.204399392008781433e-01 -1.624083817005157471e-01 -1.246074363589286804e-01
-2.150427177548408508e-02 -1.401790827512741089e-01 -4.352959245443344116e-02 4.786564409732818604e-02 -2.071180008351802826e-02 1.060129329562187195e-01 2.205688692629337311e-02 -1.303352564573287964e-01 -7.992123812437057495e-02 -8.866518735885620117e-02 1.342461556196212769e-01 1.031241789460182190e-01 -2.668883800506591797e-01 -8.121442049741744995e-02 -4.064653217792510986e-01 1.664936244487762451e-01 1.405445113778114319e-02 1.178750116378068924e-02 -3.837108910083770752e-01 -4.062928557395935059e-01 -2.096226252615451813e-02 2.908041700720787048e-02 -3.964814916253089905e-02 -5.299862846732139587e-02 2.448881119489669800e-01 -1.488050371408462524e-01 -2.607471048831939697e-01 -1.964088529348373413e-01 -1.262291073799133301e-01 2.129608690738677979e-01 -2.222853004932403564e-01 -1.233260557055473328e-01
3.310916721820831299e-01 6.376212090253829956e-02 1.213730946183204651e-01 1.181676238775253296e-01 -4.021077156066894531e-01 1.436344441026449203e-02 3.950121998786926270e-02 -2.804686725139617920e-01 -2.487362325191497803e-01 -5.242130160331726074e-02 1.454646885395050049e-01 -1.932743042707443237e-01 2.826165854930877686e-01 -1.011452451348304749e-02 -2.608205378055572510e-01 6.540052709169685841e-04 -1.189564839005470276e-01 1.344535201787948608e-01 -1.196456700563430786e-02 -6.720913201570510864e-02 -2.651375234127044678e-01 -1.882056295871734619e-01 1.918172091245651245e-01 5.501896608620882034e-03 1.021826192736625671e-01 -1.898065060377120972e-01 -3.038649559020996094e-01 8.973091095685958862e-02 -6.069231405854225159e-02 -6.758940219879150391e-02 -9.367778897285461426e-02 -3.240643069148063660e-02
-1.063185632228851318e-01 -1.956700533628463745e-01 -6.241798400878906250e-02 1.643612086772918701e-01 -4.933625832200050354e-02 1.177406907081604004e-01 1.559423208236694336e-01 -1.297655552625656128e-01 -2.085738480091094971e-01 -1.058760583400726318e-01 1.420407295227050781e-01 -2.078689932823181152e-01 -2.094529271125793457e-01 -1.252218782901763916e-01 -2.833563983440399170e-01 1.108282953500747681e-01 9.288098663091659546e-02 -7.529830187559127808e-02 -3.476519286632537842e-01 -1.872074604034423828e-01 -5.746245384216308594e-02 -9.808000922203063965e-02 -4.905398935079574585e-02 6.371331214904785156e-02 9.916009381413459778e-03 9.122509509325027466e-02 -5.598992109298706055e-01 -1.336977630853652954e-01 -3.924778103828430176e-02 1.249387934803962708e-01 -2.089675962924957275e-01 -4.036834836006164551e-02
3.034539148211479187e-02 -5.983339250087738037e-02 -1.594343483448028564e-01 1.066640485078096390e-02 -1.065682098269462585e-01 1.704037338495254517e-01 3.623995929956436157e-02 -1.168645545840263367e-01 -2.103709429502487183e-01 -1.700819134712219238e-01 1.977871209383010864e-01 -5.891726538538932800e-02 -4.119147360324859619e-02 -2.444932758808135986e-01 -5.257855653762817383e-01 -7.787940092384815216e-03 -3.660862520337104797e-02 -3.606619313359260559e-02 -8.894181251525878906e-02 -2.746376395225524902e-01 -5.504943802952766418e-02 -1.214250028133392334e-01 3.307963162660598755e-02 -5.594217800535261631e-04 1.648810803890228271e-01 1.343076974153518677e-01 -3.179755210876464844e-01 -1.010218784213066101e-01 -3.198827505111694336e-01 1.779045015573501587e-01 -2.152172178030014038e-01 -1.384324580430984497e-01
5.263488367199897766e-02 -2.445469051599502563e-01 -1.325653046369552612e-01 1.390039175748825073e-01 -2.315140366554260254e-01 -2.974357306957244873e-01 -6.855036318302154541e-02 -4.470096230506896973e-01 4.402833525091409683e-03 1.233147159218788147e-01 9.757647290825843811e-03 -1.004340127110481262e-01 -7.514808326959609985e-02 -1.812635362148284912e-01 -1.878390014171600342e-01 6.280573457479476929e-02 -1.997761726379394531e-01 2.178847342729568481e-01 -1.443391293287277222e-01 -1.776822358369827271e-01 -3.128931820392608643e-01 1.634367108345031738e-01 -1.238644197583198547e-01 3.507679700851440430e-02 -1.283545494079589844e-01 -1.058248952031135559e-01 -1.948609650135040283e-01 -7.843814045190811157e-02 1.797091811895370483e-01 -8.088920265436172485e-02 -1.817183941602706909e-01 1.617860049009323120e-01
-5.623533576726913452e-02 -1.229472607374191284e-01 -2.218815386295318604e-01 2.224158346652984619e-01 -3.465161323547363281e-01 1.845493167638778687e-01 -7.921702414751052856e-02 -1.395548880100250244e-01 4.928909242153167725e-03 -1.282738801091909409e-02 7.216896116733551025e-02 -1.444241553544998169e-01 -1.150424312800168991e-02 -2.122613042593002319e-01 -5.719030648469924927e-02 -4.060906544327735901e-02 -4.621166288852691650e-01 1.893844157457351685e-01 1.569277048110961914e-01 -2.273070663213729858e-01 -1.199552044272422791e-01 -1.881081908941268921e-01 -9.035515785217285156e-02 6.495488807559013367e-03 9.218619763851165771e-02 -7.915740460157394409e-02 -1.602136492729187012e-01 -2.115491628646850586e-01 3.468339443206787109e-01 1.692804992198944092e-01 8.090260624885559082e-02 4.901226237416267395e-02
8.084376901388168335e-02 -2.394524216651916504e-01 5.629801377654075623e-02 1.342359036207199097e-01 -1.630748510360717773e-01 1.446682512760162354e-01 7.761999964714050293e-03 -1.851198524236679077e-01 -1.087632775306701660e-01 4.418902844190597534e-02 3.279994726181030273e-01 -2.276123166084289551e-01 -6.878560036420822144e-02 6.229427829384803772e-02 -3.154756724834442139e-01 1.891899108886718750e-01 4.004718363285064697e-02 7.725668139755725861e-03 -1.858917623758316040e-01 -3.215569853782653809e-01 -7.599083334207534790e-02 1.208070665597915649e-01 1.907930895686149597e-02 -9.558407217264175415e-02 -8.583886921405792236e-02 -1.204602327197790146e-02 -2.609063684940338135e-01 6.055547669529914856e-02 -1.933934837579727173e-01 1.655832976102828979e-01 -5.068593844771385193e-02 -4.470519125461578369e-01
7.453998923301696777e-02 -1.188288927078247070e-01 7.785371853969991207e-04 9.108346700668334961e-02 1.963164843618869781e-02 8.958257734775543213e-02 1.502235382795333862e-01 1.174027193337678909e-02 -1.732108294963836670e-01 -1.576543301343917847e-01 2.754576206207275391e-01 -3.837504237890243530e-02 2.470300160348415375e-02 -3.539599943906068802e-03 -3.852139711380004883e-01 5.277707055211067200e-02 -1.557869929820299149e-02 8.672771602869033813e-02 -2.241846024990081787e-01 -4.244837760925292969e-01 -5.727082956582307816e-03 -1.757963597774505615e-01 2.036801278591156006e-01 1.571151018142700195e-01 2.167745232582092285e-01 -4.428327828645706177e-02 -4.573510587215423584e-01 -1.847440004348754883e-01 -3.635474294424057007e-02 6.496115773916244507e-02 -6.814740598201751709e-02 -1.383880674839019775e-01
2.133293598890304565e-01 5.639019887894392014e-03 -1.434766948223114014e-01 1.861237138509750366e-01 -1.833063513040542603e-01 5.568805150687694550e-03 2.401203066110610962e-01 -4.985772073268890381e-02 -1.361529082059860229e-01 6.612729281187057495e-02 -1.945595145225524902e-01 -1.151841878890991211e-01 1.052410826086997986e-01 -1.565899550914764404e-01 -3.379060328006744385e-01 -8.195284008979797363e-02 -1.073937043547630310e-01 1.839170604944229126e-01 1.674928516149520874e-02 -1.028465703129768372e-01 -1.149108186364173889e-01 2.883089482784271240e-01 -2.663008123636245728e-02 1.350858211517333984e-01 4.261230528354644775e-01 5.939488485455513000e-02 -3.152833580970764160e-01 1.095933392643928528e-01 2.215432822704315186e-01 1.504325568675994873e-01 1.450185924768447876e-01 1.190216392278671265e-01
-5.851959809660911560e-03 -1.752067804336547852e-01 -2.234947532415390015e-01 3.446212112903594971e-01 -4.306924045085906982e-01 7.663270831108093262e-02 2.489076256752014160e-01 -5.518940091133117676e-02 4.783647507429122925e-02 1.290981564670801163e-02 2.103987336158752441e-01 -7.361257076263427734e-02 -4.257650673389434814e-02 6.358864903450012207e-02 -2.310831993818283081e-01 -8.819957077503204346e-02 1.525769233703613281e-01 -2.011011093854904175e-01 -1.944888681173324585e-01 -3.196112513542175293e-01 1.531761977821588516e-02 1.024155542254447937e-01 2.553966082632541656e-02 1.984550803899765015e-01 1.136620864272117615e-01 7.979293353855609894e-03 -1.498517096042633057e-01 -6.693182885646820068e-02 -1.293341815471649170e-01 2.771905660629272461e-01 -1.012962833046913147e-01 -1.637342721223831177e-01
1.476130634546279907e-01 -1.525226533412933350e-01 -1.158772185444831848e-01 -5.600368976593017578e-02 -9.672714024782180786e-02 -1.284302324056625366e-01 1.168446615338325500e-01 -1.892310976982116699e-01 -2.143956720829010010e-01 2.031940221786499023e-01 1.757373064756393433e-01 -1.893952488899230957e-01 1.709926873445510864e-01 -2.239746153354644775e-01 -2.845068229362368584e-03 4.275945946574211121e-02 -2.150070294737815857e-02 1.599054187536239624e-01 3.727784752845764160e-02 -4.451931715011596680e-01 1.758431047201156616e-01 -1.114214118570089340e-02 2.925225347280502319e-02 -9.293264150619506836e-02 2.444290183484554291e-02 2.850531041622161865e-01 -2.413565516471862793e-01 2.438490651547908783e-02 3.932009935379028320e-01 3.552906960248947144e-02 2.255200296640396118e-01 -1.193317696452140808e-01
-1.835672259330749512e-01 -1.563117206096649170e-01 -2.515044435858726501e-02 2.406445704400539398e-02 -2.173156887292861938e-01 -5.392047576606273651e-03 -1.239627078175544739e-01 -3.732997924089431763e-02 -3.356792628765106201e-01 1.562308222055435181e-01 -4.061254858970642090e-02 -1.647384762763977051e-01 9.842958301305770874e-02 -1.205432265996932983e-01 -2.902182936668395996e-01 1.727762222290039062e-01 -3.980569913983345032e-02 2.062826603651046753e-01 -3.250730931758880615e-01 -1.444145292043685913e-01 1.382030844688415527e-01 -1.271560341119766235e-01 3.210504353046417236e-01 2.206018269062042236e-01 -2.234720885753631592e-01 -8.782908320426940918e-02 -1.057215034961700439e-01 1.063366010785102844e-01 3.530660271644592285e-01 -6.396456807851791382e-02 6.974133104085922241e-02 3.235950320959091187e-02
-8.902836591005325317e-03 -1.641516983509063721e-01 5.180953070521354675e-03 2.657911479473114014e-01 -1.048584431409835815e-01 -1.985117606818675995e-02 3.356661275029182434e-02 -1.895143389701843262e-01 -8.623141795396804810e-02 5.678111221641302109e-03 2.598237618803977966e-02 -5.385885760188102722e-02 5.212772488594055176e-01 -2.296166568994522095e-01 -2.795531451702117920e-01 -4.325122758746147156e-02 2.855435246601700783e-03 1.387765109539031982e-01 2.866713888943195343e-02 -1.034953817725181580e-01 -1.832095682621002197e-01 -3.785146772861480713e-02 1.018732562661170959e-01 1.565069109201431274e-01 1.068272218108177185e-01 -1.279424503445625305e-02 -3.160815834999084473e-01 -1.772307753562927246e-01 9.997705370187759399e-02 3.506628870964050293e-01 -1.387263834476470947e-01 -2.063566744327545166e-01
2.065941691398620605e-02 -7.634709775447845459e-02 6.210774928331375122e-02 2.880703508853912354e-01 -2.328504770994186401e-01 -7.680008653551340103e-03 1.821164190769195557e-01 -2.849079966545104980e-01 -4.185328483581542969e-01 1.033684238791465759e-01 3.102562427520751953e-01 -9.046782739460468292e-03 7.073998451232910156e-02 1.486162543296813965e-01 -2.696967720985412598e-01 7.048918306827545166e-02 3.688747808337211609e-02 -9.826875478029251099e-02 2.065443992614746094e-02 -2.257061302661895752e-01 -4.219626635313034058e-02 8.073855191469192505e-02 3.355572223663330078e-01 1.200418174266815186e-01 1.084294244647026062e-01 5.049033090472221375e-03 -1.951901316642761230e-01 -1.591253727674484253e-01 7.823357358574867249e-03 -1.231377758085727692e-02 -1.674145460128784180e-01 -2.239538282155990601e-01
-2.004957199096679688e-01 -2.284117192029953003e-01 1.283654198050498962e-02 -2.664180397987365723e-01 -2.900602817535400391e-01 3.446926176548004150e-02 -1.732890605926513672e-01 -1.245381310582160950e-01 -4.462014883756637573e-02 3.253867924213409424e-01 -9.507157653570175171e-02 -1.760931611061096191e-01 -1.247279811650514603e-02 -9.196183085441589355e-02 -1.174315288662910461e-01 3.091547787189483643e-01 -3.740354776382446289e-01 2.175882458686828613e-02 -1.388380974531173706e-01 2.860324829816818237e-02 -6.234722211956977844e-02 -1.093625649809837341e-01 1.292288899421691895e-01 1.573778837919235229e-01 2.601279914379119873e-01 -1.894106268882751465e-01 -1.791785210371017456e-01 6.951568275690078735e-02 3.644004836678504944e-02 1.493272930383682251e-01 -3.209432470612227917e-04 -2.404945939779281616e-01
1.174388080835342407e-01 6.997350603342056274e-02 -3.281160593032836914e-01 1.965689510107040405e-01 -2.645395398139953613e-01 1.838552653789520264e-01 8.642519824206829071e-03 7.486616075038909912e-02 -9.557167440652847290e-02 1.122348085045814514e-01 8.544787764549255371e-02 -2.741687595844268799e-01 -5.783450789749622345e-03 -1.660643965005874634e-01 -2.990090288221836090e-02 1.226737350225448608e-01 -4.472561180591583252e-02 1.926590055227279663e-01 2.995832078158855438e-02 -3.432270884513854980e-02 -1.562079340219497681e-01 2.751950360834598541e-02 -5.711469799280166626e-02 3.900562599301338196e-02 1.196087226271629333e-01 -2.098674625158309937e-01 -2.407456487417221069e-01 1.217384412884712219e-01 5.785467624664306641e-01 1.890418976545333862e-01 -6.991597265005111694e-02 1.373445615172386169e-02
-4.986844956874847412e-03 -8.362364768981933594e-02 9.487064182758331299e-02 -2.694659680128097534e-02 -3.790475055575370789e-02 -4.241862148046493530e-02 2.936735153198242188e-01 -4.954429566860198975e-01 -9.351055324077606201e-02 1.033283919095993042e-01 1.957427114248275757e-01 6.277272477746009827e-03 -9.832889586687088013e-02 -2.524902522563934326e-01 -2.506873905658721924e-01 1.404227465391159058e-01 -1.034907475113868713e-01 1.163197457790374756e-01 -6.914943456649780273e-02 2.573743276298046112e-02 -9.744899347424507141e-03 8.225995302200317383e-02 1.129802688956260681e-01 -3.851760923862457275e-02 2.546302676200866699e-01 1.068911552429199219e-01 -4.273094236850738525e-01 -1.772926002740859985e-01 -1.037426143884658813e-01 1.840606331825256348e-01 -2.209652215242385864e-01 -2.048885216936469078e-03
1.907420903444290161e-01 -1.811031252145767212e-01 1.781058162450790405e-01 7.245667278766632080e-02 -1.724306046962738037e-01 1.880556344985961914e-01 5.571090430021286011e-02 -1.457282304763793945e-01 -1.837761551141738892e-01 2.146881371736526489e-01 2.341356724500656128e-01 -2.298281341791152954e-01 -1.916378587484359741e-01 4.429325461387634277e-02 -1.287183165550231934e-01 -1.162128895521163940e-01 2.267845720052719116e-02 -5.954903736710548401e-02 -2.192889899015426636e-01 -3.066903054714202881e-01 -1.364943087100982666e-01 2.184988111257553101e-01 5.876543372869491577e-02 -8.453290909528732300e-02 1.194672379642724991e-02 -1.086627393960952759e-01 -3.945212364196777344e-01 -1.665390878915786743e-01 1.591327413916587830e-02 1.039327755570411682e-01 -1.986928284168243408e-01 -2.812444865703582764e-01
1.536143720149993896e-01 -1.145989745855331421e-01 -9.538590162992477417e-02 1.817543618381023407e-02 -3.703822940587997437e-02 -1.848062872886657715e-02 1.169632226228713989e-01 -2.078563421964645386e-01 -4.530118405818939209e-02 8.947578817605972290e-02 -3.892198670655488968e-03 -4.276636242866516113e-02 -2.533668838441371918e-02 -6.277401000261306763e-02 -3.876973688602447510e-01 2.337212562561035156e-01 -1.347994059324264526e-01 3.214622735977172852e-01 1.056235935539007187e-02 -1.701357960700988770e-01 -3.663858631625771523e-03 -1.524439454078674316e-01 1.927670091390609741e-01 6.461169570684432983e-02 -3.652855008840560913e-02 1.318805515766143799e-01 1.808669418096542358e-02 2.181620895862579346e-01 2.890396118164062500e-01 3.996256887912750244e-01 -3.377681374549865723e-01 -1.862519085407257080e-01
-7.959962636232376099e-02 2.895475625991821289e-01 -1.840305477380752563e-01 2.857283353805541992e-01 -2.202582657337188721e-01 -2.339684218168258667e-01 -3.901815414428710938e-01 -6.843536347150802612e-02 -1.621983349323272705e-01 1.247991397976875305e-01 1.649364829063415527e-02 -3.705405443906784058e-02 -4.230272397398948669e-02 -9.209623560309410095e-03 9.832256287336349487e-02 2.212648242712020874e-01 -2.595948874950408936e-01 6.963314022868871689e-03 -1.757714301347732544e-01 -1.765065938234329224e-01 3.301903605461120605e-02 1.643957570195198059e-02 7.511860132217407227e-02 -5.171437747776508331e-03 1.388288587331771851e-01 1.851262152194976807e-01 -4.053873419761657715e-01 5.002563819289207458e-02 1.186532005667686462e-01 2.865826152265071869e-02 -2.067745774984359741e-01 -1.246986612677574158e-01
8.535712957382202148e-02 5.759765580296516418e-02 5.741333216428756714e-02 2.157705724239349365e-01 -3.939569294452667236e-01 1.597763895988464355e-01 1.163448989391326904e-01 -1.668861210346221924e-01 -1.704313158988952637e-01 1.387414932250976562e-01 2.234731763601303101e-01 -3.156481683254241943e-01 3.624230623245239258e-01 -1.110306158661842346e-01 -2.577523589134216309e-01 -3.457172587513923645e-02 8.779603987932205200e-02 -2.738152146339416504e-01 -1.139871180057525635e-01 -8.629680424928665161e-02 -2.585913538932800293e-01 2.497082948684692383e-01 1.206813529133796692e-01 3.118959814310073853e-02 1.012260541319847107e-01 -1.294441819190979004e-01 -3.795532137155532837e-02 6.742193549871444702e-02 -8.139897137880325317e-03 1.625102013349533081e-01 1.758047379553318024e-02 -2.426022104918956757e-02
7.691097259521484375e-02 -2.469357475638389587e-02 -1.156160235404968262e-02 4.621673822402954102e-01 -1.055041700601577759e-01 1.578379720449447632e-01 1.233515590429306030e-01 -2.799222804605960846e-02 -1.993200778961181641e-01 2.118272185325622559e-01 2.796607613563537598e-01 6.665429472923278809e-02 1.565209329128265381e-01 2.416880987584590912e-02 -1.516323536634445190e-01 -1.898056417703628540e-01 -1.590624302625656128e-01 -1.728351414203643799e-01 -1.801620721817016602e-01 -2.302923649549484253e-01 1.263687759637832642e-01 3.999964520335197449e-02 2.143599838018417358e-01 -7.091648876667022705e-02 1.596187204122543335e-01 1.104484349489212036e-01 -2.949307560920715332e-01 -1.987485140562057495e-01 9.684330224990844727e-02 2.656844854354858398e-01 -1.495295464992523193e-01 2.536791004240512848e-02
8.531100302934646606e-02 3.268049797043204308e-03 -1.536456197500228882e-01 2.882831990718841553e-01 -2.482975423336029053e-01 1.947158277034759521e-01 6.868101656436920166e-02 -5.865709111094474792e-02 1.017082110047340393e-01 7.422422617673873901e-02 5.214292556047439575e-02 -2.197290360927581787e-01 1.534570902585983276e-01 -2.152405232191085815e-01 -6.492505222558975220e-02 5.158324539661407471e-02 4.665018990635871887e-03 -1.831331998109817505e-01 -3.592890501022338867e-01 -4.050421118736267090e-01 -2.829816341400146484e-01 -2.839276790618896484e-01 1.318800747394561768e-01 -4.186501726508140564e-02 -6.064766645431518555e-02 -1.429409533739089966e-01 -1.060623601078987122e-01 1.707071959972381592e-01 1.308456957340240479e-01 1.786141693592071533e-01 3.691695630550384521e-02 -1.150378137826919556e-01
6.351193785667419434e-02 -2.581821382045745850e-01 9.353288263082504272e-02 6.646265834569931030e-02 -3.337264358997344971e-01 7.735984772443771362e-02 3.437563180923461914e-01 -6.907125562429428101e-02 -1.508331894874572754e-01 1.392951235175132751e-03 1.842186897993087769e-01 -1.942020356655120850e-01 1.735764369368553162e-02 -8.546706289052963257e-02 -2.643880546092987061e-01 3.499395251274108887e-01 -4.409673064947128296e-02 -1.007098034024238586e-01 -2.180430293083190918e-02 -2.481664568185806274e-01 -2.709089219570159912e-01 2.971610426902770996e-01 -9.695780463516712189e-03 -6.555889546871185303e-02 3.528230264782905579e-02 -4.963417351245880127e-02 -5.688041448593139648e-02 2.359853684902191162e-01 7.386012375354766846e-02 4.684694856405258179e-02 -2.463456839323043823e-01 1.013456732034683228e-01
-1.145936623215675354e-01 6.123797595500946045e-02 6.231131777167320251e-02 1.483115255832672119e-01 -7.542026787996292114e-02 8.899113535881042480e-02 -1.400601565837860107e-01 -2.950329780578613281e-01 -3.785397112369537354e-02 7.104881852865219116e-02 2.032713294029235840e-01 -2.249696552753448486e-01 -2.344386726617813110e-01 -1.316954046487808228e-01 -1.066916957497596741e-01 3.170802891254425049e-01 -3.042209148406982422e-01 -1.278310716152191162e-01 -2.793252468109130859e-01 -7.807017117738723755e-02 3.532242774963378906e-02 -2.143274545669555664e-01 -3.425638005137443542e-02 3.095304667949676514e-01 2.181187123060226440e-01 2.221680730581283569e-01 -1.121287643909454346e-01 1.631067693233489990e-01 -3.538723662495613098e-02 2.326762229204177856e-01 -1.358572840690612793e-01 -8.483242988586425781e-02
1.860573701560497284e-02 -4.562216345220804214e-03 2.123737782239913940e-01 3.117255270481109619e-01 4.359794408082962036e-02 5.232192575931549072e-02 1.788149029016494751e-01 -3.624142706394195557e-01 -7.506652921438217163e-02 7.717766612768173218e-02 2.223185449838638306e-01 -1.395477056503295898e-01 -1.183309592306613922e-02 -2.005287259817123413e-02 -2.659011185169219971e-01 1.486171185970306396e-01 -3.544302657246589661e-02 -5.676149576902389526e-02 -1.214993302710354328e-03 -3.989079296588897705e-01 -2.171963900327682495e-01 1.995816379785537720e-01 7.459928095340728760e-02 8.548615127801895142e-02 4.292943701148033142e-02 -1.099267303943634033e-01 -2.495028972625732422e-01 -6.445680558681488037e-02 1.256279088556766510e-02 1.277576237916946411e-01 -2.690986394882202148e-01 -2.878596186637878418e-01
5.831150710582733154e-02 -2.604959160089492798e-02 3.758505359292030334e-02 6.224580481648445129e-02 -3.505263105034828186e-02 -6.236001104116439819e-02 1.012923941016197205e-01 -9.067827463150024414e-02 8.828300237655639648e-02 1.660532951354980469e-01 2.895531654357910156e-01 -2.172657102346420288e-01 -2.422432899475097656e-01 -8.166185021400451660e-02 -2.650835514068603516e-01 2.108172178268432617e-01 -1.127726882696151733e-01 -2.133616618812084198e-02 -2.529516816139221191e-01 -1.237734034657478333e-01 3.082498610019683838e-01 4.084722399711608887e-01 -7.882027328014373779e-02 9.610426425933837891e-02 7.222825288772583008e-02 -3.316940069198608398e-01 -2.090238183736801147e-01 5.106237530708312988e-02 1.884241104125976562e-01 2.207484245300292969e-01 6.687428057193756104e-02 -2.284074015915393829e-02
9.842479974031448364e-02 -3.045421838760375977e-01 -3.015021979808807373e-01 -2.656460367143154144e-02 -4.377717375755310059e-01 1.627363711595535278e-01 -1.575545640662312508e-03 6.325644999742507935e-02 -2.658196166157722473e-02 9.148482233285903931e-02 2.653135955333709717e-01 -5.387545749545097351e-02 -1.799421310424804688e-01 -1.642172038555145264e-01 -2.041534185409545898e-01 1.517678052186965942e-01 -7.381697744131088257e-02 6.507533788681030273e-02 -7.846744358539581299e-02 -1.828861385583877563e-01 -1.997126042842864990e-01 -9.891059994697570801e-02 -1.109069138765335083e-01 -8.621495962142944336e-02 1.110296919941902161e-01 3.500031679868698120e-02 3.297170251607894897e-02 9.659817069768905640e-02 3.689594268798828125e-01 2.110876739025115967e-01 1.445960104465484619e-01 -1.820432394742965698e-01
-4.654155671596527100e-02 1.813495606184005737e-01 -2.239256203174591064e-01 1.276018470525741577e-01 -3.887977004051208496e-01 -2.032309770584106445e-01 -3.473217785358428955e-01 -9.135303646326065063e-02 -6.313589215278625488e-02 9.160450845956802368e-02 9.909789264202117920e-02 -2.984531223773956299e-01 -1.013757809996604919e-01 -6.012618541717529297e-02 -2.027425169944763184e-01 6.769691407680511475e-02 -2.700223922729492188e-01 -1.309825927019119263e-01 -1.219663582742214203e-02 -3.058788180351257324e-01 1.480372250080108643e-01 -2.995328605175018311e-01 -5.569677799940109253e-03 5.752313882112503052e-02 -3.421160206198692322e-02 3.835099935531616211e-02 -1.943746209144592285e-01 7.993241399526596069e-02 1.687321625649929047e-02 6.806568801403045654e-02 2.269207537174224854e-01 -6.518189609050750732e-02
2.671697437763214111e-01 -1.624489426612854004e-01 -6.911899894475936890e-02 1.921626031398773193e-01 -4.001580476760864258e-01 -1.899907924234867096e-02 1.540347039699554443e-01 -6.309203803539276123e-02 -8.769186213612556458e-03 -1.777750067412853241e-02 2.132415026426315308e-01 -7.812593132257461548e-03 -5.135362967848777771e-02 3.024376742541790009e-02 -3.823265433311462402e-01 -3.223794698715209961e-01 1.370461583137512207e-01 -6.398742645978927612e-02 1.076108142733573914e-01 -2.059109956026077271e-01 3.712011873722076416e-02 5.206763371825218201e-02 1.399229466915130615e-01 2.904016077518463135e-01 1.743638366460800171e-01 -2.483972012996673584e-01 -2.393015176057815552e-01 -4.594899713993072510e-02 9.827793389558792114e-02 1.575763225555419922e-01 3.978369385004043579e-02 1.855197176337242126e-02
3.176738321781158447e-01 1.162642091512680054e-01 -5.419270321726799011e-02 2.923277914524078369e-01 -4.967870935797691345e-02 -7.805346045643091202e-03 -1.774148643016815186e-01 -1.455821692943572998e-01 -1.156672760844230652e-01 2.986434102058410645e-01 9.790771640837192535e-03 -1.324494834989309311e-02 -4.679446667432785034e-02 -1.957778446376323700e-02 -1.900817602872848511e-01 -2.326551638543605804e-02 -1.518717221915721893e-02 8.835595846176147461e-02 6.410714238882064819e-02 -2.801693379878997803e-01 -2.962104976177215576e-01 -7.413733750581741333e-02 -1.497309952974319458e-01 2.403372526168823242e-01 5.953991040587425232e-02 -1.102654486894607544e-01 -2.900340259075164795e-01 -1.648703813552856445e-01 3.394982516765594482e-01 9.231024980545043945e-02 -2.039828747510910034e-01 2.084129750728607178e-01
-1.856046766042709351e-01 -1.213016882538795471e-01 -3.348402380943298340e-01 9.357580542564392090e-02 -4.620232880115509033e-01 7.404402643442153931e-02 5.235512554645538330e-02 -7.291239500045776367e-02 -5.147724598646163940e-02 5.337567254900932312e-02 -4.589449614286422729e-02 -2.826371788978576660e-01 5.804881080985069275e-02 -1.759511679410934448e-01 4.013515636324882507e-02 6.185583025217056274e-02 -1.496175825595855713e-01 1.144556775689125061e-01 -1.465639770030975342e-01 -1.393657028675079346e-01 -6.125214695930480957e-02 9.792202711105346680e-02 3.314555063843727112e-02 7.538915611803531647e-03 2.926745638251304626e-02 -7.798644900321960449e-02 -1.144845783710479736e-01 4.984470456838607788e-02 5.284404158592224121e-01 1.741589456796646118e-01 1.043537706136703491e-01 2.044927775859832764e-01
1.527065336704254150e-01 -1.627564989030361176e-02 -1.600603200495243073e-02 7.937417365610599518e-03 -4.033626019954681396e-01 -4.220224916934967041e-02 -1.703777723014354706e-02 9.327757358551025391e-02 -2.106791585683822632e-01 1.176084131002426147e-01 8.643607050180435181e-02 3.052481263875961304e-02 1.100108921527862549e-01 -1.113140285015106201e-01 -2.232638746500015259e-01 1.736719757318496704e-01 2.241454869508743286e-01 -1.147404015064239502e-01 -1.307385563850402832e-01 -2.746937572956085205e-01 2.252262644469738007e-02 6.798590719699859619e-02 9.606233984231948853e-02 1.305989623069763184e-01 -5.234834179282188416e-02 5.063370615243911743e-02 -4.638732969760894775e-01 -7.835763506591320038e-03 -6.176482886075973511e-02 3.886355161666870117e-01 -2.423777878284454346e-01 -9.994134306907653809e-02
5.068735033273696899e-02 6.232310831546783447e-02 -3.370162844657897949e-01 1.627432107925415039e-01 -1.719575971364974976e-01 1.908278465270996094e-01 2.804117202758789062e-01 -1.076937764883041382e-01 -2.620724737644195557e-01 -3.565210103988647461e-02 -1.666174381971359253e-01 -2.449746727943420410e-01 3.635553643107414246e-03 -3.782258927822113037e-02 -1.154464632272720337e-01 1.291821803897619247e-02 -1.425335258245468140e-01 1.921973377466201782e-01 -2.155444324016571045e-01 -7.800347357988357544e-02 6.702484190464019775e-02 1.684923022985458374e-01 1.449948698282241821e-01 2.286931686103343964e-02 3.315326869487762451e-01 4.721205309033393860e-02 -2.882126867771148682e-01 4.183943569660186768e-02 3.786950111389160156e-01 5.309632048010826111e-02 -5.285200476646423340e-02 1.199659705162048340e-01
-5.146227404475212097e-02 2.627508016303181648e-03 -6.732903420925140381e-02 7.026381045579910278e-02 3.778277023229748011e-04 -1.892563253641128540e-01 9.373422712087631226e-02 1.490587554872035980e-02 -2.739353775978088379e-01 1.748851686716079712e-02 2.367199212312698364e-01 -3.993071615695953369e-01 -6.563134491443634033e-02 3.498404622077941895e-01 -1.342072486877441406e-01 4.284663870930671692e-02 2.713983319699764252e-02 -5.599046591669321060e-03 1.230010762810707092e-01 -4.223692417144775391e-01 -8.283700793981552124e-02 2.783001214265823364e-02 6.399169564247131348e-02 1.728825829923152924e-02 5.979815125465393066e-02 1.658983230590820312e-01 -2.172987163066864014e-01 2.189076505601406097e-02 2.086404860019683838e-01 3.119325339794158936e-01 -2.565810084342956543e-01 -1.178575828671455383e-01
1.667138487100601196e-01 1.431575268507003784e-01 -3.177992403507232666e-01 -2.799565671011805534e-03 -1.773346364498138428e-01 2.803136706352233887e-01 -9.905435144901275635e-02 -5.534784495830535889e-02 -6.747386604547500610e-02 1.508632451295852661e-01 1.108077540993690491e-01 -3.674310743808746338e-01 1.172364503145217896e-01 -2.097447663545608521e-01 -1.475648432970046997e-01 9.808430820703506470e-02 5.161564797163009644e-02 9.157187491655349731e-02 8.436846733093261719e-02 -1.484435796737670898e-01 -8.609101176261901855e-02 4.103022068738937378e-02 -8.705451339483261108e-02 -7.057946920394897461e-02 7.258459459990262985e-03 -1.196619868278503418e-02 -1.440577656030654907e-01 1.020617634057998657e-01 5.765526890754699707e-01 9.573563188314437866e-02 -1.273236274719238281e-01 1.143128871917724609e-01
-4.394673183560371399e-02 -1.934626698493957520e-01 7.790362928062677383e-03 -1.165910288691520691e-01 -1.516354233026504517e-01 9.147071838378906250e-02 2.965176291763782501e-02 -2.062710076570510864e-01 5.031354725360870361e-03 -8.408213406801223755e-02 1.026156693696975708e-01 -2.530628740787506104e-01 -1.590693593025207520e-01 -2.329524792730808258e-02 -1.551779061555862427e-01 2.600907161831855774e-02 -2.990305423736572266e-01 1.775507070124149323e-02 -3.092315047979354858e-02 -7.864216342568397522e-03 2.734392583370208740e-01 2.795929610729217529e-01 2.784451544284820557e-01 2.146058529615402222e-01 -8.113430440425872803e-02 1.104700472205877304e-02 -4.005377590656280518e-01 1.621526777744293213e-01 -1.072917208075523376e-01 3.848344683647155762e-01 3.321700915694236755e-02 -1.360463798046112061e-01
9.614611975848674774e-03 -1.862558275461196899e-01 -2.097974717617034912e-01 1.135876104235649109e-01 -3.615079224109649658e-01 -5.683076009154319763e-02 2.497475221753120422e-02 1.423504855483770370e-02 -6.255350261926651001e-02 -1.083392202854156494e-01 1.061944663524627686e-01 -1.944578588008880615e-01 1.230653747916221619e-01 -2.912877202033996582e-01 -4.120891448110342026e-03 -4.439187049865722656e-02 -2.881917357444763184e-01 1.200991645455360413e-01 4.787649959325790405e-02 -2.457384169101715088e-01 1.045372113585472107e-01 -2.099656909704208374e-01 -4.460141435265541077e-02 1.349012553691864014e-01 1.160542368888854980e-01 -1.358036417514085770e-02 -3.169666230678558350e-01 2.604397013783454895e-02 4.041188955307006836e-01 2.914586961269378662e-01 9.125857800245285034e-02 -9.264716878533363342e-03
-1.581992059946060181e-01 -6.977944821119308472e-02 -1.879695802927017212e-01 7.511404156684875488e-02 -1.709754914045333862e-01 1.689400374889373779e-01 -1.759308874607086182e-01 -8.668555319309234619e-02 -4.943212866783142090e-02 1.137969717383384705e-01 1.995189860463142395e-02 -3.793183565139770508e-01 -1.644188910722732544e-01 -2.604839205741882324e-01 -1.411593146622180939e-02 3.043207526206970215e-01 -2.354460805654525757e-01 1.342709958553314209e-01 -2.548098862171173096e-01 -3.313633799552917480e-01 -5.832666531205177307e-02 7.770294789224863052e-03 -1.753987371921539307e-01 7.219793647527694702e-02 -1.027895808219909668e-01 1.564341038465499878e-01 -1.510607451200485229e-01 -3.449927568435668945e-01 9.455189108848571777e-02 1.087047159671783447e-01 1.098227128386497498e-02 -1.153961755335330963e-02
2.245193719863891602e-01 4.295325838029384613e-03 -1.282270699739456177e-01 -1.224417015910148621e-01 -2.352476865053176880e-01 -2.158905752003192902e-02 -6.086891889572143555e-02 -3.942097350955009460e-02 -1.471957415342330933e-01 -8.987253159284591675e-02 3.107590675354003906e-01 -3.293476700782775879e-01 7.307991385459899902e-02 -1.603373587131500244e-01 -3.632224202156066895e-01 5.458390712738037109e-02 1.176788005977869034e-02 5.408976972103118896e-02 -2.772645950317382812e-01 3.204411268234252930e-02 4.098451696336269379e-03 -2.771488577127456665e-02 1.358966827392578125e-01 1.734308712184429169e-02 -1.377073824405670166e-01 -2.212945818901062012e-01 -1.655494570732116699e-01 -1.551331281661987305e-01 1.963150352239608765e-01 1.518369317054748535e-01 2.265325188636779785e-01 3.514108359813690186e-01
-2.267408417537808418e-03 -1.221734359860420227e-01 -2.584261894226074219e-01 7.199652493000030518e-02 -3.588906824588775635e-01 2.193552851676940918e-01 3.425152227282524109e-02 -3.456130798440426588e-04 -2.644823193550109863e-01 -5.980938300490379333e-02 7.346776872873306274e-02 -1.342704296112060547e-01 5.730731040239334106e-02 -6.862990558147430420e-02 1.313128471374511719e-01 -5.568726360797882080e-02 -4.137915074825286865e-01 9.099224209785461426e-02 3.960093110799789429e-02 -2.728244364261627197e-01 -4.621851071715354919e-02 -2.066342383623123169e-01 1.056098490953445435e-01 1.070833951234817505e-01 1.152224987745285034e-01 3.153108700644224882e-04 -2.755061089992523193e-01 2.780726924538612366e-02 1.853509694337844849e-01 2.605493664741516113e-01 1.820753961801528931e-01 2.478139996528625488e-01
-1.052371319383382797e-02 -8.983962237834930420e-02 -7.307682931423187256e-02 1.197991967201232910e-01 -1.378405094146728516e-01 2.783756852149963379e-01 9.547519683837890625e-02 2.352120820432901382e-03 -1.106054335832595825e-01 3.670817706733942032e-03 3.046732544898986816e-01 1.023975163698196411e-01 -1.032823845744132996e-01 -7.317560911178588867e-02 -2.024944424629211426e-01 2.764968201518058777e-02 6.678234040737152100e-02 9.573193639516830444e-02 -1.803224831819534302e-01 -3.250445127487182617e-01 -2.013606727123260498e-01 5.802849680185317993e-02 1.585738062858581543e-01 -1.474628457799553871e-03 8.916188776493072510e-02 8.259570598602294922e-02 -5.758575797080993652e-01 -1.721128374338150024e-01 -4.010970517992973328e-02 2.257799357175827026e-01 -2.089555114507675171e-01 7.284818217158317566e-03
-1.128920633345842361e-02 -2.568577826023101807e-01 1.509550362825393677e-01 2.165123373270034790e-01 -3.158142864704132080e-01 8.007706701755523682e-02 2.094011455774307251e-01 -1.560276597738265991e-01 -1.625921279191970825e-01 4.336173459887504578e-02 4.192793741822242737e-02 -3.814136981964111328e-01 4.764186441898345947e-01 -9.017412364482879639e-02 -1.076814020052552223e-03 1.738554388284683228e-01 1.678767614066600800e-02 -1.460748612880706787e-01 -1.116244047880172729e-01 -6.597270816564559937e-02 -5.231857672333717346e-02 -2.073935931548476219e-03 1.351899355649948120e-01 -6.086924672126770020e-02 1.486202478408813477e-01 -2.619526088237762451e-01 -1.642402857542037964e-01 -6.114321947097778320e-02 1.455971300601959229e-01 1.821193397045135498e-01 -5.326569452881813049e-02 -8.499884605407714844e-02
2.858886718750000000e-01 -1.181431189179420471e-01 1.287740021944046021e-01 2.608689069747924805e-01 -3.206771016120910645e-01 1.791306883096694946e-01 5.619896948337554932e-02 -1.463514417409896851e-01 -1.875489354133605957e-01 1.597347557544708252e-01 1.675008684396743774e-01 -3.759335353970527649e-02 7.513367384672164917e-02 1.931768506765365601e-01 -2.143996804952621460e-01 -7.881012558937072754e-02 -1.766054332256317139e-02 -9.246204979717731476e-03 -1.589454412460327148e-01 -1.257854849100112915e-01 -2.657413780689239502e-01 -4.944438114762306213e-02 2.215302139520645142e-01 -1.288948357105255127e-01 2.687649726867675781e-01 2.964561805129051208e-02 -1.519649028778076172e-01 -1.169235631823539734e-01 3.569324314594268799e-02 3.519666492938995361e-01 8.079768717288970947e-02 -2.303891181945800781e-01
8.130243420600891113e-02 -1.404576152563095093e-01 -1.964210718870162964e-01 -7.009725086390972137e-03 -2.504916489124298096e-01 -4.541672766208648682e-03 -6.013290584087371826e-02 -1.252684593200683594e-01 -1.115266382694244385e-01 1.115598455071449280e-01 2.900238633155822754e-01 -3.393180370330810547e-01 2.496057450771331787e-01 2.027923613786697388e-02 -1.769328415393829346e-01 2.687273547053337097e-02 -6.328131258487701416e-02 8.936293423175811768e-02 1.047433167695999146e-01 -1.148745343089103699e-01 1.709082424640655518e-01 3.436042368412017822e-01 1.791629940271377563e-01 1.442633271217346191e-01 4.307411238551139832e-02 1.056051328778266907e-01 -7.413040846586227417e-02 6.678507663309574127e-03 2.377153784036636353e-01 4.707410559058189392e-02 3.711947798728942871e-01 2.875414490699768066e-01
2.377834320068359375e-01 -5.989549309015274048e-02 -1.190816164016723633e-01 -1.139302849769592285e-01 -2.786612212657928467e-01 2.607169374823570251e-02 1.051823049783706665e-01 -1.422972381114959717e-01 -7.552218437194824219e-02 2.763705849647521973e-01 7.499590516090393066e-02 -3.244878649711608887e-01 2.405931204557418823e-01 -1.657128632068634033e-01 -3.981067985296249390e-02 -3.645785618573427200e-03 1.928217709064483643e-01 1.621095091104507446e-01 -6.300194561481475830e-02 -3.138501942157745361e-01 -2.860423922538757324e-01 2.960827015340328217e-02 -1.424413025379180908e-01 7.602195441722869873e-02 1.195853874087333679e-01 2.313017100095748901e-01 -2.081817537546157837e-01 -8.982969075441360474e-02 3.060842454433441162e-01 1.567520499229431152e-01 -2.550814673304557800e-02 -1.015192940831184387e-01
1.752848923206329346e-01 -1.746925525367259979e-03 -1.530041098594665527e-01 2.861866354942321777e-01 -5.233301222324371338e-02 2.989946901798248291e-01 6.112098321318626404e-02 -7.961935363709926605e-03 -6.625504046678543091e-02 -1.444299072027206421e-01 2.312625497579574585e-01 -2.059109658002853394e-01 -2.890038862824440002e-02 -7.442589104175567627e-02 -3.172250092029571533e-01 7.381104677915573120e-02 2.529925107955932617e-01 2.056407183408737183e-01 2.742797508835792542e-02 -3.170345425605773926e-01 -1.968601793050765991e-01 -3.174694180488586426e-01 7.111239433288574219e-02 1.575352698564529419e-01 6.018214300274848938e-02 -6.227289885282516479e-02 -2.309429049491882324e-01 3.668887913227081299e-02 1.633380502462387085e-01 5.241046845912933350e-02 -2.553272843360900879e-01 -2.583449147641658783e-02
4.533219337463378906e-02 -7.305714488029479980e-02 -2.697181105613708496e-01 9.529278427362442017e-02 -1.835977435111999512e-01 -1.019620224833488464e-01 -1.933180838823318481e-01 -3.484903573989868164e-01 2.608411014080047607e-02 -1.254465430974960327e-01 1.255296021699905396e-01 -2.529522962868213654e-02 9.082100540399551392e-02 6.576226651668548584e-02 -2.717475891113281250e-01 2.519151568412780762e-02 3.186157718300819397e-02 9.669423103332519531e-03 -1.104307621717453003e-01 -2.528986036777496338e-01 -3.326282203197479248e-01 3.811945617198944092e-01 1.795402318239212036e-01 -1.106064021587371826e-01 1.667250879108905792e-02 2.415930181741714478e-01 -2.448635846376419067e-01 -3.242580592632293701e-02 2.363471090793609619e-01 4.920922219753265381e-03 -1.691794246435165405e-01 7.840204238891601562e-02
5.099702626466751099e-02 -6.992302834987640381e-02 4.322687909007072449e-02 -3.385069780051708221e-03 -2.094511836767196655e-01 1.543625891208648682e-01 1.609504520893096924e-01 -3.408805727958679199e-01 -1.464284807443618774e-01 9.588587284088134766e-02 2.589235007762908936e-01 -1.467958837747573853e-01 -7.483545690774917603e-02 -1.389088928699493408e-01 -8.690749108791351318e-02 1.467272937297821045e-01 1.126215234398841858e-01 -3.880367055535316467e-02 -1.467738598585128784e-01 -3.287290036678314209e-01 -1.363872140645980835e-01 -1.018381342291831970e-01 2.682291269302368164e-01 1.052007731050252914e-02 -5.643123015761375427e-02 -2.462491989135742188e-01 -4.334589242935180664e-01 1.253237873315811157e-01 -1.021427735686302185e-01 8.845133706927299500e-03 -1.304590702056884766e-01 -2.604856491088867188e-01
-1.428297758102416992e-01 1.696901768445968628e-02 -2.171060740947723389e-01 -9.196130931377410889e-02 -1.240433454513549805e-01 -8.158513903617858887e-02 3.103369381278753281e-03 -1.341041624546051025e-01 -5.045142024755477905e-02 5.534064024686813354e-02 1.677041649818420410e-01 -6.993218511343002319e-02 2.906574010848999023e-01 1.931411772966384888e-01 -4.751321077346801758e-01 1.007670313119888306e-01 -7.461964339017868042e-02 -1.722381561994552612e-01 -4.378381371498107910e-02 -7.437534630298614502e-02 1.480576843023300171e-01 3.540223240852355957e-01 1.376730352640151978e-01 3.678000271320343018e-01 1.021782383322715759e-01 -6.381374597549438477e-02 -2.613410353660583496e-01 -3.416308760643005371e-02 6.728689372539520264e-02 2.169972509145736694e-01 -1.783158816397190094e-02 -8.539347350597381592e-02
-4.967493936419487000e-02 -1.651285141706466675e-01 -4.210085570812225342e-01 6.630425155162811279e-02 -3.200040161609649658e-01 1.097552850842475891e-01 -2.351569198071956635e-02 3.630874678492546082e-02 -1.581945866346359253e-01 -1.025209277868270874e-01 5.226518213748931885e-02 -2.146872878074645996e-01 5.363823473453521729e-02 -2.024829685688018799e-01 -7.697063684463500977e-02 1.649727486073970795e-02 -3.712328970432281494e-01 1.695684343576431274e-01 1.483720391988754272e-01 -2.725982666015625000e-01 -1.522377431392669678e-01 -2.697533071041107178e-01 1.476222369819879532e-02 5.469146370887756348e-02 1.450334936380386353e-01 3.147838637232780457e-02 -1.113777607679367065e-01 7.445684075355529785e-02 2.883507013320922852e-01 2.130312770605087280e-01 8.299031108617782593e-02 2.085869386792182922e-02
1.189405620098114014e-01 -4.488460347056388855e-02 -2.715401649475097656e-01 1.972556263208389282e-01 -1.042091548442840576e-01 2.599919140338897705e-01 -8.506404608488082886e-02 -1.511638015508651733e-01 -1.422877013683319092e-01 6.232777982950210571e-02 1.136247962713241577e-01 1.616899818181991577e-01 1.045371294021606445e-01 -7.046555727720260620e-02 -3.210492730140686035e-01 -1.693346202373504639e-01 1.226551383733749390e-01 8.146077394485473633e-02 -1.861874945461750031e-02 -2.410447895526885986e-01 -2.108258195221424103e-02 1.248428970575332642e-01 1.960251778364181519e-01 -6.147939339280128479e-02 -9.013918042182922363e-02 -2.763110995292663574e-01 -3.198925852775573730e-01 -2.177494317293167114e-01 2.267429083585739136e-01 2.761397957801818848e-01 -2.254867404699325562e-01 2.709182910621166229e-02
1.307776868343353271e-01 5.697385966777801514e-02 -3.686417043209075928e-01 1.499501764774322510e-01 -1.433720439672470093e-01 2.179921716451644897e-01 2.337446212768554688e-01 -7.881546765565872192e-02 -3.593065589666366577e-02 1.513358354568481445e-01 -2.241296023130416870e-01 -1.336864978075027466e-01 2.342075258493423462e-01 -9.839438647031784058e-02 -8.303691446781158447e-02 -2.022927440702915192e-02 -1.495148688554763794e-01 3.326859697699546814e-02 -1.665586382150650024e-01 -9.529796242713928223e-02 -9.440007619559764862e-03 2.417628616094589233e-01 2.774414047598838806e-02 3.024295344948768616e-02 3.610450625419616699e-01 -7.681407779455184937e-02 -2.870022654533386230e-01 -1.710922829806804657e-02 2.134025394916534424e-01 2.681070268154144287e-01 -2.115798443555831909e-01 1.630745828151702881e-01
3.625005716457962990e-03 4.678850993514060974e-02 -2.313017100095748901e-01 2.502815425395965576e-01 -2.444919496774673462e-01 6.908793002367019653e-02 -3.489950299263000488e-02 1.005034800618886948e-02 -3.649605512619018555e-01 3.456621617078781128e-02 4.478386640548706055e-01 1.422989517450332642e-01 -1.919135078787803650e-02 9.147471189498901367e-02 -1.590603739023208618e-01 -1.692036241292953491e-01 -1.480151433497667313e-02 4.526952281594276428e-02 -1.625394374132156372e-01 -3.507460653781890869e-01 -1.270655840635299683e-01 -4.006518423557281494e-02 -3.783753141760826111e-02 -1.277023404836654663e-01 -6.212601438164710999e-03 -8.941342681646347046e-02 -2.462582141160964966e-01 -2.054708451032638550e-01 3.520100936293601990e-02 8.187484741210937500e-02 -2.834862768650054932e-01 1.073304638266563416e-01
1.171058863401412964e-01 -8.039938658475875854e-02 -1.012040451169013977e-01 1.040014624595642090e-01 -4.299046397209167480e-01 4.733048677444458008e-01 6.109995767474174500e-02 -2.627639770507812500e-01 -1.308041997253894806e-02 -7.768410444259643555e-02 -1.933107078075408936e-01 -2.032464593648910522e-01 7.491440325975418091e-02 -3.915986791253089905e-02 -1.164864599704742432e-01 2.304187864065170288e-01 -1.775062829256057739e-01 1.924082450568675995e-02 -1.215244084596633911e-01 -2.011036872863769531e-01 -3.113323450088500977e-01 -1.562684625387191772e-01 2.489790134131908417e-02 9.358937293291091919e-02 9.073027968406677246e-02 -2.115318030118942261e-01 1.357796136289834976e-02 7.439282536506652832e-02 -4.367678891867399216e-03 8.724969625473022461e-02 -1.028054356575012207e-01 -1.540960073471069336e-01
2.307728677988052368e-01 1.079795137047767639e-01 -3.329097628593444824e-01 9.510501474142074585e-02 -1.110172718763351440e-01 3.151560202240943909e-02 -2.779926955699920654e-01 2.859737873077392578e-01 -4.449384286999702454e-02 2.015703767538070679e-01 7.269698381423950195e-02 -5.261732265353202820e-02 -1.689336448907852173e-02 1.636375039815902710e-01 -1.809816658496856689e-01 1.034908816218376160e-01 -1.326790601015090942e-01 9.174482524394989014e-02 -1.312853842973709106e-01 -2.922759950160980225e-01 -1.646071374416351318e-01 -2.418078333139419556e-01 1.115338504314422607e-02 9.109904617071151733e-02 1.940285861492156982e-01 -7.198628783226013184e-02 -2.556422054767608643e-01 -6.563472747802734375e-02 2.981441617012023926e-01 1.621401011943817139e-01 -2.412768453359603882e-01 1.143871769309043884e-01
-1.224174425005912781e-01 9.506939910352230072e-03 1.410086732357740402e-02 1.308638602495193481e-01 -1.962609887123107910e-01 3.255472332239151001e-02 -2.969269268214702606e-02 -8.189125359058380127e-02 -3.691716492176055908e-01 -1.449574232101440430e-01 3.057039976119995117e-01 3.269583731889724731e-02 7.306443899869918823e-02 8.668829500675201416e-02 -1.960303038358688354e-01 1.102485954761505127e-01 -1.380074173212051392e-01 -4.493730142712593079e-02 -1.909293234348297119e-01 -3.374358713626861572e-01 6.070690974593162537e-02 -8.286064490675926208e-03 -6.767643988132476807e-02 2.096270322799682617e-01 3.406661329790949821e-03 -1.399843394756317139e-01 -4.730067253112792969e-01 -2.494395375251770020e-01 -1.521128863096237183e-01 5.667027831077575684e-02 -1.855063140392303467e-01 -1.232415288686752319e-01
-2.517652697861194611e-02 -3.014989495277404785e-01 -7.029715925455093384e-02 1.840444654226303101e-01 -2.359718643128871918e-02 2.557747066020965576e-01 -6.998939439654350281e-03 -7.875453680753707886e-02 -2.700676918029785156e-01 -1.364577114582061768e-01 2.173676341772079468e-01 1.545849069952964783e-02 1.658033281564712524e-01 -4.316723719239234924e-02 -3.034562468528747559e-01 -1.410752087831497192e-01 -9.522052109241485596e-02 -1.207804456353187561e-01 -4.716428741812705994e-02 -7.612811774015426636e-02 1.963198371231555939e-02 8.478550612926483154e-02 -8.888488262891769409e-02 -5.398333538323640823e-03 1.000988036394119263e-01 2.607504464685916901e-02 -3.775860369205474854e-01 5.634462088346481323e-02 2.715836167335510254e-01 3.742809593677520752e-01 -2.732861340045928955e-01 1.577383428812026978e-01
6.032877415418624878e-02 1.306145340204238892e-01 -1.183269992470741272e-01 1.596141904592514038e-01 -1.658450961112976074e-01 -2.942269444465637207e-01 -8.676171302795410156e-02 -3.216105401515960693e-01 -9.455208480358123779e-02 5.447469651699066162e-02 -3.396258503198623657e-02 -3.074558079242706299e-01 1.729143708944320679e-01 -2.458261251449584961e-01 -2.611901462078094482e-01 1.782506704330444336e-01 5.597199127078056335e-02 -8.396246470510959625e-03 -7.783991843461990356e-02 -1.914709955453872681e-01 -2.077637910842895508e-01 -3.656570566818118095e-03 4.520438145846128464e-03 9.168552607297897339e-02 -3.769101109355688095e-03 -2.602544724941253662e-01 -4.386317729949951172e-01 4.675427824258804321e-02 2.231517247855663300e-02 -1.315345913171768188e-01 -1.956565976142883301e-01 3.054605610668659210e-02
1.268884539604187012e-01 -5.315481126308441162e-02 -3.682879507541656494e-01 8.798853307962417603e-02 -6.854995340108871460e-02 7.083438336849212646e-02 2.910489775240421295e-02 -8.285847492516040802e-03 -1.739061623811721802e-01 1.114287823438644409e-01 1.203665975481271744e-02 -2.876967787742614746e-01 -2.284800261259078979e-02 -1.850112378597259521e-01 1.024693027138710022e-01 1.786117553710937500e-01 1.270514726638793945e-01 1.401536762714385986e-01 -8.732014149427413940e-02 -5.118959024548530579e-02 -6.778568774461746216e-02 1.525162532925605774e-02 2.064263224601745605e-01 1.218887940049171448e-01 2.023959904909133911e-01 -1.746100187301635742e-01 -2.580093443393707275e-01 -2.456773258745670319e-02 4.839887320995330811e-01 3.529393076896667480e-01 -5.365595594048500061e-02 1.252772957086563110e-01
2.060854583978652954e-01 6.137371808290481567e-02 1.410469263792037964e-01 1.091730594635009766e-01 -2.445987313985824585e-01 -1.916719228029251099e-01 2.503622174263000488e-01 -2.441574186086654663e-01 -2.424216568470001221e-01 -1.751381605863571167e-01 2.059244662523269653e-01 -1.109759956598281860e-01 2.861964888870716095e-02 1.083577703684568405e-02 -1.520979702472686768e-01 1.307348161935806274e-01 1.944523490965366364e-02 -1.473590731620788574e-02 -4.678709059953689575e-02 -3.656776249408721924e-01 4.732213541865348816e-02 1.878548562526702881e-01 2.519278824329376221e-01 6.248805299401283264e-02 1.890481822192668915e-02 1.392883658409118652e-01 -1.161857098340988159e-01 1.735678613185882568e-01 1.258196979761123657e-01 4.361459016799926758e-01 6.900316476821899414e-02 -4.647277668118476868e-02
-1.398865729570388794e-01 2.941662631928920746e-02 -8.159144967794418335e-02 1.284882575273513794e-01 -2.730620205402374268e-01 1.392579972743988037e-01 1.075558364391326904e-02 -1.739257480949163437e-03 -1.078609824180603027e-01 -1.268246211111545563e-02 -1.632948517799377441e-01 -1.437753289937973022e-01 -1.844119653105735779e-02 1.035004779696464539e-01 -3.105181455612182617e-01 -1.248032785952091217e-02 1.317103207111358643e-01 5.147032812237739563e-02 -9.421401470899581909e-02 -3.073014020919799805e-01 -1.556697487831115723e-01 -3.036777488887310028e-02 -2.688668319024145603e-04 -1.268987893126904964e-03 3.350264132022857666e-01 1.619509756565093994e-01 -4.775378108024597168e-01 -1.163750961422920227e-01 -6.076252087950706482e-02 3.700261414051055908e-01 -1.190836578607559204e-01 -1.106885969638824463e-01
1.092809513211250305e-01 -8.602170646190643311e-02 -1.382720470428466797e-01 2.546826899051666260e-01 -3.754978626966476440e-02 1.096479594707489014e-01 -6.259283423423767090e-02 -2.348620891571044922e-01 -3.426877856254577637e-01 8.352691680192947388e-02 1.231464557349681854e-02 -7.405515015125274658e-02 -4.672407731413841248e-02 3.486648201942443848e-03 -1.178916990756988525e-01 2.104224264621734619e-01 -3.551129698753356934e-01 -1.712804436683654785e-01 -1.292888820171356201e-01 -2.513445913791656494e-01 9.919076226651668549e-03 -1.431024819612503052e-01 -1.221798881888389587e-01 2.302354723215103149e-01 2.141675800085067749e-01 2.780952453613281250e-01 -9.548165649175643921e-02 1.286849975585937500e-01 -4.579625278711318970e-02 3.039644360542297363e-01 -4.738771542906761169e-02 -2.535397410392761230e-01
2.008399963378906250e-01 6.285173445940017700e-02 9.104300290346145630e-02 1.268623471260070801e-01 -1.113144978880882263e-01 7.382394373416900635e-02 -1.079308092594146729e-01 -1.418517827987670898e-01 -2.299995869398117065e-01 2.118474803864955902e-02 1.366611570119857788e-01 -1.284915059804916382e-01 -1.762437969446182251e-01 -9.919111430644989014e-02 -2.232499122619628906e-01 1.083421707153320312e-01 -4.639047682285308838e-01 -2.129827737808227539e-01 -2.589175105094909668e-01 -2.232482433319091797e-01 -5.119287595152854919e-02 -3.260855376720428467e-02 5.891817063093185425e-02 3.762888312339782715e-01 -3.147893585264682770e-03 2.773825824260711670e-01 -6.208552792668342590e-02 1.562988907098770142e-01 8.506429195404052734e-02 2.000462263822555542e-01 1.565098389983177185e-02 -1.085056588053703308e-01
5.889583379030227661e-02 2.994579635560512543e-02 -1.670260131359100342e-01 3.579227924346923828e-01 -1.910206973552703857e-01 -5.013319849967956543e-02 -2.180258333683013916e-01 -1.441037058830261230e-01 -1.398691833019256592e-01 4.986814409494400024e-02 -4.694914817810058594e-02 -3.204005658626556396e-01 -2.703675627708435059e-01 -1.001962795853614807e-01 -1.559963636100292206e-02 -1.971494555473327637e-01 -1.336361467838287354e-01 -7.456582784652709961e-02 -5.567377060651779175e-02 -4.592818319797515869e-01 1.398012191057205200e-01 -2.012852281332015991e-01 -4.104819893836975098e-02 1.919882148504257202e-01 2.257022261619567871e-01 -2.648141421377658844e-02 -1.259086770005524158e-03 4.474449902772903442e-02 1.090836599469184875e-01 2.239807397127151489e-01 -7.610844075679779053e-02 -1.599895209074020386e-01
2.982792444527149200e-02 -3.763818740844726562e-02 -1.424043923616409302e-01 2.568891346454620361e-01 -1.354107856750488281e-01 -1.464033965021371841e-02 1.662592142820358276e-01 -1.859669238328933716e-01 -2.344482243061065674e-01 -3.756000101566314697e-02 3.154042065143585205e-01 1.681409627199172974e-01 2.981551550328731537e-02 -4.414737969636917114e-02 -2.496319264173507690e-01 2.528694644570350647e-02 -3.858518004417419434e-01 -3.094291128218173981e-02 -2.050913423299789429e-01 -1.188239529728889465e-01 -4.164139553904533386e-02 -1.781485080718994141e-01 -1.812386512756347656e-02 1.081056147813796997e-01 -3.266776725649833679e-02 -2.668648064136505127e-01 -3.066819906234741211e-01 -1.331331580877304077e-01 -2.234863303601741791e-02 1.639446318149566650e-01 -2.180849015712738037e-01 -2.649859189987182617e-01
1.309702396392822266e-01 2.086511999368667603e-01 -3.481295108795166016e-01 1.542465239763259888e-01 -2.467852085828781128e-01 1.691213697195053101e-01 -7.392895966768264771e-02 -7.384554296731948853e-02 -1.726826280355453491e-01 -9.574030339717864990e-02 -1.165241971611976624e-01 -3.566978871822357178e-01 4.499187227338552475e-03 -1.567777842283248901e-01 -2.302351742982864380e-01 -2.138643339276313782e-02 -1.127477362751960754e-02 9.686857461929321289e-02 8.967013657093048096e-02 -3.388156741857528687e-02 -2.136573493480682373e-01 2.343165725469589233e-01 1.150525733828544617e-01 -3.632941097021102905e-02 2.670736312866210938e-01 -9.610535204410552979e-02 -2.684750854969024658e-01 8.526073396205902100e-02 2.999737858772277832e-01 8.423262089490890503e-02 -1.115214526653289795e-01 1.811089962720870972e-01
1.748794168233871460e-01 1.140496041625738144e-02 -4.575856924057006836e-01 1.271004229784011841e-01 -6.543067097663879395e-02 1.549941673874855042e-02 -2.300444990396499634e-03 -1.589168421924114227e-02 -1.733630597591400146e-01 3.144564479589462280e-02 1.218061223626136780e-01 -2.293208837509155273e-01 2.835908830165863037e-01 -1.438998430967330933e-01 -7.189898192882537842e-02 -1.895918697118759155e-01 -2.606933712959289551e-01 8.390840142965316772e-02 -1.432643234729766846e-01 -1.102764755487442017e-01 1.929541528224945068e-01 1.265670955181121826e-01 2.706273794174194336e-01 1.159608587622642517e-01 -1.949392408132553101e-01 -1.790990084409713745e-01 -2.787478566169738770e-01 8.731974661350250244e-02 1.428088545799255371e-02 8.255153149366378784e-02 -4.965301603078842163e-02 2.928207814693450928e-01
-3.835504874587059021e-02 1.634271442890167236e-01 -2.035647481679916382e-01 1.148638129234313965e-01 -2.747477889060974121e-01 -6.884570419788360596e-02 3.762352839112281799e-02 -5.512011647224426270e-01 -1.276842318475246429e-02 5.439195409417152405e-02 4.282828886061906815e-03 -1.087232157588005066e-01 1.879307776689529419e-01 -1.106201410293579102e-01 -2.857580780982971191e-01 1.046208217740058899e-01 1.418130844831466675e-02 3.672467544674873352e-02 -1.833188831806182861e-01 -7.890924066305160522e-02 -2.046820670366287231e-01 3.153816983103752136e-02 5.078696087002754211e-02 4.133849963545799255e-02 7.152069360017776489e-02 -3.159890770912170410e-01 -3.655324280261993408e-01 1.078186035156250000e-01 -3.059717640280723572e-02 -2.305720560252666473e-02 -1.844959706068038940e-01 4.833010211586952209e-02
6.194815039634704590e-02 -6.488437065854668617e-04 -3.544808924198150635e-01 3.744853436946868896e-01 -7.508042734116315842e-03 1.429439932107925415e-01 -1.580059342086315155e-02 1.550631076097488403e-01 -6.161507591605186462e-02 -1.365969777107238770e-01 1.311351954936981201e-01 -3.748346865177154541e-01 1.468656808137893677e-01 -2.132319957017898560e-01 -1.757308691740036011e-01 1.120312735438346863e-01 -1.087018698453903198e-01 1.167375221848487854e-01 -1.305174380540847778e-01 -1.099109575152397156e-01 1.274771392345428467e-01 1.646063029766082764e-01 2.659341692924499512e-01 -2.452810704708099365e-01 7.785432785749435425e-02 -1.891612112522125244e-01 -1.876956671476364136e-01 7.490039616823196411e-02 2.184677720069885254e-01 -1.096009509637951851e-03 -1.118598133325576782e-02 1.885053664445877075e-01
-2.820786088705062866e-02 -1.885481476783752441e-01 -2.772134840488433838e-01 -1.250935494899749756e-01 -1.078753843903541565e-01 5.166736990213394165e-02 1.235606446862220764e-01 -2.803308665752410889e-01 -2.363729178905487061e-01 5.726563185453414917e-02 2.427435964345932007e-01 1.817662827670574188e-02 5.901389196515083313e-02 -2.357207536697387695e-01 3.899759054183959961e-02 -1.152641177177429199e-01 1.291953586041927338e-02 6.751909106969833374e-02 -4.945035651326179504e-02 -1.571881324052810669e-01 -2.099716365337371826e-01 -1.158926859498023987e-01 2.145586609840393066e-01 -1.794218271970748901e-02 3.784167170524597168e-01 2.604524195194244385e-01 -1.167731285095214844e-01 8.910260349512100220e-02 3.078130483627319336e-01 2.057159245014190674e-01 -2.544803023338317871e-01 2.335251122713088989e-02
2.485476881265640259e-01 -1.681754738092422485e-01 -8.272468298673629761e-02 8.903982490301132202e-02 -2.522647976875305176e-01 3.460035845637321472e-02 2.834813892841339111e-01 -2.057619690895080566e-01 1.442861109972000122e-01 -1.885680854320526123e-02 1.991881728172302246e-01 -1.747338920831680298e-01 -3.036593832075595856e-02 -2.252058684825897217e-02 -4.245206117630004883e-01 -2.159367799758911133e-01 7.480943202972412109e-02 7.675240188837051392e-02 3.084380738437175751e-02 -2.414656728506088257e-01 -1.813277006149291992e-01 -1.117190122604370117e-01 2.262991368770599365e-01 1.953324973583221436e-01 1.739474087953567505e-01 -1.684279292821884155e-01 -4.042311385273933411e-02 -1.334527283906936646e-01 3.166574053466320038e-03 3.012541830539703369e-01 9.437419474124908447e-02 6.903892010450363159e-02
3.961282968521118164e-02 -1.126019582152366638e-01 5.455885082483291626e-02 5.134635046124458313e-02 -5.451168864965438843e-02 -4.668584465980529785e-02 -2.037377357482910156e-01 -5.006703361868858337e-02 -1.581176072359085083e-01 1.350293159484863281e-01 1.130313030444085598e-03 -1.338809132575988770e-01 2.327898293733596802e-01 -7.192296534776687622e-02 -3.695232272148132324e-01 -1.059615612030029297e-01 -2.071476727724075317e-02 3.846929669380187988e-01 -1.150419712066650391e-01 6.144943088293075562e-02 2.302770689129829407e-02 -7.914956659078598022e-02 -3.078409098088741302e-02 -1.560980230569839478e-01 3.381368815898895264e-01 -1.975795626640319824e-01 -3.120271563529968262e-01 2.035102546215057373e-01 3.278149366378784180e-01 1.393660902976989746e-01 -2.144966572523117065e-01 9.458820335566997528e-03
1.118639186024665833e-01 -3.145139664411544800e-02 -5.819319561123847961e-02 -5.631048232316970825e-02 -2.576579749584197998e-01 1.298339664936065674e-01 6.608308758586645126e-03 -5.362382531166076660e-02 -1.095809638500213623e-01 -7.774759083986282349e-02 2.204191833734512329e-01 -8.434916287660598755e-02 -1.657156795263290405e-01 -2.506175339221954346e-01 -1.607803106307983398e-01 -9.408922493457794189e-02 1.494296044111251831e-01 -5.655564740300178528e-02 -3.820877075195312500e-01 -3.464562296867370605e-01 -2.413794845342636108e-01 8.512916415929794312e-02 1.845709979534149170e-01 -3.018465079367160797e-02 -1.036350131034851074e-01 -2.989075481891632080e-01 -3.514717221260070801e-01 1.559267491102218628e-01 2.150472626090049744e-02 1.122781261801719666e-01 -1.584936827421188354e-01 -1.299633383750915527e-01
-1.209478974342346191e-01 -1.172477155923843384e-01 -2.195522189140319824e-01 7.536841928958892822e-02 -2.376951873302459717e-01 -3.751362487673759460e-02 -2.015408575534820557e-01 -1.516893059015274048e-01 -3.428920805454254150e-01 1.946330666542053223e-01 1.596559435129165649e-01 -5.894096568226814270e-02 1.440627723932266235e-01 -9.964684396982192993e-02 -3.840776085853576660e-01 8.184133470058441162e-02 -2.058545649051666260e-01 1.611179411411285400e-01 -4.890440497547388077e-03 1.909232437610626221e-01 9.249956905841827393e-02 6.227039918303489685e-02 3.976067304611206055e-01 -3.884671628475189209e-02 1.185986101627349854e-01 -1.579706966876983643e-01 -1.565576344728469849e-01 6.767574232071638107e-03 2.475184015929698944e-02 1.624033898115158081e-01 2.249588221311569214e-01 9.419594705104827881e-02
2.549752593040466309e-01 1.655602268874645233e-02 4.218879621475934982e-03 2.322509884834289551e-01 -3.600873053073883057e-01 1.875993311405181885e-01 8.932303637266159058e-03 -6.130580604076385498e-02 -2.971232831478118896e-01 -1.864536255598068237e-01 -8.589904173277318478e-04 -2.220338732004165649e-01 3.768613561987876892e-02 -8.588850498199462891e-02 -1.504737883806228638e-01 1.294027268886566162e-01 -2.611064314842224121e-01 1.905116885900497437e-01 -1.824099123477935791e-01 -2.816863954067230225e-01 3.581006778404116631e-03 -2.845716774463653564e-01 -6.927746813744306564e-03 1.774486005306243896e-01 1.211139783263206482e-01 1.364767104387283325e-01 1.318933367729187012e-01 -5.332477018237113953e-02 3.098298907279968262e-01 2.008356619626283646e-03 5.285455286502838135e-02 9.788458794355392456e-02
4.849896952509880066e-02 4.441606253385543823e-02 1.940979510545730591e-01 2.600517570972442627e-01 -2.478003203868865967e-01 4.409014061093330383e-02 1.342559605836868286e-01 -1.730376780033111572e-01 -2.146093100309371948e-01 1.664694957435131073e-02 2.071235328912734985e-01 -4.136104583740234375e-01 2.898921370506286621e-01 -1.507443934679031372e-01 -2.002804428339004517e-01 1.110537275671958923e-01 4.577603191137313843e-02 -1.125397458672523499e-01 -2.555618584156036377e-01 -7.142343372106552124e-02 -3.102155029773712158e-01 6.015167385339736938e-02 1.403256319463253021e-02 -8.498483151197433472e-02 1.333912014961242676e-01 -1.407327353954315186e-01 -5.775808170437812805e-02 -6.134911440312862396e-03 6.501675397157669067e-02 1.750277876853942871e-01 -2.588808834552764893e-01 -1.557086408138275146e-01
1.301887780427932739e-01 -1.060751304030418396e-01 -1.244847029447555542e-01 3.851275146007537842e-01 -5.138934403657913208e-02 1.770723238587379456e-02 -2.771623432636260986e-01 -2.211100608110427856e-01 -8.143839240074157715e-02 -3.578178584575653076e-02 -1.786549389362335205e-02 -3.216333687305450439e-01 2.014898054767400026e-04 -2.423689514398574829e-02 -1.501660495996475220e-01 2.190754562616348267e-02 -4.308575391769409180e-01 -7.709068059921264648e-02 -7.805330306291580200e-02 -1.879946291446685791e-01 1.067421808838844299e-01 -1.140606030821800232e-01 1.115985885262489319e-01 6.999023258686065674e-02 1.095758080482482910e-01 2.148949950933456421e-01 -1.803043335676193237e-01 1.452085971832275391e-01 6.540587544441223145e-02 1.781766712665557861e-01 -5.327177047729492188e-02 -3.443874716758728027e-01
3.329742252826690674e-01 3.447827324271202087e-02 -1.389398127794265747e-01 1.065998896956443787e-02 -1.964748650789260864e-02 -2.483790367841720581e-01 1.126861851662397385e-02 2.856127917766571045e-02 9.692212194204330444e-02 -8.651190996170043945e-02 3.364734649658203125e-01 -3.307193517684936523e-01 9.413572400808334351e-02 -1.413274854421615601e-01 -9.030807018280029297e-02 1.717170923948287964e-01 -1.879198700189590454e-01 5.211260914802551270e-02 -8.128076791763305664e-02 -1.953406184911727905e-01 1.748596429824829102e-01 1.717835217714309692e-01 -1.431476473808288574e-01 2.853420674800872803e-01 1.539896475151181221e-03 -1.808950155973434448e-01 -2.708917558193206787e-01 -1.768347769975662231e-01 3.529373556375503540e-02 3.240614235401153564e-01 1.053923889994621277e-01 4.133327864110469818e-03
-1.316874623298645020e-01 -1.080009564757347107e-01 5.489266291260719299e-02 -1.057263761758804321e-01 -2.967438995838165283e-01 2.520861625671386719e-01 1.231805831193923950e-01 -2.565474212169647217e-01 4.371254518628120422e-02 7.395356148481369019e-02 1.108321920037269592e-01 -2.836309745907783508e-02 2.252142876386642456e-01 9.708758443593978882e-02 -2.894642949104309082e-01 1.308248639106750488e-01 -1.830030381679534912e-01 3.286184072494506836e-01 8.401403576135635376e-02 -3.316673636436462402e-01 -3.081627190113067627e-01 1.341980397701263428e-01 1.076737940311431885e-01 -3.125171363353729248e-02 3.062606155872344971e-01 1.493956744670867920e-01 -1.781459897756576538e-02 -4.845967143774032593e-02 1.394608709961175919e-02 1.846750378608703613e-01 -6.624535471200942993e-02 -3.368682414293289185e-02
2.359284833073616028e-02 -2.134243994951248169e-01 -8.497276157140731812e-02 2.929005324840545654e-01 -1.386453658342361450e-01 2.558951377868652344e-01 1.799478977918624878e-01 -5.616485327482223511e-02 -2.149175852537155151e-01 2.562388032674789429e-02 2.909193933010101318e-01 -5.652757734060287476e-02 -5.067185685038566589e-02 -7.118579745292663574e-02 -4.804968461394309998e-02 -2.509863078594207764e-01 -2.900775671005249023e-01 3.451376780867576599e-02 -2.443028688430786133e-01 -1.047645136713981628e-01 5.502406135201454163e-02 -2.462696470320224762e-02 2.104286402463912964e-01 2.148348689079284668e-01 2.065060893073678017e-03 -9.832664392888545990e-03 -1.242199540138244629e-01 -2.470010817050933838e-01 -1.113193295896053314e-02 2.244377732276916504e-01 -3.923330307006835938e-01 -4.473950713872909546e-02
1.905955933034420013e-02 -3.902561217546463013e-02 4.277195781469345093e-02 8.587202429771423340e-02 -2.978150248527526855e-01 4.825538396835327148e-02 4.441723227500915527e-02 -1.842108219861984253e-01 -2.393458783626556396e-01 1.015160083770751953e-01 1.234763264656066895e-01 -2.066770493984222412e-01 1.220594532787799835e-02 2.100729942321777344e-02 1.002033613622188568e-02 1.716909408569335938e-01 1.089386194944381714e-01 1.748429238796234131e-01 -1.538261175155639648e-01 -5.630844831466674805e-02 -2.604436129331588745e-02 2.457557059824466705e-02 2.893365025520324707e-01 -3.048660755157470703e-01 3.940158709883689880e-02 -9.928546100854873657e-02 -3.772799670696258545e-01 -1.405138224363327026e-01 5.425656680017709732e-03 3.228948712348937988e-01 -3.079178631305694580e-01 -2.940218746662139893e-01
-2.871101489290595055e-03 -1.024122014641761780e-01 -1.854517161846160889e-01 2.072575539350509644e-01 -1.461061537265777588e-01 2.812677323818206787e-01 6.780513375997543335e-02 -2.396788261830806732e-02 1.631625592708587646e-01 -9.879080206155776978e-02 1.778530329465866089e-01 -1.076599583029747009e-01 -1.569527089595794678e-01 -1.170143708586692810e-01 -3.466763794422149658e-01 -2.194700203835964203e-02 -3.484399616718292236e-02 -8.770880848169326782e-02 3.116160817444324493e-02 -1.950224190950393677e-01 -2.843952775001525879e-01 -1.044743806123733521e-01 -1.239712536334991455e-01 1.029166728258132935e-01 4.191831871867179871e-02 -2.090117633342742920e-01 -2.816210985183715820e-01 -5.461180955171585083e-02 2.699250578880310059e-01 2.701270878314971924e-01 -3.210630416870117188e-01 -1.600456684827804565e-01
1.766607351601123810e-02 7.437909394502639771e-02 5.049692839384078979e-02 -2.759097218513488770e-01 -3.976005613803863525e-01 3.120047450065612793e-01 1.317085474729537964e-01 2.572822757065296173e-02 -6.151428446173667908e-02 2.656595706939697266e-01 3.788707554340362549e-01 -3.738033175468444824e-01 6.403035670518875122e-02 8.401163667440414429e-02 -1.619080752134323120e-01 1.729211956262588501e-02 -5.886262282729148865e-02 -1.080392301082611084e-01 -3.811108693480491638e-02 -2.119949758052825928e-01 1.046986971050500870e-02 -5.375604704022407532e-02 -1.276547908782958984e-01 8.123008161783218384e-02 1.303082108497619629e-01 1.167568638920783997e-01 -2.427725940942764282e-01 6.868814677000045776e-02 2.131305634975433350e-01 -2.446249127388000488e-02 1.218272931873798370e-02 1.373675614595413208e-01
2.346488386392593384e-01 -5.687636137008666992e-02 -2.604557275772094727e-01 1.227211803197860718e-01 -2.091786861419677734e-01 2.816592752933502197e-01 -4.883949458599090576e-02 -4.189064726233482361e-02 -1.662559360265731812e-01 7.215773314237594604e-02 4.635200649499893188e-02 -3.293610215187072754e-01 3.812886402010917664e-02 -3.261135146021842957e-02 -3.060196340084075928e-02 4.867627099156379700e-02 9.231170266866683960e-02 2.670305371284484863e-01 -7.555080205202102661e-02 -2.360976859927177429e-02 -2.469848245382308960e-01 -1.422283500432968140e-01 1.012119501829147339e-01 -9.453238546848297119e-02 7.590141892433166504e-02 -1.322233080863952637e-01 -2.495380789041519165e-01 -6.329789012670516968e-02 4.883502125740051270e-01 2.338854223489761353e-01 1.270829048007726669e-02 1.136183887720108032e-01
1.281592994928359985e-01 3.158700466156005859e-02 1.071564760059118271e-02 2.341028600931167603e-01 5.361250787973403931e-02 1.626127809286117554e-01 3.485088702291250229e-03 1.528583467006683350e-01 -2.178134173154830933e-01 6.815195083618164062e-02 2.433007508516311646e-01 -9.773273020982742310e-02 2.071067541837692261e-01 -6.709981709718704224e-02 -5.252767801284790039e-01 -4.971076175570487976e-02 -6.673790514469146729e-03 2.848314940929412842e-01 -1.621883362531661987e-01 -3.241137787699699402e-02 1.099177077412605286e-01 2.147408723831176758e-01 1.772745549678802490e-01 2.015749365091323853e-01 9.037690609693527222e-02 -1.852768808603286743e-01 -8.242292702198028564e-02 1.257595270872116089e-01 2.781468331813812256e-01 1.858123093843460083e-01 -8.850301802158355713e-02 6.880449503660202026e-02
8.785523474216461182e-02 4.508480802178382874e-02 -2.060062736272811890e-01 2.988355979323387146e-02 -3.275395631790161133e-01 1.001629605889320374e-01 2.525767683982849121e-01 -7.854963839054107666e-02 -9.624961018562316895e-02 3.061827272176742554e-02 -3.322364687919616699e-01 -1.932879537343978882e-01 5.536264926195144653e-02 -1.148749291896820068e-01 -2.486950606107711792e-01 4.404956102371215820e-02 -2.133165299892425537e-01 -1.681398749351501465e-01 -1.848325133323669434e-01 -6.710875779390335083e-02 6.583282351493835449e-02 1.628936380147933960e-01 -7.339882850646972656e-02 -7.164076715707778931e-02 3.597815632820129395e-01 -1.505743414163589478e-01 -3.425961136817932129e-01 -9.039057791233062744e-02 2.605659067630767822e-01 1.156654506921768188e-01 -6.808018684387207031e-02 -6.517769396305084229e-02
4.784764314536005259e-04 -3.490793332457542419e-02 -1.072257459163665771e-01 2.674601972103118896e-01 -2.683596611022949219e-01 2.319514937698841095e-02 -4.012283310294151306e-02 4.262537881731987000e-02 -1.732587963342666626e-01 -1.533508598804473877e-01 4.077141582965850830e-01 1.299819499254226685e-01 -9.314990788698196411e-02 1.122245565056800842e-02 -2.511385977268218994e-01 8.567540347576141357e-02 -2.612777650356292725e-01 -1.542354226112365723e-01 -3.262755274772644043e-01 -2.275061756372451782e-01 -4.723213240504264832e-02 -3.750352188944816589e-02 1.724429875612258911e-01 9.260141849517822266e-02 9.949894994497299194e-02 -5.880265310406684875e-02 -4.186963438987731934e-01 -1.376604139804840088e-01 -9.676880389451980591e-02 4.186071455478668213e-02 -3.804178535938262939e-02 -1.072167381644248962e-01
-1.179629787802696228e-01 -1.827632337808609009e-01 -2.179008573293685913e-01 -9.123808890581130981e-02 -1.780849695205688477e-01 4.344649910926818848e-01 -1.943514943122863770e-01 -1.018143519759178162e-01 -2.150831073522567749e-01 2.181497216224670410e-01 -1.118229143321514130e-02 -2.386779487133026123e-01 1.083345636725425720e-01 -1.774397492408752441e-01 5.210209265351295471e-02 1.982456147670745850e-01 -5.401878803968429565e-02 1.370254009962081909e-01 -1.688041985034942627e-01 -2.873437106609344482e-01 1.082459464669227600e-01 3.866546601057052612e-02 -1.237118765711784363e-01 2.853637337684631348e-01 -3.253038972616195679e-02 6.765596568584442139e-02 -2.146581262350082397e-01 -2.097235023975372314e-01 -3.045917488634586334e-02 2.561862394213676453e-02 5.951853096485137939e-02 -2.203548252582550049e-01
2.630653679370880127e-01 -2.599144577980041504e-01 7.197660207748413086e-02 -1.282330304384231567e-01 3.589528426527976990e-02 -2.146785408258438110e-01 1.218441054224967957e-01 -1.587207168340682983e-01 -1.270640939474105835e-01 3.329157829284667969e-02 8.974966406822204590e-02 -1.460137814283370972e-01 -6.979888677597045898e-02 -2.990173101425170898e-01 -2.527106702327728271e-01 3.002391196787357330e-02 -4.996391385793685913e-02 -1.755805760622024536e-01 -1.719518601894378662e-01 -2.500520646572113037e-01 -2.085036933422088623e-01 2.277026772499084473e-01 2.867809729650616646e-03 3.089285790920257568e-01 1.998226493597030640e-01 -7.896408438682556152e-02 -2.496666908264160156e-01 -8.741414546966552734e-02 1.732319034636020660e-02 1.534396857023239136e-01 -2.508525252342224121e-01 1.715559065341949463e-01
9.413614124059677124e-02 1.297320872545242310e-01 -2.911190390586853027e-01 7.500457018613815308e-02 -2.760694324970245361e-01 -4.315203428268432617e-02 -9.677381813526153564e-02 -3.783524632453918457e-01 3.624290600419044495e-02 1.093561500310897827e-01 -4.106254875659942627e-02 -8.389173448085784912e-02 7.885465025901794434e-02 -8.030308783054351807e-02 -3.762269616127014160e-01 2.000429779291152954e-01 -8.561182022094726562e-02 1.643751561641693115e-02 -9.276325814425945282e-03 -2.885612547397613525e-01 -2.438050061464309692e-01 -7.520758360624313354e-02 4.511756449937820435e-02 -1.819202750921249390e-01 -2.273587323725223541e-02 -2.591806352138519287e-01 -3.231341540813446045e-01 9.465452283620834351e-02 -1.122355833649635315e-01 1.353291328996419907e-02 -2.172487378120422363e-01 6.991679221391677856e-02
9.616188704967498779e-03 -1.236237734556198120e-01 -7.854522019624710083e-02 2.682499885559082031e-01 -1.435143202543258667e-01 1.242861747741699219e-01 2.402177155017852783e-01 -2.223132848739624023e-01 -2.113400101661682129e-01 -2.195145189762115479e-01 2.984060645103454590e-01 -9.946943819522857666e-02 -1.373000293970108032e-01 -6.539411842823028564e-02 -2.687206268310546875e-01 1.968461461365222931e-02 -1.381730884313583374e-01 -3.801890648901462555e-03 1.484513729810714722e-01 -2.597273588180541992e-01 -3.265285193920135498e-01 2.293296605348587036e-01 5.168372020125389099e-02 1.736557297408580780e-02 6.179358065128326416e-02 -8.119991421699523926e-02 -2.699961066246032715e-01 -5.785449221730232239e-02 7.004836946725845337e-02 -2.906575798988342285e-02 -2.230938524007797241e-01 -2.506817281246185303e-01
2.253498136997222900e-01 -1.343047767877578735e-01 -2.977289557456970215e-01 3.245118260383605957e-01 -2.891816794872283936e-01 -3.471420332789421082e-02 2.857789583504199982e-02 -3.578475490212440491e-02 -3.046081960201263428e-02 3.819255158305168152e-02 3.006268739700317383e-01 -8.473922312259674072e-02 -5.757359787821769714e-02 2.020370401442050934e-02 -2.474861145019531250e-01 -1.456931233406066895e-02 3.394867479801177979e-01 -4.151476919651031494e-02 7.567673176527023315e-02 -4.533990845084190369e-02 -1.295191049575805664e-01 3.925040364265441895e-02 5.926652252674102783e-02 6.514699757099151611e-02 1.128257066011428833e-01 -1.130216047167778015e-01 -2.951263487339019775e-01 -1.301368623971939087e-01 7.188151031732559204e-02 4.110488891601562500e-01 -1.251000314950942993e-01 1.225795596837997437e-01
2.183560878038406372e-01 -7.197050843387842178e-03 -2.041622400283813477e-01 2.560615837574005127e-01 -3.481970429420471191e-01 -1.386302057653665543e-02 2.777665853500366211e-01 -1.712258607149124146e-01 -3.673942014575004578e-02 1.321088969707489014e-01 3.482089638710021973e-01 -7.428187131881713867e-02 -2.146247327327728271e-01 -7.197939604520797729e-02 -2.356143593788146973e-01 1.167640462517738342e-02 1.691827476024627686e-01 -3.378759324550628662e-02 6.428999360650777817e-03 -2.000825256109237671e-01 -1.053754538297653198e-01 -1.464502140879631042e-02 7.953941822052001953e-02 -1.034461427479982376e-02 1.860129386186599731e-01 -3.435380011796951294e-02 -1.091626286506652832e-01 -2.104534059762954712e-01 5.667202640324831009e-04 3.215706944465637207e-01 -1.943921148777008057e-01 -2.094585746526718140e-01
-6.265182793140411377e-02 1.718323975801467896e-01 -1.035147234797477722e-01 -1.699270680546760559e-02 -2.669612169265747070e-01 -5.128323659300804138e-02 -8.698437362909317017e-02 -3.863519728183746338e-01 -1.003698408603668213e-01 -1.033391687087714672e-03 9.024164825677871704e-02 -1.461159586906433105e-01 -1.128304190933704376e-02 -3.650447726249694824e-02 -2.831085026264190674e-01 2.979027330875396729e-01 2.093220688402652740e-02 1.453361511230468750e-01 9.757625230122357607e-05 -1.989420205354690552e-01 -2.421244084835052490e-01 -6.476189941167831421e-02 1.012552902102470398e-02 1.605853997170925140e-02 1.379433870315551758e-01 -3.139104843139648438e-01 -3.381911814212799072e-01 2.151799052953720093e-01 -3.137766942381858826e-02 -1.446140408515930176e-01 -2.824269533157348633e-01 1.032623723149299622e-01
2.594667673110961914e-01 -1.142207682132720947e-01 -1.310889571905136108e-01 1.673150509595870972e-01 -2.756805121898651123e-01 -9.191353805363178253e-03 2.634567022323608398e-01 -5.803225934505462646e-02 1.758400499820709229e-01 2.302759513258934021e-02 3.705711960792541504e-01 -1.672090590000152588e-01 2.549838460981845856e-02 -1.814130842685699463e-01 -2.980338037014007568e-01 -1.063596531748771667e-01 1.749875694513320923e-01 -9.000182151794433594e-02 7.400449365377426147e-02 -2.029857337474822998e-01 -3.473820537328720093e-02 -1.069570332765579224e-01 1.582070738077163696e-01 3.316356241703033447e-01 1.006757169961929321e-01 -9.870120882987976074e-02 -2.595489025115966797e-01 1.181097235530614853e-03 -3.343088179826736450e-02 2.530336976051330566e-01 -8.231681585311889648e-02 -5.420287325978279114e-02
-1.159951277077198029e-02 -7.057023048400878906e-02 -7.282578852027654648e-03 2.143259495496749878e-01 -3.301359713077545166e-01 -8.487709611654281616e-02 6.171390041708946228e-02 -5.334101617336273193e-02 -2.583920061588287354e-01 1.051271706819534302e-01 4.567317068576812744e-01 7.391030341386795044e-02 3.369575366377830505e-03 -7.739599794149398804e-02 -3.970787227153778076e-01 1.972862929105758667e-01 -5.110595375299453735e-03 -4.348662123084068298e-02 -2.303281426429748535e-01 -1.064943000674247742e-01 1.682225912809371948e-01 9.752028435468673706e-02 2.389080524444580078e-01 3.347968310117721558e-02 -1.330258250236511230e-01 -9.921501390635967255e-03 -2.490504384040832520e-01 -1.928469240665435791e-01 -5.885062366724014282e-02 3.901839256286621094e-02 -2.096497863531112671e-01 -5.748064815998077393e-02
1.453965306282043457e-01 -1.869160830974578857e-01 1.505045220255851746e-02 -1.587964147329330444e-01 5.054272338747978210e-02 2.564542889595031738e-01 -4.737887158989906311e-02 -1.837576329708099365e-01 -2.073384076356887817e-01 1.697015464305877686e-01 7.091066986322402954e-02 5.486002191901206970e-02 2.332820594310760498e-01 -9.690959006547927856e-02 -2.184754237532615662e-02 -3.807353228330612183e-02 1.901276558637619019e-01 1.614545434713363647e-01 -1.505728065967559814e-01 -4.735901653766632080e-01 2.649287879467010498e-02 -3.301834315061569214e-02 1.960984915494918823e-01 -3.835028782486915588e-02 2.672421336174011230e-01 1.018289569765329361e-02 -1.088795959949493408e-01 -9.277367591857910156e-02 2.148799896240234375e-01 3.319965600967407227e-01 -2.589960396289825439e-01 -4.720904678106307983e-02
1.581376641988754272e-01 -2.622505426406860352e-01 9.016268886625766754e-03 -1.704754829406738281e-01 -2.354406863451004028e-01 -9.721101075410842896e-02 3.450011610984802246e-01 -1.496682614088058472e-01 -3.584864735603332520e-02 -1.361374109983444214e-01 2.570310533046722412e-01 -2.646940052509307861e-01 5.031524598598480225e-02 -8.870170265436172485e-02 -1.176492199301719666e-01 1.267163455486297607e-01 -5.927439033985137939e-02 5.471593514084815979e-02 1.499922275543212891e-01 -4.838007092475891113e-01 1.449901238083839417e-02 2.512251138687133789e-01 5.835014209151268005e-02 -6.090453267097473145e-02 -7.121440023183822632e-03 6.412935908883810043e-03 -1.584370285272598267e-01 1.428544074296951294e-01 6.989752501249313354e-02 2.312057316303253174e-01 -1.762646585702896118e-01 7.747325301170349121e-02
-5.694316700100898743e-02 -6.600271165370941162e-02 -7.934263348579406738e-02 -1.463564187288284302e-01 -1.942904442548751831e-01 1.037964299321174622e-01 -2.718692086637020111e-02 -8.218305557966232300e-02 -6.199100986123085022e-02 1.142935752868652344e-01 1.739189475774765015e-01 -3.359457254409790039e-01 3.637426793575286865e-01 -1.739157438278198242e-01 -5.658596009016036987e-02 2.220121026039123535e-01 2.615913748741149902e-01 2.186637520790100098e-01 -9.072110801935195923e-02 -3.946440815925598145e-01 -1.950696408748626709e-01 3.839989751577377319e-02 -1.365550756454467773e-01 1.620051562786102295e-01 2.307706326246261597e-01 1.263328641653060913e-01 -1.046611219644546509e-01 -1.239724550396203995e-02 2.288559377193450928e-01 7.019492331892251968e-03 -7.357630878686904907e-02 -1.755327284336090088e-01
-3.117717802524566650e-02 -1.455783247947692871e-01 -5.419558286666870117e-02 8.144184947013854980e-03 -1.797118186950683594e-01 1.969670355319976807e-01 1.805726140737533569e-01 -1.634796708822250366e-01 -3.089950382709503174e-01 9.902344644069671631e-02 4.462144076824188232e-01 9.216639399528503418e-02 -9.332826361060142517e-03 -1.042452976107597351e-01 -3.052377700805664062e-01 -1.185378357768058777e-01 -2.244729846715927124e-01 4.808265343308448792e-02 -2.353088408708572388e-01 -2.777040600776672363e-01 6.482879072427749634e-02 -2.054189592599868774e-01 -1.068699285387992859e-01 1.851684786379337311e-02 -1.021089777350425720e-01 -8.040501177310943604e-02 -2.324271649122238159e-01 -2.489538192749023438e-01 4.916873574256896973e-02 6.333077792078256607e-03 -1.851657927036285400e-01 -1.888686977326869965e-02
2.351614832878112793e-01 -3.168474510312080383e-02 9.456690400838851929e-02 9.983704239130020142e-02 -1.250002235174179077e-01 1.832647947594523430e-03 -1.110665686428546906e-02 5.950425937771797180e-02 8.698393404483795166e-02 1.250043064355850220e-01 4.358005523681640625e-01 -2.129781246185302734e-01 -1.115229502320289612e-01 -1.892262510955333710e-02 -1.346652805805206299e-01 -3.044365346431732178e-02 -1.020873636007308960e-01 -6.721693277359008789e-02 -2.061033695936203003e-01 -1.637500375509262085e-01 3.598171472549438477e-01 3.765372931957244873e-01 6.610755622386932373e-02 2.941288650035858154e-01 1.913460344076156616e-01 -1.462883502244949341e-01 -1.963958293199539185e-01 -9.697783738374710083e-02 7.996307313442230225e-02 1.993943750858306885e-01 -1.205149143934249878e-01 4.617483541369438171e-02
1.092126965522766113e-01 -6.877605617046356201e-02 -3.411360085010528564e-01 2.244217842817306519e-01 -3.797636926174163818e-01 -1.850507222115993500e-02 1.261798590421676636e-01 1.393393054604530334e-02 2.812503874301910400e-01 4.940893128514289856e-02 1.413706392049789429e-01 -1.138444468379020691e-01 -2.301809936761856079e-02 6.038463488221168518e-02 -3.401781320571899414e-01 1.552483439445495605e-01 1.817847788333892822e-01 -1.830319911241531372e-01 -7.047487795352935791e-02 -2.508168220520019531e-01 -1.993964761495590210e-01 -1.959615200757980347e-02 2.008663564920425415e-01 2.927170693874359131e-02 2.050721645355224609e-01 -1.802259981632232666e-01 -1.128091067075729370e-01 -8.806407451629638672e-02 2.239042967557907104e-01 1.833922117948532104e-01 -3.206270933151245117e-02 4.308440163731575012e-02
-9.920985996723175049e-02 -5.654644221067428589e-03 -2.657057344913482666e-01 4.979112371802330017e-02 -2.598879933357238770e-01 2.377569377422332764e-01 2.107905037701129913e-02 9.622427821159362793e-02 -1.025958657264709473e-01 -5.856184661388397217e-02 9.307227283716201782e-02 -1.874917447566986084e-01 2.727972157299518585e-02 -3.201339244842529297e-01 4.987196298316121101e-04 -7.312411069869995117e-02 -4.141391515731811523e-01 8.613363653421401978e-02 1.262617111206054688e-01 -3.444414436817169189e-01 -2.004163525998592377e-02 -1.814513653516769409e-01 -1.140082255005836487e-01 1.432975828647613525e-01 1.257570236921310425e-01 -1.242109835147857666e-01 -3.194226026535034180e-01 1.229892075061798096e-01 1.783047467470169067e-01 1.761638373136520386e-01 1.200911700725555420e-01 1.044313907623291016e-01
-3.799495846033096313e-02 -2.482789605855941772e-01 -1.170205175876617432e-01 2.115648686885833740e-01 -3.197715580463409424e-01 1.548174172639846802e-01 6.075791269540786743e-02 4.423549398779869080e-02 -9.721424430608749390e-02 -1.008662357926368713e-01 1.576127558946609497e-01 -2.124998420476913452e-01 -9.035973995923995972e-02 -2.970459759235382080e-01 -3.122875839471817017e-02 -1.563839986920356750e-02 -4.046182632446289062e-01 9.482830762863159180e-02 2.023873478174209595e-02 -1.672345995903015137e-01 -4.978895187377929688e-02 -2.870120704174041748e-01 -1.376192737370729446e-02 2.195556461811065674e-02 2.595954835414886475e-01 -4.653516039252281189e-02 -1.519411206245422363e-01 1.516135334968566895e-01 2.998468279838562012e-01 2.207306325435638428e-01 1.116049289703369141e-01 7.759306579828262329e-02
9.256405755877494812e-03 -7.725640386343002319e-02 1.530870199203491211e-01 -4.384776949882507324e-02 9.707731008529663086e-02 5.685247853398323059e-02 -1.096329768188297749e-03 -1.549744904041290283e-01 -1.077837571501731873e-01 1.547428965568542480e-01 5.611275788396596909e-03 -2.513154447078704834e-01 -1.963585615158081055e-01 -1.098418310284614563e-01 -1.989419460296630859e-01 3.374774158000946045e-01 -2.917785644531250000e-01 1.907616704702377319e-01 1.115778610110282898e-01 -3.531344234943389893e-01 -2.159461081027984619e-01 2.068045735359191895e-01 2.208180725574493408e-01 3.459429740905761719e-02 1.173037290573120117e-01 1.327009201049804688e-01 -1.946485973894596100e-02 1.338117718696594238e-01 2.814820706844329834e-01 2.008770108222961426e-01 -2.144495993852615356e-01 -1.257201135158538818e-01
-3.933283686637878418e-02 6.342398468405008316e-03 -2.049345821142196655e-01 1.642342954874038696e-01 -3.840051591396331787e-02 2.461653947830200195e-01 -2.082110755145549774e-02 -2.937182784080505371e-01 -2.351854145526885986e-01 -5.064407736063003540e-02 3.114933669567108154e-01 5.305461585521697998e-02 1.681477278470993042e-01 2.695026807487010956e-02 -2.112312167882919312e-01 -7.306946814060211182e-02 -3.442494943737983704e-02 6.377699971199035645e-02 9.846079163253307343e-03 -6.524093449115753174e-02 -9.243694692850112915e-02 8.517881482839584351e-02 7.078308612108230591e-02 -1.371874362230300903e-01 6.707505881786346436e-02 1.109672859311103821e-01 -3.282924294471740723e-01 8.297252655029296875e-02 3.371315002441406250e-01 4.122813344001770020e-01 -1.182281151413917542e-01 2.562561333179473877e-01
-1.182641312479972839e-01 1.414595991373062134e-01 7.738658785820007324e-02 1.229728087782859802e-01 -3.188461661338806152e-01 -4.981226474046707153e-02 2.333117462694644928e-02 -5.536617245525121689e-03 -3.640508055686950684e-01 -4.714706912636756897e-02 1.172692254185676575e-01 -2.398272305727005005e-01 2.868768572807312012e-01 -4.064637124538421631e-01 -3.255804479122161865e-01 1.513792425394058228e-01 1.231573149561882019e-01 -5.669369548559188843e-02 -5.621626228094100952e-02 -2.839453816413879395e-01 -2.277712523937225342e-01 -4.730913415551185608e-02 -7.482644170522689819e-02 -9.652251377701759338e-03 4.175607487559318542e-02 2.032598853111267090e-02 -1.334999501705169678e-01 -4.571034759283065796e-02 -6.632509827613830566e-02 2.591395974159240723e-01 -3.067218512296676636e-02 -3.434162959456443787e-02
-1.297681778669357300e-01 -4.193572327494621277e-02 -1.675547808408737183e-01 1.802826225757598877e-01 -1.875170618295669556e-01 3.600015044212341309e-01 -1.246598586440086365e-01 -1.250928044319152832e-01 -1.500244289636611938e-01 -2.309892624616622925e-01 1.167927831411361694e-01 -1.449722945690155029e-01 4.587075859308242798e-02 -2.641431391239166260e-01 -3.489648923277854919e-02 1.798224747180938721e-01 -1.344636529684066772e-01 -8.283134549856185913e-02 9.689553081989288330e-02 -3.830726742744445801e-01 -1.045777723193168640e-01 -3.133381158113479614e-02 -1.603853404521942139e-01 1.072985529899597168e-01 1.395660936832427979e-01 5.999860167503356934e-02 -9.534569829702377319e-02 -1.896768063306808472e-01 4.099633395671844482e-01 1.272452771663665771e-01 1.578335762023925781e-01 -3.706305101513862610e-02
3.514749184250831604e-02 1.144572272896766663e-01 9.637532383203506470e-02 7.731522619724273682e-02 -4.858351647853851318e-01 2.114175558090209961e-01 2.382270246744155884e-01 -2.943534404039382935e-02 -1.421514302492141724e-01 6.233664974570274353e-02 -1.256565190851688385e-02 2.980857901275157928e-02 4.597398266196250916e-02 -1.001145094633102417e-01 -2.228718400001525879e-01 1.253885924816131592e-01 -7.267239689826965332e-02 -1.745033562183380127e-01 -9.806044399738311768e-02 -3.824153840541839600e-01 1.423202306032180786e-01 -8.511307090520858765e-02 1.251100748777389526e-01 5.167363956570625305e-02 7.967065274715423584e-02 4.027391225099563599e-02 -3.269430696964263916e-01 -2.943196333944797516e-02 -1.504434198141098022e-01 3.481211066246032715e-01 -1.650143712759017944e-01 -7.201272249221801758e-02
4.684871062636375427e-02 1.884720325469970703e-01 -3.032826818525791168e-02 2.059231325984001160e-02 -2.819526195526123047e-01 1.838960945606231689e-01 -6.147326156497001648e-02 4.742989316582679749e-02 1.432701479643583298e-02 2.685244977474212646e-01 7.994577288627624512e-02 -1.179630123078823090e-02 -8.074880391359329224e-02 -2.106516659259796143e-01 -3.030868470668792725e-01 -1.359418779611587524e-01 -1.477430462837219238e-01 2.389943450689315796e-01 4.726066067814826965e-02 -2.348094433546066284e-01 -1.019157245755195618e-01 1.411342322826385498e-01 2.638262212276458740e-01 -1.665620952844619751e-01 2.177490107715129852e-02 1.179677248001098633e-01 -3.659510612487792969e-01 -1.473014801740646362e-01 -6.341530010104179382e-03 3.943771421909332275e-01 2.074204385280609131e-02 -1.074144244194030762e-01
-1.339333653450012207e-01 -2.710156440734863281e-01 -2.561160027980804443e-01 -6.416705995798110962e-02 -1.553555764257907867e-02 -1.068156585097312927e-01 -3.219763338565826416e-01 3.732427209615707397e-02 -5.201452225446701050e-02 5.911995470523834229e-02 2.651028037071228027e-01 -7.132920622825622559e-02 5.945580452680587769e-02 -9.443020075559616089e-02 -4.457649290561676025e-01 4.315764829516410828e-02 -1.710394173860549927e-01 -8.399567008018493652e-02 -2.292858064174652100e-01 3.391663730144500732e-02 5.553184449672698975e-02 3.869477659463882446e-02 9.271461516618728638e-02 1.313391774892807007e-01 1.410908848047256470e-01 -2.393286079168319702e-01 -2.996032238006591797e-01 -4.505429789423942566e-02 1.952731758356094360e-01 6.637460086494684219e-03 -1.829723566770553589e-01 -2.578898072242736816e-01
9.664599597454071045e-02 2.592981457710266113e-01 2.501603066921234131e-01 2.405271381139755249e-01 -2.287181615829467773e-01 -1.780405826866626740e-02 8.648488670587539673e-02 -3.926794230937957764e-02 -1.907423734664916992e-01 -6.808429211378097534e-02 4.548300802707672119e-01 -2.650051116943359375e-01 2.315185517072677612e-01 -1.986627280712127686e-01 -2.632258832454681396e-01 -8.883272111415863037e-02 6.734143942594528198e-02 9.855841100215911865e-02 -4.442865401506423950e-02 -2.304580807685852051e-01 -2.590562999248504639e-01 -3.121691197156906128e-02 2.571412548422813416e-02 -1.155495992861688137e-03 1.574639081954956055e-01 -1.002458259463310242e-01 -2.825404889881610870e-02 3.297418355941772461e-02 2.114220894873142242e-02 2.177194058895111084e-01 -1.441476792097091675e-01 -9.766922891139984131e-02
3.270220160484313965e-01 -5.080593004822731018e-02 -1.298856586217880249e-01 6.546554714441299438e-02 -2.422519028186798096e-02 7.460453547537326813e-03 -8.921271562576293945e-02 -4.350862503051757812e-01 1.912760548293590546e-02 -1.621292829513549805e-01 1.355996727943420410e-01 -1.106671243906021118e-01 -6.738846004009246826e-02 -6.175817176699638367e-02 -1.584049761295318604e-01 -2.312914468348026276e-02 -1.233287062495946884e-02 7.113831490278244019e-02 -6.956837326288223267e-02 -2.599282264709472656e-01 -8.541566133499145508e-02 3.399758338928222656e-01 -3.639170154929161072e-02 1.734600514173507690e-01 8.412145823240280151e-02 8.554173260927200317e-02 -2.228363305330276489e-01 -2.653790414333343506e-01 1.753784567117691040e-01 5.644114688038825989e-02 -3.383686840534210205e-01 2.555961310863494873e-01
7.118406146764755249e-02 1.748748719692230225e-01 -2.184411436319351196e-01 1.630889028310775757e-01 -7.104131579399108887e-02 1.040675789117813110e-01 1.623572707176208496e-01 1.158512532711029053e-01 -1.577895134687423706e-01 -1.522384136915206909e-01 2.706427574157714844e-01 6.629231851547956467e-03 2.486480325460433960e-01 -6.350078433752059937e-02 -2.479376196861267090e-01 -1.138804573565721512e-02 -9.969226270914077759e-02 1.030199974775314331e-01 -1.876465082168579102e-01 -1.346840560436248779e-01 1.842051893472671509e-01 2.806775867938995361e-01 7.772719115018844604e-02 -8.052822202444076538e-02 6.094441562891006470e-02 -8.719957619905471802e-02 -3.258372843265533447e-01 1.766081340610980988e-02 4.195732995867729187e-02 3.349234759807586670e-01 -3.715507388114929199e-01 1.289495080709457397e-01
2.095437496900558472e-01 -1.679140329360961914e-02 -5.460812896490097046e-02 -4.439423605799674988e-02 -1.317013353109359741e-01 -1.472152173519134521e-01 3.328442871570587158e-01 -2.741946876049041748e-01 -1.140375658869743347e-01 -1.572055220603942871e-01 2.296437174081802368e-01 -2.906586527824401855e-01 3.884147852659225464e-02 -9.011675417423248291e-02 -2.729769051074981689e-01 2.505924403667449951e-01 -1.345728784799575806e-01 2.393183065578341484e-03 1.205050945281982422e-01 -4.230983257293701172e-01 -1.261015087366104126e-01 2.478832602500915527e-01 -1.282864809036254883e-02 -6.175307929515838623e-02 2.363752387464046478e-02 5.935840681195259094e-02 -1.286548972129821777e-01 1.352804005146026611e-01 7.517445087432861328e-02 1.471713483333587646e-01 -1.019689142704010010e-01 1.854003518819808960e-01
1.664410531520843506e-01 -2.408547848463058472e-01 -2.405900061130523682e-01 8.245275914669036865e-02 -2.046026289463043213e-01 2.545652687549591064e-01 4.069979116320610046e-02 -8.219361305236816406e-02 -9.558618068695068359e-02 1.739381849765777588e-01 1.587526202201843262e-01 1.296045165508985519e-02 8.654724061489105225e-02 -1.211753636598587036e-01 -3.745644912123680115e-02 2.579426020383834839e-02 3.941300883889198303e-02 -9.013722836971282959e-02 7.735215127468109131e-02 -4.123425111174583435e-02 -3.140259534120559692e-02 -1.013990044593811035e-01 2.113147675991058350e-01 -8.307860046625137329e-02 1.101843360811471939e-02 -1.341870240867137909e-02 -3.502961993217468262e-01 -1.624697148799896240e-01 4.313461780548095703e-01 4.113465845584869385e-01 -2.294270843267440796e-01 8.960767835378646851e-02
1.367110610008239746e-01 -2.862176857888698578e-02 6.565588992089033127e-03 8.935207873582839966e-02 -1.935634613037109375e-01 -2.473989687860012054e-02 -2.746557295322418213e-01 -9.978693723678588867e-02 -1.131833903491497040e-02 -7.953345775604248047e-02 3.878808394074440002e-02 -1.585385054349899292e-01 2.817393243312835693e-01 -2.010435461997985840e-01 1.068352013826370239e-01 9.897598624229431152e-02 -2.226407527923583984e-01 1.778387129306793213e-01 3.442882001399993896e-02 -2.580415606498718262e-01 1.281396299600601196e-02 -8.088148385286331177e-02 -8.976146578788757324e-02 1.044501066207885742e-01 4.095886051654815674e-01 -1.060424745082855225e-01 -6.056177616119384766e-02 2.481189183890819550e-02 3.682937324047088623e-01 4.001857936382293701e-01 1.392073333263397217e-01 4.237313196063041687e-02
-7.208826020359992981e-03 8.328153192996978760e-02 -1.676233261823654175e-01 -1.252130977809429169e-02 -3.897775709629058838e-01 1.902343034744262695e-01 7.489284034818410873e-04 -8.863629400730133057e-02 -5.952278897166252136e-02 3.492309153079986572e-01 2.436871677637100220e-01 -2.635793089866638184e-01 9.379483014345169067e-02 -8.380732685327529907e-02 -3.430419266223907471e-01 -9.501685947179794312e-02 1.592812500894069672e-02 -5.337713286280632019e-02 -1.057642791420221329e-02 -2.828392088413238525e-01 1.092249080538749695e-01 2.361850738525390625e-01 -1.343439221382141113e-01 6.079697608947753906e-02 7.580320537090301514e-02 1.698223650455474854e-01 -5.152501910924911499e-02 -2.340954914689064026e-02 1.944631338119506836e-01 -2.337585389614105225e-01 -2.319691479206085205e-01 1.231556534767150879e-01
-1.177092790603637695e-01 -1.535560004413127899e-02 -1.616601794958114624e-01 2.665239274501800537e-01 -1.412501037120819092e-01 8.285976201295852661e-02 -9.643769264221191406e-02 -1.731344163417816162e-01 2.180666476488113403e-01 3.246019780635833740e-01 3.276350498199462891e-01 -8.512017875909805298e-02 -5.763162299990653992e-02 -1.762842573225498199e-02 -7.623085379600524902e-02 2.425895631313323975e-01 -3.663872182369232178e-01 -1.413440238684415817e-02 -1.151794120669364929e-01 -2.796582281589508057e-01 -1.768095344305038452e-01 1.535367872565984726e-02 -1.804188452661037445e-02 2.208771556615829468e-01 -3.126110881567001343e-02 3.776922449469566345e-02 -5.734356492757797241e-02 -1.497669368982315063e-01 4.773457720875740051e-02 2.219457328319549561e-01 2.757161855697631836e-01 -1.569715887308120728e-01
-6.621301174163818359e-02 -5.216323584318161011e-02 1.120572239160537720e-01 6.518775969743728638e-02 -1.234632432460784912e-01 1.138366758823394775e-01 -2.329463809728622437e-01 -2.910448908805847168e-01 -2.128327041864395142e-01 1.624640971422195435e-01 1.323021948337554932e-01 -1.023092344403266907e-01 -3.326796293258666992e-01 -1.696511209011077881e-01 6.767541915178298950e-02 2.848725579679012299e-02 -3.212408721446990967e-01 -1.021961048245429993e-01 -1.519874781370162964e-01 -1.853442192077636719e-01 -1.582694053649902344e-01 -7.658697664737701416e-02 6.144937872886657715e-02 4.063904285430908203e-01 1.003715693950653076e-01 9.373841434717178345e-02 -1.553799659013748169e-01 1.553768962621688843e-01 6.844669580459594727e-03 1.520380675792694092e-01 -1.837817430496215820e-01 -2.634054720401763916e-01
-7.032150030136108398e-02 -2.138338685035705566e-01 -9.630098193883895874e-02 8.293128013610839844e-02 -1.453253030776977539e-01 -1.451158244162797928e-02 2.606969773769378662e-01 -1.208454817533493042e-01 -1.865527033805847168e-01 1.101964190602302551e-01 1.698725372552871704e-01 7.509940117597579956e-02 2.445829212665557861e-01 -3.300793841481208801e-02 -1.050105094909667969e-01 8.260631561279296875e-02 1.000832542777061462e-01 7.392907142639160156e-02 -2.017544507980346680e-01 -1.848808974027633667e-01 2.209511846303939819e-01 1.302035748958587646e-01 1.395112574100494385e-01 -1.265411078929901123e-01 6.560414284467697144e-02 -1.511460840702056885e-01 -5.691991448402404785e-01 2.121314257383346558e-01 1.030990108847618103e-01 1.807861030101776123e-01 -1.820767372846603394e-01 6.972033530473709106e-02
-9.349028021097183228e-02 -1.008118763566017151e-01 -2.081058919429779053e-01 1.638279110193252563e-01 3.786286711692810059e-02 2.739875912666320801e-01 -2.439244650304317474e-02 -9.562970697879791260e-02 -4.098678231239318848e-01 1.466899663209915161e-01 4.265545904636383057e-01 8.793641626834869385e-02 9.216494858264923096e-02 -8.569842576980590820e-02 -4.002870917320251465e-01 8.435747772455215454e-02 -1.367089338600635529e-03 1.526406705379486084e-01 7.556860893964767456e-02 -3.689171001315116882e-02 -1.066539436578750610e-01 1.449929326772689819e-01 2.200803458690643311e-01 2.448659688234329224e-01 1.108884587883949280e-01 -1.590950340032577515e-01 -5.145246535539627075e-02 1.069190651178359985e-01 1.081497520208358765e-01 7.584317773580551147e-02 1.401733160018920898e-01 -4.879822582006454468e-02
-1.359810400754213333e-02 -1.190007701516151428e-01 1.699997186660766602e-01 1.408066153526306152e-01 -2.013167589902877808e-01 1.236983165144920349e-01 -1.588101983070373535e-01 1.182645931839942932e-01 -3.645991086959838867e-01 -9.669246524572372437e-02 1.719196438789367676e-01 -1.907673031091690063e-01 1.787096709012985229e-01 -3.662315309047698975e-01 -3.697537630796432495e-02 -8.615639805793762207e-02 1.515441238880157471e-01 1.212892681360244751e-01 -1.108528897166252136e-01 -2.270551472902297974e-01 -2.207283824682235718e-01 1.714979298412799835e-02 -6.109834462404251099e-02 4.388704150915145874e-02 3.079362399876117706e-02 -9.931093454360961914e-02 -3.218765258789062500e-01 -5.627172440290451050e-02 1.281619220972061157e-01 1.471151560544967651e-01 -3.833423852920532227e-01 3.541472833603620529e-03
-2.972717396914958954e-02 -1.056814044713973999e-01 -1.575068682432174683e-01 4.345649480819702148e-02 -1.549235433340072632e-01 -2.060943283140659332e-02 -4.012786969542503357e-02 -1.504134833812713623e-01 -3.761664032936096191e-01 2.459630668163299561e-01 3.071649670600891113e-01 1.762134730815887451e-01 1.498856246471405029e-01 -1.858519613742828369e-01 -2.868281900882720947e-01 3.675930798053741455e-01 -2.510154992341995239e-02 2.380820214748382568e-01 1.446315497159957886e-01 -1.567560993134975433e-02 -1.636099666357040405e-01 1.374961286783218384e-01 9.491105377674102783e-02 1.774019896984100342e-01 -5.320181325078010559e-02 -5.971150845289230347e-02 -2.292916625738143921e-01 4.756692796945571899e-02 6.860508769750595093e-02 -4.910410940647125244e-02 2.659561336040496826e-01 8.410929888486862183e-02
7.170615345239639282e-02 6.154579669237136841e-02 -3.648825883865356445e-01 -2.329558320343494415e-02 -4.138680994510650635e-01 -9.249784797430038452e-02 1.268985271453857422e-01 -2.611660212278366089e-02 -3.154165148735046387e-01 -8.958018384873867035e-03 -1.119261160492897034e-01 -2.612769901752471924e-01 5.442866310477256775e-02 -8.006526529788970947e-02 7.696114014834165573e-03 1.785113476216793060e-02 -2.327893674373626709e-01 8.629240840673446655e-02 -3.650809824466705322e-02 -1.270782351493835449e-01 1.062946841120719910e-01 3.069802001118659973e-02 3.089510798454284668e-01 -9.124380350112915039e-02 2.392633706331253052e-01 7.204667478799819946e-02 -2.876727581024169922e-01 6.695690006017684937e-02 2.784699797630310059e-01 -5.152626708149909973e-02 -1.545688807964324951e-01 1.474584788084030151e-01
-2.942635491490364075e-02 -1.726141124963760376e-01 -3.817752301692962646e-01 1.941775083541870117e-01 -5.267664194107055664e-01 1.450924873352050781e-01 1.216321215033531189e-01 1.032100543379783630e-01 -1.521209031343460083e-01 -1.340460926294326782e-01 1.595506630837917328e-02 -2.429725825786590576e-01 -6.015703827142715454e-02 -1.083535701036453247e-01 -4.329554364085197449e-02 6.139032542705535889e-02 -1.456191688776016235e-01 1.083410382270812988e-01 9.298634529113769531e-02 -2.362762242555618286e-01 -2.900228276848793030e-02 -1.531878113746643066e-01 -1.930728368461132050e-02 1.598276793956756592e-01 3.844068944454193115e-02 -1.217230334877967834e-01 -2.520441114902496338e-01 -1.059188991785049438e-01 2.882235944271087646e-01 6.713487952947616577e-02 1.007474958896636963e-01 -6.393381208181381226e-02
6.932859867811203003e-02 3.021110035479068756e-02 -6.097973138093948364e-02 1.306252330541610718e-01 -4.083850085735321045e-01 1.166347712278366089e-01 -2.333168983459472656e-01 -4.279734939336776733e-02 -1.495473682880401611e-01 5.141363479197025299e-03 3.020594082772731781e-02 -3.924774229526519775e-01 -4.189285263419151306e-02 -1.229884400963783264e-01 8.082644641399383545e-02 3.413204550743103027e-01 -1.229433566331863403e-01 7.023977488279342651e-02 -3.358978629112243652e-01 -2.290543466806411743e-01 -1.468032132834196091e-02 -2.228473722934722900e-01 1.191713288426399231e-02 3.633461659774184227e-03 9.471580386161804199e-02 1.310119777917861938e-01 -6.022945791482925415e-02 -1.380519568920135498e-01 -1.010665819048881531e-01 3.287783861160278320e-01 1.218425482511520386e-01 4.736492037773132324e-02
4.842368513345718384e-02 -2.250862568616867065e-01 1.274214684963226318e-01 2.213244885206222534e-01 -1.930207908153533936e-01 5.056592822074890137e-02 6.969682127237319946e-02 5.007316917181015015e-02 -1.890646964311599731e-01 1.578486710786819458e-01 2.318366765975952148e-01 -2.471641004085540771e-01 -2.643187642097473145e-01 -2.547556161880493164e-01 -1.438447237014770508e-01 -4.758425429463386536e-02 -6.977912783622741699e-02 -1.430547237396240234e-01 1.077348217368125916e-01 -3.407514095306396484e-01 -8.316601812839508057e-02 9.283085912466049194e-02 4.891664981842041016e-01 1.875396259129047394e-02 -4.317888617515563965e-02 1.172089390456676483e-02 -3.349372744560241699e-02 -2.160594612360000610e-01 1.003699656575918198e-02 1.320836097002029419e-01 -4.420043528079986572e-02 1.544136554002761841e-01
5.151861906051635742e-02 3.273751586675643921e-03 -2.488687038421630859e-01 1.188858896493911743e-01 -2.088371962308883667e-01 5.738229304552078247e-02 1.807358562946319580e-01 5.162494629621505737e-02 -5.934339016675949097e-02 2.726990282535552979e-01 1.065608039498329163e-01 -3.061892092227935791e-01 2.908967733383178711e-01 -3.261520862579345703e-01 -2.255573868751525879e-02 6.045332551002502441e-02 7.540887594223022461e-02 1.545678675174713135e-01 1.281275004148483276e-01 -5.492838099598884583e-02 1.191703900694847107e-01 2.115709781646728516e-01 3.919633924961090088e-01 4.441677033901214600e-02 2.972225844860076904e-02 -1.027515456080436707e-01 -3.953486382961273193e-01 -3.475503996014595032e-02 -2.188731357455253601e-02 1.048441231250762939e-01 -1.361881615594029427e-03 1.298851072788238525e-01
2.659048736095428467e-01 3.600689023733139038e-02 -1.215827167034149170e-01 7.390438765287399292e-02 -1.537939459085464478e-01 2.518456615507602692e-02 -1.944511979818344116e-01 2.288650870323181152e-01 -8.737697452306747437e-02 8.152724057435989380e-02 5.239455401897430420e-02 -2.482843548059463501e-01 3.451384231448173523e-02 1.962999105453491211e-01 -2.634938657283782959e-01 1.648286432027816772e-01 -5.818789452314376831e-02 -4.497464746236801147e-02 -1.349035203456878662e-01 -2.000771164894104004e-01 -2.853831052780151367e-01 1.042873859405517578e-01 1.394183337688446045e-01 1.954762488603591919e-01 -1.057291924953460693e-01 -1.102912873029708862e-01 -3.719384372234344482e-01 2.963010035455226898e-02 3.573832809925079346e-01 1.190750002861022949e-01 -1.014287918806076050e-01 2.234455943107604980e-01
-1.317658126354217529e-01 -3.783846274018287659e-02 -1.627510935068130493e-01 -3.402571007609367371e-02 -1.589839905500411987e-01 4.687487334012985229e-02 2.452667355537414551e-01 -1.733335107564926147e-01 -1.153086498379707336e-01 4.566788673400878906e-02 1.418762803077697754e-01 -2.356968075037002563e-01 -1.600965112447738647e-01 1.121939942240715027e-01 -1.512712538242340088e-01 -1.520224511623382568e-01 -1.288566738367080688e-01 1.328589618206024170e-01 1.645326614379882812e-01 -3.293924927711486816e-01 -2.489835768938064575e-01 1.582873761653900146e-01 1.511206030845642090e-01 -5.093872919678688049e-02 8.829970657825469971e-02 1.381894052028656006e-01 -3.817068645730614662e-03 -1.290148943662643433e-01 1.181792989373207092e-01 5.001426339149475098e-01 -2.080037891864776611e-01 -1.654630601406097412e-01
1.539823859930038452e-01 2.194001972675323486e-01 -1.430706083774566650e-01 -2.540738284587860107e-01 -1.955574750900268555e-01 -4.530784487724304199e-02 7.695171516388654709e-03 -2.112457752227783203e-01 -1.650162041187286377e-02 8.878988027572631836e-02 3.392483592033386230e-01 -1.010136753320693970e-01 1.816200315952301025e-01 -1.819608658552169800e-01 -1.512584984302520752e-01 -1.842687604948878288e-03 -2.844205498695373535e-01 -8.199281245470046997e-02 -6.013688817620277405e-02 -1.324472576379776001e-01 -2.207067161798477173e-01 3.491192162036895752e-01 -1.437278538942337036e-01 -1.806191205978393555e-01 1.799647361040115356e-01 1.130218505859375000e-01 -1.947199553251266479e-01 -8.447272330522537231e-02 6.561485677957534790e-02 1.859266161918640137e-01 -2.635966837406158447e-01 6.708359718322753906e-02
1.293940395116806030e-01 3.963781986385583878e-03 -4.117019474506378174e-01 1.055371239781379700e-01 -3.293168842792510986e-01 2.048429995775222778e-01 1.065770089626312256e-01 -1.042746976017951965e-01 -2.156964838504791260e-01 4.210744053125381470e-02 -9.339339099824428558e-03 -2.708238363265991211e-01 -4.824783653020858765e-02 -2.772491276264190674e-01 1.367685645818710327e-01 1.662780344486236572e-01 -1.674772500991821289e-01 -2.867505140602588654e-02 7.014307379722595215e-02 -2.161290049552917480e-01 -1.639363728463649750e-02 -3.552255406975746155e-02 -1.184081658720970154e-01 8.083825558423995972e-02 2.285936921834945679e-01 -3.252925584092736244e-03 7.574136555194854736e-02 -1.699612885713577271e-01 2.968123555183410645e-01 3.014522492885589600e-01 -3.916479274630546570e-02 -1.126951724290847778e-01
6.702982354909181595e-03 3.860634565353393555e-02 -4.734656214714050293e-02 1.992138922214508057e-01 -9.437733888626098633e-02 1.623463183641433716e-01 -1.195375695824623108e-01 -1.402788460254669189e-01 -2.709104716777801514e-01 1.498456746339797974e-01 -4.036814440041780472e-03 -2.358964830636978149e-01 -2.370147034525871277e-02 2.397281117737293243e-02 -2.261255681514739990e-01 2.029233984649181366e-02 -3.674789667129516602e-01 -1.500795930624008179e-01 -2.627364099025726318e-01 -2.005291581153869629e-01 -7.112298905849456787e-02 -5.180343985557556152e-02 4.134113714098930359e-02 2.280930280685424805e-01 2.056241482496261597e-01 2.771647572517395020e-01 -1.536074429750442505e-01 3.584142923355102539e-01 -7.264937460422515869e-02 1.644450575113296509e-01 -9.331339970231056213e-03 -2.264190465211868286e-01
2.951440215110778809e-01 -2.225848287343978882e-01 -4.582004249095916748e-01 6.176763400435447693e-02 -1.388992965221405029e-01 1.937723159790039062e-01 -9.666743874549865723e-02 -1.402846574783325195e-01 -1.494212299585342407e-01 2.439251989126205444e-01 1.201215162873268127e-01 -1.313447952270507812e-01 1.460545063018798828e-01 -1.710417866706848145e-01 -1.618520319461822510e-01 3.043382465839385986e-01 -7.266090065240859985e-02 -1.325230151414871216e-01 -6.886128336191177368e-03 5.532888695597648621e-02 8.444473147392272949e-02 -1.950533688068389893e-01 1.652526557445526123e-01 -1.897721588611602783e-01 2.135068476200103760e-01 -3.622757270932197571e-02 -2.507210969924926758e-01 5.671603232622146606e-02 1.514758318662643433e-01 1.367834396660327911e-02 1.691016368567943573e-02 9.981749951839447021e-02
-2.582786679267883301e-01 -1.335674077272415161e-01 1.989557966589927673e-02 9.156706184148788452e-02 -4.135376513004302979e-01 -2.124828845262527466e-01 1.784795224666595459e-01 7.933826185762882233e-03 -2.706298530101776123e-01 -4.610749706625938416e-02 2.885514795780181885e-01 -1.348829418420791626e-01 2.635344862937927246e-01 -3.878847509622573853e-02 -7.125406712293624878e-02 2.082989551126956940e-02 -4.979258775711059570e-02 -2.268683910369873047e-02 -2.865482568740844727e-01 -5.828885734081268311e-02 -1.314553618431091309e-01 -1.993385702371597290e-02 1.872953921556472778e-01 7.186633348464965820e-02 8.244844526052474976e-02 1.135432999581098557e-02 -1.589167416095733643e-01 -2.542383670806884766e-01 -3.649057075381278992e-02 3.237877190113067627e-01 -2.363644093275070190e-01 4.829125478863716125e-03
-6.312423199415206909e-02 8.393216878175735474e-03 -1.165190637111663818e-01 -2.063590884208679199e-01 -1.902208924293518066e-01 1.123851630836725235e-02 1.571721583604812622e-01 -2.028123587369918823e-01 -5.421387031674385071e-02 -1.230209842324256897e-01 4.156360328197479248e-01 -2.007648199796676636e-01 2.645833492279052734e-01 -8.992926031351089478e-02 -2.536011934280395508e-01 1.096625812351703644e-02 6.972578912973403931e-02 6.041424721479415894e-02 -2.142969518899917603e-01 -9.954296797513961792e-02 8.126824349164962769e-02 -8.616505563259124756e-02 3.817236050963401794e-02 7.353857159614562988e-02 4.735295176506042480e-01 -7.283610105514526367e-02 -8.542278409004211426e-02 -9.913530200719833374e-02 1.637129187583923340e-01 1.660103946924209595e-01 1.810969710350036621e-01 2.119529992341995239e-01
-1.690692305564880371e-01 1.368995755910873413e-01 1.099102664738893509e-02 1.530638188123703003e-01 -2.365078926086425781e-01 6.091345101594924927e-02 -2.415031008422374725e-02 -2.082889080047607422e-01 9.354210644960403442e-02 4.284909740090370178e-02 4.345349669456481934e-01 -2.741085886955261230e-01 -4.413126036524772644e-02 -2.018643915653228760e-02 -2.656196653842926025e-01 -6.524964421987533569e-02 1.111473217606544495e-01 3.742421567440032959e-01 -1.033624187111854553e-01 1.708172820508480072e-02 2.059525810182094574e-02 3.104186989367008209e-02 1.002194136381149292e-01 7.068991661071777344e-02 1.544001251459121704e-01 1.281629968434572220e-02 -2.188623137772083282e-02 -1.031904965639114380e-01 1.411165595054626465e-01 3.323995471000671387e-01 4.673179704695940018e-03 3.583724796772003174e-01
-3.761404007673263550e-02 -2.334486395120620728e-01 -2.998905777931213379e-01 3.166692256927490234e-01 -1.575980186462402344e-01 5.224202293902635574e-03 -5.140258744359016418e-02 -6.698002666234970093e-02 -2.126814424991607666e-01 2.356236129999160767e-01 1.920859813690185547e-01 -2.477981150150299072e-01 7.299581915140151978e-02 -5.515948683023452759e-02 -1.145301759243011475e-01 -2.026792764663696289e-01 8.876890689134597778e-02 -3.228543102741241455e-01 -9.053884446620941162e-02 -9.153167158365249634e-02 5.331175401806831360e-02 -4.917176812887191772e-02 2.417307347059249878e-01 -3.063340485095977783e-02 -9.162420034408569336e-02 -1.946075856685638428e-01 -7.599252462387084961e-02 6.589594483375549316e-02 7.013197988271713257e-02 3.620998561382293701e-01 -2.531598508358001709e-01 1.021225452423095703e-01
-1.987963020801544189e-01 -1.882636547088623047e-01 2.101553604006767273e-02 1.211817637085914612e-01 -4.063522219657897949e-01 4.121386259794235229e-02 -9.333901107311248779e-03 4.670294746756553650e-02 -1.008562147617340088e-01 -1.251222938299179077e-01 -1.271443627774715424e-02 -8.307027816772460938e-02 4.680359363555908203e-02 -1.534944772720336914e-01 -1.769115775823593140e-01 -2.416622824966907501e-02 -5.135738477110862732e-02 9.511402808129787445e-03 -5.753733590245246887e-02 -4.145590364933013916e-01 9.843360632658004761e-03 8.765671402215957642e-02 3.183350199833512306e-03 1.617407798767089844e-02 2.218323051929473877e-01 2.587897181510925293e-01 -4.829748868942260742e-01 -1.428055018186569214e-01 -1.346766650676727295e-01 2.027911841869354248e-01 -1.686598658561706543e-01 -8.246435970067977905e-02
-7.705438137054443359e-02 -4.756682366132736206e-02 -2.109978199005126953e-01 1.174998059868812561e-01 -1.893049031496047974e-01 4.609048664569854736e-01 -1.287873685359954834e-01 -1.727566868066787720e-01 -1.202530115842819214e-01 3.054553270339965820e-01 -1.111313104629516602e-01 -5.906393378973007202e-02 1.299290210008621216e-01 -3.380283117294311523e-01 -2.024518102407455444e-01 1.990884095430374146e-01 -2.772216871380805969e-02 -4.932639002799987793e-02 3.533801808953285217e-02 -6.440903246402740479e-02 3.967101871967315674e-02 6.818964332342147827e-02 1.914380788803100586e-01 -4.375582095235586166e-03 1.003167852759361267e-01 -3.556023240089416504e-01 -3.034064173698425293e-01 7.052215188741683960e-02 -4.441978782415390015e-02 3.953776136040687561e-02 2.981340326368808746e-02 1.180771216750144958e-01
1.791178733110427856e-01 1.883812248706817627e-02 -1.049387156963348389e-01 1.432797312736511230e-01 -2.295820415019989014e-01 -3.373490273952484131e-02 1.385044753551483154e-01 -6.605018395930528641e-03 1.029921770095825195e-01 -1.093304380774497986e-01 2.965544462203979492e-01 -1.803916245698928833e-01 -1.681441068649291992e-01 7.920794934034347534e-02 -1.402737349271774292e-01 7.520926650613546371e-03 -3.408399522304534912e-01 1.584894955158233643e-01 -2.554371953010559082e-01 -6.524517387151718140e-02 2.970949709415435791e-01 4.173827469348907471e-01 -8.349829167127609253e-02 1.248638331890106201e-01 1.359235495328903198e-01 -9.709757566452026367e-02 -1.357344090938568115e-01 -2.350630424916744232e-02 3.454741090536117554e-02 2.979070842266082764e-01 -1.654665023088455200e-01 -7.475482672452926636e-02
-2.163257896900177002e-01 1.570812761783599854e-01 -2.045050412416458130e-01 -9.639926254749298096e-02 7.907129079103469849e-02 5.204893276095390320e-02 -4.926171526312828064e-02 3.841898869723081589e-03 9.608731605112552643e-03 -3.089273348450660706e-02 4.780692458152770996e-01 -1.903207898139953613e-01 4.125986248254776001e-02 -2.054142504930496216e-01 -3.036156296730041504e-01 1.644395440816879272e-01 -8.651280403137207031e-02 2.736430466175079346e-01 5.443143844604492188e-02 -7.670357823371887207e-02 -9.122774004936218262e-02 4.551761597394943237e-02 3.317575454711914062e-01 -5.101249553263187408e-04 3.904643952846527100e-01 -1.408066786825656891e-02 -3.203125298023223877e-02 -1.497800648212432861e-01 1.014714017510414124e-01 1.823032498359680176e-01 3.449831157922744751e-02 6.753490865230560303e-02
2.631097137928009033e-01 -8.235166966915130615e-02 -2.497749775648117065e-01 6.245964020490646362e-02 -7.976784557104110718e-02 2.412066161632537842e-01 -2.116731852293014526e-01 3.994566574692726135e-02 -1.186686083674430847e-01 2.853568084537982941e-02 1.609551608562469482e-01 -1.997625976800918579e-01 1.927189975976943970e-01 -2.245556861162185669e-01 -1.214725971221923828e-01 -1.618631631135940552e-01 -1.022739559412002563e-01 -3.561399504542350769e-02 -6.936030834913253784e-02 1.413528993725776672e-02 -1.111894696950912476e-01 2.336291670799255371e-01 1.612570881843566895e-01 -2.500523626804351807e-02 1.210722252726554871e-01 -3.432970941066741943e-01 -2.872051596641540527e-01 1.555818691849708557e-02 2.483803965151309967e-02 3.103913366794586182e-01 -1.058150678873062134e-01 3.222084343433380127e-01
6.112168356776237488e-02 -1.281112134456634521e-01 -1.987388730049133301e-01 1.278158426284790039e-01 6.788168568164110184e-03 -1.020458936691284180e-01 1.001470163464546204e-02 2.748149260878562927e-02 -1.611112207174301147e-01 1.551439166069030762e-01 4.200819134712219238e-02 -2.639164626598358154e-01 2.197122424840927124e-01 -5.043969023972749710e-03 -1.227283403277397156e-01 -2.164500057697296143e-01 9.189151227474212646e-02 5.088206380605697632e-02 -3.125679492950439453e-01 -2.573558986186981201e-01 1.621820330619812012e-01 1.433873735368251801e-02 1.935254633426666260e-01 1.073029935359954834e-01 2.534467875957489014e-01 -2.491864711046218872e-01 -2.558975815773010254e-01 -1.128374114632606506e-01 -1.090363487601280212e-01 2.694463431835174561e-01 -7.473249733448028564e-02 3.687671124935150146e-01
1.360744386911392212e-01 -3.007902204990386963e-01 5.970828980207443237e-02 4.399337619543075562e-02 -9.178151935338973999e-02 -2.247322350740432739e-01 -2.196367084980010986e-01 5.137383937835693359e-02 -1.776725202798843384e-01 4.398581981658935547e-01 2.631660401821136475e-01 -1.932468637824058533e-02 -1.360893249511718750e-01 -1.495374143123626709e-01 -1.265981346368789673e-01 -4.561632405966520309e-03 -1.227536424994468689e-01 9.321605414152145386e-02 -2.424878766760230064e-03 1.602787710726261139e-02 -6.276462227106094360e-02 6.268432736396789551e-02 1.017731428146362305e-02 -4.687940701842308044e-02 1.621132940053939819e-01 3.461542353034019470e-02 -5.548990368843078613e-01 9.764990955591201782e-02 1.859055906534194946e-01 5.025664716958999634e-02 -4.095553606748580933e-02 -7.884440571069717407e-02
-1.070766076445579529e-01 -1.511524468660354614e-01 -3.771052230149507523e-03 1.770508289337158203e-01 -2.987918071448802948e-02 -2.033502906560897827e-01 -1.058999374508857727e-01 -2.125689294189214706e-03 -2.190613150596618652e-01 -7.567845284938812256e-03 2.622874975204467773e-01 -1.741308867931365967e-01 -9.709124267101287842e-02 -2.761981487274169922e-01 -2.654800117015838623e-01 2.338865026831626892e-02 -2.937816977500915527e-01 -9.572815150022506714e-02 1.816590130329132080e-01 -4.596484899520874023e-01 -2.114813774824142456e-01 2.295579314231872559e-01 9.876113384962081909e-02 -5.278929136693477631e-03 -2.008567452430725098e-01 6.475796550512313843e-02 2.456260472536087036e-02 8.449424803256988525e-02 1.462614685297012329e-01 1.738231629133224487e-01 -5.593402683734893799e-02 1.516455858945846558e-01
2.549971044063568115e-01 -1.131874844431877136e-01 -2.067988216876983643e-01 -1.122123077511787415e-01 -3.914551138877868652e-01 3.200372159481048584e-01 -6.795215606689453125e-02 3.040803363546729088e-03 -6.259871274232864380e-02 9.877061098814010620e-02 1.564867496490478516e-01 -2.296660095453262329e-01 1.612112522125244141e-01 4.305535461753606796e-03 3.326305374503135681e-02 1.431930065155029297e-01 -1.066904589533805847e-01 -1.215492710471153259e-01 -2.311412245035171509e-01 -1.292520910501480103e-01 -2.606808841228485107e-01 1.200747340917587280e-01 1.719475165009498596e-02 5.878517404198646545e-02 1.727507114410400391e-01 -1.697243303060531616e-01 2.952837385237216949e-02 1.199170425534248352e-01 4.545085430145263672e-01 6.177495419979095459e-02 -1.788522861897945404e-02 -3.105431795120239258e-02
2.707100808620452881e-01 6.638543307781219482e-02 7.216934859752655029e-02 6.153985485434532166e-02 -1.027686223387718201e-01 -1.849565207958221436e-01 -7.347616553306579590e-02 -1.994889825582504272e-01 -2.027502059936523438e-01 1.635327376425266266e-02 1.705020070075988770e-01 -3.574479520320892334e-01 1.679024398326873779e-01 -8.412453532218933105e-02 -1.845811009407043457e-01 5.895359069108963013e-02 -1.757384538650512695e-01 1.773333363234996796e-02 7.347740978002548218e-02 -1.291980594396591187e-01 4.673560261726379395e-01 1.724313050508499146e-01 1.477552652359008789e-01 9.965534508228302002e-02 1.072704792022705078e-01 -1.765959560871124268e-01 -1.386888921260833740e-01 -3.641121834516525269e-02 -1.147839352488517761e-01 1.187828630208969116e-01 -2.624440789222717285e-01 2.443322390317916870e-01
2.273648381233215332e-01 1.268905848264694214e-01 9.852234274148941040e-02 -1.128876134753227234e-01 -2.015126049518585205e-01 1.353528201580047607e-01 -8.237012475728988647e-02 9.281209856271743774e-02 -4.872088506817817688e-02 1.815930902957916260e-01 2.460962086915969849e-01 1.395766884088516235e-01 5.182635784149169922e-02 -2.143490910530090332e-01 -3.474498689174652100e-01 3.714733989909291267e-03 -1.934573426842689514e-02 1.796317994594573975e-01 -9.168633818626403809e-02 -3.018796741962432861e-01 6.445331033319234848e-03 -5.308493971824645996e-03 2.639139890670776367e-01 6.134020537137985229e-02 1.151709537953138351e-02 4.888624697923660278e-02 -2.414209544658660889e-01 5.173505470156669617e-02 7.667199522256851196e-02 4.638274312019348145e-01 -2.269173562526702881e-01 9.494279325008392334e-02
1.482589989900588989e-01 -2.296796143054962158e-01 -2.089725434780120850e-01 -6.587502360343933105e-02 -8.650890737771987915e-02 6.265021860599517822e-02 2.130550146102905273e-01 -2.098017036914825439e-01 -1.510272920131683350e-01 -1.222523823380470276e-01 2.526733092963695526e-02 -2.947779595851898193e-01 4.536976665258407593e-02 -1.280409395694732666e-01 -4.347971975803375244e-01 1.007359027862548828e-01 7.728010416030883789e-02 2.303055822849273682e-01 -3.346669301390647888e-02 -1.944025009870529175e-01 2.313557118177413940e-01 2.481142804026603699e-02 -1.908250153064727783e-02 4.805412515997886658e-02 1.290901899337768555e-01 -3.328059613704681396e-01 -1.233110427856445312e-01 -2.643457651138305664e-01 1.054398715496063232e-01 1.566549092531204224e-01 1.050981879234313965e-01 1.398246288299560547e-01
1.253048479557037354e-01 2.694459445774555206e-02 -2.092674970626831055e-01 -2.780528366565704346e-01 7.530410587787628174e-02 3.906342983245849609e-01 -4.120481014251708984e-02 -1.392611861228942871e-01 7.830409333109855652e-03 -8.998984098434448242e-02 1.377366036176681519e-01 -4.063062965869903564e-01 -2.459433674812316895e-01 -9.805685281753540039e-02 -2.861022949218750000e-01 -3.679885715246200562e-02 2.830276265740394592e-02 1.993317455053329468e-01 -1.816654205322265625e-01 -1.700860559940338135e-01 9.211166203022003174e-02 8.832756429910659790e-02 7.750993221998214722e-02 2.376169413328170776e-01 1.291154325008392334e-01 -8.949353545904159546e-02 -1.326034069061279297e-01 -9.491584263741970062e-03 -3.019428439438343048e-02 3.341495692729949951e-01 -3.146085143089294434e-02 -2.117742598056793213e-02
1.805902421474456787e-01 -2.965437471866607666e-01 -3.028946518898010254e-01 1.277464032173156738e-01 -1.102907732129096985e-01 1.487685292959213257e-01 -1.958298981189727783e-01 -8.911021053791046143e-02 -3.731176257133483887e-01 -1.416117846965789795e-01 1.074189618229866028e-01 1.233022212982177734e-01 1.403255462646484375e-01 -2.575243823230266571e-02 -2.031221538782119751e-01 6.529081612825393677e-02 -1.365918517112731934e-01 5.365759506821632385e-02 -1.489511579275131226e-01 1.195143237709999084e-01 2.219603396952152252e-03 2.105269394814968109e-02 2.205132134258747101e-02 -1.158390417695045471e-01 8.012542873620986938e-02 -5.547820776700973511e-02 -1.950014382600784302e-01 4.869260638952255249e-02 4.943399503827095032e-02 4.883848428726196289e-01 -1.173257231712341309e-01 2.488509863615036011e-01
-1.075205951929092407e-01 -2.362640351057052612e-01 -4.703788459300994873e-02 5.949429422616958618e-02 -2.713413238525390625e-01 3.407280445098876953e-01 -3.897101804614067078e-02 7.767871022224426270e-02 -4.055318534374237061e-01 -4.305586218833923340e-02 2.492346167564392090e-01 -3.436087965965270996e-01 1.736121773719787598e-01 -1.668766140937805176e-01 -1.193821653723716736e-01 -1.827816851437091827e-02 -1.935960352420806885e-01 -5.717751383781433105e-02 -1.095833256840705872e-02 4.538454487919807434e-02 -3.553573787212371826e-02 4.694345593452453613e-02 1.114295944571495056e-01 -2.361685186624526978e-01 8.403540402650833130e-02 -1.666930466890335083e-01 -2.373789250850677490e-01 2.074127495288848877e-01 -1.680177003145217896e-01 1.817771494388580322e-01 1.674095913767814636e-02 -1.283145695924758911e-02
1.635863184928894043e-01 -2.262190282344818115e-01 -1.661286056041717529e-01 -1.373216211795806885e-01 -1.233570948243141174e-01 1.188911348581314087e-01 -7.061079144477844238e-02 -1.368128955364227295e-01 -7.440584152936935425e-02 2.410115599632263184e-01 1.370727270841598511e-01 -1.665206402540206909e-01 3.553986847400665283e-01 -3.414655923843383789e-01 3.506585955619812012e-02 1.635741889476776123e-01 -2.253016829490661621e-02 6.445353478193283081e-02 6.104595027863979340e-03 -3.123756051063537598e-01 -1.809248700737953186e-02 6.374575942754745483e-02 3.133758530020713806e-02 -1.458256095647811890e-01 1.172011420130729675e-01 6.192349269986152649e-02 -1.149832233786582947e-01 1.938743293285369873e-01 4.499525129795074463e-01 1.511198133230209351e-01 -8.652140386402606964e-04 -1.375824809074401855e-01
-6.051599234342575073e-02 -1.877737343311309814e-01 -2.426370829343795776e-01 8.332827687263488770e-02 -1.509696841239929199e-01 3.570461273193359375e-02 1.450977325439453125e-01 -2.911969721317291260e-01 -1.570775657892227173e-01 2.888105511665344238e-01 -1.072640419006347656e-01 -1.951120495796203613e-01 1.942636221647262573e-01 -1.955834925174713135e-01 -8.626127988100051880e-02 7.137762010097503662e-02 1.909034699201583862e-01 6.650254875421524048e-02 -7.894361391663551331e-03 -3.788815736770629883e-01 8.901964873075485229e-03 9.181367233395576477e-03 -2.375743910670280457e-02 9.993309527635574341e-02 2.632630169391632080e-01 2.698556482791900635e-01 -8.186102658510208130e-02 -2.389962524175643921e-01 1.620090603828430176e-01 1.295529752969741821e-01 -1.464800685644149780e-01 -2.313622534275054932e-01
8.749205619096755981e-02 -1.456469018012285233e-02 -3.243533968925476074e-01 2.431040406227111816e-01 -1.437892466783523560e-01 1.121917888522148132e-01 -2.161068841814994812e-02 -6.167689338326454163e-02 -7.678812742233276367e-02 9.071817994117736816e-02 -7.567445188760757446e-02 -2.562347352504730225e-01 1.970962733030319214e-01 -2.207988053560256958e-01 -6.845592707395553589e-02 -5.838910117745399475e-03 -2.083268165588378906e-01 4.291545599699020386e-02 3.648249059915542603e-02 -9.206050634384155273e-02 2.597144246101379395e-01 1.898296475410461426e-01 2.781297564506530762e-01 5.248675122857093811e-02 -1.318131983280181885e-01 -2.999885082244873047e-01 -4.506767988204956055e-01 -3.501595184206962585e-02 -8.279585279524326324e-03 1.218179613351821899e-01 -1.281716376543045044e-01 1.754453629255294800e-01
1.040700674057006836e-01 -1.900681853294372559e-01 6.370162218809127808e-02 1.455293744802474976e-01 -5.473251342773437500e-01 2.983946800231933594e-01 -1.246794462203979492e-01 -2.456853091716766357e-01 -1.722930073738098145e-01 7.310189306735992432e-02 1.834668666124343872e-01 -2.481679618358612061e-01 -9.241107851266860962e-03 -6.492124870419502258e-03 -2.228038012981414795e-01 -4.044673964381217957e-02 6.682534515857696533e-02 2.618273496627807617e-01 8.174736052751541138e-02 -1.673012822866439819e-01 3.921971842646598816e-02 1.206366345286369324e-01 -5.290057882666587830e-02 -2.543106973171234131e-01 -1.786576234735548496e-03 5.848882347345352173e-02 -1.026735156774520874e-01 -1.731134802103042603e-01 6.343489885330200195e-02 -3.346122056245803833e-02 3.767755255103111267e-02 -1.996552944183349609e-01
-1.113682687282562256e-01 5.734804645180702209e-02 -1.359854340553283691e-01 -8.816117048263549805e-02 -4.697445034980773926e-01 2.435076683759689331e-01 4.078279715031385422e-03 7.366921752691268921e-02 2.841447852551937103e-02 2.450374364852905273e-01 1.360572576522827148e-01 -1.321622282266616821e-01 8.190397173166275024e-02 -2.661099284887313843e-02 -1.948315352201461792e-01 -3.843320310115814209e-01 -2.489276230335235596e-02 1.119382902979850769e-01 -1.247176453471183777e-01 -3.432224690914154053e-01 4.936620965600013733e-02 6.471393257379531860e-02 -8.580867201089859009e-02 8.420436829328536987e-02 2.620470523834228516e-01 1.497728470712900162e-02 -1.308241188526153564e-01 2.773151919245719910e-02 2.065316885709762573e-01 1.610700190067291260e-01 1.607200503349304199e-01 -1.842200011014938354e-01
-4.328921064734458923e-02 1.224407032132148743e-01 1.154500022530555725e-01 2.520686388015747070e-01 -4.932279586791992188e-01 2.642294466495513916e-01 -4.391707479953765869e-02 -1.569173187017440796e-01 -8.742140233516693115e-02 -1.210817415267229080e-02 2.091024965047836304e-01 -1.763469427824020386e-01 7.547860592603683472e-02 2.545902132987976074e-01 -2.857488393783569336e-01 5.048409849405288696e-02 -2.282865904271602631e-02 -8.145058900117874146e-02 7.450085133314132690e-02 -5.532060191035270691e-02 -1.597755998373031616e-01 8.827189356088638306e-02 2.946015298366546631e-01 -1.243523508310317993e-01 1.052788719534873962e-01 -2.943074107170104980e-01 -1.246490627527236938e-01 -3.178734332323074341e-02 1.039095297455787659e-01 1.746441721916198730e-01 -6.594882160425186157e-02 1.344012469053268433e-01
5.770394578576087952e-02 -1.493783146142959595e-01 -1.202783547341823578e-02 -2.169374935328960419e-02 -2.126380950212478638e-01 7.528395205736160278e-02 -1.270375214517116547e-02 -3.522288799285888672e-02 -3.987978398799896240e-01 1.396240741014480591e-01 2.115502655506134033e-01 -5.597909912467002869e-02 -7.310563325881958008e-02 -1.290481090545654297e-01 -2.123978137969970703e-01 -1.577324420213699341e-01 1.660721153020858765e-01 1.203908845782279968e-01 -9.158048778772354126e-03 -1.548708826303482056e-01 2.119558155536651611e-01 9.666571766138076782e-02 1.240920647978782654e-01 8.144455030560493469e-03 5.255032330751419067e-02 -4.262107610702514648e-02 -5.403266549110412598e-01 7.639112323522567749e-02 1.513479799032211304e-01 2.004499733448028564e-01 -2.338785380125045776e-01 2.168292552232742310e-01
-2.334072021767497063e-03 1.421077251434326172e-01 1.296887695789337158e-01 -6.962060928344726562e-02 -2.672674953937530518e-01 8.996787667274475098e-02 -8.045652508735656738e-02 4.418816417455673218e-02 -6.362779438495635986e-02 1.377838104963302612e-01 1.094000786542892456e-01 -2.706579305231571198e-02 1.575453132390975952e-01 -1.159756258130073547e-01 -2.768899500370025635e-01 -6.624221056699752808e-02 -7.874142378568649292e-02 2.079251557588577271e-01 -2.946339547634124756e-01 -2.679369747638702393e-01 -2.307600900530815125e-02 6.702280044555664062e-02 2.046098262071609497e-01 1.682864874601364136e-02 -7.793454080820083618e-02 5.634015426039695740e-02 -3.933032155036926270e-01 -2.377998530864715576e-01 2.965039201080799103e-02 4.271786808967590332e-01 -2.243012338876724243e-01 -7.589294761419296265e-02
4.359695129096508026e-03 6.375247985124588013e-02 -2.304657697677612305e-01 3.367291390895843506e-02 -2.635916769504547119e-01 -5.041533336043357849e-02 -1.040817871689796448e-01 -3.893865048885345459e-01 -1.503022313117980957e-01 -7.059688121080398560e-02 3.906575441360473633e-01 -2.165573984384536743e-01 -1.023305878043174744e-01 -1.257403343915939331e-01 -1.535576432943344116e-01 -1.614710390567779541e-01 3.271746262907981873e-02 -7.036569714546203613e-02 -1.093096360564231873e-01 -2.026087790727615356e-01 -1.935412734746932983e-01 -1.327340304851531982e-01 9.757005423307418823e-02 -5.289154499769210815e-02 -2.317952923476696014e-02 -1.500329226255416870e-01 -3.486301004886627197e-01 2.378847599029541016e-01 -4.068814963102340698e-02 -1.438011229038238525e-01 -2.228787541389465332e-01 -6.758651882410049438e-02
1.213398352265357971e-01 -2.473690956830978394e-01 9.353103116154670715e-03 -2.106224894523620605e-01 3.897370025515556335e-02 2.238117903470993042e-01 1.106835063546895981e-02 -5.141213536262512207e-02 -5.783449858427047729e-02 -8.450675755739212036e-02 1.612171381711959839e-01 -2.430636286735534668e-01 2.231007674708962440e-03 -3.373083472251892090e-02 -3.332585096359252930e-01 6.328476220369338989e-02 -2.057168632745742798e-01 3.260967731475830078e-01 -2.121181786060333252e-01 -2.175341248512268066e-01 2.280905395746231079e-01 4.854437708854675293e-02 1.584163680672645569e-02 3.123952448368072510e-01 5.857693776488304138e-02 -1.566091366112232208e-02 -2.044096291065216064e-01 5.079184472560882568e-02 1.063999757170677185e-01 3.180002272129058838e-01 2.151347547769546509e-01 -1.163114458322525024e-01
1.575407385826110840e-01 -1.313082575798034668e-01 1.676408797502517700e-01 6.547141075134277344e-02 -2.120905220508575439e-01 1.777272969484329224e-01 2.301890775561332703e-02 -2.685686051845550537e-01 -1.610484272241592407e-01 -2.538884244859218597e-02 2.648228704929351807e-01 -1.378425359725952148e-01 -9.143929183483123779e-02 -1.299648135900497437e-01 -1.774511933326721191e-01 1.157568115741014481e-02 -2.146037854254245758e-02 1.454722434282302856e-01 -2.188371568918228149e-01 -2.705956697463989258e-01 -2.517987489700317383e-01 -3.575054928660392761e-03 1.968389153480529785e-01 1.342807151377201080e-02 -8.817321062088012695e-02 -3.152951002120971680e-01 -3.220541775226593018e-01 1.250583827495574951e-01 4.622035101056098938e-02 -1.103504747152328491e-02 -2.074089199304580688e-01 -2.946805357933044434e-01
1.788903176784515381e-01 -1.630860418081283569e-01 -1.135882958769798279e-01 2.573463320732116699e-01 -2.324021011590957642e-01 -1.755174249410629272e-01 -1.157499775290489197e-01 -3.184053003787994385e-01 -1.079981997609138489e-01 -5.459487065672874451e-02 -7.318206876516342163e-02 9.959372133016586304e-02 6.410471349954605103e-02 2.383511886000633240e-02 -2.585561871528625488e-01 3.514504134654998779e-01 2.352582477033138275e-02 7.484581321477890015e-02 -1.636246442794799805e-01 -1.840367726981639862e-02 -1.914513260126113892e-01 6.482754368335008621e-03 -5.649910122156143188e-02 1.452330648899078369e-01 8.891306072473526001e-02 -2.568678259849548340e-01 -2.886249423027038574e-01 -7.847650349140167236e-02 -1.163091734051704407e-01 1.758958995342254639e-01 -3.077775835990905762e-01 2.022831439971923828e-01
-1.430418342351913452e-01 -1.581993550062179565e-01 3.890975564718246460e-02 7.112500071525573730e-02 1.086750403046607971e-01 4.148682206869125366e-02 -4.154776036739349365e-01 -2.768627107143402100e-01 -1.143037602305412292e-01 1.709369271993637085e-01 2.827469706535339355e-01 1.873734034597873688e-02 1.655214875936508179e-01 6.075470149517059326e-02 -4.125750362873077393e-01 1.478607300668954849e-02 -1.145233660936355591e-01 5.999452248215675354e-02 -1.231865771114826202e-02 -8.243322372436523438e-02 1.975240856409072876e-01 1.237830221652984619e-01 7.649619877338409424e-02 1.161911785602569580e-01 2.172913402318954468e-01 -1.747989207506179810e-01 -2.763265073299407959e-01 -1.198153123259544373e-01 2.512053251266479492e-01 1.301750168204307556e-02 -9.167539328336715698e-02 -1.533432155847549438e-01
9.651950001716613770e-02 4.460084438323974609e-02 -4.268972873687744141e-01 1.240177303552627563e-01 -2.124125212430953979e-01 1.904583722352981567e-01 1.884923279285430908e-01 -1.942985504865646362e-01 -2.762006521224975586e-01 -5.817015469074249268e-02 -5.146802216768264771e-02 -3.002563118934631348e-01 1.056877002120018005e-01 -1.825672090053558350e-01 1.053605694323778152e-02 5.243328213691711426e-02 -1.599229872226715088e-01 -3.231023252010345459e-02 -8.350373059511184692e-02 -1.503218989819288254e-02 1.857843063771724701e-02 2.236247658729553223e-01 6.321914494037628174e-02 1.373559832572937012e-01 2.731497287750244141e-01 -4.805417731404304504e-03 -2.859226465225219727e-01 7.394877821207046509e-02 3.031220138072967529e-01 4.819770529866218567e-02 -3.696078062057495117e-02 2.282613813877105713e-01
1.221953630447387695e-01 -1.425491422414779663e-01 -3.139262795448303223e-01 -2.936207056045532227e-01 -2.109557688236236572e-01 5.215783044695854187e-02 -1.314604729413986206e-01 -2.496455758810043335e-01 -2.607412040233612061e-01 2.112995088100433350e-01 1.526458114385604858e-01 -7.906111329793930054e-02 3.408792614936828613e-02 -1.148504167795181274e-01 3.913842141628265381e-02 -9.055171906948089600e-02 1.573287099599838257e-01 2.331655472517013550e-01 -1.929116994142532349e-01 -2.907760143280029297e-01 -5.270197987556457520e-02 -1.095165759325027466e-01 2.227021455764770508e-01 -1.784352511167526245e-01 2.443053722381591797e-01 2.127252966165542603e-01 -1.134097501635551453e-01 -1.010287180542945862e-01 1.399466097354888916e-01 1.621088385581970215e-01 -1.256521642208099365e-01 1.180798187851905823e-02
2.317931950092315674e-01 -1.860602796077728271e-01 3.976057097315788269e-02 7.491774857044219971e-02 -9.351487457752227783e-02 -8.363283425569534302e-02 -3.630834221839904785e-01 3.076481521129608154e-01 -4.900857061147689819e-02 2.101895511150360107e-01 2.481046169996261597e-01 -4.798114299774169922e-02 -1.345724165439605713e-01 -4.243418201804161072e-02 -3.081655502319335938e-01 -1.520700454711914062e-01 -2.021780312061309814e-01 1.132650449872016907e-01 -1.904724240303039551e-01 -1.491294801235198975e-01 -1.310730725526809692e-01 -3.220772370696067810e-02 3.215700015425682068e-02 5.693478137254714966e-02 2.228928655385971069e-01 8.832277357578277588e-02 -3.900445997714996338e-01 3.868022561073303223e-02 2.228730022907257080e-01 3.707998991012573242e-02 -1.270720064640045166e-01 2.787765115499496460e-02
1.197176948189735413e-01 1.130075380206108093e-01 -3.318276107311248779e-01 2.054898738861083984e-01 -2.552749812602996826e-01 -5.643519014120101929e-02 1.704720854759216309e-01 -2.028587833046913147e-02 -2.562133669853210449e-01 1.936174333095550537e-01 -2.484851479530334473e-01 -2.845444083213806152e-01 1.421182751655578613e-01 -3.339371085166931152e-01 -2.895156145095825195e-01 9.192690998315811157e-02 -8.744357526302337646e-02 -1.665713265538215637e-02 -5.450969934463500977e-02 -1.051913294941186905e-02 3.886729478836059570e-02 8.870919048786163330e-02 2.053599432110786438e-02 1.087287347763776779e-02 3.132210969924926758e-01 -5.762829259037971497e-02 -2.040295004844665527e-01 -4.272391647100448608e-02 2.797164022922515869e-01 7.444305717945098877e-02 2.609954588115215302e-02 5.140161886811256409e-02
6.265701353549957275e-02 -1.169019788503646851e-01 -2.869429588317871094e-01 1.126888170838356018e-01 -3.430779278278350830e-01 8.844958990812301636e-02 4.221424460411071777e-02 7.012665271759033203e-02 -1.496003866195678711e-01 -5.521325767040252686e-02 1.174456849694252014e-01 -2.528388202190399170e-01 -1.861076452769339085e-03 -2.241237908601760864e-01 3.950782865285873413e-02 -7.504939287900924683e-02 -4.188813269138336182e-01 2.282516807317733765e-01 7.251431792974472046e-02 -1.907591670751571655e-01 -1.153035461902618408e-01 -2.648929059505462646e-01 -9.683915227651596069e-02 1.825677007436752319e-01 9.706585854291915894e-02 -1.074394881725311279e-01 -2.471044361591339111e-01 -7.544758846051990986e-04 1.335304826498031616e-01 2.435235232114791870e-01 6.104933470487594604e-02 1.905317306518554688e-01
1.384595334529876709e-01 2.843553759157657623e-02 -4.901627451181411743e-02 4.743169248104095459e-02 -1.994240731000900269e-01 3.497542142868041992e-01 -1.400964260101318359e-01 -1.354705542325973511e-01 1.021011848933994770e-03 3.133970499038696289e-01 1.605237126350402832e-01 1.615707427263259888e-01 -2.450658231973648071e-01 -7.742321491241455078e-02 -2.355982363224029541e-01 -6.902341544628143311e-02 7.496850937604904175e-02 1.135000213980674744e-01 -6.377094984054565430e-02 -3.259727060794830322e-01 5.002844613045454025e-03 1.846807599067687988e-01 9.875413775444030762e-02 -1.420315206050872803e-01 3.076860494911670685e-02 8.858975023031234741e-02 -2.233809530735015869e-01 1.154783219099044800e-01 2.763551175594329834e-01 3.794398903846740723e-01 -1.065983697772026062e-01 4.746460542082786560e-02
-1.006539352238178253e-02 -2.121348232030868530e-01 -5.847550928592681885e-02 2.859497070312500000e-02 -2.763894498348236084e-01 1.353905349969863892e-01 -1.258992999792098999e-01 -3.770859539508819580e-01 6.045249849557876587e-02 8.913223445415496826e-02 1.392408311367034912e-01 1.748111546039581299e-01 4.717930406332015991e-02 -2.046569883823394775e-01 8.644752949476242065e-02 2.505294047296047211e-03 3.045164048671722412e-03 1.866081207990646362e-01 2.012825198471546173e-02 -1.755396276712417603e-01 -5.286619998514652252e-03 2.129207998514175415e-01 4.349796101450920105e-02 6.884539499878883362e-03 4.234633874148130417e-03 1.099527552723884583e-01 -3.671368658542633057e-01 -6.016941368579864502e-02 3.584286272525787354e-01 3.966376781463623047e-01 7.641839981079101562e-02 -1.710405051708221436e-01
-2.697136104106903076e-01 -1.084281364455819130e-03 -1.635161340236663818e-01 3.360794484615325928e-02 -3.418439254164695740e-02 1.463913619518280029e-01 -9.382931515574455261e-03 -2.052948027849197388e-01 -1.952160522341728210e-02 2.366022616624832153e-01 1.846647411584854126e-01 -5.501072108745574951e-02 3.928642272949218750e-01 -4.400052875280380249e-02 5.198173224925994873e-02 -6.627407670021057129e-02 -3.649004995822906494e-01 1.577270776033401489e-02 -5.885857343673706055e-02 -2.036671936511993408e-01 2.305575609207153320e-01 -1.187836974859237671e-01 -1.441088020801544189e-01 4.276806861162185669e-02 1.564501374959945679e-01 1.479975972324609756e-02 -1.377278417348861694e-01 -8.620882034301757812e-02 2.572195529937744141e-01 2.523438036441802979e-01 -3.510393202304840088e-01 -7.292851805686950684e-02
-4.039518162608146667e-02 -5.269604548811912537e-02 -2.708475887775421143e-01 1.189969256520271301e-01 -3.480072617530822754e-01 1.762883514165878296e-01 -9.238018095493316650e-02 -1.095104068517684937e-01 -1.134174317121505737e-01 -1.155526712536811829e-01 9.139046072959899902e-02 2.218435332179069519e-02 2.032309174537658691e-01 -3.154565393924713135e-01 3.807854652404785156e-02 -2.388590723276138306e-01 -7.173541933298110962e-02 2.429440766572952271e-01 1.490506809204816818e-02 -4.263524413108825684e-01 1.264180690050125122e-01 5.134027451276779175e-02 1.407573074102401733e-01 -1.053870320320129395e-01 1.231398582458496094e-01 -9.931609965860843658e-03 3.878206759691238403e-02 7.136978209018707275e-02 3.025937378406524658e-01 2.969225943088531494e-01 -5.699753761291503906e-02 -2.103888802230358124e-02
-4.841819778084754944e-02 -1.314137428998947144e-01 -2.740052640438079834e-01 2.980932593345642090e-01 -2.092248648405075073e-01 -5.198616534471511841e-02 -1.742746531963348389e-01 -2.272584289312362671e-01 3.669019043445587158e-02 -1.498003397136926651e-02 9.071316570043563843e-02 -1.158557906746864319e-01 -2.248641699552536011e-01 -1.033325642347335815e-01 -3.157503604888916016e-01 7.727627456188201904e-02 -4.904123023152351379e-02 -1.141037195920944214e-01 -6.058119703084230423e-03 -2.736457288265228271e-01 -1.472025662660598755e-01 3.595349378883838654e-03 -4.695326834917068481e-02 4.307059571146965027e-02 -1.894514560699462891e-01 -1.435081511735916138e-01 -4.501206874847412109e-01 2.217186689376831055e-01 -2.118450403213500977e-01 -3.943347558379173279e-02 -1.527799963951110840e-01 -6.086714565753936768e-02
6.788329780101776123e-02 -1.090766042470932007e-01 6.555978953838348389e-02 3.178914263844490051e-02 -1.669266968965530396e-01 4.326796624809503555e-03 1.339087933301925659e-01 -2.472484707832336426e-01 -2.128766030073165894e-01 2.699607014656066895e-01 6.822306662797927856e-02 -2.852830290794372559e-01 1.735257506370544434e-01 1.378437578678131104e-01 -4.443011581897735596e-01 2.321295440196990967e-01 -1.113112717866897583e-01 1.443248540163040161e-01 7.039036601781845093e-02 -4.076434671878814697e-01 -2.613128125667572021e-01 1.639434248208999634e-01 7.325273007154464722e-02 -4.048833996057510376e-02 -1.031430140137672424e-01 1.113807410001754761e-01 1.252585370093584061e-02 -1.084683462977409363e-01 -1.786032691597938538e-02 3.010145388543605804e-02 -1.289431601762771606e-01 -8.526688814163208008e-02
1.017611101269721985e-01 9.301948739448562264e-05 -1.046528592705726624e-01 8.297955244779586792e-02 -1.897066682577133179e-01 2.140442132949829102e-01 -1.945451498031616211e-01 -3.314259946346282959e-01 5.930171534419059753e-02 -7.061334699392318726e-02 1.358472108840942383e-01 -1.895172297954559326e-01 2.725089788436889648e-01 -2.491638362407684326e-01 -3.563240468502044678e-01 8.642376214265823364e-02 -1.945236176252365112e-01 -1.233695894479751587e-01 -3.783419355750083923e-02 -3.885893151164054871e-02 7.310676574707031250e-02 1.798844337463378906e-01 -8.554689586162567139e-02 -8.520033955574035645e-02 5.676551908254623413e-02 2.575312256813049316e-01 -2.714214026927947998e-01 9.914100170135498047e-02 3.277775049209594727e-01 -4.648223146796226501e-02 -1.932704597711563110e-01 -1.953957602381706238e-02
2.374425232410430908e-01 -1.421418935060501099e-01 -1.866477727890014648e-01 3.965132683515548706e-02 -3.519434109330177307e-02 3.037195801734924316e-01 -9.395592659711837769e-02 -2.581859007477760315e-02 -2.036393731832504272e-01 2.146887332201004028e-01 1.921686083078384399e-01 -1.350484639406204224e-01 6.849406659603118896e-02 -2.778660953044891357e-01 -2.739160135388374329e-02 3.873314559459686279e-01 4.932114481925964355e-02 -1.792940944433212280e-01 -4.950026050209999084e-02 -1.340991705656051636e-01 -1.134877186268568039e-02 7.349638617597520351e-04 1.458143144845962524e-01 -1.335506737232208252e-01 3.204856216907501221e-01 -1.949776560068130493e-01 -1.128291264176368713e-01 1.291742622852325439e-01 1.972517222166061401e-01 2.176849991083145142e-01 2.147396951913833618e-01 1.087837889790534973e-01
4.203436970710754395e-01 -1.989511549472808838e-01 -2.587370574474334717e-01 -2.354017645120620728e-02 -1.143910959362983704e-01 -8.558752946555614471e-03 -1.388343125581741333e-01 -3.490797579288482666e-01 -3.543176352977752686e-01 2.384324669837951660e-01 1.998042501509189606e-02 -1.670949310064315796e-01 -8.495680242776870728e-02 -2.264995723962783813e-01 -6.268848478794097900e-02 3.100147545337677002e-01 -8.146418631076812744e-02 -3.450668230652809143e-02 6.437359005212783813e-02 -1.821037530899047852e-01 2.072096057236194611e-02 1.643618345260620117e-01 1.196088790893554688e-01 -1.685800552368164062e-01 4.975774511694908142e-02 -1.982823312282562256e-01 -8.790703117847442627e-02 2.963359653949737549e-02 2.130131796002388000e-02 1.407525688409805298e-02 4.109855741262435913e-02 1.569385528564453125e-01
-5.950310826301574707e-02 9.403312206268310547e-02 -7.797890156507492065e-02 1.282575428485870361e-01 -3.948698565363883972e-02 2.274263203144073486e-01 -2.809966802597045898e-01 -2.551243901252746582e-01 -1.871688216924667358e-01 1.094114854931831360e-01 1.079267933964729309e-01 -1.896086186170578003e-01 -3.304482251405715942e-02 9.357727319002151489e-02 -3.779748687520623207e-03 2.037773728370666504e-01 -3.419653475284576416e-01 -1.584447324275970459e-01 -2.079900950193405151e-01 -3.407717049121856689e-01 -1.298923790454864502e-01 -2.202460020780563354e-01 4.072269052267074585e-02 2.189504355192184448e-01 1.448487043380737305e-01 1.760435402393341064e-01 -1.216529682278633118e-01 2.287832349538803101e-01 4.558269307017326355e-02 2.567996680736541748e-01 -3.160271421074867249e-02 -1.312307566404342651e-01
-1.767274439334869385e-01 -9.122949838638305664e-02 5.520438030362129211e-02 1.324460506439208984e-01 -3.204711675643920898e-01 1.292864680290222168e-01 1.438196301460266113e-01 1.594761386513710022e-02 -2.052252739667892456e-01 2.393698841333389282e-01 1.714905649423599243e-01 -1.345644295215606689e-01 2.958974838256835938e-01 -1.315013319253921509e-01 -3.953264355659484863e-01 1.344876587390899658e-01 -1.356047540903091431e-01 -9.896606951951980591e-02 -2.101316116750240326e-02 -1.364423632621765137e-01 -2.480075806379318237e-01 2.341783940792083740e-01 1.752625256776809692e-01 -3.071740455925464630e-02 -1.341908425092697144e-01 1.707065850496292114e-02 -1.212182119488716125e-01 1.325714737176895142e-01 6.603475660085678101e-02 2.066996097564697266e-01 -1.399612277746200562e-01 -2.466965466737747192e-01
-1.031835973262786865e-01 -1.940448209643363953e-02 -3.787318766117095947e-01 -4.814201593399047852e-02 -3.515076041221618652e-01 6.285732239484786987e-02 5.553128570318222046e-02 9.822531044483184814e-02 -2.282670885324478149e-01 -2.096842601895332336e-02 1.654329001903533936e-01 -1.693666279315948486e-01 3.175986930727958679e-02 -2.052793353796005249e-01 3.156686574220657349e-02 -3.489136323332786560e-02 -3.451531231403350830e-01 2.589723840355873108e-02 5.191966518759727478e-02 -3.015565872192382812e-01 -9.267669171094894409e-02 -2.507254183292388916e-01 4.571464285254478455e-02 8.433753252029418945e-02 2.381099462509155273e-01 -2.179271541535854340e-02 -1.204911842942237854e-01 1.457707840017974377e-03 2.218439877033233643e-01 2.466444522142410278e-01 1.920105367898941040e-01 1.905880123376846313e-01
-2.796134352684020996e-01 8.847795426845550537e-02 -1.242502257227897644e-01 1.410522609949111938e-01 -1.193280294537544250e-01 2.259082347154617310e-01 -1.992214471101760864e-01 -4.755714535713195801e-02 -1.938530057668685913e-02 5.312859546393156052e-03 1.028195619583129883e-01 -2.787210941314697266e-01 -1.134287491440773010e-01 3.853456303477287292e-02 -1.228802129626274109e-01 1.091195195913314819e-01 -4.361288547515869141e-01 -2.147141844034194946e-01 -1.139766573905944824e-01 -2.882605493068695068e-01 -8.827082812786102295e-02 -4.421234875917434692e-02 5.440073087811470032e-02 2.122256308794021606e-01 1.515267789363861084e-01 1.850036904215812683e-02 -2.071792185306549072e-01 4.724572598934173584e-02 -9.586932510137557983e-02 3.774771988391876221e-01 1.130704730749130249e-01 -1.354502290487289429e-01
-1.619482971727848053e-02 -7.039152830839157104e-02 -5.787478759884834290e-02 8.729082345962524414e-02 -6.340750306844711304e-02 -1.106292530894279480e-01 1.341589540243148804e-01 -4.662432149052619934e-02 -1.935509741306304932e-01 3.785378336906433105e-01 1.118232533335685730e-01 -3.045003712177276611e-01 -6.200935691595077515e-02 3.039830625057220459e-01 -1.736036688089370728e-01 -4.371209070086479187e-02 -1.370418518781661987e-01 1.707775332033634186e-02 9.597364813089370728e-02 -4.730691313743591309e-01 -1.397117227315902710e-01 6.144203990697860718e-02 -2.121775038540363312e-02 6.029381230473518372e-02 8.456904441118240356e-02 1.125610247254371643e-01 -5.536293238401412964e-02 4.989902302622795105e-02 7.439576834440231323e-02 3.494673371315002441e-01 -2.628455758094787598e-01 -1.775382608175277710e-01
-7.131728529930114746e-02 2.261559106409549713e-02 -2.203160971403121948e-01 4.020126536488533020e-02 -1.604773551225662231e-01 -1.074247434735298157e-02 -1.397780776023864746e-01 -1.544413417577743530e-01 2.890297025442123413e-02 -6.201403681188821793e-03 2.027204334735870361e-01 -2.461208254098892212e-01 2.233886867761611938e-01 -1.156696826219558716e-01 -1.222402080893516541e-01 -1.095126569271087646e-01 -2.039732933044433594e-01 2.915579378604888916e-01 1.470582336187362671e-01 -1.011358574032783508e-01 1.835916936397552490e-01 -2.462971359491348267e-01 1.676104217767715454e-01 1.364099681377410889e-01 -2.373501807451248169e-01 1.969469934701919556e-01 -2.528021335601806641e-01 -1.235078498721122742e-01 1.050986647605895996e-01 2.213720828294754028e-01 -3.815180361270904541e-01 5.289459973573684692e-02
-1.008857637643814087e-01 -2.137291729450225830e-01 -1.112001296132802963e-02 -1.157072782516479492e-01 -1.278489977121353149e-01 5.556021630764007568e-02 -1.756928414106369019e-01 -8.040844695642590523e-04 -9.039735049009323120e-02 7.553979754447937012e-02 1.284543871879577637e-01 -1.568199098110198975e-01 -3.393450751900672913e-02 -2.476610690355300903e-01 -2.352337986230850220e-01 6.558100879192352295e-02 -1.249450147151947021e-01 2.653116881847381592e-01 -5.614550411701202393e-02 5.132804065942764282e-02 -3.666155040264129639e-02 4.562336206436157227e-02 6.313873529434204102e-01 3.163517713546752930e-01 1.055374294519424438e-01 -1.166839674115180969e-01 -1.243843510746955872e-01 -7.634800393134355545e-03 2.352155596017837524e-01 1.284239348024129868e-03 -9.920366108417510986e-02 6.196876242756843567e-02
-1.263117790222167969e-01 -3.259466588497161865e-01 2.339363843202590942e-01 3.466965854167938232e-01 -3.964689373970031738e-01 -9.663962572813034058e-02 -4.559217393398284912e-02 -1.476823985576629639e-01 -2.791398763656616211e-01 9.313324838876724243e-02 2.553254663944244385e-01 -3.354740142822265625e-01 2.060976624488830566e-02 7.239905744791030884e-02 -2.561533749103546143e-01 -6.290476769208908081e-02 -1.691530942916870117e-01 -5.680022016167640686e-02 2.865784429013729095e-02 2.474307641386985779e-02 -4.997236281633377075e-02 9.680852293968200684e-02 1.066377237439155579e-01 -1.541042625904083252e-01 2.003106921911239624e-01 -1.251080036163330078e-01 3.489865735173225403e-02 8.066418021917343140e-02 4.814033210277557373e-02 9.321196377277374268e-02 -1.319732218980789185e-01 -2.671543322503566742e-02
-9.952227771282196045e-02 -2.570293098688125610e-02 9.200595319271087646e-02 5.284166708588600159e-02 -3.082005381584167480e-01 -1.278027743101119995e-01 -2.126121371984481812e-01 8.561924099922180176e-03 -1.103804260492324829e-01 3.813446164131164551e-01 2.148379832506179810e-01 7.984635420143604279e-03 2.068205773830413818e-01 7.869499176740646362e-02 -1.128513142466545105e-01 -1.571975201368331909e-01 -1.467874944210052490e-01 2.858497500419616699e-01 -2.116794735193252563e-01 -1.452796161174774170e-01 -7.360274344682693481e-02 1.775459349155426025e-01 -5.088764056563377380e-02 -1.200652346014976501e-01 2.811697125434875488e-01 6.360565125942230225e-02 -3.242678046226501465e-01 -2.927413582801818848e-02 2.434286922216415405e-01 6.724875420331954956e-02 -2.342399209737777710e-01 2.156242355704307556e-02
-1.645049825310707092e-02 -1.590913385152816772e-01 -2.276889085769653320e-01 -4.609588161110877991e-02 -1.960727423429489136e-01 1.811470985412597656e-01 -1.957125514745712280e-01 -1.401135772466659546e-01 -2.407518029212951660e-01 1.471890211105346680e-01 4.154911637306213379e-02 -2.804510593414306641e-01 9.322207421064376831e-02 -2.090155780315399170e-01 1.105755046010017395e-01 2.013926804065704346e-01 -1.609038114547729492e-01 8.689794689416885376e-02 -3.048430681228637695e-01 -4.683170318603515625e-01 -5.520960688591003418e-02 -1.468441262841224670e-02 -1.457231044769287109e-01 1.957183182239532471e-01 1.717431098222732544e-02 -6.714311428368091583e-03 5.824959650635719299e-02 -2.053157687187194824e-01 3.140533715486526489e-02 2.081976532936096191e-01 1.453606337308883667e-01 -7.901506870985031128e-02
-1.738233305513858795e-02 -1.929272115230560303e-01 2.157912105321884155e-01 -7.223452627658843994e-02 -2.822081744670867920e-01 7.111337780952453613e-02 -2.346445620059967041e-01 -1.547872573137283325e-01 -5.658425018191337585e-02 1.651151292026042938e-02 2.076045870780944824e-01 4.169243201613426208e-02 3.612289205193519592e-02 -1.236014664173126221e-01 3.809745982289314270e-02 -1.088582202792167664e-01 -8.702943474054336548e-02 1.651724427938461304e-01 -5.660503730177879333e-02 -1.204854547977447510e-01 -7.626601308584213257e-02 1.332197934389114380e-01 9.990547597408294678e-02 -1.158529371023178101e-01 1.649375855922698975e-01 5.799496546387672424e-03 -3.007743060588836670e-01 3.104921579360961914e-01 3.812322914600372314e-01 4.428800344467163086e-01 -6.702832877635955811e-02 -9.568261355161666870e-02
2.268603593111038208e-01 1.810397356748580933e-01 -1.762977838516235352e-01 3.674302697181701660e-01 -8.277576416730880737e-02 1.229618266224861145e-01 -3.437344133853912354e-01 -1.432099491357803345e-01 1.830330863595008850e-02 1.658352315425872803e-01 3.705932572484016418e-02 -1.359739601612091064e-01 -1.758056133985519409e-01 1.806709915399551392e-01 -3.562292456626892090e-02 2.874934673309326172e-01 2.648625895380973816e-02 -1.621792092919349670e-03 -2.861038316041231155e-03 -2.081286013126373291e-01 -1.656457185745239258e-01 3.255227580666542053e-02 1.375817358493804932e-01 1.397139728069305420e-01 1.181504130363464355e-01 -5.991601571440696716e-02 -3.803611993789672852e-01 -6.293324381113052368e-02 2.820604145526885986e-01 1.174141988158226013e-01 -1.354147791862487793e-01 7.089985162019729614e-02
1.376486271619796753e-01 -1.161720976233482361e-01 -1.962221972644329071e-02 1.183969452977180481e-01 -4.132557287812232971e-02 1.119423732161521912e-01 1.485464125871658325e-01 -2.889875322580337524e-02 6.995468866080045700e-03 2.107482776045799255e-02 2.787615656852722168e-01 -1.369991451501846313e-01 -1.262795925140380859e-01 4.628018662333488464e-02 -2.187664061784744263e-01 2.390412241220474243e-01 -1.758296489715576172e-01 1.600575596094131470e-01 -3.822838664054870605e-01 -4.675782099366188049e-02 2.562040686607360840e-01 2.819384634494781494e-01 2.085733562707901001e-01 1.510222852230072021e-01 9.286276996135711670e-02 7.403015159070491791e-03 -2.444069683551788330e-01 1.838304847478866577e-01 -1.399795860052108765e-01 3.934741020202636719e-01 3.295319527387619019e-02 4.410595819354057312e-02
-1.595803648233413696e-01 2.040391042828559875e-02 -2.922301366925239563e-02 1.252731084823608398e-01 -1.102595590054988861e-02 1.145204603672027588e-01 -6.565951555967330933e-02 -7.363869249820709229e-02 -1.394888609647750854e-01 3.130139783024787903e-02 1.167974472045898438e-01 -2.936997115612030029e-01 -1.208584234118461609e-01 -2.108192257583141327e-02 -1.497495919466018677e-01 3.026108145713806152e-01 -4.476374387741088867e-01 -1.712963581085205078e-01 -1.605569273233413696e-01 -2.351551651954650879e-01 -1.032347455620765686e-01 1.236540898680686951e-01 5.822077021002769470e-02 9.188618510961532593e-02 -2.558249048888683319e-02 1.675756424665451050e-01 -7.215940952301025391e-02 2.734874486923217773e-01 1.956810057163238525e-01 1.812588125467300415e-01 -2.285522520542144775e-01 -3.232857286930084229e-01
-1.420834362506866455e-01 -2.859863080084323883e-02 -6.559902429580688477e-02 3.269154429435729980e-01 2.427478507161140442e-02 -5.373669415712356567e-02 -1.620593219995498657e-01 -3.204644620418548584e-01 -3.238124549388885498e-01 -4.632166586816310883e-03 1.603190749883651733e-01 -4.663611948490142822e-01 -1.885191798210144043e-01 -4.799541458487510681e-02 -1.917706727981567383e-01 -1.549809575080871582e-01 4.875785112380981445e-02 -1.719856858253479004e-01 2.983981966972351074e-01 -1.733973771333694458e-01 -1.823506131768226624e-02 1.092786639928817749e-01 -5.525107681751251221e-02 8.098541200160980225e-02 1.819154024124145508e-01 5.049972608685493469e-02 -2.759993635118007660e-02 1.316545624285936356e-02 1.786461174488067627e-01 2.081263512372970581e-01 -3.152066469192504883e-02 -5.401418358087539673e-02
-9.225004352629184723e-03 -5.257096886634826660e-02 -1.385090947151184082e-01 1.563418097794055939e-02 -1.265053153038024902e-01 -2.405976643785834312e-03 -2.276068329811096191e-01 2.399118840694427490e-01 2.757848240435123444e-03 2.196768373250961304e-01 2.285017967224121094e-01 1.304809749126434326e-01 1.779036829248070717e-03 -2.109698206186294556e-01 -2.033656388521194458e-01 1.060022413730621338e-01 -2.536084949970245361e-01 3.084660768508911133e-01 -1.485076099634170532e-01 -1.415486633777618408e-01 2.069106511771678925e-02 8.023811876773834229e-02 -6.647372152656316757e-03 -1.607794612646102905e-01 3.236596286296844482e-01 -1.820467263460159302e-01 -5.038572549819946289e-01 1.621510274708271027e-02 8.127978444099426270e-02 6.235085893422365189e-03 -1.129675470292568207e-02 -6.794519722461700439e-02
2.160730957984924316e-01 2.460074983537197113e-02 -3.686751425266265869e-01 1.578485369682312012e-01 -3.640226125717163086e-01 6.972234696149826050e-02 2.287862002849578857e-01 -1.821436583995819092e-01 -1.669765263795852661e-01 9.286262094974517822e-02 -1.863336861133575439e-01 -2.058157771825790405e-01 3.534767776727676392e-02 -2.099587619304656982e-01 -2.352442294359207153e-01 -8.190654963254928589e-02 -1.187127009034156799e-01 3.479436039924621582e-02 -2.467056065797805786e-01 8.068400435149669647e-03 1.568881049752235413e-02 1.196858361363410950e-01 8.119314908981323242e-02 -4.901746660470962524e-02 2.374275922775268555e-01 3.658089414238929749e-02 -2.716691195964813232e-01 1.176808774471282959e-01 2.785739898681640625e-01 -5.819444730877876282e-02 3.905059397220611572e-02 1.426011025905609131e-01
2.952943444252014160e-01 -1.601539738476276398e-02 -1.508909314870834351e-01 -7.950073480606079102e-02 -1.142712160944938660e-01 1.317323148250579834e-01 3.099293448030948639e-02 -1.166825070977210999e-01 -7.369081676006317139e-02 -7.000602781772613525e-02 7.057309150695800781e-02 -2.039340585470199585e-01 3.128814399242401123e-01 -3.989679273217916489e-03 -3.672815114259719849e-02 1.688396036624908447e-01 -1.073157787322998047e-01 -1.108610928058624268e-01 -2.303275465965270996e-01 -2.732678353786468506e-01 -3.146536648273468018e-01 4.589797928929328918e-02 -5.837640911340713501e-02 1.320285797119140625e-01 3.232334852218627930e-01 -1.156526505947113037e-01 5.068430304527282715e-02 1.884432882070541382e-01 4.086162447929382324e-01 1.536041349172592163e-01 -1.183725222945213318e-01 -1.407396942377090454e-01
-1.564594544470310211e-02 1.208242475986480713e-01 -2.407334148883819580e-01 3.949562311172485352e-01 -1.337626278400421143e-01 -2.268917113542556763e-02 -1.634369790554046631e-01 -1.684374362230300903e-02 -4.307751357555389404e-01 2.010466158390045166e-01 -7.780352234840393066e-02 -3.565999120473861694e-02 5.461399257183074951e-02 -1.399725228548049927e-01 -1.941656321287155151e-01 -2.617376148700714111e-01 5.099187418818473816e-02 9.069254249334335327e-02 -4.739415645599365234e-02 -1.239273920655250549e-01 1.655358374118804932e-01 1.153696253895759583e-01 -3.495897725224494934e-02 1.609911471605300903e-01 3.482211530208587646e-01 -1.823543906211853027e-01 -1.808890551328659058e-01 -9.783303737640380859e-02 4.744236823171377182e-03 1.621187627315521240e-01 -4.200058802962303162e-02 2.063081562519073486e-01
-1.713464222848415375e-02 -1.599502116441726685e-01 7.412542402744293213e-02 1.567961871623992920e-01 -2.530194520950317383e-01 1.869396865367889404e-02 1.172134876251220703e-01 -1.915143728256225586e-01 -2.497540116310119629e-01 4.769066348671913147e-02 5.208164826035499573e-02 -1.380557566881179810e-01 -6.976862996816635132e-02 1.874607205390930176e-01 -2.843836545944213867e-01 2.932084165513515472e-02 -1.371818482875823975e-01 1.989429146051406860e-01 3.967489600181579590e-01 -4.152291119098663330e-01 -1.567926406860351562e-01 1.288200020790100098e-01 -1.481822133064270020e-02 -1.052261814475059509e-01 1.357656568288803101e-01 -2.741132974624633789e-01 -1.851456165313720703e-01 -1.175419017672538757e-01 8.096173405647277832e-02 2.462138887494802475e-03 -7.352340221405029297e-02 -1.636047512292861938e-01
3.393390029668807983e-02 -2.201042771339416504e-01 1.831022202968597412e-01 -1.875257939100265503e-01 -5.541031807661056519e-02 2.897291481494903564e-01 7.560219964943826199e-04 -1.345461308956146240e-01 2.521449327468872070e-02 2.238768786191940308e-01 2.055944204330444336e-01 -1.871275454759597778e-01 4.666141048073768616e-02 1.850678473711013794e-01 -2.241325527429580688e-01 -1.118704453110694885e-01 1.626248508691787720e-01 1.175315082073211670e-01 -2.733356505632400513e-02 -3.909141421318054199e-01 -7.863448001444339752e-03 -3.755574347451329231e-03 -9.069532901048660278e-02 8.629559539258480072e-03 2.308674901723861694e-02 -3.564860522747039795e-01 -1.010072231292724609e-01 8.753005415201187134e-02 1.154970079660415649e-01 3.011659681797027588e-01 -2.429788261651992798e-01 1.965133994817733765e-01
8.399026840925216675e-02 6.628410518169403076e-02 -8.957186341285705566e-02 -1.505618840456008911e-01 -2.866435945034027100e-01 1.723472028970718384e-01 -7.042333483695983887e-02 -2.737379968166351318e-01 -9.106784313917160034e-02 3.356693983078002930e-01 1.243315264582633972e-01 -2.785713672637939453e-01 -5.070549994707107544e-02 -6.094683706760406494e-02 -1.816265136003494263e-01 -1.846262663602828979e-01 -1.732752658426761627e-02 -9.341756999492645264e-02 -2.061056941747665405e-01 -1.799223870038986206e-01 2.982345819473266602e-01 -2.491144090890884399e-02 2.893700599670410156e-01 -1.636998653411865234e-01 2.083200067281723022e-01 2.403830140829086304e-01 -1.074249818921089172e-01 1.482446044683456421e-01 2.265627384185791016e-01 1.359985861927270889e-02 7.452321797609329224e-02 5.448722839355468750e-02
-2.109403610229492188e-01 -5.759060382843017578e-02 -1.790262609720230103e-01 6.995795667171478271e-02 -3.070431947708129883e-01 2.877143919467926025e-01 -6.523602455854415894e-02 -1.625604182481765747e-01 -2.142652720212936401e-01 -2.954801358282566071e-02 5.529103800654411316e-02 -8.064122498035430908e-02 2.426988482475280762e-01 -1.796060055494308472e-01 1.340754423290491104e-02 -1.024198308587074280e-01 -1.316182762384414673e-01 1.599765121936798096e-01 -1.319116652011871338e-01 -2.269290387630462646e-01 1.439782828092575073e-01 -2.464625537395477295e-01 -1.453847587108612061e-01 -1.719993054866790771e-01 1.536131054162979126e-01 -3.998083120677620173e-04 -2.247643470764160156e-01 2.299609035253524780e-02 3.773712813854217529e-01 2.419713884592056274e-01 -1.698170155286788940e-01 -2.972308546304702759e-02
2.560294270515441895e-01 -1.510610133409500122e-01 -1.014289930462837219e-01 1.853294968605041504e-01 -2.529024183750152588e-01 -1.032500788569450378e-01 2.668127045035362244e-02 4.118634387850761414e-02 -8.546047657728195190e-02 2.564297057688236237e-02 4.395328164100646973e-01 2.257983386516571045e-02 1.144045311957597733e-02 2.793261781334877014e-02 -1.860665231943130493e-01 1.661463174968957901e-03 1.852651499211788177e-02 2.097651809453964233e-01 -4.811445996165275574e-02 -1.274640262126922607e-01 2.754967510700225830e-01 3.755950331687927246e-01 9.580349922180175781e-02 7.132346928119659424e-02 1.102731376886367798e-01 -2.219025045633316040e-01 -3.525575101375579834e-01 6.876865029335021973e-02 1.572283655405044556e-01 6.561924517154693604e-02 -7.015283405780792236e-02 1.850801110267639160e-01
-2.486101351678371429e-02 -2.534308098256587982e-02 -1.947945952415466309e-01 3.567912876605987549e-01 -2.662529796361923218e-02 1.063190866261720657e-02 -1.351364254951477051e-01 -1.594986319541931152e-01 9.028962254524230957e-02 5.744070932269096375e-02 -4.284565150737762451e-02 -3.402889668941497803e-01 2.787061594426631927e-02 -1.014138851314783096e-02 -1.369781792163848877e-01 1.453874111175537109e-01 -3.867212533950805664e-01 -1.738578975200653076e-01 -2.493828237056732178e-01 -4.350342452526092529e-01 2.367186360061168671e-02 8.742390573024749756e-02 -1.610429957509040833e-02 1.220350265502929688e-01 1.700879633426666260e-01 7.763725519180297852e-02 -6.163461878895759583e-02 -2.167474180459976196e-01 -1.068587601184844971e-02 1.637027263641357422e-01 -7.369552552700042725e-02 -2.155125886201858521e-01
9.472797065973281860e-02 -2.426984161138534546e-01 5.036918446421623230e-02 1.379131078720092773e-01 -2.618640661239624023e-01 9.841310977935791016e-02 -3.381551057100296021e-02 -1.837613582611083984e-01 -3.143042623996734619e-01 -5.245846230536699295e-03 1.543145477771759033e-01 -3.224818110466003418e-01 3.935204818844795227e-02 2.028165012598037720e-01 -1.921136528253555298e-01 -5.262387916445732117e-02 -2.292646020650863647e-01 -1.759989857673645020e-01 3.158310055732727051e-01 -1.064942125231027603e-02 -1.399980783462524414e-01 9.852283447980880737e-02 -1.580869853496551514e-01 4.356549680233001709e-02 1.288744360208511353e-01 -2.128923535346984863e-01 -7.648731023073196411e-02 -7.795057445764541626e-02 1.322271078824996948e-01 2.647601068019866943e-01 -1.932760924100875854e-01 -2.236584722995758057e-01
-6.057833880186080933e-02 1.690470576286315918e-01 -5.316862836480140686e-02 6.323733925819396973e-02 -2.385702878236770630e-01 1.970165073871612549e-01 2.907796800136566162e-01 -1.236270219087600708e-01 -4.255380928516387939e-01 -2.165291080018505454e-04 1.860600411891937256e-01 4.064671322703361511e-02 2.909735962748527527e-02 9.502405300736427307e-03 -3.380106091499328613e-01 -1.391586661338806152e-02 -1.415573209524154663e-01 -5.277565866708755493e-02 -2.561621069908142090e-01 -1.680669784545898438e-01 -3.356061875820159912e-02 -1.985215544700622559e-01 1.347061395645141602e-01 2.311668246984481812e-01 -6.154485791921615601e-02 6.537189334630966187e-02 -3.219997882843017578e-01 -9.092074632644653320e-02 1.576061546802520752e-01 1.620149612426757812e-01 -1.712502092123031616e-01 -5.820389091968536377e-02
1.473143883049488068e-02 -1.963752806186676025e-01 -1.732767820358276367e-01 1.716008037328720093e-01 -3.942561447620391846e-01 1.984099596738815308e-01 1.884218491613864899e-02 1.622579246759414673e-01 -8.306877315044403076e-02 -1.689009070396423340e-01 6.095623224973678589e-02 -1.848782896995544434e-01 1.942526735365390778e-02 -2.496242821216583252e-01 -1.242246404290199280e-01 1.617497764527797699e-02 -4.218812584877014160e-01 1.568523198366165161e-01 2.059356719255447388e-01 -3.167908787727355957e-01 2.591623459011316299e-03 -2.154216170310974121e-01 3.657467290759086609e-02 1.028919890522956848e-01 1.285490244626998901e-01 -8.889815211296081543e-02 -1.562534421682357788e-01 5.932104587554931641e-02 1.698362827301025391e-01 1.249271854758262634e-01 -6.405577994883060455e-03 1.673627644777297974e-01
2.490128129720687866e-01 -2.337760031223297119e-01 -1.604930907487869263e-01 7.775934040546417236e-02 -2.902271226048469543e-02 1.386349201202392578e-01 -1.554539650678634644e-01 -1.014640629291534424e-01 -1.335506439208984375e-01 3.482671678066253662e-01 3.147633969783782959e-01 -4.398678988218307495e-02 1.294132620096206665e-01 -2.938535511493682861e-01 -1.474040448665618896e-01 3.567739725112915039e-01 -1.133775413036346436e-01 -1.451336890459060669e-01 1.080211848020553589e-01 -1.705881506204605103e-01 -2.523784153163433075e-02 7.106428593397140503e-02 3.448642790317535400e-02 -8.748758584260940552e-02 -3.668193146586418152e-02 -3.004106581211090088e-01 -2.988655269145965576e-01 -2.913547307252883911e-02 1.235201284289360046e-01 -4.921405576169490814e-03 1.261921674013137817e-01 5.078247189521789551e-02
4.560681059956550598e-02 1.778306216001510620e-01 -2.013293355703353882e-01 2.136127799749374390e-01 6.523879617452621460e-02 8.605656772851943970e-02 3.112222813069820404e-02 -3.278010189533233643e-01 -5.910278856754302979e-02 1.186391040682792664e-01 1.224809885025024414e-01 -8.524069935083389282e-02 2.717875540256500244e-01 -7.016963511705398560e-02 -1.669121682643890381e-01 8.637091517448425293e-02 -1.466946303844451904e-01 2.592860758304595947e-01 -1.915102638304233551e-02 -9.318967908620834351e-02 2.624557018280029297e-01 -1.580003052949905396e-01 -4.815992712974548340e-02 -7.634481787681579590e-02 -1.303143948316574097e-01 1.419709175825119019e-01 -4.129016399383544922e-01 -1.927679181098937988e-01 2.268223762512207031e-01 1.975568681955337524e-01 -2.399644404649734497e-01 1.160220727324485779e-01
2.742396295070648193e-01 9.432539343833923340e-02 -4.942524060606956482e-02 8.998737484216690063e-02 1.090124770998954773e-01 -1.420975476503372192e-01 7.902706414461135864e-02 -3.988307714462280273e-01 -3.432558849453926086e-02 2.065794616937637329e-01 3.491614460945129395e-01 -2.057619392871856689e-01 1.614851653575897217e-01 4.432632774114608765e-02 1.837987685576081276e-03 4.070148169994354248e-01 -1.332943886518478394e-01 1.395168006420135498e-01 -6.910794228315353394e-02 -1.886565685272216797e-01 2.260388433933258057e-01 1.712197810411453247e-01 1.419219374656677246e-01 1.501511782407760620e-01 1.053815409541130066e-01 -2.086968719959259033e-01 2.117416076362133026e-02 -1.329760160297155380e-02 1.497340854257345200e-02 3.795111924409866333e-02 -1.370729207992553711e-01 1.723996847867965698e-01
-5.235721543431282043e-02 -5.225584376603364944e-03 -1.162092015147209167e-01 -4.163792356848716736e-02 -8.734554052352905273e-02 9.717680513858795166e-02 -3.884082734584808350e-01 -6.945125758647918701e-02 -2.338899970054626465e-01 -3.119424916803836823e-02 -1.456844992935657501e-02 8.361368440091609955e-03 3.272964954376220703e-01 1.426561921834945679e-01 -2.082587629556655884e-01 3.766047060489654541e-01 1.059870980679988861e-02 -5.851035192608833313e-02 5.935836583375930786e-02 -2.073437869548797607e-01 1.612592339515686035e-01 4.477968439459800720e-02 1.689615398645401001e-01 -2.022806555032730103e-02 4.237887859344482422e-01 -1.657389253377914429e-01 -2.332838624715805054e-01 2.181862592697143555e-01 -1.059535797685384750e-02 7.863464951515197754e-02 -1.348350346088409424e-01 -3.618059912696480751e-03
3.811406344175338745e-02 -9.045122563838958740e-02 -1.781015992164611816e-01 -1.795558817684650421e-02 -3.948157429695129395e-01 1.444182544946670532e-01 -1.501901149749755859e-01 -4.931372404098510742e-02 -1.350783854722976685e-01 -1.775568723678588867e-01 -4.413250461220741272e-02 -1.698635220527648926e-01 5.912725627422332764e-02 -3.557143211364746094e-01 -4.616292193531990051e-02 -1.684528030455112457e-02 -2.020876258611679077e-01 -1.547637283802032471e-01 -6.891930475831031799e-03 -3.792098164558410645e-01 5.727414041757583618e-02 -1.268207132816314697e-01 -1.730284988880157471e-01 1.316494029015302658e-02 -4.963057860732078552e-02 -1.434815526008605957e-01 -1.358738541603088379e-01 -4.802676662802696228e-02 3.737403154373168945e-01 2.680711448192596436e-01 -5.288602784276008606e-02 1.652474850416183472e-01
-2.439688146114349365e-01 -1.971640288829803467e-01 1.764449179172515869e-01 3.283976390957832336e-02 -2.336877956986427307e-02 -8.415663614869117737e-03 -1.225445643067359924e-01 3.233847394585609436e-02 -2.208753079175949097e-01 -4.701003432273864746e-02 3.864837586879730225e-01 -1.224943622946739197e-01 -4.507396742701530457e-02 3.284011036157608032e-02 -3.498943448066711426e-01 8.262655884027481079e-02 -2.755779325962066650e-01 1.758694648742675781e-01 9.232427179813385010e-02 -6.524263322353363037e-02 1.280426234006881714e-01 2.781826257705688477e-01 -1.040427908301353455e-01 1.267331093549728394e-01 1.619335711002349854e-01 -8.273017406463623047e-02 -3.062865138053894043e-01 2.524253167212009430e-02 1.669987589120864868e-01 1.304672807455062866e-01 -2.287047356367111206e-01 -1.998226046562194824e-01
-2.002213586820289493e-04 -1.217342726886272430e-02 4.272323846817016602e-02 5.761726573109626770e-02 -2.712566554546356201e-01 4.819591715931892395e-02 7.229194790124893188e-02 -2.706985473632812500e-01 3.496036306023597717e-02 8.050645887851715088e-02 4.178689122200012207e-01 -2.171745002269744873e-01 9.115471690893173218e-02 -1.926949769258499146e-01 -2.495246529579162598e-01 1.616218686103820801e-02 1.566404104232788086e-01 2.343577891588211060e-01 -4.336986318230628967e-02 5.778759717941284180e-03 -2.094366960227489471e-02 1.694341748952865601e-01 -8.689631521701812744e-02 2.713645994663238525e-01 8.573357760906219482e-02 -1.181363761425018311e-01 -2.110370248556137085e-01 -1.209605932235717773e-01 -1.231986060738563538e-01 3.994174301624298096e-01 2.109501659870147705e-01 1.070315390825271606e-01
4.860306903719902039e-02 -1.179523766040802002e-01 2.038576826453208923e-02 1.404199749231338501e-01 -3.615174815058708191e-02 6.526283919811248779e-02 -1.116072386503219604e-01 5.163966864347457886e-02 -2.138408571481704712e-01 7.759091258049011230e-02 1.963166445493698120e-01 1.114145517349243164e-01 -6.255374103784561157e-02 -2.455225139856338501e-01 -6.349343061447143555e-01 5.044281482696533203e-02 -2.328256815671920776e-01 1.628604717552661896e-02 1.765107549726963043e-02 1.404954493045806885e-01 1.842005737125873566e-02 -2.070111781358718872e-02 2.158881872892379761e-01 2.157663851976394653e-01 1.895319521427154541e-01 -1.145391538739204407e-01 -1.766572445631027222e-01 7.464010268449783325e-02 2.831299230456352234e-02 3.380163609981536865e-01 9.514234028756618500e-03 -2.997793443500995636e-02
-1.729360520839691162e-01 -1.245036348700523376e-01 -4.110864698886871338e-01 2.156284749507904053e-01 -3.251984119415283203e-01 6.572045385837554932e-02 9.202594310045242310e-02 5.907232686877250671e-02 -2.050715498626232147e-02 1.967641059309244156e-03 9.379775822162628174e-02 -2.421032339334487915e-01 1.190375685691833496e-01 -2.814324498176574707e-01 -9.014645963907241821e-02 -3.343057818710803986e-03 -2.926456034183502197e-01 3.123915940523147583e-02 1.675473898649215698e-01 -2.556843757629394531e-01 -1.885245181620121002e-02 -2.379287332296371460e-01 3.826522082090377808e-02 1.965571641921997070e-01 6.594143807888031006e-02 6.722254212945699692e-03 -2.093772143125534058e-01 -5.572090670466423035e-02 2.755577862262725830e-01 1.515552103519439697e-01 3.718090057373046875e-02 1.377519518136978149e-01
5.796406418085098267e-02 -1.127147334045730531e-04 -2.399150980636477470e-03 -1.929878145456314087e-01 -3.512451946735382080e-01 2.692621946334838867e-01 -1.238734275102615356e-01 -1.390959173440933228e-01 7.401233166456222534e-02 2.417615652084350586e-01 -3.787611424922943115e-02 -2.640779316425323486e-01 2.346378266811370850e-01 -1.048195585608482361e-01 -8.097884058952331543e-02 2.513102255761623383e-02 -2.141451090574264526e-01 -1.252341121435165405e-01 -1.870700418949127197e-01 -1.234070211648941040e-01 -3.636693954467773438e-01 -2.391589432954788208e-01 1.477113366127014160e-02 1.336868256330490112e-01 -1.142572760581970215e-01 -1.506145149469375610e-01 -6.362079828977584839e-02 -3.168591111898422241e-02 7.406788319349288940e-02 2.821873128414154053e-01 -2.494599372148513794e-01 -1.142241656780242920e-01
-2.139503508806228638e-01 8.900265395641326904e-02 -1.848464310169219971e-01 -2.600718736648559570e-01 -8.631987869739532471e-02 -1.925367861986160278e-01 -2.779989242553710938e-01 1.781365834176540375e-02 -8.426608145236968994e-02 5.816274508833885193e-02 9.766602516174316406e-02 -1.587161570787429810e-01 7.982138544321060181e-02 2.438213862478733063e-02 -1.156269982457160950e-01 2.780289649963378906e-01 1.237080544233322144e-01 -8.438193239271640778e-03 -3.410182893276214600e-01 -1.845911890268325806e-01 1.111898645758628845e-01 1.060410737991333008e-01 3.355920910835266113e-01 1.288952380418777466e-01 3.282267153263092041e-01 -1.275750696659088135e-01 -1.423698067665100098e-01 6.811339408159255981e-02 1.955536603927612305e-01 2.088818401098251343e-01 -7.258471846580505371e-02 -1.577426046133041382e-01
7.890173792839050293e-02 3.485965728759765625e-02 -1.778355836868286133e-01 2.846878468990325928e-01 -2.972114384174346924e-01 -1.240792572498321533e-01 -1.238634139299392700e-01 -3.185340389609336853e-02 -7.748202234506607056e-02 -7.335354387760162354e-02 -1.418635100126266479e-01 -3.805039823055267334e-01 -2.570490539073944092e-01 -1.505573987960815430e-01 -8.879014849662780762e-02 7.067596167325973511e-02 -3.727544844150543213e-01 4.731409624218940735e-02 -6.727191060781478882e-02 -2.835060060024261475e-01 1.908281445503234863e-02 -1.476625949144363403e-01 1.277641654014587402e-01 1.330892741680145264e-01 2.719101607799530029e-01 4.905935004353523254e-02 -5.688999593257904053e-02 2.924961596727371216e-02 -2.204168029129505157e-02 2.516392171382904053e-01 9.943116456270217896e-02 -2.132302671670913696e-01
1.739172786474227905e-01 -7.176617532968521118e-02 -1.654023975133895874e-01 3.462395668029785156e-01 -3.673120439052581787e-01 -7.845861464738845825e-02 1.429605633020401001e-01 -1.819905191659927368e-01 3.042080067098140717e-02 -1.086010634899139404e-01 2.574864327907562256e-01 -1.386767160147428513e-02 -1.372900009155273438e-01 -2.388267517089843750e-01 -3.040571510791778564e-01 -5.121197551488876343e-02 2.709259390830993652e-01 -8.097614347934722900e-02 -6.168963760137557983e-02 -2.370393127202987671e-01 2.797008119523525238e-02 -8.649839460849761963e-02 2.914655767381191254e-02 2.718291580677032471e-01 2.343220263719558716e-01 -2.102615833282470703e-01 -4.617090523242950439e-02 2.242910675704479218e-03 7.448459416627883911e-02 1.368647515773773193e-01 -1.485478729009628296e-01 4.475691169500350952e-02
-2.193584851920604706e-02 -6.544056232087314129e-04 -5.840159021317958832e-03 1.954729706048965454e-01 -1.381040513515472412e-01 2.111754566431045532e-01 -1.643422693014144897e-01 -5.928714759647846222e-03 -2.915261387825012207e-01 2.703433036804199219e-01 -7.993500679731369019e-02 -2.255603820085525513e-01 -9.008514136075973511e-02 -1.530432254076004028e-01 8.212445676326751709e-02 3.582008481025695801e-01 -8.999558538198471069e-02 1.718600690364837646e-01 1.181191653013229370e-01 -1.762797236442565918e-01 1.219645291566848755e-01 -2.312648445367813110e-01 1.783521622419357300e-01 3.840998113155364990e-01 1.499008983373641968e-01 1.443736851215362549e-01 -1.054294928908348083e-01 1.828733459115028381e-02 1.999894827604293823e-01 2.133205533027648926e-01 -7.282198220491409302e-02 -1.127048358321189880e-01
1.137248948216438293e-01 1.388114243745803833e-01 -4.168542325496673584e-01 1.969304382801055908e-01 -9.302354417741298676e-03 -8.623725175857543945e-02 -1.522253900766372681e-01 -1.062120273709297180e-01 -1.929768770933151245e-01 -8.411831408739089966e-02 2.233096957206726074e-01 8.848789334297180176e-02 1.268737018108367920e-01 -3.025560081005096436e-01 -9.285866469144821167e-02 3.006297051906585693e-01 -2.212143540382385254e-01 -8.129943907260894775e-02 2.614977955818176270e-01 -3.414441365748643875e-03 -1.965730786323547363e-01 -9.392642974853515625e-02 1.028552055358886719e-01 2.725792229175567627e-01 8.625442534685134888e-02 -7.441791892051696777e-02 -2.836776673793792725e-01 -1.796944141387939453e-01 1.108933985233306885e-01 9.701111912727355957e-02 -2.179718762636184692e-02 -2.041004411876201630e-02
1.681502461433410645e-01 -1.518755704164505005e-01 -4.721947479993104935e-03 2.482655197381973267e-01 -3.231900930404663086e-02 8.461005240678787231e-02 -1.542173624038696289e-01 -7.901644706726074219e-02 -1.914803534746170044e-01 7.153059542179107666e-02 1.518519818782806396e-01 -3.414063453674316406e-01 -1.507923901081085205e-01 8.752334117889404297e-02 -3.008281067013740540e-02 1.196285784244537354e-01 -4.241653084754943848e-01 -1.514158695936203003e-01 -9.803737699985504150e-02 -1.989599019289016724e-01 -5.516525357961654663e-03 -3.673338145017623901e-02 8.878882229328155518e-02 1.066814139485359192e-01 1.664777994155883789e-01 2.863295078277587891e-01 -9.185179322957992554e-02 2.771220505237579346e-01 7.291374355554580688e-02 3.227752745151519775e-01 7.251098752021789551e-02 -1.984527558088302612e-01
7.058044523000717163e-02 -8.872180432081222534e-02 -1.095025390386581421e-01 -2.603219449520111084e-01 -3.666006624698638916e-01 3.931226953864097595e-02 5.582905374467372894e-03 -2.335530705749988556e-02 2.379226684570312500e-02 3.068190217018127441e-01 2.812155485153198242e-01 -3.545405864715576172e-01 6.058363243937492371e-03 -1.916017979383468628e-01 -2.523298561573028564e-01 -1.087171882390975952e-01 -1.381341367959976196e-01 1.121186371892690659e-02 -6.942890584468841553e-02 -1.673419177532196045e-01 -5.074290931224822998e-02 1.604922860860824585e-01 3.475198149681091309e-02 2.000458985567092896e-01 5.910493060946464539e-02 2.827671468257904053e-01 -1.679936498403549194e-01 4.011478275060653687e-02 1.080555841326713562e-01 -2.703901827335357666e-01 -1.986917257308959961e-01 3.357224864885210991e-03
-7.825586944818496704e-02 1.153745222836732864e-02 9.580652415752410889e-02 3.032066822052001953e-01 -3.126051425933837891e-01 1.302593350410461426e-01 -2.715765498578548431e-02 2.284791320562362671e-02 -7.492908090353012085e-02 6.008056551218032837e-02 1.878188103437423706e-01 8.520516008138656616e-02 1.758875250816345215e-01 -1.523188501596450806e-01 -2.032578438520431519e-01 9.008914977312088013e-02 -3.097686916589736938e-02 -1.873530447483062744e-01 5.980757251381874084e-02 -4.085977077484130859e-01 8.182714879512786865e-02 1.495000869035720825e-01 2.251704223453998566e-03 1.480394415557384491e-02 1.145874187350273132e-01 1.253596246242523193e-01 -1.801257878541946411e-01 -1.665982156991958618e-01 5.466253310441970825e-02 5.001500248908996582e-01 -1.856907308101654053e-01 -9.396307915449142456e-02
2.667367160320281982e-01 -1.181277111172676086e-01 1.898289620876312256e-01 -7.225555181503295898e-02 -2.336759120225906372e-01 -4.174731671810150146e-02 2.855723500251770020e-01 -2.635721862316131592e-01 -9.229487180709838867e-02 2.285112999379634857e-02 2.314088642597198486e-01 8.169639855623245239e-02 1.619156002998352051e-01 -2.962179780006408691e-01 -3.613437712192535400e-01 2.003632783889770508e-01 -4.151736944913864136e-02 4.768060147762298584e-02 1.121338270604610443e-02 -2.867400348186492920e-01 -1.265585273504257202e-01 1.501825749874114990e-01 -3.394316881895065308e-02 1.762949675321578979e-01 1.969760954380035400e-01 -8.964786678552627563e-02 -1.481818407773971558e-01 6.285501271486282349e-02 -1.398328691720962524e-01 1.835497915744781494e-01 -1.308478564023971558e-01 1.098841577768325806e-01
-1.986272335052490234e-01 -8.263938128948211670e-02 2.843383885920047760e-02 -1.316057592630386353e-01 -2.843514829874038696e-02 -7.148373126983642578e-02 -5.906791239976882935e-02 -2.075243182480335236e-02 -7.137322425842285156e-02 2.228969335556030273e-01 1.201652064919471741e-01 -3.713720664381980896e-02 1.262861788272857666e-01 -1.860045343637466431e-01 -5.576084852218627930e-01 1.187549903988838196e-02 -7.002744358032941818e-03 9.525193274021148682e-02 -2.307071834802627563e-01 9.037874639034271240e-02 2.104607224464416504e-02 6.532661616802215576e-02 1.513144820928573608e-01 2.655095979571342468e-02 3.173743188381195068e-01 -5.531316995620727539e-02 -3.151815831661224365e-01 1.194604709744453430e-01 1.537587046623229980e-01 2.506199479103088379e-01 -3.013966083526611328e-01 -5.015495698899030685e-03
-1.182043328881263733e-01 6.471346318721771240e-02 -1.475945264101028442e-01 1.799663305282592773e-01 -1.832146942615509033e-01 1.914720982313156128e-01 -1.177629455924034119e-02 1.518225949257612228e-02 -8.149573951959609985e-02 1.435424536466598511e-01 1.044966802000999451e-01 -1.937190741300582886e-01 -2.371362298727035522e-01 3.849652409553527832e-02 -3.008371591567993164e-01 8.331198245286941528e-02 -7.222723960876464844e-02 2.159909456968307495e-01 4.706206265836954117e-03 -1.155384723097085953e-02 -9.424725547432899475e-03 2.248167097568511963e-01 -2.387738786637783051e-02 7.136753946542739868e-02 -6.394679192453622818e-03 -4.415053427219390869e-01 -4.406841695308685303e-01 -1.648188382387161255e-01 -9.512435644865036011e-02 2.235222011804580688e-01 -1.303530186414718628e-01 1.598741412162780762e-01
2.122016251087188721e-02 1.417691819369792938e-02 7.892332226037979126e-02 2.016544640064239502e-01 -4.015574455261230469e-01 1.699240058660507202e-01 1.333552598953247070e-01 -2.988554835319519043e-01 -8.930551260709762573e-02 -6.504079699516296387e-02 8.675266057252883911e-02 -6.098107993602752686e-02 1.088665872812271118e-01 -8.254721760749816895e-02 -2.068583369255065918e-01 2.749861180782318115e-01 2.685764804482460022e-02 1.658945232629776001e-01 -1.368812918663024902e-01 -3.407518565654754639e-01 -3.227857351303100586e-01 1.132471263408660889e-01 4.611776769161224365e-02 -2.068778872489929199e-02 2.389037758111953735e-01 1.256950944662094116e-01 -1.368875205516815186e-01 3.798050060868263245e-02 1.719710677862167358e-01 -8.966925740242004395e-02 -1.522922813892364502e-01 -2.412193864583969116e-01
7.021743804216384888e-02 -1.869073510169982910e-01 -1.005034148693084717e-02 -2.668023109436035156e-02 -4.531878232955932617e-02 4.823418334126472473e-02 -4.382620006799697876e-02 -5.173290371894836426e-01 -5.510626360774040222e-03 -9.081295877695083618e-02 1.370271295309066772e-01 -1.434905081987380981e-01 2.223939150571823120e-01 7.964504882693290710e-03 -1.115375459194183350e-01 2.259036153554916382e-01 -1.092493385076522827e-01 2.493554959073662758e-03 -1.403650194406509399e-01 -2.073935866355895996e-01 -2.670509219169616699e-01 3.278122544288635254e-01 -7.377991825342178345e-02 8.142075687646865845e-02 2.245142608880996704e-01 1.522038429975509644e-01 -2.984569370746612549e-01 -8.464876562356948853e-02 -2.337707765400409698e-02 9.847003221511840820e-02 -6.358037143945693970e-02 2.741297781467437744e-01
1.365136802196502686e-01 -1.042260453104972839e-01 -2.454923689365386963e-01 1.278234571218490601e-01 -3.880897164344787598e-01 1.343557536602020264e-01 5.838177353143692017e-02 -4.982499778270721436e-02 -4.171147570013999939e-02 2.998359873890876770e-02 1.894310303032398224e-02 -2.770636677742004395e-01 1.284342408180236816e-01 6.425579637289047241e-02 -2.718191966414451599e-02 1.155965402722358704e-01 -1.475138366222381592e-01 2.214605659246444702e-01 -1.140260770916938782e-01 -1.039476841688156128e-01 -2.332007288932800293e-01 -8.874275535345077515e-02 1.378306895494461060e-01 3.934961557388305664e-02 3.364689350128173828e-01 7.066270709037780762e-02 1.962925493717193604e-02 1.147436797618865967e-01 4.980343580245971680e-01 2.086332887411117554e-01 -5.317199602723121643e-02 3.587359189987182617e-02
1.330811381340026855e-01 -1.014668866991996765e-01 -1.889461837708950043e-02 1.273259520530700684e-01 -1.208602860569953918e-01 -1.509485542774200439e-01 9.933058172464370728e-02 -9.919241815805435181e-02 -3.260159119963645935e-02 1.193074360489845276e-01 4.180340468883514404e-01 -2.832721471786499023e-01 -2.191954702138900757e-01 1.052994579076766968e-01 -9.363137930631637573e-02 4.693915322422981262e-02 -7.089228183031082153e-02 -4.248969256877899170e-02 -1.818313449621200562e-01 -1.232632435858249664e-02 2.408727705478668213e-01 4.079863131046295166e-01 7.663729041814804077e-02 1.333923935890197754e-01 1.540628224611282349e-01 -7.024220377206802368e-02 -3.062329590320587158e-01 -6.469351053237915039e-02 1.334132701158523560e-01 3.445306420326232910e-01 -1.911361934617161751e-03 8.128283917903900146e-02
3.524093329906463623e-02 -1.255681067705154419e-01 2.528271675109863281e-01 -9.915206581354141235e-02 -2.191904038190841675e-01 -2.323901653289794922e-02 9.122075885534286499e-02 -1.499493420124053955e-01 -1.931759417057037354e-01 -2.457209490239620209e-02 1.379667222499847412e-01 -4.345886111259460449e-01 1.024421751499176025e-01 -3.188145160675048828e-01 -1.052635833621025085e-01 -4.428780451416969299e-02 -2.039264142513275146e-02 -5.230763554573059082e-02 -6.080149859189987183e-02 -1.077902838587760925e-01 -3.316695690155029297e-01 2.364627569913864136e-01 -2.225261479616165161e-01 3.694676607847213745e-02 1.018721461296081543e-01 7.069590687751770020e-02 -3.105154037475585938e-01 -3.589425981044769287e-02 3.261698782444000244e-01 5.776636302471160889e-02 -2.592232637107372284e-02 9.805732406675815582e-03
2.651434838771820068e-01 1.021368801593780518e-01 -1.240130215883255005e-01 1.769183129072189331e-01 -1.621352434158325195e-01 1.394719034433364868e-01 -2.932241559028625488e-01 7.903297990560531616e-02 4.332758858799934387e-02 3.037669658660888672e-01 6.292644888162612915e-02 -1.569767594337463379e-01 -2.606356143951416016e-01 5.117729678750038147e-02 -1.620384901762008667e-01 1.719122678041458130e-01 -1.321063637733459473e-01 1.099805384874343872e-01 7.064837962388992310e-02 -3.049575984477996826e-01 -3.397896587848663330e-01 -4.328008741140365601e-02 1.558119356632232666e-01 -1.720041036605834961e-03 1.383511424064636230e-01 -7.879726588726043701e-02 -2.405762374401092529e-01 -1.432854831218719482e-01 2.875935733318328857e-01 3.966388851404190063e-02 -1.023239269852638245e-01 1.335939615964889526e-01
-3.360879141837358475e-03 8.902360498905181885e-02 -2.240481078624725342e-01 -1.146865114569664001e-01 -1.797667443752288818e-01 2.308228164911270142e-01 1.511527225375175476e-03 -2.010889798402786255e-01 -2.865654230117797852e-01 -2.680864185094833374e-02 1.801152527332305908e-01 -1.060652136802673340e-01 -6.069924682378768921e-03 -1.941791921854019165e-01 -4.589020907878875732e-01 2.095744609832763672e-01 8.768943697214126587e-02 8.342055231332778931e-02 7.466714829206466675e-02 1.553200557827949524e-02 1.819522827863693237e-01 4.756059870123863220e-02 1.417277380824089050e-02 3.549351394176483154e-01 2.202380299568176270e-01 1.427289331331849098e-03 1.226628571748733521e-01 -2.288181930780410767e-01 3.211392462253570557e-02 2.817208766937255859e-01 7.450941205024719238e-02 4.480205941945314407e-03
1.021930668503046036e-02 -2.001354098320007324e-01 1.332685723900794983e-02 1.364008933305740356e-01 -3.746520578861236572e-01 -1.729815639555454254e-02 -2.254268527030944824e-02 1.014708802103996277e-01 -2.307184189558029175e-01 -4.075686261057853699e-02 2.365009933710098267e-01 -3.422639565542340279e-03 8.404264599084854126e-02 -1.240202924236655235e-03 -2.181948572397232056e-01 1.187941059470176697e-01 -1.211504936218261719e-01 -3.378977179527282715e-01 -1.557593047618865967e-01 -2.395961433649063110e-01 -1.776114106178283691e-02 -1.253104954957962036e-01 1.568697243928909302e-01 2.457475811243057251e-01 1.797761023044586182e-01 5.860088020563125610e-02 -3.201176822185516357e-01 -1.734772771596908569e-01 -9.374426305294036865e-02 2.659919857978820801e-01 -2.209477871656417847e-01 -4.183046519756317139e-02
2.449308633804321289e-01 -4.600150883197784424e-02 1.831854730844497681e-01 1.500619798898696899e-01 -5.106084942817687988e-01 2.172630131244659424e-01 4.563023522496223450e-02 -1.631140410900115967e-01 -2.351683527231216431e-01 7.016921043395996094e-02 3.035811185836791992e-01 -1.554817557334899902e-01 1.124006807804107666e-01 1.006818637251853943e-01 -4.614878445863723755e-02 -6.221797317266464233e-02 -1.566154360771179199e-01 -5.434999987483024597e-02 2.316865883767604828e-02 -1.111814402975142002e-03 -2.232168614864349365e-01 2.534666359424591064e-01 2.276756912469863892e-01 6.247475743293762207e-02 2.047010362148284912e-01 -1.302396804094314575e-01 -1.475442647933959961e-01 -4.139376804232597351e-02 -3.899433836340904236e-02 7.881027460098266602e-02 -1.027970761060714722e-01 2.034499943256378174e-01
2.695049345493316650e-01 7.458872348070144653e-02 -2.078739702701568604e-01 5.523843690752983093e-03 -3.335185050964355469e-01 1.555736958980560303e-01 -3.338991999626159668e-01 -5.354899540543556213e-02 -1.349850594997406006e-01 8.346736431121826172e-02 2.466180026531219482e-01 -4.964006319642066956e-02 2.482460588216781616e-01 -1.932364702224731445e-01 -2.746022641658782959e-01 2.782976031303405762e-01 -1.070314552634954453e-02 -9.422327578067779541e-02 1.601211279630661011e-01 4.989042878150939941e-02 6.947076320648193359e-02 -1.563429599627852440e-03 1.989647150039672852e-01 4.251061379909515381e-02 1.379477083683013916e-01 -3.296307623386383057e-01 -1.973874568939208984e-01 -1.343263387680053711e-01 8.084972947835922241e-02 -2.168955840170383453e-02 8.748000115156173706e-02 -7.601729035377502441e-02
1.865637302398681641e-01 2.999050728976726532e-02 3.385243192315101624e-02 4.044853150844573975e-02 -3.677730858325958252e-01 -1.017772257328033447e-01 2.322775274515151978e-01 -6.159128155559301376e-03 -5.819790065288543701e-02 -1.540114134550094604e-01 2.084482014179229736e-01 -3.092345893383026123e-01 -4.205109551548957825e-02 -9.460054337978363037e-03 -2.281049489974975586e-01 7.363391667604446411e-02 1.173879485577344894e-03 9.446934610605239868e-02 2.052826434373855591e-02 -2.862915992736816406e-01 -4.993865638971328735e-02 1.163750886917114258e-01 1.347586810588836670e-01 -5.066199228167533875e-03 1.459262818098068237e-01 -1.484360895119607449e-03 -7.891237735748291016e-02 1.350472122430801392e-01 -1.760624945163726807e-01 5.630231499671936035e-01 -8.817008882761001587e-02 9.669551253318786621e-02
3.621564209461212158e-01 -1.626270562410354614e-01 -2.168233096599578857e-01 1.489213556051254272e-01 -9.881050139665603638e-02 -1.332382112741470337e-01 1.674271002411842346e-02 -1.995061933994293213e-01 -6.788721680641174316e-02 1.927445381879806519e-01 6.509571336209774017e-03 -1.994995921850204468e-01 4.080395027995109558e-02 -1.452469527721405029e-01 -3.831323087215423584e-01 -1.038709748536348343e-02 -1.201924234628677368e-01 1.781112402677536011e-01 -1.333600878715515137e-01 -1.569694280624389648e-01 1.889487951993942261e-01 3.717718720436096191e-01 1.841122955083847046e-01 -1.026242319494485855e-02 3.352642059326171875e-02 -2.609395384788513184e-01 -1.286600530147552490e-02 -5.817623808979988098e-02 -5.821072682738304138e-02 -7.599611300975084305e-03 -2.222198247909545898e-01 1.795570999383926392e-01
3.114729225635528564e-01 -8.987710624933242798e-02 -1.770378649234771729e-01 1.172097697854042053e-01 -1.344489306211471558e-01 -2.733266539871692657e-02 3.247249722480773926e-01 5.579758808016777039e-02 -3.654713928699493408e-02 -5.050911568105220795e-03 2.428204566240310669e-01 4.768358170986175537e-02 -6.437724456191062927e-03 -1.148447692394256592e-01 -2.647257149219512939e-01 5.763657763600349426e-02 -3.085911870002746582e-01 6.350906938314437866e-02 -2.744233012199401855e-01 -2.632014751434326172e-01 -2.263927310705184937e-01 2.660654485225677490e-01 2.168888598680496216e-01 6.588324904441833496e-02 5.324264615774154663e-02 -1.365631818771362305e-01 1.884925737977027893e-02 -6.519395112991333008e-02 -1.789269149303436279e-01 2.154735475778579712e-01 -1.869161128997802734e-01 1.283424496650695801e-01
-1.159454137086868286e-02 -4.016208648681640625e-02 -1.984957456588745117e-01 1.297751665115356445e-01 -3.783794343471527100e-01 9.671706706285476685e-03 -9.571632370352745056e-03 -2.212612703442573547e-02 -1.507001966238021851e-01 -8.228614181280136108e-02 -6.816373020410537720e-02 -1.631359606981277466e-01 4.539205133914947510e-02 -1.979731768369674683e-01 -1.204240787774324417e-02 1.639339886605739594e-02 -3.774745762348175049e-01 1.601075083017349243e-01 -1.184385735541582108e-02 -2.730690836906433105e-01 -3.728444501757621765e-02 -1.788517534732818604e-01 -2.757387608289718628e-02 1.471536159515380859e-01 3.787460923194885254e-01 -5.426947027444839478e-02 -1.694945544004440308e-01 1.132688224315643311e-01 4.405053257942199707e-01 1.063982024788856506e-01 2.452559769153594971e-02 -5.671118572354316711e-02
-3.740156292915344238e-01 1.930934377014636993e-02 -3.022080063819885254e-01 2.657787799835205078e-01 -3.636750876903533936e-01 1.654191166162490845e-01 1.764834076166152954e-01 -2.461262047290802002e-01 -1.150328516960144043e-01 1.089303866028785706e-01 3.271320089697837830e-02 -2.002296298742294312e-01 -1.363597512245178223e-01 3.381982073187828064e-02 5.707527324557304382e-02 2.391103506088256836e-01 -1.598094552755355835e-01 3.191392496228218079e-02 8.198508620262145996e-02 -9.405015408992767334e-02 1.111597120761871338e-01 -9.365222603082656860e-02 -2.766770543530583382e-03 2.113660424947738647e-01 1.234111264348030090e-01 -7.457958906888961792e-02 -1.182795017957687378e-01 1.846034973859786987e-01 2.895288467407226562e-01 1.838803589344024658e-01 -1.032252144068479538e-02 7.384317368268966675e-02
2.794577777385711670e-01 -2.824419140815734863e-01 -1.428819745779037476e-01 -2.982412651181221008e-02 -1.285200566053390503e-01 -1.468421071767807007e-01 -1.263087540864944458e-01 -4.321811497211456299e-01 1.046446338295936584e-02 -4.014310240745544434e-02 5.637280177325010300e-03 -2.180117368698120117e-01 1.357109285891056061e-02 -2.028612643480300903e-01 -2.614924013614654541e-01 -4.437965899705886841e-02 1.274335850030183792e-02 2.849152777343988419e-03 -6.813205033540725708e-02 -8.126164972782135010e-02 -2.065177410840988159e-01 1.047825999557971954e-02 -7.154395431280136108e-02 4.087558016180992126e-02 2.423458844423294067e-01 -6.014122813940048218e-02 -1.028237640857696533e-01 -4.137464612722396851e-02 3.612578380852937698e-03 1.901502162218093872e-01 -4.655454158782958984e-01 1.747679263353347778e-01
4.776594787836074829e-02 1.916229575872421265e-01 -2.212748825550079346e-01 1.789901405572891235e-02 -3.226595818996429443e-01 3.304250240325927734e-01 -7.317003607749938965e-02 -4.475278034806251526e-02 1.106961444020271301e-02 -3.310997411608695984e-02 1.427732110023498535e-01 -3.562211394309997559e-01 -5.343129113316535950e-02 -7.224995642900466919e-02 -3.773369789123535156e-01 2.450432628393173218e-01 7.167053967714309692e-02 -3.254733607172966003e-02 -2.469015717506408691e-01 -1.024447679519653320e-01 3.142955154180526733e-02 1.913734674453735352e-01 4.584771394729614258e-02 1.186132803559303284e-01 2.306152284145355225e-01 2.605109810829162598e-01 1.107665896415710449e-01 9.084026329219341278e-03 -1.371608525514602661e-01 1.343668103218078613e-01 3.604569006711244583e-03 1.742207705974578857e-01
5.570889264345169067e-02 -3.058668598532676697e-02 1.095015704631805420e-01 -5.617284774780273438e-02 -2.519592940807342529e-01 -1.547289043664932251e-01 6.867116689682006836e-02 -3.086603581905364990e-01 3.049518167972564697e-02 2.344037890434265137e-01 -1.032534465193748474e-01 -2.175503224134445190e-01 -2.223515510559082031e-01 -3.521865606307983398e-01 -1.540610492229461670e-01 6.243564561009407043e-02 -1.970387399196624756e-01 7.702233642339706421e-02 -2.215609997510910034e-01 -2.115516737103462219e-02 1.390507668256759644e-01 8.904525637626647949e-02 4.025623947381973267e-02 -1.975015699863433838e-01 2.772122025489807129e-01 -8.136380463838577271e-03 -3.266124129295349121e-01 -4.296277835965156555e-02 2.187727391719818115e-01 9.434735029935836792e-02 4.738529026508331299e-02 2.679602801799774170e-01
-7.619884610176086426e-02 -1.657842546701431274e-01 -1.481595784425735474e-01 2.462860345840454102e-01 -3.730611875653266907e-02 2.766799032688140869e-01 -7.320029288530349731e-02 -2.610080838203430176e-01 -2.422115206718444824e-01 -1.860206425189971924e-01 3.884913027286529541e-01 -1.479547936469316483e-02 -1.344672869890928268e-02 -4.043043404817581177e-02 -2.532619833946228027e-01 9.320854395627975464e-02 1.419832855463027954e-01 6.398300826549530029e-02 2.152021788060665131e-02 1.279449206776916981e-03 -1.935836300253868103e-02 1.598458588123321533e-01 -8.966259658336639404e-02 7.089009042829275131e-03 4.269721359014511108e-02 1.210838332772254944e-01 -3.153296113014221191e-01 1.999601908028125763e-02 3.061541616916656494e-01 2.700215280055999756e-01 -2.664560973644256592e-01 -3.039996512234210968e-02
4.544223099946975708e-02 -1.172442063689231873e-01 5.475609004497528076e-02 1.418495774269104004e-01 -4.027167856693267822e-01 1.671934733167290688e-03 2.769247069954872131e-02 1.157594379037618637e-02 3.020294569432735443e-02 -5.053880065679550171e-02 1.844779998064041138e-01 -1.735761016607284546e-02 1.190487444400787354e-01 -5.379572883248329163e-02 -1.922677159309387207e-01 -6.314649432897567749e-02 -2.419321984052658081e-01 -1.661013662815093994e-01 -1.929199397563934326e-01 -4.216684401035308838e-01 5.371208861470222473e-02 -2.328623980283737183e-01 6.587645411491394043e-02 2.417184710502624512e-01 5.135155096650123596e-02 -1.479944884777069092e-01 -2.848408818244934082e-01 -2.938844263553619385e-01 -2.280274629592895508e-01 1.395622938871383667e-01 -1.315624117851257324e-01 1.786074787378311157e-02
-2.218938805162906647e-02 -2.478908598423004150e-01 -2.414445281028747559e-01 1.137827187776565552e-01 -2.368290126323699951e-01 6.539727002382278442e-02 9.166707843542098999e-02 -1.000590249896049500e-01 -4.516248106956481934e-01 -1.008994430303573608e-01 1.685395687818527222e-01 -2.513415552675724030e-02 1.259079128503799438e-01 -3.242253884673118591e-02 8.915145695209503174e-02 -3.609455004334449768e-02 -1.436461359262466431e-01 1.534243226051330566e-01 -3.867537900805473328e-02 -1.331867575645446777e-01 -9.023006260395050049e-02 2.015227377414703369e-01 -1.298988908529281616e-01 -1.657416820526123047e-01 2.626612409949302673e-02 1.259240210056304932e-01 -1.706084012985229492e-01 1.655565388500690460e-02 3.164068758487701416e-01 4.060451686382293701e-01 -1.099977269768714905e-01 1.979400217533111572e-01
-4.788725450634956360e-02 -1.118158623576164246e-01 -2.542860507965087891e-01 -6.991180032491683960e-02 -4.110521078109741211e-01 9.689407795667648315e-02 -3.740632534027099609e-02 -1.529346257448196411e-01 6.717840675264596939e-03 1.761417370289564133e-03 1.757489144802093506e-01 -6.948012858629226685e-02 1.993690729141235352e-01 -5.498264729976654053e-02 -1.218650192022323608e-01 -1.417120844125747681e-01 -3.489341959357261658e-02 -8.114054054021835327e-02 -2.855704724788665771e-01 -2.412548959255218506e-01 1.950252503156661987e-01 4.036716222763061523e-01 -1.542590260505676270e-01 7.894223183393478394e-02 1.270422637462615967e-01 -3.340519666671752930e-01 -2.353493124246597290e-03 3.018980100750923157e-02 -5.126583389937877655e-03 2.479885220527648926e-01 1.730576753616333008e-01 1.888162828981876373e-02
3.913366422057151794e-02 -9.904267062665894628e-05 1.271803304553031921e-02 1.909027099609375000e-01 -2.397722750902175903e-01 4.770081490278244019e-02 4.373858496546745300e-02 1.801135092973709106e-01 -2.856086790561676025e-01 -1.293966472148895264e-01 2.552942931652069092e-01 -3.366186618804931641e-01 3.254696130752563477e-01 -6.778407096862792969e-02 -3.287596628069877625e-02 -4.860152304172515869e-02 -1.483699828386306763e-01 1.342626661062240601e-01 -4.572846740484237671e-02 -9.033733606338500977e-02 2.290207892656326294e-01 7.022393494844436646e-02 1.940262466669082642e-01 -2.189465910196304321e-01 1.163998171687126160e-01 -1.630962193012237549e-01 -2.596471905708312988e-01 1.339939087629318237e-01 -8.077341318130493164e-02 2.831409573554992676e-01 -1.425724923610687256e-01 2.262159734964370728e-01
-1.534019410610198975e-01 -2.225382328033447266e-01 1.332913637161254883e-01 9.094048291444778442e-02 -2.170590162277221680e-01 6.017302349209785461e-02 -4.307911917567253113e-02 7.132120430469512939e-02 -1.463512778282165527e-01 1.599522233009338379e-01 -1.132502555847167969e-01 -2.770083844661712646e-01 1.788116805255413055e-02 1.291083265095949173e-02 -1.658333390951156616e-01 4.782533347606658936e-01 -2.414588034152984619e-01 6.191343441605567932e-02 -1.258348971605300903e-01 -2.324716895818710327e-01 8.953379839658737183e-02 9.605173766613006592e-02 2.525965869426727295e-01 2.502558194100856781e-02 5.161251127719879150e-02 2.227703183889389038e-01 -7.567714899778366089e-02 2.237106859683990479e-01 1.428443342447280884e-01 2.519812583923339844e-01 6.896007061004638672e-02 -1.988684535026550293e-01
1.879301071166992188e-01 6.142218410968780518e-02 -2.577811181545257568e-01 -3.046348392963409424e-01 -3.577919676899909973e-02 2.876391410827636719e-01 -2.572501301765441895e-01 -2.264128625392913818e-01 -8.575212955474853516e-02 -1.537370979785919189e-01 8.162835240364074707e-02 -2.703841328620910645e-01 -1.941365562379360199e-02 -1.231958195567131042e-01 -2.830972373485565186e-01 -2.482770681381225586e-01 -5.741345509886741638e-02 -8.245226927101612091e-03 -1.019005179405212402e-01 -1.912131309509277344e-01 5.913966149091720581e-02 2.803635299205780029e-01 4.771953448653221130e-02 2.304110229015350342e-01 1.092473417520523071e-01 7.434214651584625244e-02 -2.145511060953140259e-01 1.173260062932968140e-01 3.938341140747070312e-02 2.445101588964462280e-01 5.163674056529998779e-02 -5.531966686248779297e-02
1.984292715787887573e-01 -1.859069168567657471e-01 -6.933626532554626465e-02 -2.024029009044170380e-02 -8.683161437511444092e-02 -1.824705749750137329e-01 2.130264043807983398e-01 -3.221624493598937988e-01 -2.828598916530609131e-01 -1.024457961320877075e-01 1.659043133258819580e-01 -6.083428859710693359e-02 1.684184744954109192e-02 -2.105175405740737915e-01 -3.459528982639312744e-01 1.427986472845077515e-01 -5.468861013650894165e-02 -1.110849156975746155e-01 -2.601126022636890411e-02 -1.375569701194763184e-01 -2.006222903728485107e-01 3.508825898170471191e-01 -3.591569140553474426e-02 1.452793478965759277e-01 1.946690976619720459e-01 -2.945377677679061890e-02 -1.787561178207397461e-01 -2.159685194492340088e-01 6.980793178081512451e-02 2.170808613300323486e-01 -1.812970340251922607e-01 3.896848857402801514e-02
6.137428339570760727e-03 1.274386495351791382e-01 -8.273380249738693237e-02 1.370559483766555786e-01 -1.090890392661094666e-01 7.074927538633346558e-02 -5.934989824891090393e-02 -3.449670970439910889e-01 -5.863827839493751526e-02 1.688818931579589844e-01 1.760947704315185547e-02 -1.770379692316055298e-01 -1.525209564715623856e-02 -2.658712565898895264e-01 -1.715414822101593018e-01 8.159840852022171021e-02 -1.259321868419647217e-01 -7.396542280912399292e-02 1.755521981976926327e-03 -2.637934982776641846e-01 -3.420909643173217773e-01 3.228637203574180603e-02 1.646249890327453613e-01 1.583633571863174438e-01 1.077831238508224487e-01 -3.753043115139007568e-01 -2.885662317276000977e-01 8.824563026428222656e-02 -1.394115537405014038e-01 -1.499388515949249268e-01 -3.184145390987396240e-01 -6.530295126140117645e-03
8.002834767103195190e-02 -1.235766708850860596e-01 2.402891963720321655e-02 -1.451719552278518677e-01 -1.397780179977416992e-01 1.677801311016082764e-01 -2.450185827910900116e-02 4.642943851649761200e-03 -2.542368769645690918e-01 1.909338086843490601e-01 -1.098138615489006042e-01 -2.429498434066772461e-01 1.832422763109207153e-01 -2.617184817790985107e-01 -1.485848724842071533e-01 1.877757906913757324e-01 -2.264792770147323608e-01 1.502896249294281006e-01 -2.497723847627639771e-01 -2.488588988780975342e-01 -2.095529586076736450e-01 -9.210886806249618530e-02 1.231310516595840454e-02 3.041640520095825195e-01 2.632919251918792725e-01 6.704345345497131348e-02 8.703274652361869812e-03 -1.180739179253578186e-01 2.535559237003326416e-01 1.914821378886699677e-02 -1.601951867341995239e-01 -2.352860122919082642e-01
8.187168091535568237e-02 9.402311593294143677e-02 -6.964723020792007446e-02 9.385216981172561646e-02 -5.865796655416488647e-02 -1.322324723005294800e-01 -9.777010232210159302e-02 -3.984157145023345947e-01 3.331137076020240784e-02 -8.078767359256744385e-02 3.321618437767028809e-01 -1.307529509067535400e-01 2.702376432716846466e-02 -1.244394406676292419e-01 -1.232351437211036682e-01 -1.014922559261322021e-01 4.761568829417228699e-02 8.366459049284458160e-03 -2.502802610397338867e-01 -3.718174099922180176e-01 -4.779366403818130493e-02 6.435614824295043945e-02 1.930761188268661499e-01 -5.595256015658378601e-02 1.305340677499771118e-01 -3.227680921554565430e-01 -3.356947898864746094e-01 3.148907721042633057e-01 -3.312881290912628174e-02 -4.370271041989326477e-02 -3.201471641659736633e-02 -1.328593343496322632e-01
2.574758529663085938e-01 1.722290217876434326e-01 -1.332941651344299316e-01 5.237017571926116943e-02 2.891766652464866638e-02 3.650213405489921570e-02 -3.675062060356140137e-01 3.317632526159286499e-02 -8.697888255119323730e-02 2.510890364646911621e-02 7.870455831289291382e-02 -2.442693710327148438e-01 1.649812906980514526e-01 1.771436035633087158e-01 -2.537527382373809814e-01 -1.504254434257745743e-02 -1.741618216037750244e-01 -9.169971942901611328e-02 1.745725572109222412e-01 -4.239963591098785400e-01 -2.229900956153869629e-01 -3.646143153309822083e-02 2.832675874233245850e-01 1.726354956626892090e-01 1.490811854600906372e-01 -1.110363900661468506e-01 -2.284429073333740234e-01 6.966377794742584229e-02 1.290890425443649292e-01 -2.037124335765838623e-02 -1.705344617366790771e-01 9.405936114490032196e-03
1.273714154958724976e-01 -6.432779133319854736e-02 -2.883294969797134399e-02 2.356527447700500488e-01 -3.312391042709350586e-01 2.160979211330413818e-01 5.251395329833030701e-02 -1.321333348751068115e-01 -2.686565220355987549e-01 7.991920411586761475e-02 5.166501924395561218e-02 -3.734560012817382812e-01 -2.981185680255293846e-03 -2.179191559553146362e-01 1.422655861824750900e-02 1.839711815118789673e-01 -2.409876883029937744e-01 2.150132805109024048e-01 -1.277345418930053711e-01 -2.540422081947326660e-01 -1.486889421939849854e-01 -1.737994551658630371e-01 -8.720227330923080444e-02 6.125923618674278259e-02 1.169651094824075699e-02 1.550471037626266479e-02 2.600021958351135254e-01 1.684784591197967529e-01 2.386797815561294556e-01 1.747874468564987183e-01 1.062271520495414734e-01 -1.989351212978363037e-02
3.024750947952270508e-01 -2.461508959531784058e-01 -8.510811626911163330e-02 1.573352329432964325e-02 -2.434988617897033691e-01 1.340757608413696289e-01 -1.777417585253715515e-02 -1.239363178610801697e-01 2.863678708672523499e-02 4.254283383488655090e-02 4.628589749336242676e-02 -3.316265642642974854e-01 -9.516879171133041382e-02 1.058228537440299988e-01 -2.839236855506896973e-01 -1.731542311608791351e-02 -1.289610862731933594e-01 2.037634551525115967e-01 -3.116080909967422485e-02 1.028159856796264648e-01 2.948199808597564697e-01 2.068694233894348145e-01 1.435777842998504639e-01 2.999157607555389404e-01 1.325144320726394653e-01 -5.344748497009277344e-03 -2.105152308940887451e-01 1.266638040542602539e-01 -2.484709955751895905e-02 3.655481636524200439e-01 -2.358982898294925690e-02 9.406401962041854858e-02
-9.718095511198043823e-02 3.701609373092651367e-02 -1.008609980344772339e-01 -1.727082729339599609e-01 -3.481180965900421143e-01 1.959758847951889038e-01 2.288469821214675903e-01 -2.503414154052734375e-01 9.424181282520294189e-02 3.452452123165130615e-01 8.281910419464111328e-02 -1.208576485514640808e-01 -1.187106966972351074e-01 -5.641855765134096146e-03 -1.873963028192520142e-01 -1.064687147736549377e-01 1.548746526241302490e-01 -7.186415791511535645e-02 -1.266030818223953247e-01 -2.225441783666610718e-01 -1.050322353839874268e-01 1.371437013149261475e-01 1.820393949747085571e-01 8.048088103532791138e-02 2.129807919263839722e-01 1.442564874887466431e-01 -1.741326004266738892e-01 -1.304722949862480164e-02 3.704579174518585205e-01 2.355941981077194214e-01 -1.698551326990127563e-02 1.028375998139381409e-01
1.705756634473800659e-01 -1.982986778020858765e-01 -8.013569563627243042e-02 -6.948490440845489502e-02 -1.933561712503433228e-01 -8.888157457113265991e-02 5.135661736130714417e-02 -1.039299443364143372e-01 -8.634513244032859802e-03 -1.001596078276634216e-01 1.493718177080154419e-01 -2.038254886865615845e-01 -2.017613649368286133e-01 -3.662608563899993896e-02 -4.322189986705780029e-01 8.217626065015792847e-02 -1.558338850736618042e-01 1.597080007195472717e-02 -2.275674939155578613e-01 -6.444837898015975952e-02 2.159633040428161621e-01 2.221739441156387329e-01 1.287205815315246582e-01 1.834444701671600342e-01 -1.149427667260169983e-01 1.243324652314186096e-01 -3.598940968513488770e-01 1.456806659698486328e-01 -5.052455514669418335e-02 3.707726299762725830e-01 -4.684465751051902771e-02 -6.073671579360961914e-02
-1.433529239147901535e-02 1.812026947736740112e-01 2.688257396221160889e-01 3.955665603280067444e-02 -3.505559265613555908e-01 6.138315424323081970e-02 5.258038267493247986e-02 -1.524541825056076050e-01 -4.307852387428283691e-01 -1.735237054526805878e-02 1.311885416507720947e-01 -3.019248843193054199e-01 1.218560710549354553e-01 -3.272984027862548828e-01 -1.485167592763900757e-01 3.333654627203941345e-02 -9.163683280348777771e-03 1.473537683486938477e-01 -5.678933486342430115e-02 -4.355713352560997009e-02 -2.596616446971893311e-01 4.962230473756790161e-02 6.128840893507003784e-02 7.284276187419891357e-02 1.338906288146972656e-01 1.707970649003982544e-01 -1.158846542239189148e-01 -2.392350286245346069e-01 4.328572750091552734e-02 1.825940907001495361e-01 -1.569843441247940063e-01 -1.326212435960769653e-01
2.467173188924789429e-01 -1.044705584645271301e-01 -3.373327553272247314e-01 -1.763422787189483643e-02 7.754562050104141235e-02 8.714667707681655884e-02 8.152081631124019623e-03 -8.360571414232254028e-02 -2.932070493698120117e-01 5.461069941520690918e-02 2.061369270086288452e-01 1.062824297696352005e-02 1.015779450535774231e-01 -1.542572677135467529e-01 -1.887558847665786743e-01 2.679158449172973633e-01 -2.270241230726242065e-01 -3.375516086816787720e-02 2.234241925179958344e-02 -4.039565101265907288e-02 1.034639962017536163e-02 -1.675777882337570190e-01 -3.177552297711372375e-02 -1.690724194049835205e-01 2.125156819820404053e-01 -3.020585775375366211e-01 -2.997175157070159912e-01 1.528923064470291138e-01 3.449323475360870361e-01 1.646998226642608643e-01 1.135046780109405518e-02 1.092319115996360779e-01
-6.133857741951942444e-02 9.951183199882507324e-02 -1.827362179756164551e-01 3.434973359107971191e-01 -7.816105335950851440e-02 8.317737281322479248e-02 -1.403493583202362061e-01 -1.768852770328521729e-01 -2.679016068577766418e-02 1.163745000958442688e-01 7.964816689491271973e-02 -5.291588902473449707e-01 4.045635461807250977e-02 8.492483943700790405e-02 -3.215564647689461708e-03 6.195927783846855164e-02 -2.474566102027893066e-01 -1.282455027103424072e-01 -1.653939187526702881e-01 -3.983247876167297363e-01 6.168140098452568054e-02 6.553090363740921021e-02 8.013989776372909546e-02 1.423905044794082642e-01 1.410381197929382324e-01 1.125432401895523071e-01 -1.772863417863845825e-02 -2.338912338018417358e-01 -3.784788772463798523e-02 8.381439000368118286e-02 4.174180328845977783e-02 -2.476966828107833862e-01
4.476780071854591370e-02 -3.158366307616233826e-02 -1.596806645393371582e-01 -2.070418149232864380e-01 -2.547156214714050293e-01 -1.816211789846420288e-01 -1.615945436060428619e-02 -4.011961519718170166e-01 -1.990905702114105225e-01 1.413782685995101929e-01 2.425211519002914429e-01 -2.414256185293197632e-01 4.921497404575347900e-02 -7.416814565658569336e-02 -1.442789435386657715e-01 -2.912450432777404785e-01 -7.994690537452697754e-02 -1.845883876085281372e-01 1.523911654949188232e-01 -3.063657581806182861e-01 1.216704770922660828e-01 1.729066967964172363e-01 2.585975918918848038e-03 -1.538142841309309006e-02 3.085500299930572510e-01 7.590211182832717896e-02 -1.316109448671340942e-01 4.314811527729034424e-02 1.601935327053070068e-01 -1.057186126708984375e-01 -6.795545667409896851e-02 -1.231368184089660645e-01
2.021884471178054810e-01 -4.561894014477729797e-02 -1.084445565938949585e-01 1.813366264104843140e-01 -4.932505264878273010e-02 -8.054133504629135132e-02 1.102661639451980591e-01 7.941268384456634521e-02 -1.475855857133865356e-01 -4.510626569390296936e-02 3.474835455417633057e-01 -1.054009422659873962e-01 -1.442191749811172485e-01 -5.935228243470191956e-02 -1.876657307147979736e-01 2.656165882945060730e-02 -1.112202405929565430e-01 1.506687998771667480e-01 -1.382188778370618820e-02 -3.700662776827812195e-02 2.448658049106597900e-01 4.422905743122100830e-01 -3.500541299581527710e-02 2.274511158466339111e-01 3.030554354190826416e-01 -2.350023686885833740e-01 -2.713920772075653076e-01 -1.233603358268737793e-01 9.093598276376724243e-02 2.663430869579315186e-01 -4.273927584290504456e-02 8.335860073566436768e-02
1.236816197633743286e-01 -4.603742435574531555e-02 -7.236821204423904419e-02 2.871168591082096100e-02 -3.539581894874572754e-01 3.087696433067321777e-01 2.941217124462127686e-01 -6.792864203453063965e-02 1.105385646224021912e-01 1.086777821183204651e-01 1.885302662849426270e-01 -1.791910678148269653e-01 -9.839441627264022827e-02 -1.847342848777770996e-01 -2.585071325302124023e-01 -1.476896256208419800e-01 2.232312783598899841e-02 4.451850801706314087e-02 2.232670225203037262e-02 -1.686626374721527100e-01 -2.493662387132644653e-01 -1.255738139152526855e-01 1.679319292306900024e-01 4.086976125836372375e-02 3.761778175830841064e-01 -2.261864952743053436e-02 1.687336526811122894e-02 -5.972865968942642212e-02 1.569096446037292480e-01 2.780294716358184814e-01 -8.369488269090652466e-02 -2.158631533384323120e-01
2.836421690881252289e-02 -2.359541952610015869e-01 -2.009417116641998291e-01 -3.287638127803802490e-01 -9.436040371656417847e-02 2.207255810499191284e-01 6.325477268546819687e-03 -3.239204585552215576e-01 -3.133591413497924805e-01 1.211872845888137817e-01 6.232159957289695740e-02 -7.798820734024047852e-02 4.261047020554542542e-02 -9.804311394691467285e-02 1.898574829101562500e-02 -1.469798292964696884e-02 2.393028326332569122e-02 1.975958645343780518e-01 -2.667279839515686035e-01 -3.704562485218048096e-01 -4.947789385914802551e-02 -5.970379803329706192e-03 1.990926116704940796e-01 -1.355354636907577515e-01 1.999195665121078491e-01 1.558939218521118164e-01 -6.701073795557022095e-02 -8.197995275259017944e-02 1.460229307413101196e-01 2.303097397089004517e-01 2.353308349847793579e-02 -1.967938691377639771e-01
-7.216957211494445801e-02 3.965432755649089813e-03 -1.447368562221527100e-01 6.849181652069091797e-02 -1.453654374927282333e-02 6.693671643733978271e-02 -1.237209066748619080e-01 -1.357268989086151123e-01 6.828185170888900757e-03 6.681451946496963501e-02 1.363297104835510254e-01 -3.904421925544738770e-01 -5.848608911037445068e-02 -6.338115781545639038e-02 6.519830785691738129e-03 -6.500756368041038513e-03 -4.486452639102935791e-01 -1.833462119102478027e-01 -1.080524772405624390e-01 -4.002422988414764404e-01 3.002242743968963623e-02 -9.913122281432151794e-03 5.519891157746315002e-02 2.486452907323837280e-01 1.448570936918258667e-01 2.361418157815933228e-01 -1.550567746162414551e-01 -9.590049833059310913e-02 -1.457662973552942276e-02 3.608284592628479004e-01 6.973560666665434837e-04 -1.860543936491012573e-01
-1.451144218444824219e-01 1.044739596545696259e-02 -8.284246921539306641e-02 1.356392204761505127e-01 -2.493000626564025879e-01 1.905415356159210205e-01 -4.927865043282508850e-02 -2.357426099479198456e-02 -1.489786207675933838e-01 -3.759790584444999695e-02 2.186295241117477417e-01 -2.741672098636627197e-01 -3.869924321770668030e-02 -2.723619341850280762e-01 -2.754360735416412354e-01 3.996315300464630127e-01 8.290057629346847534e-02 -1.123119890689849854e-01 -2.217619419097900391e-01 7.964393496513366699e-02 2.391048073768615723e-01 9.298538416624069214e-02 2.701327763497829437e-02 2.757499516010284424e-01 2.204234153032302856e-01 1.104163974523544312e-01 3.210828825831413269e-02 1.800025254487991333e-01 3.813406080007553101e-02 1.433316022157669067e-01 9.750891476869583130e-03 2.457861453294754028e-01
-4.498460143804550171e-02 9.782010316848754883e-02 -1.233280450105667114e-01 3.231004178524017334e-01 -2.279956489801406860e-01 -1.560531854629516602e-01 -2.932151854038238525e-01 -2.241395562887191772e-01 -1.077683568000793457e-01 2.968796901404857635e-02 -1.091082617640495300e-01 -2.110899835824966431e-01 -1.467486023902893066e-01 -8.332629501819610596e-02 -1.123782768845558167e-01 1.156379878520965576e-01 -2.689820528030395508e-01 1.003988161683082581e-01 -7.369011640548706055e-02 -3.415862619876861572e-01 1.613664925098419189e-01 -1.473506987094879150e-01 -3.150967136025428772e-02 1.042840853333473206e-01 1.494890451431274414e-01 1.602800190448760986e-02 -3.239703774452209473e-01 1.844972521066665649e-01 -1.640560291707515717e-02 1.711696237325668335e-01 2.590146660804748535e-01 -1.019733548164367676e-01
8.117546886205673218e-02 1.192945688962936401e-01 -7.453490793704986572e-02 -2.674656510353088379e-01 -2.108012735843658447e-01 1.727986335754394531e-01 -1.670621633529663086e-01 -2.091413289308547974e-01 4.595618322491645813e-02 -1.829982995986938477e-01 6.598976254463195801e-02 -3.773005604743957520e-01 -3.596304357051849365e-02 -1.514347046613693237e-01 -1.469775885343551636e-01 -1.689286381006240845e-01 7.805509027093648911e-03 1.889933645725250244e-02 -8.343011140823364258e-02 -8.864041417837142944e-02 1.459558755159378052e-01 3.096264898777008057e-01 -1.885944046080112457e-02 1.655089855194091797e-01 3.307912349700927734e-01 -4.219562187790870667e-02 -3.347389400005340576e-01 -2.634293399751186371e-02 -9.017626941204071045e-02 3.229249119758605957e-01 -4.651968926191329956e-02 2.799736708402633667e-02
1.776448339223861694e-01 -1.985245496034622192e-01 -6.715128570795059204e-02 2.428838238120079041e-02 -2.408300191164016724e-01 -9.749170392751693726e-02 -1.137168481945991516e-01 -5.214323401451110840e-01 9.879872947931289673e-02 -2.118747308850288391e-02 -4.000283405184745789e-02 -9.073059260845184326e-02 3.812531009316444397e-02 -1.937968432903289795e-01 -2.268319725990295410e-01 1.794970035552978516e-01 -2.020698040723800659e-01 2.709028497338294983e-02 -1.288545578718185425e-01 -1.542454361915588379e-01 -1.181495785713195801e-01 2.156381607055664062e-01 4.176963120698928833e-02 1.614358574151992798e-01 2.038687318563461304e-01 1.363965570926666260e-01 -2.357569187879562378e-01 -1.942658275365829468e-01 -7.932398468255996704e-02 5.765100568532943726e-02 -1.473207175731658936e-01 2.717464268207550049e-01
1.280742287635803223e-01 -4.251897931098937988e-01 -2.130190096795558929e-02 -5.063946545124053955e-02 -2.678249478340148926e-01 -3.901769593358039856e-02 -8.329765498638153076e-02 -2.671468555927276611e-01 -1.181691046804189682e-02 6.126568093895912170e-02 2.619105279445648193e-01 -9.924211353063583374e-02 1.505711376667022705e-01 -1.820023357868194580e-01 -1.271699815988540649e-01 -1.492684930562973022e-01 1.691814064979553223e-01 -3.492745757102966309e-02 1.585585027933120728e-01 -2.834293544292449951e-01 -1.026361733675003052e-01 1.369370371103286743e-01 1.470359414815902710e-01 1.320434361696243286e-01 -3.985110297799110413e-02 -1.058686804026365280e-02 -4.722571745514869690e-02 2.619664967060089111e-01 1.443227827548980713e-01 4.034787118434906006e-01 9.058205783367156982e-02 -6.002163887023925781e-02
2.218049578368663788e-02 -9.214325994253158569e-02 1.492752730846405029e-01 1.219082102179527283e-01 -1.005921140313148499e-01 -2.274723351001739502e-01 -3.461917638778686523e-01 7.015140354633331299e-02 -7.220788393169641495e-03 2.133994698524475098e-01 3.343369662761688232e-01 -2.957523427903652191e-02 9.872761368751525879e-02 1.916772313416004181e-02 -3.930597007274627686e-02 -6.053948774933815002e-02 -3.124484419822692871e-01 1.267565339803695679e-01 -1.863313913345336914e-01 -7.178221642971038818e-02 -4.015066474676132202e-02 5.230041965842247009e-02 1.668617501854896545e-02 1.066273152828216553e-01 4.083499610424041748e-01 7.134014368057250977e-02 -4.548119008541107178e-01 -6.695618480443954468e-02 1.241406351327896118e-01 5.898236483335494995e-02 -1.449796557426452637e-01 3.201757371425628662e-02
-5.431092903017997742e-02 -2.105043232440948486e-01 3.229617327451705933e-02 -5.559140816330909729e-03 -7.082299888134002686e-02 6.353052705526351929e-02 1.762019842863082886e-01 -5.551656484603881836e-01 -9.360286593437194824e-02 -1.073095276951789856e-01 1.383682191371917725e-01 -1.971480995416641235e-01 2.487181723117828369e-01 -1.507320106029510498e-01 -1.420433968305587769e-01 1.950670778751373291e-01 -5.580708384513854980e-02 7.198991626501083374e-02 -1.431745439767837524e-01 -1.361794918775558472e-01 -2.327844798564910889e-01 1.565649211406707764e-01 -1.203299034386873245e-02 1.222379654645919800e-01 2.454833239316940308e-01 1.169922412373125553e-03 -7.704866677522659302e-02 -1.610279083251953125e-01 -1.143904551863670349e-01 1.876722872257232666e-01 -4.116084892302751541e-03 3.172952234745025635e-01
-4.899530112743377686e-02 -6.833329051733016968e-02 -2.026896774768829346e-01 4.673409834504127502e-02 -1.697807013988494873e-01 6.359542161226272583e-02 -2.123972773551940918e-01 -2.717003524303436279e-01 -3.811665996909141541e-02 1.355848610401153564e-01 -6.611458957195281982e-02 -2.872621417045593262e-01 6.369402259588241577e-02 -1.718113422393798828e-01 -1.188939958810806274e-01 2.319521903991699219e-01 -2.425192147493362427e-01 1.567621380090713501e-01 -3.106990456581115723e-01 -3.488877415657043457e-01 -1.488373428583145142e-01 -1.851818859577178955e-01 7.601580023765563965e-02 1.123440787196159363e-01 -1.810293197631835938e-01 1.423525363206863403e-01 -1.141104772686958313e-01 -1.973508447408676147e-01 -9.832824021577835083e-02 2.453808486461639404e-01 1.709921956062316895e-01 9.489407390356063843e-02
1.876978278160095215e-01 -2.973603457212448120e-02 -1.787751317024230957e-01 -7.987454533576965332e-02 -5.407596379518508911e-02 -6.286312639713287354e-02 4.708848521113395691e-02 -2.798365950584411621e-01 1.206483598798513412e-02 9.525740146636962891e-02 2.049073427915573120e-01 -2.545774169266223907e-02 -6.267091725021600723e-03 6.577220559120178223e-02 -3.181343376636505127e-01 2.694368064403533936e-01 -3.428893685340881348e-01 -6.783711165189743042e-02 -9.445307403802871704e-02 -1.987869590520858765e-01 3.771905601024627686e-01 2.603724300861358643e-01 2.202253788709640503e-01 7.401914149522781372e-02 2.112412601709365845e-01 -9.373816102743148804e-02 -6.221327930688858032e-02 -1.898365467786788940e-01 -1.137132942676544189e-01 1.181991249322891235e-01 -4.662778973579406738e-02 2.259782254695892334e-01
-3.346915543079376221e-02 -2.962747029960155487e-02 1.834266632795333862e-02 1.541233807802200317e-01 -3.198971152305603027e-01 1.158413812518119812e-01 1.300243139266967773e-01 -1.094266697764396667e-01 -2.524972259998321533e-01 -6.722135096788406372e-02 2.945042252540588379e-01 2.791914343833923340e-01 1.709715574979782104e-01 4.925963655114173889e-02 -2.281610667705535889e-01 -7.298014312982559204e-02 -2.582771480083465576e-01 -2.244688868522644043e-01 -2.828786373138427734e-01 -2.580854296684265137e-01 4.080830514430999756e-02 7.116991281509399414e-02 2.336513102054595947e-01 3.869747370481491089e-02 3.983814269304275513e-02 -2.975742891430854797e-02 -2.306849062442779541e-01 -1.078447476029396057e-01 8.061977475881576538e-02 3.185379505157470703e-01 -7.192440330982208252e-02 1.678674295544624329e-02
1.700304150581359863e-01 -1.022162362933158875e-01 -1.649941802024841309e-01 2.643342614173889160e-01 -1.496004909276962280e-01 5.624393373727798462e-02 -9.166250377893447876e-02 6.533950567245483398e-02 -3.486826121807098389e-01 -1.206007823348045349e-01 1.230449378490447998e-01 -3.287123441696166992e-01 1.309712529182434082e-01 -1.703031361103057861e-01 -9.614069946110248566e-03 1.671160608530044556e-01 6.132149696350097656e-02 1.809621900320053101e-01 3.513908386230468750e-02 2.289808914065361023e-02 1.520137395709753036e-02 -7.627372443675994873e-02 1.024344116449356079e-01 -2.328856885433197021e-01 -7.082056999206542969e-02 -1.594728976488113403e-01 -4.241322278976440430e-01 -3.423525393009185791e-02 8.130643516778945923e-02 2.485191673040390015e-01 -2.508661448955535889e-01 -1.999504715204238892e-01
-3.231523558497428894e-02 -3.670560196042060852e-02 -1.981038451194763184e-01 -7.639577984809875488e-02 1.582070440053939819e-02 -2.823907732963562012e-01 -1.295927539467811584e-02 -1.757671982049942017e-01 -1.253812909126281738e-01 2.658279798924922943e-02 9.150151163339614868e-02 -3.985782712697982788e-02 5.712000653147697449e-02 -9.791310876607894897e-02 -1.363131310790777206e-02 4.246009290218353271e-01 -1.645525991916656494e-01 6.446821242570877075e-02 -1.430778950452804565e-01 -1.791424453258514404e-01 3.314827755093574524e-02 -3.050832264125347137e-02 1.445166319608688354e-01 4.318096935749053955e-01 3.305081725120544434e-01 -4.600274190306663513e-02 -1.861540377140045166e-01 4.873302578926086426e-02 7.766655087471008301e-02 1.879388242959976196e-01 -8.589749783277511597e-02 -3.625982403755187988e-01
2.999984472990036011e-02 8.849686384201049805e-02 -1.374624222517013550e-01 5.156712979078292847e-02 -1.269830763339996338e-01 -1.173084154725074768e-01 -6.375304888933897018e-03 -3.595342636108398438e-01 -1.053851693868637085e-01 -1.202303683385252953e-03 1.104077398777008057e-01 -1.867544353008270264e-01 -7.444833964109420776e-02 -2.161099910736083984e-01 -4.502625167369842529e-01 9.911211580038070679e-02 -1.179184988141059875e-01 -1.368336230516433716e-01 1.188517431728541851e-03 -2.080178558826446533e-01 -3.741928637027740479e-01 5.073774978518486023e-02 1.531424522399902344e-01 6.261315941810607910e-02 -8.924536406993865967e-02 -2.663231790065765381e-01 -2.563444077968597412e-01 2.001595497131347656e-01 -2.411542274057865143e-02 7.103842683136463165e-03 -2.373101711273193359e-01 7.454763166606426239e-03
5.046671256422996521e-02 -8.361794054508209229e-02 -7.035170565359294415e-04 3.871366083621978760e-01 3.360047191381454468e-02 5.867902562022209167e-02 2.810520827770233154e-01 -3.109103143215179443e-01 -2.886567823588848114e-02 1.833432726562023163e-02 1.937659531831741333e-01 -1.629556864500045776e-01 -3.598244488239288330e-02 6.525504589080810547e-02 -4.416287243366241455e-01 1.554724127054214478e-01 -1.464620232582092285e-01 5.008067935705184937e-02 -8.045595139265060425e-02 -3.078770637512207031e-01 -2.285138070583343506e-01 2.141797393560409546e-01 7.314587384462356567e-02 7.942700386047363281e-02 -3.218575939536094666e-02 -4.614207427948713303e-03 -1.203165799379348755e-01 -7.446125149726867676e-02 1.731268912553787231e-01 -1.704624295234680176e-02 -2.478009760379791260e-01 -1.503692865371704102e-01
1.544843614101409912e-01 -1.943523287773132324e-01 9.269477427005767822e-02 1.006265580654144287e-01 -3.809444606304168701e-01 2.109343558549880981e-01 -1.321641355752944946e-01 -3.565427064895629883e-01 -3.205247595906257629e-02 2.470284104347229004e-01 2.912275493144989014e-01 -4.076616838574409485e-02 1.412161886692047119e-01 -3.991319797933101654e-03 -1.915015727281570435e-01 1.464518066495656967e-02 -8.026768267154693604e-02 4.813488572835922241e-02 -7.720565050840377808e-02 -9.077075123786926270e-02 -2.781448960304260254e-01 5.186405032873153687e-02 3.402769193053245544e-02 -2.321179062128067017e-01 2.814803123474121094e-01 1.922511160373687744e-01 -1.300165355205535889e-01 -1.723769456148147583e-01 1.565940231084823608e-01 -7.854147255420684814e-02 -6.161679700016975403e-02 -1.572348028421401978e-01
8.467195183038711548e-02 -2.652595937252044678e-01 -2.407225668430328369e-01 5.143233761191368103e-02 -1.140606924891471863e-01 1.658885031938552856e-01 -2.495197057723999023e-01 -1.352850198745727539e-01 -1.958132833242416382e-01 2.200835496187210083e-01 3.889189660549163818e-02 -3.262872695922851562e-01 5.500641092658042908e-02 -2.108769714832305908e-01 5.177303217351436615e-03 1.309728026390075684e-01 -1.633815616369247437e-01 9.328069537878036499e-02 -2.778780460357666016e-01 -3.676212430000305176e-01 7.408047467470169067e-02 -6.051312200725078583e-03 -7.374364882707595825e-02 2.002893537282943726e-01 2.250693365931510925e-02 1.348871737718582153e-01 -3.841541707515716553e-02 -3.415794670581817627e-01 8.212890825234353542e-04 1.448588520288467407e-01 1.006174236536026001e-01 -1.206500008702278137e-01
-7.973479479551315308e-02 -2.117848247289657593e-01 -1.420563757419586182e-01 5.970021709799766541e-02 -3.526812791824340820e-01 1.122837811708450317e-01 2.365692332386970520e-02 1.548703163862228394e-01 -3.705063601955771446e-03 1.035500243306159973e-01 2.563624382019042969e-01 -2.654414474964141846e-01 -1.099403575062751770e-01 1.893298774957656860e-01 -3.422470390796661377e-02 1.186295822262763977e-01 -8.729483932256698608e-02 2.120701968669891357e-01 -9.723197668790817261e-02 -2.747144401073455811e-01 5.379761103540658951e-03 1.118524745106697083e-01 -4.226743280887603760e-01 -1.898825727403163910e-02 2.853072881698608398e-01 5.137053877115249634e-02 6.091517861932516098e-03 -1.218992248177528381e-01 2.055855095386505127e-01 2.458537518978118896e-01 1.267386078834533691e-01 -8.146710693836212158e-02
2.411087304353713989e-01 6.716522574424743652e-02 -3.625933453440666199e-02 8.365036547183990479e-02 -1.489375382661819458e-01 -1.623716205358505249e-01 4.875757545232772827e-02 6.964229792356491089e-02 -1.246445327997207642e-01 -4.439593292772769928e-03 4.206382036209106445e-01 -2.226622104644775391e-01 8.838067762553691864e-03 -8.456642925739288330e-02 -4.555130004882812500e-02 2.830504626035690308e-02 -1.539715379476547241e-01 -1.805325224995613098e-02 -3.181062042713165283e-01 -1.435419768095016479e-01 4.296635091304779053e-01 2.844918966293334961e-01 -7.748202234506607056e-02 -2.600025571882724762e-02 8.196886628866195679e-02 -1.966060698032379150e-01 -2.421445399522781372e-01 1.515486836433410645e-02 8.021587505936622620e-03 2.972499132156372070e-01 -8.774076402187347412e-02 5.177662521600723267e-02
9.072127193212509155e-02 -1.428277790546417236e-01 6.448365747928619385e-02 1.981693655252456665e-01 -1.153757721185684204e-01 3.700329661369323730e-01 -1.803164184093475342e-02 -2.425287812948226929e-01 -7.067563384771347046e-02 2.446792870759963989e-01 1.182706803083419800e-01 -7.132368534803390503e-02 1.261128336191177368e-01 -1.650183349847793579e-01 1.982660777866840363e-02 1.817147806286811829e-02 -1.166782528162002563e-01 2.955348754767328501e-04 -1.221247613430023193e-01 -4.242367297410964966e-02 1.295932084321975708e-01 -4.496271908283233643e-02 2.424514293670654297e-01 -1.304008960723876953e-01 2.098866179585456848e-02 -2.111940085887908936e-01 -3.164400113746523857e-03 -1.404166817665100098e-01 -4.006348550319671631e-03 4.398193955421447754e-01 -3.545673191547393799e-01 2.861571609973907471e-01
-2.135100774466991425e-02 -6.734536588191986084e-02 2.448382414877414703e-02 1.702122986316680908e-01 -3.072076141834259033e-01 1.820199042558670044e-01 8.989357948303222656e-02 -4.977159202098846436e-02 -1.101601123809814453e-01 -7.320095598697662354e-02 6.262449920177459717e-02 -3.265445530414581299e-01 3.822423517704010010e-02 -8.294638246297836304e-02 4.774078354239463806e-02 2.107621133327484131e-01 -3.990465700626373291e-01 3.341514468193054199e-01 -1.116681098937988281e-01 -2.535958290100097656e-01 -8.595820516347885132e-03 -2.029746621847152710e-01 -7.395099848508834839e-02 2.417126893997192383e-01 2.034765779972076416e-01 1.015560626983642578e-01 -3.801333531737327576e-02 6.007559970021247864e-02 3.199331462383270264e-01 1.260062158107757568e-01 7.280948013067245483e-02 1.055203303694725037e-01
-7.155833393335342407e-02 -2.181813865900039673e-01 -1.961441636085510254e-01 1.643970459699630737e-01 -1.981543451547622681e-01 2.701096832752227783e-01 1.362397968769073486e-01 -1.372853070497512817e-01 7.299358397722244263e-02 -1.133543029427528381e-01 3.346503078937530518e-01 -8.118022233247756958e-02 -1.364248991012573242e-01 -7.912686467170715332e-02 -3.720055520534515381e-01 -1.402886467985808849e-03 1.500972062349319458e-01 3.233424946665763855e-02 -3.282393142580986023e-02 -2.186789512634277344e-01 -2.603667080402374268e-01 -6.262669712305068970e-02 -6.387052685022354126e-02 1.153261736035346985e-01 8.387860655784606934e-02 -2.222220897674560547e-01 -3.053751289844512939e-01 -5.047420039772987366e-02 -4.808487370610237122e-03 1.539170295000076294e-01 -3.075980544090270996e-01 -2.866144524887204170e-03
2.098053097724914551e-01 5.362332612276077271e-02 1.514575034379959106e-01 -5.353754013776779175e-02 -2.900899648666381836e-01 5.661509558558464050e-02 -3.996364027261734009e-02 -1.649241335690021515e-02 -1.556596010923385620e-01 -2.425845526158809662e-02 1.660282164812088013e-01 -1.006681546568870544e-01 -1.972118392586708069e-02 3.470217064023017883e-02 -2.840836942195892334e-01 -1.669319928623735905e-03 -1.634385138750076294e-01 5.617989599704742432e-02 -3.313103318214416504e-02 -3.630981445312500000e-01 -7.691529393196105957e-02 -2.606219425797462463e-02 6.189709901809692383e-02 -2.089778520166873932e-02 -1.911210119724273682e-01 1.959466338157653809e-01 -2.824129462242126465e-01 -2.173030516132712364e-03 4.886855930089950562e-02 4.908552467823028564e-01 -3.470290303230285645e-01 3.386750444769859314e-02
-2.470727264881134033e-02 4.141861572861671448e-02 -2.102784514427185059e-01 3.236157596111297607e-01 -4.033545032143592834e-02 1.214230060577392578e-01 -2.982031106948852539e-01 -3.566986918449401855e-01 -4.186873883008956909e-02 -6.242565345019102097e-03 -6.281846761703491211e-02 -3.974122405052185059e-01 -1.417106539011001587e-01 -1.160883828997612000e-01 -8.652129024267196655e-02 8.604035526514053345e-02 -3.027543723583221436e-01 -1.259005963802337646e-01 -1.325955837965011597e-01 -3.582810759544372559e-01 4.785171896219253540e-02 1.396172773092985153e-02 -4.245918244123458862e-02 8.973462134599685669e-02 1.035140380263328552e-01 1.010423302650451660e-01 -1.038588732481002808e-01 -9.115602821111679077e-02 -5.474751070141792297e-02 2.380640953779220581e-01 5.032734479755163193e-03 -1.963735967874526978e-01
-1.679976135492324829e-01 1.265488415956497192e-01 2.740471996366977692e-02 -2.654807567596435547e-01 -5.949934199452400208e-02 -6.429837644100189209e-02 -7.890543341636657715e-02 -2.171383053064346313e-01 -3.437770903110504150e-02 2.460296452045440674e-01 1.045785322785377502e-01 -1.320543140172958374e-01 1.591675332747399807e-03 1.142485961318016052e-01 -1.753494516015052795e-02 3.484051227569580078e-01 -2.436333000659942627e-01 1.254064142704010010e-01 -2.764157056808471680e-01 -1.127580627799034119e-01 6.224770471453666687e-02 8.422263711690902710e-02 3.568438291549682617e-01 1.047445088624954224e-01 2.202032655477523804e-01 -1.553235799074172974e-01 -1.964067220687866211e-01 1.098239570856094360e-01 3.109821677207946777e-01 2.453252524137496948e-01 4.503085091710090637e-02 5.468291044235229492e-02
-2.169761061668395996e-02 -3.190309181809425354e-02 -5.494023859500885010e-02 1.873612701892852783e-01 -3.133243322372436523e-01 2.926220893859863281e-01 -1.091313362121582031e-01 -2.505625188350677490e-01 -1.742337346076965332e-01 1.748526990413665771e-01 2.211227118968963623e-01 1.784324347972869873e-01 1.097069606184959412e-01 -2.466305047273635864e-01 2.429828234016895294e-02 3.093103133141994476e-02 5.433597252704203129e-04 -1.042638048529624939e-01 1.298028826713562012e-01 -3.827007412910461426e-01 7.937481999397277832e-02 1.415446549654006958e-01 8.243200182914733887e-02 -5.628248304128646851e-02 4.765001591295003891e-03 1.146313995122909546e-01 -1.280407756567001343e-01 -3.294349610805511475e-01 1.610575616359710693e-01 2.704303860664367676e-01 -1.663586199283599854e-01 1.025370955467224121e-01
3.447879105806350708e-02 4.700239747762680054e-03 -8.604177832603454590e-02 1.264018118381500244e-01 -3.501361310482025146e-01 -4.373234137892723083e-02 -3.603375554084777832e-01 -2.695921957492828369e-01 1.212870031595230103e-01 8.708298951387405396e-02 -6.188373267650604248e-02 -7.852670550346374512e-02 -1.492680311203002930e-01 -1.731199622154235840e-01 -1.791604757308959961e-01 3.767116367816925049e-01 -2.735860645771026611e-01 6.278210133314132690e-02 -1.856625080108642578e-01 -1.403530091047286987e-01 -5.041734874248504639e-02 -1.437665224075317383e-01 -1.410001814365386963e-01 2.204334139823913574e-01 1.250883638858795166e-01 -2.069413196295499802e-03 -1.583272963762283325e-01 2.178164571523666382e-01 8.585232496261596680e-02 1.115803495049476624e-01 2.390895187854766846e-01 -5.937352310866117477e-03
1.891631633043289185e-01 -1.602806895971298218e-01 -1.584594510495662689e-02 7.371123135089874268e-02 -6.382483243942260742e-02 -1.203209906816482544e-01 2.447332441806793213e-01 -3.249549865722656250e-01 -2.173537164926528931e-01 -2.448328584432601929e-01 1.733193397521972656e-01 -2.748517394065856934e-01 -2.941636554896831512e-02 -1.482296288013458252e-01 -1.954298764467239380e-01 1.451825946569442749e-01 -1.367777138948440552e-01 6.450389325618743896e-02 5.552460625767707825e-02 -4.497686922550201416e-01 -2.855685353279113770e-02 2.576223909854888916e-01 1.112729683518409729e-02 -2.339700162410736084e-01 1.183871552348136902e-01 3.377947211265563965e-02 -9.696473181247711182e-02 1.835900843143463135e-01 6.570590287446975708e-02 1.100986972451210022e-01 -3.445351123809814453e-02 1.665557324886322021e-01
1.188459247350692749e-01 -1.526906248182058334e-02 -2.834470570087432861e-02 6.590937823057174683e-02 -2.693687081336975098e-01 9.855337440967559814e-02 5.695809423923492432e-02 7.038394361734390259e-02 -4.071135520935058594e-01 4.729143530130386353e-02 2.591069638729095459e-01 5.065056309103965759e-02 4.077170416712760925e-02 1.692348271608352661e-01 -1.393267661333084106e-01 1.272485107183456421e-01 -2.285759449005126953e-01 -2.218193411827087402e-01 -2.590108811855316162e-01 -3.362190723419189453e-01 6.481759995222091675e-02 -1.723126471042633057e-01 1.763194799423217773e-01 3.903118427842855453e-03 1.163225620985031128e-01 -7.872258126735687256e-02 -2.846282720565795898e-01 -2.194603830575942993e-01 -1.513178348541259766e-01 2.389279156923294067e-01 -5.276205018162727356e-02 -9.049093723297119141e-02
-2.920190431177616119e-02 -1.085485965013504028e-01 -3.427738249301910400e-01 3.543811142444610596e-01 8.069896697998046875e-02 -8.656183630228042603e-02 2.832387089729309082e-01 -2.655699551105499268e-01 -2.748053967952728271e-01 -1.111550927162170410e-01 3.177634179592132568e-01 -1.723589003086090088e-01 -3.937481343746185303e-02 1.757596805691719055e-02 -1.258627325296401978e-01 -4.887253791093826294e-02 4.813106730580329895e-02 6.301251798868179321e-02 -7.183560729026794434e-02 -3.341560065746307373e-01 1.675070673227310181e-01 -8.251436054706573486e-02 1.568416208028793335e-01 3.112438134849071503e-02 7.759917527437210083e-02 7.775422930717468262e-02 -2.049945890903472900e-01 -1.871435344219207764e-01 -3.991154953837394714e-02 8.858656138181686401e-02 -1.962164193391799927e-01 -1.424311250448226929e-01
-1.490987539291381836e-01 -1.447323709726333618e-01 -3.248885869979858398e-01 1.134999319911003113e-01 -2.834140360355377197e-01 6.426994502544403076e-02 -6.295194476842880249e-02 -3.167733252048492432e-01 -5.927726253867149353e-02 1.604643762111663818e-01 1.587963253259658813e-01 -2.701131701469421387e-01 -2.161341756582260132e-01 6.703700125217437744e-02 5.985737591981887817e-02 1.436834633350372314e-01 2.728926017880439758e-02 1.906614601612091064e-01 -1.300571262836456299e-01 -8.474318683147430420e-02 -8.482922799885272980e-03 -1.190869286656379700e-01 -1.500232070684432983e-01 4.547109827399253845e-02 2.510910928249359131e-01 -9.321459382772445679e-02 -1.104975044727325439e-01 2.750793099403381348e-01 3.748779594898223877e-01 1.268525123596191406e-01 8.272042125463485718e-02 1.537740230560302734e-01
2.145824879407882690e-01 -7.773896306753158569e-02 -3.478102385997772217e-01 1.870612055063247681e-02 -1.506920605897903442e-01 -2.054440379142761230e-01 -7.198032736778259277e-02 -3.609278798103332520e-01 2.033231779932975769e-02 -5.970980599522590637e-02 -3.517566621303558350e-02 -1.989162117242813110e-01 1.920782327651977539e-01 -5.726406723260879517e-02 -5.129858478903770447e-02 2.341271787881851196e-01 -7.924065738916397095e-02 -1.920234113931655884e-01 -2.946995571255683899e-02 -2.143033891916275024e-01 5.703051108866930008e-03 2.674224376678466797e-01 -9.538082778453826904e-02 8.580707758665084839e-02 1.753629297018051147e-01 -3.310453295707702637e-01 -1.339064091444015503e-01 -1.064647454768419266e-02 -1.484413146972656250e-01 4.537219181656837463e-02 -3.480418920516967773e-01 4.744856432080268860e-02
1.500983387231826782e-01 -2.043093293905258179e-01 -1.617527306079864502e-01 -2.375989556312561035e-01 -1.792437583208084106e-01 3.615120649337768555e-01 -1.086699441075325012e-01 -5.981399118900299072e-02 -2.238363474607467651e-01 -2.418132573366165161e-01 2.132940739393234253e-01 -3.518675565719604492e-01 -8.513628505170345306e-03 -2.084353864192962646e-01 -1.190016791224479675e-01 -4.259882494807243347e-03 -1.098415404558181763e-01 2.352818101644515991e-01 5.201954022049903870e-02 6.351399421691894531e-02 6.981649994850158691e-02 3.365183770656585693e-01 1.756116300821304321e-01 1.920780092477798462e-01 6.330465525388717651e-02 -1.430957466363906860e-01 9.787997230887413025e-03 -1.221449002623558044e-01 3.623078763484954834e-02 1.536755412817001343e-01 -9.658464789390563965e-02 -7.452727854251861572e-02
1.242865398526191711e-01 1.390581130981445312e-01 1.516833156347274780e-01 -1.237258389592170715e-01 -1.782128363847732544e-01 -1.378988623619079590e-01 -1.477031856775283813e-01 3.824155777692794800e-02 -3.046438097953796387e-01 6.186944246292114258e-02 -9.035212919116020203e-03 -2.852819263935089111e-01 5.728821456432342529e-02 4.074852541089057922e-02 -4.028801023960113525e-01 1.303136795759201050e-01 -1.822528392076492310e-01 -4.582298547029495239e-02 -7.811139523983001709e-02 -3.188904523849487305e-01 9.406209737062454224e-02 1.619150340557098389e-01 1.512582749128341675e-01 -3.438438102602958679e-02 -2.602175474166870117e-01 -1.571270376443862915e-01 -1.048749312758445740e-01 2.439146488904953003e-01 2.348648160696029663e-01 1.497470140457153320e-01 -2.144686430692672729e-01 4.236049205064773560e-02
-6.897117942571640015e-02 1.610762178897857666e-01 -4.521585106849670410e-01 1.024482622742652893e-01 -2.498750388622283936e-01 6.694744527339935303e-02 7.046175748109817505e-02 -2.579385228455066681e-02 -2.543291151523590088e-01 1.478582918643951416e-01 -1.850186735391616821e-01 -6.085486710071563721e-02 -8.427036553621292114e-02 -2.854271531105041504e-01 -1.028484627604484558e-01 9.143967926502227783e-02 -3.192391991615295410e-01 1.349803060293197632e-01 -1.300447434186935425e-02 -1.288168579339981079e-01 -3.585610538721084595e-02 -5.674159154295921326e-02 1.025242954492568970e-01 7.057328522205352783e-02 1.206973493099212646e-01 -1.421089097857475281e-02 -1.632359921932220459e-01 8.030577003955841064e-02 4.277296662330627441e-01 2.261762768030166626e-01 1.006734371185302734e-01 -2.852085046470165253e-02
8.364976197481155396e-02 -5.458391830325126648e-02 -1.102332025766372681e-01 -5.462976545095443726e-02 -2.382261604070663452e-01 -5.332364235073328018e-03 -2.977866530418395996e-01 -1.420637965202331543e-01 -5.501660704612731934e-02 2.329532653093338013e-01 6.480899453163146973e-02 -4.091635048389434814e-01 1.323895603418350220e-01 -2.376878401264548302e-03 2.293372750282287598e-01 2.746353149414062500e-01 -3.049493730068206787e-01 1.692071408033370972e-01 -3.188214004039764404e-01 -2.621619105339050293e-01 1.977828331291675568e-02 7.588768750429153442e-02 -1.412412673234939575e-01 1.059815194457769394e-02 1.090509071946144104e-01 1.116827502846717834e-01 -1.044794470071792603e-01 -1.265925019979476929e-01 -3.063632547855377197e-02 1.966654807329177856e-01 1.244794297963380814e-02 -1.596756130456924438e-01
2.984971739351749420e-02 7.838084548711776733e-02 -8.207660168409347534e-02 4.766152054071426392e-02 -6.973107159137725830e-02 1.710905879735946655e-01 -1.487614661455154419e-01 -2.330221235752105713e-01 -1.575583815574645996e-01 2.716882526874542236e-02 3.094819374382495880e-02 -1.505533158779144287e-01 -2.538999915122985840e-01 -7.631678134202957153e-02 -2.240813821554183960e-01 9.820089489221572876e-02 -4.198621511459350586e-01 -2.564440071582794189e-01 -3.859809786081314087e-02 -8.256794512271881104e-02 -1.545170247554779053e-01 -1.677632480859756470e-01 2.069392241537570953e-02 2.866234481334686279e-01 1.455524116754531860e-01 1.104728430509567261e-01 -1.276679337024688721e-01 1.983274072408676147e-01 1.299906522035598755e-01 3.225935995578765869e-01 -1.009216085076332092e-01 -2.982164323329925537e-01
1.146227940917015076e-01 1.669927733018994331e-03 3.089427389204502106e-02 -2.066857516765594482e-01 -1.687111407518386841e-01 2.248123437166213989e-01 -9.999260306358337402e-03 -6.211386620998382568e-02 -3.703430891036987305e-01 1.846366524696350098e-01 1.639948934316635132e-01 7.872178405523300171e-02 -4.554371163249015808e-02 -6.413120776414871216e-02 -3.172688484191894531e-01 -1.082336902618408203e-01 -1.300190091133117676e-01 1.241336390376091003e-01 7.825575768947601318e-02 -2.185779660940170288e-01 1.225982885807752609e-02 -8.667440712451934814e-02 1.017580330371856689e-01 5.515201762318611145e-02 1.868813484907150269e-02 1.991969048976898193e-01 -3.482140302658081055e-01 -1.438330765813589096e-02 -1.331803053617477417e-01 4.418708980083465576e-01 -2.196249067783355713e-01 8.568503707647323608e-02
-8.694654703140258789e-02 -1.484350115060806274e-01 -1.912199258804321289e-01 3.632643818855285645e-01 -4.045914709568023682e-01 8.080514520406723022e-02 -2.666833996772766113e-01 -1.787580549716949463e-01 -2.480344846844673157e-02 2.087179124355316162e-01 1.507311910390853882e-01 -3.033314943313598633e-01 7.588286697864532471e-02 -7.380004972219467163e-02 2.333053387701511383e-02 1.873053163290023804e-01 -2.478995174169540405e-01 -2.201518230140209198e-02 -1.843576580286026001e-01 -1.546655297279357910e-01 -7.799638807773590088e-02 -8.919221907854080200e-02 -1.578302122652530670e-02 6.481417268514633179e-02 3.839393332600593567e-02 5.025894194841384888e-02 8.271690458059310913e-02 -1.177019178867340088e-01 -7.600738108158111572e-02 2.964773774147033691e-01 -3.829225152730941772e-02 -2.542985677719116211e-01
1.438490208238363266e-02 2.521461248397827148e-02 -1.179123669862747192e-01 1.820634901523590088e-01 -2.778916954994201660e-01 -1.767806522548198700e-02 3.430654108524322510e-02 -2.746105007827281952e-02 -2.753705680370330811e-01 -2.223207615315914154e-02 2.587928175926208496e-01 2.017519325017929077e-01 -1.031133085489273071e-01 -2.843505889177322388e-02 -3.525410294532775879e-01 -1.805010996758937836e-02 -2.080747783184051514e-01 -6.424028426408767700e-02 -3.072544634342193604e-01 -2.163158953189849854e-01 -9.287965297698974609e-02 -4.750280827283859253e-02 7.598932832479476929e-02 2.274700403213500977e-01 2.021544799208641052e-02 -1.507188677787780762e-01 -3.417134881019592285e-01 -3.114729523658752441e-01 -1.204829141497612000e-01 1.346819996833801270e-01 -1.237514391541481018e-01 -1.033862903714179993e-01
7.802771031856536865e-02 -1.505345404148101807e-01 -8.806701004505157471e-02 -1.986046880483627319e-02 -3.554860651493072510e-01 2.468521893024444580e-01 1.896806955337524414e-01 -1.085435301065444946e-01 -9.948010742664337158e-02 -9.795904904603958130e-02 1.441743224859237671e-01 -2.784427702426910400e-01 -1.086653992533683777e-01 -3.115966022014617920e-01 1.158579215407371521e-01 2.017401605844497681e-01 -3.038284480571746826e-01 2.021515518426895142e-01 -2.159359604120254517e-01 -3.472141623497009277e-01 9.458907693624496460e-02 -1.848403364419937134e-01 8.721833676099777222e-02 1.404292136430740356e-01 -1.952185854315757751e-02 1.426095962524414062e-01 9.105411916971206665e-02 3.155047819018363953e-02 2.989390864968299866e-02 7.106773555278778076e-02 1.217371202073991299e-03 2.011176347732543945e-01
1.457166075706481934e-01 4.245653748512268066e-02 -4.337505251169204712e-02 -1.231360137462615967e-01 -1.936457902193069458e-01 -1.163223665207624435e-02 2.685942053794860840e-01 -1.785988658666610718e-01 -2.726759314537048340e-01 5.827208235859870911e-02 1.952604576945304871e-02 -3.874129056930541992e-01 1.222831308841705322e-01 -1.401279680430889130e-02 -2.033881247043609619e-01 8.635646104812622070e-02 -2.487779259681701660e-01 8.917393535375595093e-02 2.511940710246562958e-02 -2.554669976234436035e-01 2.815025448799133301e-01 9.507866203784942627e-02 -7.450866978615522385e-03 1.052445322275161743e-01 -9.848450869321823120e-02 -9.483922272920608521e-02 7.426796015352010727e-03 -3.453835546970367432e-01 -1.186201199889183044e-01 3.134948611259460449e-01 -3.365827351808547974e-02 1.984455883502960205e-01
-1.860141754150390625e-02 4.868241026997566223e-02 3.728250786662101746e-02 -3.523046895861625671e-02 -3.301571309566497803e-01 1.580776721239089966e-01 -8.135616034269332886e-02 -2.577118575572967529e-04 -5.049018934369087219e-02 2.786909043788909912e-01 6.590352952480316162e-02 -6.146656349301338196e-02 1.140160560607910156e-01 -1.116058006882667542e-01 -2.154513299465179443e-01 -1.197509020566940308e-01 -7.790796458721160889e-02 1.781362891197204590e-01 2.002700231969356537e-03 -3.243191540241241455e-01 -1.603457927703857422e-01 1.166341006755828857e-01 1.003480777144432068e-01 1.724950224161148071e-02 -1.291232556104660034e-01 9.299566736444830894e-04 -5.022442340850830078e-01 -9.540887176990509033e-02 -1.231728047132492065e-01 4.050898253917694092e-01 -1.370142996311187744e-01 -1.036756709218025208e-01
-2.712318859994411469e-02 8.151795715093612671e-02 -6.811270117759704590e-02 7.981611788272857666e-02 -8.283600211143493652e-02 3.938453644514083862e-02 2.329335063695907593e-01 -2.332702279090881348e-01 -3.259648382663726807e-02 2.412080951035022736e-02 1.227228790521621704e-01 -1.492268443107604980e-01 1.496534235775470734e-02 1.894764415919780731e-02 -3.540316522121429443e-01 1.460675746202468872e-01 1.725954748690128326e-02 -9.600421786308288574e-02 -1.958466023206710815e-01 -4.995050728321075439e-01 -6.935799121856689453e-02 -6.650491803884506226e-02 5.501043796539306641e-02 4.010960832238197327e-02 7.882212847471237183e-02 1.258054524660110474e-01 -4.416597783565521240e-01 -2.866415083408355713e-01 -1.083175763487815857e-01 1.348935514688491821e-01 -1.788146048784255981e-01 -7.666555047035217285e-02
1.343861222267150879e-01 2.023425251245498657e-01 -1.366575807332992554e-01 -1.276808232069015503e-01 -9.884029626846313477e-02 2.666947841644287109e-01 -3.753736615180969238e-02 -2.729083895683288574e-01 -2.407857328653335571e-01 -1.860498040914535522e-01 1.832208409905433655e-02 -1.764339506626129150e-01 5.526997894048690796e-02 5.277888849377632141e-02 -2.164416611194610596e-01 1.360134687274694443e-02 -4.362381994724273682e-02 3.566692769527435303e-01 4.856578633189201355e-02 -2.641358040273189545e-02 1.417677998542785645e-01 2.567045688629150391e-01 3.664880096912384033e-01 2.394578456878662109e-01 1.096680089831352234e-01 -1.514302939176559448e-01 -1.534444838762283325e-01 7.052269298583269119e-03 1.211100518703460693e-01 2.836687862873077393e-01 3.843116015195846558e-02 -8.555990457534790039e-02
1.124987006187438965e-01 -1.566372066736221313e-01 1.631105691194534302e-02 -2.117237001657485962e-01 -2.196940407156944275e-02 -1.494440138339996338e-01 2.277735769748687744e-01 7.627969980239868164e-02 -2.230061739683151245e-01 5.262561142444610596e-02 2.301654964685440063e-01 -1.775002852082252502e-02 -1.228407993912696838e-01 -1.698982566595077515e-01 -4.633075892925262451e-01 2.464388012886047363e-01 -1.308726966381072998e-01 7.250055670738220215e-02 -1.770128458738327026e-01 -2.504967153072357178e-01 -8.349504321813583374e-02 3.725677356123924255e-02 5.876160226762294769e-03 -1.037223711609840393e-01 4.047813266515731812e-02 -5.617683008313179016e-02 -4.441332817077636719e-01 -3.515417501330375671e-02 -3.422755002975463867e-02 2.309331744909286499e-01 -1.301107406616210938e-01 -4.163255915045738220e-02
2.180050313472747803e-01 -1.931101200170814991e-03 -3.078787028789520264e-01 -1.225677803158760071e-01 -1.036923676729202271e-01 -1.680806092917919159e-02 1.784994602203369141e-01 -1.674058884382247925e-01 -1.554645150899887085e-01 -8.946098387241363525e-03 1.721321642398834229e-01 -3.394416570663452148e-01 2.056686282157897949e-01 -2.090876102447509766e-01 -3.406554162502288818e-01 -1.072893589735031128e-01 1.599745266139507294e-02 -1.824672520160675049e-02 -1.204878240823745728e-01 -1.277609765529632568e-01 1.064415127038955688e-01 -2.872835844755172729e-02 -1.066915094852447510e-01 1.149083748459815979e-01 -4.299174621701240540e-02 -3.046836256980895996e-01 -2.050242274999618530e-01 -2.001862227916717529e-01 2.296401113271713257e-01 1.736328601837158203e-01 2.244714088737964630e-02 2.464042007923126221e-01
-3.066694922745227814e-02 -1.211555451154708862e-01 -1.305250450968742371e-02 4.532363638281822205e-02 -1.106216851621866226e-02 2.359960526227951050e-01 -2.202907949686050415e-02 -1.356609538197517395e-02 -2.373059745877981186e-03 1.160279959440231323e-01 1.820687651634216309e-01 -1.160341575741767883e-01 3.550394773483276367e-01 -1.187932640314102173e-01 -3.466336727142333984e-01 -3.168415650725364685e-02 -1.106503605842590332e-01 2.411947399377822876e-01 -9.041211009025573730e-02 -1.316260695457458496e-01 9.390881657600402832e-02 -2.214877307415008545e-01 1.832739077508449554e-02 -2.199762687087059021e-02 -3.501185774803161621e-02 1.194041222333908081e-02 -2.843017280101776123e-01 -4.759780690073966980e-02 -1.597900241613388062e-01 4.939832687377929688e-01 -3.086457550525665283e-01 1.939682289958000183e-02
7.286506146192550659e-02 -8.066131174564361572e-02 8.751010149717330933e-02 3.338651657104492188e-01 -3.017238676548004150e-01 2.175241559743881226e-01 5.709250643849372864e-02 -1.856080144643783569e-01 3.657016754150390625e-01 8.597216010093688965e-02 4.858764261007308960e-02 -4.522662460803985596e-01 1.451195031404495239e-01 -8.716343902051448822e-03 -1.115948259830474854e-01 2.353881001472473145e-01 -2.313852608203887939e-01 9.379804134368896484e-02 -7.398308068513870239e-02 -2.815508842468261719e-01 -8.071678131818771362e-02 -6.026037782430648804e-02 2.457838952541351318e-01 1.372495591640472412e-01 4.627491161227226257e-02 -1.442391239106655121e-02 -6.204750016331672668e-02 8.833217434585094452e-03 2.914406172931194305e-02 -7.624907046556472778e-02 8.082408457994461060e-02 4.119062796235084534e-03
-8.189792186021804810e-02 2.636341154575347900e-01 7.734356913715600967e-03 -8.676848560571670532e-02 -9.088581800460815430e-02 -1.793950200080871582e-01 4.810024984180927277e-03 -1.778653413057327271e-01 -3.434038907289505005e-02 -1.861638873815536499e-01 3.918700218200683594e-01 -2.655771076679229736e-01 2.429888993501663208e-01 -1.004390940070152283e-01 -3.522485122084617615e-02 7.267408818006515503e-02 -4.188152030110359192e-02 -2.193256653845310211e-02 -3.198645114898681641e-01 -1.544027477502822876e-01 1.197544485330581665e-01 2.405620813369750977e-01 3.160635242238640785e-03 2.390661686658859253e-01 2.185448259115219116e-01 -2.059094458818435669e-01 -2.558656036853790283e-01 -1.061572432518005371e-01 8.430251479148864746e-02 2.282197773456573486e-01 9.881263971328735352e-02 1.220686733722686768e-01
2.970124594867229462e-02 1.471951156854629517e-01 1.108686625957489014e-02 1.466857194900512695e-01 -1.310468465089797974e-01 2.104037255048751831e-02 -1.136559024453163147e-01 -4.052410423755645752e-01 -1.413554102182388306e-01 -5.215702112764120102e-03 -2.601666748523712158e-02 -1.885506510734558105e-01 1.892257016152143478e-03 -1.726208925247192383e-01 -1.182782128453254700e-01 -7.476654648780822754e-02 -1.738890260457992554e-01 1.155242621898651123e-01 -8.957384526729583740e-02 -3.403965830802917480e-01 -2.737275063991546631e-01 1.724073439836502075e-01 1.300285607576370239e-01 -1.030987948179244995e-01 2.620174288749694824e-01 5.447939038276672363e-03 -3.173444569110870361e-01 2.639644742012023926e-01 -1.519783958792686462e-02 -9.381621330976486206e-02 -4.945797845721244812e-02 3.243907094001770020e-01
5.456942692399024963e-02 -4.213563352823257446e-02 1.381906121969223022e-01 5.659466143697500229e-03 3.815902769565582275e-02 -1.103544458746910095e-01 -1.087509170174598694e-01 -1.189211830496788025e-01 -2.402396351099014282e-01 9.901948273181915283e-02 1.089366376399993896e-01 -1.033673435449600220e-02 3.081029281020164490e-02 -1.765025854110717773e-01 -4.252693355083465576e-01 -1.183791682124137878e-01 -1.528188586235046387e-01 6.603187322616577148e-02 -2.533276192843914032e-02 -2.699072659015655518e-01 4.204059019684791565e-02 2.595622837543487549e-02 -3.389562666416168213e-02 -1.522133648395538330e-01 1.107199788093566895e-01 -1.916487142443656921e-02 -2.069980204105377197e-01 2.862834036350250244e-01 2.820054590702056885e-01 4.118884503841400146e-01 -2.881244719028472900e-01 -1.801639795303344727e-01
7.246361672878265381e-02 -3.228767588734626770e-02 -6.684639491140842438e-03 3.436960875988006592e-01 -1.780135035514831543e-01 3.659588471055030823e-02 2.173031717538833618e-01 -1.251463145017623901e-01 -8.544024080038070679e-02 1.069009602069854736e-01 1.702022254467010498e-01 -2.917152345180511475e-01 2.392717003822326660e-01 -1.525573134422302246e-01 -2.657984197139739990e-01 3.309446945786476135e-02 -2.486541569232940674e-01 3.005211651325225830e-01 2.390731498599052429e-02 2.036626338958740234e-01 1.244939677417278290e-02 1.483502537012100220e-01 5.485794693231582642e-02 -2.172942310571670532e-01 1.029926687479019165e-01 -1.268148273229598999e-01 -1.441767662763595581e-01 -2.365803271532058716e-01 -2.212623879313468933e-02 3.455784320831298828e-01 9.484870359301567078e-03 6.730303913354873657e-02
1.705857813358306885e-01 4.022968932986259460e-03 -3.579723834991455078e-01 1.437900066375732422e-01 -4.295547679066658020e-02 1.447620689868927002e-01 -1.206067577004432678e-01 -7.088027149438858032e-02 -1.782987564802169800e-01 2.369395941495895386e-01 2.208071388304233551e-02 -2.782079577445983887e-01 8.950100839138031006e-02 -2.107597887516021729e-01 8.293268620036542416e-04 1.324147582054138184e-01 2.930096723139286041e-02 1.271811574697494507e-01 -1.427254676818847656e-01 -1.456126850098371506e-02 -2.335114330053329468e-01 1.068512201309204102e-01 1.775960624217987061e-01 -8.116181008517742157e-03 1.131279468536376953e-01 -2.536175251007080078e-01 -2.951171100139617920e-01 2.679407410323619843e-02 4.553855955600738525e-01 1.719704866409301758e-01 -2.313276752829551697e-03 8.280505239963531494e-02
2.727672755718231201e-01 -4.453863799571990967e-01 -1.239067539572715759e-01 5.022813100367784500e-03 -5.794917419552803040e-02 3.143740352243185043e-03 -1.122929677367210388e-01 -2.608317136764526367e-01 -1.656936109066009521e-01 1.380239427089691162e-01 1.353071779012680054e-01 -1.813025623559951782e-01 -1.826858371496200562e-01 -4.574246108531951904e-01 1.658256351947784424e-02 1.846692338585853577e-02 -7.848554849624633789e-02 1.030043587088584900e-01 4.534084349870681763e-02 -1.248537972569465637e-01 1.283226460218429565e-01 -5.183204263448715210e-02 1.312717944383621216e-01 9.546378999948501587e-02 1.639213711023330688e-01 -1.235352009534835815e-01 -3.232165053486824036e-02 1.108373850584030151e-01 3.266494274139404297e-01 1.266187876462936401e-01 1.041592955589294434e-01 -1.340671032667160034e-01
-6.011272594332695007e-02 3.955678269267082214e-02 -2.183478623628616333e-01 2.007306367158889771e-01 1.895254477858543396e-02 -2.794056572020053864e-02 -1.492478419095277786e-02 -1.835367530584335327e-01 -3.716668784618377686e-01 -1.966185681521892548e-02 -9.344675391912460327e-02 -3.006301820278167725e-01 -3.073528110980987549e-01 -3.189647197723388672e-02 9.731658548116683960e-02 1.088680177927017212e-01 9.106700308620929718e-03 -4.474330926313996315e-04 5.135878920555114746e-02 -3.779958784580230713e-01 -1.046492904424667358e-01 -8.245883882045745850e-02 2.045194059610366821e-01 -3.968010097742080688e-02 1.843536645174026489e-01 -1.295871436595916748e-01 -2.120138853788375854e-01 2.268182188272476196e-01 3.200634419918060303e-01 2.213041633367538452e-01 8.893422782421112061e-02 -6.410007178783416748e-02
1.540721356868743896e-01 -2.509304508566856384e-02 -1.101861894130706787e-02 2.786277234554290771e-01 -1.154164783656597137e-02 1.207276806235313416e-01 -3.440570831298828125e-02 -1.220443025231361389e-01 -3.211118280887603760e-01 3.469584509730339050e-02 3.023810982704162598e-01 8.735356479883193970e-02 3.836189955472946167e-02 1.312239021062850952e-01 -2.032189220190048218e-01 2.588098496198654175e-02 -1.646014153957366943e-01 -2.980428747832775116e-02 -3.806950449943542480e-01 -3.699174523353576660e-01 8.902396261692047119e-02 -2.245144098997116089e-01 2.127443552017211914e-01 1.622773520648479462e-02 -6.230845674872398376e-02 -1.341583281755447388e-01 -6.573842465877532959e-02 -7.701169699430465698e-02 -3.158333525061607361e-02 2.296850681304931641e-01 -2.698692679405212402e-01 1.752980798482894897e-01
3.524731099605560303e-02 -4.117391258478164673e-02 -1.000027284026145935e-01 1.618923246860504150e-01 -2.932759225368499756e-01 1.781903207302093506e-01 -4.098911955952644348e-02 -2.391919493675231934e-01 -1.420479714870452881e-01 2.280728518962860107e-01 1.201749220490455627e-01 -1.377001851797103882e-01 1.940180063247680664e-01 -2.136779129505157471e-01 -1.553827077150344849e-01 2.528887391090393066e-01 1.369971185922622681e-01 2.079681605100631714e-01 1.728609651327133179e-01 4.273193329572677612e-02 1.644203625619411469e-02 -4.496416449546813965e-02 2.168877571821212769e-01 2.787933312356472015e-02 1.162968203425407410e-01 -4.547513127326965332e-01 -3.473390936851501465e-01 -1.100967675447463989e-01 -5.444734543561935425e-02 1.516287401318550110e-02 6.425658613443374634e-02 5.434039607644081116e-02
7.237542420625686646e-02 1.327496487647294998e-02 -5.585871264338493347e-02 -1.159930676221847534e-01 -2.902310192584991455e-01 2.337304055690765381e-01 -5.666786059737205505e-02 -1.241564229130744934e-01 1.656687445938587189e-02 3.591642677783966064e-01 3.642527461051940918e-01 -2.256831526756286621e-01 -1.522232890129089355e-01 2.277256135130301118e-05 -3.528171479701995850e-01 -1.392328143119812012e-01 -1.012998223304748535e-01 -3.055937588214874268e-03 3.677216544747352600e-02 -2.278132289648056030e-01 8.496453613042831421e-02 1.164507120847702026e-02 -1.132387593388557434e-01 8.318211883306503296e-02 2.448721081018447876e-01 2.098449915647506714e-01 1.299583539366722107e-02 -1.476008743047714233e-01 2.572485804557800293e-01 -7.784026861190795898e-02 -1.640258729457855225e-01 1.577521711587905884e-01
7.909234613180160522e-02 -8.351059257984161377e-02 1.088474914431571960e-01 -1.017808094620704651e-01 -1.779395043849945068e-01 -1.364926099777221680e-01 -1.054462790489196777e-01 -1.025226265192031860e-01 -1.297774910926818848e-01 -1.363991945981979370e-02 1.126622632145881653e-01 -2.272007167339324951e-01 -1.787093132734298706e-01 1.108253598213195801e-01 -4.571370780467987061e-01 1.208207756280899048e-01 -1.017040386795997620e-01 8.273022621870040894e-02 -1.283047837205231190e-03 -1.554563790559768677e-01 -9.944917634129524231e-03 9.103582054376602173e-02 -1.734063215553760529e-02 2.075003385543823242e-01 -1.404926478862762451e-01 -1.883278340101242065e-01 2.226810157299041748e-02 2.171580642461776733e-01 1.533072739839553833e-01 4.450544118881225586e-01 -3.291826844215393066e-01 -1.327087581157684326e-01
1.024953499436378479e-01 -1.792984604835510254e-01 1.195036172866821289e-01 1.360659748315811157e-01 -1.783403158187866211e-01 4.216548055410385132e-02 2.256354689598083496e-01 -1.831104159355163574e-01 -1.569340229034423828e-01 1.996523886919021606e-01 2.601414322853088379e-01 -1.813851147890090942e-01 -2.307777404785156250e-01 3.369900584220886230e-02 -2.039152085781097412e-01 1.384761333465576172e-01 -2.297191508114337921e-02 1.190019771456718445e-01 -1.134716048836708069e-01 -3.635483086109161377e-01 -2.620582282543182373e-01 1.730235815048217773e-01 1.412594020366668701e-01 -7.469882816076278687e-02 1.182663068175315857e-01 -2.985742641612887383e-03 -3.362061083316802979e-01 9.124048054218292236e-03 -1.275178194046020508e-01 -1.042613293975591660e-02 -8.017518371343612671e-02 -3.041773140430450439e-01
-3.446869552135467529e-02 5.526803433895111084e-02 -2.005520910024642944e-01 2.833251059055328369e-01 -8.241517469286918640e-03 -3.117560595273971558e-02 -1.772520989179611206e-01 6.917189806699752808e-03 -2.408886998891830444e-01 8.048686385154724121e-02 1.556404381990432739e-01 -7.689417153596878052e-02 5.740830302238464355e-02 -2.438909858465194702e-01 -6.421019434928894043e-01 1.204246357083320618e-01 -4.750193096697330475e-03 2.357771992683410645e-01 -1.482179611921310425e-01 7.071480620652437210e-03 1.003494262695312500e-01 -6.220209971070289612e-02 -4.297784343361854553e-02 2.083151936531066895e-01 2.208998948335647583e-01 1.365402787923812866e-01 6.692543625831604004e-02 -4.088965803384780884e-02 -5.647902190685272217e-02 1.534338593482971191e-01 -1.458512693643569946e-01 1.142191234976053238e-02
-7.416477054357528687e-02 6.169711053371429443e-02 1.239503249526023865e-01 4.857648164033889771e-02 -1.761627644300460815e-01 2.655202448368072510e-01 1.238670870661735535e-01 -1.905166655778884888e-01 1.325514316558837891e-01 2.224941402673721313e-01 3.141836524009704590e-01 -3.152461349964141846e-01 -1.587537676095962524e-01 -2.345885634422302246e-01 -1.237828582525253296e-01 -1.206123679876327515e-01 7.567338645458221436e-02 1.594609580934047699e-02 2.961337380111217499e-02 -1.486607342958450317e-01 5.946126580238342285e-02 -2.419645152986049652e-02 2.194266021251678467e-01 3.411786258220672607e-01 -8.060918189585208893e-03 1.960023120045661926e-02 -1.151842698454856873e-01 1.928589493036270142e-02 1.825595796108245850e-01 3.752738535404205322e-01 1.192539557814598083e-01 2.107805460691452026e-01
1.353413313627243042e-01 1.426949799060821533e-01 -3.732426464557647705e-01 2.214837819337844849e-01 -2.287719249725341797e-01 1.446623355150222778e-01 6.744519621133804321e-02 -1.273860186338424683e-01 -4.128069616854190826e-03 2.147233486175537109e-02 -5.997839942574501038e-02 -1.096519157290458679e-01 9.674157202243804932e-02 -1.984251663088798523e-02 3.753712400794029236e-03 4.325198754668235779e-02 -1.842564046382904053e-01 5.052721127867698669e-02 -2.889072299003601074e-01 -8.084633201360702515e-02 -1.346932053565979004e-01 2.687671482563018799e-01 2.571321129798889160e-01 -1.195058450102806091e-01 2.610222101211547852e-01 -7.070751488208770752e-02 -2.784037590026855469e-01 1.322577297687530518e-01 4.007577598094940186e-01 1.323927789926528931e-01 -3.255188465118408203e-02 8.104769140481948853e-02
-5.318470671772956848e-02 -1.258519440889358521e-01 -3.592775762081146240e-01 9.331159293651580811e-02 8.157791942358016968e-02 8.577281609177589417e-03 2.864669859409332275e-01 -2.648834884166717529e-01 -1.197439879179000854e-01 9.610334783792495728e-02 5.261965394020080566e-01 -2.953165909275412560e-03 -1.938497275114059448e-01 1.153870671987533569e-01 -5.634620785713195801e-02 4.493431746959686279e-02 -1.209166049957275391e-01 -6.751896440982818604e-02 -1.229947656393051147e-01 -3.134229481220245361e-01 -5.663918331265449524e-02 5.996038019657135010e-02 -9.323974139988422394e-03 3.524645417928695679e-02 -3.620663192123174667e-03 3.046709578484296799e-03 -2.327497452497482300e-01 -1.294616162776947021e-01 3.196899592876434326e-02 1.446879804134368896e-01 -2.660310864448547363e-01 -1.538844406604766846e-01
6.112989038228988647e-02 -1.684248447418212891e-01 -2.373566851019859314e-02 7.552475202828645706e-03 -1.035655438899993896e-01 -3.369966149330139160e-02 -2.644051425158977509e-02 -1.590182334184646606e-01 -2.649683952331542969e-01 3.845395892858505249e-02 3.541536033153533936e-01 -2.036548405885696411e-01 -2.181103676557540894e-01 -1.202732697129249573e-01 -1.590082347393035889e-01 -3.401860594749450684e-02 1.224295049905776978e-01 7.882539927959442139e-02 -2.412240952253341675e-01 -3.082619905471801758e-01 -1.217539384961128235e-01 5.767862778156995773e-03 6.335674971342086792e-02 -1.493189483880996704e-01 1.519844029098749161e-02 -8.809269219636917114e-02 -5.403188467025756836e-01 4.879909008741378784e-02 2.254564128816127777e-02 -6.897092610597610474e-02 -1.385759264230728149e-01 -2.449336498975753784e-01
2.640253901481628418e-01 -1.995333470404148102e-02 5.560988560318946838e-03 -1.426990777254104614e-01 -4.461714997887611389e-02 8.190716803073883057e-02 1.347055733203887939e-01 -2.093473672866821289e-01 -1.024513989686965942e-01 1.672246903181076050e-01 -6.262344866991043091e-02 -3.313858509063720703e-01 1.198841258883476257e-01 -4.178628697991371155e-02 -3.048529922962188721e-01 -1.551622450351715088e-01 -2.749021947383880615e-01 -2.540727257728576660e-01 2.608150988817214966e-02 -6.356176733970642090e-02 2.546663284301757812e-01 5.677169188857078552e-02 1.625349521636962891e-01 1.613069176673889160e-01 4.442515969276428223e-01 -2.989385277032852173e-02 -1.594174206256866455e-01 -6.522890925407409668e-02 1.587066501379013062e-01 6.857544183731079102e-02 -1.517364084720611572e-01 8.546108007431030273e-02
9.364928118884563446e-03 2.329853735864162445e-02 -2.275145649909973145e-01 1.481402367353439331e-01 -2.507756352424621582e-01 -8.310092985630035400e-02 -2.997409105300903320e-01 -1.025862805545330048e-02 -1.866162568330764771e-01 5.119618177413940430e-01 3.392986208200454712e-02 6.283288821578025818e-03 -7.771754264831542969e-02 1.226802915334701538e-02 -6.740303337574005127e-02 -3.652150928974151611e-02 -4.205250144004821777e-01 4.136545583605766296e-02 -2.090641707181930542e-01 -1.384315639734268188e-01 -1.591882407665252686e-01 -1.988470554351806641e-01 1.661972701549530029e-01 4.215190187096595764e-02 1.389862596988677979e-01 -8.388142101466655731e-03 -1.685588657855987549e-01 -7.757720351219177246e-02 1.703720241785049438e-01 8.666916191577911377e-02 -1.616921126842498779e-01 -5.937295034527778625e-02
1.908771246671676636e-01 8.763577789068222046e-02 -9.492614865303039551e-02 -7.156568765640258789e-02 -1.133465692400932312e-01 -7.145981490612030029e-02 1.401087343692779541e-01 -1.195854321122169495e-01 7.056922465562820435e-02 1.329035460948944092e-01 1.130284667015075684e-01 -1.822053492069244385e-01 3.551326692104339600e-01 -4.559553693979978561e-03 -2.379040718078613281e-01 2.899520695209503174e-01 -2.412925660610198975e-01 -1.879761228337883949e-03 -1.399088650941848755e-01 -3.631989061832427979e-01 2.287812978029251099e-01 2.180266529321670532e-01 9.771259874105453491e-02 8.275301009416580200e-02 -5.570248886942863464e-02 4.136814549565315247e-02 -2.165873348712921143e-01 -4.428369551897048950e-02 -9.618405252695083618e-02 2.916842997074127197e-01 2.001197487115859985e-01 2.009720355272293091e-01
-8.270123600959777832e-02 -1.524611413478851318e-01 -1.814265549182891846e-01 -1.685412228107452393e-01 -4.085718393325805664e-01 9.405934810638427734e-02 -4.234153032302856445e-02 -7.112660259008407593e-02 -1.054687052965164185e-01 6.800477951765060425e-02 1.033004820346832275e-01 -3.900641798973083496e-01 -1.089259013533592224e-01 2.816339023411273956e-02 -1.791428774595260620e-01 -1.638945192098617554e-02 -7.126151770353317261e-02 -2.300675809383392334e-01 -8.122276514768600464e-02 -4.021143317222595215e-01 1.199863329529762268e-01 2.060034573078155518e-01 -1.514648795127868652e-01 -1.392539143562316895e-01 2.595482468605041504e-01 1.871581673622131348e-01 -1.302398592233657837e-01 -4.601696506142616272e-02 3.236690908670425415e-02 -2.063530236482620239e-01 -2.552827447652816772e-02 1.056037992238998413e-01
1.818456351757049561e-01 3.702777996659278870e-02 -1.473076045513153076e-01 -7.236684113740921021e-02 -3.896057903766632080e-01 2.547604143619537354e-01 5.823243781924247742e-02 2.289600297808647156e-02 -1.714964807033538818e-01 -4.211367666721343994e-02 1.125984191894531250e-01 -1.149166300892829895e-01 -6.592234224081039429e-02 -3.037039935588836670e-02 -6.993135809898376465e-02 2.153926342725753784e-01 -6.715416163206100464e-02 1.190291047096252441e-01 -1.309235990047454834e-01 -1.593457907438278198e-01 -1.038518175482749939e-01 8.581995964050292969e-03 -2.408118247985839844e-01 9.302505105733871460e-02 2.108679562807083130e-01 -1.848916262388229370e-01 2.878558076918125153e-02 -8.810518682003021240e-02 3.652476966381072998e-01 3.963506519794464111e-01 2.351863682270050049e-01 -1.806275993585586548e-01
6.764749437570571899e-02 1.285180449485778809e-01 -2.267175465822219849e-01 1.221016198396682739e-01 -4.184803366661071777e-01 -1.836287677288055420e-01 1.941529661417007446e-01 -2.507570683956146240e-01 3.361225873231887817e-02 1.733943521976470947e-01 1.104686930775642395e-01 -1.221798285841941833e-01 3.743360564112663269e-02 -9.869005531072616577e-02 -1.879021227359771729e-01 -8.516739308834075928e-02 9.600086510181427002e-02 9.516999125480651855e-02 -1.722255647182464600e-01 -3.789411187171936035e-01 -1.713106781244277954e-01 8.400222659111022949e-02 2.139646559953689575e-01 -8.758343756198883057e-02 1.121997013688087463e-01 -9.808791428804397583e-02 -2.088949829339981079e-01 3.415312767028808594e-01 4.204335063695907593e-02 -5.899976938962936401e-02 -2.823991514742374420e-02 1.456896066665649414e-01
-1.267621070146560669e-01 -2.090199664235115051e-02 -1.712202131748199463e-01 3.432786464691162109e-02 -2.645992636680603027e-01 2.249533981084823608e-01 4.382342472672462463e-02 -4.715679287910461426e-01 -1.238762214779853821e-01 -1.549871265888214111e-01 1.446736156940460205e-01 1.655511558055877686e-03 2.473851479589939117e-02 6.627935171127319336e-02 -1.922280937433242798e-01 7.411281019449234009e-02 3.249128535389900208e-02 4.883116483688354492e-02 -1.567751765251159668e-01 -5.757609009742736816e-02 5.814550444483757019e-02 2.079094201326370239e-01 -4.808581247925758362e-02 -2.136758565902709961e-01 1.641932278871536255e-01 1.969227045774459839e-01 -1.961348950862884521e-01 -3.583503141999244690e-02 3.097666501998901367e-01 2.280853390693664551e-01 -2.135894298553466797e-01 2.744762003421783447e-01
-9.227991104125976562e-03 -3.222206979990005493e-02 2.225107979029417038e-03 2.283631265163421631e-01 -2.191662639379501343e-01 4.380635917186737061e-02 8.548139035701751709e-02 -1.065074801445007324e-01 -1.873036026954650879e-01 -2.173740416765213013e-01 3.562528789043426514e-01 1.905557811260223389e-01 1.839168742299079895e-02 -2.812764793634414673e-02 -1.525234431028366089e-01 2.326498776674270630e-01 -2.473764568567276001e-01 -7.749514281749725342e-02 -1.368070989847183228e-01 -2.926515042781829834e-01 1.374747045338153839e-02 -1.925946027040481567e-01 1.560032367706298828e-01 2.504905164241790771e-01 1.103809624910354614e-01 -7.838740944862365723e-02 -2.783787250518798828e-01 -2.299271821975708008e-01 -1.577061116695404053e-01 1.850611120462417603e-01 -2.227599620819091797e-01 2.610084973275661469e-02
1.810281723737716675e-02 -8.105669915676116943e-02 -1.080458685755729675e-01 -4.102412983775138855e-02 -3.814247548580169678e-01 1.164676025509834290e-01 1.338454801589250565e-02 -2.028813511133193970e-01 -3.006766736507415771e-01 6.606287509202957153e-02 2.770378887653350830e-01 -3.410721774343983270e-06 -5.844248086214065552e-02 -4.678523167967796326e-02 -2.284757196903228760e-01 -1.142635121941566467e-01 2.049164324998855591e-01 7.626641541719436646e-02 1.714792568236589432e-03 -1.213806569576263428e-01 3.573457002639770508e-01 2.438882179558277130e-02 -3.051717579364776611e-02 1.055593602359294891e-02 1.874938607215881348e-02 3.733177855610847473e-02 -4.398885071277618408e-01 1.738314479589462280e-01 2.268767356872558594e-01 1.353817284107208252e-01 -1.722946614027023315e-01 1.419330835342407227e-01
3.027550280094146729e-01 1.175336353480815887e-02 -1.968178302049636841e-01 1.801079362630844116e-01 -5.380176007747650146e-02 -4.270113632082939148e-02 2.972935736179351807e-01 7.467623054981231689e-02 -2.860254645347595215e-01 -5.572228133678436279e-02 1.037526428699493408e-01 -2.115428149700164795e-01 1.496863216161727905e-01 -2.325792759656906128e-01 -2.994391918182373047e-01 -5.523348599672317505e-02 -5.259534344077110291e-02 1.422702521085739136e-02 -4.892736673355102539e-02 -1.258536279201507568e-01 7.356144487857818604e-02 3.371632993221282959e-01 1.645730808377265930e-02 1.798983216285705566e-01 1.498702913522720337e-02 1.298147533088922501e-02 -3.609471917152404785e-01 -1.165420711040496826e-01 8.681919425725936890e-02 2.226026952266693115e-01 1.845446228981018066e-02 2.325691729784011841e-01
-1.171376090496778488e-02 -1.512328535318374634e-01 -7.344956696033477783e-02 1.257328391075134277e-01 -1.856089234352111816e-01 -4.697814956307411194e-02 4.292699694633483887e-02 -2.308159172534942627e-01 -3.504958450794219971e-01 2.878875732421875000e-01 1.312730908393859863e-01 -2.970879077911376953e-01 -3.140418529510498047e-01 8.490965701639652252e-04 -2.789088487625122070e-01 -1.348914927802979946e-03 -1.710798442363739014e-01 -2.470859140157699585e-01 1.499002426862716675e-01 -2.547225356101989746e-01 -1.822239011526107788e-01 -1.483474522829055786e-01 1.310449391603469849e-01 -1.187153831124305725e-01 -1.545466780662536621e-01 -1.147751323878765106e-02 1.724693365395069122e-02 -1.223946958780288696e-01 3.946365416049957275e-02 2.057276517152786255e-01 -1.209209039807319641e-01 1.201093271374702454e-01
5.478144064545631409e-02 5.855162441730499268e-02 -1.605309545993804932e-02 1.529350131750106812e-01 -1.613430082798004150e-01 -9.996531298384070396e-04 -1.977453231811523438e-01 -2.191672623157501221e-01 -2.759806215763092041e-01 1.129192709922790527e-01 -8.231764286756515503e-02 -2.969126403331756592e-01 -1.523645371198654175e-01 3.104618750512599945e-02 -1.147059127688407898e-01 6.618574727326631546e-03 -4.025429785251617432e-01 -5.998434498906135559e-02 -6.910908967256546021e-02 -1.261382400989532471e-01 5.732562858611345291e-03 -1.810285747051239014e-01 1.556977629661560059e-01 3.068314492702484131e-01 2.762467265129089355e-01 2.426683157682418823e-01 -9.836925566196441650e-02 1.248393356800079346e-01 -9.826680272817611694e-02 3.426291942596435547e-01 -2.268126420676708221e-02 -9.989865869283676147e-02
1.774960607290267944e-01 1.852031648159027100e-01 1.747323572635650635e-01 9.859179705381393433e-02 -9.498391300439834595e-02 -1.704807877540588379e-01 -2.692255377769470215e-01 7.745766639709472656e-02 -1.174649074673652649e-01 2.593993544578552246e-01 5.053630098700523376e-02 -2.090763598680496216e-01 7.477343082427978516e-03 -7.290001958608627319e-02 -1.764495112001895905e-02 8.039975911378860474e-02 -2.621658444404602051e-01 3.207393288612365723e-01 -6.739681959152221680e-02 -1.046001464128494263e-01 -1.657894067466259003e-02 9.667022526264190674e-02 1.745625883340835571e-01 6.824215501546859741e-02 3.498800396919250488e-01 9.728427231311798096e-02 -4.866847097873687744e-01 1.129591166973114014e-01 -8.863736689090728760e-02 3.065448813140392303e-02 -1.708887889981269836e-02 1.242937967181205750e-01
-5.977197736501693726e-02 -5.272838473320007324e-02 -1.958661824464797974e-01 4.135823845863342285e-01 -2.130499631166458130e-01 1.419337689876556396e-01 -2.369081377983093262e-01 -3.163110315799713135e-01 5.242140591144561768e-02 4.574344493448734283e-03 4.263060167431831360e-02 -3.010360598564147949e-01 5.953745543956756592e-02 -8.851166814565658569e-02 -1.830081492662429810e-01 1.711020618677139282e-02 -3.163451254367828369e-01 -7.387241721153259277e-02 -1.256801933050155640e-01 -1.691994965076446533e-01 -3.987867757678031921e-02 9.609127044677734375e-02 7.732726633548736572e-03 2.545338273048400879e-01 4.142943024635314941e-02 -8.711140602827072144e-02 1.008265838027000427e-01 -1.800025403499603271e-01 4.003108944743871689e-03 3.133605122566223145e-01 6.507619470357894897e-02 -2.054331153631210327e-01
1.173973008990287781e-01 -4.902401193976402283e-02 5.861748009920120239e-02 3.128611743450164795e-01 -3.204836547374725342e-01 9.536579996347427368e-02 1.244055256247520447e-01 -7.597770541906356812e-02 -1.911962032318115234e-01 -1.611870597116649151e-03 1.248932033777236938e-01 -3.501315712928771973e-01 -1.511571649461984634e-02 -2.180425226688385010e-01 -7.075881212949752808e-02 2.558017373085021973e-01 -1.956932544708251953e-01 2.365108132362365723e-01 -1.309411227703094482e-01 -2.828595936298370361e-01 3.373461961746215820e-02 -1.668649762868881226e-01 -5.221550166606903076e-02 1.135402023792266846e-01 1.020954996347427368e-01 -9.996087849140167236e-02 1.944303512573242188e-01 2.023545354604721069e-01 2.956131994724273682e-01 1.037965565919876099e-01 1.475302875041961670e-01 3.742801398038864136e-02
1.388789415359497070e-01 -6.155618652701377869e-02 -2.203212827444076538e-01 5.102134943008422852e-01 -2.144358493387699127e-02 4.317658767104148865e-02 1.103789731860160828e-02 -1.905321143567562103e-02 -1.436393857002258301e-01 1.455062925815582275e-01 2.752878665924072266e-01 -1.548171490430831909e-01 8.361417055130004883e-02 1.164972636615857482e-04 -1.965610831975936890e-01 -1.263047605752944946e-01 -4.520462360233068466e-03 3.539229929447174072e-02 -1.576490253210067749e-01 -1.425910890102386475e-01 1.246032789349555969e-01 -3.533058613538742065e-02 3.491622805595397949e-01 -1.721055507659912109e-01 -5.871757864952087402e-02 -1.363861113786697388e-01 -2.069352418184280396e-01 -1.243004277348518372e-01 6.467574834823608398e-02 3.022437691688537598e-01 -1.240515261888504028e-01 2.368684411048889160e-01
1.837326884269714355e-01 -1.269764751195907593e-01 -2.395569980144500732e-01 9.210904687643051147e-02 1.560591254383325577e-02 -2.970556020736694336e-01 2.975709363818168640e-02 -4.511105716228485107e-01 -1.294134557247161865e-01 1.544322520494461060e-01 2.180096954107284546e-01 -4.578664898872375488e-02 1.258057057857513428e-01 -7.323607057332992554e-02 -1.152714341878890991e-01 -4.589529242366552353e-03 -1.860086689703166485e-03 1.827073693275451660e-01 -3.630810976028442383e-02 -2.194693684577941895e-01 2.183900326490402222e-01 2.615087628364562988e-01 2.520527839660644531e-01 -2.699523046612739563e-02 1.432515233755111694e-01 -2.244613468647003174e-01 -1.584160029888153076e-01 -5.193157866597175598e-02 -6.023157760500907898e-02 1.908151358366012573e-01 -2.505685985088348389e-01 4.387185350060462952e-02
3.303011357784271240e-01 -1.679126471281051636e-01 -6.879763305187225342e-02 -4.915642365813255310e-02 -9.641092270612716675e-02 1.406482458114624023e-01 -3.286159783601760864e-02 -2.544397711753845215e-01 -4.683244507759809494e-03 -1.992834359407424927e-01 1.470494717359542847e-01 -1.476131379604339600e-01 -7.910858839750289917e-02 -1.585068851709365845e-01 -2.870593667030334473e-01 1.608607620000839233e-01 -1.191446483135223389e-01 8.130466938018798828e-02 -2.237959951162338257e-02 -6.653431802988052368e-02 -1.807623058557510376e-01 2.559762597084045410e-01 -1.115065068006515503e-01 2.304374873638153076e-01 -5.544301867485046387e-02 -5.439098924398422241e-02 -3.436472415924072266e-01 -6.100910156965255737e-02 1.386440992355346680e-01 -1.185610657557845116e-03 -2.422873377799987793e-01 3.776342272758483887e-01
-1.869947649538516998e-02 -2.159627974033355713e-01 1.684308052062988281e-01 -1.430706530809402466e-01 -9.686146676540374756e-02 -4.783040285110473633e-02 -5.132224783301353455e-02 -4.570567607879638672e-01 -1.291393637657165527e-01 -3.072502836585044861e-02 2.122888565063476562e-01 -6.103353109210729599e-03 1.471767425537109375e-01 -2.375385016202926636e-01 -1.566372364759445190e-01 2.860024571418762207e-01 -1.086817607283592224e-01 8.371359109878540039e-02 -2.845283448696136475e-01 -1.063016653060913086e-01 -1.301036030054092407e-01 1.700144261121749878e-01 2.265476286411285400e-01 1.711145043373107910e-01 3.147099316120147705e-01 4.755879938602447510e-02 -1.253423392772674561e-01 -2.881175652146339417e-02 -2.186320908367633820e-02 1.063826680183410645e-01 7.184045761823654175e-02 2.480146735906600952e-01
1.101360097527503967e-01 -1.402918100357055664e-01 -1.653134375810623169e-01 7.846269756555557251e-02 -6.500359624624252319e-02 -2.095752954483032227e-01 1.705349385738372803e-01 -1.828077584505081177e-01 -9.212880581617355347e-02 1.704543456435203552e-02 9.590082615613937378e-02 -1.483719348907470703e-01 -5.986412614583969116e-02 -6.861008703708648682e-02 -4.152863025665283203e-01 1.826862245798110962e-01 -3.682961165904998779e-01 1.247772276401519775e-01 1.227258220314979553e-01 -2.541371583938598633e-01 -6.171984970569610596e-02 1.051039472222328186e-01 1.120437681674957275e-01 -1.719003915786743164e-01 1.213767006993293762e-01 3.642714321613311768e-01 -8.951522409915924072e-03 1.708095967769622803e-01 1.480748802423477173e-01 2.254599481821060181e-01 2.053893543779850006e-02 1.796024590730667114e-01
3.375130146741867065e-02 1.682831346988677979e-01 -7.117204368114471436e-02 -7.535555958747863770e-02 5.688914284110069275e-02 1.309474706649780273e-01 -1.287188827991485596e-01 -4.780922457575798035e-02 1.749636046588420868e-02 -1.002032775431871414e-02 1.593305766582489014e-01 -3.102796673774719238e-01 2.900440245866775513e-03 2.737201154232025146e-01 -2.283036857843399048e-01 3.852240741252899170e-01 -8.040224015712738037e-02 2.091660350561141968e-01 -1.881282404065132141e-02 -8.560118824243545532e-02 1.211196258664131165e-01 1.326270848512649536e-01 2.295791357755661011e-01 1.957897841930389404e-01 3.470361977815628052e-02 -1.514170020818710327e-01 -2.915265560150146484e-01 1.085528731346130371e-01 1.705456376075744629e-01 4.076970517635345459e-01 1.424016207456588745e-01 -7.322628051042556763e-02
-1.453707218170166016e-01 -6.308914721012115479e-02 -3.234543800354003906e-01 7.700800895690917969e-02 -5.852683633565902710e-02 1.024242192506790161e-01 -4.520590975880622864e-02 1.215954497456550598e-01 -2.274501025676727295e-01 4.064749777317047119e-01 2.855360880494117737e-02 -1.639580354094505310e-02 1.815590709447860718e-01 -2.536959648132324219e-01 -2.195314317941665649e-01 1.138815879821777344e-01 -3.205503523349761963e-01 2.665090002119541168e-02 -2.773129343986511230e-01 1.205653045326471329e-02 -1.312083452939987183e-01 -8.133553713560104370e-02 1.647530347108840942e-01 1.547416299581527710e-01 2.395252883434295654e-02 -9.393184632062911987e-02 -2.753551006317138672e-01 4.228010773658752441e-02 3.464954346418380737e-02 -9.351689368486404419e-03 -1.761388778686523438e-01 2.869023680686950684e-01
4.609154164791107178e-02 -1.302746217697858810e-02 -1.584095060825347900e-01 -1.373569816350936890e-01 -1.778310239315032959e-01 -3.772719949483871460e-02 1.321894526481628418e-01 -2.722553908824920654e-01 1.817581057548522949e-01 -1.371724307537078857e-01 3.135146498680114746e-01 -2.770737707614898682e-01 -6.822680461482377723e-06 -3.989984393119812012e-01 -3.978335857391357422e-02 -1.567117422819137573e-01 2.505764551460742950e-02 -1.052712425589561462e-01 -1.634196043014526367e-01 -1.223441958427429199e-01 8.132144808769226074e-02 1.732136756181716919e-01 8.855913579463958740e-02 1.508827209472656250e-01 1.467664837837219238e-01 -2.807693481445312500e-01 -3.245624899864196777e-01 -1.935273259878158569e-01 8.155080676078796387e-02 2.043841630220413208e-01 5.064554139971733093e-02 4.565158486366271973e-02
8.684127032756805420e-02 -2.149993926286697388e-02 -1.930410712957382202e-01 1.557475030422210693e-01 -1.121211722493171692e-01 -1.228417381644248962e-01 -6.496951729059219360e-02 -2.030037492513656616e-01 -5.294074416160583496e-01 -1.505128741264343262e-01 1.539714485406875610e-01 -8.244813233613967896e-02 8.966213464736938477e-02 -1.073182374238967896e-01 -8.988626301288604736e-02 -1.207232661545276642e-02 -1.337359286844730377e-02 -2.454165741801261902e-02 -1.442445367574691772e-01 -9.566215425729751587e-02 -8.715114742517471313e-02 2.790866494178771973e-01 2.556550316512584686e-02 -1.419065594673156738e-01 2.723080813884735107e-01 9.826096147298812866e-02 5.678882077336311340e-02 1.297588646411895752e-01 1.502439379692077637e-01 1.418673545122146606e-01 -3.530353307723999023e-01 2.965652346611022949e-01
1.781830191612243652e-01 -2.515571750700473785e-02 -3.905550241470336914e-01 2.300772070884704590e-01 -1.954563409090042114e-01 -1.453770976513624191e-02 -1.643146127462387085e-01 6.971032172441482544e-02 4.057075083255767822e-02 2.278549969196319580e-02 -3.883963078260421753e-02 -1.856305599212646484e-01 2.844667993485927582e-02 1.890094280242919922e-01 -9.433493763208389282e-02 1.288778781890869141e-01 -2.648325264453887939e-01 3.087539225816726685e-03 -2.070711692795157433e-03 -1.989162564277648926e-01 -2.214844971895217896e-01 9.250598400831222534e-02 8.387630432844161987e-02 1.145278364419937134e-01 1.380181908607482910e-01 3.677537664771080017e-02 -3.913063704967498779e-01 -2.591748535633087158e-01 3.606612980365753174e-01 5.671324208378791809e-02 -5.417354404926300049e-02 1.652194857597351074e-01
-1.635261327028274536e-01 -1.379798054695129395e-01 -1.158499792218208313e-01 2.320715636014938354e-01 -3.276079297065734863e-01 8.387972414493560791e-02 -1.295100003480911255e-01 -8.864704519510269165e-02 -3.534698858857154846e-02 4.234691336750984192e-02 -4.278196394443511963e-02 -1.137223765254020691e-01 1.381781399250030518e-01 -1.952139437198638916e-01 1.311327796429395676e-02 -7.890656590461730957e-03 -3.094533979892730713e-01 7.967720925807952881e-02 -3.449116647243499756e-01 -4.441786408424377441e-01 9.058057330548763275e-03 9.937313944101333618e-02 -5.946202203631401062e-02 7.011989504098892212e-02 2.286779135465621948e-01 1.966597139835357666e-01 -2.369898743927478790e-02 1.103134229779243469e-01 -6.336074322462081909e-02 2.176074236631393433e-01 2.388452887535095215e-01 -1.543195098638534546e-01
1.232910752296447754e-01 -1.082164049148559570e-01 1.274715736508369446e-02 8.467039465904235840e-02 -2.471241205930709839e-01 -8.989050239324569702e-02 -2.256309837102890015e-01 -3.284390270709991455e-01 -2.842507362365722656e-01 2.803349494934082031e-01 -1.200500503182411194e-01 3.885956108570098877e-02 1.661174595355987549e-01 3.002441721037030220e-03 -2.473631799221038818e-01 2.425058037042617798e-01 3.284318000078201294e-02 8.423979394137859344e-03 3.238723427057266235e-02 -1.184071004390716553e-01 -1.635630577802658081e-01 8.034720271825790405e-02 -6.824078410863876343e-02 2.992853224277496338e-01 2.944445908069610596e-01 1.190781686455011368e-02 -3.711314871907234192e-02 3.550285398960113525e-01 1.267372816801071167e-01 1.116400137543678284e-01 -1.680404692888259888e-01 1.528194732964038849e-02
2.229136228561401367e-02 1.714210212230682373e-02 -2.664779499173164368e-02 6.738030910491943359e-02 -4.034506976604461670e-01 -1.771113723516464233e-01 1.726313494145870209e-02 -9.069740027189254761e-02 -4.934242963790893555e-01 -2.957406081259250641e-02 2.387266308069229126e-01 -9.478103369474411011e-02 3.675551414489746094e-01 -1.947980225086212158e-01 -5.700096860527992249e-02 2.346838265657424927e-02 -7.290255278348922729e-03 -2.390705235302448273e-02 -7.772955298423767090e-02 -2.930763177573680878e-02 9.871505200862884521e-03 -5.450286343693733215e-02 1.925641484558582306e-02 2.558077573776245117e-01 3.467507362365722656e-01 1.871580779552459717e-01 -6.083001568913459778e-02 2.294209301471710205e-01 1.009688600897789001e-01 2.218836359679698944e-02 -7.377845793962478638e-02 2.108388347551226616e-03
9.959277510643005371e-02 -2.550380825996398926e-01 -1.906895935535430908e-01 -7.590399682521820068e-02 -5.873405933380126953e-02 8.555187284946441650e-02 -1.638456881046295166e-01 -1.434138324111700058e-02 -3.559338748455047607e-01 2.098807990550994873e-01 1.687880754470825195e-01 3.451568260788917542e-02 8.698034286499023438e-02 -2.061962187290191650e-01 -2.136120796203613281e-01 3.925644159317016602e-01 -6.176406517624855042e-02 -1.391835957765579224e-01 3.182701021432876587e-02 -8.915095031261444092e-02 -1.158326044678688049e-01 -1.906597465276718140e-01 6.539473682641983032e-02 3.718380630016326904e-02 8.728508651256561279e-02 -3.529568016529083252e-01 -3.803237974643707275e-01 -5.545047670602798462e-02 -2.553930133581161499e-02 1.191250532865524292e-01 1.550028193742036819e-02 1.108036637306213379e-01
-6.543566286563873291e-02 -1.806161403656005859e-01 8.665804751217365265e-03 1.681287884712219238e-01 -8.232016116380691528e-02 2.287375330924987793e-01 -1.376733779907226562e-01 -3.851118683815002441e-02 -4.898098111152648926e-02 -1.482156366109848022e-01 -6.972589343786239624e-02 -1.191240847110748291e-01 -1.453324919566512108e-03 -7.937017828226089478e-02 -3.194672167301177979e-01 1.390913128852844238e-01 1.510217040777206421e-01 -9.626618702895939350e-04 -3.409634530544281006e-02 -3.090794980525970459e-01 -2.027986943721771240e-01 -1.120502501726150513e-02 4.968866705894470215e-02 1.390948295593261719e-01 3.774425387382507324e-01 2.327683381736278534e-02 -3.293839693069458008e-01 -6.934630125761032104e-02 -1.344678550958633423e-01 3.872173428535461426e-01 -2.765854001045227051e-01 -2.638769894838333130e-02
7.970611751079559326e-02 -1.098146066069602966e-01 -2.584906220436096191e-01 -4.857443273067474365e-02 -9.028523415327072144e-02 1.133925691246986389e-01 -1.815558671951293945e-01 -1.280917972326278687e-01 -2.236544340848922729e-01 -1.291477084159851074e-01 1.039087921380996704e-01 -2.392868846654891968e-01 -3.677393542602658272e-03 1.546659227460622787e-02 -3.271788060665130615e-01 3.688540756702423096e-01 -1.523904055356979370e-01 5.400502588599920273e-03 3.175823250785470009e-03 -6.388516724109649658e-02 6.898672878742218018e-02 4.490452706813812256e-01 1.324070692062377930e-01 1.230149120092391968e-01 8.241096138954162598e-02 -1.547326147556304932e-02 1.661917120218276978e-01 -9.460712224245071411e-02 3.097904026508331299e-01 1.315197050571441650e-01 -1.371429711580276489e-01 1.477781683206558228e-01
9.563652426004409790e-02 -2.415436655282974243e-01 -4.045886397361755371e-01 2.999221719801425934e-02 -8.092850446701049805e-02 8.839620649814605713e-02 -2.852581143379211426e-01 -1.533544957637786865e-01 -3.795413672924041748e-01 -2.581450715661048889e-02 1.674209684133529663e-01 -3.558607399463653564e-02 2.079219520092010498e-01 -1.700119823217391968e-01 -1.486942768096923828e-01 -1.574844494462013245e-02 -7.040224224328994751e-02 4.033217579126358032e-02 1.711020618677139282e-02 4.073492810130119324e-02 8.748179243411868811e-05 3.551627993583679199e-01 -1.079522911459207535e-02 3.850973024964332581e-02 -4.304525256156921387e-02 -7.917395979166030884e-02 -1.145196631550788879e-01 -2.735862433910369873e-01 8.082089573144912720e-02 2.979168891906738281e-01 -1.349800229072570801e-01 1.851774454116821289e-01
7.085193693637847900e-02 -1.235392987728118896e-01 8.545131981372833252e-02 2.352550625801086426e-02 -2.988406419754028320e-01 -6.166386976838111877e-02 -1.164132207632064819e-01 -1.301910132169723511e-01 -3.279115557670593262e-01 1.381782293319702148e-01 2.183557301759719849e-01 -1.376077085733413696e-01 1.476017534732818604e-01 1.297901719808578491e-01 -2.704176604747772217e-01 1.733319759368896484e-01 -1.466490328311920166e-01 1.264822930097579956e-01 2.227857559919357300e-01 -4.052574336528778076e-01 -3.394905030727386475e-01 -7.162389159202575684e-02 7.026606053113937378e-02 7.434931397438049316e-02 -1.281736493110656738e-01 9.953361749649047852e-02 -8.366073668003082275e-02 -7.977630198001861572e-02 -5.215638875961303711e-02 6.996643543243408203e-02 -2.055196464061737061e-01 -2.035795748233795166e-01
6.215436756610870361e-02 -6.899093091487884521e-02 1.174273192882537842e-01 2.419062703847885132e-01 -5.224679410457611084e-02 -1.330647766590118408e-01 -1.259669661521911621e-01 3.617469966411590576e-02 -7.988648861646652222e-02 8.035241067409515381e-02 1.203231513500213623e-01 -3.040775358676910400e-01 3.913567960262298584e-01 -2.189841419458389282e-01 -2.129004597663879395e-01 -1.731188967823982239e-02 -6.139564886689186096e-02 1.062072739005088806e-01 1.099628210067749023e-01 -5.282000452280044556e-02 1.180408298969268799e-01 3.213411867618560791e-01 3.139921128749847412e-01 9.591639786958694458e-02 2.333864569664001465e-02 -1.103957220911979675e-01 -2.933351397514343262e-01 2.246272712945938110e-01 2.087162286043167114e-01 2.146297097206115723e-01 1.149996817111968994e-01 8.906895667314529419e-02
-5.650518089532852173e-02 8.715817332267761230e-02 -3.777770996093750000e-01 2.346033006906509399e-01 -4.004769623279571533e-01 1.170288175344467163e-01 2.225211411714553833e-01 -7.109116017818450928e-02 -1.780389621853828430e-02 2.592250704765319824e-02 9.118410944938659668e-02 -1.217877026647329330e-02 1.376797165721654892e-02 -4.669839981943368912e-03 8.225278556346893311e-02 -9.928330034017562866e-02 -2.498869150876998901e-01 9.371369332075119019e-02 -1.086779758334159851e-01 -2.044434994459152222e-01 -1.955770254135131836e-01 2.567373812198638916e-01 1.799366027116775513e-01 1.484718620777130127e-01 2.526217699050903320e-01 -6.935924757272005081e-03 -1.733705848455429077e-01 1.674940586090087891e-01 3.571275472640991211e-01 3.567880019545555115e-02 5.645657889544963837e-03 -4.776637256145477295e-02
-9.006220847368240356e-02 -1.175373271107673645e-01 -1.290926039218902588e-01 2.840935885906219482e-01 -1.986567527055740356e-01 1.036626175045967102e-01 -4.087370336055755615e-01 -1.926829069852828979e-01 4.908643197268247604e-03 5.205982550978660583e-02 6.372521072626113892e-02 -3.539554774761199951e-01 -1.414919970557093620e-03 -1.026777327060699463e-01 -6.840835511684417725e-02 -4.827975481748580933e-02 -2.887447178363800049e-01 7.573353499174118042e-02 -3.816103041172027588e-01 -2.571129798889160156e-01 -1.895684003829956055e-01 -2.086017839610576630e-02 -3.396303579211235046e-02 1.435073763132095337e-01 -2.101167663931846619e-02 4.726747795939445496e-02 4.553710576146841049e-03 -1.462821811437606812e-01 7.158060371875762939e-02 2.366136610507965088e-01 1.348270475864410400e-01 -1.196523085236549377e-01
6.639429926872253418e-02 -2.172826975584030151e-01 -5.598654970526695251e-02 2.227926403284072876e-01 -2.403579205274581909e-01 1.278737038373947144e-01 2.702765166759490967e-01 -3.174762055277824402e-02 -2.248791791498661041e-02 -1.498581022024154663e-01 4.118617177009582520e-01 -7.351866364479064941e-02 -6.468436121940612793e-02 -6.449799984693527222e-02 -3.038958013057708740e-01 1.411035358905792236e-01 1.392433196306228638e-01 4.903367534279823303e-02 -1.012362912297248840e-01 -1.710017174482345581e-01 -3.506913483142852783e-01 -3.447508066892623901e-02 1.121436581015586853e-01 1.518999934196472168e-01 6.474005989730358124e-03 -1.284203231334686279e-01 -1.993467360734939575e-01 -4.271847382187843323e-02 6.874229013919830322e-02 1.285092085599899292e-01 -3.581382036209106445e-01 1.076795253902673721e-02
2.210965603590011597e-01 -7.973200082778930664e-02 -2.647370696067810059e-01 -2.577556967735290527e-01 -4.153528809547424316e-02 -3.142239153385162354e-02 -2.978909760713577271e-02 -5.547422915697097778e-02 -6.436989456415176392e-02 -1.249723583459854126e-01 2.426870316267013550e-01 -4.530012607574462891e-01 -7.248285692185163498e-03 -1.018217578530311584e-01 -2.104331701993942261e-01 9.566979110240936279e-02 7.435955107212066650e-02 1.307203769683837891e-01 -2.034244127571582794e-02 -6.411505490541458130e-02 7.551014423370361328e-02 2.288488447666168213e-01 1.990564465522766113e-01 1.663925647735595703e-01 -1.264988183975219727e-01 -1.010983018204569817e-03 -2.455439269542694092e-01 1.472590714693069458e-01 7.402469217777252197e-02 4.368150234222412109e-01 -2.574668265879154205e-02 7.986921072006225586e-02
1.467623859643936157e-01 8.099330961704254150e-02 -1.729364097118377686e-01 -1.899180412292480469e-01 2.248405814170837402e-01 8.056838810443878174e-02 -3.289729058742523193e-01 -1.581118851900100708e-01 -7.675791531801223755e-02 1.061436384916305542e-01 2.966016530990600586e-01 -4.370931684970855713e-01 5.123106762766838074e-02 -1.097092330455780029e-01 -3.110696077346801758e-01 -2.726538293063640594e-02 5.028747022151947021e-02 2.753196656703948975e-01 -5.337306484580039978e-02 -2.657902054488658905e-02 1.443018913269042969e-01 2.050068527460098267e-01 -7.115136831998825073e-02 1.458096504211425781e-01 1.741980575025081635e-02 1.606761664152145386e-02 -2.133466005325317383e-01 -1.616973243653774261e-02 2.345617394894361496e-03 2.356415390968322754e-01 -1.450115889310836792e-01 -1.155380532145500183e-01
9.083323925733566284e-02 -1.981534361839294434e-01 -2.487155497074127197e-01 7.773473858833312988e-02 -1.139228940010070801e-01 3.165182471275329590e-01 -4.048428684473037720e-02 2.146685868501663208e-02 -2.474921196699142456e-01 2.713154554367065430e-01 2.425539866089820862e-02 -1.462536901235580444e-01 1.358612030744552612e-01 -2.269462347030639648e-01 -2.898578345775604248e-01 1.648383587598800659e-01 -1.084537655115127563e-01 1.926442533731460571e-01 1.958266645669937134e-01 -5.317096784710884094e-02 -1.528897701064124703e-04 1.107367593795061111e-02 3.656136393547058105e-01 -1.901016943156719208e-02 5.985688418149948120e-02 -2.469332814216613770e-01 -3.328774869441986084e-01 -1.187437883345410228e-04 -3.328157588839530945e-02 4.701616242527961731e-02 -1.479150727391242981e-02 1.679745614528656006e-01
3.967808093875646591e-03 2.042075842618942261e-01 7.591782510280609131e-02 1.489195674657821655e-01 -2.126847058534622192e-01 1.163800358772277832e-01 -1.700801402330398560e-01 -2.355307191610336304e-01 -2.265763431787490845e-01 -5.929902195930480957e-02 -9.021393954753875732e-02 -1.857484728097915649e-01 -1.287958472967147827e-01 -3.049629628658294678e-01 -2.942415885627269745e-02 -8.338947594165802002e-02 -6.002466380596160889e-02 1.170687675476074219e-01 -1.392202526330947876e-01 -3.986467123031616211e-01 -1.905375123023986816e-01 1.656039655208587646e-01 1.721466779708862305e-01 1.026773266494274139e-02 2.421767860651016235e-01 3.427678020671010017e-03 -2.067670673131942749e-01 3.278943002223968506e-01 -1.441491954028606415e-02 -5.172470211982727051e-02 -2.357096225023269653e-02 2.661036849021911621e-01
-4.657360725104808807e-03 -5.147932097315788269e-02 -3.208448588848114014e-01 2.559844255447387695e-01 -4.660965502262115479e-01 1.216812953352928162e-01 1.965454518795013428e-01 -1.198384538292884827e-01 -7.846941053867340088e-02 -2.607877133414149284e-03 2.780753746628761292e-02 -1.848230063915252686e-01 -2.703038603067398071e-02 9.045244008302688599e-02 1.439490318298339844e-01 -1.992225199937820435e-01 -1.457756757736206055e-01 1.986962258815765381e-01 -1.103771850466728210e-02 -2.172435075044631958e-01 -1.235483437776565552e-01 1.555373668670654297e-01 1.756440401077270508e-01 2.042324095964431763e-01 2.206739038228988647e-01 -2.561400830745697021e-02 -1.205214560031890869e-01 1.523300856351852417e-01 3.429727256298065186e-01 3.926460072398185730e-02 -9.721021167933940887e-03 8.354796469211578369e-02
1.406458318233489990e-01 -4.286538064479827881e-02 -2.447774447500705719e-02 -1.239421516656875610e-01 -1.167174801230430603e-01 1.873715408146381378e-02 -8.532655984163284302e-02 -4.914633035659790039e-01 -8.471585810184478760e-02 -3.842137753963470459e-03 4.051635041832923889e-02 -8.582695573568344116e-02 -2.331723272800445557e-01 -5.118764564394950867e-02 -4.101101160049438477e-01 -9.128130972385406494e-02 -2.147815823554992676e-01 -6.269305199384689331e-02 -2.477329969406127930e-01 -2.447722852230072021e-01 -9.543844312429428101e-02 1.244752667844295502e-02 1.881377100944519043e-01 4.136551544070243835e-02 1.444745957851409912e-01 -2.380454912781715393e-02 -1.980318427085876465e-01 -1.300248503684997559e-01 1.020806357264518738e-01 -1.781080216169357300e-01 4.562413785606622696e-03 3.353726565837860107e-01
2.189503312110900879e-01 5.768920481204986572e-02 -2.370564937591552734e-01 -1.328829675912857056e-01 5.471026524901390076e-04 1.195434257388114929e-01 -6.715276092290878296e-02 -2.226885706186294556e-01 -3.272336721420288086e-01 2.961150109767913818e-01 1.799608021974563599e-01 -1.009005606174468994e-01 2.424813807010650635e-01 -2.914170622825622559e-01 -3.109861016273498535e-01 2.293643802404403687e-01 6.126863416284322739e-03 -6.582859158515930176e-02 -7.379702478647232056e-02 6.707022897899150848e-03 -5.177717655897140503e-02 -1.197766810655593872e-01 -1.043415069580078125e-01 8.876761049032211304e-02 5.416780337691307068e-02 -2.405667901039123535e-01 6.249142438173294067e-02 -1.676372289657592773e-01 -3.986209258437156677e-02 3.412452042102813721e-01 -1.797443442046642303e-02 1.388662457466125488e-01
-1.636936366558074951e-01 -2.228773199021816254e-03 -1.144009158015251160e-01 3.157913982868194580e-01 -1.963639855384826660e-01 -1.556272208690643311e-01 -3.613893091678619385e-01 -2.787930667400360107e-01 -4.966065287590026855e-02 -8.113882690668106079e-02 3.150466457009315491e-02 -1.393903940916061401e-01 -1.702927052974700928e-01 -2.482041157782077789e-02 -1.005560681223869324e-01 1.325134187936782837e-01 -3.289958238601684570e-01 1.432216465473175049e-01 -3.787469118833541870e-02 -3.327853977680206299e-01 1.045187413692474365e-01 -6.819420307874679565e-02 -1.505640298128128052e-01 5.458578467369079590e-02 4.851454868912696838e-02 -1.237465962767601013e-01 -2.012246847152709961e-01 1.594871878623962402e-01 1.254491955041885376e-01 1.821249723434448242e-01 2.961444854736328125e-01 -1.281376648694276810e-02
3.275278210639953613e-01 2.731493301689624786e-02 -1.022833362221717834e-01 -3.756993263959884644e-02 -1.269293874502182007e-01 1.620006710290908813e-01 1.128377616405487061e-01 -2.271066308021545410e-01 -1.742607951164245605e-01 -5.977718904614448547e-02 7.078946381807327271e-02 -1.100130155682563782e-01 3.208854496479034424e-01 1.141840070486068726e-01 -3.191550262272357941e-03 1.245412454009056091e-01 -1.317411959171295166e-01 -1.429197192192077637e-01 -1.265947669744491577e-01 -3.470517992973327637e-01 -3.027885556221008301e-01 -8.594695478677749634e-02 2.461671456694602966e-02 3.106721639633178711e-01 2.780225276947021484e-01 3.679360449314117432e-02 -6.115414202213287354e-03 1.604982763528823853e-01 1.710665374994277954e-01 8.073301985859870911e-03 -2.920568883419036865e-01 3.664853796362876892e-02
2.192304283380508423e-01 3.551043197512626648e-02 -2.024963200092315674e-01 2.381064444780349731e-01 -1.005326211452484131e-01 1.032499745488166809e-01 -1.585997939109802246e-01 -1.368626393377780914e-02 -1.634615063667297363e-01 -1.556997001171112061e-01 4.345031827688217163e-02 -2.368309497833251953e-01 3.477753698825836182e-02 -2.581938505172729492e-01 1.554588079452514648e-01 1.057708784937858582e-01 -5.133198574185371399e-03 1.493224650621414185e-01 5.050774663686752319e-02 -3.280906677246093750e-01 -2.797367870807647705e-01 2.643479779362678528e-02 -2.610754407942295074e-02 -7.191922515630722046e-02 1.353567987680435181e-01 -1.678699851036071777e-01 -1.633458882570266724e-01 2.403360903263092041e-01 4.190855324268341064e-01 2.635717988014221191e-01 -3.542053326964378357e-02 8.707636967301368713e-03
-3.237431347370147705e-01 -5.436348542571067810e-02 -1.036001890897750854e-01 1.149042472243309021e-01 8.516988717019557953e-03 -7.329659909009933472e-02 -7.481031119823455811e-02 -1.804277896881103516e-01 -8.332513272762298584e-02 2.407927513122558594e-01 -2.937647886574268341e-02 -3.666732311248779297e-01 -1.372157335281372070e-01 2.446524426341056824e-02 -2.851262092590332031e-01 -5.318351462483406067e-02 -2.874341905117034912e-01 -4.193818662315607071e-03 2.026726603507995605e-01 -1.148568764328956604e-01 5.433818325400352478e-02 1.133598238229751587e-01 3.339152410626411438e-02 2.451913505792617798e-01 2.015726864337921143e-01 -5.460051074624061584e-02 1.865701004862785339e-02 7.803252898156642914e-03 3.594819307327270508e-01 3.363516032695770264e-01 1.216215454041957855e-02 -1.429838687181472778e-01
-9.477818012237548828e-02 4.583688918501138687e-03 -3.321611285209655762e-01 9.593260288238525391e-02 -3.791351318359375000e-01 1.468329317867755890e-02 -3.418209776282310486e-02 -1.943338662385940552e-01 -1.171901896595954895e-01 -9.428446181118488312e-03 1.211261823773384094e-01 -2.400037050247192383e-01 -1.766656190156936646e-01 -4.726487770676612854e-02 9.164924174547195435e-02 3.443716764450073242e-01 -7.507210969924926758e-02 -2.523013204336166382e-02 -1.872012317180633545e-01 -1.407798975706100464e-01 6.108979135751724243e-02 -1.964999288320541382e-01 -1.301275938749313354e-01 1.854929514229297638e-02 1.840883642435073853e-01 -1.244426742196083069e-01 -1.703828424215316772e-01 2.696227431297302246e-01 3.033356368541717529e-01 2.265820950269699097e-01 1.206623613834381104e-01 1.107590273022651672e-01
-1.158324163407087326e-02 9.172325581312179565e-02 -3.879613429307937622e-02 -3.315367400646209717e-01 -2.654385566711425781e-01 8.362284302711486816e-02 9.785411506891250610e-02 -3.062038719654083252e-01 -1.886562556028366089e-01 2.627718448638916016e-01 2.107114493846893311e-01 -2.637287676334381104e-01 1.287758797407150269e-01 -4.137590900063514709e-02 -1.558229210786521435e-03 -3.014799207448959351e-02 -1.023918669670820236e-02 -4.140074551105499268e-02 -8.411598205566406250e-02 -1.578755825757980347e-01 2.210853099822998047e-01 -3.461839631199836731e-02 -2.001166641712188721e-01 2.241446822881698608e-02 2.890737950801849365e-01 1.887624710798263550e-01 -3.217597007751464844e-01 8.001601323485374451e-03 1.811547130346298218e-01 2.152292579412460327e-01 -5.854697525501251221e-02 -1.778862774372100830e-01
8.601950854063034058e-02 -1.912861913442611694e-01 -2.216019779443740845e-01 2.621493935585021973e-01 -4.248425662517547607e-01 -2.102789729833602905e-01 -1.475768387317657471e-01 -3.313759267330169678e-01 -2.802738361060619354e-02 8.135197311639785767e-02 9.293160587549209595e-02 -4.331405088305473328e-02 -1.406218260526657104e-01 -1.774014085531234741e-01 -1.259919553995132446e-01 1.037871912121772766e-01 -4.543535411357879639e-02 2.998091876506805420e-01 -1.046674102544784546e-01 1.127840601839125156e-03 -9.388412535190582275e-02 3.135454952716827393e-01 9.810884296894073486e-02 1.849131435155868530e-01 9.161833673715591431e-02 2.485970593988895416e-02 -8.392819017171859741e-02 -8.748707361519336700e-03 3.517407551407814026e-02 -1.134851351380348206e-01 -2.992085814476013184e-01 1.115869283676147461e-01
2.743482589721679688e-01 3.121691942214965820e-02 -2.786526978015899658e-01 -1.473265588283538818e-01 -1.885949373245239258e-01 -4.001366719603538513e-02 -3.617802858352661133e-01 2.988392673432826996e-02 -2.906795442104339600e-01 1.204701662063598633e-01 1.913288608193397522e-02 -6.453774869441986084e-02 7.093441206961870193e-03 1.025632545351982117e-01 -1.622010618448257446e-01 3.048728704452514648e-01 -1.588951498270034790e-01 2.277943491935729980e-01 4.775362089276313782e-02 -2.857897579669952393e-01 1.600111648440361023e-02 2.620302140712738037e-01 1.059437394142150879e-01 9.593015536665916443e-03 1.938094501383602619e-03 -2.739839255809783936e-01 -9.085234999656677246e-02 -6.490936130285263062e-02 1.831020116806030273e-01 3.088809177279472351e-02 -2.422344386577606201e-01 -8.448618464171886444e-03
-3.039318323135375977e-02 -1.281645148992538452e-01 -1.069661900401115417e-01 -9.985607862472534180e-02 1.488347053527832031e-01 1.047812551259994507e-01 -3.115672469139099121e-01 -1.365752965211868286e-01 -2.865387201309204102e-01 1.438795030117034912e-01 -3.708260133862495422e-02 -2.110374867916107178e-01 3.219114840030670166e-01 8.234808593988418579e-02 -1.614928543567657471e-01 1.114179790019989014e-01 7.993260624061804265e-06 8.566839620471000671e-03 7.111748214811086655e-03 -1.573538035154342651e-01 3.361947089433670044e-02 -4.543610662221908569e-02 2.971860812976956367e-03 1.161545738577842712e-01 3.332150876522064209e-01 -4.190584719181060791e-01 -4.046668708324432373e-01 4.087214916944503784e-02 1.180642992258071899e-01 1.899642497301101685e-02 -2.670069038867950439e-02 -7.809501886367797852e-02
1.721483469009399414e-01 1.481868773698806763e-01 3.499875217676162720e-02 1.251696143299341202e-02 -3.143023848533630371e-01 -3.218622133135795593e-02 -9.598731249570846558e-02 2.178027108311653137e-02 -5.932438373565673828e-02 1.728222221136093140e-01 2.488600164651870728e-01 1.749761253595352173e-01 1.377750039100646973e-01 -1.595896184444427490e-01 -3.003981411457061768e-01 1.652304679155349731e-01 -2.204145938158035278e-01 2.878502309322357178e-01 -1.536754071712493896e-01 -2.509595453739166260e-01 -7.707612216472625732e-02 8.958774618804454803e-03 1.669250279664993286e-01 -7.860060036182403564e-02 8.797027915716171265e-02 2.105815149843692780e-02 -3.216873854398727417e-02 1.110188066959381104e-01 -1.892481893301010132e-01 4.095207750797271729e-01 1.204356402158737183e-01 2.278578281402587891e-01
6.549619138240814209e-02 8.325078338384628296e-02 -1.375397443771362305e-01 1.176655516028404236e-01 -5.184941887855529785e-01 -2.520139142870903015e-02 5.000809207558631897e-02 -2.153445929288864136e-01 -5.252235755324363708e-02 3.902009129524230957e-02 7.702218741178512573e-02 -9.375120699405670166e-02 -5.420035868883132935e-02 -1.260484606027603149e-01 -1.805933564901351929e-01 -1.279563643038272858e-02 5.287282168865203857e-02 4.797978699207305908e-02 -2.236777395009994507e-01 -3.354738354682922363e-01 -2.205818295478820801e-01 1.382196694612503052e-01 8.375925570726394653e-02 -1.665724217891693115e-01 6.639722734689712524e-02 -2.445606887340545654e-01 -2.223254293203353882e-01 2.947036623954772949e-01 1.107226237654685974e-01 -1.868516355752944946e-01 -1.149095445871353149e-01 1.897253245115280151e-01
4.567464068531990051e-02 5.813973397016525269e-02 -1.017301008105278015e-01 8.295948617160320282e-03 -1.826752573251724243e-01 -2.413773350417613983e-02 2.922469004988670349e-02 -2.249484211206436157e-01 9.447137266397476196e-02 -3.363785520195960999e-02 5.824466943740844727e-01 -1.738164126873016357e-01 -1.285323798656463623e-01 -2.622836530208587646e-01 9.779148735105991364e-03 1.048885732889175415e-01 -7.139372080564498901e-02 -1.771479845046997070e-02 -2.488043308258056641e-01 -1.182934921234846115e-02 2.621295452117919922e-01 2.649906575679779053e-01 -6.910543143749237061e-02 1.310921907424926758e-01 1.313259452581405640e-01 -2.016111314296722412e-01 -3.149147629737854004e-01 -8.122781664133071899e-02 -1.146769821643829346e-01 1.095713898539543152e-01 4.553585872054100037e-02 5.953064188361167908e-02
-2.388268709182739258e-02 -2.041047513484954834e-01 -2.922737300395965576e-01 -1.910402774810791016e-01 2.201174385845661163e-02 2.015990316867828369e-01 -4.904156550765037537e-03 -2.408802062273025513e-01 -1.741068661212921143e-01 1.258803065866231918e-02 1.956546157598495483e-01 -7.496184855699539185e-02 -5.946093797683715820e-02 -1.198093369603157043e-01 -1.284467130899429321e-01 2.162243872880935669e-01 -1.017730124294757843e-02 3.978081345558166504e-01 -2.549748718738555908e-01 3.237773478031158447e-02 1.429020017385482788e-01 2.167481482028961182e-01 1.631080955266952515e-01 3.717831969261169434e-01 -5.089956894516944885e-02 7.516825944185256958e-02 -1.636933684349060059e-01 6.431676447391510010e-03 2.142133563756942749e-01 1.781160384416580200e-01 -1.544874277897179127e-03 -1.087534800171852112e-01
4.206837341189384460e-02 -2.405068092048168182e-02 4.497186467051506042e-02 3.634785115718841553e-01 -2.502294480800628662e-01 1.650929003953933716e-01 2.155655026435852051e-01 -1.239256858825683594e-01 -1.264927089214324951e-01 1.649116575717926025e-01 1.714905500411987305e-01 -9.489889442920684814e-02 -1.924712806940078735e-01 -1.434901952743530273e-01 -9.616903960704803467e-02 1.091980561614036560e-01 -2.346430420875549316e-01 -6.352172046899795532e-02 4.256996884942054749e-02 -3.263242244720458984e-01 -9.471651166677474976e-03 2.600545585155487061e-01 2.253313511610031128e-01 1.125208884477615356e-01 -1.030963957309722900e-01 -2.154058218002319336e-02 -7.793471217155456543e-02 -4.461713507771492004e-02 -2.362381964921951294e-01 2.527503669261932373e-01 -2.975185811519622803e-01 1.596450060606002808e-01
-4.889383539557456970e-02 -6.878284364938735962e-02 -1.236281474120914936e-03 6.518866121768951416e-02 -2.620030343532562256e-01 1.784227341413497925e-01 -2.385552227497100830e-01 -7.784456014633178711e-02 -6.031322106719017029e-02 -4.930244013667106628e-02 2.415054142475128174e-01 7.359109818935394287e-02 4.116794466972351074e-01 -2.661672234535217285e-01 -1.431626528501510620e-01 1.137520819902420044e-01 1.427108198404312134e-01 -5.727522075176239014e-03 1.989749493077397346e-03 -2.997436225414276123e-01 -1.256407350301742554e-01 1.004648804664611816e-01 2.409767359495162964e-02 6.583452224731445312e-02 -5.541109666228294373e-02 -6.780494004487991333e-02 -3.380396068096160889e-01 -1.000581458210945129e-01 2.456125915050506592e-01 3.187723457813262939e-01 -2.135525643825531006e-01 -3.271431848406791687e-02
2.015619724988937378e-02 -1.426178812980651855e-01 -5.223086476325988770e-02 2.271930575370788574e-01 -1.369412243366241455e-01 8.297246694564819336e-02 -1.842406988143920898e-01 -1.675656437873840332e-01 -2.074865102767944336e-01 9.161552786827087402e-02 -3.418423235416412354e-02 -2.009798586368560791e-01 7.109742611646652222e-02 -8.286564797163009644e-02 -3.099947236478328705e-02 2.276830375194549561e-01 -4.770186543464660645e-01 -1.899019628763198853e-01 -1.775460839271545410e-01 -3.080004155635833740e-01 5.144583806395530701e-02 -9.802743792533874512e-02 1.984511315822601318e-01 1.586609035730361938e-01 2.249049991369247437e-01 2.523586750030517578e-01 -9.247349947690963745e-02 1.545803695917129517e-01 1.978723146021366119e-02 1.541470438241958618e-01 -2.654130384325981140e-02 -2.028347551822662354e-01
2.245743945240974426e-02 -2.810367047786712646e-01 -1.674489229917526245e-01 2.183030396699905396e-01 -1.479274630546569824e-01 1.670997291803359985e-01 -7.196111977100372314e-02 -1.741216033697128296e-01 1.124515905976295471e-01 1.797335781157016754e-02 3.396067917346954346e-01 -1.338216513395309448e-01 -1.338090151548385620e-01 1.533860713243484497e-01 -3.274392783641815186e-01 1.364693492650985718e-01 4.822348058223724365e-02 7.758202403783798218e-02 -1.782386749982833862e-02 -1.319802999496459961e-01 -2.280439138412475586e-01 -1.634462326765060425e-01 -3.196159377694129944e-02 1.601860672235488892e-01 1.624166220426559448e-01 -1.420289129018783569e-01 -3.422221243381500244e-01 6.670276075601577759e-02 -1.700244396924972534e-01 -4.320651292800903320e-02 -3.384775519371032715e-01 -3.310135751962661743e-02
4.217590391635894775e-02 -2.224849909543991089e-01 -3.906743600964546204e-02 1.570112258195877075e-01 -2.487006485462188721e-01 -3.692426159977912903e-02 -2.193487286567687988e-01 -2.551098763942718506e-01 2.426691353321075439e-02 4.084859415888786316e-02 2.497949898242950439e-01 6.461624801158905029e-02 6.267124414443969727e-02 -8.390280604362487793e-02 -1.815550774335861206e-01 -1.269945949316024780e-01 8.733601123094558716e-02 2.404642552137374878e-01 8.676774799823760986e-02 -1.040078699588775635e-01 1.318057030439376831e-01 1.373096406459808350e-01 -3.261202573776245117e-02 4.910142347216606140e-02 2.719735167920589447e-02 4.360408708453178406e-02 -4.316070675849914551e-01 1.439684331417083740e-01 4.263810217380523682e-01 3.156023621559143066e-01 2.143230661749839783e-02 4.721482098102569580e-02
-5.827323719859123230e-02 -6.306528300046920776e-02 7.352557778358459473e-02 2.963731288909912109e-01 -2.176457345485687256e-01 2.291186153888702393e-01 2.378648221492767334e-01 1.717008799314498901e-01 -2.176104933023452759e-01 1.808429509401321411e-01 1.874540448188781738e-01 -5.946654081344604492e-02 -1.603036522865295410e-01 -1.039763726294040680e-02 -3.112124204635620117e-01 1.851865649223327637e-01 -1.869817376136779785e-01 2.536784857511520386e-02 1.341580599546432495e-01 -1.684321016073226929e-01 -5.873750522732734680e-02 1.925276815891265869e-01 1.612348705530166626e-01 2.040643617510795593e-02 -2.064732611179351807e-01 -1.748382598161697388e-01 -3.064987659454345703e-01 4.455558210611343384e-02 1.473177820444107056e-01 1.896432787179946899e-01 -2.374827712774276733e-01 7.534387707710266113e-02
1.301835626363754272e-01 -1.760289818048477173e-01 -2.214025259017944336e-01 -2.138094790279865265e-02 -4.400596022605895996e-01 1.986454278230667114e-01 -3.955659642815589905e-02 4.516078531742095947e-02 -5.306520685553550720e-02 9.975495189428329468e-02 2.613328099250793457e-01 -1.472844630479812622e-01 6.023981142789125443e-03 1.023870781064033508e-01 -2.593688294291496277e-02 9.915201365947723389e-02 -2.767272666096687317e-02 5.039822310209274292e-02 3.121691383421421051e-02 -3.750370144844055176e-01 -2.772314287722110748e-02 -2.271387875080108643e-01 -1.845880299806594849e-01 1.859120577573776245e-01 1.488085538148880005e-01 -9.275557845830917358e-02 -5.983774363994598389e-02 9.610766172409057617e-02 2.917484939098358154e-01 2.002297639846801758e-01 1.375009566545486450e-01 -2.974648177623748779e-01
-2.517845248803496361e-03 -9.231413155794143677e-02 -3.608983457088470459e-01 8.019472658634185791e-02 -1.218275427818298340e-01 4.400172736495733261e-03 8.494568057358264923e-03 -6.149080581963062286e-03 -2.878453135490417480e-01 2.876870036125183105e-01 1.385842561721801758e-01 -2.819867432117462158e-01 1.355539169162511826e-02 -3.233258426189422607e-01 -1.563417911529541016e-01 -1.462002098560333252e-02 -1.917270943522453308e-02 -1.110151633620262146e-01 1.774948686361312866e-01 -1.260853093117475510e-02 8.197108656167984009e-02 2.760061621665954590e-02 3.220672607421875000e-01 -9.483139961957931519e-03 -2.313715219497680664e-01 -1.299547255039215088e-01 -2.368977759033441544e-03 6.846746802330017090e-02 2.134428769350051880e-01 3.681508898735046387e-01 2.434808760881423950e-02 1.834313422441482544e-01
1.507610678672790527e-01 -6.871072202920913696e-02 -5.618290975689888000e-02 -1.402173340320587158e-01 -3.195284903049468994e-01 -2.283548861742019653e-01 -1.531307548284530640e-01 -2.679124176502227783e-01 -9.887892752885818481e-02 8.158767968416213989e-02 -2.810340560972690582e-02 -2.492402866482734680e-02 -7.314357161521911621e-02 -7.127687335014343262e-02 -4.082909971475601196e-02 1.548921763896942139e-01 -3.379508852958679199e-01 2.087879180908203125e-01 -9.112182259559631348e-02 -2.716516256332397461e-01 -9.936252236366271973e-02 1.551840603351593018e-01 2.177711278200149536e-01 1.035924851894378662e-01 8.579386398196220398e-03 -3.945835828781127930e-01 -6.712691485881805420e-02 -2.276459708809852600e-02 6.580451130867004395e-02 4.205789417028427124e-02 -3.695411384105682373e-01 1.042258143424987793e-01
2.120642662048339844e-01 -2.044363170862197876e-01 2.742259502410888672e-01 1.669033914804458618e-01 -2.817004621028900146e-01 1.355682909488677979e-01 -2.332499250769615173e-02 -1.561839729547500610e-01 -1.759890019893646240e-01 2.796437442302703857e-01 3.094127774238586426e-01 -2.813025414943695068e-01 2.056581676006317139e-01 1.632266044616699219e-01 -1.166841387748718262e-01 1.077323481440544128e-01 2.858976833522319794e-02 2.721523344516754150e-01 -1.862850040197372437e-01 -5.858156830072402954e-02 -3.442856296896934509e-02 3.022617660462856293e-02 -3.346332535147666931e-02 -1.061442792415618896e-01 1.658513844013214111e-01 1.525781005620956421e-01 -2.452585697174072266e-01 -9.985826164484024048e-02 -2.463298477232456207e-02 4.179495945572853088e-02 -1.438555270433425903e-01 -1.945376098155975342e-01
-1.244273409247398376e-01 -9.935539960861206055e-02 8.115752786397933960e-02 1.851826608180999756e-01 -1.034599170088768005e-01 2.095761895179748535e-01 8.439698815345764160e-02 -3.383840620517730713e-02 -5.339562520384788513e-02 -7.876618206501007080e-02 2.321961373090744019e-01 -2.372256517410278320e-01 3.369973599910736084e-02 6.515586748719215393e-03 -2.488681375980377197e-01 1.704397946596145630e-01 1.946136504411697388e-01 -1.775514185428619385e-01 -1.303413696587085724e-02 -3.217671215534210205e-01 9.092675521969795227e-03 -1.127860322594642639e-02 -4.094674065709114075e-02 9.027692675590515137e-02 3.428488075733184814e-01 6.493742018938064575e-02 -4.058585464954376221e-01 -9.010236710309982300e-02 -6.267266720533370972e-02 2.472986280918121338e-01 -2.865719199180603027e-01 -1.857812702655792236e-01
1.927825063467025757e-02 9.679351001977920532e-02 -2.114833444356918335e-01 7.942150533199310303e-02 -2.912763357162475586e-01 -1.196163073182106018e-01 2.236112020909786224e-02 -1.853449642658233643e-01 7.916738092899322510e-02 5.936788395047187805e-02 2.970268428325653076e-01 -1.772404760122299194e-01 -8.335482329130172729e-02 -1.040500327944755554e-01 -7.252347469329833984e-02 8.064030110836029053e-02 7.399470359086990356e-02 1.000847816467285156e-01 -1.612167656421661377e-01 -4.239407181739807129e-01 -1.445621550083160400e-01 1.001630946993827820e-01 2.799616456031799316e-01 3.255126299336552620e-03 -1.666609942913055420e-02 -2.136566191911697388e-01 -3.551301360130310059e-01 3.408782780170440674e-01 5.040166899561882019e-02 -1.527042686939239502e-01 -9.412920102477073669e-03 -3.920371830463409424e-02
3.966933861374855042e-02 8.860500156879425049e-02 -2.152896672487258911e-01 1.434303168207406998e-02 -3.852749466896057129e-01 1.098562180995941162e-01 2.405060827732086182e-01 -4.351314902305603027e-02 -3.203679621219635010e-01 8.354586362838745117e-02 -1.489981412887573242e-01 -1.407319605350494385e-01 2.347905002534389496e-02 -7.404192537069320679e-02 -1.504261791706085205e-01 -1.345375627279281616e-01 -3.593336045742034912e-01 -9.596338868141174316e-02 -2.441930770874023438e-01 -5.504583567380905151e-02 -2.229060828685760498e-01 1.383856087923049927e-01 7.218345254659652710e-02 1.524965465068817139e-02 3.284632265567779541e-01 -8.182870596647262573e-02 -1.857063621282577515e-01 1.123142093420028687e-01 2.695899903774261475e-01 -7.633006200194358826e-03 -7.918865233659744263e-02 9.711355715990066528e-02
3.256426751613616943e-02 -1.153833642601966858e-01 9.695267677307128906e-02 -1.296955794095993042e-01 -3.130379617214202881e-01 -1.917194277048110962e-01 -7.507231831550598145e-02 -6.481706351041793823e-02 -1.497059762477874756e-01 2.479493916034698486e-01 4.263081029057502747e-02 -1.310318708419799805e-01 -6.791204959154129028e-02 -7.460194081068038940e-02 1.095147058367729187e-01 1.008830666542053223e-01 -2.623556256294250488e-01 4.042033106088638306e-02 -3.312763571739196777e-01 -1.706874966621398926e-01 1.294804513454437256e-01 1.578416116535663605e-02 2.790987491607666016e-01 3.496099114418029785e-01 1.452487856149673462e-01 -3.404760658740997314e-01 -1.278141736984252930e-01 1.569626778364181519e-01 1.027534976601600647e-01 1.212516352534294128e-01 -1.434173732995986938e-01 -1.711425185203552246e-01
3.871070593595504761e-02 2.186687439680099487e-01 -3.089396283030509949e-02 9.097919613122940063e-02 -1.717328578233718872e-01 -1.177549138665199280e-01 -1.177377924323081970e-01 -3.180757910013198853e-02 -1.906019821763038635e-02 1.337403953075408936e-01 1.712187081575393677e-01 -1.035657823085784912e-01 -3.390724956989288330e-02 -4.975386708974838257e-02 -5.429521203041076660e-01 3.576306700706481934e-01 -3.191700950264930725e-02 -1.419220957905054092e-02 -1.004687845706939697e-01 -6.749001145362854004e-02 1.710249185562133789e-01 1.515790373086929321e-01 2.450458258390426636e-01 2.193795889616012573e-01 1.250312030315399170e-01 1.162268966436386108e-01 -2.204696647822856903e-02 -1.539547145366668701e-01 -3.014515712857246399e-02 3.995712101459503174e-01 -3.847756981849670410e-02 8.344318717718124390e-02
6.153051555156707764e-02 8.033949881792068481e-02 -1.076387688517570496e-01 2.942881584167480469e-01 -4.455557465553283691e-01 2.329425364732742310e-01 -1.066879648715257645e-02 -9.168531000614166260e-02 -2.437225133180618286e-01 -9.122144430875778198e-02 6.930129975080490112e-02 -2.669227123260498047e-01 -2.648737095296382904e-02 -3.264487385749816895e-01 -7.840276509523391724e-02 2.026808708906173706e-01 -2.222360968589782715e-01 -7.732189260423183441e-05 1.317381625995039940e-03 -2.906193733215332031e-01 -4.326834529638290405e-02 -2.332642301917076111e-02 -6.567566096782684326e-02 2.091483771800994873e-02 3.312867134809494019e-02 6.617968529462814331e-02 1.672139912843704224e-01 -8.487287908792495728e-03 3.718335032463073730e-01 1.014426797628402710e-01 8.815944939851760864e-02 3.386073186993598938e-02
8.508214727044105530e-03 -1.033200398087501526e-01 -1.568507552146911621e-01 2.338316738605499268e-01 -2.940059006214141846e-01 4.292343510314822197e-04 -2.529273033142089844e-01 -2.218514494597911835e-02 -3.838752629235386848e-03 3.627950251102447510e-01 1.861918419599533081e-01 -8.480789512395858765e-02 -2.263405472040176392e-01 -1.729743778705596924e-01 1.000366285443305969e-01 8.964129537343978882e-02 -3.264274299144744873e-01 -2.616476267576217651e-02 5.627563595771789551e-02 -1.315351724624633789e-01 -1.346560716629028320e-01 -4.858506098389625549e-02 2.198862135410308838e-01 1.270416378974914551e-01 1.311448812484741211e-01 -1.386782526969909668e-01 -1.025662422180175781e-01 1.366476416587829590e-01 1.459241956472396851e-01 3.119482398033142090e-01 2.448606193065643311e-01 -1.717724502086639404e-01
1.414393484592437744e-01 -2.410974204540252686e-01 -2.200229465961456299e-01 -1.673625707626342773e-01 -2.583083696663379669e-02 1.226072162389755249e-01 1.418361216783523560e-01 -2.215886116027832031e-01 -2.694070339202880859e-01 3.871442973613739014e-01 5.566157400608062744e-03 -2.086722105741500854e-01 1.563881337642669678e-01 -2.047839164733886719e-01 7.831712067127227783e-02 4.934298619627952576e-02 -1.301649063825607300e-01 -1.118428111076354980e-01 -4.187978059053421021e-02 -3.009866774082183838e-01 1.536300182342529297e-01 1.098481342196464539e-01 2.406731247901916504e-01 -2.524052560329437256e-01 1.858337968587875366e-01 -1.601043529808521271e-02 -1.178479716181755066e-01 8.150981366634368896e-02 2.687984406948089600e-01 6.685955077409744263e-02 -3.784871846437454224e-02 -8.338285237550735474e-02
-1.144779771566390991e-01 -1.030812691897153854e-02 -8.383794873952865601e-02 -7.442047446966171265e-02 -9.792327880859375000e-02 -2.774824202060699463e-02 -1.965125799179077148e-01 3.353652358055114746e-02 -1.331594437360763550e-01 8.060131222009658813e-02 1.364955753087997437e-01 -1.401908397674560547e-01 1.549957990646362305e-01 1.350556612014770508e-01 -4.859362542629241943e-01 2.642728984355926514e-01 -2.999759018421173096e-01 -4.959243908524513245e-02 7.662784308195114136e-02 -2.147119939327239990e-01 2.767837643623352051e-01 2.744222879409790039e-01 -3.731096908450126648e-02 2.704705595970153809e-01 -4.834962601307779551e-04 -1.110906004905700684e-01 -1.344282478094100952e-01 -9.614130109548568726e-02 1.286627650260925293e-01 2.505279481410980225e-01 -5.782461911439895630e-02 1.420253068208694458e-01
-2.190143764019012451e-01 3.701429441571235657e-02 -4.028303623199462891e-01 1.691926121711730957e-01 -2.876047194004058838e-01 4.467521980404853821e-02 -1.447019129991531372e-01 -2.008524388074874878e-01 -1.533557772636413574e-01 -4.005011916160583496e-02 5.320060253143310547e-02 -2.438797950744628906e-01 -1.245635822415351868e-01 -2.565799513831734657e-03 -6.336406618356704712e-02 2.444604784250259399e-01 -1.183730959892272949e-01 4.530255496501922607e-02 -2.256890833377838135e-01 -1.828671097755432129e-01 1.902284659445285797e-02 -8.735056221485137939e-02 -2.064799517393112183e-01 3.380520641803741455e-02 3.149723634123802185e-02 -1.456823348999023438e-01 3.865434601902961731e-02 3.593649566173553467e-01 3.202040195465087891e-01 1.551018953323364258e-01 8.084765076637268066e-02 9.411498159170150757e-02
-2.280864305794239044e-02 -4.956492409110069275e-02 1.597037017345428467e-01 2.213109284639358521e-01 -4.610074460506439209e-01 -4.052945971488952637e-02 -1.471745073795318604e-01 -4.794473201036453247e-02 -1.568036675453186035e-01 1.927813887596130371e-01 6.118393689393997192e-02 2.596348710358142853e-02 -5.156349390745162964e-02 -7.175857573747634888e-02 -2.415048182010650635e-01 -6.496665626764297485e-02 2.125653624534606934e-02 -1.198181360960006714e-01 1.936734654009342194e-02 -3.474242091178894043e-01 2.785307727754116058e-02 3.175975009799003601e-02 -5.346062034368515015e-02 6.382236629724502563e-02 6.467328220605850220e-02 1.922882348299026489e-02 -1.712963283061981201e-01 -2.986246049404144287e-01 8.897163718938827515e-02 4.641795754432678223e-01 -2.191261500120162964e-01 9.390311688184738159e-02
4.759100079536437988e-02 -6.950182467699050903e-02 4.635237529873847961e-02 5.452741682529449463e-02 -1.394960582256317139e-01 1.610575914382934570e-01 -6.391768902540206909e-02 -1.831450313329696655e-01 -2.853500545024871826e-01 -1.527574509382247925e-01 7.277410477399826050e-02 -1.307335942983627319e-01 -2.507060393691062927e-02 -9.881054610013961792e-02 -2.167570888996124268e-01 -5.824110284447669983e-02 5.223904736340045929e-04 1.635010391473770142e-01 -3.360197320580482483e-02 -2.990399301052093506e-01 -1.224216446280479431e-01 1.554435864090919495e-02 -3.504900261759757996e-02 -2.731618098914623260e-02 -9.308745712041854858e-02 2.584156990051269531e-01 -2.405274063348770142e-01 4.386964067816734314e-02 5.515570193529129028e-02 4.076210558414459229e-01 -4.516574144363403320e-01 2.719164192676544189e-01
-5.999012663960456848e-02 -1.831504553556442261e-01 -2.104454636573791504e-01 1.046377792954444885e-01 -4.115591645240783691e-01 1.951525211334228516e-01 -6.766438484191894531e-02 -5.328862369060516357e-02 -9.508708864450454712e-02 2.040822990238666534e-02 8.634938858449459076e-03 -1.117080822587013245e-01 1.342338174581527710e-01 -2.277569323778152466e-01 -8.284849114716053009e-03 -1.850215047597885132e-01 -1.983111947774887085e-01 7.012723386287689209e-02 1.525520980358123779e-01 -2.138910889625549316e-01 5.698685720562934875e-02 -1.487348079681396484e-01 -1.016844660043716431e-01 2.015704512596130371e-01 2.215129733085632324e-01 -1.170126199722290039e-01 -3.038630783557891846e-01 -3.161745611578226089e-03 4.000696539878845215e-01 2.159605473279953003e-01 4.604722559452056885e-02 1.140529587864875793e-01
-1.628376692533493042e-01 -5.864837765693664551e-02 1.874608546495437622e-02 -7.783336192369461060e-02 2.735463157296180725e-02 -1.873460598289966583e-02 3.537242487072944641e-02 -1.048844382166862488e-01 -3.070351779460906982e-01 2.403280138969421387e-02 7.856521010398864746e-02 -2.053303271532058716e-01 -1.893411278724670410e-01 1.076864823698997498e-02 -1.345177292823791504e-01 2.700981497764587402e-01 -3.262190222740173340e-01 -4.038403555750846863e-02 -2.739973068237304688e-01 -1.730259060859680176e-01 -2.751589417457580566e-01 -1.029681563377380371e-01 2.605356872081756592e-01 3.478193283081054688e-01 9.387226402759552002e-02 1.956895291805267334e-01 -1.482588350772857666e-01 9.017717838287353516e-02 2.666818499565124512e-01 1.252973824739456177e-01 -1.283360272645950317e-01 -1.065185889601707458e-01
7.773695886135101318e-02 -5.594896152615547180e-02 -3.032456152141094208e-02 -1.719711720943450928e-01 1.253781095147132874e-02 7.245483994483947754e-02 -1.094268336892127991e-01 -1.431732475757598877e-01 -2.092876434326171875e-01 1.696594990789890289e-02 1.086158901453018188e-01 -1.489067375659942627e-01 4.356150627136230469e-01 5.293367058038711548e-02 -2.031596451997756958e-01 1.047221273183822632e-01 -2.274045050144195557e-01 -2.349560856819152832e-01 2.875392138957977295e-02 -2.571492195129394531e-01 -2.404586039483547211e-02 1.621991395950317383e-03 1.835330273024737835e-03 3.959335088729858398e-01 1.779750585556030273e-01 -2.957698404788970947e-01 -7.686264812946319580e-02 2.650828659534454346e-01 1.741435378789901733e-01 1.941213384270668030e-02 -1.882549077272415161e-01 8.306033909320831299e-02
-1.283673197031021118e-01 -5.461220070719718933e-02 -2.190328389406204224e-01 3.091912567615509033e-01 -9.394123405218124390e-02 7.477905601263046265e-02 -2.730252444744110107e-01 4.748249426484107971e-02 -3.754940629005432129e-01 1.631718128919601440e-01 1.248699426651000977e-01 -4.049454629421234131e-02 -6.753536313772201538e-02 7.250646501779556274e-02 -3.805507440119981766e-03 1.066999137401580811e-01 -8.775829523801803589e-02 1.636173427104949951e-01 5.457298830151557922e-02 -1.639162600040435791e-01 -3.517805039882659912e-02 -1.892029345035552979e-01 3.011250495910644531e-01 2.629250288009643555e-01 2.531973719596862793e-01 -1.189242377877235413e-01 -2.652930319309234619e-01 7.862003892660140991e-02 1.915326565504074097e-01 6.776075065135955811e-02 2.549355924129486084e-01 -1.320538073778152466e-01
1.490087658166885376e-01 -2.766466140747070312e-02 -2.000122219324111938e-01 -1.136879995465278625e-01 -2.536861300468444824e-01 3.069067932665348053e-02 2.712991461157798767e-02 -4.306942224502563477e-01 -1.141052395105361938e-01 -1.446371376514434814e-01 1.014695987105369568e-01 -1.042759567499160767e-01 6.628710031509399414e-02 3.701944276690483093e-02 -3.497124314308166504e-01 8.176622539758682251e-02 -6.760252267122268677e-02 4.735208582133054733e-03 7.792810350656509399e-02 -1.241213008761405945e-01 2.603318989276885986e-01 3.804274499416351318e-01 -1.452139951288700104e-02 1.733802109956741333e-01 2.331874370574951172e-01 -1.183710619807243347e-01 -3.594613820314407349e-02 1.768046175129711628e-03 -1.386383175849914551e-01 2.434397041797637939e-01 -3.532905131578445435e-02 2.538799643516540527e-01
-1.994022913277149200e-02 -5.658743157982826233e-02 -2.481023073196411133e-01 6.163001805543899536e-02 -3.593180477619171143e-01 -7.813689112663269043e-02 -1.507856547832489014e-01 -1.773140281438827515e-01 -1.279130429029464722e-01 -1.515170931816101074e-01 -9.462824463844299316e-02 -1.380016654729843140e-01 4.383945837616920471e-02 -2.196480184793472290e-01 -2.507501281797885895e-02 6.791431456804275513e-02 -1.078956201672554016e-01 1.343890130519866943e-01 1.199919879436492920e-01 -3.522989153861999512e-01 1.820039702579379082e-03 -2.531626820564270020e-01 5.135198682546615601e-02 -1.219919100403785706e-01 4.265669286251068115e-01 4.596481844782829285e-02 -1.728771328926086426e-01 -4.830825328826904297e-02 1.647141724824905396e-01 2.677118480205535889e-01 2.310442477464675903e-01 2.504300139844417572e-02
-5.515897646546363831e-03 2.808737196028232574e-02 8.256334066390991211e-02 8.698567003011703491e-02 -2.273119539022445679e-01 3.242465555667877197e-01 -1.537382882088422775e-02 -1.755453050136566162e-01 2.773455157876014709e-02 2.465855777263641357e-01 2.226783484220504761e-01 -1.767043918371200562e-01 -1.692910343408584595e-01 -1.840746849775314331e-01 -2.459940910339355469e-01 -1.863290667533874512e-01 1.125762984156608582e-01 1.105842217803001404e-01 3.142108023166656494e-02 -3.236392140388488770e-02 -1.266985852271318436e-02 2.624864131212234497e-02 1.338462084531784058e-01 1.973226219415664673e-01 1.235874295234680176e-01 -1.394828502088785172e-02 -4.247773438692092896e-02 1.316883265972137451e-01 2.064232230186462402e-01 5.215469598770141602e-01 5.424659326672554016e-02 2.448743283748626709e-01
3.316346555948257446e-02 9.652842581272125244e-02 5.152851343154907227e-02 2.704560384154319763e-02 -1.525334864854812622e-01 -7.415787130594253540e-02 -1.101533323526382446e-01 -1.022653654217720032e-01 -4.092013537883758545e-01 2.823140621185302734e-01 1.922665089368820190e-01 6.144360080361366272e-02 1.476119458675384521e-01 -6.627202033996582031e-02 -4.330279529094696045e-01 -7.460152357816696167e-02 -2.496335841715335846e-02 3.045612946152687073e-02 8.994269184768199921e-03 -8.718450367450714111e-02 1.393607705831527710e-01 1.037242859601974487e-01 -1.441400200128555298e-01 2.436014823615550995e-02 2.541000582277774811e-02 1.232865303754806519e-01 -3.739639818668365479e-01 7.102313637733459473e-02 2.689460515975952148e-01 3.565080463886260986e-01 -1.121924538165330887e-02 8.131577074527740479e-02
2.906928062438964844e-01 -2.136367000639438629e-02 -2.364046424627304077e-01 4.973929747939109802e-02 -1.868709325790405273e-01 -1.519657373428344727e-01 -4.183694124221801758e-01 -1.074551716446876526e-01 -2.565307915210723877e-01 2.097759246826171875e-01 6.375824660062789917e-02 -7.279947400093078613e-02 6.625731289386749268e-02 1.243115440011024475e-01 -1.114760339260101318e-01 1.954072862863540649e-01 -2.297061532735824585e-01 3.296746015548706055e-01 5.177112296223640442e-02 -2.302253544330596924e-01 -1.380845159292221069e-02 1.054880097508430481e-01 6.264277547597885132e-02 1.150235459208488464e-01 -3.627754002809524536e-02 -2.315929532051086426e-01 -9.206486493349075317e-02 2.981387451291084290e-02 9.657265245914459229e-02 -1.890359795652329922e-03 -2.920304238796234131e-01 1.338589042425155640e-01
3.520092070102691650e-01 -2.469711601734161377e-01 -1.035768091678619385e-01 1.252199411392211914e-01 -1.404967159032821655e-01 2.130187004804611206e-01 -2.313100844621658325e-01 -3.171421959996223450e-02 -3.450105190277099609e-01 1.385096609592437744e-01 2.253172397613525391e-01 -1.451374590396881104e-01 1.126379296183586121e-01 -1.369148194789886475e-01 -1.151671558618545532e-01 -1.269906386733055115e-02 1.993783935904502869e-02 -8.709096163511276245e-02 -6.008946802467107773e-04 -4.756463319063186646e-02 -1.402470632456243038e-03 2.241695374250411987e-01 8.178193122148513794e-02 6.137885525822639465e-02 2.801677882671356201e-01 -1.652329862117767334e-01 -1.499515920877456665e-01 -1.658506691455841064e-01 -1.893264427781105042e-02 1.038319319486618042e-01 6.328939646482467651e-02 4.150480031967163086e-01
2.765993475914001465e-01 -1.990508139133453369e-01 -1.560228466987609863e-01 1.349194496870040894e-01 2.204049751162528992e-02 1.991020739078521729e-01 -3.244857192039489746e-01 -1.184880137443542480e-01 -2.789533436298370361e-01 -9.068104624748229980e-02 2.208417505025863647e-01 -2.053269296884536743e-01 2.190665304660797119e-01 -1.300051510334014893e-01 -1.630512177944183350e-01 -9.470355510711669922e-02 3.249774873256683350e-02 -3.536538034677505493e-02 5.743507295846939087e-02 -1.325827986001968384e-01 -1.460162699222564697e-01 2.566943168640136719e-01 5.179091915488243103e-02 7.070486247539520264e-02 9.668391942977905273e-02 -2.275572866201400757e-01 -2.438331097364425659e-01 -9.961070865392684937e-02 8.048146963119506836e-03 1.418901532888412476e-01 -1.678246557712554932e-01 3.278801739215850830e-01
1.106206551194190979e-01 -3.345629200339317322e-03 1.782999932765960693e-01 2.048067301511764526e-01 -5.513839125633239746e-01 4.386990517377853394e-02 2.114055119454860687e-02 -2.102960050106048584e-01 -2.022670805454254150e-01 1.435500830411911011e-01 3.658362030982971191e-01 -1.984694600105285645e-01 3.319165855646133423e-02 -1.618469133973121643e-02 -1.993768811225891113e-01 1.291581988334655762e-01 -5.535840615630149841e-02 -7.314039766788482666e-02 5.074077472090721130e-02 -1.610799692571163177e-02 -1.642664521932601929e-01 1.360066980123519897e-01 3.056415617465972900e-01 2.485128492116928101e-02 1.117168515920639038e-01 -1.446009427309036255e-01 -8.001364022493362427e-02 2.545394189655780792e-02 -3.875707089900970459e-02 1.192183941602706909e-01 6.255107372999191284e-02 2.449935227632522583e-01
-6.355855613946914673e-02 -4.294994473457336426e-02 5.276799574494361877e-02 8.547829091548919678e-02 -1.543566025793552399e-02 -6.899016350507736206e-02 7.841177284717559814e-02 1.304620802402496338e-01 -3.125838041305541992e-01 9.314230829477310181e-02 2.941888272762298584e-01 -1.575936228036880493e-01 -4.499204829335212708e-02 1.063016355037689209e-01 -2.702566087245941162e-01 1.734394729137420654e-01 -2.955012619495391846e-01 3.789192438125610352e-02 -1.584234274923801422e-02 -2.122912853956222534e-01 9.582982957363128662e-02 2.193581908941268921e-01 1.970177143812179565e-01 -8.196684718132019043e-02 -2.089581042528152466e-01 -1.199748218059539795e-01 -2.849766910076141357e-01 5.217352509498596191e-02 1.234155818819999695e-01 3.419219553470611572e-01 -3.244078457355499268e-01 7.322374731302261353e-02
1.913606189191341400e-02 -1.379219889640808105e-01 -2.456477433443069458e-01 2.794426381587982178e-01 -5.731489136815071106e-02 -4.558125138282775879e-02 8.438141644001007080e-02 -1.028765365481376648e-02 3.543891757726669312e-02 2.624382078647613525e-01 2.100669443607330322e-01 -4.170440733432769775e-01 -1.932059079408645630e-01 -1.414006799459457397e-01 -7.219920307397842407e-02 1.849333643913269043e-01 1.950391829013824463e-01 -1.299888342618942261e-01 4.796005319803953171e-03 -3.975757956504821777e-02 -1.796350777149200439e-01 1.174865067005157471e-01 4.571366310119628906e-02 2.220587283372879028e-01 1.852127760648727417e-01 8.264503628015518188e-02 -4.210515022277832031e-01 7.215568795800209045e-03 -8.312202244997024536e-02 5.297603830695152283e-02 -4.677377641201019287e-02 -2.455313950777053833e-01
-4.595957323908805847e-02 2.859854511916637421e-02 3.752300143241882324e-02 -8.037905395030975342e-02 -2.072158455848693848e-01 3.180611729621887207e-01 1.279793530702590942e-01 -1.276297867298126221e-01 1.025736257433891296e-01 1.878287941217422485e-01 2.218122631311416626e-01 -3.778332844376564026e-02 -1.207250356674194336e-01 -1.501500606536865234e-01 -2.089259028434753418e-01 -4.362009465694427490e-02 1.571483016014099121e-01 8.580486476421356201e-02 -1.401982605457305908e-01 -2.132884263992309570e-01 -7.963512092828750610e-02 8.947053551673889160e-02 1.044259220361709595e-01 1.701085269451141357e-01 2.837777733802795410e-01 7.288873195648193359e-02 -1.011134684085845947e-01 1.013330146670341492e-01 1.253155022859573364e-01 3.777329027652740479e-01 -8.612418547272682190e-03 4.659839570522308350e-01
-5.860306322574615479e-02 6.050468981266021729e-02 1.607841067016124725e-02 2.525199651718139648e-01 -2.286990173161029816e-03 1.097660288214683533e-01 -3.873630892485380173e-03 -2.805914580821990967e-01 -2.729611098766326904e-01 1.193339303135871887e-01 7.247608155012130737e-02 -1.867618560791015625e-01 4.456220939755439758e-02 -1.325516700744628906e-01 -1.555600017309188843e-01 6.756246089935302734e-02 -4.466486275196075439e-01 -1.095222383737564087e-01 -5.555035546422004700e-03 -3.386051356792449951e-01 2.134304959326982498e-03 -1.127385813742876053e-02 7.538244873285293579e-02 2.219029217958450317e-01 1.647658199071884155e-01 2.732758224010467529e-01 -7.747785001993179321e-02 1.853166818618774414e-01 9.846919029951095581e-02 2.064814120531082153e-01 7.007224112749099731e-02 -2.832601368427276611e-01
2.590722739696502686e-01 -1.762351691722869873e-01 -5.210261419415473938e-02 1.363234408199787140e-02 4.880612343549728394e-02 -3.061411678791046143e-01 2.393349558115005493e-01 -2.832300364971160889e-01 -1.836403161287307739e-01 -2.898350730538368225e-02 1.262744367122650146e-01 2.024206146597862244e-02 4.731927812099456787e-02 -2.847712635993957520e-01 -3.127846419811248779e-01 1.783792227506637573e-01 -1.898565441370010376e-01 -9.677769988775253296e-02 -1.134367883205413818e-01 -1.885690540075302124e-01 -8.864541351795196533e-02 1.259287297725677490e-01 -1.461350452154874802e-02 1.410891264677047729e-01 2.363092899322509766e-01 -9.286328218877315521e-03 -2.833534479141235352e-01 -7.464818656444549561e-02 -6.236224435269832611e-03 2.483748793601989746e-01 -1.866596341133117676e-01 1.593032479286193848e-01
3.310346007347106934e-01 -3.373860195279121399e-02 3.627017512917518616e-02 -1.426264196634292603e-01 -4.496989306062459946e-03 4.230110719799995422e-02 -6.091944873332977295e-02 -5.989603698253631592e-03 -1.521459370851516724e-01 1.207657381892204285e-01 2.239014655351638794e-01 -2.555816173553466797e-01 2.475114911794662476e-01 -8.498764038085937500e-02 -1.648799031972885132e-01 1.475920677185058594e-01 -1.966653764247894287e-01 -1.614383161067962646e-01 1.264233607798814774e-02 -3.563449680805206299e-01 -7.531015574932098389e-02 1.751412302255630493e-01 -1.164107304066419601e-02 2.701363861560821533e-01 2.799737453460693359e-01 -1.354261338710784912e-01 3.712308127433061600e-03 2.305304259061813354e-01 3.231718838214874268e-01 -6.918618083000183105e-02 -3.636402264237403870e-02 -1.722038537263870239e-01
-5.814580246806144714e-02 -3.249819874763488770e-01 8.461360819637775421e-03 1.091600283980369568e-01 3.449822589755058289e-02 1.452123224735260010e-01 -2.639774382114410400e-01 -5.514005944132804871e-02 -1.166264936327934265e-01 1.231505721807479858e-01 1.797702014446258545e-01 -3.020372092723846436e-01 1.099032908678054810e-02 -1.012404784560203552e-01 9.490706771612167358e-02 3.237349092960357666e-01 -4.660294577479362488e-02 1.352838277816772461e-01 -2.647567093372344971e-01 -3.857216238975524902e-01 2.322205454111099243e-01 -1.763060390949249268e-01 -6.362865865230560303e-02 1.840001195669174194e-01 -1.667164964601397514e-03 2.633464056998491287e-03 -2.458794564008712769e-01 -1.301666647195816040e-01 1.874334365129470825e-01 1.640139669179916382e-01 6.966011226177215576e-02 3.103950060904026031e-02
1.127713397145271301e-01 -1.548731178045272827e-01 -6.605558842420578003e-02 3.951116278767585754e-02 -3.109723627567291260e-01 -5.030908063054084778e-02 2.537418901920318604e-01 -1.337088495492935181e-01 -1.978487670421600342e-01 -1.153976190835237503e-02 2.219263911247253418e-01 -1.238048821687698364e-01 1.014058217406272888e-01 -9.661372168920934200e-04 -1.932715624570846558e-01 -3.376895189285278320e-02 -5.684632062911987305e-02 -1.891354918479919434e-01 9.894384443759918213e-02 -3.487739861011505127e-01 -3.719168528914451599e-02 5.817464739084243774e-02 8.137188106775283813e-02 -4.475575312972068787e-02 1.149573624134063721e-01 1.720793843269348145e-01 -3.356955647468566895e-01 -1.379933059215545654e-01 -2.015963047742843628e-01 4.278950393199920654e-01 -1.573656946420669556e-01 -1.278738230466842651e-01
1.409603059291839600e-01 1.562840491533279419e-01 -1.616387255489826202e-02 3.236141800880432129e-01 -4.580022692680358887e-01 9.223019331693649292e-02 9.156554937362670898e-02 -1.704142987728118896e-01 -7.301387935876846313e-02 -5.751476809382438660e-02 1.529655605554580688e-01 -3.039330244064331055e-01 4.606000706553459167e-02 4.460695013403892517e-02 -9.352239966392517090e-02 1.070733144879341125e-01 1.084305495023727417e-01 1.197874844074249268e-01 -1.455229371786117554e-01 4.728526994585990906e-02 -2.104700952768325806e-01 5.417534336447715759e-02 2.286795824766159058e-01 -2.076148390769958496e-01 1.220662966370582581e-01 -2.727142870426177979e-01 -3.043555617332458496e-01 -1.607351899147033691e-01 -1.395851932466030121e-02 4.421189427375793457e-02 -2.049328535795211792e-01 -4.740067198872566223e-02
8.346628397703170776e-02 -1.270506531000137329e-01 -9.962360560894012451e-02 2.122024595737457275e-01 -2.083470821380615234e-01 3.539511188864707947e-02 -3.665104880928993225e-02 -1.527810096740722656e-01 6.542683392763137817e-02 5.812486167997121811e-03 8.254162035882472992e-03 -2.948739826679229736e-01 1.629722118377685547e-02 -1.988482326269149780e-01 1.911770850419998169e-01 3.382131457328796387e-01 -1.254830509424209595e-01 1.264478117227554321e-01 -1.002124994993209839e-01 -2.476763278245925903e-01 -4.038035869598388672e-02 -2.594687975943088531e-02 8.704192005097866058e-03 -1.563347876071929932e-01 -1.295671463012695312e-01 -1.337172538042068481e-01 -1.375785004347562790e-02 -2.349885106086730957e-01 1.686128228902816772e-01 4.912740290164947510e-01 -9.931189566850662231e-02 -2.661810517311096191e-01
-7.313247025012969971e-02 -6.168283522129058838e-02 -1.755989640951156616e-01 3.154481053352355957e-01 -5.004411339759826660e-01 6.690829247236251831e-02 1.047208253294229507e-02 -1.422789394855499268e-01 -1.442233771085739136e-01 6.657284498214721680e-02 -2.309530414640903473e-02 -1.860986500978469849e-01 9.472611360251903534e-03 -1.473268419504165649e-01 6.088100001215934753e-02 5.385716632008552551e-02 -2.030523121356964111e-01 -1.015735194087028503e-01 -4.827297478914260864e-02 -1.433347612619400024e-01 -6.988403853029012680e-03 -2.253164052963256836e-01 -2.218109667301177979e-01 1.810801774263381958e-01 1.300241947174072266e-01 -5.001113563776016235e-02 -4.121470451354980469e-02 -2.447720617055892944e-01 3.776608705520629883e-01 2.438607364892959595e-01 -7.500376552343368530e-02 2.151952311396598816e-02
3.132980763912200928e-01 -1.629118621349334717e-02 -1.936244368553161621e-01 9.799286723136901855e-02 -3.944171965122222900e-02 1.318460851907730103e-01 2.746970057487487793e-01 -1.723975092172622681e-01 -1.345636993646621704e-01 3.290817886590957642e-02 1.514092236757278442e-01 -2.320460528135299683e-01 2.222088873386383057e-01 -1.106934100389480591e-01 -1.875124722719192505e-01 7.053221017122268677e-02 -3.013200461864471436e-01 5.190835893154144287e-02 -7.345611602067947388e-02 -3.440527021884918213e-01 2.363063693046569824e-01 1.870020478963851929e-01 -3.148144111037254333e-02 1.393043100833892822e-01 6.872160732746124268e-02 1.696249097585678101e-02 -1.881115734577178955e-01 -1.632086038589477539e-01 -2.378368526697158813e-01 1.472267359495162964e-01 2.124383151531219482e-01 1.173562631011009216e-01
1.127388030290603638e-01 -1.641087830066680908e-01 -1.698294579982757568e-01 4.688414335250854492e-01 1.330248117446899414e-01 2.546031586825847626e-02 -1.125408336520195007e-01 7.848080247640609741e-02 -1.868768781423568726e-01 4.834704473614692688e-02 1.032689213752746582e-02 -2.364889234304428101e-01 1.782079786062240601e-01 -3.038197942078113556e-02 -2.031154483556747437e-01 -9.004320204257965088e-02 -1.096660122275352478e-01 1.299332082271575928e-01 -2.386154085397720337e-01 1.123611330986022949e-01 1.264534704387187958e-02 1.141318380832672119e-01 1.038221567869186401e-01 2.968521416187286377e-01 1.566989719867706299e-01 -2.407222837209701538e-01 -3.428978621959686279e-01 7.191887497901916504e-02 1.906023621559143066e-01 1.375331431627273560e-01 -2.218496985733509064e-02 1.662795245647430420e-01
6.598532944917678833e-02 -1.468447893857955933e-01 1.052781939506530762e-01 8.598579466342926025e-02 -6.567773222923278809e-02 8.951514959335327148e-02 1.091236472129821777e-01 -2.653234004974365234e-01 -1.074393019080162048e-01 2.022477835416793823e-01 8.514407090842723846e-03 -1.435291916131973267e-01 1.369568868540227413e-03 -2.110845595598220825e-01 -1.993301063776016235e-01 2.367344498634338379e-02 -9.000136703252792358e-02 2.993451058864593506e-01 2.108014076948165894e-01 -1.087074950337409973e-01 7.399141043424606323e-02 7.101697474718093872e-02 2.139892578125000000e-01 1.026343554258346558e-01 -1.875728182494640350e-02 -3.326591551303863525e-01 -4.723393619060516357e-01 -5.257826298475265503e-02 -1.192208677530288696e-01 2.476855665445327759e-01 6.846261769533157349e-02 2.550783753395080566e-01
-9.960815310478210449e-03 -3.263350725173950195e-01 -7.370248436927795410e-02 2.005756795406341553e-01 3.093566372990608215e-02 -9.992799907922744751e-02 5.791256949305534363e-02 -5.953725427389144897e-02 -1.821303963661193848e-01 4.308863356709480286e-02 2.079850882291793823e-01 -8.594950288534164429e-02 -2.335382848978042603e-01 3.009847737848758698e-02 -3.667756617069244385e-01 -9.527608752250671387e-03 -7.241527736186981201e-02 2.123837918043136597e-01 9.721750020980834961e-02 -4.435816705226898193e-01 -1.752723753452301025e-01 3.907547891139984131e-02 -3.516809269785881042e-02 -1.076134294271469116e-01 1.350762546062469482e-01 -5.006333813071250916e-02 -2.843507826328277588e-01 -1.547984182834625244e-01 -7.409516721963882446e-02 -5.333017557859420776e-02 -3.435128033161163330e-01 2.512700669467449188e-02
2.236386835575103760e-01 -4.147377237677574158e-02 -2.968322932720184326e-01 8.460825309157371521e-03 -1.853162609040737152e-02 -1.982609927654266357e-01 1.475991215556859970e-02 -3.100557625293731689e-01 -1.352053582668304443e-01 -7.954892702400684357e-03 1.477477848529815674e-01 -9.899695962667465210e-02 1.872294098138809204e-01 -8.410968631505966187e-02 -1.375423520803451538e-01 6.679103523492813110e-02 -2.192679494619369507e-01 2.982341311872005463e-02 -8.282379060983657837e-02 -2.809755802154541016e-01 2.725490331649780273e-01 1.884893923997879028e-01 6.696457415819168091e-02 -4.217485338449478149e-02 2.050811648368835449e-01 -3.574072420597076416e-01 -3.427054360508918762e-02 -8.854309469461441040e-02 -1.966251581907272339e-01 1.501041352748870850e-01 -3.002063930034637451e-01 1.661969125270843506e-01
-1.529297046363353729e-02 -2.869990840554237366e-02 -1.029765903949737549e-01 5.010178685188293457e-02 -2.662264406681060791e-01 1.473735552281141281e-02 7.080738246440887451e-02 -2.792200446128845215e-01 -4.024307429790496826e-01 2.514379620552062988e-01 -1.971575319766998291e-01 -4.488814771175384521e-01 -5.215842276811599731e-02 4.324353113770484924e-02 -4.610506445169448853e-02 -2.067390978336334229e-01 -1.928738504648208618e-01 -1.700596213340759277e-01 9.859558939933776855e-02 -1.345028132200241089e-01 7.017011940479278564e-02 1.737830415368080139e-02 -1.761209964752197266e-02 -1.327637024223804474e-02 1.097463443875312805e-01 -2.803521789610385895e-02 -8.956174552440643311e-02 1.108803078532218933e-01 2.029172480106353760e-01 3.757501244544982910e-01 3.360944613814353943e-02 -2.186773531138896942e-02
1.144710332155227661e-01 -9.181529283523559570e-02 -3.296999931335449219e-01 -7.018488645553588867e-02 -5.293048173189163208e-02 6.262686103582382202e-02 -9.739979356527328491e-02 -3.291844949126243591e-02 -3.204306066036224365e-01 -1.662645116448402405e-02 3.523711264133453369e-01 -2.894684374332427979e-01 -1.074905917048454285e-01 -8.018566668033599854e-02 1.503296196460723877e-01 1.441787183284759521e-01 3.635168448090553284e-02 -9.078899770975112915e-02 -1.843196302652359009e-01 -4.790232330560684204e-02 1.184300240129232407e-02 7.628913223743438721e-02 3.187544941902160645e-01 9.314387291669845581e-02 3.288312852382659912e-01 -1.865407079458236694e-01 3.049217537045478821e-02 -8.407794684171676636e-02 -2.421092838048934937e-01 1.184428185224533081e-01 -2.958442568778991699e-01 -4.577606916427612305e-02
-7.693151384592056274e-02 9.143140166997909546e-02 -2.265236228704452515e-01 -3.492137417197227478e-02 9.856352955102920532e-02 1.965565085411071777e-01 -3.267306387424468994e-01 -1.218642145395278931e-01 -2.460165470838546753e-01 1.842844113707542419e-02 2.740093469619750977e-01 -2.066094130277633667e-01 5.649449303746223450e-03 -2.300454229116439819e-01 -3.179621696472167969e-01 -1.243432313203811646e-01 -2.923247218132019043e-01 1.339630931615829468e-01 -1.270569115877151489e-01 -1.942367851734161377e-02 -6.403387337923049927e-02 4.404161274433135986e-01 -1.895273104310035706e-02 2.417165972292423248e-02 8.686960488557815552e-02 1.493678335100412369e-02 -4.970477893948554993e-02 -1.997929811477661133e-02 2.254772186279296875e-01 8.402870036661624908e-03 -1.779785007238388062e-01 -5.415953695774078369e-02
8.903601020574569702e-02 -1.434423923492431641e-01 9.855195134878158569e-02 -1.912897676229476929e-01 -3.303901851177215576e-01 -2.351101189851760864e-01 -2.154614180326461792e-01 -1.341821253299713135e-01 -2.293198704719543457e-01 3.053704202175140381e-01 -1.024781018495559692e-01 -5.133455619215965271e-03 9.767981246113777161e-03 -3.108589649200439453e-01 -1.870971024036407471e-01 2.847067713737487793e-01 -1.976983845233917236e-01 2.593965828418731689e-01 3.719194233417510986e-02 -1.016605868935585022e-01 -2.248461730778217316e-02 1.382186412811279297e-01 5.018853768706321716e-02 1.930955052375793457e-01 2.329788655042648315e-01 -9.269188344478607178e-02 -4.024552553892135620e-02 -1.330641359090805054e-01 2.329086512327194214e-01 9.685043245553970337e-02 -2.694168500602245331e-02 -5.583868175745010376e-02
2.159260213375091553e-02 -1.820609718561172485e-01 1.864478141069412231e-01 1.117478162050247192e-01 -1.262455284595489502e-01 8.710049837827682495e-02 -1.373042762279510498e-01 3.701227158308029175e-02 5.069185420870780945e-02 2.722676992416381836e-01 -1.066956818103790283e-01 -2.985554039478302002e-01 1.226350963115692139e-01 -7.818769663572311401e-02 -1.825085841119289398e-02 4.041786193847656250e-01 -2.797920107841491699e-01 1.269247531890869141e-01 4.419132322072982788e-02 -2.112119048833847046e-01 1.112784445285797119e-01 -2.812206186354160309e-02 5.012824013829231262e-02 4.317646920680999756e-01 1.797027140855789185e-01 5.945811048150062561e-02 -4.555368050932884216e-02 4.715611785650253296e-02 1.501970589160919189e-01 3.154019713401794434e-01 -7.914426922798156738e-02 -4.281115904450416565e-02
6.229658424854278564e-02 -1.778845191001892090e-01 -2.914292216300964355e-01 2.626486420631408691e-01 -3.651205077767372131e-02 -5.988572910428047180e-02 1.304196566343307495e-02 -2.101848572492599487e-01 -1.561913937330245972e-01 -2.745682559907436371e-02 2.951782047748565674e-01 3.591583669185638428e-02 3.588327392935752869e-02 -4.772481322288513184e-02 -1.580486595630645752e-01 -1.323876231908798218e-01 1.001173332333564758e-01 1.498391628265380859e-01 3.195321187376976013e-02 -2.820831537246704102e-01 -2.272614836692810059e-01 1.729201227426528931e-01 2.263031005859375000e-01 1.774885058403015137e-01 9.774844348430633545e-02 -2.042723596096038818e-01 -1.950723491609096527e-02 2.679424881935119629e-01 2.449572831392288208e-01 9.500607103109359741e-02 -1.820914894342422485e-01 3.141306340694427490e-01
-1.403524428606033325e-01 -1.544359624385833740e-01 6.576828192919492722e-03 8.255019783973693848e-02 -1.371379345655441284e-01 1.863203942775726318e-01 -2.791379690170288086e-01 -1.726486086845397949e-01 -1.601151525974273682e-01 -2.199693620204925537e-01 3.854584097862243652e-01 -5.880925804376602173e-02 2.537364363670349121e-01 -4.688950628042221069e-02 -2.322769165039062500e-01 -1.333827525377273560e-01 -3.374869376420974731e-02 -1.721130497753620148e-02 9.708699584007263184e-02 -1.352046430110931396e-01 -1.455402970314025879e-01 1.216185465455055237e-02 -8.440294861793518066e-02 -1.754748821258544922e-01 2.105390578508377075e-01 6.330503523349761963e-02 -3.886436820030212402e-01 -8.249238133430480957e-03 1.158514618873596191e-01 2.386702448129653931e-01 -2.351985573768615723e-01 1.021014899015426636e-01
1.048117578029632568e-01 3.530951589345932007e-02 -2.155288308858871460e-01 -2.291722968220710754e-02 -8.151073753833770752e-02 -1.949809491634368896e-02 -2.203995436429977417e-01 -1.969535201787948608e-01 -5.689243227243423462e-02 -7.031362503767013550e-03 1.507795453071594238e-01 -3.807001933455467224e-02 -3.849314153194427490e-01 9.735482186079025269e-02 -3.528543561697006226e-02 -3.076410479843616486e-02 -5.254762247204780579e-02 3.481593132019042969e-01 -2.067806012928485870e-02 -2.695969045162200928e-01 -2.370300740003585815e-01 3.515151143074035645e-01 1.193816289305686951e-01 2.401159703731536865e-01 7.716991752386093140e-02 -3.230090141296386719e-01 6.415525078773498535e-02 -1.754289306700229645e-02 -6.472946703433990479e-02 2.811090052127838135e-01 -1.080033853650093079e-01 -2.751405723392963409e-02
2.539824545383453369e-01 -2.264232039451599121e-01 -1.981060206890106201e-01 3.285661637783050537e-01 -2.800177782773971558e-02 3.027450144290924072e-01 -1.131403669714927673e-01 6.645852327346801758e-02 -2.069191075861454010e-02 -5.532466992735862732e-02 1.034237295389175415e-01 -1.514024734497070312e-01 -1.533275544643402100e-01 -5.335743725299835205e-02 -3.188123926520347595e-02 -2.508143708109855652e-02 6.397736817598342896e-02 2.565313577651977539e-01 -3.322936967015266418e-02 -1.516463905572891235e-01 -2.716856300830841064e-01 -1.392591279000043869e-02 1.481479406356811523e-01 -1.758971810340881348e-02 9.673941880464553833e-02 -1.497017443180084229e-01 -2.645343840122222900e-01 1.605638116598129272e-01 2.653791606426239014e-01 1.862343251705169678e-01 -3.693617880344390869e-01 -5.408839881420135498e-02
-6.364816334098577499e-03 -1.436233520507812500e-01 -8.148428797721862793e-02 -4.918666556477546692e-03 -3.635157346725463867e-01 2.555473446846008301e-01 -1.381420344114303589e-01 7.427180558443069458e-02 -1.616678386926651001e-01 1.346701085567474365e-01 2.856034040451049805e-01 -9.772060811519622803e-02 -1.577434986829757690e-01 1.212453842163085938e-01 -2.243186682462692261e-01 -1.903337389230728149e-01 1.864421963691711426e-01 9.259440004825592041e-02 -1.564219892024993896e-01 -2.544998526573181152e-01 -2.231791466474533081e-01 2.066071033477783203e-01 -1.398479789495468140e-01 -2.178570255637168884e-03 -1.544387340545654297e-01 1.105839908123016357e-01 -1.414912194013595581e-01 5.853875726461410522e-02 7.128705084323883057e-02 4.231798350811004639e-01 8.180505596101284027e-03 -2.670432068407535553e-02
-5.627461522817611694e-02 6.142025440931320190e-02 -1.928916126489639282e-01 1.251482069492340088e-01 5.087654665112495422e-02 1.697347462177276611e-01 6.463144719600677490e-02 -1.494594961404800415e-01 -5.186161026358604431e-02 1.071138083934783936e-01 6.344676762819290161e-02 -4.780113697052001953e-01 1.768085062503814697e-01 -2.814405560493469238e-01 6.786800920963287354e-02 -2.109313197433948517e-02 -2.619114220142364502e-01 2.490751147270202637e-01 9.334325790405273438e-02 -7.649003062397241592e-03 7.211659848690032959e-02 1.374117285013198853e-01 2.818698287010192871e-01 9.597752988338470459e-02 9.970454126596450806e-02 -2.295441031455993652e-01 -3.608909249305725098e-01 4.263984411954879761e-02 8.898759633302688599e-02 4.844420403242111206e-02 5.871097370982170105e-02 2.439600229263305664e-01
-8.650651574134826660e-02 -1.465537995100021362e-01 -2.281315177679061890e-01 3.728368878364562988e-01 -2.778678536415100098e-01 1.208258345723152161e-01 -2.330296784639358521e-01 -1.871742159128189087e-01 9.016630798578262329e-02 -1.872573420405387878e-02 1.688119769096374512e-01 -2.802348732948303223e-01 4.716433212161064148e-02 -1.978607475757598877e-02 -1.182668656110763550e-01 1.508454829454421997e-01 -3.326727151870727539e-01 -2.470658719539642334e-02 -1.531051993370056152e-01 -1.336868107318878174e-01 -1.419975012540817261e-01 -1.620277389883995056e-02 7.909521460533142090e-02 2.096474468708038330e-01 1.679650992155075073e-01 1.419164836406707764e-01 1.210196986794471741e-01 -2.748345136642456055e-01 -6.156113743782043457e-02 2.633039355278015137e-01 1.746874186210334301e-03 -9.534582495689392090e-02
-2.282126061618328094e-02 5.834996327757835388e-02 -1.230877544730901718e-02 5.945144221186637878e-02 -2.322840690612792969e-01 -1.884914748370647430e-02 -2.110689133405685425e-01 -2.602537572383880615e-01 2.903603389859199524e-02 -1.046622470021247864e-01 3.371372520923614502e-01 -2.156322300434112549e-01 -9.442153573036193848e-02 -2.794704437255859375e-01 -2.649854496121406555e-02 -1.329256296157836914e-01 9.220544248819351196e-02 2.270191609859466553e-01 -1.461511850357055664e-01 -4.399147927761077881e-01 -1.098413243889808655e-01 -7.344238460063934326e-02 2.087222784757614136e-01 -3.079121373593807220e-02 -1.455109566450119019e-01 -1.988243162631988525e-01 -2.635504007339477539e-01 1.235250830650329590e-01 3.155631944537162781e-02 5.381191521883010864e-02 -2.700105309486389160e-02 -2.480107098817825317e-01
-9.146096557378768921e-02 1.293892506510019302e-02 -2.800841927528381348e-01 1.537625342607498169e-01 2.645633555948734283e-02 1.723932921886444092e-01 -1.797635853290557861e-01 1.035308316349983215e-01 -2.673919796943664551e-01 3.759535551071166992e-01 1.399465054273605347e-01 -3.461970388889312744e-02 8.548064529895782471e-02 4.871396347880363464e-02 -2.862183749675750732e-01 2.814950980246067047e-02 -2.197799235582351685e-01 6.675603985786437988e-02 -3.354984223842620850e-01 4.922215268015861511e-02 -1.323790252208709717e-01 9.032340347766876221e-02 2.423183321952819824e-01 1.280799359083175659e-01 1.339423507452011108e-01 -6.299421191215515137e-02 -1.917824745178222656e-01 9.686467796564102173e-02 -1.382212638854980469e-01 1.812200546264648438e-01 -3.160905838012695312e-01 3.781728446483612061e-02
4.672232642769813538e-02 1.853232085704803467e-01 -2.029511183500289917e-01 -3.766299784183502197e-01 5.925463885068893433e-02 5.334250628948211670e-02 -1.908569484949111938e-01 -6.308400630950927734e-02 -4.947268590331077576e-02 -1.615001820027828217e-02 3.229791522026062012e-01 -3.017927408218383789e-01 -1.604959219694137573e-01 -6.928621977567672729e-02 -2.368408441543579102e-01 1.182113960385322571e-01 4.433242231607437134e-02 -1.073116287589073181e-01 -1.540140509605407715e-01 -1.896525919437408447e-01 1.448234021663665771e-01 1.751258224248886108e-01 9.494186937808990479e-02 2.053620964288711548e-01 2.788525819778442383e-01 -1.038570888340473175e-02 -2.329355925321578979e-01 1.764189451932907104e-01 -6.049938127398490906e-02 2.935269176959991455e-01 7.120394706726074219e-02 2.834317646920681000e-02
3.454879298806190491e-02 -6.729390472173690796e-02 -2.080038636922836304e-01 1.152844876050949097e-01 -3.202112615108489990e-01 1.439285464584827423e-02 1.734910905361175537e-02 1.316696107387542725e-01 -9.574099630117416382e-02 5.970575148239731789e-04 2.318381965160369873e-01 -2.927145361900329590e-01 4.609249532222747803e-02 -5.871523544192314148e-02 6.950694322586059570e-02 8.364229649305343628e-02 -4.930288791656494141e-01 5.873369425535202026e-02 1.326927393674850464e-01 -1.197862774133682251e-01 2.643826976418495178e-02 -2.545250356197357178e-01 -4.062806069850921631e-02 1.651323735713958740e-01 1.711180508136749268e-01 3.504131734371185303e-02 -2.809375226497650146e-01 1.246395036578178406e-01 3.109900057315826416e-01 1.940695643424987793e-01 1.312090456485748291e-01 -4.355087876319885254e-02
[truncated: 3,278,287 more chars]
