# Supplementary material for: The Language of Innovation
Source: PLoS One. 2020 Apr 30;15(4):e0230107. doi: 10.1371/journal.pone.0230107 (PMC7194493; doi:10.1371/journal.pone.0230107)
Supplement: S6 File — (GZ) [file pone.0230107.s006.tar.gz › 1984-1988/V2Run_0_VS_4500_embeddings1984-1988ED32.txt]

1.185827106237411499e-01 9.276898205280303955e-02 3.774525830522179604e-03 3.486528694629669189e-01 -3.031193017959594727e-01 3.741240799427032471e-01 -1.861957013607025146e-01 -2.831186540424823761e-02 3.005649447441101074e-01 3.018172085285186768e-01 3.498889133334159851e-02 9.678207337856292725e-02 7.585786283016204834e-02 -1.582158058881759644e-01 1.257859468460083008e-01 -4.644316434860229492e-02 1.238135397434234619e-01 2.683535218238830566e-01 1.034963801503181458e-01 -7.456833869218826294e-02 -9.115900099277496338e-02 -6.550146639347076416e-02 -1.181208193302154541e-01 6.777095049619674683e-02 -9.667090326547622681e-02 4.572279378771781921e-02 3.044428825378417969e-01 -1.620143093168735504e-02 -2.450720593333244324e-02 2.648048102855682373e-02 1.921639740467071533e-01 -2.650947272777557373e-01
9.271084517240524292e-02 -2.215178497135639191e-02 -1.493189930915832520e-01 4.234758913516998291e-01 -1.311595886945724487e-01 5.093819275498390198e-02 1.987550407648086548e-02 -2.737634778022766113e-01 9.857266396284103394e-02 -7.866461575031280518e-02 -3.725130558013916016e-01 -1.253148764371871948e-01 2.274736613035202026e-01 -9.320998191833496094e-02 5.823924764990806580e-02 1.702092140913009644e-01 1.783516258001327515e-01 1.804977506399154663e-01 -6.045017391443252563e-02 -3.855438530445098877e-02 6.118677929043769836e-02 -1.957554221153259277e-01 -1.645027697086334229e-01 -2.775692753493785858e-02 7.930836826562881470e-02 4.279271364212036133e-01 -7.254946976900100708e-02 -6.720031797885894775e-02 2.238644212484359741e-01 -7.220245897769927979e-02 -1.826109290122985840e-01 -6.071547046303749084e-02
2.431762367486953735e-01 2.241059690713882446e-01 -1.830870211124420166e-01 4.094727039337158203e-01 -1.325544267892837524e-01 2.714780867099761963e-01 -1.668577641248703003e-01 -2.962548732757568359e-01 2.654062211513519287e-02 -8.948332071304321289e-02 -1.787324845790863037e-01 -1.205660551786422729e-01 4.896907135844230652e-02 -1.311908811330795288e-01 7.610864192247390747e-02 2.424893155694007874e-02 -8.557433634996414185e-02 2.247434407472610474e-01 2.286186516284942627e-01 -4.120777919888496399e-02 3.246549889445304871e-02 1.525526493787765503e-02 1.548839062452316284e-01 -1.852110028266906738e-02 2.937868610024452209e-02 1.792703717947006226e-01 1.741555035114288330e-01 -9.775418043136596680e-02 -3.107321858406066895e-01 -2.226670980453491211e-01 9.646834433078765869e-02 -1.888029128313064575e-01
2.454688400030136108e-01 2.096334397792816162e-01 1.125635355710983276e-01 1.960571557283401489e-01 -2.337925136089324951e-01 1.879311203956604004e-01 -3.349090516567230225e-01 8.063321560621261597e-02 2.007662653923034668e-01 1.406327188014984131e-01 -2.729979157447814941e-01 -1.958432495594024658e-01 9.150680154561996460e-02 -2.018211483955383301e-01 1.889030449092388153e-02 3.186158835887908936e-01 4.144127666950225830e-02 -2.493756450712680817e-02 -1.055801752954721451e-02 -2.036307156085968018e-01 1.395772695541381836e-01 -1.998662017285823822e-02 -2.567578554153442383e-01 1.775128692388534546e-01 1.936417073011398315e-01 2.708918750286102295e-01 -1.560122519731521606e-02 -4.505144804716110229e-02 -6.654908508062362671e-02 -1.895689219236373901e-02 1.591978222131729126e-01 -8.708783984184265137e-02
2.854841575026512146e-02 2.322828471660614014e-01 7.594429701566696167e-02 1.736699044704437256e-01 -4.026042222976684570e-01 1.367695927619934082e-01 -2.813591361045837402e-01 -9.044971317052841187e-02 1.503800153732299805e-01 -1.019695177674293518e-01 -1.968958377838134766e-01 -3.036893308162689209e-01 -9.879994392395019531e-02 1.096822414547204971e-02 -1.828776672482490540e-02 1.946689337491989136e-01 1.559458579868078232e-02 2.679967880249023438e-01 1.065788567066192627e-01 -2.524858415126800537e-01 -1.093756556510925293e-01 -3.875382244586944580e-01 -1.577897220849990845e-01 4.009893536567687988e-02 -5.014806240797042847e-02 6.226432695984840393e-02 2.299839109182357788e-01 1.294527202844619751e-01 2.310670539736747742e-02 -4.044199828058481216e-03 -1.233344450592994690e-01 3.754162415862083435e-02
4.550184682011604309e-02 2.846190035343170166e-01 1.025268360972404480e-01 3.226268589496612549e-01 -2.506216168403625488e-01 2.120124995708465576e-01 -7.234328985214233398e-02 -7.663924992084503174e-02 3.451559320092201233e-02 -1.414513140916824341e-01 -2.562332451343536377e-01 3.242309030611068010e-04 2.715892344713211060e-02 -1.097507998347282410e-01 -1.529354453086853027e-01 5.263298377394676208e-02 2.504087686538696289e-01 3.211434781551361084e-01 6.659433990716934204e-02 -2.087551057338714600e-01 1.730677485466003418e-01 -5.279413610696792603e-02 -2.910326719284057617e-01 1.306671798229217529e-01 -4.493154585361480713e-02 -9.335466660559177399e-03 -1.756109483540058136e-02 4.027196466922760010e-01 -1.781069338321685791e-01 -6.591711938381195068e-02 1.029138080775737762e-02 -9.230921417474746704e-02
1.424097716808319092e-01 3.643297553062438965e-01 -4.388264939188957214e-02 3.883150219917297363e-01 -1.755684763193130493e-01 2.054026722908020020e-01 3.722768649458885193e-02 -1.984853595495223999e-01 1.315442472696304321e-01 -2.281693369150161743e-01 1.108954772353172302e-01 -2.012730836868286133e-01 5.857927724719047546e-02 3.010060079395771027e-02 -2.453521080315113068e-02 1.511208526790142059e-02 1.430955082178115845e-01 2.803254425525665283e-01 6.898143887519836426e-02 -8.635249733924865723e-02 4.899410903453826904e-02 -3.877851068973541260e-01 -4.575431719422340393e-02 -5.145672336220741272e-02 1.142445504665374756e-01 2.891606390476226807e-01 7.866901159286499023e-02 2.027610093355178833e-01 5.238672718405723572e-02 -1.190218981355428696e-02 1.866163462400436401e-01 -5.157042294740676880e-02
1.312636733055114746e-01 -1.585543714463710785e-02 2.976304665207862854e-02 4.119777679443359375e-01 -1.179847270250320435e-01 3.154464811086654663e-02 -1.722285747528076172e-01 -2.903899364173412323e-02 -8.193336427211761475e-03 2.549882233142852783e-01 -1.239516139030456543e-01 -4.052910208702087402e-02 2.510319352149963379e-01 -2.113644629716873169e-01 -2.482245676219463348e-02 1.677451729774475098e-01 1.826760917901992798e-01 2.708706632256507874e-02 5.460067465901374817e-02 -2.644713222980499268e-01 -1.193565800786018372e-01 -1.066370606422424316e-01 -3.578187823295593262e-01 6.428632885217666626e-02 -6.924702227115631104e-02 2.966958582401275635e-01 -2.146124690771102905e-01 1.038044095039367676e-01 1.429315805435180664e-01 2.936174869537353516e-01 1.475192308425903320e-01 -7.121313363313674927e-02
1.201430708169937134e-01 2.933901548385620117e-01 1.542179286479949951e-01 1.675234436988830566e-01 -1.301980316638946533e-01 -2.684094943106174469e-02 3.384312987327575684e-02 -1.065310090780258179e-02 1.570712924003601074e-01 -1.162991300225257874e-01 -2.105854749679565430e-01 -5.174123495817184448e-02 1.768795996904373169e-01 -1.570672392845153809e-01 1.304910928010940552e-01 3.875549137592315674e-01 1.937256753444671631e-01 7.019902765750885010e-02 1.929103285074234009e-01 -1.572889238595962524e-01 1.397687047719955444e-01 1.988229155540466309e-02 -2.910586893558502197e-01 2.285574227571487427e-01 9.198300540447235107e-02 3.002836108207702637e-01 1.302698999643325806e-01 -1.561157964169979095e-02 -7.560348138213157654e-03 3.903561457991600037e-02 8.835528045892715454e-02 -3.657562434673309326e-01
1.726838052272796631e-01 -1.842157691717147827e-01 -1.063579171895980835e-01 1.798767782747745514e-02 -3.813461065292358398e-01 1.179696843028068542e-01 -1.700420081615447998e-01 2.344567030668258667e-01 7.742120325565338135e-02 -7.551098614931106567e-02 7.996108382940292358e-03 -3.098386712372303009e-02 2.438658773899078369e-01 1.256957352161407471e-01 -2.641794383525848389e-01 3.148471191525459290e-02 2.396492660045623779e-01 1.346065998077392578e-01 1.053388342261314392e-01 -1.864172816276550293e-01 2.377330064773559570e-01 -9.450682252645492554e-02 -6.690397858619689941e-02 1.929573267698287964e-01 -3.238947596400976181e-03 3.383362889289855957e-01 1.386782228946685791e-01 -8.367415517568588257e-02 1.956622600555419922e-01 -2.258400171995162964e-01 -2.042058706283569336e-01 -1.495103091001510620e-01
1.225124374032020569e-01 7.277036458253860474e-02 5.401071906089782715e-02 1.698944121599197388e-01 -1.203067451715469360e-01 5.180166289210319519e-02 -7.297233492136001587e-02 -2.805822789669036865e-01 2.411578744649887085e-01 1.265458315610885620e-01 -4.447726011276245117e-01 2.494693361222743988e-02 4.123427718877792358e-02 -9.998269379138946533e-02 -6.255415827035903931e-02 4.501026496291160583e-02 3.030456602573394775e-02 2.167651951313018799e-01 8.975954353809356689e-02 -3.606558442115783691e-01 -1.034694090485572815e-01 -1.235802546143531799e-01 -1.841727644205093384e-01 -1.864999383687973022e-01 -4.769356921315193176e-02 3.512672781944274902e-01 -2.704509906470775604e-02 -1.139981746673583984e-01 1.881524920463562012e-01 1.650922298431396484e-01 2.390122786164283752e-02 -2.704080641269683838e-01
3.176157772541046143e-01 9.359617531299591064e-02 1.695548892021179199e-01 2.897292748093605042e-02 -9.614566341042518616e-03 1.950811445713043213e-01 -3.934603333473205566e-01 -2.511801719665527344e-01 9.679554402828216553e-02 1.480926424264907837e-01 -1.950106173753738403e-01 -2.574490010738372803e-01 5.286373198032379150e-02 1.395522803068161011e-02 1.711257547140121460e-01 -4.685024172067642212e-02 -6.223503127694129944e-02 1.709682941436767578e-01 1.065137758851051331e-01 -1.431044191122055054e-01 -2.515901997685432434e-02 -1.773669421672821045e-01 -2.289568781852722168e-01 -1.316986698657274246e-02 -1.862647682428359985e-01 3.452534079551696777e-01 7.044191006571054459e-03 1.300720870494842529e-01 -9.351604431867599487e-02 1.839534789323806763e-01 -2.670681476593017578e-01 -1.598249003291130066e-02
1.928589493036270142e-01 2.277694940567016602e-01 1.198168992996215820e-01 1.779939085245132446e-01 -7.769653201103210449e-02 -4.021127894520759583e-02 -2.947789430618286133e-01 1.108480542898178101e-01 -9.557539224624633789e-02 7.273708283901214600e-02 -3.029148280620574951e-01 -8.128733932971954346e-02 5.656529217958450317e-02 3.194141089916229248e-01 1.034540086984634399e-01 2.609605789184570312e-01 3.878982663154602051e-01 1.273559927940368652e-01 7.098461501300334930e-03 -3.065085113048553467e-01 -7.390191312879323959e-03 -2.609559595584869385e-01 1.436222065240144730e-02 2.019077837467193604e-01 1.328642219305038452e-01 2.348446547985076904e-01 -4.759957641363143921e-02 6.291213631629943848e-02 -5.738418176770210266e-02 3.440441563725471497e-03 4.698269069194793701e-02 -8.297848701477050781e-02
-8.211808651685714722e-02 7.587967813014984131e-02 -2.868522703647613525e-02 2.560806572437286377e-01 -1.025497540831565857e-01 -5.451280996203422546e-02 -4.797262251377105713e-01 -1.922929100692272186e-02 9.268803894519805908e-02 -1.587338596582412720e-01 -7.850938290357589722e-02 -1.683798581361770630e-01 2.229624390602111816e-01 -5.240369588136672974e-02 -1.295827925205230713e-01 1.461969166994094849e-01 -5.913083627820014954e-02 3.674058318138122559e-01 1.324109882116317749e-01 -1.411063820123672485e-01 5.088160280138254166e-03 -3.856931626796722412e-01 -8.874494582414627075e-03 6.652251631021499634e-02 5.354162305593490601e-03 1.990768611431121826e-01 -7.474614307284355164e-03 3.178949654102325439e-02 -1.154370382428169250e-01 -1.872740983963012695e-01 2.588514089584350586e-01 -1.811978071928024292e-01
1.742545217275619507e-01 -1.419447958469390869e-01 4.377868026494979858e-02 1.128259003162384033e-01 1.161954849958419800e-01 2.090248316526412964e-01 -1.618628352880477905e-01 -8.080830425024032593e-02 2.379666566848754883e-01 1.715690195560455322e-01 -1.068346202373504639e-01 -3.631193423643708229e-03 8.978283405303955078e-02 3.288516104221343994e-01 -2.581423819065093994e-01 9.745061397552490234e-02 3.485472202301025391e-01 1.633016169071197510e-01 2.850027084350585938e-01 -5.859756469726562500e-02 -4.745547100901603699e-02 -2.598443627357482910e-01 -2.039349675178527832e-01 3.217712938785552979e-01 -4.501704126596450806e-02 1.193413659930229187e-01 7.286699116230010986e-02 -3.087261132895946503e-02 1.435203701257705688e-01 -8.581389486789703369e-02 7.671128027141094208e-03 -2.383831143379211426e-01
2.403340488672256470e-01 2.277638167142868042e-01 1.319588720798492432e-02 2.474563419818878174e-01 -1.034913212060928345e-01 8.526862412691116333e-02 -1.565414071083068848e-01 -1.906276047229766846e-01 8.188853040337562561e-03 -3.760553896427154541e-02 -3.216567039489746094e-01 2.455642074346542358e-01 3.289382755756378174e-01 7.685027271509170532e-02 5.163425207138061523e-02 1.222014501690864563e-01 9.590802714228630066e-03 1.423716992139816284e-01 -8.069394528865814209e-02 -4.325668215751647949e-01 -1.785681843757629395e-01 -6.120783090591430664e-02 -1.327176690101623535e-01 1.005606651306152344e-01 2.816074900329113007e-02 3.081416189670562744e-01 -4.950178042054176331e-02 1.735698580741882324e-01 -4.539039358496665955e-02 1.190035864710807800e-01 1.732416301965713501e-01 -3.570750728249549866e-02
2.011834084987640381e-01 2.001816183328628540e-01 -4.685573279857635498e-02 3.594202548265457153e-02 -1.070873141288757324e-01 9.878124296665191650e-02 -3.366456925868988037e-01 -1.224319636821746826e-01 -1.585442125797271729e-01 5.627813562750816345e-02 1.473149843513965607e-02 -6.419803947210311890e-02 9.375628083944320679e-02 -1.057699769735336304e-01 2.152204513549804688e-01 -6.370726972818374634e-02 1.513512432575225830e-01 3.554213047027587891e-01 2.058487385511398315e-01 -6.757896393537521362e-02 6.525145471096038818e-02 -4.122714102268218994e-01 -2.922219634056091309e-01 -1.504462212324142456e-02 -2.962281368672847748e-02 3.387559652328491211e-01 -6.379210948944091797e-02 6.581582129001617432e-02 -5.541948601603507996e-03 2.272182516753673553e-02 -2.257102578878402710e-01 -1.785443872213363647e-01
-2.887049922719597816e-03 1.133646219968795776e-01 3.121878392994403839e-02 2.103980928659439087e-01 -3.135200589895248413e-02 9.367591142654418945e-02 1.066859718412160873e-02 -2.970590889453887939e-01 1.339024305343627930e-01 1.312957853078842163e-01 -1.464143991470336914e-01 -1.440652161836624146e-01 2.626747265458106995e-02 1.394895911216735840e-01 -3.505966160446405411e-03 5.783270671963691711e-02 3.879728913307189941e-01 3.015320003032684326e-01 -1.190902218222618103e-01 -1.726842671632766724e-01 -2.989303879439830780e-02 -1.445453315973281860e-01 -3.144302666187286377e-01 -2.003003656864166260e-01 3.271575868129730225e-01 2.470823675394058228e-01 2.310308665037155151e-01 1.661414466798305511e-02 -2.408654242753982544e-01 5.632626265287399292e-02 6.682640314102172852e-02 -9.648594260215759277e-02
2.363218516111373901e-01 -1.620978303253650665e-02 -1.452682763338088989e-01 1.222058683633804321e-01 -9.990852326154708862e-02 3.227864503860473633e-01 4.977960884571075439e-02 -1.402336508035659790e-01 1.176201179623603821e-01 -7.006826251745223999e-02 -1.496309489011764526e-01 -6.454082578420639038e-02 6.536878645420074463e-03 2.063801586627960205e-01 -5.901459604501724243e-02 1.459534019231796265e-01 2.452837377786636353e-01 9.376232326030731201e-02 2.136403620243072510e-01 6.582075264304876328e-03 2.051647603511810303e-01 -5.708379670977592468e-02 -3.145865201950073242e-01 -2.958810329437255859e-01 -1.568225473165512085e-01 3.083499968051910400e-01 3.225833773612976074e-01 6.089498102664947510e-02 1.572630703449249268e-01 -1.375521719455718994e-01 2.008311450481414795e-01 -2.978602051734924316e-02
2.158697098493576050e-01 1.782981306314468384e-01 -2.295146882534027100e-01 1.730774790048599243e-01 -2.180843204259872437e-01 2.056148648262023926e-01 2.949746325612068176e-02 5.884724110364913940e-02 6.317433714866638184e-02 -9.235464036464691162e-02 -1.508523225784301758e-01 2.295364253222942352e-02 3.298010304570198059e-02 -8.466826379299163818e-02 8.574318885803222656e-02 3.150365352630615234e-01 3.455560654401779175e-02 3.973786830902099609e-01 1.079258099198341370e-01 -3.958427533507347107e-02 -3.513796925544738770e-01 2.663527801632881165e-02 -3.912679553031921387e-01 3.343466669321060181e-02 -3.048983030021190643e-02 2.621274292469024658e-01 -2.155574969947338104e-02 1.055077314376831055e-01 -8.996876329183578491e-02 -7.344893366098403931e-02 1.247498989105224609e-01 -1.820795536041259766e-01
6.261613219976425171e-02 2.335940450429916382e-01 -1.106640323996543884e-01 1.630478501319885254e-01 1.100089922547340393e-01 1.532627493143081665e-01 -3.826679885387420654e-01 9.942857921123504639e-02 7.301333360373973846e-03 -5.501060932874679565e-02 -2.979272510856389999e-03 -1.693617403507232666e-01 -6.923282891511917114e-02 -1.766415238380432129e-01 -2.878869771957397461e-01 3.598074615001678467e-01 1.566512137651443481e-01 3.235926032066345215e-01 1.084242910146713257e-01 -3.944385349750518799e-01 4.663197323679924011e-02 -1.905019879341125488e-01 -2.868337742984294891e-02 1.014617383480072021e-01 1.202234402298927307e-01 1.906393021345138550e-01 -9.203790873289108276e-02 4.277525097131729126e-02 -2.167771756649017334e-02 3.938891738653182983e-02 4.445698112249374390e-02 -1.392642706632614136e-01
3.218505084514617920e-01 4.612450674176216125e-02 3.027967177331447601e-02 3.110536932945251465e-01 -2.968833744525909424e-01 4.838740453124046326e-02 -1.309342682361602783e-01 8.828251063823699951e-02 -1.723621934652328491e-01 -1.536210775375366211e-01 -8.237868547439575195e-02 -2.415311485528945923e-01 1.250350661575794220e-02 1.006656363606452942e-01 -2.172754108905792236e-01 3.720907568931579590e-01 9.845837950706481934e-03 1.710602343082427979e-01 5.594621971249580383e-02 -1.520657688379287720e-01 -9.529301524162292480e-02 -3.121085762977600098e-01 -1.900484561920166016e-01 9.491129964590072632e-02 -7.859367877244949341e-02 1.291836798191070557e-01 7.308635860681533813e-02 1.453821510076522827e-01 5.036342889070510864e-02 -1.987177729606628418e-01 2.610802054405212402e-01 -7.094740867614746094e-03
-2.692587208002805710e-03 7.307244092226028442e-02 2.090357691049575806e-01 2.309406399726867676e-01 3.170514851808547974e-02 -5.724547430872917175e-02 5.070899426937103271e-02 -1.389478296041488647e-01 -4.358451440930366516e-02 1.218612939119338989e-01 9.217909537255764008e-04 4.271097481250762939e-02 3.269322514533996582e-01 -1.541661322116851807e-01 -4.011029303073883057e-01 2.252198904752731323e-01 1.298582255840301514e-01 1.659128069877624512e-02 7.333938777446746826e-02 -4.578568339347839355e-01 1.441871523857116699e-01 -1.412396878004074097e-01 1.801645383238792419e-02 -4.602700471878051758e-02 -1.410615891218185425e-01 3.175604343414306641e-02 3.736177384853363037e-01 7.030978053808212280e-02 1.669671684503555298e-01 2.027911879122257233e-02 1.461339741945266724e-01 -1.421710997819900513e-01
1.886498779058456421e-01 2.897744998335838318e-02 1.510793566703796387e-01 3.136277198791503906e-01 -8.891232311725616455e-03 2.194016724824905396e-01 1.242473721504211426e-02 1.190908104181289673e-01 1.105296835303306580e-01 -1.917200982570648193e-01 -1.754275858402252197e-01 1.558306813240051270e-01 -1.057543754577636719e-01 6.619966775178909302e-02 -1.215871539898216724e-03 1.805907636880874634e-01 1.380878835916519165e-01 3.505785167217254639e-01 9.573617577552795410e-02 -3.965738415718078613e-02 4.598211869597434998e-02 -2.261151559650897980e-02 -2.401079535484313965e-01 -1.391741931438446045e-01 2.332364916801452637e-01 1.554254591464996338e-01 1.349606551229953766e-02 -4.874091967940330505e-02 1.849887073040008545e-01 -2.941905856132507324e-01 4.149649441242218018e-01 -1.455380916595458984e-01
2.733143568038940430e-01 2.588765323162078857e-01 -7.601059228181838989e-02 4.328349828720092773e-01 1.134864985942840576e-01 1.762896180152893066e-01 -2.361168861389160156e-01 -1.117383539676666260e-01 1.792978309094905853e-02 -1.574716903269290924e-02 4.872165247797966003e-02 5.377671122550964355e-02 1.103457212448120117e-01 -1.675376892089843750e-01 -9.030745178461074829e-02 4.716027081012725830e-01 -4.519518092274665833e-02 -1.057271510362625122e-01 1.130585093051195145e-02 -2.931778430938720703e-01 -1.634349077939987183e-01 -5.025614518672227859e-03 -1.873872727155685425e-01 -4.918805509805679321e-02 -1.663167029619216919e-01 6.731650978326797485e-02 -5.181747302412986755e-02 4.322588071227073669e-02 -9.150093793869018555e-02 -1.089773625135421753e-01 6.720191985368728638e-02 -2.263570427894592285e-01
1.661396324634552002e-01 2.379214167594909668e-01 -6.223359331488609314e-02 1.229265704751014709e-01 7.565363496541976929e-02 6.831032037734985352e-02 -1.895565539598464966e-01 -1.984360860660672188e-03 -5.658276006579399109e-02 5.618110671639442444e-02 -2.051333934068679810e-01 -3.837166130542755127e-01 1.358749121427536011e-01 -1.159897446632385254e-01 -1.605266481637954712e-01 -1.271773576736450195e-01 1.330666393041610718e-01 2.544472813606262207e-01 1.183253526687622070e-01 -1.410295907407999039e-02 -1.318184435367584229e-01 -2.657093405723571777e-01 -2.421097606420516968e-01 5.896054953336715698e-02 6.675395369529724121e-02 4.489170312881469727e-01 1.233091428875923157e-01 -3.722348064184188843e-02 1.774003803730010986e-01 -3.287323564291000366e-02 2.260813862085342407e-01 -1.672974228858947754e-01
3.549001216888427734e-01 2.020638287067413330e-01 -7.905840873718261719e-02 2.183176577091217041e-01 -4.754102826118469238e-01 2.525858581066131592e-01 -9.527958929538726807e-02 8.288177102804183960e-02 -5.401538684964179993e-02 -7.925584912300109863e-02 -1.289318799972534180e-01 1.399541366845369339e-02 1.256864666938781738e-01 -6.455924361944198608e-02 3.235317766666412354e-02 2.945962846279144287e-01 -4.367180913686752319e-02 5.746790394186973572e-02 1.345693022012710571e-01 -8.947352319955825806e-02 1.140159815549850464e-01 -3.875325918197631836e-01 -1.975721567869186401e-01 2.000458091497421265e-01 -2.794558368623256683e-02 -2.041630912572145462e-03 8.273757249116897583e-02 5.485770478844642639e-02 2.051257193088531494e-01 2.070090733468532562e-02 -3.582355380058288574e-02 -1.083384230732917786e-01
2.449369430541992188e-01 3.425690531730651855e-01 -1.430236995220184326e-01 2.622473835945129395e-01 -1.859237849712371826e-01 1.084676384925842285e-01 -1.804701536893844604e-01 4.960598796606063843e-02 1.939389407634735107e-01 -5.975155532360076904e-02 -1.524045169353485107e-01 -1.241955012083053589e-01 1.181918978691101074e-01 -3.685733536258339882e-03 2.658906280994415283e-01 1.117839217185974121e-01 2.918689884245395660e-02 3.217622339725494385e-01 2.499129623174667358e-01 1.791235618293285370e-02 -3.246117234230041504e-01 -2.389459609985351562e-01 2.094186395406723022e-01 5.911467596888542175e-02 6.498508900403976440e-02 1.131284534931182861e-01 5.117784440517425537e-02 -2.870958112180233002e-02 -1.157285347580909729e-01 -2.346228063106536865e-01 9.475991129875183105e-02 1.361751928925514221e-02
3.892565071582794189e-01 9.245928376913070679e-02 1.045480594038963318e-01 1.636909991502761841e-01 -5.417807102203369141e-01 6.735925376415252686e-02 -1.238866150379180908e-02 -4.071875289082527161e-02 5.840169638395309448e-02 -1.040654331445693970e-01 8.623078465461730957e-02 -1.245233193039894104e-01 1.257826685905456543e-01 1.339416503906250000e-01 -5.690192431211471558e-02 3.137582540512084961e-01 -2.506209015846252441e-01 1.366461515426635742e-01 5.852981656789779663e-02 -2.973381578922271729e-01 1.479568518698215485e-02 -1.450078189373016357e-01 -8.573880046606063843e-02 2.717354595661163330e-01 9.387431666254997253e-03 1.446379423141479492e-01 9.461668133735656738e-02 9.935622802004218102e-04 2.286198176443576813e-02 -4.745497554540634155e-02 -1.478033419698476791e-02 -1.448923796415328979e-01
6.992676854133605957e-02 3.191036581993103027e-01 -1.167900860309600830e-01 3.571347594261169434e-01 -1.570779457688331604e-02 1.705751270055770874e-01 -6.343518197536468506e-02 -9.482912719249725342e-02 1.709766983985900879e-01 -2.966634370386600494e-02 -1.777192354202270508e-01 -6.341396830976009369e-03 -3.764662891626358032e-02 -1.025035753846168518e-01 1.421651393175125122e-01 -3.154937922954559326e-02 8.259321562945842743e-03 1.955621689558029175e-01 2.990255057811737061e-01 -3.429342210292816162e-01 6.064745783805847168e-02 -3.274326920509338379e-01 -4.668144881725311279e-02 5.407268181443214417e-02 5.450921878218650818e-02 8.855534344911575317e-02 -1.262907385826110840e-01 2.472679363563656807e-03 5.855656415224075317e-02 -3.721227943897247314e-01 1.029986813664436340e-01 -2.725121378898620605e-01
2.846787571907043457e-01 2.540196776390075684e-01 -9.300740063190460205e-02 2.186867147684097290e-01 -3.558942079544067383e-01 3.254712224006652832e-01 -5.656113103032112122e-02 9.848257899284362793e-02 -2.266917191445827484e-02 -2.578909099102020264e-01 -5.014835391193628311e-03 -8.232350647449493408e-02 1.462592333555221558e-01 -4.461699351668357849e-02 -1.567810773849487305e-01 2.855432629585266113e-01 -9.586547315120697021e-02 1.792690753936767578e-01 2.064096331596374512e-01 -2.985644638538360596e-01 -7.564239203929901123e-02 -1.790316104888916016e-01 -1.939702183008193970e-01 8.296328783035278320e-02 1.111331433057785034e-01 1.050382554531097412e-01 1.196392923593521118e-01 4.524145275354385376e-02 8.219945430755615234e-02 1.969532221555709839e-01 7.904922962188720703e-02 4.744482785463333130e-02
2.518893778324127197e-01 1.786760687828063965e-01 -1.899537257850170135e-02 2.700419723987579346e-01 -1.691067665815353394e-01 1.169986054301261902e-01 -4.597265645861625671e-02 2.225598841905593872e-01 1.501974463462829590e-01 -9.167510271072387695e-02 2.539661340415477753e-02 -8.545514196157455444e-02 4.210297763347625732e-02 2.192868888378143311e-01 -9.778004884719848633e-02 4.273744225502014160e-01 -1.591267883777618408e-01 2.496533095836639404e-01 5.812148004770278931e-02 -2.215277403593063354e-01 5.967706441879272461e-02 -3.683341443538665771e-01 -3.235239982604980469e-01 1.420540511608123779e-01 -3.580332547426223755e-02 1.568390578031539917e-01 -3.413391485810279846e-02 -7.340815663337707520e-02 1.185171306133270264e-01 3.175448253750801086e-02 -6.649972498416900635e-02 1.844041422009468079e-02
2.456871122121810913e-01 -4.110356047749519348e-02 9.164241701364517212e-02 4.251223206520080566e-01 -2.027777880430221558e-01 7.043558359146118164e-02 1.261456683278083801e-02 1.273404061794281006e-01 1.912397891283035278e-01 -1.686846464872360229e-02 -2.325761914253234863e-01 -1.109207943081855774e-01 1.569028645753860474e-01 2.479491196572780609e-02 -1.348475515842437744e-01 1.458829641342163086e-01 1.739164590835571289e-01 3.038576841354370117e-01 1.601230204105377197e-01 1.476710848510265350e-02 -2.758052647113800049e-01 1.176967844367027283e-01 -1.899287104606628418e-01 9.146189404418691993e-05 -1.816962845623493195e-02 -1.427407860755920410e-01 -9.042157977819442749e-02 -3.328917324542999268e-01 1.338827311992645264e-01 -2.879659235477447510e-01 -3.597197681665420532e-02 4.632724076509475708e-02
1.472430676221847534e-01 1.092874854803085327e-01 1.498311907052993774e-01 1.222334057092666626e-01 7.317895069718360901e-03 3.001674711704254150e-01 -6.890343874692916870e-02 1.212263777852058411e-01 2.148954896256327629e-03 1.992672234773635864e-01 -4.250016808509826660e-01 6.421429663896560669e-02 2.186532020568847656e-01 4.991243779659271240e-02 -1.112763881683349609e-01 -1.620737016201019287e-01 3.004745244979858398e-01 1.139233484864234924e-01 6.488861888647079468e-02 -1.819873154163360596e-01 -1.317368298768997192e-01 -4.082943499088287354e-02 -4.829749464988708496e-02 1.073779538273811340e-01 1.755857281386852264e-02 3.262058794498443604e-01 3.010771572589874268e-01 9.354317188262939453e-02 6.065694242715835571e-02 1.410884782671928406e-02 -1.421868503093719482e-01 -3.198214471340179443e-01
1.261192411184310913e-01 1.936062574386596680e-01 4.984736815094947815e-02 2.688635587692260742e-01 -3.320880234241485596e-01 2.498932927846908569e-01 -3.395867943763732910e-01 -2.344337292015552521e-02 6.727107614278793335e-02 -1.421747058629989624e-01 6.064286455512046814e-02 -1.228721812367439270e-01 -8.742146939039230347e-02 1.899481862783432007e-01 -8.613858371973037720e-02 3.273735642433166504e-01 5.203358456492424011e-02 1.945078223943710327e-01 5.775817111134529114e-02 -1.032122150063514709e-01 7.730238139629364014e-02 -1.840242892503738403e-01 -4.400132596492767334e-02 2.007644772529602051e-01 2.178792506456375122e-01 1.417550165206193924e-02 2.113173007965087891e-01 2.981399595737457275e-01 7.122690975666046143e-02 -1.958543509244918823e-01 1.417904496192932129e-01 6.771798245608806610e-03
2.830532193183898926e-01 1.629331260919570923e-01 -1.537317633628845215e-01 2.274539917707443237e-01 -3.059554100036621094e-01 1.196745038032531738e-01 -7.614151388406753540e-02 2.636940963566303253e-02 7.281712442636489868e-02 -1.112609431147575378e-01 1.080270633101463318e-01 -3.277398645877838135e-02 1.592813874594867229e-03 -6.979770958423614502e-02 -2.165591567754745483e-01 2.597518265247344971e-01 -7.244039326906204224e-02 2.013948708772659302e-01 -1.000092700123786926e-01 -6.487330049276351929e-02 -7.807042449712753296e-02 -5.159524083137512207e-01 -2.146537601947784424e-01 2.560397684574127197e-01 1.509832870215177536e-02 2.275075614452362061e-01 2.017791271209716797e-01 1.608338020741939545e-02 -5.925256386399269104e-02 -3.789930418133735657e-02 -1.735028345137834549e-03 -1.095857843756675720e-01
2.801288962364196777e-01 3.228606581687927246e-01 1.561328619718551636e-01 1.713422387838363647e-01 -7.910488639026880264e-04 4.696751013398170471e-02 3.101884014904499054e-02 3.316750228404998779e-01 -1.699942052364349365e-01 9.335455298423767090e-02 -1.281958222389221191e-01 3.487826883792877197e-02 1.423439532518386841e-01 -2.437841892242431641e-01 8.861680328845977783e-02 2.516304329037666321e-02 5.018816515803337097e-02 5.138069987297058105e-01 -8.983660489320755005e-02 -1.688984334468841553e-01 -1.751559823751449585e-01 -1.045741364359855652e-01 -5.569766461849212646e-02 2.345517091453075409e-02 -2.351215183734893799e-01 2.407462596893310547e-01 8.226951211690902710e-02 -3.197152540087699890e-02 -2.168059349060058594e-02 -1.210981011390686035e-01 -9.362480789422988892e-02 -1.167067363858222961e-01
3.044627010822296143e-01 -4.135397821664810181e-02 4.711138010025024414e-01 3.555486202239990234e-01 -1.557331234216690063e-01 2.506987452507019043e-01 -1.733557134866714478e-01 3.128570690751075745e-02 3.630107268691062927e-02 -1.799659579992294312e-01 9.343290328979492188e-02 -1.619199812412261963e-01 9.308384358882904053e-02 -1.251670122146606445e-01 -1.189600154757499695e-01 2.093332260847091675e-01 -4.330913536250591278e-03 1.407527476549148560e-01 1.051413863897323608e-01 6.796284765005111694e-02 3.097466938197612762e-02 -1.859456449747085571e-01 -9.986017644405364990e-02 2.477453798055648804e-01 -5.435886560007929802e-04 2.735538184642791748e-01 3.148302203044295311e-04 2.283734232187271118e-01 -1.179239675402641296e-01 -1.736358180642127991e-02 -4.336779564619064331e-02 5.172366276383399963e-02
-7.102592289447784424e-02 -2.493166476488113403e-01 2.541830539703369141e-01 1.203642878681421280e-02 3.579431027173995972e-02 -3.296048566699028015e-02 -1.369133442640304565e-01 -4.619623348116874695e-02 4.471323266625404358e-02 7.993086427450180054e-02 -2.267482578754425049e-01 1.176555678248405457e-01 4.033604562282562256e-01 -3.248059004545211792e-02 -3.005785495042800903e-02 3.520045876502990723e-01 2.401248961687088013e-01 3.977109789848327637e-01 -3.725613653659820557e-02 -1.431135833263397217e-01 7.997992448508739471e-03 9.092633426189422607e-02 5.452678725123405457e-02 6.328948587179183960e-02 1.624488830566406250e-01 2.615047097206115723e-01 6.589815765619277954e-02 8.366298675537109375e-02 2.325280606746673584e-01 -2.157143652439117432e-01 1.043785288929939270e-01 -1.093498393893241882e-01
-9.973933547735214233e-02 1.269752234220504761e-01 -9.861498326063156128e-02 1.696708351373672485e-01 1.206525713205337524e-01 -1.282416749745607376e-02 1.802733093500137329e-01 9.635459631681442261e-02 2.696400284767150879e-01 -3.058268688619136810e-02 -1.505209598690271378e-02 2.813392579555511475e-01 1.458415389060974121e-01 1.282688677310943604e-01 6.924849748611450195e-02 5.475080758333206177e-02 1.228523850440979004e-01 4.267845451831817627e-01 1.882544308900833130e-01 -4.071969091892242432e-01 1.348048299551010132e-01 1.268271952867507935e-01 1.157989650964736938e-01 2.083086967468261719e-01 -3.046353906393051147e-02 3.409700393676757812e-01 2.168534547090530396e-01 4.995443299412727356e-02 -1.684213429689407349e-02 -1.057670637965202332e-02 1.497388184070587158e-01 -3.611535951495170593e-02
2.619741261005401611e-01 2.036411911249160767e-01 2.681122533977031708e-02 3.104884028434753418e-01 1.195035949349403381e-01 5.237801373004913330e-02 -1.079560294747352600e-01 -6.154650449752807617e-02 2.250083982944488525e-01 -6.516997516155242920e-02 -6.283853948116302490e-02 -1.493290364742279053e-01 1.895010620355606079e-01 -1.873088181018829346e-01 2.110764235258102417e-01 3.371762037277221680e-01 1.523078829050064087e-01 1.740330457687377930e-01 -1.191737800836563110e-01 -1.458878964185714722e-01 2.243702411651611328e-01 -1.695567518472671509e-01 -1.047570407390594482e-01 9.236940741539001465e-02 9.798167645931243896e-02 1.109848544001579285e-01 2.180568687617778778e-02 5.409921705722808838e-02 -1.462146610720083117e-04 1.547001749277114868e-01 3.413816094398498535e-01 -3.107873797416687012e-01
4.408681690692901611e-01 1.152857318520545959e-01 1.564396172761917114e-01 7.086176425218582153e-02 -2.492728084325790405e-01 1.240699216723442078e-01 -3.872323036193847656e-02 1.126636378467082977e-02 2.488304823637008667e-01 4.100201651453971863e-02 -6.080150604248046875e-02 -1.719344705343246460e-01 -1.492733955383300781e-01 -4.698775336146354675e-02 -1.081766039133071899e-01 5.039874464273452759e-02 1.375177651643753052e-01 2.180701196193695068e-01 -1.426785252988338470e-02 -2.939878106117248535e-01 1.611896455287933350e-01 -3.510627448558807373e-01 -1.803645491600036621e-01 -1.038461830466985703e-02 1.176772788166999817e-01 1.952949613332748413e-01 -7.031708490103483200e-03 3.084770143032073975e-01 -1.250600367784500122e-01 -6.139235943555831909e-02 2.055746167898178101e-01 6.537797302007675171e-02
-5.192327499389648438e-02 8.149450272321701050e-02 1.904935985803604126e-01 -3.637783974409103394e-02 1.116807386279106140e-02 1.055530533194541931e-01 -1.028769928961992264e-02 6.616628728806972504e-03 1.571971476078033447e-01 -2.281623892486095428e-02 -1.061898842453956604e-01 7.850006967782974243e-02 -8.573552221059799194e-02 6.362476944923400879e-02 -4.041213914752006531e-02 1.651109158992767334e-01 2.439651340246200562e-01 1.873503476381301880e-01 1.074806600809097290e-01 -2.694782316684722900e-01 -1.359382737427949905e-02 -2.399693615734577179e-02 -3.067268617451190948e-02 2.441004216670989990e-01 6.883268058300018311e-02 2.966029644012451172e-01 4.597411751747131348e-01 4.051727429032325745e-02 3.445782363414764404e-01 -3.107025921344757080e-01 2.002795934677124023e-01 2.397892624139785767e-01
1.797547489404678345e-01 3.068633079528808594e-01 2.371247857809066772e-01 2.670922577381134033e-01 1.154256463050842285e-01 1.579044759273529053e-01 -1.859503388404846191e-01 -5.481621250510215759e-02 1.048814430832862854e-01 5.607441440224647522e-02 -7.528812438249588013e-02 3.426106870174407959e-01 8.978883177042007446e-02 -2.175869792699813843e-01 -1.705286651849746704e-01 -5.790147185325622559e-02 2.190234959125518799e-01 3.038446605205535889e-01 1.585228741168975830e-01 -2.247510999441146851e-01 -1.824148297309875488e-01 7.158880680799484253e-02 1.647029370069503784e-01 -1.168871112167835236e-02 -1.082337275147438049e-01 2.569857537746429443e-01 8.890875428915023804e-02 -1.119490861892700195e-01 -1.499840710312128067e-02 -1.123619452118873596e-01 8.651378005743026733e-02 -2.120290398597717285e-01
3.068641126155853271e-01 1.423806846141815186e-01 -1.461703628301620483e-01 2.636686563491821289e-01 -3.521802723407745361e-01 -1.106933280825614929e-01 9.019007533788681030e-02 -7.112508267164230347e-02 5.983333662152290344e-02 -2.700895257294178009e-02 -1.141583770513534546e-01 -5.076539888978004456e-02 6.404669582843780518e-02 1.527944803237915039e-01 3.095305524766445160e-02 1.747046411037445068e-01 -1.913809478282928467e-01 5.153987407684326172e-01 -1.327690016478300095e-02 -1.684084981679916382e-01 -1.424607038497924805e-01 -2.490723431110382080e-01 -1.883595883846282959e-01 1.121529471129179001e-02 2.118831574916839600e-01 8.078056573867797852e-02 1.102109253406524658e-01 6.980870664119720459e-02 6.220759078860282898e-02 1.769488304853439331e-02 -1.980222314596176147e-01 7.601834833621978760e-02
1.119307428598403931e-01 5.879000201821327209e-02 1.393464058637619019e-01 5.182817578315734863e-01 -3.368990719318389893e-01 -1.743310503661632538e-02 -2.523358166217803955e-01 1.271308027207851410e-02 6.925361603498458862e-02 4.434153437614440918e-02 3.403671458363533020e-02 -1.593332365155220032e-02 -1.008303388953208923e-01 3.897669911384582520e-02 -7.998440414667129517e-02 2.079381942749023438e-01 1.245112121105194092e-01 2.708966732025146484e-01 7.419308274984359741e-02 -8.916405588388442993e-02 1.527900695800781250e-01 -2.602495253086090088e-01 -1.094180196523666382e-01 2.403925955295562744e-01 7.199493050575256348e-02 8.961780369281768799e-02 9.981803596019744873e-02 2.975388765335083008e-01 6.101244688034057617e-02 6.800633668899536133e-02 2.404857724905014038e-01 8.819788694381713867e-02
-5.793147534132003784e-02 -2.468002960085868835e-02 -1.299833953380584717e-01 1.502901017665863037e-01 -5.893794819712638855e-02 2.261733263731002808e-01 -2.433388829231262207e-01 1.176396161317825317e-01 3.836743533611297607e-01 -1.637120693922042847e-01 -2.413585036993026733e-01 1.425911337137222290e-01 1.790710985660552979e-01 1.058533415198326111e-01 5.844239518046379089e-02 2.074436098337173462e-01 1.737813949584960938e-01 3.185203671455383301e-01 1.705482155084609985e-01 -1.202087849378585815e-01 -1.501462515443563461e-02 9.751003980636596680e-02 -2.616424262523651123e-01 -2.332395911216735840e-01 1.654558777809143066e-01 1.383448243141174316e-01 1.776681467890739441e-02 5.117386206984519958e-02 7.126972079277038574e-02 -1.867535561323165894e-01 2.397836893796920776e-01 1.785290390253067017e-01
1.913503706455230713e-01 -1.329275965690612793e-01 -1.107374280691146851e-01 4.252347052097320557e-01 -2.521099448204040527e-01 2.127309590578079224e-01 -1.021084282547235489e-02 -2.342597246170043945e-01 1.319213956594467163e-01 1.443622708320617676e-01 4.492121562361717224e-02 1.805509328842163086e-01 -7.794610410928726196e-02 2.519167661666870117e-01 -8.278347551822662354e-02 -1.699368953704833984e-01 2.493311315774917603e-01 9.190770238637924194e-02 1.010051220655441284e-01 9.097035229206085205e-02 -1.149421259760856628e-01 -4.324582964181900024e-02 1.415693107992410660e-02 1.001673638820648193e-01 -2.544980049133300781e-01 1.966038346290588379e-01 2.142506688833236694e-01 1.467615459114313126e-02 6.817156821489334106e-02 -3.065059483051300049e-01 -1.967630088329315186e-01 -9.719119966030120850e-02
2.185811847448348999e-01 1.775621920824050903e-01 2.609812915325164795e-01 4.065931737422943115e-01 1.299746632575988770e-01 -7.437676936388015747e-02 -1.271491199731826782e-01 -1.393487956374883652e-02 -3.391699492931365967e-02 1.389866173267364502e-01 -2.077056318521499634e-01 -1.821749806404113770e-01 -1.007319390773773193e-01 1.224228814244270325e-01 -3.158164769411087036e-02 3.796186670660972595e-02 2.339637428522109985e-01 1.739364117383956909e-01 2.070874162018299103e-02 -7.942777872085571289e-02 1.873159594833850861e-02 -3.050736784934997559e-01 -2.615734338760375977e-01 -1.805040985345840454e-02 3.018910586833953857e-01 1.299743354320526123e-01 7.857687771320343018e-02 2.196705341339111328e-01 2.805275609716773033e-03 -2.800484895706176758e-01 -6.507687270641326904e-02 -1.583656072616577148e-01
4.094222187995910645e-01 3.661540150642395020e-02 7.077636569738388062e-02 3.005037009716033936e-01 -8.557843416929244995e-02 4.087010324001312256e-01 -8.924961090087890625e-02 1.799693889915943146e-02 3.340164721012115479e-01 2.965536341071128845e-02 -1.817234903573989868e-01 -6.947539746761322021e-02 1.109395772218704224e-01 -2.717932313680648804e-02 -1.094253808259963989e-01 1.531093716621398926e-01 7.178855687379837036e-02 1.290062218904495239e-01 -3.375471010804176331e-02 -2.556430995464324951e-01 -1.108845844864845276e-01 -1.753858625888824463e-01 -1.452272944152355194e-02 2.005918323993682861e-02 -8.259553462266921997e-02 1.571876406669616699e-01 -1.253271102905273438e-01 3.125983476638793945e-01 -1.948431581258773804e-01 1.828601658344268799e-01 -6.796024739742279053e-02 3.713825717568397522e-02
1.194872185587882996e-01 1.128337830305099487e-01 1.510880142450332642e-01 3.854151368141174316e-01 -3.757060319185256958e-02 7.909137755632400513e-02 -4.187459051609039307e-01 -1.649260371923446655e-01 -3.036477975547313690e-02 7.959482818841934204e-02 -2.773223221302032471e-01 -7.734016329050064087e-02 1.333363205194473267e-01 1.434621214866638184e-01 -1.494874656200408936e-01 -1.290663927793502808e-01 1.320540308952331543e-01 1.952046602964401245e-01 1.085807383060455322e-01 -4.568750970065593719e-03 -1.020634546875953674e-01 -3.458669185638427734e-01 1.339517384767532349e-01 2.444146424531936646e-01 2.319949567317962646e-01 2.044705748558044434e-01 3.467072919011116028e-02 4.657362774014472961e-02 1.627232581377029419e-01 -2.059063129127025604e-02 -3.982481732964515686e-02 1.460342407226562500e-01
4.054439067840576172e-01 -1.431067753583192825e-02 -8.899006247520446777e-02 4.061580896377563477e-01 -1.398061811923980713e-01 8.765513449907302856e-02 -2.100845426321029663e-01 -8.800584822893142700e-02 -1.016964763402938843e-01 8.578614145517349243e-02 -2.010411173105239868e-01 -4.611585661768913269e-02 2.311745891347527504e-03 4.864905774593353271e-02 1.446155011653900146e-01 1.292930543422698975e-01 1.310804337263107300e-01 2.055983692407608032e-01 4.320126399397850037e-02 1.049444824457168579e-01 -1.195528283715248108e-01 -8.862352371215820312e-02 -3.874439597129821777e-01 -8.297173678874969482e-02 3.343689739704132080e-01 -5.515753291547298431e-03 6.828435510396957397e-02 2.140988409519195557e-01 9.041620790958404541e-02 -5.770679563283920288e-02 2.045242041349411011e-01 -1.265822201967239380e-01
1.543308049440383911e-01 -5.813233181834220886e-02 1.102047972381114960e-02 9.546042978763580322e-02 -2.117684036493301392e-01 2.535920739173889160e-01 -2.139457017183303833e-01 -1.481572836637496948e-01 2.746559083461761475e-01 1.995604485273361206e-01 -2.154540270566940308e-01 1.782925873994827271e-01 2.909136563539505005e-02 -1.865484565496444702e-01 -1.669397056102752686e-01 8.601752668619155884e-02 2.198062539100646973e-01 -1.107361167669296265e-01 2.856140136718750000e-01 5.234542861580848694e-02 2.265557646751403809e-01 -9.176918864250183105e-02 -1.834393441677093506e-01 2.020226567983627319e-01 -3.962453827261924744e-02 1.151774451136589050e-01 2.580544054508209229e-01 2.527597546577453613e-02 1.908541917800903320e-01 -3.208832442760467529e-01 -1.111917942762374878e-01 9.685039520263671875e-02
2.782524228096008301e-01 1.253521144390106201e-01 1.704229861497879028e-01 2.944827675819396973e-01 -4.188683927059173584e-01 2.616302855312824249e-02 -1.758507490158081055e-01 2.264500409364700317e-02 1.278835237026214600e-01 3.147200867533683777e-02 -1.340925544500350952e-01 -1.293702125549316406e-01 -7.485084235668182373e-02 1.540050506591796875e-01 -1.619861871004104614e-01 1.660375446081161499e-01 -3.289763117209076881e-03 2.847439050674438477e-01 -5.357578396797180176e-02 3.157968167215585709e-03 4.122487455606460571e-02 -2.995750308036804199e-01 -3.145362436771392822e-01 -6.762725114822387695e-02 1.795841604471206665e-01 5.988683924078941345e-02 5.603669211268424988e-02 5.553154647350311279e-02 4.780443757772445679e-02 -2.517278194427490234e-01 2.446356862783432007e-01 4.307387024164199829e-02
-1.625059545040130615e-02 -5.542846396565437317e-02 -6.010491773486137390e-02 9.711208939552307129e-02 -2.793198823928833008e-02 -1.879820786416530609e-02 -1.979490183293819427e-02 3.666374087333679199e-02 1.360604912042617798e-01 1.831357181072235107e-01 2.100517973303794861e-02 -4.560359567403793335e-02 4.380626231431961060e-02 -2.501568198204040527e-01 -1.070064455270767212e-01 1.314498335123062134e-01 -7.809942960739135742e-02 2.565775811672210693e-01 1.763126254081726074e-01 -1.739190667867660522e-01 1.428135931491851807e-01 -1.200638338923454285e-01 -2.505239546298980713e-01 2.622543275356292725e-01 1.670870371162891388e-02 5.857063829898834229e-02 3.239596486091613770e-01 3.476566374301910400e-01 -7.003077864646911621e-02 -3.950844109058380127e-01 -2.344404608011245728e-01 -2.963988184928894043e-01
-6.056852638721466064e-02 1.321399211883544922e-01 3.386054933071136475e-01 9.346844255924224854e-02 -1.393202971667051315e-02 4.418396651744842529e-01 -4.049907326698303223e-01 -2.078987360000610352e-01 8.040647208690643311e-02 -1.942537352442741394e-02 -8.381791412830352783e-02 3.049133345484733582e-02 2.518774867057800293e-01 -1.150773167610168457e-01 -1.598045676946640015e-01 -1.176175847649574280e-02 -2.001261338591575623e-02 1.775456815958023071e-01 -4.693337529897689819e-02 -1.011076346039772034e-01 -1.622135043144226074e-01 -9.795453399419784546e-03 -1.094744950532913208e-01 2.308849990367889404e-01 -5.042607709765434265e-02 1.851708143949508667e-01 3.238446116447448730e-01 -1.034229099750518799e-01 5.382589995861053467e-02 -1.249312832951545715e-01 -2.836273796856403351e-02 -1.670448333024978638e-01
2.888419628143310547e-01 -1.794522404670715332e-01 3.643503412604331970e-03 -2.503381110727787018e-02 -1.585070341825485229e-01 1.809183061122894287e-01 -2.121587693691253662e-01 -2.195481956005096436e-01 3.096940461546182632e-03 2.446566969156265259e-01 1.337487995624542236e-01 -1.816268861293792725e-01 3.904554992914199829e-02 -5.237048491835594177e-02 -2.815184295177459717e-01 -4.819501936435699463e-02 3.775279223918914795e-01 -9.622802026569843292e-03 2.165619730949401855e-01 -9.187331050634384155e-02 -2.116140536963939667e-02 -1.181504204869270325e-01 4.943062085658311844e-03 3.758271783590316772e-02 -1.862502247095108032e-01 4.235752820968627930e-01 2.813394367694854736e-01 -3.000770322978496552e-02 2.484587207436561584e-02 -4.776465520262718201e-02 -1.557689458131790161e-01 -3.079217299818992615e-02
3.672182261943817139e-01 2.572793662548065186e-01 3.333513736724853516e-01 2.325740456581115723e-01 -1.057564746588468552e-02 2.579706311225891113e-01 -1.514850258827209473e-01 -1.488257646560668945e-01 2.565344981849193573e-02 -1.175187826156616211e-01 1.031587831676006317e-02 1.190127208828926086e-01 6.807769089937210083e-02 -1.430936008691787720e-01 1.867752224206924438e-01 2.365361750125885010e-01 -1.860171407461166382e-01 2.395365834236145020e-01 1.765034943819046021e-01 1.208725851029157639e-02 1.138940602540969849e-01 -1.694372743368148804e-01 -7.917885482311248779e-02 2.208917029201984406e-02 -1.035591810941696167e-01 6.212157383561134338e-02 -4.288752749562263489e-02 2.619410157203674316e-01 3.866510093212127686e-02 -1.880934834480285645e-01 -2.536563873291015625e-01 -1.390440464019775391e-01
2.660579979419708252e-01 4.784377813339233398e-01 3.488168120384216309e-02 3.935388326644897461e-01 -1.222540512681007385e-01 -1.479183230549097061e-02 -7.177759706974029541e-02 4.650114849209785461e-02 2.307629585266113281e-01 -4.025848209857940674e-02 -1.246519014239311218e-02 1.458106040954589844e-01 1.196252107620239258e-01 -1.288000866770744324e-02 -2.440869212150573730e-01 -3.739555180072784424e-02 5.787294730544090271e-02 5.248942226171493530e-02 2.333715260028839111e-01 -1.817511022090911865e-01 -1.726445108652114868e-01 2.540669143199920654e-01 -2.318197190761566162e-01 1.061274409294128418e-01 -9.294585138559341431e-02 1.971333473920822144e-01 -1.478092670440673828e-01 -7.592093944549560547e-02 8.636911213397979736e-02 -8.928103744983673096e-02 -1.192333772778511047e-01 1.108205169439315796e-01
2.804152965545654297e-01 1.724476665258407593e-01 2.340786904096603394e-01 2.746058255434036255e-02 2.271124422550201416e-01 1.194601580500602722e-01 -9.722862392663955688e-02 -1.107223182916641235e-01 1.347799301147460938e-01 1.994445323944091797e-01 -6.873864680528640747e-02 1.882699579000473022e-01 2.796417474746704102e-01 -1.464646309614181519e-01 -2.010532915592193604e-01 4.449457675218582153e-02 2.928549647331237793e-01 3.191873431205749512e-01 -2.367630042135715485e-02 6.862834095954895020e-02 -4.275204986333847046e-02 1.601551659405231476e-02 -2.000437825918197632e-01 -7.696747034788131714e-02 -1.040076464414596558e-01 4.088479280471801758e-01 1.923971772193908691e-01 -2.958150021731853485e-02 1.979481726884841919e-01 5.923321470618247986e-02 -2.833094261586666107e-02 -8.971746265888214111e-02
3.099230825901031494e-01 3.790337741374969482e-01 -6.809242814779281616e-02 2.299114316701889038e-01 -2.389603257179260254e-01 1.443006247282028198e-01 -2.346055656671524048e-01 9.893490374088287354e-02 1.418908387422561646e-01 -1.785458922386169434e-01 -1.988918930292129517e-01 2.112890360876917839e-03 1.605874598026275635e-01 -5.684278905391693115e-02 2.123517543077468872e-01 4.116952121257781982e-01 1.410993933677673340e-01 -8.409833535552024841e-03 3.395523130893707275e-02 -2.930727554485201836e-03 -7.300326973199844360e-02 -7.958739250898361206e-02 -2.251096516847610474e-01 2.878974750638008118e-02 6.505418568849563599e-02 1.460469067096710205e-01 1.877508163452148438e-01 1.462807804346084595e-01 -1.206578388810157776e-01 1.121322438120841980e-01 4.528713598847389221e-02 -1.707387864589691162e-01
4.207392334938049316e-01 2.654123902320861816e-01 9.928300231695175171e-02 1.727755740284919739e-02 1.708249896764755249e-01 -1.162848621606826782e-01 1.424330025911331177e-01 3.710617870092391968e-02 3.032861091196537018e-02 1.718904972076416016e-01 -3.244412690401077271e-02 1.612902432680130005e-01 3.140334486961364746e-01 4.425073042511940002e-02 -9.796166419982910156e-02 -2.606797218322753906e-02 1.747708767652511597e-01 3.359257578849792480e-01 -4.584619402885437012e-02 -3.472585976123809814e-01 -1.783396154642105103e-01 -1.610374450683593750e-01 1.257821731269359589e-02 -7.307562232017517090e-02 -1.589750051498413086e-01 2.906921505928039551e-01 1.116352621465921402e-02 2.127326466143131256e-02 -2.779280534014105797e-03 -1.751403659582138062e-01 -6.746644526720046997e-02 -1.863432079553604126e-01
2.503948807716369629e-01 -5.042239651083946228e-02 1.519909203052520752e-01 1.127519980072975159e-01 -5.543147921562194824e-01 2.108812928199768066e-01 -2.799890041351318359e-01 -1.182977296411991119e-02 7.471712678670883179e-02 -1.939593255519866943e-02 -1.205331459641456604e-01 1.000528931617736816e-01 -7.689718157052993774e-02 -9.313457459211349487e-02 -3.676405549049377441e-02 9.832936525344848633e-02 -3.963981196284294128e-02 9.913403540849685669e-02 2.324337065219879150e-01 -5.173191055655479431e-02 1.171658858656883240e-01 1.267117410898208618e-01 -5.605100467801094055e-02 -2.011720389127731323e-01 7.188036292791366577e-02 3.095238506793975830e-01 2.804185152053833008e-01 2.017352543771266937e-02 -1.620727330446243286e-01 3.360455855727195740e-02 1.820367574691772461e-01 -1.747208088636398315e-01
1.045439243316650391e-01 2.761232852935791016e-01 1.889114230871200562e-01 3.871362209320068359e-01 1.893867403268814087e-01 9.068253636360168457e-02 -3.974547684192657471e-01 5.774400415248237550e-05 6.950935721397399902e-02 2.922536432743072510e-01 -1.238116845488548279e-01 2.494369745254516602e-01 2.469714879989624023e-01 -1.785983294248580933e-01 -1.513889580965042114e-01 1.126101240515708923e-01 1.386788338422775269e-01 2.392217963933944702e-01 -1.510998234152793884e-02 -1.884883493185043335e-01 -1.405170410871505737e-01 8.228877931833267212e-02 9.087998420000076294e-03 -8.146015554666519165e-02 -9.658145159482955933e-02 8.534532040357589722e-02 -4.803017899394035339e-02 -8.768557012081146240e-02 1.649384498596191406e-01 -9.538520872592926025e-02 8.059579133987426758e-02 -1.185903400182723999e-01
1.513399779796600342e-01 -7.969667762517929077e-02 -1.487887054681777954e-01 -6.273208558559417725e-02 -5.706804245710372925e-02 3.915552496910095215e-01 7.194236665964126587e-02 -7.170018553733825684e-02 9.828509390354156494e-02 2.620893418788909912e-01 2.521327463909983635e-03 -2.456497251987457275e-01 -1.469107693992555141e-03 -1.257559508085250854e-01 1.463887374848127365e-02 2.312173992395401001e-01 -1.448108702898025513e-01 3.851429224014282227e-01 1.031730398535728455e-01 -1.347229778766632080e-01 5.746623501181602478e-02 -1.164067387580871582e-01 8.696103096008300781e-02 -8.191910386085510254e-02 -2.532459050416946411e-02 3.748353123664855957e-01 2.939448654651641846e-01 2.705375552177429199e-01 3.009051084518432617e-02 -8.727026730775833130e-02 -6.291840970516204834e-02 -1.647590845823287964e-01
2.782348394393920898e-01 1.881168186664581299e-01 7.686352729797363281e-02 1.039728522300720215e-01 6.516560167074203491e-02 3.032322824001312256e-01 -1.625537425279617310e-01 -4.993570595979690552e-02 -9.806793928146362305e-02 -4.930756986141204834e-02 -1.890338212251663208e-01 1.420301049947738647e-01 4.510412514209747314e-01 -4.813912138342857361e-02 -1.456095725297927856e-01 -2.359496802091598511e-02 2.551614940166473389e-01 9.702892601490020752e-02 -2.405427768826484680e-02 -1.251825094223022461e-01 -4.537083208560943604e-02 1.530939042568206787e-01 -8.666188269853591919e-02 1.863831728696823120e-01 1.694132760167121887e-02 4.052067101001739502e-01 1.835944950580596924e-01 2.326199859380722046e-01 1.967730000615119934e-02 -1.060961708426475525e-01 -5.338864773511886597e-02 -1.568029671907424927e-01
2.001332342624664307e-01 -6.121672317385673523e-02 1.021834672428667545e-03 -6.122797355055809021e-02 -4.513823986053466797e-02 -2.559933811426162720e-03 5.080469325184822083e-02 -8.170974254608154297e-02 1.725905388593673706e-01 1.672399640083312988e-01 -1.128818765282630920e-01 -1.998273469507694244e-02 2.048315256834030151e-01 2.473279386758804321e-01 -2.869431376457214355e-01 1.236911937594413757e-01 1.605137735605239868e-01 2.333180159330368042e-01 1.499815583229064941e-01 -2.317180484533309937e-01 2.230483889579772949e-01 -1.937747895717620850e-01 -2.427132129669189453e-01 4.245312213897705078e-01 -2.927380986511707306e-02 2.420572340488433838e-01 2.308412790298461914e-01 -7.443397492170333862e-02 2.492778003215789795e-02 2.988189645111560822e-02 1.749118231236934662e-02 -2.580001652240753174e-01
1.887519806623458862e-01 5.074726790189743042e-02 1.781732290983200073e-01 3.254201114177703857e-01 -2.162403427064418793e-02 -1.195296272635459900e-01 -4.162602871656417847e-02 2.225029617547988892e-01 1.902160644531250000e-01 8.044405281543731689e-02 -5.366874486207962036e-02 1.468414813280105591e-01 3.870293200016021729e-01 -3.109256625175476074e-01 -8.550944924354553223e-02 8.500701934099197388e-02 -2.984859049320220947e-01 2.708412408828735352e-01 9.504465758800506592e-02 -1.352681070566177368e-01 -1.427510231733322144e-01 7.353211194276809692e-02 -6.034276261925697327e-02 -3.133618459105491638e-02 2.540006935596466064e-01 3.504277393221855164e-02 2.364331781864166260e-01 2.463981211185455322e-01 -3.836186975240707397e-02 5.395142734050750732e-02 5.035526677966117859e-02 -1.435092985630035400e-01
1.989669799804687500e-01 1.663015782833099365e-01 1.070056259632110596e-01 2.593421041965484619e-01 3.410388529300689697e-02 1.264301687479019165e-01 -4.644279927015304565e-02 1.326693147420883179e-01 -5.874236114323139191e-03 6.176230311393737793e-02 -5.625566840171813965e-02 2.900208234786987305e-01 3.629812300205230713e-01 -3.072742186486721039e-02 7.541307806968688965e-02 -9.601704031229019165e-02 1.659125387668609619e-01 7.661543041467666626e-02 -1.287023350596427917e-02 -6.462147086858749390e-02 -6.576615571975708008e-02 -1.061374843120574951e-01 -3.174186497926712036e-02 1.801364719867706299e-01 1.658149436116218567e-02 4.956451058387756348e-01 3.374961912631988525e-01 1.936725676059722900e-01 7.660613209009170532e-02 1.214512139558792114e-01 -1.234815418720245361e-01 -2.416733056306838989e-01
1.377835273742675781e-01 2.382275164127349854e-01 -3.218216449022293091e-02 3.788204789161682129e-01 -4.013170599937438965e-01 1.535137295722961426e-01 -1.206474676728248596e-01 1.556502729654312134e-01 1.545130163431167603e-01 -1.307562291622161865e-01 -6.782085448503494263e-02 1.049266755580902100e-01 2.500042319297790527e-01 -1.965666115283966064e-01 -1.897860020399093628e-01 3.537170588970184326e-01 -1.047096997499465942e-01 1.754799038171768188e-01 1.962210610508918762e-02 -1.356384158134460449e-01 -9.305990487337112427e-02 -1.847852021455764771e-01 -2.041885405778884888e-01 2.029187828302383423e-01 2.697161398828029633e-02 7.593388110399246216e-02 -4.041352123022079468e-02 1.026534363627433777e-01 -1.068888902664184570e-01 5.730925500392913818e-02 5.067108944058418274e-02 1.237169131636619568e-01
4.300855845212936401e-02 1.407224088907241821e-01 1.224715262651443481e-01 2.502542138099670410e-01 1.757748723030090332e-01 -5.522165820002555847e-02 -2.377903461456298828e-01 -1.306226104497909546e-01 9.539148211479187012e-02 1.255782227963209152e-02 -2.398469150066375732e-01 -5.216960236430168152e-02 -3.117552958428859711e-02 -1.279391944408416748e-01 7.248146086931228638e-02 5.173221975564956665e-02 4.028956890106201172e-01 3.451703488826751709e-01 7.428586483001708984e-03 -2.369772940874099731e-01 1.631878316402435303e-01 -4.115175604820251465e-01 -1.267820000648498535e-01 7.847352884709835052e-03 2.427136451005935669e-01 1.341641247272491455e-01 8.989117294549942017e-02 1.906444430351257324e-01 2.390190493315458298e-03 4.493964463472366333e-02 -6.609616428613662720e-02 -1.444640904664993286e-01
1.561779528856277466e-01 3.816963136196136475e-01 1.396529972553253174e-01 2.352083474397659302e-01 -6.513621658086776733e-02 1.324504613876342773e-01 -2.281286269426345825e-01 1.246658489108085632e-01 6.747585535049438477e-02 -2.644540369510650635e-02 -1.903485059738159180e-01 -4.490500688552856445e-02 2.627827227115631104e-02 -3.342068288475275040e-03 -2.362859547138214111e-01 2.189944088459014893e-01 2.267158031463623047e-01 4.547152221202850342e-01 1.021658703684806824e-01 2.717186510562896729e-02 2.291916161775588989e-01 -2.120957672595977783e-01 -7.322250306606292725e-02 -9.712822502478957176e-04 -1.305106282234191895e-02 1.177904233336448669e-01 -9.421921521425247192e-02 3.304365873336791992e-01 4.064196348190307617e-02 -4.591173678636550903e-02 8.901771157979965210e-02 4.141679406166076660e-02
1.030171662569046021e-01 -6.238809973001480103e-02 5.549382790923118591e-02 1.275624483823776245e-01 2.149389982223510742e-01 2.280819043517112732e-02 -3.943818435072898865e-02 1.603682935237884521e-01 1.186099052429199219e-01 3.022930920124053955e-01 -1.351854056119918823e-01 -9.699390083551406860e-02 5.085963010787963867e-01 -2.676313519477844238e-01 2.101178318262100220e-01 2.459033131599426270e-01 5.207632854580879211e-02 6.988590210676193237e-02 1.503156870603561401e-01 -3.002934157848358154e-01 -1.227988228201866150e-01 1.226373831741511822e-03 -1.402930468320846558e-01 -2.620344236493110657e-02 5.848537385463714600e-02 1.698634475469589233e-01 2.765502929687500000e-01 8.097071200609207153e-02 4.888569191098213196e-02 3.943996503949165344e-02 -1.386532932519912720e-01 1.726471632719039917e-01
1.018992587924003601e-01 1.769814342260360718e-01 2.559057176113128662e-01 1.602437198162078857e-01 -2.430990338325500488e-01 -1.364370714873075485e-02 -3.027058243751525879e-01 -1.406817585229873657e-01 -1.188911646604537964e-01 9.206853061914443970e-02 -1.803222745656967163e-01 -1.756954751908779144e-02 2.371741533279418945e-01 -1.906767338514328003e-01 3.804157301783561707e-02 8.717100322246551514e-02 6.161325052380561829e-02 4.667336046695709229e-01 -1.171099841594696045e-01 -1.053621098399162292e-01 1.439330875873565674e-01 1.905234605073928833e-01 -3.957149013876914978e-02 1.391477286815643311e-01 1.889561861753463745e-01 3.245334327220916748e-01 1.030622571706771851e-01 -1.176489517092704773e-01 2.977832220494747162e-02 -1.268416494131088257e-01 1.560682505369186401e-01 -9.006853401660919189e-02
9.057282656431198120e-02 4.447172582149505615e-01 1.440639197826385498e-01 1.914228945970535278e-01 -3.781656324863433838e-01 2.856149673461914062e-01 -2.518889009952545166e-01 -1.323592662811279297e-01 -1.766399294137954712e-01 -9.575336240231990814e-03 -7.800447940826416016e-02 3.338028211146593094e-03 1.226358935236930847e-01 -3.590895980596542358e-02 -3.075579404830932617e-01 1.832220852375030518e-01 1.102097779512405396e-01 2.011110335588455200e-01 1.632959246635437012e-01 -8.514921367168426514e-02 -1.992133706808090210e-01 -1.784426867961883545e-01 -1.132185831665992737e-01 5.804322287440299988e-02 2.892713528126478195e-03 3.199154883623123169e-02 -6.448550522327423096e-02 -9.840466082096099854e-02 1.750368475914001465e-01 -1.139663755893707275e-01 -8.304527401924133301e-02 -9.784650802612304688e-02
3.627346158027648926e-01 -6.268820166587829590e-02 -1.774609461426734924e-02 4.029103219509124756e-01 -1.587402373552322388e-01 1.861982196569442749e-01 1.080208644270896912e-01 -1.551952362060546875e-01 -1.630851067602634430e-02 8.026766777038574219e-02 -4.590641558170318604e-01 -1.996306180953979492e-01 1.279651224613189697e-01 -4.957665130496025085e-02 -1.725866645574569702e-01 1.447044461965560913e-01 -6.032264977693557739e-02 9.043972194194793701e-02 2.186734601855278015e-02 -1.800569742918014526e-01 -1.770813614130020142e-01 -5.295925214886665344e-02 -2.257439792156219482e-01 -1.593179702758789062e-01 -2.633793354034423828e-01 1.199671775102615356e-01 2.522193128243088722e-03 -4.147027619183063507e-03 1.209001019597053528e-01 -8.385104686021804810e-02 8.003591746091842651e-02 -1.109072193503379822e-01
8.223657310009002686e-02 2.260439395904541016e-01 3.317894414067268372e-02 4.592694044113159180e-01 -1.955617219209671021e-01 8.295952528715133667e-02 -1.896296739578247070e-01 -3.224159032106399536e-02 2.693018503487110138e-02 -2.360015064477920532e-01 -2.868028916418552399e-02 -4.289090633392333984e-02 -3.785379603505134583e-02 -1.534728053957223892e-02 -2.339582145214080811e-02 2.535932064056396484e-01 4.331971332430839539e-02 1.298274397850036621e-01 2.745260298252105713e-01 -3.332660347223281860e-02 4.641140624880790710e-02 -4.591553807258605957e-01 -7.649941742420196533e-02 1.397229284048080444e-01 -2.128252759575843811e-02 8.143319934606552124e-02 1.973531693220138550e-01 7.272084709256887436e-03 7.904489338397979736e-02 -2.987316846847534180e-01 2.156356126070022583e-01 2.729195170104503632e-02
1.926521658897399902e-01 1.107029244303703308e-01 2.738580293953418732e-02 6.391870230436325073e-02 -7.467563450336456299e-02 -6.139073148369789124e-02 -1.120563000440597534e-01 2.056963294744491577e-01 6.879318505525588989e-02 -7.043768465518951416e-02 6.181068718433380127e-02 -5.837021768093109131e-02 1.479679644107818604e-01 -1.220901533961296082e-01 1.148412004113197327e-01 3.334444165229797363e-01 -1.115039065480232239e-01 3.554846644401550293e-01 -1.224791398271918297e-03 -7.060473412275314331e-02 -2.228867821395397186e-02 7.336260378360748291e-02 8.481393754482269287e-02 -1.245743259787559509e-01 -1.922141015529632568e-01 1.408134400844573975e-01 4.731163084506988525e-01 3.399483561515808105e-01 -1.007832884788513184e-01 -3.527823686599731445e-01 -4.532695747911930084e-03 -1.715174689888954163e-02
1.666275858879089355e-01 2.164164930582046509e-01 2.070272415876388550e-01 2.185577303171157837e-01 3.647670522332191467e-02 4.228560030460357666e-01 -1.249027550220489502e-01 6.085063517093658447e-02 -1.123986765742301941e-02 1.329129636287689209e-01 -9.482832998037338257e-02 1.570593863725662231e-01 3.093086183071136475e-01 -9.922884404659271240e-02 -2.693067491054534912e-02 -4.985559359192848206e-02 3.415989577770233154e-01 1.319299191236495972e-01 -7.577521353960037231e-02 -3.752591833472251892e-02 -5.116976052522659302e-02 -4.526846483349800110e-02 -8.439294993877410889e-03 1.404695212841033936e-01 -5.911574512720108032e-02 3.321471214294433594e-01 2.333914190530776978e-01 1.386643946170806885e-01 1.622836440801620483e-01 5.269980989396572113e-03 7.938837516121566296e-04 -3.091161549091339111e-01
2.838484346866607666e-01 3.664882779121398926e-01 2.152671366930007935e-01 2.903049588203430176e-01 -1.899309456348419189e-01 5.121310427784919739e-02 -2.409486621618270874e-01 5.862997099757194519e-02 1.369565278291702271e-01 2.109141461551189423e-02 -4.357094690203666687e-02 2.201807498931884766e-01 1.179942786693572998e-01 -1.225160732865333557e-01 -1.095125675201416016e-01 3.699037730693817139e-01 2.343165874481201172e-02 -3.244962543249130249e-02 -1.109161525964736938e-01 -2.775273919105529785e-01 -2.116446048021316528e-01 -5.479145795106887817e-02 -2.100892812013626099e-01 -3.265454620122909546e-02 2.199680311605334282e-03 -2.714200876653194427e-02 -3.328483179211616516e-02 2.951091825962066650e-01 -7.831842452287673950e-02 -1.320567876100540161e-01 3.498610481619834900e-02 9.650862962007522583e-02
4.675819873809814453e-01 3.358388245105743408e-01 2.449104562401771545e-02 1.044214889407157898e-01 -1.011206395924091339e-02 -1.045661121606826782e-01 6.186829134821891785e-02 2.524345740675926208e-02 -1.164856106042861938e-01 2.421539425849914551e-01 5.792741104960441589e-02 1.156828105449676514e-01 4.153930842876434326e-01 -2.101956605911254883e-01 1.407917588949203491e-01 6.211625412106513977e-02 1.095386594533920288e-01 2.991994619369506836e-01 -4.627326503396034241e-03 -2.658624649047851562e-01 -1.222537904977798462e-01 -1.618651673197746277e-02 -4.514060169458389282e-02 4.002199973911046982e-03 -3.058315813541412354e-02 1.980747580528259277e-01 -1.287342794239521027e-02 -1.051865369081497192e-01 -2.240401059389114380e-01 -8.129527419805526733e-02 6.771297752857208252e-02 -9.971342980861663818e-02
3.324367105960845947e-02 8.225288242101669312e-02 1.845416575670242310e-01 2.072134912014007568e-01 -2.656399607658386230e-01 2.985025048255920410e-01 2.821118384599685669e-02 -6.271415203809738159e-02 3.185161650180816650e-01 4.498685896396636963e-02 -1.640482395887374878e-01 7.186479866504669189e-02 -4.182520508766174316e-02 -5.878993123769760132e-02 -7.026541233062744141e-02 1.294842064380645752e-01 8.882712572813034058e-02 9.604042768478393555e-02 3.711442649364471436e-02 -3.813526630401611328e-01 -2.220106869935989380e-01 -3.606669902801513672e-01 -2.318154126405715942e-01 1.900415420532226562e-01 -1.413897275924682617e-01 -1.052663698792457581e-01 1.295775026082992554e-01 9.954752027988433838e-02 -1.520159989595413208e-01 1.731526553630828857e-01 1.032185927033424377e-01 -1.833449006080627441e-01
2.979689538478851318e-01 2.920641005039215088e-01 1.547297835350036621e-01 1.767998784780502319e-01 3.654681146144866943e-02 1.621861606836318970e-01 -2.936365455389022827e-02 -1.222816258668899536e-01 -2.553479075431823730e-01 5.876242741942405701e-02 -1.291716545820236206e-01 -1.274151504039764404e-01 -1.332547795027494431e-02 -6.868731975555419922e-02 -7.678438723087310791e-02 1.267752796411514282e-01 2.485050708055496216e-01 1.558358371257781982e-01 2.319685816764831543e-01 -1.588416099548339844e-02 -5.140182375907897949e-02 -1.610404551029205322e-01 2.424847893416881561e-02 2.636404931545257568e-01 8.659948408603668213e-02 3.441920280456542969e-01 7.922925055027008057e-02 -1.417391598224639893e-01 3.721756935119628906e-01 -1.634915620088577271e-01 2.680613659322261810e-02 -2.043287605047225952e-01
2.148212045431137085e-01 2.242752313613891602e-01 1.563625335693359375e-01 3.888637423515319824e-01 -1.535446643829345703e-01 1.067332401871681213e-01 -5.345271900296211243e-02 -3.216460943222045898e-01 2.453302592039108276e-01 2.165259122848510742e-01 1.227944903075695038e-02 2.827700600028038025e-02 1.388917565345764160e-01 -3.922353312373161316e-02 -2.432457059621810913e-01 -1.222477033734321594e-01 1.567428410053253174e-01 -8.327171951532363892e-02 1.399346292018890381e-01 -2.682539522647857666e-01 -9.284099191427230835e-02 2.299055755138397217e-01 2.805418893694877625e-02 -1.610982418060302734e-01 -1.587967425584793091e-01 2.882091999053955078e-01 1.784929335117340088e-01 1.120803356170654297e-01 1.950421370565891266e-02 -7.119008898735046387e-02 7.690056413412094116e-02 9.120815992355346680e-02
4.132842719554901123e-01 8.564116805791854858e-02 -6.111549586057662964e-02 3.435065448284149170e-01 -2.554243505001068115e-01 3.071071207523345947e-01 -6.295586377382278442e-02 4.508495330810546875e-03 3.742151260375976562e-01 -7.736632227897644043e-02 1.641791127622127533e-02 -9.131079912185668945e-02 6.415816489607095718e-03 -6.235526129603385925e-02 7.370637357234954834e-02 2.021109014749526978e-01 -7.873840630054473877e-03 1.030094251036643982e-01 -1.013905107975006104e-01 -7.336980849504470825e-02 1.862400397658348083e-02 -3.061985671520233154e-01 -1.195926144719123840e-01 2.587300539016723633e-01 -1.380778551101684570e-01 2.752835676074028015e-02 2.314406186342239380e-01 -6.540967524051666260e-02 -1.830288022756576538e-01 3.249466419219970703e-02 8.457158505916595459e-02 1.033961027860641479e-01
1.988523155450820923e-01 4.881355911493301392e-02 -7.712667435407638550e-02 2.363479882478713989e-01 -5.453183501958847046e-02 2.102242857217788696e-01 -1.734234839677810669e-01 -1.893175691366195679e-01 2.934071235358715057e-02 4.129661992192268372e-02 3.266526013612747192e-02 9.214310348033905029e-02 9.527868032455444336e-02 2.085998095571994781e-02 -1.337236166000366211e-02 4.156452119350433350e-01 5.174200981855392456e-02 7.593488693237304688e-02 -1.849119961261749268e-01 -4.448556303977966309e-01 -3.573143482208251953e-01 -2.199912816286087036e-01 -2.508798539638519287e-01 -2.531622536480426788e-02 -8.539885282516479492e-02 1.919182538986206055e-01 4.394037649035453796e-02 1.899272799491882324e-01 -1.168880239129066467e-01 -1.110974699258804321e-01 1.612921245396137238e-02 5.176982842385768890e-03
9.846818447113037109e-02 2.619942128658294678e-01 1.268731951713562012e-01 3.321624994277954102e-01 -2.353203110396862030e-02 1.950381100177764893e-01 -6.662420183420181274e-02 -1.433787345886230469e-01 3.817725777626037598e-01 6.620528548955917358e-02 -1.795205026865005493e-01 -2.758247852325439453e-01 7.167302072048187256e-02 7.361533585935831070e-03 -1.883913204073905945e-02 1.272501517087221146e-02 -3.940331935882568359e-02 3.068268597126007080e-01 3.851853311061859131e-01 6.251557730138301849e-03 -3.221753835678100586e-01 -8.894921094179153442e-02 -1.585668623447418213e-01 3.870635107159614563e-02 -6.088259816169738770e-02 -2.672808617353439331e-02 8.498730510473251343e-02 -1.485630720853805542e-01 9.489696472883224487e-02 -1.635984182357788086e-01 8.680808544158935547e-02 8.957029134035110474e-02
1.300678551197052002e-01 3.145663142204284668e-01 2.909125061705708504e-03 2.056473791599273682e-01 5.739410966634750366e-02 -6.278146058320999146e-02 -1.158726289868354797e-01 -7.362338900566101074e-02 1.990859657526016235e-01 2.067812681198120117e-01 -7.030774652957916260e-02 3.245566487312316895e-01 3.107185363769531250e-01 -2.815628647804260254e-01 -1.441100686788558960e-01 1.130236685276031494e-01 2.818161845207214355e-01 3.267139196395874023e-01 6.464038044214248657e-02 -3.982150554656982422e-02 -1.669721305370330811e-01 2.656753361225128174e-02 1.164130568504333496e-01 -1.023318022489547729e-01 2.287062630057334900e-02 1.716256439685821533e-01 2.515164017677307129e-01 -1.264368742704391479e-01 3.349542990326881409e-02 3.625343739986419678e-02 -1.279647052288055420e-01 -2.028219401836395264e-01
2.028256505727767944e-01 -1.539419442415237427e-01 2.460424304008483887e-01 1.828420609235763550e-01 -1.023952588438987732e-01 1.219326406717300415e-01 -5.358260869979858398e-02 -3.613273054361343384e-02 1.358371078968048096e-01 -7.988558709621429443e-02 -2.247731387615203857e-01 -2.319695195183157921e-03 5.121314898133277893e-03 -3.270460665225982666e-02 3.115002512931823730e-01 1.046355813741683960e-01 -1.573913395404815674e-01 3.942083418369293213e-01 2.417774200439453125e-01 -2.236472219228744507e-01 5.296664312481880188e-02 -9.474527835845947266e-02 -1.730639636516571045e-01 -2.390125021338462830e-02 3.459617495536804199e-01 2.814392149448394775e-01 5.328776687383651733e-02 1.741691231727600098e-01 -9.072852879762649536e-02 3.307188302278518677e-02 -1.002020165324211121e-01 -2.117517143487930298e-01
3.162857592105865479e-01 2.229028493165969849e-01 1.044673249125480652e-01 1.568679660558700562e-01 -4.150403141975402832e-01 -4.917304217815399170e-02 -1.525675952434539795e-01 1.440660506486892700e-01 -1.401315443217754364e-02 -2.435948997735977173e-01 6.620179861783981323e-02 -6.236546114087104797e-02 2.749607861042022705e-01 -1.410107500851154327e-02 2.857911400496959686e-02 3.258545696735382080e-01 1.687576174736022949e-01 2.519059479236602783e-01 -1.229338068515062332e-02 -1.737775057554244995e-01 1.991888284683227539e-01 -4.213103652000427246e-02 -3.111238479614257812e-01 9.730537980794906616e-02 1.114818546921014786e-02 2.151498347520828247e-01 -1.211001873016357422e-01 -1.475279964506626129e-02 6.717582792043685913e-02 -7.610799372196197510e-02 -3.770343959331512451e-02 -4.914009571075439453e-02
3.160093724727630615e-01 -1.717082969844341278e-02 1.839682646095752716e-02 1.097048148512840271e-01 -8.407621085643768311e-02 3.011479377746582031e-01 -1.381363272666931152e-01 1.220060586929321289e-01 1.814515590667724609e-01 -6.403072178363800049e-02 -3.058231435716152191e-02 1.379670798778533936e-01 1.170482188463211060e-01 9.948194958269596100e-03 -1.377541124820709229e-01 1.664045453071594238e-01 2.797543406486511230e-01 -3.100343607366085052e-02 2.795542776584625244e-01 1.224992517381906509e-02 6.936013698577880859e-02 1.630902290344238281e-01 -3.720416426658630371e-01 6.733015179634094238e-02 -1.693079322576522827e-01 2.473325878381729126e-01 1.156345456838607788e-01 4.408020526170730591e-02 2.253175228834152222e-01 -3.219655454158782959e-01 -1.831538528203964233e-01 -1.152077838778495789e-01
1.570568829774856567e-01 6.468334048986434937e-02 -4.334277287125587463e-02 1.458063125610351562e-01 -2.922657132148742676e-01 1.868280917406082153e-01 -2.549633979797363281e-01 7.901748269796371460e-02 1.960914283990859985e-01 9.718607366085052490e-02 -1.358703523874282837e-01 2.046210020780563354e-01 2.266142666339874268e-01 1.057988554239273071e-01 6.678117811679840088e-02 9.656506031751632690e-02 1.652941852807998657e-01 -1.074613854289054871e-01 2.321362197399139404e-01 -1.069401428103446960e-01 3.087770044803619385e-01 -2.383897081017494202e-02 -3.399333953857421875e-01 7.232514023780822754e-02 -2.262999862432479858e-01 -8.896347135305404663e-03 1.189642325043678284e-01 9.708111733198165894e-02 1.659610122442245483e-01 -3.841150701045989990e-01 3.204144537448883057e-02 2.192410640418529510e-03
6.869867444038391113e-02 -1.938183754682540894e-01 4.863812401890754700e-02 3.031442463397979736e-01 -1.460289806127548218e-01 2.088077515363693237e-01 -4.153299629688262939e-01 1.585028618574142456e-01 2.428710013628005981e-01 1.277543157339096069e-01 1.077537462115287781e-01 -4.886084049940109253e-02 1.548461765050888062e-01 4.985482618212699890e-02 -2.004973888397216797e-01 -1.114414781332015991e-01 3.216111660003662109e-01 2.893482102081179619e-03 9.250560402870178223e-02 1.064885407686233521e-01 -4.775156080722808838e-02 2.631463669240474701e-02 5.814827512949705124e-03 -1.292209327220916748e-01 6.662428379058837891e-02 3.970634639263153076e-01 1.788552850484848022e-01 -1.445649415254592896e-01 6.002068519592285156e-02 -2.399409115314483643e-01 1.778062433004379272e-02 -1.140085086226463318e-01
4.425119161605834961e-01 2.038502544164657593e-01 3.040235489606857300e-02 1.474921852350234985e-01 -2.060059309005737305e-01 2.898567020893096924e-01 9.958570450544357300e-02 -7.588989567011594772e-03 2.040638178586959839e-01 4.108328372240066528e-02 -1.475872993469238281e-01 8.594331890344619751e-02 -1.491811871528625488e-01 4.197924956679344177e-02 -7.499100267887115479e-02 2.985208332538604736e-01 2.285877428948879242e-02 3.450278341770172119e-01 -4.405008256435394287e-02 -5.333535373210906982e-02 -6.278430670499801636e-02 -3.194107115268707275e-01 1.058077067136764526e-01 1.626349687576293945e-01 -1.724108457565307617e-01 3.174676373600959778e-02 1.639315038919448853e-01 4.048194736242294312e-02 -2.212652117013931274e-01 -1.198361888527870178e-01 1.363328397274017334e-01 5.614631995558738708e-02
2.114896625280380249e-01 2.399481683969497681e-01 2.039718478918075562e-01 3.237625658512115479e-01 -5.844845250248908997e-02 -3.709419071674346924e-02 -9.398344904184341431e-02 1.133622676134109497e-01 -2.621190808713436127e-02 1.462064385414123535e-01 -1.003864705562591553e-01 1.218701675534248352e-01 2.561951279640197754e-01 -7.380495220422744751e-02 -1.934268325567245483e-01 -1.656293123960494995e-02 3.699849918484687805e-02 2.570651769638061523e-01 9.539843536913394928e-03 -7.865091413259506226e-02 -3.702213168144226074e-01 -1.530668586492538452e-01 8.893113583326339722e-02 -2.682611346244812012e-01 -4.484531655907630920e-02 2.822003960609436035e-01 2.107752412557601929e-01 -2.561569213867187500e-01 -4.497788101434707642e-02 -2.221014201641082764e-01 -5.182294547557830811e-02 -9.595063328742980957e-02
8.413302153348922729e-02 2.475619763135910034e-01 1.102874428033828735e-01 2.804351747035980225e-01 7.110957056283950806e-02 2.803822755813598633e-01 1.608133688569068909e-02 1.605088412761688232e-01 8.135356009006500244e-02 3.819022476673126221e-01 -4.903675615787506104e-02 1.280022114515304565e-01 2.775347828865051270e-01 1.785915158689022064e-02 3.834668919444084167e-02 2.315966337919235229e-01 6.835981458425521851e-02 1.585463136434555054e-01 8.232276886701583862e-02 -3.356204330921173096e-01 -1.404229104518890381e-01 -1.649890393018722534e-01 1.820867359638214111e-01 3.141709417104721069e-02 1.677104979753494263e-01 -2.485013306140899658e-01 1.568986922502517700e-01 9.348023682832717896e-02 3.114243037998676300e-02 -3.945069760084152222e-02 -2.555581033229827881e-01 -7.774218171834945679e-02
6.659809499979019165e-02 2.341153770685195923e-01 2.115288376808166504e-01 3.603343367576599121e-01 -1.683910936117172241e-02 2.234146744012832642e-02 -9.989906102418899536e-02 -1.764798909425735474e-01 1.454273909330368042e-01 1.699111014604568481e-01 -1.193148642778396606e-01 -1.914622634649276733e-01 1.384866982698440552e-01 -1.203830540180206299e-02 -6.273007392883300781e-02 6.472367793321609497e-02 -1.363914366811513901e-02 4.413826465606689453e-01 4.051036834716796875e-01 5.870686098933219910e-02 -1.829630136489868164e-01 -1.727128177881240845e-01 -6.286633014678955078e-02 -5.657006427645683289e-02 -6.548955291509628296e-02 -5.141161382198333740e-02 -1.409099344164133072e-02 -1.580986529588699341e-01 5.529295280575752258e-02 -2.315548956394195557e-01 1.773535609245300293e-01 -2.064668238162994385e-01
2.418278306722640991e-01 2.827627956867218018e-01 6.040489301085472107e-02 1.718439012765884399e-01 6.837760657072067261e-02 -2.667110785841941833e-02 -2.725979685783386230e-01 7.533626258373260498e-02 1.910531520843505859e-02 4.378232061862945557e-01 2.834392525255680084e-02 5.714038014411926270e-02 1.952756345272064209e-01 -1.684874296188354492e-01 -1.732361316680908203e-01 7.157363742589950562e-02 1.384836137294769287e-01 1.367679983377456665e-01 -1.227024719119071960e-01 -1.865768134593963623e-01 -1.045470908284187317e-01 -3.868870735168457031e-01 1.453802287578582764e-01 -1.803726404905319214e-01 -7.830583304166793823e-02 -7.303790003061294556e-02 2.845473289489746094e-01 6.869100779294967651e-02 -1.357916146516799927e-01 -9.701661765575408936e-02 -8.516094833612442017e-02 -1.046387404203414917e-01
-1.428770869970321655e-01 8.775664865970611572e-02 4.373572394251823425e-02 3.132267296314239502e-01 -1.360655725002288818e-01 2.270041406154632568e-02 -3.712590634822845459e-01 -1.289090365171432495e-01 7.531793415546417236e-02 -3.532973676919937134e-02 -1.079871654510498047e-01 6.591072678565979004e-02 2.374086230993270874e-01 1.451274305582046509e-01 1.156860440969467163e-01 1.576321870088577271e-01 3.221133649349212646e-01 3.723834753036499023e-01 -1.145508587360382080e-01 -1.644874811172485352e-01 -2.929425835609436035e-01 1.533365249633789062e-01 -2.352455705404281616e-01 -4.219958558678627014e-02 -5.085899680852890015e-02 1.293661296367645264e-01 1.179533451795578003e-01 -1.995505094528198242e-01 -7.229970395565032959e-02 -5.711828917264938354e-02 -1.045372858643531799e-01 -1.351739317178726196e-01
2.048387527465820312e-01 2.045662105083465576e-01 1.721456795930862427e-01 2.189771085977554321e-01 -8.551932126283645630e-02 3.703222274780273438e-01 -1.633759737014770508e-01 -5.419774446636438370e-03 -1.372242420911788940e-01 -2.341323718428611755e-02 -1.523126959800720215e-01 -1.224453281611204147e-02 1.707725077867507935e-01 -1.779900304973125458e-02 2.274478822946548462e-01 6.449573487043380737e-02 -1.025566384196281433e-01 4.345797896385192871e-01 1.637926846742630005e-01 -7.793526165187358856e-03 -2.865632297471165657e-03 -1.662783473730087280e-01 -2.394860833883285522e-01 5.466794595122337341e-02 1.282521337270736694e-01 -1.334362314082682133e-03 5.672066658735275269e-02 2.906423211097717285e-01 3.505557775497436523e-02 -2.016254663467407227e-01 -2.549393177032470703e-01 1.185489818453788757e-01
4.722460638731718063e-03 2.712300419807434082e-01 6.730843335390090942e-02 3.332951068878173828e-01 2.612470388412475586e-01 -1.735472977161407471e-01 -2.605265080928802490e-01 -2.439802326261997223e-02 3.617323040962219238e-01 1.119705196470022202e-02 -2.574142813682556152e-01 6.566214561462402344e-02 1.160280182957649231e-01 8.648315817117691040e-02 7.487131655216217041e-02 1.930426210165023804e-01 1.819425076246261597e-01 2.220912277698516846e-01 2.032933980226516724e-01 -1.882461458444595337e-01 -1.399776339530944824e-01 1.119356453418731689e-01 7.201688736677169800e-02 -2.378860265016555786e-01 1.022794656455516815e-02 2.353125065565109253e-01 1.085245609283447266e-01 1.862345039844512939e-01 -8.956630714237689972e-03 -9.558875113725662231e-02 1.185856536030769348e-01 1.691833697259426117e-02
-2.292677946388721466e-02 2.290111631155014038e-01 -1.033080965280532837e-01 5.019007921218872070e-01 -2.525354325771331787e-01 1.737198084592819214e-01 -1.723459064960479736e-01 -1.528508365154266357e-01 -2.075585536658763885e-02 -1.191711127758026123e-01 -7.080104202032089233e-02 1.237370669841766357e-01 1.760924160480499268e-01 4.250856116414070129e-02 4.677170142531394958e-02 8.857725560665130615e-02 -1.914653778076171875e-01 1.856630444526672363e-01 3.193976581096649170e-01 -2.055460512638092041e-01 -5.382104218006134033e-02 -3.290792703628540039e-01 -1.361577212810516357e-01 7.300516963005065918e-02 -2.137025073170661926e-02 -1.665191166102886200e-02 1.966442018747329712e-01 4.558296501636505127e-02 -6.399995088577270508e-02 -3.125806897878646851e-02 2.438734769821166992e-01 -5.609327182173728943e-02
3.600881993770599365e-02 1.342099606990814209e-01 -1.879307925701141357e-01 5.253276824951171875e-01 5.938623845577239990e-02 2.887219749391078949e-02 -7.246584445238113403e-02 1.898988932371139526e-01 -1.227657347917556763e-01 -1.310217194259166718e-02 4.792865738272666931e-02 1.201471835374832153e-01 2.405249625444412231e-01 3.442115336656570435e-02 1.185296028852462769e-01 1.159458085894584656e-01 1.145814657211303711e-01 6.687421351671218872e-02 8.339796960353851318e-02 -5.325855612754821777e-01 8.643629401922225952e-02 3.611464798450469971e-02 1.050053760409355164e-01 4.295887425541877747e-02 4.073648154735565186e-02 2.959453687071800232e-02 3.269817233085632324e-01 1.672588586807250977e-01 -1.779829114675521851e-01 -6.511982530355453491e-02 4.001865535974502563e-02 -2.065914310514926910e-02
3.710990846157073975e-01 2.015067040920257568e-01 -9.357817471027374268e-02 2.260718867182731628e-02 2.180656343698501587e-01 1.905085444450378418e-01 -6.132650002837181091e-02 -1.831902265548706055e-01 7.923191040754318237e-02 4.972433671355247498e-02 -6.173750385642051697e-02 1.621023118495941162e-01 6.286935508251190186e-02 9.063023328781127930e-02 2.310998290777206421e-01 -4.839303903281688690e-03 2.639514207839965820e-01 1.444438844919204712e-01 6.333979219198226929e-02 -1.743306815624237061e-01 -1.684509962797164917e-01 -1.954730600118637085e-01 -1.145442873239517212e-01 2.599204778671264648e-01 5.246784538030624390e-02 4.391144216060638428e-01 1.522415280342102051e-01 -3.580913320183753967e-02 1.923850923776626587e-01 -9.090871363878250122e-02 -1.685580797493457794e-02 -2.213916927576065063e-01
1.138097867369651794e-01 2.051641047000885010e-01 1.754738390445709229e-01 2.781573832035064697e-01 -8.834417909383773804e-02 6.879606842994689941e-02 -2.864511609077453613e-01 4.342824220657348633e-02 -2.173642860725522041e-03 1.346731036901473999e-01 -1.753789633512496948e-01 -2.015537470579147339e-01 -2.511515915393829346e-01 -7.638242095708847046e-02 8.969613164663314819e-02 6.591736525297164917e-02 2.795184552669525146e-01 3.050387203693389893e-01 6.979427486658096313e-02 -2.299775034189224243e-01 -3.894775407388806343e-03 -3.159945905208587646e-01 -1.319719403982162476e-01 -1.230999920517206192e-02 3.295884728431701660e-01 1.580565869808197021e-01 8.841062337160110474e-02 2.083605900406837463e-02 -1.255813091993331909e-01 -1.912764310836791992e-01 1.210010796785354614e-01 -1.193894445896148682e-01
1.882003545761108398e-01 8.502350188791751862e-03 -1.619145870208740234e-01 9.003134071826934814e-02 -2.275766432285308838e-01 1.860287338495254517e-01 -2.217121720314025879e-01 -2.458248846232891083e-02 2.100784778594970703e-01 4.156890884041786194e-02 -6.521708332002162933e-03 4.190329834818840027e-02 1.469457745552062988e-01 1.825712025165557861e-01 -8.924312144517898560e-02 7.218798249959945679e-02 1.729167699813842773e-01 -8.634782582521438599e-02 2.526850104331970215e-01 -8.286384982056915760e-04 9.089300036430358887e-02 1.425867080688476562e-01 -2.420495301485061646e-01 4.496121406555175781e-02 9.834203124046325684e-02 2.865925431251525879e-01 3.081996142864227295e-01 -6.021217629313468933e-02 1.869891732931137085e-01 -4.287697076797485352e-01 -1.831452548503875732e-01 -2.123436033725738525e-01
1.268630474805831909e-01 -9.008952975273132324e-02 1.850881427526473999e-01 1.668464392423629761e-01 -1.140917837619781494e-02 1.066365242004394531e-01 -2.029723525047302246e-01 3.240353465080261230e-01 1.456522047519683838e-01 2.423502355813980103e-01 1.295469701290130615e-01 -1.008095145225524902e-01 1.633820831775665283e-01 -4.105033278465270996e-01 -1.753112077713012695e-01 8.830950409173965454e-02 -8.743209391832351685e-02 1.847071796655654907e-01 1.606580168008804321e-01 -2.521954178810119629e-01 5.199058353900909424e-02 2.418245188891887665e-02 -1.160328164696693420e-01 2.529263794422149658e-01 2.866030633449554443e-01 -7.495221495628356934e-02 1.031070724129676819e-01 1.279345303773880005e-01 -1.085350476205348969e-02 -2.822608053684234619e-01 -9.034390747547149658e-02 -2.751944400370121002e-02
2.321267127990722656e-02 6.418388336896896362e-02 2.414870634675025940e-02 2.641343176364898682e-01 -6.931908428668975830e-02 -1.802628338336944580e-01 -1.798837035894393921e-01 4.301925376057624817e-02 1.227068156003952026e-01 2.407451719045639038e-01 -2.328812777996063232e-01 -1.993526220321655273e-01 -9.605178236961364746e-02 -1.120560020208358765e-01 2.922537364065647125e-02 3.158967792987823486e-01 1.007033362984657288e-01 2.655625641345977783e-01 1.364461332559585571e-01 1.539284884929656982e-01 1.891744285821914673e-01 -9.891498833894729614e-02 -3.475651144981384277e-01 1.175792440772056580e-01 -1.214365884661674500e-01 3.106308877468109131e-01 8.135528862476348877e-02 -3.769433824345469475e-03 2.289569526910781860e-01 -1.179597154259681702e-01 8.072737604379653931e-02 -2.648914158344268799e-01
4.038843512535095215e-01 1.114236265420913696e-01 1.215782389044761658e-02 1.756136864423751831e-01 -1.019284278154373169e-01 3.838280141353607178e-01 -3.284136578440666199e-02 2.836936414241790771e-01 2.768233418464660645e-01 -6.224265322089195251e-02 2.271285057067871094e-01 -5.901712179183959961e-02 2.909031696617603302e-02 -5.145495384931564331e-02 -7.532524317502975464e-02 1.924470812082290649e-01 1.919826865196228027e-01 2.939888536930084229e-01 -2.542998269200325012e-02 -2.215985804796218872e-01 -9.427879005670547485e-02 -2.502513229846954346e-01 -8.321359008550643921e-02 -1.511261314153671265e-01 -1.341603547334671021e-01 8.262681961059570312e-02 -7.740735262632369995e-02 5.624042451381683350e-02 -2.024722844362258911e-01 3.111543506383895874e-02 6.687139719724655151e-02 -1.329947412014007568e-01
-2.567204087972640991e-02 1.524356007575988770e-01 6.561606377363204956e-02 3.296422064304351807e-01 -9.712301939725875854e-02 8.310361206531524658e-02 -3.120422065258026123e-01 3.043080121278762817e-02 1.476776450872421265e-01 -4.955377802252769470e-02 4.548462852835655212e-02 -6.823106110095977783e-02 -1.469650417566299438e-01 -2.373148649930953979e-01 -1.453910171985626221e-01 4.439924359321594238e-01 2.004699259996414185e-01 3.075376152992248535e-01 2.303116023540496826e-01 -1.939816325902938843e-01 1.107941791415214539e-01 -2.937599122524261475e-01 -2.206173166632652283e-02 1.955503374338150024e-01 1.262844800949096680e-01 1.518609672784805298e-01 -8.534888923168182373e-02 1.034576166421175003e-02 -4.464682564139366150e-02 -3.275611251592636108e-02 6.083929445594549179e-03 -9.531440585851669312e-02
2.907873690128326416e-01 2.510331273078918457e-01 2.531224787235260010e-01 7.774754613637924194e-02 -2.904811501502990723e-01 2.067908495664596558e-01 -2.335623353719711304e-01 -9.916523098945617676e-02 3.986160084605216980e-02 -1.103198230266571045e-01 -4.639134556055068970e-02 1.682242304086685181e-01 -2.382383681833744049e-02 -2.390619069337844849e-01 -1.265518814325332642e-01 2.100152820348739624e-01 1.064357236027717590e-01 2.069364488124847412e-01 6.094022840261459351e-02 -1.541289389133453369e-01 -1.341179758310317993e-01 -3.266910612583160400e-01 -2.560009658336639404e-01 8.414280414581298828e-02 5.596711114048957825e-02 2.514924108982086182e-01 -4.140226170420646667e-02 -2.147704809904098511e-01 1.203894615173339844e-01 -8.755435049533843994e-02 -3.949838504195213318e-02 1.088074818253517151e-01
2.206869572401046753e-01 1.304746121168136597e-01 2.688788771629333496e-01 9.846144169569015503e-02 -7.281666249036788940e-02 -8.458695560693740845e-02 -1.888381540775299072e-01 -1.033215597271919250e-01 1.435451805591583252e-01 1.928270757198333740e-01 -2.208654135465621948e-01 3.546415641903877258e-02 1.449378877878189087e-01 1.290883272886276245e-01 5.601288750767707825e-02 6.455904245376586914e-02 -1.689900308847427368e-01 2.275519371032714844e-01 -1.959595233201980591e-01 -2.487510740756988525e-01 6.961376219987869263e-02 1.993114352226257324e-01 -8.321820944547653198e-02 2.171671092510223389e-01 1.489583402872085571e-01 2.592098116874694824e-01 9.442142397165298462e-02 2.639957964420318604e-01 2.042398154735565186e-01 -3.514581024646759033e-01 -1.390912085771560669e-01 9.404519200325012207e-02
1.647575944662094116e-01 3.821745812892913818e-01 8.387845754623413086e-02 3.817762732505798340e-01 3.655762970447540283e-02 2.672919817268848419e-02 -2.759653925895690918e-01 -2.423704713582992554e-01 8.354621939361095428e-03 1.027498617768287659e-01 -6.066405214369297028e-03 2.930593490600585938e-01 2.202614545822143555e-01 -1.561589390039443970e-01 -2.427401393651962280e-01 7.510086055845022202e-03 2.474849969148635864e-01 2.995753288269042969e-01 -3.040930256247520447e-02 -1.595583409070968628e-01 -1.561196297407150269e-01 7.107564806938171387e-02 4.347178339958190918e-02 -3.315563127398490906e-02 4.997238516807556152e-02 2.123355269432067871e-01 1.053517609834671021e-01 -2.270523272454738617e-02 -2.956535667181015015e-02 -3.436854807659983635e-03 5.349273979663848877e-02 -1.894525140523910522e-01
2.126898020505905151e-01 1.069278717041015625e-01 -2.924954891204833984e-01 2.472539991140365601e-01 2.604858875274658203e-01 7.030595839023590088e-02 -1.385796219110488892e-01 2.522128820419311523e-01 9.747881442308425903e-02 2.159266173839569092e-01 -9.079961478710174561e-02 -7.503175735473632812e-02 2.443407922983169556e-01 -4.789760336279869080e-02 -1.192345991730690002e-01 3.804164528846740723e-01 2.033645361661911011e-01 9.774411469697952271e-02 1.196418702602386475e-01 -6.827019900083541870e-02 -1.556850224733352661e-01 1.387475337833166122e-02 1.262993365526199341e-01 -1.617069244384765625e-01 -1.419934779405593872e-01 6.957076489925384521e-02 9.665277600288391113e-02 3.383479714393615723e-01 -1.048908755183219910e-01 -1.739273369312286377e-01 -1.534640491008758545e-01 -7.382878568023443222e-03
3.024858534336090088e-01 -1.625800877809524536e-02 1.599116176366806030e-01 1.045188307762145996e-01 5.371587723493576050e-02 -1.577405780553817749e-01 -1.094591990113258362e-01 9.378470480442047119e-02 -8.174615353345870972e-02 1.731517016887664795e-01 8.081339299678802490e-02 1.901849173009395599e-02 3.787699639797210693e-01 -2.027043998241424561e-01 3.728266060352325439e-02 -8.554805070161819458e-02 2.111602276563644409e-01 4.204410314559936523e-01 4.600379150360822678e-03 -3.349437713623046875e-01 -1.747796386480331421e-01 -1.755029559135437012e-01 -9.863398969173431396e-02 5.348015576601028442e-02 4.028208181262016296e-02 3.122798800468444824e-01 -1.652821898460388184e-01 -1.120058521628379822e-01 -9.150922298431396484e-02 -1.426940560340881348e-01 -9.745398908853530884e-02 -4.041644930839538574e-02
1.744697242975234985e-01 1.587776094675064087e-01 -5.711279436945915222e-02 3.434852361679077148e-01 -3.393223881721496582e-01 2.633062303066253662e-01 8.932676911354064941e-02 1.458539068698883057e-01 2.426896542310714722e-01 -1.619961410760879517e-01 4.360791668295860291e-02 1.559761469252407551e-03 3.532261773943901062e-02 1.863316074013710022e-02 3.963213413953781128e-02 1.103463396430015564e-01 -4.573272913694381714e-02 2.778570055961608887e-01 -9.111098945140838623e-02 -2.390420287847518921e-01 3.079151362180709839e-02 -4.287932217121124268e-01 -2.892804332077503204e-02 2.897255420684814453e-01 -1.052950769662857056e-01 -3.158009797334671021e-02 1.177980452775955200e-01 -1.820368319749832153e-02 -1.211490929126739502e-01 -1.620987057685852051e-01 -9.336195141077041626e-02 -1.292565464973449707e-01
2.395830005407333374e-01 -1.578052341938018799e-01 -7.800255715847015381e-02 1.610641032457351685e-01 1.326097548007965088e-01 1.460199207067489624e-01 -2.851788997650146484e-01 -8.843118697404861450e-02 4.090477153658866882e-02 1.354122757911682129e-01 -1.036627218127250671e-01 -2.057216688990592957e-02 1.510530263185501099e-01 2.869060337543487549e-01 -3.679581880569458008e-01 1.821429878473281860e-01 8.266292512416839600e-02 3.417529761791229248e-01 1.589286625385284424e-01 -1.649696230888366699e-01 5.134027823805809021e-02 1.095454171299934387e-01 -2.820629253983497620e-02 3.214063346385955811e-01 -1.203038170933723450e-02 1.841392517089843750e-01 2.519948184490203857e-01 -1.041486635804176331e-01 5.474251881241798401e-02 8.251545578241348267e-02 1.800506561994552612e-01 8.530896157026290894e-02
2.649545967578887939e-01 -1.345874369144439697e-01 1.327399015426635742e-01 4.230895936489105225e-01 -2.535080909729003906e-01 -7.773114740848541260e-02 -1.144072189927101135e-01 -2.752340734004974365e-01 -2.348560094833374023e-02 1.395212709903717041e-01 -4.098349809646606445e-02 -2.841179966926574707e-01 6.364735960960388184e-02 -1.627516150474548340e-01 -3.182765096426010132e-02 3.356798291206359863e-01 -1.741289198398590088e-01 3.481592535972595215e-01 1.120728626847267151e-02 -4.084250330924987793e-02 1.707134097814559937e-01 -2.976117655634880066e-02 -2.079622298479080200e-01 -4.037370160222053528e-02 7.363703101873397827e-02 -5.690233036875724792e-02 2.317321598529815674e-01 -6.510987132787704468e-02 3.320280089974403381e-02 -1.038937494158744812e-01 -4.788373038172721863e-02 1.518792100250720978e-02
8.033654093742370605e-02 3.382756710052490234e-01 -2.793543040752410889e-03 3.072288930416107178e-01 -2.020606249570846558e-01 8.424296230077743530e-02 3.259233012795448303e-02 -1.637364476919174194e-01 1.338781416416168213e-01 1.744563430547714233e-01 -1.094468459486961365e-01 -5.852690711617469788e-02 1.322731226682662964e-01 -1.242808550596237183e-01 -8.245655149221420288e-02 1.012587919831275940e-01 7.444522529840469360e-02 2.360059022903442383e-01 4.647262394428253174e-01 -1.464276108890771866e-02 -2.373275309801101685e-01 -2.080738842487335205e-01 -8.848646283149719238e-02 -2.929026074707508087e-02 1.260898113250732422e-01 -5.991274863481521606e-02 3.046495094895362854e-02 -1.588528752326965332e-01 5.506505444645881653e-02 -3.632054924964904785e-01 1.584732383489608765e-01 -6.096631661057472229e-02
2.551826834678649902e-01 1.068022474646568298e-01 -1.216725353151559830e-02 2.047214210033416748e-01 -2.201860845088958740e-01 1.936390399932861328e-01 -1.451525241136550903e-01 -1.560381650924682617e-01 1.376678049564361572e-01 1.376926340162754059e-02 -1.320163905620574951e-01 1.154744159430265427e-02 -1.389861553907394409e-01 1.043644994497299194e-01 -2.620576620101928711e-01 2.055808305740356445e-01 -2.875283127650618553e-03 2.939952313899993896e-01 4.664364829659461975e-02 -1.472100764513015747e-01 6.076645106077194214e-02 -4.484776556491851807e-01 -3.042829036712646484e-01 -7.529248297214508057e-02 1.511189937591552734e-01 -5.893920548260211945e-03 4.481360781937837601e-03 7.211349159479141235e-02 1.616544276475906372e-01 -1.493017077445983887e-01 2.152589857578277588e-01 -1.896026879549026489e-01
1.067382544279098511e-01 2.548154592514038086e-01 4.665777087211608887e-01 2.862550914287567139e-01 -2.158365398645401001e-01 1.588675230741500854e-01 -9.806475788354873657e-02 -9.585806727409362793e-02 8.849155157804489136e-03 1.101607456803321838e-01 -1.486762464046478271e-01 9.880997240543365479e-02 1.124708820134401321e-02 -3.179233074188232422e-01 -1.376545429229736328e-01 2.082519978284835815e-01 -1.345742400735616684e-02 1.882438361644744873e-01 2.524980604648590088e-01 -1.751402467489242554e-01 -1.094824969768524170e-01 -1.086395382881164551e-01 -2.023588865995407104e-01 3.820895915850996971e-03 1.503187138587236404e-02 7.672093063592910767e-02 1.280471030622720718e-02 2.801499366760253906e-01 -4.820369929075241089e-02 1.219462044537067413e-02 -1.664553284645080566e-01 1.267668157815933228e-01
2.926581203937530518e-01 1.193586885929107666e-01 2.721686959266662598e-01 2.015314102172851562e-01 -2.117129266262054443e-01 1.358686089515686035e-01 -3.397835195064544678e-01 5.132155120372772217e-02 1.297815442085266113e-01 -1.717452406883239746e-01 -6.618694402277469635e-03 -8.551042526960372925e-02 -4.068651422858238220e-02 -5.821950361132621765e-02 -2.591680586338043213e-01 9.610721468925476074e-02 -3.228248655796051025e-02 3.589078485965728760e-01 2.353238761425018311e-01 -9.132791310548782349e-03 -9.992140531539916992e-02 -1.597199290990829468e-01 -2.089144438505172729e-01 2.137401401996612549e-01 1.367961615324020386e-01 1.563483327627182007e-01 -2.929565310478210449e-02 2.267743796110153198e-01 -1.527431458234786987e-01 -1.016485691070556641e-01 -1.721934378147125244e-01 -8.166801417246460915e-04
2.458622753620147705e-01 2.687168121337890625e-01 5.378937348723411560e-02 1.635763198137283325e-01 -3.586546704173088074e-02 1.246040314435958862e-01 1.283682882785797119e-02 -7.416193187236785889e-02 2.868520915508270264e-01 -5.437504965811967850e-03 -3.909863531589508057e-02 -2.542101144790649414e-01 1.889365762472152710e-01 1.162339001893997192e-01 -1.148599088191986084e-01 6.680245511233806610e-03 -4.957683011889457703e-02 3.358366787433624268e-01 3.708721399307250977e-01 -5.215163528919219971e-02 -2.962030172348022461e-01 -2.432822436094284058e-01 -6.638204306364059448e-02 -4.196630418300628662e-02 -1.373553723096847534e-01 4.798667877912521362e-02 1.458858791738748550e-02 -9.703809022903442383e-02 6.932522356510162354e-02 -3.051165342330932617e-01 2.313338816165924072e-01 -1.161426231265068054e-01
2.984164655208587646e-01 2.339407652616500854e-01 3.047083914279937744e-01 2.374041676521301270e-01 3.021100768819451332e-03 2.250468432903289795e-01 -1.729467809200286865e-01 -5.161938257515430450e-03 1.145532261580228806e-02 7.941473275423049927e-02 8.170536160469055176e-02 1.772537678480148315e-01 7.887548208236694336e-02 1.968005858361721039e-02 5.990196764469146729e-02 1.187397465109825134e-01 -2.231258749961853027e-01 2.775508165359497070e-01 2.037190794944763184e-01 -5.755843594670295715e-02 7.351002097129821777e-02 -4.198363423347473145e-01 -3.461064994335174561e-01 1.044384390115737915e-01 8.687366545200347900e-02 9.768943488597869873e-02 -4.346472024917602539e-02 1.834635138511657715e-01 -5.904048681259155273e-03 -3.709945455193519592e-02 -1.226955428719520569e-01 6.700070202350616455e-02
4.269980192184448242e-01 6.363927572965621948e-02 -2.532037906348705292e-02 3.912638425827026367e-01 -1.775008141994476318e-01 1.172122880816459656e-01 1.757793687283992767e-02 -3.909368440508842468e-02 2.329473048448562622e-01 4.121046885848045349e-02 1.571767032146453857e-01 -2.262134104967117310e-01 -9.969555586576461792e-02 6.433502584695816040e-02 2.470180392265319824e-02 3.067176043987274170e-01 -5.063279531896114349e-03 7.535474002361297607e-02 1.064189672470092773e-01 -2.360973209142684937e-01 -1.205950453877449036e-01 -1.514192223548889160e-01 2.286724001169204712e-02 1.875198781490325928e-01 1.923879608511924744e-02 1.429127156734466553e-01 3.684973716735839844e-02 2.596867978572845459e-01 -3.567914068698883057e-01 -4.881239682435989380e-02 -7.764180004596710205e-02 -3.128897398710250854e-02
-2.023705393075942993e-01 1.729995459318161011e-01 2.245578356087207794e-02 2.791620492935180664e-01 -3.353556096553802490e-01 2.385512553155422211e-02 -2.539985179901123047e-01 2.338914759457111359e-02 7.363839074969291687e-03 4.507559910416603088e-02 -2.483935058116912842e-01 -2.291406840085983276e-01 2.968557775020599365e-01 1.785905361175537109e-01 -1.500923782587051392e-01 2.500226497650146484e-01 1.414498984813690186e-01 1.083476915955543518e-01 -7.788857817649841309e-02 -1.896800100803375244e-01 1.930326223373413086e-02 2.497602552175521851e-01 -1.695388704538345337e-01 -1.129476279020309448e-01 -8.363325893878936768e-02 2.619051635265350342e-01 2.028421312570571899e-01 6.230413168668746948e-02 -3.175640478730201721e-02 -5.805454775691032410e-02 3.165939822793006897e-02 -2.172477394342422485e-01
2.612556219100952148e-01 -1.651761084794998169e-01 1.863511838018894196e-02 1.037149205803871155e-01 -6.210612505674362183e-02 8.809597045183181763e-02 -2.149706631898880005e-01 -8.135306835174560547e-02 -2.066651359200477600e-03 -8.450548350811004639e-02 -2.712019681930541992e-01 -1.142005026340484619e-01 1.233016550540924072e-01 1.658283174037933350e-02 1.471825093030929565e-01 3.672846555709838867e-01 -9.579476714134216309e-02 3.426213860511779785e-01 1.891918331384658813e-01 1.908296346664428711e-02 -2.091897577047348022e-01 2.407594956457614899e-02 -2.563542723655700684e-01 -5.770001187920570374e-02 3.223791718482971191e-01 4.611332342028617859e-02 1.921777427196502686e-01 2.106726020574569702e-01 3.762904554605484009e-02 -2.299596220254898071e-01 1.134284511208534241e-01 -1.802467107772827148e-01
1.268728375434875488e-01 2.533193528652191162e-01 3.023968636989593506e-02 1.887705475091934204e-01 -1.087244823575019836e-01 1.647288538515567780e-02 -1.265890002250671387e-01 5.215626955032348633e-02 2.415342442691326141e-02 2.108403742313385010e-01 -3.025925755500793457e-01 -1.343731135129928589e-01 2.159057110548019409e-01 -1.363488733768463135e-01 2.692761123180389404e-01 1.737679243087768555e-01 2.610966861248016357e-01 3.615137040615081787e-01 3.990285564213991165e-03 -1.254517287015914917e-01 9.218696504831314087e-02 2.609668672084808350e-01 6.588082760572433472e-02 2.454102784395217896e-01 2.016669511795043945e-01 2.617362737655639648e-01 5.139732733368873596e-03 -1.027554422616958618e-01 1.785535812377929688e-01 -8.170185983180999756e-02 4.759292677044868469e-02 -1.158064529299736023e-01
9.887459129095077515e-02 9.921643882989883423e-02 2.954666875302791595e-02 2.533748745918273926e-01 -3.184598982334136963e-01 4.511687457561492920e-01 1.254955381155014038e-01 7.033193111419677734e-02 1.740705966949462891e-01 -4.003863036632537842e-02 -2.734409086406230927e-02 -1.144564747810363770e-01 6.015029922127723694e-02 6.060542166233062744e-02 -2.061906754970550537e-01 3.477417230606079102e-01 5.184987559914588928e-02 2.253597229719161987e-01 1.597108691930770874e-02 -1.249191686511039734e-01 -5.213369801640510559e-02 -1.688686758279800415e-01 -5.021076649427413940e-02 6.375378370285034180e-02 -2.346855103969573975e-01 7.739002257585525513e-02 2.789742648601531982e-01 -8.551983535289764404e-02 -2.598285079002380371e-01 6.898960471153259277e-02 1.327796429395675659e-01 -1.729094833135604858e-01
3.011084794998168945e-01 -1.342996358871459961e-01 2.961225621402263641e-02 7.552129775285720825e-02 -7.900957949459552765e-03 -3.260430693626403809e-02 -1.660220324993133545e-01 2.093713916838169098e-02 3.682268559932708740e-01 2.453672885894775391e-01 -4.174370318651199341e-02 -1.245576813817024231e-01 8.189590275287628174e-02 -4.596728384494781494e-01 1.426857989281415939e-02 1.425403058528900146e-01 -1.119429767131805420e-01 1.358544379472732544e-01 1.168798357248306274e-01 -1.045763343572616577e-01 9.293371438980102539e-02 -1.095331236720085144e-01 -1.077155172824859619e-01 9.598638862371444702e-02 -4.267342388629913330e-02 5.270623788237571716e-02 2.398095875978469849e-01 2.584724128246307373e-01 -5.047095473855733871e-03 -3.068387806415557861e-01 -1.726107895374298096e-01 -2.325699031352996826e-01
2.776698172092437744e-01 1.125368028879165649e-01 2.277955263853073120e-01 2.706055343151092529e-01 -7.706558704376220703e-02 2.556503713130950928e-01 -7.361617684364318848e-02 -3.757256865501403809e-01 -9.740998595952987671e-02 -4.093132540583610535e-02 -8.577313274145126343e-02 -1.339416857808828354e-02 1.180220991373062134e-01 -8.799273520708084106e-02 -9.119390696287155151e-02 -1.551589667797088623e-01 3.493392094969749451e-02 3.169413506984710693e-01 1.593477576971054077e-01 -2.046661525964736938e-01 -2.287480980157852173e-01 -2.252218723297119141e-01 -2.971675395965576172e-01 9.520053118467330933e-02 -3.434319747611880302e-03 1.259381324052810669e-01 -3.922238945960998535e-02 2.495662569999694824e-01 -7.056406140327453613e-02 -5.425237864255905151e-02 -1.243750527501106262e-01 1.483516395092010498e-01
2.993971407413482666e-01 8.239880204200744629e-02 8.869289606809616089e-02 1.046797186136245728e-01 6.867434084415435791e-02 3.025732934474945068e-01 -4.915104806423187256e-02 1.167807355523109436e-02 1.358088012784719467e-02 -2.874717302620410919e-02 -1.884910613298416138e-01 2.281777858734130859e-01 3.364885747432708740e-01 -5.126158893108367920e-02 -6.236604601144790649e-02 -1.673703938722610474e-01 1.822469383478164673e-01 9.860354661941528320e-02 1.129775568842887878e-01 7.203001528978347778e-02 -2.312733978033065796e-01 -6.367900222539901733e-02 -1.031442657113075256e-01 1.199169605970382690e-01 -7.426667492836713791e-03 3.116633296012878418e-01 3.396199643611907959e-01 2.573646306991577148e-01 9.967152774333953857e-02 -6.589534878730773926e-02 -5.108667910099029541e-02 -3.323628604412078857e-01
2.236643582582473755e-01 1.946412622928619385e-01 2.268034666776657104e-01 1.450312435626983643e-01 1.354679614305496216e-01 3.194824159145355225e-01 -1.762756258249282837e-01 1.867601275444030762e-02 -9.653605520725250244e-03 -4.549865424633026123e-02 -1.952208392322063446e-02 8.865647017955780029e-02 2.367382645606994629e-01 -1.928389538079500198e-03 5.922520160675048828e-02 -1.419305503368377686e-01 2.958513200283050537e-01 1.315507590770721436e-01 1.323642730712890625e-01 -1.326811760663986206e-01 -9.961145371198654175e-02 -7.216836512088775635e-02 -3.886765614151954651e-02 7.508388161659240723e-02 1.197305172681808472e-01 3.485159873962402344e-01 3.640396296977996826e-01 1.631850004196166992e-01 1.993712931871414185e-01 2.902325242757797241e-02 -7.683236151933670044e-02 -3.065665066242218018e-01
2.420158237218856812e-01 -8.190953731536865234e-02 -2.163747511804103851e-02 1.909082829952239990e-01 -1.139541417360305786e-01 1.020366847515106201e-01 -1.208546832203865051e-01 -1.488548517227172852e-01 7.921431213617324829e-02 -6.139508634805679321e-02 -2.429968677461147308e-02 6.135227531194686890e-02 -1.172429397702217102e-01 2.722095884382724762e-02 8.289730548858642578e-02 1.185877472162246704e-01 2.055698484182357788e-01 3.411939442157745361e-01 1.886243820190429688e-01 -8.622638136148452759e-02 2.033662199974060059e-01 2.649703919887542725e-01 -3.720402717590332031e-01 -1.702396422624588013e-01 -3.493422642350196838e-02 2.009929269552230835e-01 2.240399122238159180e-01 4.945402219891548157e-02 1.586268693208694458e-01 -3.970887362957000732e-01 1.676207929849624634e-01 4.447354003787040710e-02
1.565323323011398315e-01 7.313720881938934326e-02 1.992066502571105957e-01 3.236413598060607910e-01 -8.627839386463165283e-03 7.507918030023574829e-02 -9.724735468626022339e-02 -1.012332439422607422e-01 -1.927614212036132812e-02 1.868887543678283691e-01 -4.992445558309555054e-02 1.036573424935340881e-01 4.297845531255006790e-03 -1.452070176601409912e-01 -2.304318696260452271e-01 4.159645140171051025e-01 -4.277285560965538025e-02 1.432027667760848999e-01 -1.339398771524429321e-01 -3.451921045780181885e-01 -3.783312439918518066e-01 -1.629951037466526031e-02 -1.052328646183013916e-01 7.872364670038223267e-02 -1.929347775876522064e-02 3.269925713539123535e-01 1.132378876209259033e-01 2.201193012297153473e-02 -1.852720379829406738e-01 -5.772624909877777100e-02 1.152477189898490906e-01 -1.135369464755058289e-01
-8.982820808887481689e-02 1.259953826665878296e-01 1.352530568838119507e-01 4.749863147735595703e-01 -1.640710681676864624e-01 1.845558136701583862e-01 -4.034045711159706116e-02 1.162194535136222839e-01 -9.046888351440429688e-02 -6.791028380393981934e-02 -9.039533138275146484e-02 -2.405935227870941162e-01 1.329388469457626343e-01 -5.504852905869483948e-02 1.546306312084197998e-01 1.647353470325469971e-01 2.210562974214553833e-01 2.154524028301239014e-01 -1.248846426606178284e-01 -1.893373876810073853e-01 -9.372366219758987427e-02 -1.071329340338706970e-01 -1.846981197595596313e-01 1.183396503329277039e-01 3.222991824150085449e-01 2.622650563716888428e-01 1.240084990859031677e-01 -6.427067518234252930e-02 -1.272306740283966064e-01 -1.741471141576766968e-01 1.780560612678527832e-01 -1.411904543638229370e-01
3.273817598819732666e-01 3.075437992811203003e-02 1.388399004936218262e-01 1.530551314353942871e-01 5.866595078259706497e-03 2.968021929264068604e-01 -1.994470655918121338e-01 5.764782428741455078e-03 5.922957882285118103e-02 9.462721645832061768e-02 -3.680821955204010010e-01 2.037954032421112061e-01 3.311930596828460693e-01 7.305280864238739014e-02 -9.434810280799865723e-02 1.625936329364776611e-01 8.657775074243545532e-02 -3.509266674518585205e-02 -8.738198876380920410e-02 -6.096023693680763245e-02 -3.966132178902626038e-02 -1.030535474419593811e-01 -2.194923907518386841e-02 1.237135678529739380e-01 1.802078187465667725e-01 3.282373547554016113e-01 1.544753611087799072e-01 -1.645927429199218750e-01 2.076651602983474731e-01 8.751825988292694092e-02 -1.521396040916442871e-01 -2.612160444259643555e-01
2.367445081472396851e-01 1.802826821804046631e-01 1.155156493186950684e-01 2.713764309883117676e-01 -1.771167367696762085e-01 2.754289209842681885e-01 -2.295748442411422729e-01 2.159588783979415894e-01 1.741800308227539062e-01 -3.150433599948883057e-01 -5.449345335364341736e-02 -1.701804399490356445e-01 8.411169797182083130e-02 3.513105213642120361e-02 8.550761640071868896e-02 3.451375365257263184e-01 -3.267704322934150696e-02 1.889148950576782227e-01 -5.567315593361854553e-02 2.623217646032571793e-03 9.955731034278869629e-02 -7.988145202398300171e-02 -2.477650046348571777e-01 2.335983328521251678e-03 -9.538426995277404785e-02 3.208788335323333740e-01 1.125353872776031494e-01 1.017587333917617798e-01 -6.448296457529067993e-02 -5.524023622274398804e-02 -1.574163734912872314e-01 -1.923692077398300171e-01
-1.734719146043062210e-03 3.418890237808227539e-01 -2.261713594198226929e-01 2.177376449108123779e-01 -3.060499131679534912e-01 7.623363286256790161e-02 -2.051412686705589294e-02 -4.415458068251609802e-02 2.041889429092407227e-01 1.065428704023361206e-01 2.126230113208293915e-02 1.194282993674278259e-01 2.818830311298370361e-01 7.616760581731796265e-02 -8.431096374988555908e-02 4.527218341827392578e-01 1.425261199474334717e-01 3.029832839965820312e-01 -8.428458869457244873e-02 2.973349392414093018e-02 1.132416725158691406e-01 -7.872012443840503693e-03 -1.016829460859298706e-01 -4.598552361130714417e-02 -1.383822318166494370e-02 2.845150530338287354e-01 -6.261483579874038696e-02 1.653408557176589966e-01 -3.175553306937217712e-02 -1.126706674695014954e-01 -2.103186100721359253e-01 4.285546764731407166e-02
3.608010709285736084e-01 -1.028476357460021973e-01 7.767027616500854492e-02 8.884526044130325317e-02 1.512367129325866699e-01 -4.742049053311347961e-02 -1.088380217552185059e-01 1.352652162313461304e-01 3.964909017086029053e-01 -6.949234008789062500e-02 1.584878265857696533e-01 1.813502050936222076e-02 1.810902729630470276e-02 -2.717763558030128479e-02 4.187710210680961609e-02 4.145788550376892090e-01 1.368538290262222290e-01 9.790138900279998779e-02 1.412985473871231079e-01 -3.576976656913757324e-01 1.103784237056970596e-02 -1.298952475190162659e-02 1.771550029516220093e-01 -1.259087771177291870e-01 -1.859490275382995605e-01 1.620244532823562622e-01 2.528218626976013184e-01 1.790560632944107056e-01 1.799677610397338867e-01 -9.091226756572723389e-02 -1.896235905587673187e-02 7.938465476036071777e-02
9.200960397720336914e-03 2.159698754549026489e-01 1.358302980661392212e-01 2.959665358066558838e-01 -6.990530528128147125e-03 2.690967023372650146e-01 -2.241944819688796997e-01 3.983230888843536377e-02 -1.186351999640464783e-01 2.895177006721496582e-01 -1.400381475687026978e-01 -1.094131991267204285e-01 -4.031436890363693237e-02 -1.197112910449504852e-02 3.105793297290802002e-01 5.070829391479492188e-02 1.014867201447486877e-01 3.043390214443206787e-01 5.372690409421920776e-02 -1.255904734134674072e-01 7.036902010440826416e-03 -4.183110296726226807e-01 -2.287526130676269531e-01 -9.338258765637874603e-03 1.250459998846054077e-01 1.596949994564056396e-02 1.472126096487045288e-01 5.190518125891685486e-02 -1.937820464372634888e-01 -1.678309887647628784e-01 1.880706697702407837e-01 -4.755955561995506287e-02
1.633101254701614380e-01 1.168571561574935913e-01 -3.508320450782775879e-02 3.978535830974578857e-01 -5.982970353215932846e-03 -1.993016572669148445e-03 3.643815964460372925e-02 -5.507411435246467590e-02 -1.423062086105346680e-01 6.346951425075531006e-02 -1.080172508955001831e-01 -1.630835533142089844e-01 3.205538392066955566e-01 1.448739022016525269e-01 -2.170041501522064209e-01 2.394591718912124634e-01 -1.709424853324890137e-01 3.257760703563690186e-01 1.610509455204010010e-01 -1.513992547988891602e-01 -1.837818771600723267e-01 -5.588008463382720947e-02 -3.612143993377685547e-01 -1.374615281820297241e-01 -8.495239913463592529e-02 -7.170062977820634842e-03 4.988303035497665405e-02 -9.024283848702907562e-03 2.748908996582031250e-01 -2.037317901849746704e-01 -2.884438447654247284e-02 -8.255319297313690186e-02
1.764818131923675537e-01 2.542159855365753174e-01 -1.610415875911712646e-01 9.886839240789413452e-02 -2.891723997890949249e-02 3.683911859989166260e-01 -1.317534148693084717e-01 1.394849270582199097e-01 1.271970719099044800e-01 1.377091407775878906e-01 1.635408215224742889e-02 3.158067585900425911e-03 8.273766189813613892e-02 -1.613510102033615112e-01 -7.774344086647033691e-02 3.828946352005004883e-01 -7.801011949777603149e-02 3.149450719356536865e-01 -1.077879443764686584e-01 -3.410748541355133057e-01 -2.839614748954772949e-01 1.128170266747474670e-02 -1.303848028182983398e-01 -3.071498498320579529e-02 1.255881339311599731e-01 -1.158125475049018860e-01 1.249045357108116150e-01 1.881417930126190186e-01 -1.905369907617568970e-01 -4.957410320639610291e-02 -1.108067259192466736e-01 -1.051125824451446533e-01
2.938350737094879150e-01 -2.302886098623275757e-01 6.409658491611480713e-02 2.530086934566497803e-01 -4.527818411588668823e-02 3.172559663653373718e-02 -1.255780905485153198e-01 -6.145365070551633835e-03 5.123364180326461792e-02 -1.362312883138656616e-01 -2.183453589677810669e-01 -1.236563548445701599e-01 7.756527513265609741e-02 2.714175358414649963e-02 8.076562662608921528e-04 5.176907777786254883e-02 -8.798277378082275391e-02 3.916925191879272461e-01 1.483113467693328857e-01 -1.454007625579833984e-01 -7.176885753870010376e-02 -1.189412325620651245e-01 -3.800492584705352783e-01 -8.963101357221603394e-02 3.502817749977111816e-01 -6.128074601292610168e-02 1.791274696588516235e-01 2.091802954673767090e-01 -8.146900683641433716e-03 -1.771575212478637695e-01 2.399012595415115356e-01 -1.126448959112167358e-01
1.510405391454696655e-01 3.201699554920196533e-01 3.199769556522369385e-01 3.049527108669281006e-01 -1.415601819753646851e-01 8.094990998506546021e-02 -1.688611805438995361e-01 -1.696732044219970703e-01 -4.733883216977119446e-02 4.386723041534423828e-02 -8.842055499553680420e-02 2.402138561010360718e-01 1.305903643369674683e-01 -9.145364165306091309e-02 3.399507701396942139e-02 3.224426507949829102e-01 1.836256533861160278e-01 1.125389561057090759e-01 1.522473874501883984e-03 -3.275738060474395752e-01 -9.847059845924377441e-02 1.035191565752029419e-01 -5.711177363991737366e-02 -1.776536852121353149e-01 -2.040829695761203766e-02 2.750805020332336426e-01 6.672673393040895462e-03 2.508938908576965332e-01 8.201895654201507568e-02 7.019018381834030151e-02 -1.463191807270050049e-01 -1.187683343887329102e-01
8.028484880924224854e-02 5.827300995588302612e-02 1.760311871767044067e-01 7.369081676006317139e-02 5.241706222295761108e-02 1.599004715681076050e-01 -3.255142271518707275e-01 -5.292553827166557312e-02 2.550892718136310577e-02 3.013575375080108643e-01 -7.245656847953796387e-02 9.465897083282470703e-02 3.328216969966888428e-01 -1.605105996131896973e-01 2.057903632521629333e-02 -1.065265759825706482e-01 3.360445499420166016e-01 6.309409439563751221e-02 1.466742008924484253e-01 -2.699444591999053955e-01 -4.885426536202430725e-02 2.264932543039321899e-01 -2.108770012855529785e-01 1.221247464418411255e-01 2.275873422622680664e-01 2.031782716512680054e-01 2.695395350456237793e-01 -1.539870947599411011e-01 1.868391484022140503e-01 -3.802863135933876038e-02 -4.251161590218544006e-02 -1.035362035036087036e-01
3.086257576942443848e-01 2.398311719298362732e-02 1.998492181301116943e-01 4.599645137786865234e-01 -1.062772125005722046e-01 -8.792662061750888824e-03 -3.709926605224609375e-01 -1.315976679325103760e-01 6.557683646678924561e-02 2.620465159416198730e-01 -3.460906445980072021e-02 -2.497416362166404724e-02 8.716274797916412354e-02 3.140316605567932129e-01 2.077982574701309204e-01 6.197319552302360535e-02 -1.499540060758590698e-01 1.931800097227096558e-01 -7.605954259634017944e-02 5.783960968255996704e-02 8.787123858928680420e-02 1.607666015625000000e-01 3.875531628727912903e-02 -2.379024587571620941e-02 3.314374759793281555e-02 7.622835785150527954e-02 1.701585203409194946e-01 -7.356281578540802002e-02 1.739596426486968994e-01 -2.763176262378692627e-01 -7.653103768825531006e-02 1.616537570953369141e-03
1.027568802237510681e-01 1.043940857052803040e-01 3.320618718862533569e-02 1.554439067840576172e-01 -1.300938874483108521e-01 2.971766591072082520e-01 -2.512685060501098633e-01 7.037910819053649902e-02 1.787730157375335693e-01 -6.345390528440475464e-02 1.652809674851596355e-03 -1.087990030646324158e-01 2.586253285408020020e-01 2.680656611919403076e-01 -1.997532993555068970e-01 2.104612067341804504e-02 4.431763291358947754e-02 3.903133049607276917e-02 8.942926675081253052e-02 -1.512078940868377686e-01 3.820881843566894531e-01 -2.789711356163024902e-01 1.353137642145156860e-01 2.630334496498107910e-01 5.218088626861572266e-02 1.465708613395690918e-01 3.415581285953521729e-01 -1.268695481121540070e-02 9.860574454069137573e-02 -2.284323275089263916e-01 -6.469376385211944580e-02 1.591609232127666473e-02
3.363875448703765869e-01 -6.199829652905464172e-02 -5.018278956413269043e-02 1.245020180940628052e-01 -1.682565808296203613e-01 2.828136384487152100e-01 -6.589449476450681686e-03 -3.688055649399757385e-02 4.545868933200836182e-01 -1.468479447066783905e-02 -6.114576384425163269e-02 8.563870191574096680e-02 2.421720921993255615e-01 -6.295381486415863037e-02 1.666383072733879089e-02 2.210542745888233185e-02 2.343779355287551880e-01 -1.527912765741348267e-01 2.554469704627990723e-01 1.084397137165069580e-01 1.800303459167480469e-01 -1.276595741510391235e-01 -1.064705774188041687e-01 1.245987340807914734e-01 -1.600668132305145264e-01 9.861847758293151855e-02 3.087554275989532471e-01 -6.429897993803024292e-02 1.130339950323104858e-01 -2.806342840194702148e-01 1.218608245253562927e-01 4.376979917287826538e-02
1.962390542030334473e-01 1.733986139297485352e-01 1.004075109958648682e-01 1.084612160921096802e-01 -1.517824828624725342e-01 -1.620772182941436768e-01 -1.810597181320190430e-01 -1.055113971233367920e-01 2.375330775976181030e-01 -1.742125153541564941e-01 -6.380335241556167603e-02 2.124450057744979858e-01 1.696647256612777710e-01 -1.892611682415008545e-01 4.763011261820793152e-02 4.847008585929870605e-01 -1.193069890141487122e-01 2.495823800563812256e-01 5.888755898922681808e-03 -1.661072373390197754e-01 -2.530922889709472656e-01 -2.367749512195587158e-01 4.874598607420921326e-02 9.456387907266616821e-02 1.005475521087646484e-01 4.855921026319265366e-03 1.300115436315536499e-01 2.091162949800491333e-01 -1.612889915704727173e-01 -1.632308661937713623e-01 9.436738491058349609e-02 -1.032098159193992615e-01
2.279140502214431763e-01 1.814479082822799683e-01 -1.579291522502899170e-01 3.977673053741455078e-01 1.309947669506072998e-01 -9.886018186807632446e-02 -5.428654700517654419e-02 1.446203589439392090e-01 -1.247596517205238342e-01 1.180259734392166138e-01 1.840018481016159058e-02 2.287612855434417725e-01 2.014814317226409912e-01 3.202833235263824463e-02 -1.036420911550521851e-01 2.979467213153839111e-01 3.218167126178741455e-01 1.440252512693405151e-01 1.405577808618545532e-01 -2.519349157810211182e-01 8.294434100389480591e-02 -3.652976453304290771e-02 5.879206582903862000e-02 7.720541208982467651e-02 -4.284977167844772339e-02 9.264180436730384827e-03 9.381941705942153931e-02 3.555820286273956299e-01 1.821580827236175537e-01 -5.896985903382301331e-02 3.767151758074760437e-02 2.397235035896301270e-01
1.793828308582305908e-01 4.028412103652954102e-01 -1.362947523593902588e-01 1.803199201822280884e-01 -1.391064524650573730e-01 7.165816146880388260e-03 -1.590277701616287231e-01 -3.812543302774429321e-02 1.958434730768203735e-01 5.462776124477386475e-02 -2.787232398986816406e-01 2.887746505439281464e-02 5.862680450081825256e-02 -1.938086599111557007e-01 2.384843379259109497e-01 2.901407182216644287e-01 2.760637104511260986e-01 2.486304752528667450e-02 2.452929690480232239e-02 -3.733335137367248535e-01 -1.406963821500539780e-02 -2.319080382585525513e-01 -1.890733540058135986e-01 -2.300934679806232452e-02 9.760444611310958862e-02 1.575132161378860474e-01 4.013149812817573547e-02 -1.273176074028015137e-01 -1.070700436830520630e-01 -9.273178875446319580e-03 1.873948425054550171e-01 -2.232948131859302521e-02
1.496772617101669312e-01 1.570099741220474243e-01 -1.680835932493209839e-01 5.855683088302612305e-01 4.889582842588424683e-02 -1.532571762800216675e-01 -5.251432210206985474e-02 1.408127993345260620e-01 3.548841178417205811e-02 8.434982970356941223e-03 -7.571995258331298828e-02 9.304045885801315308e-02 1.609730273485183716e-01 -8.685985580086708069e-03 1.839427649974822998e-02 1.987004429101943970e-01 3.527327179908752441e-01 2.429058551788330078e-01 1.321113258600234985e-01 -2.484291046857833862e-01 1.045635268092155457e-01 1.376603841781616211e-01 -1.129499673843383789e-01 5.959971621632575989e-02 -2.629691362380981445e-02 -1.681005507707595825e-01 1.168021261692047119e-01 4.360075667500495911e-02 1.119581609964370728e-02 5.370737239718437195e-02 -1.196738705039024353e-01 2.849501371383666992e-01
2.877136766910552979e-01 -2.740311808884143829e-02 2.630149424076080322e-01 2.387331575155258179e-01 -3.697991743683815002e-02 2.857014536857604980e-02 2.170581668615341187e-01 -6.978006660938262939e-02 -6.997551023960113525e-02 2.380617260932922363e-01 -9.045244194567203522e-03 -2.303276909515261650e-03 2.118107080459594727e-01 5.323690921068191528e-02 2.233076468110084534e-02 -4.029126465320587158e-02 2.873344123363494873e-01 3.339812755584716797e-01 -6.698126345872879028e-02 -2.189056128263473511e-01 -3.953276574611663818e-02 -1.366839408874511719e-01 9.966646879911422729e-02 -2.213502228260040283e-01 -1.421928852796554565e-01 4.316750466823577881e-01 1.611119359731674194e-01 -9.455707669258117676e-02 5.886504054069519043e-02 5.600678175687789917e-02 -1.458542793989181519e-01 -1.721466183662414551e-01
2.194553613662719727e-01 1.692408770322799683e-01 3.289625048637390137e-01 2.353257685899734497e-01 -4.858561232686042786e-02 4.050270020961761475e-01 -1.166107505559921265e-01 1.206300128251314163e-02 7.825208455324172974e-02 7.485043723136186600e-03 -1.289388686418533325e-01 2.597361207008361816e-01 2.428383976221084595e-01 -6.670185178518295288e-02 -8.445034176111221313e-02 -1.372464746236801147e-01 2.046755254268646240e-01 2.410156875848770142e-01 9.020979516208171844e-03 -5.414424464106559753e-02 1.000394448637962341e-01 1.142011489719152451e-02 -1.175949871540069580e-01 2.520056255161762238e-02 -1.279731187969446182e-02 3.864837884902954102e-01 1.794843226671218872e-01 1.169402301311492920e-01 1.613939404487609863e-01 1.016922444105148315e-01 -8.912514895200729370e-02 -1.801229715347290039e-01
2.477286010980606079e-01 1.172158215194940567e-02 1.646901071071624756e-01 -5.234223231673240662e-02 -2.320567145943641663e-02 2.844700217247009277e-01 -2.934131622314453125e-01 3.144349902868270874e-02 1.781333386898040771e-01 1.400541514158248901e-01 6.155804917216300964e-02 7.366144657135009766e-02 -6.062370538711547852e-02 1.223599240183830261e-01 -2.273703813552856445e-01 6.018173322081565857e-02 3.090937137603759766e-01 2.382737547159194946e-01 2.815980613231658936e-01 -1.932374686002731323e-01 1.261715441942214966e-01 -9.528852254152297974e-02 -2.184557765722274780e-01 2.850928306579589844e-01 1.998361898586153984e-03 2.792350947856903076e-01 1.851256936788558960e-01 -1.854392737150192261e-01 -2.419668436050415039e-02 1.488720346242189407e-02 3.272156044840812683e-02 -1.846499741077423096e-01
6.849818676710128784e-02 -1.084301769733428955e-01 1.329558938741683960e-01 4.457722604274749756e-01 -3.355835378170013428e-01 1.217132657766342163e-01 6.214196607470512390e-02 1.711704879999160767e-01 2.378247380256652832e-01 -3.090138733386993408e-02 -9.855321794748306274e-02 7.461009174585342407e-02 1.559426635503768921e-01 3.762957453727722168e-02 1.107511073350906372e-01 4.150427505373954773e-02 1.803286373615264893e-01 -3.209242224693298340e-02 1.690496355295181274e-01 -2.077072113752365112e-01 4.308296367526054382e-02 -3.026389181613922119e-01 -1.309071183204650879e-01 -1.888527721166610718e-01 2.278467714786529541e-01 1.265420317649841309e-01 -1.007053405046463013e-01 2.650493383407592773e-01 -4.341206699609756470e-02 -8.408039808273315430e-02 -1.052583083510398865e-01 -2.723636329174041748e-01
1.304063349962234497e-01 1.246713697910308838e-01 -1.304522007703781128e-01 2.043811678886413574e-01 2.520659267902374268e-01 3.088050186634063721e-01 -4.880845919251441956e-02 -1.927748620510101318e-01 1.806752756237983704e-02 2.343095391988754272e-01 -2.827510535717010498e-01 1.625012904405593872e-01 1.815668940544128418e-01 -5.789730697870254517e-02 -7.024782896041870117e-02 2.563798725605010986e-01 2.229709476232528687e-01 2.283221930265426636e-01 -1.903276331722736359e-02 -1.268586516380310059e-01 9.628277271986007690e-02 -3.191789388656616211e-01 -1.878995262086391449e-02 -1.670306473970413208e-01 4.807498306035995483e-03 -1.970689147710800171e-01 2.575743794441223145e-01 2.506073378026485443e-02 -1.679339557886123657e-01 -1.413123756647109985e-01 -1.486731916666030884e-01 -8.857960253953933716e-02
1.860079467296600342e-01 3.172286450862884521e-01 2.256814390420913696e-01 4.517899155616760254e-01 -1.969422101974487305e-01 1.666323244571685791e-01 7.298581302165985107e-02 1.035861484706401825e-02 1.142962798476219177e-01 2.085007578134536743e-01 3.994256630539894104e-02 1.171885132789611816e-01 -2.690676972270011902e-02 -2.539147734642028809e-01 -4.433561116456985474e-02 -3.142151236534118652e-02 -8.888950198888778687e-02 2.112448588013648987e-02 2.731438577175140381e-01 -3.519901931285858154e-01 -1.088425740599632263e-01 2.179172076284885406e-02 6.225583329796791077e-02 -9.287706017494201660e-02 -7.279189676046371460e-02 2.879373729228973389e-01 6.655095517635345459e-02 1.031068786978721619e-01 1.038096994161605835e-01 -7.608567178249359131e-02 -1.495912224054336548e-01 1.543827503919601440e-01
9.140329807996749878e-02 -1.485738456249237061e-01 2.346751689910888672e-01 1.821102946996688843e-01 -1.601628065109252930e-01 1.652825474739074707e-01 -2.487527579069137573e-01 -1.362638473510742188e-01 -2.238781005144119263e-02 -1.913437396287918091e-01 -2.123877033591270447e-02 1.649691164493560791e-02 -4.018441308289766312e-03 -1.648531481623649597e-02 -1.376391649246215820e-01 4.118319153785705566e-01 7.459321618080139160e-02 2.408254891633987427e-01 1.953621208667755127e-01 6.065494194626808167e-02 1.627468764781951904e-01 6.034636497497558594e-02 -1.970419585704803467e-01 -1.788375079631805420e-01 -6.358366459608078003e-02 2.935425639152526855e-01 5.501217767596244812e-02 3.786830976605415344e-02 -1.526440382003784180e-01 -3.445231318473815918e-01 -1.188196390867233276e-01 -2.532104849815368652e-01
2.250094115734100342e-01 7.082114368677139282e-02 2.161114960908889771e-01 3.061849176883697510e-01 -2.070037573575973511e-01 -1.202417314052581787e-01 -5.808137357234954834e-02 -1.400378048419952393e-01 1.357815861701965332e-01 4.386087954044342041e-01 -1.058981567621231079e-01 -1.277018487453460693e-01 4.160751774907112122e-02 1.161450147628784180e-01 1.510284245014190674e-01 2.364000678062438965e-01 -1.317260116338729858e-01 1.634698957204818726e-01 -2.228653728961944580e-01 -3.727382048964500427e-02 -1.099736317992210388e-01 -8.195871859788894653e-02 -1.940642595291137695e-01 -1.574444025754928589e-01 2.988258749246597290e-02 9.018203616142272949e-02 3.373983204364776611e-01 8.155008405447006226e-02 1.771766543388366699e-01 3.393404930830001831e-02 1.231155842542648315e-01 -1.942916810512542725e-01
2.365073412656784058e-01 1.488417536020278931e-01 6.368619203567504883e-02 -5.855670198798179626e-02 -4.967041686177253723e-02 3.135512173175811768e-01 -8.280684053897857666e-02 -1.344607174396514893e-01 -5.583733320236206055e-02 2.635277211666107178e-01 -3.687788546085357666e-02 3.718307316303253174e-01 1.250068843364715576e-01 -8.785264194011688232e-02 -1.214303448796272278e-01 2.572324825450778008e-03 1.910243928432464600e-01 2.347177267074584961e-01 -9.089913964271545410e-02 -2.839570641517639160e-01 5.708927288651466370e-02 -2.174560725688934326e-01 -1.287972927093505859e-01 1.914371103048324585e-01 -1.316756196320056915e-02 2.330105602741241455e-01 1.578431725502014160e-01 -1.386958211660385132e-01 1.853466033935546875e-01 -4.379066079854965210e-02 -1.619357019662857056e-01 -3.050496578216552734e-01
3.439780175685882568e-01 1.111065670847892761e-01 -1.784074306488037109e-01 1.342705041170120239e-01 -1.987774819135665894e-01 2.136071026325225830e-01 -1.729639023542404175e-01 6.549254059791564941e-02 3.621358573436737061e-01 9.025643765926361084e-02 -8.267456293106079102e-02 1.065916866064071655e-01 1.612578183412551880e-01 2.034302800893783569e-02 1.481818407773971558e-02 4.907947778701782227e-02 3.170679509639739990e-01 -1.010201573371887207e-01 2.727997004985809326e-01 3.988657612353563309e-03 1.311832219362258911e-01 1.988589614629745483e-01 -3.207329213619232178e-01 1.264501661062240601e-01 2.279443666338920593e-02 1.346245110034942627e-01 9.964457154273986816e-02 8.141811192035675049e-02 1.884883046150207520e-01 -1.904294639825820923e-01 -2.137780934572219849e-01 1.091071870177984238e-02
1.234853342175483704e-01 1.615929156541824341e-01 7.136636972427368164e-02 2.301135808229446411e-01 -6.132440268993377686e-02 -1.206479594111442566e-01 -1.498847156763076782e-01 -7.163153588771820068e-02 1.001077354885637760e-03 -1.443366557359695435e-01 -2.501060627400875092e-02 1.321551799774169922e-01 4.273746609687805176e-01 -1.969300806522369385e-01 -1.863327622413635254e-01 1.302694380283355713e-01 2.474462389945983887e-01 2.683677971363067627e-01 -7.763578742742538452e-02 -4.270937442779541016e-01 -1.267144456505775452e-02 -5.477110296487808228e-02 1.438911110162734985e-01 -8.830489218235015869e-02 -1.583897769451141357e-01 -5.838773027062416077e-02 3.571562469005584717e-01 1.208655815571546555e-02 1.302297711372375488e-01 8.097142726182937622e-02 -9.542929008603096008e-03 -9.733958542346954346e-02
2.054581493139266968e-01 9.293179214000701904e-02 2.098476700484752655e-02 3.445266485214233398e-01 -4.936413839459419250e-02 2.726704776287078857e-01 1.246106475591659546e-01 6.978095322847366333e-02 5.545271188020706177e-02 6.012921035289764404e-02 1.065446063876152039e-01 -7.656123489141464233e-02 -4.369174316525459290e-02 -2.767778337001800537e-01 1.672829538583755493e-01 3.007390499114990234e-01 2.452798336744308472e-01 1.878735125064849854e-01 -6.555222719907760620e-02 -2.012500613927841187e-01 2.034946382045745850e-01 -3.541293740272521973e-01 -1.712160408496856689e-01 -2.426005341112613678e-02 4.545050859451293945e-02 2.719005644321441650e-01 -3.386867791414260864e-02 -5.575948208570480347e-02 -2.376399338245391846e-01 1.292521692812442780e-02 -6.823744624853134155e-02 -1.829088479280471802e-01
1.321340650320053101e-01 1.343293637037277222e-01 8.673041313886642456e-02 2.632015943527221680e-01 1.532582491636276245e-01 -5.773775652050971985e-02 -2.997543811798095703e-01 -3.139518946409225464e-02 5.651342123746871948e-02 3.200837969779968262e-01 5.947131663560867310e-02 -1.091947704553604126e-01 4.494064450263977051e-01 -1.121952906250953674e-01 2.084069997072219849e-01 -1.824175417423248291e-01 -1.283233612775802612e-01 1.774212270975112915e-01 1.770543307065963745e-01 -5.553139746189117432e-02 4.509562626481056213e-03 7.399933785200119019e-02 -2.708138227462768555e-01 3.890854492783546448e-02 2.385675013065338135e-01 2.367383241653442383e-01 1.381172239780426025e-01 1.487291455268859863e-01 -8.565229177474975586e-02 -8.117475360631942749e-02 -1.067877188324928284e-01 1.243169754743576050e-01
7.922668009996414185e-02 1.891913861036300659e-01 1.513426601886749268e-01 4.008652269840240479e-01 2.663674652576446533e-01 1.171834208071231842e-02 2.053931951522827148e-01 1.108696982264518738e-01 -6.639422848820686340e-03 1.843245625495910645e-01 -2.250468432903289795e-01 1.829898804426193237e-01 1.445704102516174316e-01 4.693352431058883667e-02 1.831617020070552826e-02 1.499227285385131836e-01 -1.658912450075149536e-01 2.033686041831970215e-01 2.455830276012420654e-01 -9.515430033206939697e-02 -6.801633536815643311e-02 -6.708978861570358276e-02 -2.474761158227920532e-01 1.940033137798309326e-01 1.018053106963634491e-02 3.358420431613922119e-01 1.223367676138877869e-01 1.242691129446029663e-01 -2.086455672979354858e-01 -2.043581455945968628e-01 -9.547851234674453735e-02 -2.704007737338542938e-02
1.935857236385345459e-01 2.316426299512386322e-02 1.071061417460441589e-01 1.569988429546356201e-01 -1.876545548439025879e-01 -6.117971614003181458e-02 -2.018721103668212891e-01 -1.416969895362854004e-01 1.362048536539077759e-01 8.075432479381561279e-02 4.243421182036399841e-02 -3.266200423240661621e-02 2.578504979610443115e-01 8.346453309059143066e-02 -1.049263328313827515e-01 1.416137516498565674e-01 1.790792942047119141e-01 -7.922344654798507690e-02 4.282209277153015137e-02 -3.291447758674621582e-01 -2.146252430975437164e-02 -3.671736121177673340e-01 -2.706963382661342621e-02 -2.841493189334869385e-01 -1.460689157247543335e-01 9.195061028003692627e-02 1.173013672232627869e-01 3.859333395957946777e-01 -1.865977644920349121e-01 1.313391476869583130e-01 -8.532103151082992554e-02 -2.766087651252746582e-01
5.981501191854476929e-02 7.773880660533905029e-02 1.831998825073242188e-01 3.565263450145721436e-01 -3.210467696189880371e-01 1.260725874453783035e-02 -4.133009538054466248e-02 2.715674936771392822e-01 2.421029508113861084e-01 -2.590571343898773193e-01 1.466417685151100159e-03 -1.076015383005142212e-01 2.281336933374404907e-01 -7.662166655063629150e-02 1.936074197292327881e-01 4.184563755989074707e-01 2.760169096291065216e-02 1.854178160429000854e-01 6.912455707788467407e-02 -1.672150641679763794e-01 7.578086853027343750e-02 -6.753769516944885254e-02 -2.437334954738616943e-01 1.845527887344360352e-01 3.700001537799835205e-02 1.406525969505310059e-01 -2.600792236626148224e-02 -7.477457076311111450e-02 -2.141049876809120178e-02 -5.849553272128105164e-02 -1.120920013636350632e-02 -2.003311961889266968e-01
3.989647924900054932e-01 1.135022751986980438e-02 1.869197934865951538e-01 2.626768350601196289e-01 4.181688651442527771e-02 -2.943995036184787750e-02 -4.767197370529174805e-02 -1.684235781431198120e-01 -1.912847459316253662e-01 8.741308003664016724e-02 -2.957284748554229736e-01 1.369845122098922729e-01 2.217824608087539673e-01 -3.681974485516548157e-02 -2.767860591411590576e-01 2.234341800212860107e-01 3.756566941738128662e-01 7.218505442142486572e-02 6.099759042263031006e-02 -2.651212513446807861e-01 6.669972091913223267e-02 -9.568163752555847168e-02 9.931334108114242554e-02 -1.126382127404212952e-01 -2.291909232735633850e-02 -1.118614971637725830e-01 2.339486926794052124e-01 2.714367583394050598e-02 -1.327835768461227417e-02 -1.997631192207336426e-01 -4.594923183321952820e-02 9.372875094413757324e-02
3.123380988836288452e-02 -1.628039479255676270e-01 7.386476546525955200e-02 7.714161276817321777e-02 -7.842066138982772827e-02 1.277214288711547852e-01 -1.305253058671951294e-01 1.092569977045059204e-01 4.524431228637695312e-01 2.987535595893859863e-01 3.175012767314910889e-02 -3.242188692092895508e-02 3.489509224891662598e-02 -1.919756829738616943e-01 1.221875101327896118e-02 1.547035425901412964e-01 -4.096079245209693909e-02 3.857295215129852295e-01 1.601686514914035797e-02 -1.451305001974105835e-01 1.732128411531448364e-01 -1.372597068548202515e-01 -8.673936873674392700e-02 1.124267876148223877e-01 9.084925055503845215e-02 3.496406972408294678e-02 1.666701585054397583e-01 4.045591056346893311e-01 8.980454504489898682e-02 -1.797717362642288208e-01 -2.532457411289215088e-01 -7.261861860752105713e-02
1.566480547189712524e-01 -3.928808495402336121e-03 -7.781472057104110718e-02 4.688708782196044922e-01 2.129756063222885132e-01 6.561177968978881836e-02 2.063722759485244751e-01 2.265192568302154541e-01 -3.008567392826080322e-01 1.234761402010917664e-01 4.426494985818862915e-02 1.461486518383026123e-01 2.150915116071701050e-01 -4.181157797574996948e-02 1.062492430210113525e-01 1.720813214778900146e-01 3.160553798079490662e-02 6.349489558488130569e-03 1.507452130317687988e-01 -2.456127405166625977e-01 -3.416704386472702026e-02 -1.500109583139419556e-02 -2.064230293035507202e-01 1.062145456671714783e-01 4.128602519631385803e-02 2.922313213348388672e-01 1.863221824169158936e-01 1.574840247631072998e-01 6.343211978673934937e-02 -2.605621814727783203e-01 -1.670047938823699951e-01 -4.682124406099319458e-02
3.189134895801544189e-01 2.084886580705642700e-01 1.678158640861511230e-01 1.882781088352203369e-01 1.695635616779327393e-01 -3.777926042675971985e-02 7.123409211635589600e-02 1.460492014884948730e-01 1.517861187458038330e-01 3.398005664348602295e-01 -2.074275910854339600e-01 5.597991496324539185e-02 1.027041971683502197e-01 -1.776587665081024170e-01 -1.097742766141891479e-01 1.882596313953399658e-01 3.989014402031898499e-02 5.197736248373985291e-02 2.069043517112731934e-01 -4.849097132682800293e-01 -2.880536615848541260e-01 -5.983396247029304504e-02 -8.409778773784637451e-02 -1.092115417122840881e-01 4.677173681557178497e-03 -5.678118765354156494e-02 1.702261418104171753e-01 -1.645643031224608421e-03 -1.340227574110031128e-01 5.836687632836401463e-04 -4.212318360805511475e-02 -1.435593962669372559e-01
2.954367399215698242e-01 1.459963917732238770e-01 1.210292056202888489e-01 -3.246575966477394104e-02 -7.223307341337203979e-02 5.147683620452880859e-02 -6.629433482885360718e-02 -1.231404989957809448e-01 1.872821152210235596e-01 1.634552329778671265e-01 9.605289250612258911e-02 -1.676999628543853760e-01 4.267733097076416016e-01 -1.044540107250213623e-01 1.415304243564605713e-01 2.056381553411483765e-01 3.261727048084139824e-03 5.158029124140739441e-02 3.538565635681152344e-01 -2.825720012187957764e-01 -1.211202517151832581e-01 -1.757123619318008423e-01 7.191184163093566895e-02 -1.578828841447830200e-01 -1.440581679344177246e-02 3.699874132871627808e-02 1.804031282663345337e-01 7.057903707027435303e-02 -2.734057009220123291e-01 -7.160734385251998901e-02 -2.786594927310943604e-01 -1.173032075166702271e-01
-9.809216111898422241e-02 -2.075069770216941833e-02 1.290811807848513126e-03 4.025667309761047363e-01 -1.621276736259460449e-01 -3.848121315240859985e-02 -2.367966920137405396e-01 -7.550926506519317627e-02 3.303326070308685303e-01 2.809720486402511597e-02 -3.343190252780914307e-02 -2.045164583250880241e-03 1.074361708015203476e-02 -8.981017023324966431e-02 -7.736387103796005249e-02 3.706308305263519287e-01 2.579137980937957764e-01 1.068748161196708679e-01 1.936611086130142212e-01 -7.191415876150131226e-02 -2.787978649139404297e-01 -3.096217848360538483e-02 2.067935466766357422e-01 -1.218072846531867981e-01 -2.059759348630905151e-01 2.020753175020217896e-01 1.139278113842010498e-01 1.654495447874069214e-01 2.219806760549545288e-01 -5.236643180251121521e-02 -2.076083123683929443e-01 1.194534637033939362e-02
2.625354751944541931e-02 -3.073465228080749512e-01 2.019694894552230835e-01 3.806616365909576416e-01 -2.542440593242645264e-01 1.162174865603446960e-01 -6.294975429773330688e-02 -2.219125814735889435e-02 2.682315371930599213e-02 1.674938350915908813e-01 -2.470962256193161011e-01 1.587955057621002197e-01 -1.804714649915695190e-02 1.223316639661788940e-01 1.780724823474884033e-01 1.150096505880355835e-01 1.574945449829101562e-01 1.073496788740158081e-01 1.803695112466812134e-01 4.580087214708328247e-02 -8.363083004951477051e-02 -1.504460275173187256e-01 -2.775935232639312744e-01 -1.889001131057739258e-01 -6.016050279140472412e-02 -4.479780048131942749e-02 2.875816226005554199e-01 2.923302352428436279e-01 1.543394476175308228e-01 6.425213068723678589e-02 6.054554507136344910e-02 -2.062727659940719604e-01
1.096754670143127441e-01 2.535296380519866943e-01 2.030718475580215454e-01 1.930999010801315308e-01 1.233443617820739746e-01 3.843893855810165405e-02 -2.795734107494354248e-01 -1.586259156465530396e-01 -1.975036971271038055e-02 1.500550359487533569e-01 -4.312181472778320312e-02 -2.056836932897567749e-01 1.960072815418243408e-01 -1.838101297616958618e-01 3.516066819429397583e-02 -2.015933021903038025e-02 7.421866804361343384e-02 2.547062933444976807e-01 -2.065297365188598633e-01 -3.202703595161437988e-01 -1.096794903278350830e-01 -6.994105875492095947e-02 1.195828095078468323e-01 1.443775743246078491e-01 4.121609032154083252e-02 2.845940887928009033e-01 4.072319269180297852e-01 -1.759007573127746582e-01 6.881360709667205811e-02 4.763877764344215393e-02 -3.710911050438880920e-02 -1.694193482398986816e-01
1.775187849998474121e-01 4.688501358032226562e-02 -1.952168494462966919e-01 1.251433342695236206e-01 8.736138045787811279e-02 1.398058841004967690e-03 7.175047695636749268e-02 4.832853004336357117e-02 2.125068306922912598e-01 2.359311282634735107e-01 -2.435508742928504944e-02 -2.307364940643310547e-01 1.617640405893325806e-01 -1.164505779743194580e-01 -1.734032295644283295e-02 2.841524779796600342e-01 6.590157747268676758e-02 4.803551360964775085e-02 1.903239488601684570e-01 -9.647803753614425659e-02 -2.130153402686119080e-02 -3.154358863830566406e-01 -2.442937940359115601e-01 -8.059693127870559692e-02 1.713465005159378052e-01 -1.671743541955947876e-01 4.665167331695556641e-01 1.446765363216400146e-01 1.194378733634948730e-02 -1.981905400753021240e-01 -2.004460394382476807e-01 -1.678887456655502319e-01
-4.729713127017021179e-02 2.754483520984649658e-01 -1.355653703212738037e-01 3.309042155742645264e-01 -8.761385828256607056e-02 2.937416173517704010e-02 -3.508404642343521118e-02 1.512565091252326965e-02 1.782296597957611084e-01 1.380457282066345215e-01 8.891980350017547607e-02 5.193842947483062744e-02 1.420962065458297729e-01 1.430095136165618896e-01 1.686606854200363159e-01 5.178432464599609375e-01 7.529720664024353027e-02 1.567274481058120728e-01 1.205276176333427429e-01 -8.161405473947525024e-02 -4.929150640964508057e-02 -8.063328266143798828e-02 -3.823732733726501465e-01 5.849285796284675598e-02 -9.083016216754913330e-02 3.048806488513946533e-01 7.072652876377105713e-02 1.055774539709091187e-01 -5.913722142577171326e-02 4.817528650164604187e-02 -1.771983504295349121e-01 -1.441785246133804321e-01
1.535475254058837891e-01 2.995259165763854980e-01 2.607643902301788330e-01 6.511044502258300781e-02 -1.962746530771255493e-01 -5.955494940280914307e-02 -7.796378433704376221e-02 2.121143639087677002e-01 4.804902896285057068e-02 3.044142127037048340e-01 -4.666253551840782166e-02 3.764075881917960942e-05 4.261103570461273193e-01 -3.251046314835548401e-02 1.740706898272037506e-02 1.741976737976074219e-01 -6.074186787009239197e-02 2.011836022138595581e-01 1.718575507402420044e-01 -1.395988315343856812e-01 1.227914243936538696e-01 1.102440655231475830e-01 -1.887829750776290894e-01 -1.772620081901550293e-01 7.819629460573196411e-02 -7.367826253175735474e-02 3.414627611637115479e-01 2.785352766513824463e-01 -1.546313054859638214e-02 4.865141585469245911e-02 -5.354161560535430908e-02 -1.105688139796257019e-01
1.143116205930709839e-01 -8.105447143316268921e-02 -1.677111387252807617e-01 1.606808751821517944e-01 -1.597017496824264526e-01 3.064182400703430176e-01 -4.757056757807731628e-02 2.563140988349914551e-01 -1.000553369522094727e-02 2.611386775970458984e-01 -1.743509620428085327e-02 1.476297825574874878e-01 2.218599766492843628e-01 -1.753775626420974731e-01 -3.014756143093109131e-01 4.539305227808654308e-04 -2.896341979503631592e-01 3.782575726509094238e-01 1.192247346043586731e-01 -7.624852657318115234e-02 -1.210882700979709625e-02 -1.770136952400207520e-01 -9.213380515575408936e-02 -1.218230649828910828e-02 -5.119110643863677979e-02 7.748384773731231689e-02 2.951363921165466309e-01 1.927085518836975098e-01 1.272168010473251343e-01 -1.467417478561401367e-01 1.410148888826370239e-01 -1.484698429703712463e-02
6.917806714773178101e-02 1.072065755724906921e-01 8.221846818923950195e-02 1.635887026786804199e-01 -2.627702429890632629e-02 -9.061533957719802856e-02 -3.795871278271079063e-03 1.019458323717117310e-01 -9.047950804233551025e-02 -5.919209867715835571e-02 1.869180500507354736e-01 2.675988972187042236e-01 2.768765985965728760e-01 -1.326222419738769531e-01 -1.025836244225502014e-01 4.549644589424133301e-01 8.849687874317169189e-02 1.078970581293106079e-01 -1.350942403078079224e-01 -4.199965298175811768e-01 -3.087312877178192139e-01 -1.743511408567428589e-01 -1.892085224390029907e-01 4.823393002152442932e-02 1.047832295298576355e-01 1.144949942827224731e-01 2.677923738956451416e-01 1.654170826077461243e-02 -1.289598643779754639e-01 -6.649569422006607056e-02 7.576640695333480835e-02 -7.695573382079601288e-03
2.578525543212890625e-01 9.906447678804397583e-02 -3.958946764469146729e-01 2.956966757774353027e-01 -8.543086796998977661e-02 -3.230530023574829102e-02 -2.127068340778350830e-01 8.608495444059371948e-02 5.063078925013542175e-02 1.371437311172485352e-01 -1.708985418081283569e-01 6.875757593661546707e-03 1.105417832732200623e-01 -3.049232959747314453e-01 -1.616696119308471680e-01 -5.169466882944107056e-02 1.695503145456314087e-01 1.423683315515518188e-01 -6.978195160627365112e-02 -2.880541682243347168e-01 -5.715760216116905212e-02 -1.445376276969909668e-01 -5.816455930471420288e-02 1.673372089862823486e-01 1.729779988527297974e-01 9.220971167087554932e-02 1.827172785997390747e-01 6.828514486551284790e-02 -3.260683119297027588e-01 -3.600073605775833130e-02 2.585859596729278564e-02 -2.381979376077651978e-01
6.851546466350555420e-02 1.913774944841861725e-02 9.477058425545692444e-03 1.363350301980972290e-01 -3.043212741613388062e-02 -3.447927907109260559e-02 -3.707228600978851318e-01 -2.438931316137313843e-01 -4.164555668830871582e-02 7.916690409183502197e-02 -2.473137080669403076e-01 2.561069652438163757e-02 3.652021586894989014e-01 -2.309045046567916870e-01 4.373808577656745911e-02 2.843640148639678955e-01 2.056826502084732056e-01 2.455648034811019897e-01 -1.162553299218416214e-02 -1.668346077203750610e-01 -3.710374236106872559e-02 2.217064052820205688e-01 -2.029132470488548279e-02 1.565013639628887177e-02 5.888959858566522598e-03 1.139860972762107849e-01 2.414724528789520264e-01 -1.304013133049011230e-01 2.131979912519454956e-01 -1.189031451940536499e-01 1.265642642974853516e-01 -3.036887645721435547e-01
1.109324991703033447e-01 1.859602332115173340e-01 2.214530855417251587e-01 6.871476024389266968e-02 -1.702256202697753906e-01 6.792327761650085449e-02 -7.130052894353866577e-02 -2.213241010904312134e-01 7.465970516204833984e-02 1.494952887296676636e-01 -9.914023429155349731e-02 -2.422509193420410156e-01 4.148642718791961670e-01 5.394444614648818970e-02 1.190900653600692749e-01 3.336691558361053467e-01 2.052214443683624268e-01 2.801468670368194580e-01 5.182574316859245300e-02 4.679032415151596069e-02 1.716306209564208984e-01 2.826730310916900635e-01 -1.675492525100708008e-01 1.225389018654823303e-01 1.364593505859375000e-01 2.331561148166656494e-01 4.783368855714797974e-02 -4.004488885402679443e-02 2.155057489871978760e-01 -6.235825642943382263e-02 7.492636889219284058e-02 -6.301870197057723999e-02
1.858474910259246826e-01 1.103683114051818848e-01 8.518337458372116089e-02 1.959587931632995605e-01 -5.377694498747587204e-03 2.500207424163818359e-01 -7.561478763818740845e-02 -1.636654138565063477e-01 -1.481382101774215698e-01 4.831241369247436523e-01 -1.213316917419433594e-01 1.424051821231842041e-01 2.153396159410476685e-01 -1.696032732725143433e-01 2.375584095716476440e-02 2.946143448352813721e-01 2.529582977294921875e-01 1.655961871147155762e-01 6.764047592878341675e-02 -1.429323852062225342e-01 -8.717729151248931885e-02 -2.054665982723236084e-01 6.076487526297569275e-02 -6.650084257125854492e-02 1.200029104948043823e-01 -2.193390429019927979e-01 2.148253023624420166e-01 6.527686864137649536e-02 -1.687133163213729858e-01 -1.260343939065933228e-01 -1.604323387145996094e-01 -4.871014878153800964e-02
1.021195650100708008e-01 1.779497414827346802e-01 1.075530890375375748e-02 3.073121905326843262e-01 5.441562086343765259e-02 7.684032618999481201e-02 -4.445136487483978271e-01 -8.490886539220809937e-02 4.632054641842842102e-02 -3.317254781723022461e-02 6.504682451486587524e-02 -1.971853375434875488e-01 3.005900606513023376e-02 -1.017756462097167969e-01 -1.748343408107757568e-01 1.599464118480682373e-01 2.569368183612823486e-01 2.815115153789520264e-01 -1.165234372019767761e-01 -1.522719264030456543e-01 2.274764925241470337e-01 1.786735956557095051e-03 -6.083387881517410278e-02 3.066769428551197052e-02 -1.148434430360794067e-01 2.714312076568603516e-01 -1.432934999465942383e-01 1.587790846824645996e-01 -1.055008247494697571e-01 -3.860049247741699219e-01 5.338554829359054565e-02 4.362091422080993652e-02
1.536025106906890869e-01 -1.453896425664424896e-02 3.241955041885375977e-01 2.702866494655609131e-01 -2.368818968534469604e-01 1.327053606510162354e-01 -3.984586298465728760e-01 -1.064286902546882629e-01 2.664090320467948914e-02 2.101609110832214355e-01 -5.999459326267242432e-02 6.842702627182006836e-02 2.659881412982940674e-01 6.955686211585998535e-02 8.118443936109542847e-02 -9.408348798751831055e-02 -2.403452806174755096e-02 1.914826333522796631e-01 -6.980229914188385010e-02 -1.790428161621093750e-01 1.892832368612289429e-01 1.665493994951248169e-01 -1.551672965288162231e-01 2.367208302021026611e-01 -3.161222636699676514e-01 2.391593158245086670e-01 -4.065737593919038773e-04 1.564065963029861450e-01 -4.455406963825225830e-02 4.253574833273887634e-02 -4.170277342200279236e-02 -7.105172425508499146e-02
1.554175168275833130e-01 5.102968215942382812e-01 4.865990579128265381e-02 2.674616575241088867e-01 -1.175324469804763794e-01 2.741730585694313049e-02 -1.044607162475585938e-01 -9.665282070636749268e-02 1.270314753055572510e-01 1.547394543886184692e-01 -7.578563690185546875e-02 1.406170614063739777e-02 -2.241040170192718506e-01 -1.347272396087646484e-01 1.173666212707757950e-02 5.955268442630767822e-02 1.171388551592826843e-01 -9.084168821573257446e-03 2.682003378868103027e-01 -8.004903048276901245e-02 -5.383026320487260818e-03 -1.803601831197738647e-01 -3.108610212802886963e-01 -9.359920397400856018e-03 1.617003381252288818e-01 3.787224739789962769e-02 1.279838085174560547e-01 2.347814589738845825e-01 1.111932471394538879e-01 -1.277812570333480835e-01 -1.449868679046630859e-01 -3.441190123558044434e-01
7.210577279329299927e-02 2.775030136108398438e-01 3.490062430500984192e-02 8.338439464569091797e-02 -1.087385863065719604e-01 -1.876980811357498169e-02 -1.987484842538833618e-01 -8.963433094322681427e-03 3.402769863605499268e-01 -3.171202493831515312e-03 -1.667151153087615967e-01 1.723300367593765259e-01 4.656836017966270447e-02 1.336201578378677368e-01 -4.818344116210937500e-02 5.104411840438842773e-01 -8.830908685922622681e-02 1.397396475076675415e-01 1.219284813851118088e-02 -3.915771543979644775e-01 -1.818438470363616943e-01 -1.202856972813606262e-01 -1.767691224813461304e-01 5.412943661212921143e-03 7.769281417131423950e-02 9.275932610034942627e-02 1.727287471294403076e-01 1.736805588006973267e-01 -6.782661378383636475e-02 -3.484532237052917480e-02 -1.436342597007751465e-01 -2.024201005697250366e-01
5.280592292547225952e-02 3.734979629516601562e-01 -2.213090211153030396e-01 2.360567897558212280e-01 -1.193190738558769226e-01 -2.639257535338401794e-02 -1.091651767492294312e-01 -5.704677198082208633e-03 3.390588760375976562e-01 5.877469200640916824e-03 1.734151691198348999e-01 -8.661934733390808105e-02 1.789536476135253906e-01 7.915056496858596802e-02 1.232423931360244751e-01 4.307216405868530273e-01 4.912969097495079041e-02 2.440800368785858154e-01 3.817235678434371948e-02 -7.509658485651016235e-02 -1.251290459185838699e-02 -1.087318286299705505e-01 -2.511777877807617188e-01 -2.885962650179862976e-02 -1.430043112486600876e-02 3.921405971050262451e-01 -3.072578832507133484e-02 1.141016110777854919e-01 -5.101424641907215118e-03 4.591950774192810059e-02 -1.277741342782974243e-01 -5.626977607607841492e-02
7.816316187381744385e-02 1.334064453840255737e-01 1.520697325468063354e-01 5.399969816207885742e-01 -1.446389853954315186e-01 1.598551124334335327e-01 -2.044414579868316650e-01 -5.380754172801971436e-02 2.125430554151535034e-01 -1.593248993158340454e-01 -7.119173184037208557e-03 -1.073279157280921936e-01 1.737240552902221680e-01 -3.253758698701858521e-02 1.091938931494951248e-02 -1.180387195199728012e-02 -2.548914961516857147e-02 1.934990435838699341e-01 3.092168271541595459e-01 -3.405665233731269836e-02 9.308711439371109009e-02 -3.572601377964019775e-01 1.228477060794830322e-02 -1.398282051086425781e-01 -4.561903327703475952e-02 1.772117428481578827e-02 1.859035044908523560e-01 -2.295124530792236328e-01 -6.814961088821291924e-04 -1.420225203037261963e-01 2.002570629119873047e-01 1.257189810276031494e-01
1.134702041745185852e-01 -2.065869867801666260e-01 -2.787146866321563721e-01 1.673233695328235626e-02 -7.696124259382486343e-03 2.993169426918029785e-01 -2.998756244778633118e-02 6.846400350332260132e-02 1.607378721237182617e-01 2.793394923210144043e-01 -5.271836370229721069e-02 2.140034735202789307e-01 2.347202152013778687e-01 -1.672557294368743896e-01 -2.908393368124961853e-02 2.547487616539001465e-01 -2.221353910863399506e-02 4.159069955348968506e-01 3.036479055881500244e-01 -2.125780582427978516e-01 -2.857052348554134369e-02 -2.766531147062778473e-02 1.790818572044372559e-01 9.430129081010818481e-02 -4.532715305685997009e-02 1.338036507368087769e-01 1.063824072480201721e-01 1.846091598272323608e-01 1.260936856269836426e-01 -1.547045260667800903e-01 5.944877490401268005e-02 8.866757154464721680e-02
1.110755652189254761e-01 2.181373089551925659e-01 1.320803761482238770e-01 3.495061397552490234e-01 -2.429008781909942627e-01 4.372402653098106384e-02 -2.432826310396194458e-01 -2.130813598632812500e-01 9.376214444637298584e-02 -1.140371859073638916e-01 -9.987596422433853149e-02 -2.085686661303043365e-02 9.014953672885894775e-02 1.345758885145187378e-01 5.418030545115470886e-02 7.836202532052993774e-02 -2.382354997098445892e-02 1.481011509895324707e-01 2.151796370744705200e-01 -2.847837507724761963e-01 5.565933883190155029e-02 -4.730470478534698486e-01 -2.224079146981239319e-02 1.703503578901290894e-01 8.890068531036376953e-02 8.571810275316238403e-02 9.175304323434829712e-02 5.853231996297836304e-02 1.618687435984611511e-02 -2.548926174640655518e-01 2.622694969177246094e-01 -7.224920671433210373e-03
4.812423884868621826e-01 -8.803801983594894409e-02 4.256440326571464539e-02 4.375206232070922852e-01 -1.689770072698593140e-01 -1.074378937482833862e-01 1.793945878744125366e-01 -8.147482573986053467e-02 1.723830699920654297e-01 -1.167352497577667236e-02 -4.616063460707664490e-02 -2.277452349662780762e-01 1.349048018455505371e-01 -2.006975859403610229e-01 -2.491022497415542603e-01 1.250259876251220703e-01 4.376117512583732605e-02 1.506976932287216187e-01 2.966412007808685303e-01 -2.544476389884948730e-01 -7.812222093343734741e-02 6.205008551478385925e-02 -9.889162331819534302e-02 1.287469267845153809e-01 -2.781325206160545349e-02 -4.169795662164688110e-02 -1.977667212486267090e-01 -6.387823075056076050e-02 -6.144491955637931824e-02 -1.425053807906806469e-03 6.771828234195709229e-02 2.735425718128681183e-02
2.887572944164276123e-01 -1.388903111219406128e-01 -7.939942926168441772e-02 2.112666219472885132e-01 1.981557309627532959e-01 -1.466330289840698242e-01 -1.890396475791931152e-01 -9.353639557957649231e-03 1.768981814384460449e-01 7.610011100769042969e-02 5.745695903897285461e-02 1.481755524873733521e-01 -2.355116903781890869e-01 -5.267202109098434448e-02 1.346362172625958920e-03 1.673971414566040039e-01 7.344496250152587891e-02 1.364379674196243286e-01 1.433899104595184326e-01 -2.475872635841369629e-01 -9.534965455532073975e-02 -1.163295358419418335e-01 -5.463522300124168396e-02 -1.428401619195938110e-01 -1.088730692863464355e-01 3.418927788734436035e-01 4.997433125972747803e-01 2.117945402860641479e-01 4.951123893260955811e-02 4.911741986870765686e-02 -1.326527893543243408e-01 5.923185124993324280e-02
3.114082813262939453e-01 2.396337091922760010e-01 1.650567948818206787e-01 6.203686073422431946e-02 -5.271889269351959229e-02 3.734434023499488831e-02 1.395333185791969299e-02 8.655078709125518799e-02 1.338169723749160767e-01 1.969816684722900391e-01 -5.405407026410102844e-02 2.047256827354431152e-01 4.613767564296722412e-01 -1.993712186813354492e-01 -1.430001389235258102e-02 -2.769265091046690941e-03 9.902469068765640259e-02 3.637581765651702881e-01 -1.967830210924148560e-01 -2.873044312000274658e-01 -4.372076690196990967e-02 -8.171285688877105713e-02 3.220828482881188393e-03 -2.445873916149139404e-01 5.085178464651107788e-02 2.289351820945739746e-01 1.294438689947128296e-01 -1.664590835571289062e-01 -6.238127592951059341e-03 -8.794011175632476807e-02 -5.938244238495826721e-02 -7.550160586833953857e-02
-7.824638485908508301e-02 -3.330812975764274597e-02 3.880045190453529358e-02 3.377425968647003174e-01 -1.418498605489730835e-01 9.782807528972625732e-02 -2.409964948892593384e-01 -1.240367516875267029e-01 -8.486140519380569458e-02 1.205942928791046143e-01 6.352055072784423828e-02 -8.128602057695388794e-02 3.530871868133544922e-01 1.804077029228210449e-01 -1.004513427615165710e-01 3.711211979389190674e-01 2.796956896781921387e-01 2.921549081802368164e-01 -2.676655165851116180e-02 -2.544984817504882812e-01 4.513563588261604309e-02 2.573213875293731689e-01 -7.197826355695724487e-02 2.010168693959712982e-02 -2.116686403751373291e-01 1.329529136419296265e-01 -6.791453342884778976e-03 -4.455538094043731689e-02 5.982400104403495789e-02 -2.911143004894256592e-02 -5.657136067748069763e-02 -2.481251806020736694e-01
8.679518848657608032e-02 -1.015903577208518982e-01 -9.308182634413242340e-03 2.312764823436737061e-01 -3.284663856029510498e-01 -5.046893842518329620e-03 -1.190158501267433167e-01 -9.965254366397857666e-02 4.427061676979064941e-01 2.439555972814559937e-01 -9.300484508275985718e-02 -9.450754523277282715e-02 -7.108174264430999756e-03 -1.531364768743515015e-01 -7.202932983636856079e-02 1.226682141423225403e-01 1.436534374952316284e-01 3.630537167191505432e-02 2.116475813090801239e-02 -2.389631569385528564e-01 -2.319439798593521118e-01 1.187651231884956360e-01 2.037618607282638550e-01 -3.871493414044380188e-02 -2.498225569725036621e-01 2.898878157138824463e-01 2.084293365478515625e-01 1.583236604928970337e-01 9.648909419775009155e-02 8.910246938467025757e-02 -1.877416223287582397e-01 1.478491872549057007e-01
7.934294641017913818e-02 2.157938182353973389e-01 9.146445989608764648e-02 1.320570707321166992e-01 1.267417450435459614e-03 1.655536442995071411e-01 1.758342832326889038e-01 5.511899013072252274e-03 -1.605049520730972290e-01 2.176611125469207764e-01 3.054448775947093964e-02 1.516000926494598389e-01 3.874704837799072266e-01 -1.264416575431823730e-01 3.396674990653991699e-02 1.969606056809425354e-02 1.978042125701904297e-01 4.353205561637878418e-01 1.180513873696327209e-01 -2.908952236175537109e-01 -1.364657431840896606e-01 -2.475260347127914429e-01 7.476004958152770996e-02 -1.837678812444210052e-02 -2.046215347945690155e-02 2.160546481609344482e-01 -1.758586429059505463e-02 -1.309296935796737671e-01 -7.705744355916976929e-02 -2.011913806200027466e-01 -1.377569437026977539e-01 -2.351821511983871460e-01
1.836285591125488281e-01 1.975555121898651123e-01 -3.624142380431294441e-03 1.443756371736526489e-01 1.140173673629760742e-01 3.184939324855804443e-01 -1.534462124109268188e-01 1.970925033092498779e-01 -2.119513787329196930e-02 4.732044413685798645e-02 -1.308271288871765137e-01 1.135432645678520203e-01 4.002615511417388916e-01 -8.723372220993041992e-02 -6.240500137209892273e-02 -9.093015640974044800e-02 2.869481146335601807e-01 1.868799924850463867e-01 1.142570003867149353e-01 -1.659270375967025757e-02 -1.253431141376495361e-01 -4.293479491025209427e-03 1.372559461742639542e-02 3.586563095450401306e-02 -2.052587078651413321e-04 3.702540695667266846e-01 2.871531546115875244e-01 2.094778120517730713e-01 9.539299458265304565e-02 3.654725477099418640e-02 -1.391688287258148193e-01 -2.754277288913726807e-01
1.971628218889236450e-01 9.320449084043502808e-02 -4.842107370495796204e-02 9.864961728453636169e-03 -1.432118266820907593e-01 7.612889260053634644e-02 -2.555846869945526123e-01 -1.378207467496395111e-02 3.160260245203971863e-02 2.446206957101821899e-01 -1.432854384183883667e-01 1.732959002256393433e-01 1.869081258773803711e-01 1.521787047386169434e-01 -1.433885544538497925e-01 4.383879303932189941e-01 1.193584874272346497e-01 1.601988226175308228e-01 -6.553125381469726562e-02 -2.621555924415588379e-01 -9.471703320741653442e-03 -5.150333512574434280e-03 -2.797378599643707275e-01 -8.926808834075927734e-02 -2.720732986927032471e-01 3.504132926464080811e-01 -3.511827439069747925e-02 1.362514048814773560e-01 -2.051732242107391357e-01 -9.813514351844787598e-02 -4.681918025016784668e-02 7.838086038827896118e-02
-6.311026960611343384e-02 2.537045478820800781e-01 6.712110340595245361e-02 6.715996563434600830e-02 -4.969188198447227478e-02 3.106160834431648254e-02 -1.301879286766052246e-01 -1.360193490982055664e-01 3.456493839621543884e-02 8.861654251813888550e-02 -2.210269719362258911e-01 1.224379986524581909e-01 3.444686532020568848e-01 -8.242335915565490723e-02 4.022059589624404907e-02 2.110753804445266724e-01 1.103924214839935303e-01 1.714574694633483887e-01 9.191305190324783325e-02 -3.305300474166870117e-01 -8.785032480955123901e-02 -3.395525366067886353e-02 -1.784797608852386475e-01 5.710417870432138443e-03 -3.251643478870391846e-01 4.860449433326721191e-01 2.763766981661319733e-02 2.445641607046127319e-01 1.772172376513481140e-02 -7.191796600818634033e-02 1.759212464094161987e-01 -1.465541403740644455e-02
-1.940635405480861664e-02 1.707925349473953247e-01 -1.107762660831212997e-02 -1.152849718928337097e-01 -9.019903838634490967e-03 1.870702654123306274e-01 -1.664253920316696167e-01 1.212716177105903625e-01 3.010421395301818848e-01 -4.144475795328617096e-03 -1.271467357873916626e-01 -2.249363251030445099e-02 6.600153446197509766e-02 -2.219994086772203445e-03 6.018042564392089844e-02 2.240877002477645874e-01 1.133626773953437805e-01 4.030960798263549805e-01 -1.873358041048049927e-01 -1.263092607259750366e-01 -6.876190751791000366e-02 -6.682483851909637451e-02 -1.805356740951538086e-01 2.154759168624877930e-01 -3.711604177951812744e-01 6.342618912458419800e-02 2.306648641824722290e-01 5.003601685166358948e-02 3.793458342552185059e-01 -2.993607521057128906e-02 1.556850317865610123e-02 -2.385530769824981689e-01
2.528102695941925049e-01 -6.560066249221563339e-03 5.523954704403877258e-02 5.423228815197944641e-02 7.129644602537155151e-02 2.963096499443054199e-01 -3.477141559123992920e-01 -6.749461591243743896e-02 -4.909513518214225769e-02 4.662345163524150848e-03 -1.392401456832885742e-01 5.895930901169776917e-02 3.397710025310516357e-01 -6.598692387342453003e-02 1.110747805796563625e-03 1.367686241865158081e-01 1.691934317350387573e-01 1.260681003332138062e-01 -6.519377976655960083e-02 -1.461389958858489990e-01 -2.911259979009628296e-02 5.605841428041458130e-02 -1.776660978794097900e-01 -2.166459150612354279e-02 -3.246871232986450195e-01 3.244027197360992432e-01 2.129733413457870483e-01 2.605063095688819885e-02 -1.999344974756240845e-01 6.905646622180938721e-02 1.782762259244918823e-01 -3.294469118118286133e-01
3.695154488086700439e-01 -6.710251420736312866e-02 -1.172217652201652527e-01 2.897549867630004883e-01 -2.496129423379898071e-01 2.506922185420989990e-01 -1.517629027366638184e-01 -2.638030052185058594e-01 1.667881309986114502e-01 3.426240384578704834e-02 9.931274503469467163e-02 -1.168847605586051941e-01 2.287177592515945435e-01 -9.367625415325164795e-02 6.468506902456283569e-02 1.357193291187286377e-01 4.706424474716186523e-02 1.200072839856147766e-01 3.423047959804534912e-01 1.569286361336708069e-02 -1.671434491872787476e-01 -3.085300624370574951e-01 -5.325455963611602783e-02 1.194824874401092529e-01 -6.878982484340667725e-02 -1.627234965562820435e-01 4.376499913632869720e-03 -1.026682108640670776e-01 -1.469047218561172485e-01 -1.732450723648071289e-01 1.034202054142951965e-01 1.701008528470993042e-01
6.112115085124969482e-02 8.777714520692825317e-02 1.550162676721811295e-02 2.476974427700042725e-01 -2.985706925392150879e-01 2.708714222535490990e-03 -5.531673133373260498e-02 -2.598662674427032471e-02 2.404143512248992920e-01 -8.240442257374525070e-04 -2.511054873466491699e-01 -6.284093111753463745e-02 3.131214156746864319e-02 -2.334957718849182129e-01 -1.247918978333473206e-01 1.138499453663825989e-01 1.511579453945159912e-01 3.343018889427185059e-01 6.265003979206085205e-02 1.673309355974197388e-01 1.019190847873687744e-01 4.737233370542526245e-02 -2.289650887250900269e-01 -9.578548371791839600e-02 2.390732318162918091e-01 1.767161190509796143e-01 2.094382047653198242e-01 2.469943016767501831e-01 1.290473937988281250e-01 -1.874766647815704346e-01 3.712552785873413086e-01 3.988648951053619385e-02
2.326449006795883179e-01 1.128636300563812256e-01 -8.686500042676925659e-02 3.582496941089630127e-01 -1.811799965798854828e-02 -5.298015475273132324e-02 -2.136881351470947266e-01 -2.451297640800476074e-02 5.343887582421302795e-02 3.665477931499481201e-01 -3.911707103252410889e-01 1.074366793036460876e-01 1.426266580820083618e-01 1.060158908367156982e-01 2.086998969316482544e-01 2.551693320274353027e-01 5.332078039646148682e-02 -8.824316784739494324e-03 -5.426379665732383728e-02 -1.520282924175262451e-01 -3.032799661159515381e-01 -1.012340374290943146e-02 -6.985096633434295654e-02 -6.597758084535598755e-02 -5.756793543696403503e-02 1.325525045394897461e-01 1.157940924167633057e-01 -1.057401597499847412e-01 2.362777739763259888e-01 -2.384091168642044067e-01 1.215835139155387878e-01 -5.117085576057434082e-02
1.576591432094573975e-01 2.365283817052841187e-01 1.813232451677322388e-01 2.149844616651535034e-01 -4.985512420535087585e-02 -2.606458365917205811e-01 -1.879306882619857788e-01 -4.543611034750938416e-02 -1.880318969488143921e-01 -1.386163383722305298e-01 -1.513478606939315796e-01 1.603375822305679321e-01 3.212288320064544678e-01 -1.134494468569755554e-01 -8.597271889448165894e-02 5.978218838572502136e-02 1.777919232845306396e-01 1.593354493379592896e-01 5.078557506203651428e-02 -3.722046017646789551e-01 -9.334114193916320801e-02 -6.546454131603240967e-02 7.678170222789049149e-03 2.739027887582778931e-02 5.138170346617698669e-02 -3.359325602650642395e-02 4.308971762657165527e-01 -9.252684563398361206e-02 1.758570224046707153e-01 -1.138310283422470093e-01 -1.530678123235702515e-01 -1.576480865478515625e-01
1.987031996250152588e-01 2.889685705304145813e-02 2.350514233112335205e-01 2.372595369815826416e-01 9.828853607177734375e-02 -3.716931864619255066e-02 4.756668210029602051e-02 -2.277252450585365295e-02 -1.317458599805831909e-01 -1.344105601310729980e-01 8.100482821464538574e-02 -2.173122316598892212e-01 1.826061606407165527e-01 -1.189494580030441284e-01 -2.460273653268814087e-01 1.991348415613174438e-01 2.308347523212432861e-01 2.947383522987365723e-01 1.424128413200378418e-01 -3.803284764289855957e-01 -9.902546554803848267e-02 3.307058662176132202e-02 -1.764616966247558594e-01 1.390058100223541260e-01 3.570513799786567688e-02 -1.698378175497055054e-01 3.269206285476684570e-01 -5.401398986577987671e-02 2.480978518724441528e-01 -1.390340458601713181e-02 -9.778117388486862183e-02 -1.405726671218872070e-01
1.358931958675384521e-01 9.232465177774429321e-03 5.739061161875724792e-02 2.613557279109954834e-01 -3.472933769226074219e-01 3.488235473632812500e-01 -9.689479321241378784e-02 -1.824996620416641235e-02 2.506943643093109131e-01 2.635440602898597717e-02 -9.455551207065582275e-02 1.050861105322837830e-01 1.764413118362426758e-01 1.136243417859077454e-01 -1.117657721042633057e-01 1.366814821958541870e-01 3.437419533729553223e-01 -9.649902582168579102e-02 3.286149203777313232e-01 -2.089688368141651154e-02 1.111206337809562683e-01 1.006448343396186829e-01 -1.390569508075714111e-01 2.033215761184692383e-01 -7.438023388385772705e-02 9.756712615489959717e-02 2.063313126564025879e-01 -4.329039528965950012e-02 2.578279674053192139e-01 -1.077536046504974365e-01 -7.275526225566864014e-02 -1.927876472473144531e-01
2.692215740680694580e-01 5.772843584418296814e-02 -8.310089819133281708e-03 4.560478031635284424e-01 4.329775646328926086e-02 1.266908496618270874e-01 -1.260801553726196289e-01 -2.017408609390258789e-03 2.281062602996826172e-01 6.172281876206398010e-02 1.996929757297039032e-02 1.250693458132445812e-03 -8.823832124471664429e-02 2.423577569425106049e-02 1.406740099191665649e-01 1.899154782295227051e-01 3.171893358230590820e-01 2.332230657339096069e-01 1.065951120108366013e-02 -1.419645249843597412e-01 2.322654128074645996e-01 -1.236891150474548340e-01 -2.510893940925598145e-01 -1.727759987115859985e-01 3.082230091094970703e-01 2.217909544706344604e-01 -1.629111915826797485e-01 1.224909499287605286e-01 -7.070461753755807877e-03 -1.116739213466644287e-02 1.890481114387512207e-01 5.269011110067367554e-02
2.637723684310913086e-01 1.751361787319183350e-01 2.319263070821762085e-01 2.612520158290863037e-01 -3.675707057118415833e-02 2.206235080957412720e-01 -2.125067710876464844e-01 1.127577498555183411e-01 -6.578704714775085449e-02 2.183580398559570312e-02 -8.117210865020751953e-02 2.328595668077468872e-01 3.118110001087188721e-01 -9.412135928869247437e-03 8.174701780080795288e-02 -8.099685609340667725e-02 1.951641887426376343e-01 3.680053725838661194e-02 -1.190184429287910461e-01 -9.525454044342041016e-02 -2.675862517207860947e-03 -8.495887368917465210e-02 -7.783087342977523804e-02 1.237639486789703369e-01 -2.081606984138488770e-01 2.912871241569519043e-01 3.894215226173400879e-01 1.054274812340736389e-01 1.051274910569190979e-01 1.095599606633186340e-01 -1.582986265420913696e-01 -2.515861392021179199e-01
1.380547583103179932e-01 1.205275207757949829e-01 8.115925639867782593e-02 2.326999157667160034e-01 -3.097399175167083740e-01 2.369003742933273315e-01 -7.102848589420318604e-02 3.049642592668533325e-02 1.614962369203567505e-01 2.083657234907150269e-01 2.681304514408111572e-02 -2.724840864539146423e-02 1.427805423736572266e-01 -9.160264395177364349e-03 -1.630575209856033325e-01 4.356020689010620117e-02 2.220410406589508057e-01 -5.978430435061454773e-02 2.557488041929900646e-04 9.202384948730468750e-02 3.784634172916412354e-01 -1.279044151306152344e-01 -2.138234078884124756e-01 1.962095052003860474e-01 -9.068316966295242310e-02 2.437783926725387573e-01 2.908971011638641357e-01 -8.781213313341140747e-02 6.274017691612243652e-02 -3.191621005535125732e-01 -1.070589274168014526e-01 -2.128960788249969482e-01
1.226561702787876129e-02 -5.569549743086099625e-03 1.368625611066818237e-01 2.378223687410354614e-01 -4.507921934127807617e-01 1.394241005182266235e-01 -2.759200036525726318e-01 1.432283669710159302e-01 2.277500927448272705e-02 1.082175672054290771e-01 4.528560861945152283e-02 1.105329319834709167e-01 4.539782926440238953e-02 2.297467738389968872e-02 -1.646016836166381836e-01 1.493739634752273560e-01 2.970569953322410583e-02 2.286358773708343506e-01 3.514064550399780273e-01 1.131626367568969727e-01 9.621429443359375000e-02 1.054509058594703674e-01 -1.220403313636779785e-01 -2.022471576929092407e-01 -1.498963031917810440e-02 3.115550279617309570e-01 4.967503994703292847e-02 1.569785922765731812e-01 -3.327432647347450256e-02 -2.194975912570953369e-01 2.735718190670013428e-01 -1.121726855635643005e-01
-8.480316400527954102e-02 1.447760015726089478e-01 -5.577575787901878357e-02 1.533275097608566284e-01 1.517442334443330765e-02 2.618837654590606689e-01 2.507408848032355309e-03 -1.694935709238052368e-01 4.071415364742279053e-01 1.113485768437385559e-01 -4.673364385962486267e-02 4.498213157057762146e-02 1.295318752527236938e-01 5.075604096055030823e-02 9.130293875932693481e-02 2.735748291015625000e-01 1.124228313565254211e-01 2.239819318056106567e-01 -1.493668407201766968e-01 -1.203553304076194763e-01 -5.943847820162773132e-02 -1.128781214356422424e-01 -3.087531328201293945e-01 6.098194420337677002e-02 3.284142911434173584e-02 1.291107535362243652e-01 2.096363604068756104e-01 3.044435083866119385e-01 3.706309199333190918e-01 2.260661870241165161e-01 5.361428856849670410e-02 4.607253521680831909e-02
8.155778795480728149e-02 -5.242778733372688293e-02 -1.767996549606323242e-01 3.271186053752899170e-01 1.413881964981555939e-02 -2.785582281649112701e-02 2.661103606224060059e-01 1.431258320808410645e-01 -6.780354678630828857e-02 1.558795124292373657e-01 -1.434150040149688721e-01 1.664278954267501831e-01 3.486139327287673950e-02 -3.400088474154472351e-02 -9.227503091096878052e-02 1.078616231679916382e-01 2.126185745000839233e-01 4.428521394729614258e-01 2.022809386253356934e-01 -3.177671134471893311e-01 -6.951676681637763977e-03 6.352160591632127762e-03 2.523904200643301010e-03 1.879967004060745239e-02 -1.030332371592521667e-01 2.915306687355041504e-01 2.755106985569000244e-01 6.917920708656311035e-02 -1.803617365658283234e-02 1.227364689111709595e-01 1.859800815582275391e-01 2.245768010616302490e-01
2.674586474895477295e-01 8.652088791131973267e-02 6.809513270854949951e-02 3.757991492748260498e-01 -9.933800250291824341e-02 3.542799502611160278e-02 -1.002268791198730469e-01 -3.074453584849834442e-02 -2.185784280300140381e-01 2.008648812770843506e-01 2.501237206161022186e-02 2.222086489200592041e-02 -2.775669693946838379e-01 -4.906854778528213501e-02 -7.619035243988037109e-02 8.533839881420135498e-02 2.476333826780319214e-01 6.348589807748794556e-02 -6.075833924114704132e-03 -1.113519370555877686e-01 1.927798986434936523e-01 -2.363080531358718872e-01 -2.256340086460113525e-01 -1.993867307901382446e-01 -4.987613763660192490e-03 2.598292827606201172e-01 1.952768266201019287e-01 2.515012621879577637e-01 -9.381727129220962524e-02 -2.020166516304016113e-01 7.951254397630691528e-02 -2.913862168788909912e-01
1.867694035172462463e-02 8.949960581958293915e-03 1.398031860589981079e-01 4.549424350261688232e-01 -1.052056998014450073e-01 -2.274630367755889893e-01 -2.947500050067901611e-01 -1.408777087926864624e-01 4.677181541919708252e-01 5.443869531154632568e-02 -5.712500214576721191e-02 4.831077158451080322e-02 8.243644982576370239e-02 5.393967032432556152e-02 2.492778748273849487e-01 1.324882060289382935e-01 2.086890637874603271e-01 1.193500235676765442e-01 1.317490171641111374e-02 -1.481138765811920166e-01 -1.901326775550842285e-01 1.130920425057411194e-01 -1.199011728167533875e-01 7.019794546067714691e-03 -2.516153454780578613e-01 2.254695743322372437e-01 6.023161858320236206e-02 1.080381721258163452e-01 -7.145395874977111816e-02 -9.269831329584121704e-02 -1.714206859469413757e-02 9.532591328024864197e-03
3.358009159564971924e-01 -4.279059544205665588e-02 -1.620063632726669312e-01 -6.587780267000198364e-02 7.378209382295608521e-02 7.158812135457992554e-02 -3.165931105613708496e-01 1.287372261285781860e-01 1.756912469863891602e-01 1.630283296108245850e-01 -1.489385962486267090e-01 -1.081878785043954849e-02 1.711063534021377563e-01 2.561765313148498535e-01 -2.713994085788726807e-01 6.304177641868591309e-02 2.124657332897186279e-01 1.986907571554183960e-01 1.677545011043548584e-01 -1.642296463251113892e-01 -4.885717295110225677e-03 -7.273572683334350586e-02 -1.119474023580551147e-01 3.152076005935668945e-01 5.507134273648262024e-02 2.183396369218826294e-01 3.100690841674804688e-01 -1.297268569469451904e-01 2.385454438626766205e-02 -1.968345977365970612e-02 1.503145843744277954e-01 -1.760779619216918945e-01
-9.335849434137344360e-03 7.616654783487319946e-02 -4.389145225286483765e-02 2.459562867879867554e-01 9.514030069112777710e-02 2.638317942619323730e-01 -2.591727674007415771e-01 -2.779802381992340088e-01 -9.778647869825363159e-02 -6.828176230192184448e-02 -2.547448277473449707e-01 1.870072260499000549e-02 1.099212244153022766e-01 -1.643493920564651489e-01 3.079903312027454376e-02 3.026336133480072021e-01 9.940039366483688354e-02 1.157089248299598694e-01 2.146643251180648804e-01 -1.648372262716293335e-01 -9.258205443620681763e-02 1.008371189236640930e-01 -1.165958940982818604e-01 4.236288368701934814e-02 -2.819348573684692383e-01 3.244409859180450439e-01 1.864519417285919189e-01 3.087228536605834961e-01 5.521862208843231201e-02 -8.592427708208560944e-03 1.664510518312454224e-01 -1.455607563257217407e-01
2.397858649492263794e-01 2.832297086715698242e-01 1.317370533943176270e-01 5.129875540733337402e-01 -3.336806595325469971e-01 1.672115176916122437e-01 -1.844553649425506592e-02 -8.023414015769958496e-02 -6.957191973924636841e-02 1.820868402719497681e-01 9.455882757902145386e-02 1.854076236486434937e-01 4.000371322035789490e-02 -1.156548410654067993e-01 -2.429690957069396973e-01 -1.480950415134429932e-01 4.659794270992279053e-02 6.362961232662200928e-02 1.403215229511260986e-01 -1.802476793527603149e-01 -1.546631008386611938e-01 -6.722687184810638428e-02 -1.266339141875505447e-02 -7.821275503374636173e-04 -1.202165037393569946e-01 6.458450108766555786e-02 1.393902897834777832e-01 1.938882917165756226e-01 2.087521106004714966e-01 -2.077222764492034912e-01 -5.336318630725145340e-03 9.506047517061233521e-02
5.396107211709022522e-02 -4.952383413910865784e-02 -2.096886634826660156e-01 1.298796981573104858e-01 -4.300259798765182495e-02 1.277282685041427612e-01 5.323562026023864746e-02 1.504012942314147949e-01 1.953786015510559082e-01 2.225879728794097900e-01 6.393605470657348633e-02 -6.156224012374877930e-02 1.470225751399993896e-01 -1.614967733621597290e-01 -1.619140356779098511e-01 3.197114467620849609e-01 1.846718019805848598e-03 3.029662072658538818e-01 1.603950113058090210e-01 -6.370636820793151855e-02 2.418842352926731110e-02 -1.482298970222473145e-01 6.191387400031089783e-02 4.943593591451644897e-02 2.127582579851150513e-01 1.927391290664672852e-01 1.387984156608581543e-01 3.568691313266754150e-01 1.735600829124450684e-01 -2.764935493469238281e-01 -3.376416563987731934e-01 -1.357746869325637817e-01
2.369211763143539429e-01 6.249521300196647644e-02 -1.574244163930416107e-02 6.133644282817840576e-02 -2.167539894580841064e-01 2.800135612487792969e-01 -2.080565690994262695e-01 5.962426960468292236e-02 1.154537945985794067e-01 1.273926496505737305e-01 -2.855718731880187988e-01 3.206979855895042419e-02 -7.368164137005805969e-03 1.043424755334854126e-01 1.347726397216320038e-02 1.892404556274414062e-01 3.967928886413574219e-01 1.543700993061065674e-01 3.682932257652282715e-01 -2.171740867197513580e-02 2.906946837902069092e-01 1.425947397947311401e-01 -7.675112038850784302e-02 -1.138688623905181885e-01 -1.278363615274429321e-01 7.758362591266632080e-02 1.312033683061599731e-01 2.421226352453231812e-02 1.244444251060485840e-01 -3.261171877384185791e-01 2.833510562777519226e-02 2.763033658266067505e-02
2.403509914875030518e-01 8.205287158489227295e-02 9.205553680658340454e-02 5.023949220776557922e-02 -3.017546236515045166e-01 -1.683901846408843994e-01 -2.076155245304107666e-01 8.679540827870368958e-03 7.859800755977630615e-02 3.027082383632659912e-01 -2.894039824604988098e-02 -4.785420373082160950e-02 7.715667784214019775e-02 5.621101334691047668e-02 -1.766395121812820435e-01 7.755936682224273682e-02 1.110790893435478210e-01 -1.710883677005767822e-01 4.735118523240089417e-02 -7.198619097471237183e-02 1.592378765344619751e-01 -2.317723482847213745e-01 -2.159442007541656494e-01 -3.446416556835174561e-01 3.103340789675712585e-02 3.366135656833648682e-01 3.799165487289428711e-01 -7.756506558507680893e-03 -9.359887242317199707e-02 -8.449889719486236572e-02 7.544802874326705933e-02 -2.021437287330627441e-01
1.377388238906860352e-01 -3.542029857635498047e-02 -7.094866782426834106e-02 4.135306477546691895e-01 -8.435226231813430786e-02 -1.390919834375381470e-02 -2.427958101034164429e-01 -1.099995523691177368e-01 3.227268457412719727e-01 1.355410069227218628e-01 -3.029441535472869873e-01 2.330897143110632896e-03 1.466194447129964828e-02 1.376804560422897339e-01 -1.004725992679595947e-01 2.763674557209014893e-01 3.208721876144409180e-01 7.088883221149444580e-02 1.004047766327857971e-01 -5.867956951260566711e-02 -1.455349922180175781e-01 5.145190656185150146e-02 1.541581153869628906e-01 -1.771386861801147461e-01 -1.121340915560722351e-01 2.794584259390830994e-02 3.023579716682434082e-01 -2.035346580669283867e-03 3.995213285088539124e-02 5.006496608257293701e-02 -2.385825365781784058e-01 1.978421509265899658e-01
2.127738296985626221e-01 1.903453469276428223e-01 2.249982953071594238e-01 2.560789287090301514e-01 3.999216854572296143e-02 -4.033301770687103271e-02 5.839136242866516113e-02 3.709233924746513367e-02 -8.932215720415115356e-02 1.193501278758049011e-01 -1.314356178045272827e-01 2.238754481077194214e-01 4.369445145130157471e-01 3.806766588240861893e-03 -3.266233205795288086e-02 -1.602921076118946075e-02 1.077462732791900635e-01 5.312973260879516602e-01 -1.108315140008926392e-01 -1.028824225068092346e-01 1.531943795271217823e-03 -2.380740940570831299e-01 1.002920269966125488e-01 -1.092884168028831482e-01 -3.091878257691860199e-02 1.520246863365173340e-01 4.539847373962402344e-02 -1.222169548273086548e-01 4.419356957077980042e-02 -2.492908239364624023e-01 2.059590257704257965e-02 -1.066744849085807800e-01
2.174096852540969849e-01 2.212517112493515015e-01 2.355656772851943970e-01 1.434542089700698853e-01 3.243317082524299622e-02 1.252176463603973389e-01 -1.816421747207641602e-01 -8.077611774206161499e-02 4.008537158370018005e-02 -2.458000089973211288e-03 -2.260227799415588379e-01 -1.121104732155799866e-01 7.717735320329666138e-02 -4.035805761814117432e-01 1.584285199642181396e-01 6.249374896287918091e-02 1.065066829323768616e-01 3.227064907550811768e-01 -7.063303142786026001e-02 -1.819139122962951660e-01 -1.871082931756973267e-01 -5.034070927649736404e-03 1.891530603170394897e-01 2.217567265033721924e-01 2.721993252635002136e-02 2.238931357860565186e-01 2.824461758136749268e-01 -2.714084982872009277e-01 7.594684511423110962e-02 -9.495623409748077393e-02 3.112196363508701324e-02 -1.214023232460021973e-01
1.426110267639160156e-01 -9.341896511614322662e-03 -1.379536092281341553e-02 1.451888829469680786e-01 -1.119409129023551941e-01 -4.991810768842697144e-02 -6.985045224428176880e-02 -2.936832010746002197e-01 1.607081145048141479e-01 2.327398061752319336e-01 7.011510431766510010e-02 2.400903105735778809e-01 3.826948702335357666e-01 -1.934960484504699707e-01 5.361776798963546753e-02 1.479445546865463257e-01 -9.352707304060459137e-03 1.356575936079025269e-01 4.040700495243072510e-01 -1.384235769510269165e-01 -6.632200628519058228e-02 -2.639952301979064941e-01 1.177808418869972229e-01 -6.863091140985488892e-02 -5.629458278417587280e-02 6.337586045265197754e-02 2.379091978073120117e-01 1.256515085697174072e-01 -3.225288391113281250e-01 3.713696449995040894e-02 -6.956895440816879272e-02 -1.323740929365158081e-01
3.120264969766139984e-02 8.815013617277145386e-02 -4.287102073431015015e-02 5.882256850600242615e-02 -3.256398439407348633e-01 -7.821985334157943726e-02 -3.340714871883392334e-01 -1.998389512300491333e-01 3.205401599407196045e-01 1.260065287351608276e-01 2.095662057399749756e-02 4.764489084482192993e-02 -1.583007723093032837e-01 -2.046194225549697876e-01 -1.154383346438407898e-01 7.735650986433029175e-02 9.102903306484222412e-02 1.910825222730636597e-01 1.655776798725128174e-01 1.712955087423324585e-01 -2.112569753080606461e-03 -2.397039681673049927e-01 -2.980400323867797852e-01 -6.109435856342315674e-02 8.891585469245910645e-02 1.561600267887115479e-01 1.707570552825927734e-01 2.680265903472900391e-01 5.695889145135879517e-02 -1.155938804149627686e-01 2.159216701984405518e-01 -2.580530643463134766e-01
-1.634919792413711548e-01 3.117249906063079834e-01 2.371156513690948486e-01 3.655825555324554443e-02 -2.308259606361389160e-01 1.582687534391880035e-02 -2.233327776193618774e-01 -1.823749095201492310e-01 2.653345651924610138e-02 2.776774466037750244e-01 -7.334606349468231201e-02 -3.214615955948829651e-02 -1.263408549129962921e-02 1.768965125083923340e-01 4.557019472122192383e-02 3.059153854846954346e-01 -1.124126091599464417e-01 2.504600882530212402e-01 2.448509484529495239e-01 -1.955047249794006348e-01 1.671098056249320507e-03 -2.564253471791744232e-02 -1.987308710813522339e-01 -2.484790235757827759e-01 -1.230353340506553650e-01 1.527492254972457886e-01 1.864541620016098022e-01 1.735227257013320923e-01 -1.050078347325325012e-01 -2.642507553100585938e-01 -1.027278080582618713e-01 1.852349191904067993e-02
1.912297308444976807e-02 -1.477833986282348633e-01 3.202930092811584473e-02 2.136719077825546265e-01 -6.629116088151931763e-02 -2.685951292514801025e-01 -2.458599507808685303e-01 -1.106531452387571335e-02 2.799242176115512848e-02 1.033627986907958984e-01 -1.469437181949615479e-01 2.475842535495758057e-01 3.400758504867553711e-01 2.066583335399627686e-01 8.043538033962249756e-02 -5.790033563971519470e-02 -5.448618903756141663e-02 4.342133998870849609e-01 2.047588117420673370e-02 -2.236243337392807007e-01 1.768963187932968140e-01 -3.323825821280479431e-02 -1.650459691882133484e-02 4.410468041896820068e-03 -1.519129872322082520e-01 2.484838068485260010e-01 1.006836146116256714e-01 1.201770752668380737e-01 1.883061975240707397e-01 -1.876941472291946411e-01 -1.534845381975173950e-01 -2.306349724531173706e-01
1.370442062616348267e-01 7.856409251689910889e-02 1.268073767423629761e-01 1.378197669982910156e-01 1.551995128393173218e-01 1.368054598569869995e-01 -3.066953420639038086e-01 1.396365463733673096e-02 1.638760864734649658e-01 1.628615111112594604e-01 -2.155807465314865112e-01 4.290732368826866150e-02 2.119055837392807007e-01 3.419291228055953979e-02 -5.350657552480697632e-02 2.368985414505004883e-01 2.682421803474426270e-01 1.763038486242294312e-01 -2.109823524951934814e-01 -1.820816248655319214e-01 -1.973416656255722046e-01 1.891533471643924713e-02 5.278715398162603378e-03 2.404114007949829102e-01 -1.113651096820831299e-01 3.590190112590789795e-01 5.771033465862274170e-02 1.591966301202774048e-01 7.609232515096664429e-02 9.257664531469345093e-02 1.383794471621513367e-02 -3.657951354980468750e-01
1.716221123933792114e-01 1.648444086313247681e-01 1.468949317932128906e-01 5.810612440109252930e-02 1.562191843986511230e-01 -7.475306093692779541e-02 -1.036483570933341980e-01 -6.622736901044845581e-02 3.863400518894195557e-01 2.443486824631690979e-02 -7.112196087837219238e-02 -9.966669976711273193e-02 2.080036699771881104e-02 -2.985890507698059082e-01 3.523606434464454651e-02 2.758969664573669434e-01 -6.660228222608566284e-02 2.099726945161819458e-01 1.452376395463943481e-01 -3.667753934860229492e-01 -8.303941041231155396e-02 -6.814175099134445190e-02 -1.200904846191406250e-01 5.165670439600944519e-02 1.030495390295982361e-01 5.092383176088333130e-02 2.069939225912094116e-01 3.060336112976074219e-01 -9.369896352291107178e-02 -1.585483998060226440e-01 -3.342156112194061279e-01 -1.157401651144027710e-01
3.630631044507026672e-02 7.484198361635208130e-02 3.076945990324020386e-02 1.472100615501403809e-01 -2.934933900833129883e-01 2.480521798133850098e-01 -9.611018747091293335e-02 2.438583523035049438e-01 1.562761515378952026e-01 2.148316502571105957e-01 -3.141766786575317383e-02 -1.308717876672744751e-01 6.761874258518218994e-02 2.676003873348236084e-01 -3.390184938907623291e-01 4.499152302742004395e-02 7.027713954448699951e-02 2.405660971999168396e-02 1.407099664211273193e-01 -2.281256951391696930e-02 6.614451855421066284e-02 -1.050302237272262573e-01 -1.627454757690429688e-01 1.815906912088394165e-01 7.258761674165725708e-02 3.388608098030090332e-01 2.621435225009918213e-01 -2.529618144035339355e-02 2.790569961071014404e-01 -2.310671210289001465e-01 -1.035498082637786865e-01 -2.002850770950317383e-01
1.014470979571342468e-01 1.093234792351722717e-01 1.605908721685409546e-01 1.871845126152038574e-01 -1.462808549404144287e-01 3.115787636488676071e-03 -2.365893125534057617e-01 8.864855766296386719e-02 1.681605130434036255e-01 -9.587027132511138916e-02 -9.651898406445980072e-03 1.193539053201675415e-02 -2.131582349538803101e-01 -9.207581728696823120e-02 -1.603608280420303345e-01 5.603661760687828064e-02 3.176705539226531982e-01 -9.011549875140190125e-03 5.030757281929254532e-03 -8.937889337539672852e-02 -1.701920032501220703e-01 -1.206710338592529297e-01 -1.640676259994506836e-01 -1.954690814018249512e-01 1.716122329235076904e-01 2.801492512226104736e-01 2.751426398754119873e-01 2.608353495597839355e-01 1.927473582327365875e-02 -2.482966631650924683e-01 1.497172415256500244e-01 -3.967870771884918213e-01
8.426905423402786255e-02 7.512773573398590088e-02 1.131051257252693176e-01 -2.226077020168304443e-02 -2.992047369480133057e-01 2.321644425392150879e-01 1.106449142098426819e-01 9.393058717250823975e-02 2.079772800207138062e-01 -6.626082956790924072e-02 -1.184892877936363220e-01 -1.580559909343719482e-01 6.007773056626319885e-02 3.023795969784259796e-02 -1.415966451168060303e-02 3.302465677261352539e-01 1.677215844392776489e-01 2.474563121795654297e-01 -1.261697858572006226e-01 -1.851958036422729492e-01 -1.787642091512680054e-01 -4.578850269317626953e-01 -1.277655214071273804e-01 6.733221560716629028e-02 -2.221050858497619629e-02 2.805932164192199707e-01 2.980235219001770020e-01 -7.792598009109497070e-02 -1.780330985784530640e-01 -2.336802892386913300e-02 2.231594733893871307e-02 1.062963251024484634e-02
3.060209453105926514e-01 2.426306605339050293e-01 1.285886019468307495e-01 1.541799306869506836e-01 1.701827645301818848e-01 2.659249901771545410e-01 -6.767272204160690308e-02 1.186932250857353210e-01 1.202334389090538025e-01 1.070813089609146118e-01 -1.951899230480194092e-01 -4.940032958984375000e-02 2.798245251178741455e-01 6.897382438182830811e-02 -8.984848111867904663e-02 -1.436914503574371338e-01 2.446628957986831665e-01 1.091461330652236938e-01 3.657124936580657959e-02 -3.148452087771147490e-04 -1.774936914443969727e-01 -1.427858471870422363e-01 -9.431557357311248779e-02 7.591280341148376465e-02 2.046955004334449768e-02 2.937924265861511230e-01 3.019391000270843506e-01 2.646653056144714355e-01 2.203026264905929565e-01 1.253987401723861694e-01 -1.409552544355392456e-01 -1.971127241849899292e-01
4.814682528376579285e-02 1.445924639701843262e-01 4.406124819070100784e-03 1.511310786008834839e-01 -1.239696070551872253e-01 7.402100600302219391e-03 9.602174162864685059e-03 4.504112154245376587e-02 1.320791314356029034e-03 -7.446580380201339722e-02 -3.228572309017181396e-01 1.117445621639490128e-02 2.043643295764923096e-01 -3.296265602111816406e-01 -2.939178645610809326e-01 1.498811990022659302e-01 3.552706539630889893e-01 1.887360215187072754e-01 1.283482313156127930e-01 -2.937561869621276855e-01 -8.258327841758728027e-02 4.459315910935401917e-02 -2.539811097085475922e-02 -6.820993870496749878e-02 -4.813598841428756714e-02 -1.186398565769195557e-01 4.870409369468688965e-01 1.587059199810028076e-01 3.765405341982841492e-02 -3.968123719096183777e-02 7.059985399246215820e-02 4.141539707779884338e-02
1.694059967994689941e-01 1.772188097238540649e-01 7.084775133989751339e-04 5.154136102646589279e-03 2.133296057581901550e-02 2.029319107532501221e-01 -2.373964339494705200e-01 -1.305228024721145630e-01 3.753242194652557373e-01 -2.998551353812217712e-03 1.704379469156265259e-01 -5.749942362308502197e-02 2.645705640316009521e-01 -2.110916972160339355e-01 -7.104441523551940918e-02 3.400443196296691895e-01 -3.292257711291313171e-02 1.377732306718826294e-01 -1.641861796379089355e-01 -3.013695776462554932e-01 -2.972082793712615967e-01 -2.048458606004714966e-01 -9.163682162761688232e-02 7.133854180574417114e-02 3.545922413468360901e-02 1.323070824146270752e-01 5.154630169272422791e-02 2.023430764675140381e-01 1.573418080806732178e-01 1.576122939586639404e-01 1.326052248477935791e-01 7.210610061883926392e-02
3.590191602706909180e-01 -4.331863299012184143e-02 -1.766455173492431641e-02 1.539531201124191284e-01 1.389969587326049805e-01 -6.296288222074508667e-02 3.374938294291496277e-02 -3.110503591597080231e-02 2.180541902780532837e-01 -5.733450129628181458e-02 1.483061313629150391e-01 -2.489723712205886841e-01 2.119073122739791870e-01 -5.236696451902389526e-02 -4.271959140896797180e-02 2.125878036022186279e-01 1.655379980802536011e-01 1.372752487659454346e-01 7.220277190208435059e-02 -9.123093634843826294e-02 1.050264239311218262e-01 -7.702306658029556274e-02 -1.867258846759796143e-01 -7.791621237993240356e-02 2.298117280006408691e-01 -1.437060981988906860e-01 3.506417572498321533e-01 1.041029617190361023e-01 2.725747227668762207e-01 -3.194716274738311768e-01 -2.880950272083282471e-01 -7.776771485805511475e-02
1.267329603433609009e-01 6.873089820146560669e-02 2.736839950084686279e-01 1.268035173416137695e-01 -1.626905649900436401e-01 -9.826130419969558716e-02 -1.214724555611610413e-01 -1.198966242372989655e-02 3.339906781911849976e-02 6.499813403934240341e-03 8.766569942235946655e-02 1.274928897619247437e-01 2.141560986638069153e-02 -2.425052374601364136e-01 1.852636933326721191e-01 1.675435453653335571e-01 1.273880600929260254e-01 2.571102231740951538e-02 1.873352825641632080e-01 -3.969928324222564697e-01 3.010755032300949097e-02 -1.709818542003631592e-01 -6.205141916871070862e-02 -2.506145834922790527e-01 -1.832878589630126953e-01 6.608868390321731567e-02 4.116684794425964355e-01 1.866327077150344849e-01 2.323620170354843140e-01 -8.306743949651718140e-02 -1.796295940876007080e-01 2.205485403537750244e-01
1.668115258216857910e-01 1.471042186021804810e-01 2.604946307837963104e-02 1.958670765161514282e-01 1.451978236436843872e-01 4.249864816665649414e-01 -1.584838628768920898e-01 6.569564342498779297e-02 4.776066169142723083e-02 5.093544349074363708e-02 -2.465973049402236938e-01 2.324946671724319458e-01 4.112579226493835449e-01 -1.758561134338378906e-01 -7.357829809188842773e-02 4.177909344434738159e-02 9.938173741102218628e-02 7.312864810228347778e-02 7.555050402879714966e-02 -2.054004818201065063e-01 -6.904134899377822876e-02 -1.072447281330823898e-03 -2.019511014223098755e-01 1.818562448024749756e-01 -8.449055254459381104e-02 2.981621026992797852e-01 2.818014100193977356e-02 -1.058960184454917908e-01 1.936782449483871460e-01 -5.872512981295585632e-02 -1.218345463275909424e-01 -2.186525464057922363e-01
1.388577073812484741e-01 -1.383045017719268799e-01 9.268695116043090820e-02 3.732270300388336182e-01 -4.132029414176940918e-02 1.364409178495407104e-01 -1.474178433418273926e-01 6.519132852554321289e-02 1.642234027385711670e-01 2.979265525937080383e-02 -1.661043316125869751e-01 1.997025460004806519e-01 -2.797431051731109619e-01 1.067657694220542908e-01 2.261329740285873413e-01 3.201778233051300049e-01 3.982573747634887695e-03 1.430647224187850952e-01 9.975641220808029175e-02 -2.670782804489135742e-01 2.241417169570922852e-01 -9.588347375392913818e-02 7.358828932046890259e-02 6.379447877407073975e-02 -2.318608164787292480e-01 2.540033496916294098e-02 3.389424681663513184e-01 2.232503294944763184e-01 7.687771320343017578e-02 -1.206391081213951111e-01 -1.351024061441421509e-01 1.530172396451234818e-02
7.588068395853042603e-02 1.730772405862808228e-01 1.165864542126655579e-01 4.571457207202911377e-01 1.795890778303146362e-01 5.011875182390213013e-02 1.291510998271405697e-03 -4.805850610136985779e-02 3.612906206399202347e-03 2.197805047035217285e-01 2.413414418697357178e-03 -3.875534981489181519e-02 2.271252423524856567e-01 -9.770511090755462646e-02 -5.704636126756668091e-02 2.525932192802429199e-01 -2.250678688287734985e-01 2.375375181436538696e-01 2.383418381214141846e-01 5.764462798833847046e-02 8.157106488943099976e-02 -7.438859343528747559e-02 -2.178382575511932373e-01 1.736081689596176147e-01 9.720849990844726562e-02 2.233970463275909424e-01 1.441159546375274658e-01 1.536189019680023193e-01 -2.641466259956359863e-01 -2.990593314170837402e-01 -4.329713433980941772e-02 6.945373117923736572e-02
3.056616783142089844e-01 1.492542922496795654e-01 -2.631281316280364990e-01 3.725438117980957031e-01 1.619647443294525146e-02 1.166093200445175171e-01 8.447217196226119995e-02 2.818932943046092987e-02 1.635088399052619934e-02 9.538321942090988159e-02 -3.473294898867607117e-02 -2.004980854690074921e-02 -1.223547011613845825e-01 -8.262885361909866333e-02 7.835575193166732788e-02 3.725973069667816162e-01 2.411781549453735352e-01 6.296379864215850830e-02 3.594296798110008240e-02 -2.649058699607849121e-01 2.078455090522766113e-01 4.220503568649291992e-02 7.011008262634277344e-02 1.340417265892028809e-01 -4.449439793825149536e-02 2.356888949871063232e-01 2.467540651559829712e-01 3.338609337806701660e-01 5.107509437948465347e-03 1.074373722076416016e-01 -1.781822890043258667e-01 -4.559502378106117249e-02
2.892152369022369385e-01 1.628178060054779053e-01 2.415682673454284668e-01 2.234153002500534058e-01 1.637990586459636688e-02 3.678401410579681396e-01 -1.727251410484313965e-01 1.709513068199157715e-01 -1.513853855431079865e-02 1.982373893260955811e-01 -2.708038389682769775e-01 2.115768790245056152e-01 2.381409704685211182e-01 9.710709564387798309e-03 -3.541800752282142639e-02 -9.472145140171051025e-02 2.055142372846603394e-01 2.069701999425888062e-01 -1.282781362533569336e-01 1.592135615646839142e-02 -1.006052792072296143e-01 -4.842593893408775330e-02 -2.724900282919406891e-02 1.418458968400955200e-01 -3.087532520294189453e-02 3.010495007038116455e-01 2.980332672595977783e-01 1.809556037187576294e-01 9.518332034349441528e-02 2.874705567955970764e-02 -2.459740266203880310e-03 -6.424702703952789307e-02
-1.221029609441757202e-01 4.415699839591979980e-01 -3.749939799308776855e-02 1.844963580369949341e-01 -2.311131060123443604e-01 1.748126149177551270e-01 -1.077469810843467712e-01 -1.294694542884826660e-01 5.149553716182708740e-02 2.092465162277221680e-01 7.675084471702575684e-02 -2.151323258876800537e-01 1.819283068180084229e-01 4.269884526729583740e-02 1.334605664014816284e-01 -2.206194214522838593e-02 7.876971364021301270e-02 2.482990771532058716e-01 5.845877528190612793e-02 -9.089122712612152100e-02 -4.451876878738403320e-02 -4.935542121529579163e-02 -6.602925062179565430e-02 3.462764620780944824e-01 2.718542516231536865e-01 3.400242626667022705e-01 -4.934234544634819031e-02 -1.763439029455184937e-01 1.788391023874282837e-01 -1.439979970455169678e-01 -4.886696580797433853e-03 8.045239746570587158e-02
1.377084553241729736e-01 -1.434638649225234985e-01 1.041778847575187683e-01 -1.933719776570796967e-02 -5.403027683496475220e-02 -1.453577633947134018e-02 -2.617493085563182831e-02 3.015617430210113525e-01 1.416890323162078857e-01 4.614727571606636047e-02 7.504971325397491455e-02 2.106370627880096436e-01 4.519316554069519043e-02 -1.620365381240844727e-01 9.922330081462860107e-02 7.305894047021865845e-02 1.118994727730751038e-01 3.057578504085540771e-01 3.311582505702972412e-01 -4.549634754657745361e-01 -3.800472617149353027e-02 4.080692678689956665e-02 -8.028297871351242065e-02 -2.441765740513801575e-02 -2.038935869932174683e-01 1.350731104612350464e-01 3.187008202075958252e-01 -1.541302949190139771e-01 -5.233425181359052658e-03 -2.559146285057067871e-01 6.572606414556503296e-02 2.257969677448272705e-01
2.281677424907684326e-01 2.120669744908809662e-02 -1.210444197058677673e-01 -2.564631961286067963e-02 -1.667068153619766235e-01 2.301591932773590088e-01 -1.482832729816436768e-01 1.109636947512626648e-01 1.616464406251907349e-01 1.689330786466598511e-01 7.952836155891418457e-02 6.951570510864257812e-02 1.916082501411437988e-01 5.633111670613288879e-02 -1.154093444347381592e-01 -1.441948115825653076e-01 3.628650903701782227e-01 -3.805863857269287109e-02 2.054482847452163696e-01 -4.737090319395065308e-02 -7.891842722892761230e-02 -1.435168832540512085e-01 -1.379623413085937500e-01 8.845809847116470337e-02 2.248697541654109955e-02 4.811645746231079102e-01 1.033671498298645020e-01 5.027839541435241699e-02 1.086822673678398132e-01 -3.909205794334411621e-01 2.654222026467323303e-02 -1.883141994476318359e-01
1.791188567876815796e-01 1.063355877995491028e-01 2.865694165229797363e-01 3.580746650695800781e-01 -1.594992429018020630e-01 2.212124317884445190e-01 -2.493464201688766479e-01 -4.159215092658996582e-02 3.637041372712701559e-04 -1.256561577320098877e-01 3.446512669324874878e-02 -7.337538525462150574e-03 1.684889644384384155e-01 -2.519897222518920898e-01 -6.469733547419309616e-03 -4.920476302504539490e-02 -1.478861272335052490e-01 2.807517349720001221e-01 2.124579548835754395e-01 6.845983862876892090e-02 -1.604049056768417358e-01 -3.003005683422088623e-01 -2.394918799400329590e-01 -9.161271154880523682e-02 -7.041519973427057266e-03 1.246593371033668518e-01 1.405046880245208740e-01 1.235706657171249390e-01 -1.056975647807121277e-01 -1.291632801294326782e-01 -2.884020805358886719e-01 5.292987078428268433e-02
4.908638447523117065e-02 1.921884864568710327e-01 -9.713856875896453857e-02 2.067513614892959595e-01 1.258639544248580933e-01 1.844427548348903656e-02 -1.718401610851287842e-01 -6.595736742019653320e-02 1.788986623287200928e-01 3.182750344276428223e-01 3.689149394631385803e-02 2.739321589469909668e-01 2.155604064464569092e-01 2.357170581817626953e-01 -4.391973093152046204e-02 7.580710202455520630e-02 4.501192271709442139e-01 1.111137568950653076e-01 1.910263597965240479e-01 5.552903562784194946e-02 8.548577129840850830e-02 1.731887161731719971e-01 -1.910991817712783813e-01 1.401784121990203857e-01 2.681605704128742218e-02 2.043327391147613525e-01 2.953358590602874756e-01 -6.681168917566537857e-03 8.587960898876190186e-02 -1.148725524544715881e-01 1.813973039388656616e-01 8.825264871120452881e-02
3.122852444648742676e-01 4.771358519792556763e-02 -4.181941598653793335e-02 4.726858437061309814e-01 2.836759090423583984e-01 1.315853148698806763e-01 -2.539286017417907715e-02 4.534985870122909546e-02 1.208910197019577026e-01 -1.764046847820281982e-01 -7.092324644327163696e-02 -2.511296980082988739e-02 2.054484188556671143e-01 -2.593204677104949951e-01 -4.512113928794860840e-01 -2.252311911433935165e-03 2.526324093341827393e-01 -5.724355205893516541e-02 3.311660140752792358e-02 -2.169746905565261841e-01 6.569334119558334351e-02 -3.930194303393363953e-02 1.451242528855800629e-02 -5.249917972832918167e-03 -1.316186189651489258e-01 2.520220354199409485e-02 1.754678636789321899e-01 7.061954587697982788e-02 1.135378181934356689e-01 -1.458442509174346924e-01 2.849544771015644073e-02 2.081047743558883667e-03
2.052150666713714600e-01 -5.877109710127115250e-03 1.800997741520404816e-02 1.439239531755447388e-01 -2.353205382823944092e-01 2.247081547975540161e-01 -8.498787879943847656e-02 -8.691865019500255585e-03 2.194787263870239258e-01 -2.886625006794929504e-02 -9.934427589178085327e-02 2.494771629571914673e-01 9.588266164064407349e-02 1.114874780178070068e-01 3.859702497720718384e-02 -3.787538409233093262e-02 2.994671165943145752e-01 -5.898989364504814148e-02 3.289746344089508057e-01 -8.332903683185577393e-02 2.652896344661712646e-01 8.929967880249023438e-02 -2.699097990989685059e-01 -6.971454620361328125e-02 4.338932782411575317e-02 2.226174771785736084e-01 2.014065235853195190e-01 -4.043928161263465881e-02 2.194792032241821289e-01 -2.413155436515808105e-01 -2.498615682125091553e-01 -2.260910421609878540e-01
1.521015763282775879e-01 -6.763601303100585938e-02 2.369453310966491699e-01 3.219353258609771729e-01 -1.595517396926879883e-01 7.519911974668502808e-02 -2.024744451045989990e-01 -9.004849195480346680e-02 1.839544177055358887e-01 2.022428065538406372e-01 -3.277910053730010986e-01 -1.108506247401237488e-01 9.338160604238510132e-02 2.377893328666687012e-01 2.889159023761749268e-01 1.532930880784988403e-01 -2.017209865152835846e-02 1.462913751602172852e-01 -6.304947286844253540e-02 -2.071992605924606323e-01 1.205912232398986816e-01 2.360487170517444611e-02 1.440019160509109497e-01 1.132106501609086990e-02 -8.159761130809783936e-02 2.574359439313411713e-02 1.237003654241561890e-01 5.764734465628862381e-03 2.718233764171600342e-01 -3.904478251934051514e-01 -7.575483620166778564e-02 -7.852555811405181885e-02
5.195049196481704712e-02 1.337148845195770264e-01 2.017456591129302979e-01 3.149241805076599121e-01 -2.160234600305557251e-01 6.350129097700119019e-02 -5.279559642076492310e-02 5.848325788974761963e-02 2.849619090557098389e-01 1.965051889419555664e-02 -1.014308407902717590e-01 -2.692917883396148682e-01 3.297530412673950195e-01 9.377844631671905518e-03 -4.627177864313125610e-02 2.745057046413421631e-01 2.300745248794555664e-01 1.059722751379013062e-01 1.586856134235858917e-02 -1.213903538882732391e-02 -1.397172212600708008e-01 -7.714150846004486084e-02 -2.857016026973724365e-01 1.666855961084365845e-01 -3.158768638968467712e-02 2.880706787109375000e-01 -1.212575882673263550e-01 1.940406858921051025e-01 -2.141706645488739014e-01 6.950001697987318039e-03 -5.871935561299324036e-02 -2.162726223468780518e-01
2.929418087005615234e-01 8.535006642341613770e-02 2.504930598661303520e-03 3.138139843940734863e-01 2.229049429297447205e-02 -1.477503925561904907e-01 -1.497729569673538208e-01 -1.656840741634368896e-02 -1.305899471044540405e-01 4.743518680334091187e-02 -1.008153483271598816e-01 -3.020762205123901367e-01 6.293657422065734863e-02 -1.327520757913589478e-01 1.868532896041870117e-01 2.837282717227935791e-01 -5.842967703938484192e-02 4.775502681732177734e-01 7.440023124217987061e-02 4.878562688827514648e-02 -6.257530767470598221e-03 -2.374412715435028076e-01 -2.792103588581085205e-01 7.583343982696533203e-02 1.247628629207611084e-01 1.477649435400962830e-02 1.774851828813552856e-01 1.969467401504516602e-01 8.727794513106346130e-03 -1.910263672471046448e-02 -5.745629314333200455e-03 -1.990131586790084839e-01
1.953278630971908569e-01 2.252475172281265259e-01 -1.575323194265365601e-01 3.947801589965820312e-01 4.761557281017303467e-02 -1.382054984569549561e-01 -1.216724291443824768e-01 -1.163149550557136536e-01 2.585937082767486572e-01 -4.416052624583244324e-02 3.520468622446060181e-02 -1.253693550825119019e-01 -1.585115119814872742e-02 4.293406754732131958e-02 2.097748816013336182e-01 3.534671664237976074e-01 -5.101785808801651001e-02 2.265013903379440308e-01 1.560033410787582397e-01 -2.978625297546386719e-01 3.310820832848548889e-02 9.442679584026336670e-02 5.550240352749824524e-02 -1.915055066347122192e-01 -1.313570737838745117e-01 2.377334833145141602e-01 1.234320253133773804e-01 3.126492500305175781e-01 4.147612303495407104e-02 -1.321388185024261475e-01 2.611992694437503815e-02 -2.392317540943622589e-02
4.857098460197448730e-01 1.764547824859619141e-01 1.388019174337387085e-01 -2.116635069251060486e-02 -2.941599488258361816e-02 1.128997355699539185e-01 1.499033123254776001e-01 -1.696677654981613159e-01 2.269880622625350952e-01 3.419116884469985962e-02 1.311829499900341034e-02 2.238869965076446533e-01 1.265918016433715820e-01 -1.137495785951614380e-01 -6.985379755496978760e-02 2.771859765052795410e-01 1.870191842317581177e-02 1.848150603473186493e-02 2.000627815723419189e-01 -2.504133880138397217e-01 -7.657742500305175781e-02 -2.418747246265411377e-01 5.375003442168235779e-02 1.172457635402679443e-01 1.152725070714950562e-01 -1.596713066101074219e-01 1.621130853891372681e-01 1.304027736186981201e-01 -1.760121732950210571e-01 -3.683143854141235352e-01 -2.281059883534908295e-02 3.238691389560699463e-02
2.306457459926605225e-01 2.518151700496673584e-01 -7.152103632688522339e-02 2.489741891622543335e-01 -2.455544173717498779e-01 1.396592557430267334e-01 -1.593888998031616211e-01 -7.568143308162689209e-02 -4.816473275423049927e-02 1.161435917019844055e-01 -3.973736464977264404e-01 -1.611723452806472778e-01 -6.301785260438919067e-02 -1.031512320041656494e-01 -2.148664742708206177e-02 3.386764228343963623e-02 1.010287404060363770e-01 3.460549116134643555e-01 9.372561424970626831e-02 -1.398483812808990479e-01 -5.159382149577140808e-02 -1.677049398422241211e-01 -2.567469179630279541e-01 1.664182990789413452e-01 9.621021337807178497e-03 1.486139148473739624e-01 1.193428132683038712e-02 -1.562191843986511230e-01 3.051282465457916260e-01 -6.537487357854843140e-02 1.989859789609909058e-01 -1.517913043498992920e-01
3.024837970733642578e-01 -2.082834392786026001e-02 -1.104077920317649841e-01 2.465957403182983398e-01 -7.197759300470352173e-02 -7.780087739229202271e-02 -2.143753767013549805e-01 6.561449915170669556e-02 -1.201363187283277512e-02 3.194268792867660522e-02 -1.664208918809890747e-01 -3.434245660901069641e-02 2.587687969207763672e-01 -9.889119863510131836e-02 -6.285092234611511230e-02 1.686377823352813721e-01 -1.566112637519836426e-01 4.185039103031158447e-01 1.388784646987915039e-01 -2.454034090042114258e-01 -4.015818610787391663e-02 -5.658572539687156677e-02 -3.353419005870819092e-01 6.981017533689737320e-03 -5.823936779052019119e-03 1.427180878818035126e-02 1.170646771788597107e-01 -4.647966325283050537e-01 2.366289496421813965e-02 -1.962193846702575684e-02 -4.090433940291404724e-02 -7.286276668310165405e-02
2.344071418046951294e-01 3.342794179916381836e-01 1.445059329271316528e-01 2.022144198417663574e-01 1.379264611750841141e-02 9.554236382246017456e-02 -2.839273214340209961e-01 -1.634679436683654785e-01 6.988777965307235718e-02 1.966696530580520630e-01 -2.695002257823944092e-01 7.146225124597549438e-02 1.182530000805854797e-01 -1.853293776512145996e-01 -1.917668618261814117e-02 -5.237845703959465027e-02 2.493246793746948242e-01 2.160185128450393677e-01 -9.176881611347198486e-02 -3.277763351798057556e-02 -9.743450582027435303e-02 1.943944254890084267e-03 4.932883311994373798e-04 4.115986451506614685e-02 -1.354796346276998520e-02 4.490296244621276855e-01 2.787411808967590332e-01 -2.380789816379547119e-01 -6.345371901988983154e-02 3.563257679343223572e-02 -3.049525246024131775e-02 -1.010481566190719604e-01
2.687916755676269531e-01 -9.652953594923019409e-02 -3.234522417187690735e-02 9.277832508087158203e-02 6.618879269808530807e-03 8.246424049139022827e-02 -2.243852019309997559e-01 2.206552401185035706e-02 2.719039022922515869e-01 2.262212187051773071e-01 2.376094646751880646e-02 1.097204014658927917e-01 -5.748609080910682678e-02 -3.303248882293701172e-01 6.472423672676086426e-02 2.531769275665283203e-01 -8.005491644144058228e-02 2.336451411247253418e-01 1.869612485170364380e-01 -1.263315826654434204e-01 9.190398454666137695e-02 -2.629897370934486389e-02 -1.168375909328460693e-01 1.569356918334960938e-01 7.846859842538833618e-02 -3.720318665727972984e-03 1.661994457244873047e-01 3.109661638736724854e-01 1.255534142255783081e-01 -2.013476490974426270e-01 -3.442543745040893555e-01 -2.608480155467987061e-01
-1.054148282855749130e-02 3.638207539916038513e-02 1.560327559709548950e-01 3.963897228240966797e-01 -2.123646885156631470e-01 -2.157039195299148560e-01 -3.275157213211059570e-01 6.093152239918708801e-02 -9.152838587760925293e-02 2.507389485836029053e-01 -2.109476327896118164e-01 1.592276431620121002e-02 3.315601497888565063e-02 1.699681207537651062e-02 1.366968154907226562e-01 5.374519526958465576e-02 -2.423346228897571564e-02 2.799347043037414551e-01 -1.346953809261322021e-01 -1.110086664557456970e-01 8.366153389215469360e-02 -2.451041489839553833e-01 -2.146886587142944336e-01 -1.576124131679534912e-01 1.406977474689483643e-01 1.516575217247009277e-01 1.933849453926086426e-01 -1.492574512958526611e-01 1.032038480043411255e-01 -1.217671707272529602e-01 2.152913212776184082e-01 -2.319502234458923340e-01
1.910479068756103516e-01 2.146940231323242188e-01 5.562604963779449463e-02 3.968007266521453857e-01 -1.523631811141967773e-01 1.408902853727340698e-01 2.535327523946762085e-02 -1.784375160932540894e-01 1.751938313245773315e-01 9.917017817497253418e-02 9.107210487127304077e-02 7.650130242109298706e-02 1.210536956787109375e-01 -1.545826941728591919e-01 -2.297530919313430786e-01 -2.165395617485046387e-01 5.627778917551040649e-02 6.142695248126983643e-02 1.748031377792358398e-01 -1.968582868576049805e-01 -2.980894744396209717e-01 7.324414700269699097e-02 -1.319817602634429932e-01 -9.515518695116043091e-02 7.639041543006896973e-02 4.474393725395202637e-01 1.248179599642753601e-01 -6.990833673626184464e-03 9.046557545661926270e-02 -1.307188272476196289e-01 -4.562179744243621826e-02 2.060358077287673950e-01
1.903766542673110962e-01 7.622327655553817749e-02 -1.857600808143615723e-01 3.080856502056121826e-01 -3.929451480507850647e-02 -1.424018591642379761e-01 -2.594646811485290527e-01 2.104755938053131104e-01 1.251711882650852203e-02 5.236629843711853027e-01 -1.907679624855518341e-02 1.222777664661407471e-01 1.232375577092170715e-01 -7.349632680416107178e-02 -1.015373095870018005e-01 8.206315338611602783e-02 4.898531362414360046e-02 1.477381885051727295e-01 -1.745573803782463074e-02 -6.506799161434173584e-02 2.489255815744400024e-01 1.157677918672561646e-01 -2.204586118459701538e-01 -5.581975355744361877e-02 -2.998832426965236664e-02 1.165227293968200684e-01 3.581011295318603516e-01 1.072669997811317444e-01 -1.243986338376998901e-01 5.449131503701210022e-02 -7.609819620847702026e-02 1.828838735818862915e-01
2.677792012691497803e-01 1.947440207004547119e-01 7.934989780187606812e-02 3.096227049827575684e-01 -1.486965268850326538e-01 3.040781319141387939e-01 8.308891952037811279e-02 1.981862336397171021e-01 2.788029015064239502e-01 -2.923840582370758057e-01 -5.923682451248168945e-02 1.427089516073465347e-02 3.155946033075451851e-03 7.268400490283966064e-02 6.285257637500762939e-02 1.739999949932098389e-01 1.481469124555587769e-01 1.695029288530349731e-01 -3.470680862665176392e-02 -1.092908903956413269e-01 -1.002315953373908997e-01 -2.471249699592590332e-01 -2.283340096473693848e-01 2.212701141834259033e-01 9.826911985874176025e-02 3.120258450508117676e-01 9.247612953186035156e-02 1.063274517655372620e-01 -1.854264140129089355e-01 -7.481987029314041138e-02 -1.259256750345230103e-01 4.737924784421920776e-02
3.245049715042114258e-01 3.269477188587188721e-01 1.621800363063812256e-01 6.862039864063262939e-02 -1.089556068181991577e-01 1.423295736312866211e-01 -9.708992391824722290e-02 -5.270273610949516296e-02 -2.224754076451063156e-03 2.264453768730163574e-01 -2.857218869030475616e-02 -4.713879898190498352e-02 -1.139154359698295593e-01 4.699626937508583069e-02 1.163180395960807800e-01 2.262943796813488007e-02 1.874464154243469238e-01 3.100492358207702637e-01 1.552386283874511719e-01 -2.043622881174087524e-01 4.963886365294456482e-02 -5.052492767572402954e-02 -9.805734455585479736e-02 -1.069877818226814270e-01 1.482059806585311890e-01 9.395632077939808369e-04 2.517508715391159058e-02 3.784944713115692139e-01 1.054168045520782471e-01 -1.772152036428451538e-01 -3.246957436203956604e-02 -4.430251717567443848e-01
1.441888418048620224e-02 3.901330754160881042e-02 1.876045465469360352e-01 4.939174652099609375e-01 1.896335929632186890e-01 -5.157426744699478149e-02 2.023756690323352814e-02 1.274427771568298340e-01 1.926164887845516205e-02 -7.924295030534267426e-03 -1.823291927576065063e-01 9.593991190195083618e-02 1.652099192142486572e-01 -1.903761625289916992e-01 -1.630101650953292847e-01 2.514653205871582031e-01 2.540804147720336914e-01 -1.255914866924285889e-01 2.205839753150939941e-02 -2.296077907085418701e-01 1.116698887199163437e-02 -2.058235853910446167e-01 -5.075251683592796326e-02 -1.255111992359161377e-01 1.570211648941040039e-01 8.623959124088287354e-02 4.296184182167053223e-01 -5.628026649355888367e-02 1.727512180805206299e-01 -1.502666529268026352e-02 6.979162245988845825e-02 -1.360007375478744507e-01
2.742342054843902588e-01 -1.291103512048721313e-01 -9.743418544530868530e-02 2.520418763160705566e-01 2.934358315542340279e-03 2.234513163566589355e-01 -1.936243027448654175e-01 -1.778889633715152740e-02 1.366926878690719604e-01 7.799953967332839966e-02 -1.049328669905662537e-01 -1.308524608612060547e-01 9.771777689456939697e-02 -6.913682818412780762e-02 -1.114534400403499603e-02 2.066584974527359009e-01 -7.022186368703842163e-02 3.149328231811523438e-01 1.638820022344589233e-01 1.157549917697906494e-01 3.052954003214836121e-02 -2.985073626041412354e-02 -2.044316679239273071e-01 5.398213863372802734e-02 3.845368325710296631e-01 2.390844672918319702e-01 5.223340913653373718e-02 3.054863810539245605e-01 -3.251336812973022461e-01 -1.757944822311401367e-01 -5.280569568276405334e-02 -7.690768688917160034e-02
3.588992357254028320e-02 -1.643593609333038330e-02 -2.202769508585333824e-03 3.383683860301971436e-01 3.687185049057006836e-02 -2.646976523101329803e-02 1.137837544083595276e-01 -3.196087852120399475e-02 2.692924737930297852e-01 1.826765090227127075e-01 4.820788279175758362e-02 -1.362286061048507690e-01 1.417784839868545532e-01 -1.244736835360527039e-02 -2.089471668004989624e-01 2.519517540931701660e-01 1.928057223558425903e-01 3.813776671886444092e-01 8.215380460023880005e-02 -3.432083129882812500e-02 -2.788712084293365479e-01 -1.685393154621124268e-01 -1.827460080385208130e-01 -2.784120105206966400e-02 6.191927939653396606e-02 -3.407247364521026611e-01 2.315599173307418823e-01 1.841222643852233887e-01 -5.725331138819456100e-04 -1.621546447277069092e-01 -2.214745134115219116e-01 -7.709441706538200378e-03
1.164829060435295105e-01 -1.403193026781082153e-01 -4.045407101511955261e-02 3.632623553276062012e-01 -2.395163327455520630e-01 1.695743501186370850e-01 4.558326303958892822e-02 -1.491063740104436874e-02 7.106729596853256226e-02 3.012873791158199310e-02 7.355524599552154541e-02 -2.243392318487167358e-01 1.117828115820884705e-01 -1.223164871335029602e-01 -2.768064662814140320e-02 1.752864569425582886e-01 5.742070823907852173e-02 4.578503072261810303e-01 -3.537115873768925667e-03 -2.698332443833351135e-02 -2.595634460449218750e-01 2.088788151741027832e-02 -4.462059959769248962e-02 5.699352547526359558e-02 2.918695211410522461e-01 -1.059485748410224915e-01 8.146274834871292114e-02 2.586134076118469238e-01 5.649267509579658508e-02 1.268247663974761963e-01 -1.785048097372055054e-01 -3.410193324089050293e-01
3.029283583164215088e-01 8.634464442729949951e-02 1.337347775697708130e-01 7.745709270238876343e-02 2.940358780324459076e-02 2.658912837505340576e-01 -9.149768948554992676e-02 2.066341042518615723e-02 -3.568703308701515198e-02 1.177554503083229065e-01 -9.520199149847030640e-02 1.730002909898757935e-01 3.037626445293426514e-01 1.598917134106159210e-02 1.238244920969009399e-01 -1.376670897006988525e-01 3.634258508682250977e-01 1.523338407278060913e-01 -3.831568732857704163e-02 -9.240883588790893555e-02 -8.868882060050964355e-02 -6.492770742624998093e-03 -4.111951682716608047e-03 1.334397643804550171e-01 -1.202480569481849670e-01 4.839256405830383301e-01 2.936382889747619629e-01 -1.752647385001182556e-02 1.161892488598823547e-01 -7.322262972593307495e-02 -1.743623241782188416e-02 -2.650024294853210449e-01
5.052992701530456543e-01 2.161801159381866455e-01 1.967433393001556396e-01 -7.912934571504592896e-02 3.573709353804588318e-02 1.144721359014511108e-01 -3.330468535423278809e-01 1.070679053664207458e-01 2.121338546276092529e-01 -1.131997853517532349e-01 7.218576967716217041e-02 1.804336756467819214e-01 1.547639071941375732e-01 1.272757202386856079e-01 -1.414582878351211548e-01 3.181609511375427246e-02 3.588526248931884766e-01 3.144108951091766357e-01 -4.226191714406013489e-02 -1.848029717803001404e-02 7.078491896390914917e-02 1.596698313951492310e-01 3.628841042518615723e-02 -9.438197314739227295e-02 1.249959785491228104e-02 2.364994734525680542e-01 1.579689085483551025e-01 9.119131602346897125e-03 4.660593345761299133e-02 -4.156646132469177246e-02 -5.657921731472015381e-02 2.711653523147106171e-02
2.605913877487182617e-01 -2.427913248538970947e-02 1.845670305192470551e-02 2.654535472393035889e-01 -7.725313305854797363e-02 -1.261569410562515259e-01 1.298984289169311523e-01 -2.421992719173431396e-01 1.480062454938888550e-01 1.387108564376831055e-01 -1.093728691339492798e-01 -2.193625420331954956e-01 3.447133302688598633e-01 -2.079513370990753174e-01 -9.583485126495361328e-02 3.401006460189819336e-01 -3.918405994772911072e-02 3.607158362865447998e-01 1.640636622905731201e-01 -5.924652144312858582e-02 -8.145508915185928345e-02 -8.910939842462539673e-02 -2.784370779991149902e-01 -6.823114305734634399e-02 9.837977588176727295e-02 -1.149472128599882126e-02 1.443495322018861771e-02 -1.731887906789779663e-01 6.082166731357574463e-02 -2.066318243741989136e-01 1.329852491617202759e-01 1.104312464594841003e-01
2.228892445564270020e-01 2.798891067504882812e-02 -3.131856024265289307e-01 2.906230986118316650e-01 -1.699493266642093658e-02 -1.340033710002899170e-01 -2.290392965078353882e-01 2.435955405235290527e-01 2.890552282333374023e-01 3.869421482086181641e-01 5.421591456979513168e-03 -1.817268878221511841e-01 1.178942695260047913e-01 -1.581149846315383911e-01 5.805398896336555481e-02 -1.412659734487533569e-01 -2.095001563429832458e-02 9.569587558507919312e-02 -1.064520552754402161e-01 -1.189846843481063843e-01 3.166206646710634232e-03 2.665205299854278564e-02 -1.096500307321548462e-01 1.314531862735748291e-01 -2.294297330081462860e-02 2.129023224115371704e-01 2.471270710229873657e-01 -1.123312115669250488e-01 -1.872122883796691895e-01 -2.679286897182464600e-01 -1.049916222691535950e-01 -7.667294144630432129e-02
9.922377020120620728e-02 -1.324638072401285172e-02 6.077249348163604736e-02 2.084290683269500732e-01 -2.583691477775573730e-01 3.716109693050384521e-02 -3.342303261160850525e-02 6.855728477239608765e-02 2.670586109161376953e-01 1.288775056600570679e-01 -2.055572718381881714e-01 -9.795486927032470703e-02 3.054952919483184814e-01 -3.459399566054344177e-02 1.565778106451034546e-01 1.706944545730948448e-03 4.112441092729568481e-03 5.604767799377441406e-01 -1.312809139490127563e-01 -2.774041593074798584e-01 -1.584047637879848480e-02 -8.254082500934600830e-02 6.927052885293960571e-02 -1.399458944797515869e-01 -2.634634971618652344e-01 -1.657889485359191895e-01 1.570906490087509155e-01 -1.232854574918746948e-01 -6.550554931163787842e-02 -6.688537448644638062e-02 -1.547900587320327759e-01 2.796073444187641144e-02
7.807717472314834595e-02 1.149169579148292542e-01 2.467390149831771851e-02 3.191667199134826660e-01 -2.379776909947395325e-02 1.807954907417297363e-01 -2.295070290565490723e-01 -9.835948050022125244e-02 6.454426050186157227e-02 1.597882807254791260e-01 -1.350557953119277954e-01 1.011227369308471680e-01 2.871778234839439392e-02 -1.443795710802078247e-01 -9.589757025241851807e-02 4.471838176250457764e-01 1.550017297267913818e-01 5.305959284305572510e-02 -1.389940083026885986e-01 -2.647241055965423584e-01 -3.201197683811187744e-01 -2.853588163852691650e-01 -3.230582177639007568e-01 -4.765158146619796753e-02 -1.908736079931259155e-01 1.187705546617507935e-01 7.675828039646148682e-02 -8.177462965250015259e-02 -3.492180630564689636e-02 -6.631281971931457520e-02 6.082472950220108032e-02 1.199965253472328186e-01
3.877067267894744873e-01 1.514125466346740723e-01 8.834696561098098755e-02 3.924574851989746094e-01 -2.926335930824279785e-01 1.519717127084732056e-01 2.125432342290878296e-02 3.426966667175292969e-01 1.914308518171310425e-01 -8.590981364250183105e-02 -2.192894183099269867e-02 -3.792652115225791931e-02 -1.244579106569290161e-01 8.805420249700546265e-03 1.019116714596748352e-01 4.702537506818771362e-02 1.644828766584396362e-01 4.421665146946907043e-02 -3.595270682126283646e-03 -2.260581776499748230e-02 5.333516746759414673e-02 -3.073661327362060547e-01 -1.630170494318008423e-01 9.607695043087005615e-02 -1.403897553682327271e-01 2.101607024669647217e-01 1.302966326475143433e-01 -1.994839496910572052e-02 -2.098066508769989014e-01 -8.627809584140777588e-02 -2.571478188037872314e-01 -5.195728689432144165e-02
5.385815724730491638e-02 -5.193347483873367310e-02 2.905747294425964355e-01 2.012288570404052734e-01 -1.161974966526031494e-01 2.285035550594329834e-01 -7.991340011358261108e-02 -2.036975473165512085e-01 -1.747538000345230103e-01 2.450518906116485596e-01 3.392607346177101135e-02 1.793096065521240234e-01 1.551760546863079071e-02 2.650291472673416138e-02 3.765586018562316895e-02 2.781536281108856201e-01 2.251109182834625244e-01 1.925460547208786011e-01 -1.892620474100112915e-01 -3.248964846134185791e-01 -2.618209421634674072e-01 -8.592387288808822632e-02 -1.680743098258972168e-01 -5.703022703528404236e-03 3.123026154935359955e-02 2.131513059139251709e-01 1.842176318168640137e-01 1.596362143754959106e-01 3.417239338159561157e-02 1.157566010951995850e-01 6.397644430398941040e-02 -3.072909116744995117e-01
-1.354272710159420967e-03 6.389506161212921143e-02 3.662078976631164551e-01 8.908288925886154175e-02 7.402438670396804810e-02 1.675778627395629883e-02 -4.502787813544273376e-02 1.178900226950645447e-01 2.102616876363754272e-01 4.008869230747222900e-01 -2.015753276646137238e-02 -2.521630562841892242e-02 8.695856481790542603e-02 -1.289333701133728027e-01 -1.595248579978942871e-01 2.275273203849792480e-01 -1.006603464484214783e-01 4.514515101909637451e-01 1.908090263605117798e-01 -1.437278836965560913e-01 1.981782466173171997e-01 9.092142432928085327e-02 -4.106726497411727905e-02 -8.646242320537567139e-02 1.092607825994491577e-01 2.298216819763183594e-01 1.254354268312454224e-01 -1.758004277944564819e-01 -8.842258900403976440e-02 -2.091503888368606567e-01 -1.342831104993820190e-01 -1.269654482603073120e-01
2.616837620735168457e-01 2.848684787750244141e-02 -1.800123453140258789e-01 1.689224094152450562e-01 3.644392266869544983e-02 6.197740882635116577e-02 -3.133397698402404785e-01 2.403191030025482178e-01 2.178470790386199951e-01 1.226516738533973694e-01 -1.240052059292793274e-01 7.914675772190093994e-02 -4.264640435576438904e-02 -1.290000826120376587e-01 -1.381459832191467285e-01 2.526932060718536377e-01 1.378950178623199463e-01 2.151141464710235596e-01 -3.724104538559913635e-02 -2.012118399143218994e-01 -1.485458165407180786e-01 -1.360298842191696167e-01 -4.628385603427886963e-02 -1.013484299182891846e-01 2.501468062400817871e-01 -1.403906848281621933e-02 1.531602889299392700e-01 6.289605796337127686e-02 -3.323910236358642578e-01 -2.452405355870723724e-02 -1.502853482961654663e-01 -3.729944229125976562e-01
3.308370336890220642e-02 1.203550845384597778e-01 -1.267273277044296265e-01 5.523066595196723938e-02 -1.722628772258758545e-01 2.088244557380676270e-01 -5.978866014629602432e-03 2.298408299684524536e-01 -2.939310669898986816e-02 1.456131339073181152e-01 -3.370166718959808350e-01 3.338133543729782104e-02 8.892155252397060394e-03 2.122531086206436157e-01 9.533898532390594482e-02 2.666184902191162109e-01 4.224418401718139648e-01 2.373679876327514648e-01 2.574237287044525146e-01 4.566228017210960388e-04 4.664213955402374268e-02 -1.841204054653644562e-02 -1.742312461137771606e-01 -2.897334471344947815e-02 -8.755537867546081543e-02 2.425947785377502441e-01 2.848740816116333008e-01 -3.032796457409858704e-02 1.853961497545242310e-01 -1.473315060138702393e-01 1.911222934722900391e-01 3.350277990102767944e-02
1.922409832477569580e-01 -2.775015495717525482e-02 5.293185263872146606e-02 1.920365095138549805e-01 -1.572300195693969727e-01 1.994558721780776978e-01 -2.065412104129791260e-01 2.304590195417404175e-01 -1.121529638767242432e-01 4.360833168029785156e-01 -1.028658300638198853e-01 -1.362565308809280396e-01 2.795765995979309082e-01 -1.424263864755630493e-01 -4.763628169894218445e-02 -2.801698446273803711e-02 -2.843455970287322998e-01 1.642185449600219727e-01 7.662262022495269775e-02 -3.153757452964782715e-01 -5.120168626308441162e-02 -3.523842245340347290e-02 8.627264946699142456e-02 -1.197947561740875244e-01 -4.486884549260139465e-02 1.455253064632415771e-01 2.260288447141647339e-01 9.215629845857620239e-02 1.748259067535400391e-01 -1.459184736013412476e-01 2.347957938909530640e-01 -1.881853863596916199e-02
2.513870894908905029e-01 -2.584986388683319092e-02 2.037655264139175415e-01 3.359146416187286377e-01 -1.116873398423194885e-01 6.234052777290344238e-02 -1.877065934240818024e-02 -2.249029129743576050e-01 -2.039887476712465286e-03 1.240931451320648193e-01 -2.261849641799926758e-01 -2.570376694202423096e-01 7.383859902620315552e-02 -3.773110359907150269e-02 9.979385137557983398e-02 4.009505510330200195e-01 -8.029405027627944946e-02 4.154624044895172119e-01 5.941795557737350464e-02 -1.117806956171989441e-01 -5.761408247053623199e-03 -6.877769529819488525e-02 -2.158957272768020630e-01 -8.876317739486694336e-02 1.583076864480972290e-01 -1.445059776306152344e-01 2.537470459938049316e-01 4.536715522408485413e-02 1.833000630140304565e-01 4.129244014620780945e-03 -3.332094475626945496e-02 -5.296843498945236206e-02
1.344530433416366577e-01 1.106767430901527405e-01 1.529629528522491455e-01 3.614534735679626465e-01 -4.968481604009866714e-03 9.693018347024917603e-02 -1.856657713651657104e-01 -1.364066004753112793e-01 3.634976446628570557e-01 2.718415111303329468e-02 3.039269335567951202e-02 -1.355776488780975342e-01 7.355303317308425903e-02 -9.075789898633956909e-02 -8.700859546661376953e-02 2.488902397453784943e-02 1.438837684690952301e-02 1.010036468505859375e-01 3.274654448032379150e-01 -8.679429441690444946e-02 -3.654063344001770020e-01 -2.378881424665451050e-01 -1.377974599599838257e-01 2.430226281285285950e-02 -1.012654136866331100e-02 -4.872451350092887878e-02 1.316578220576047897e-02 -1.959245502948760986e-01 -8.120551705360412598e-03 -3.030508160591125488e-01 2.403854131698608398e-01 -2.313489019870758057e-01
1.278509944677352905e-01 8.743093907833099365e-02 -6.055187433958053589e-02 2.506030201911926270e-01 -2.556361071765422821e-02 -8.878798782825469971e-02 -2.551217563450336456e-02 -8.966483175754547119e-02 1.621995419263839722e-01 2.422083616256713867e-01 -1.856506764888763428e-01 -1.025126203894615173e-01 5.139406397938728333e-02 1.355747692286968231e-02 7.524096220731735229e-02 5.320101603865623474e-02 3.035565316677093506e-01 1.227545663714408875e-01 4.277199134230613708e-02 -1.578568518161773682e-01 1.338712126016616821e-01 4.702864959836006165e-02 -7.243609428405761719e-02 2.407370507717132568e-01 -1.313892155885696411e-01 5.339620709419250488e-01 2.350622266530990601e-01 -3.245109021663665771e-01 5.530969426035881042e-02 -1.149304118007421494e-02 2.443328052759170532e-01 -8.899965137243270874e-02
1.722153872251510620e-01 1.735595166683197021e-01 1.817907243967056274e-01 4.050738513469696045e-01 -1.403277069330215454e-01 6.753302365541458130e-02 -2.127293050289154053e-01 -9.575182199478149414e-02 1.101329326629638672e-01 -4.246920347213745117e-02 -1.476579308509826660e-01 -1.765961349010467529e-01 2.631512880325317383e-01 -2.325155306607484818e-03 1.333338320255279541e-01 -3.624914214015007019e-02 -1.939921975135803223e-01 3.873235359787940979e-02 3.232081830501556396e-01 -1.581584811210632324e-01 3.856375440955162048e-02 -4.401774406433105469e-01 -1.061743423342704773e-01 -9.036757051944732666e-02 -1.870342493057250977e-01 3.901066631078720093e-02 2.146777808666229248e-01 -5.998007208108901978e-02 3.994805365800857544e-02 -7.519933581352233887e-02 1.776212006807327271e-01 -2.937029674649238586e-02
1.959146708250045776e-01 1.766622215509414673e-01 1.698099225759506226e-01 3.647551834583282471e-01 -1.771040111780166626e-01 7.139773666858673096e-02 -1.541043967008590698e-01 2.222425304353237152e-02 1.026654168963432312e-01 1.181228831410408020e-01 2.258078604936599731e-01 -1.954454034566879272e-01 -1.595871448516845703e-01 -1.708976179361343384e-01 3.088918514549732208e-02 -1.680868566036224365e-01 4.687539488077163696e-02 -2.417706139385700226e-02 1.200831681489944458e-01 -3.402876555919647217e-01 -3.192664384841918945e-01 -9.571035206317901611e-02 3.490773960947990417e-02 -1.032661050558090210e-01 -6.045360490679740906e-02 2.633025646209716797e-01 1.781068891286849976e-01 1.809132099151611328e-02 1.450338065624237061e-01 -3.170059621334075928e-01 -1.546967178583145142e-01 6.160698831081390381e-02
5.012250319123268127e-02 2.529366910457611084e-01 3.241301700472831726e-02 1.527337580919265747e-01 7.412692159414291382e-02 3.078095316886901855e-01 -1.856442689895629883e-01 -6.663526594638824463e-02 -4.425134882330894470e-02 2.887619845569133759e-02 -3.448603302240371704e-02 1.825858801603317261e-01 9.072430431842803955e-02 3.047715425491333008e-01 3.905510529875755310e-02 -2.095352672040462494e-02 3.541887104511260986e-01 1.668774634599685669e-01 8.178841322660446167e-02 -1.476538181304931641e-01 -2.216740697622299194e-01 -2.344273477792739868e-01 -1.540615856647491455e-01 1.820574998855590820e-01 1.302008330821990967e-01 2.754806280136108398e-01 2.438928335905075073e-01 -2.317629605531692505e-01 1.793253868818283081e-01 -6.590823084115982056e-02 -9.721470996737480164e-03 -2.102078944444656372e-01
-2.794123813509941101e-02 2.463438734412193298e-02 -1.556648612022399902e-01 8.133576810359954834e-02 -1.210925579071044922e-01 2.854910194873809814e-01 -1.497809123247861862e-02 1.093736067414283752e-01 2.258044481277465820e-01 1.323466449975967407e-01 -1.804148405790328979e-01 -1.846482008695602417e-01 3.039206266403198242e-01 -7.092828303575515747e-02 3.099055215716362000e-02 9.684988111257553101e-02 -2.328766137361526489e-01 2.539133429527282715e-01 6.669694930315017700e-02 -3.004248440265655518e-01 2.182615175843238831e-02 -1.931024342775344849e-01 1.054175570607185364e-01 -4.005172476172447205e-02 1.995323784649372101e-02 1.344421505928039551e-01 3.821295499801635742e-01 3.133668899536132812e-01 2.314466424286365509e-02 -1.446077674627304077e-01 -2.519782185554504395e-01 -7.070778310298919678e-02
-1.166058797389268875e-02 5.672181397676467896e-02 2.425920814275741577e-01 1.987096220254898071e-01 -3.043203651905059814e-01 -6.916656624525785446e-03 -2.173576503992080688e-01 -2.714587450027465820e-01 4.651184007525444031e-02 1.571040600538253784e-01 -1.602052599191665649e-01 9.968743473291397095e-02 1.549244374036788940e-01 9.816020028665661812e-04 1.881214976310729980e-01 9.800363332033157349e-02 -1.525765471160411835e-02 3.296321928501129150e-01 -1.480696201324462891e-01 -1.591722071170806885e-01 1.346399262547492981e-02 -4.216671455651521683e-03 -3.057729303836822510e-01 -3.635955601930618286e-02 -2.412647306919097900e-01 2.823096811771392822e-01 8.676533587276935577e-03 3.542514145374298096e-02 -1.023058891296386719e-01 -2.760875523090362549e-01 -2.722433209419250488e-01 4.536792263388633728e-02
2.588123083114624023e-01 -1.755359917879104614e-01 -2.467422783374786377e-01 1.254180371761322021e-01 -1.464450955390930176e-01 2.659846544265747070e-01 -4.387756343930959702e-03 1.636478491127490997e-02 1.238114088773727417e-01 1.572108566761016846e-01 -3.784918785095214844e-02 -7.971755415201187134e-02 1.680763065814971924e-01 -2.030077427625656128e-01 -3.182767704129219055e-02 3.857071399688720703e-01 -2.443651556968688965e-01 2.487321496009826660e-01 1.859290152788162231e-01 -1.598296016454696655e-01 1.913540065288543701e-01 -1.905807256698608398e-01 -3.480748087167739868e-02 1.508952397853136063e-02 1.072879210114479065e-01 2.713418900966644287e-01 1.075225323438644409e-01 2.980678677558898926e-01 2.837584912776947021e-02 -1.340670138597488403e-01 -2.442283183336257935e-02 -7.100616395473480225e-02
-1.896361075341701508e-02 9.806129336357116699e-02 -1.002730429172515869e-01 1.668616831302642822e-01 -1.760561764240264893e-01 -1.335579063743352890e-02 -9.127750992774963379e-02 -6.461043655872344971e-02 -1.072574108839035034e-01 2.794405817985534668e-01 -1.673313975334167480e-01 -2.132720351219177246e-01 -1.510288286954164505e-02 4.796819388866424561e-02 1.317500323057174683e-01 1.419660449028015137e-01 2.092246115207672119e-01 2.747026085853576660e-01 -5.041839554905891418e-02 -2.420837879180908203e-01 3.752193599939346313e-02 -2.098245471715927124e-01 -2.055077999830245972e-01 1.121125519275665283e-01 2.294736355543136597e-01 3.859502971172332764e-01 8.130890876054763794e-02 -1.401062496006488800e-02 -2.400427758693695068e-01 -2.298961728811264038e-01 1.559826284646987915e-01 -2.854517400264739990e-01
1.092958226799964905e-01 2.279981374740600586e-01 1.434893906116485596e-01 2.138497531414031982e-01 1.577014327049255371e-01 -3.642219677567481995e-02 -8.857461810111999512e-02 -1.977207660675048828e-01 4.292867705225944519e-02 -1.478115916252136230e-01 4.320305213332176208e-02 9.005499631166458130e-02 2.674978077411651611e-01 -1.715986877679824829e-01 -1.322693079710006714e-01 8.702398836612701416e-02 2.730772793292999268e-01 2.499527186155319214e-01 2.176463752985000610e-01 -4.076687693595886230e-01 -9.328722953796386719e-02 1.429002033546566963e-03 2.231226861476898193e-02 -1.216740161180496216e-01 -1.243136823177337646e-01 -1.974786818027496338e-02 3.056147992610931396e-01 2.580887675285339355e-01 1.997514367103576660e-01 1.375730186700820923e-01 -4.501016810536384583e-02 -1.598519533872604370e-01
1.194440647959709167e-01 5.475209653377532959e-02 -6.870058178901672363e-02 2.021379768848419189e-01 -2.345697432756423950e-01 2.218070328235626221e-01 -2.371452003717422485e-01 1.472903490066528320e-01 1.695116162300109863e-01 2.407842874526977539e-01 2.722477354109287262e-02 -7.810325175523757935e-02 -1.042609335854649544e-03 1.655555069446563721e-01 -3.696116507053375244e-01 -2.709763683378696442e-02 4.794037714600563049e-02 -3.178071603178977966e-02 1.216020211577415466e-01 -2.527748979628086090e-02 4.059418663382530212e-02 -1.809910386800765991e-01 -1.973146945238113403e-01 1.284404098987579346e-01 1.411311924457550049e-01 3.643627166748046875e-01 2.579065263271331787e-01 -1.203261539340019226e-01 2.350418418645858765e-01 -1.674202829599380493e-01 -1.800535917282104492e-01 -1.968682855367660522e-01
3.129926323890686035e-01 -3.443692624568939209e-01 6.694030761718750000e-02 3.817797303199768066e-01 -1.818139553070068359e-01 3.838697075843811035e-02 -1.854315996170043945e-01 -2.572324275970458984e-01 1.677698940038681030e-01 1.245569065213203430e-01 -2.497787028551101685e-02 -5.599245056509971619e-02 3.272956013679504395e-01 -4.161956533789634705e-02 1.786083579063415527e-01 -9.327179193496704102e-02 -9.228946268558502197e-02 3.754838407039642334e-01 -6.399641931056976318e-02 -1.400842219591140747e-01 7.796596735715866089e-02 1.632227897644042969e-01 1.625304110348224640e-02 -3.953466564416885376e-02 7.595483958721160889e-02 1.141385808587074280e-01 4.146391898393630981e-02 1.905023455619812012e-01 8.452270179986953735e-02 -7.121866941452026367e-02 1.515217870473861694e-01 -3.867221251130104065e-02
1.703421622514724731e-01 -4.954672604799270630e-02 7.849436253309249878e-02 1.005353555083274841e-01 -5.056462436914443970e-02 -3.624143078923225403e-03 -8.427219837903976440e-02 1.723526269197463989e-01 4.250404238700866699e-01 1.448870152235031128e-01 -2.657457627356052399e-02 3.446199698373675346e-03 7.838010042905807495e-02 -3.473739624023437500e-01 -2.121738903224468231e-02 1.594988852739334106e-01 -4.702838510274887085e-02 1.936564892530441284e-01 1.442560255527496338e-01 -2.606077790260314941e-01 -1.362336724996566772e-01 -9.393475949764251709e-02 -2.051719725131988525e-01 9.244848974049091339e-03 8.375150710344314575e-02 -7.153958082199096680e-02 1.281113326549530029e-01 2.430731356143951416e-01 -4.058971628546714783e-02 -3.162034451961517334e-01 -3.686834573745727539e-01 -1.860565543174743652e-01
1.392019540071487427e-01 8.032205700874328613e-02 1.311495453119277954e-01 3.007289171218872070e-01 -1.895020008087158203e-01 1.765731871128082275e-01 -3.439851105213165283e-01 -1.107033118605613708e-01 -2.511528730392456055e-01 8.689229190349578857e-02 -1.776745468378067017e-01 -9.114183485507965088e-02 1.501319408416748047e-01 7.840998470783233643e-02 4.737662896513938904e-02 4.877391085028648376e-02 1.729404330253601074e-01 4.239425063133239746e-01 1.601927131414413452e-01 2.599397487938404083e-02 3.414556756615638733e-02 -7.032728940248489380e-02 -1.878717243671417236e-01 1.738834679126739502e-01 -8.795519918203353882e-02 2.415163069963455200e-01 -1.754479706287384033e-01 4.308236017823219299e-02 -5.091601237654685974e-02 -2.002861797809600830e-01 -2.605375051498413086e-01 -9.022943675518035889e-02
-9.250480681657791138e-03 6.826088577508926392e-02 1.578617468476295471e-02 3.185408562421798706e-02 -1.558223962783813477e-01 -9.849011898040771484e-02 -3.206139802932739258e-01 -1.979242414236068726e-01 -3.546425700187683105e-02 7.592487335205078125e-02 8.371020853519439697e-02 -1.954404711723327637e-01 4.273600578308105469e-01 2.196203172206878662e-01 4.400548711419105530e-02 3.410136699676513672e-01 2.297102510929107666e-01 1.965955197811126709e-01 4.691173136234283447e-02 -2.733019888401031494e-01 3.004926070570945740e-02 2.089929729700088501e-01 -6.300827115774154663e-02 3.594470396637916565e-02 -5.696182325482368469e-02 2.345360517501831055e-01 2.199142575263977051e-01 -3.600317984819412231e-02 3.527556732296943665e-02 -1.404368728399276733e-01 3.377003222703933716e-02 -2.618158757686614990e-01
1.472999304533004761e-01 3.873125463724136353e-02 -4.489040747284889221e-02 1.811791509389877319e-01 -2.904880046844482422e-01 1.213162690401077271e-01 -1.712182462215423584e-01 2.235936522483825684e-01 1.372648477554321289e-01 2.248691916465759277e-01 -1.358403116464614868e-01 -4.223360866308212280e-02 7.486061006784439087e-02 8.034235239028930664e-02 -2.095062136650085449e-01 1.455132104456424713e-02 3.685607612133026123e-01 -1.097558066248893738e-01 2.180636674165725708e-01 7.447835803031921387e-02 2.612611055374145508e-01 -1.943152844905853271e-01 -2.591744363307952881e-01 1.211472526192665100e-01 -7.552999537438154221e-03 2.199286967515945435e-01 3.093852400779724121e-01 -5.990375578403472900e-02 9.629992395639419556e-02 -1.445262730121612549e-01 -1.187191307544708252e-01 -1.921152919530868530e-01
8.597104251384735107e-02 1.225317083299160004e-02 -2.064004987478256226e-01 3.740904033184051514e-01 9.970896691083908081e-02 -1.489039063453674316e-01 -1.049509719014167786e-01 3.680211007595062256e-01 2.977998852729797363e-01 2.659695148468017578e-01 -1.232754364609718323e-01 9.651354700326919556e-02 1.820461302995681763e-01 2.308505773544311523e-02 -1.164800152182579041e-01 -3.984811529517173767e-02 6.396922469139099121e-02 1.999063789844512939e-01 -1.414899826049804688e-01 5.401208763942122459e-04 6.142383813858032227e-02 1.406804542057216167e-03 -1.847418993711471558e-01 -1.353348977863788605e-02 -6.912838201969861984e-03 1.251688450574874878e-01 4.116644561290740967e-01 5.292769521474838257e-02 -7.081606984138488770e-02 -3.120408654212951660e-01 1.749198138713836670e-02 -7.578800618648529053e-02
2.574549019336700439e-01 -2.168621271848678589e-01 1.160761564970016479e-01 -4.974786425009369850e-04 -3.462339341640472412e-01 1.608732789754867554e-01 -3.588918447494506836e-01 4.437743499875068665e-02 1.625771969556808472e-01 2.106577605009078979e-01 1.182754710316658020e-01 1.173955202102661133e-02 1.200832501053810120e-01 4.833197221159934998e-03 -2.158507518470287323e-02 -1.519564241170883179e-01 2.999258935451507568e-01 -4.034575819969177246e-02 2.735478244721889496e-02 -6.173481419682502747e-02 -1.817967146635055542e-01 -3.678559139370918274e-02 -4.043295606970787048e-02 1.222307756543159485e-01 -6.508926395326852798e-03 3.497337698936462402e-01 3.113221824169158936e-01 -1.713306084275245667e-02 3.692016378045082092e-02 -2.206510603427886963e-01 -2.377276718616485596e-01 -2.216639928519725800e-02
1.908892244100570679e-01 -1.553187072277069092e-01 5.614503473043441772e-02 9.049239754676818848e-02 -1.715406924486160278e-01 9.056041389703750610e-02 -1.545042544603347778e-01 1.968432515859603882e-01 -4.793289303779602051e-02 3.321205377578735352e-01 -2.483075112104415894e-01 -1.103017479181289673e-01 2.905820310115814209e-01 -4.766862466931343079e-02 -1.533998101949691772e-01 2.498730551451444626e-03 -3.289215862751007080e-01 1.777704209089279175e-01 6.229130178689956665e-02 -2.609424293041229248e-01 6.997092068195343018e-02 -1.314889341592788696e-01 -1.937401294708251953e-02 -9.736447036266326904e-02 -1.242096871137619019e-01 1.025284007191658020e-01 2.587430477142333984e-01 1.286038458347320557e-01 1.878349035978317261e-01 -3.583723008632659912e-01 -1.179265752434730530e-01 -1.810268685221672058e-02
3.553301692008972168e-01 -1.202349960803985596e-01 -1.886289007961750031e-02 3.382394611835479736e-01 -8.703590184450149536e-02 -6.893514096736907959e-02 5.343574658036231995e-02 -9.915798157453536987e-02 1.382927298545837402e-01 1.029722020030021667e-01 -1.847134828567504883e-01 -1.826293617486953735e-01 2.246207594871520996e-01 -6.258979439735412598e-02 -1.748415380716323853e-01 1.726400852203369141e-01 1.530537661164999008e-02 4.305879473686218262e-01 9.908943623304367065e-02 8.621250279247760773e-03 -1.572320237755775452e-02 -4.409181699156761169e-02 -3.434726893901824951e-01 -6.861443817615509033e-02 -1.608625799417495728e-01 -3.423903137445449829e-02 5.256612226366996765e-02 -3.084315359592437744e-01 1.955170780420303345e-01 -5.089688301086425781e-02 -1.371997743844985962e-01 -5.070418491959571838e-02
-3.973016515374183655e-02 1.102123260498046875e-01 1.682471632957458496e-01 1.072651073336601257e-01 -7.289415597915649414e-02 8.142626285552978516e-02 -2.862967252731323242e-01 -4.249980300664901733e-02 -1.069243699312210083e-01 4.044386744499206543e-02 -3.871745765209197998e-01 6.985743343830108643e-02 3.311876952648162842e-01 -4.375844076275825500e-02 3.023082911968231201e-01 3.149685263633728027e-01 5.941542331129312515e-03 2.397444993257522583e-01 2.866177856922149658e-01 -7.020055502653121948e-02 1.776630580425262451e-01 -1.479441225528717041e-01 -6.683349609375000000e-02 -1.898777186870574951e-01 -8.457192778587341309e-02 1.380511522293090820e-01 1.379162520170211792e-01 1.833488196134567261e-01 1.345353275537490845e-01 -4.952926561236381531e-02 2.848052605986595154e-02 -2.047508507966995239e-01
2.259470149874687195e-02 -1.889756321907043457e-01 -1.741202175617218018e-01 3.298489451408386230e-01 -2.020858824253082275e-01 -4.468597471714019775e-02 -2.084610015153884888e-01 -3.317174911499023438e-01 5.073702335357666016e-01 3.285845974460244179e-03 4.862039908766746521e-02 4.293561726808547974e-02 1.393903046846389771e-01 -1.201838068664073944e-02 -7.167971879243850708e-02 1.823354065418243408e-01 8.819945901632308960e-02 8.259493112564086914e-02 5.402367189526557922e-02 -1.268028765916824341e-01 -1.147625967860221863e-01 -7.256580144166946411e-02 1.276495903730392456e-01 -9.372950345277786255e-02 -3.180776536464691162e-01 1.827412545680999756e-01 1.930515319108963013e-01 5.599969532340764999e-03 3.314467892050743103e-02 -1.171007454395294189e-01 -1.790991425514221191e-01 1.134029626846313477e-01
3.047437071800231934e-01 -3.911669179797172546e-02 -7.090482115745544434e-02 2.468974888324737549e-01 -1.545894145965576172e-01 -8.659508079290390015e-02 -1.073493883013725281e-01 7.168968766927719116e-02 -7.762115448713302612e-02 9.096433222293853760e-02 -2.786850929260253906e-01 -5.153511092066764832e-02 2.284980565309524536e-01 -2.250503897666931152e-01 3.351755440235137939e-02 5.014111474156379700e-02 -7.249356061220169067e-02 4.281092286109924316e-01 2.185261100530624390e-01 -1.838207691907882690e-01 1.603833138942718506e-01 -3.748046606779098511e-02 -4.027205109596252441e-01 1.407856820151209831e-03 1.332645565271377563e-01 -2.153314463794231415e-02 1.486240029335021973e-01 -2.598749399185180664e-01 -3.076533973217010498e-02 4.215195402503013611e-02 -1.379051208496093750e-01 3.820733353495597839e-02
3.767511546611785889e-01 -8.653029799461364746e-03 7.046303153038024902e-02 1.822907291352748871e-02 -8.424257487058639526e-02 9.672676026821136475e-02 -1.233303397893905640e-01 5.169552937150001526e-02 1.133458018302917480e-01 2.316738963127136230e-01 -1.630657166242599487e-01 -3.647004067897796631e-02 -2.925989404320716858e-02 2.953484654426574707e-01 -2.668959498405456543e-01 -8.710026741027832031e-02 3.192441761493682861e-01 2.703589498996734619e-01 2.800964713096618652e-01 -1.299193352460861206e-01 2.269610166549682617e-01 -1.682286113500595093e-01 -3.975614160299301147e-02 3.077264130115509033e-01 2.254595421254634857e-02 2.046275287866592407e-01 2.103833705186843872e-01 -3.367050783708691597e-03 -1.157740950584411621e-01 -9.833039343357086182e-02 -2.610374800860881805e-02 -1.280888728797435760e-02
1.576739698648452759e-01 -8.466523140668869019e-02 -1.305130124092102051e-01 7.550951838493347168e-02 -2.882892079651355743e-02 -2.130324840545654297e-01 1.079551652073860168e-01 1.525797098875045776e-01 2.311631292104721069e-01 1.462991386651992798e-01 1.456382125616073608e-02 -3.419466614723205566e-01 3.438602685928344727e-01 -4.349998012185096741e-02 1.552652120590209961e-01 2.243535667657852173e-01 7.040926069021224976e-02 3.527369201183319092e-01 1.012831628322601318e-01 -2.775612473487854004e-01 1.294307261705398560e-01 -9.713464230298995972e-02 -1.225658208131790161e-01 1.256057992577552795e-02 1.222784966230392456e-01 -2.569126710295677185e-02 3.123911321163177490e-01 6.967929005622863770e-02 -1.613452471792697906e-02 -1.697233170270919800e-01 -2.525833845138549805e-01 9.255284070968627930e-02
2.009095698595046997e-01 2.153545171022415161e-01 1.611266285181045532e-01 3.011838793754577637e-01 -1.042112112045288086e-01 3.952792882919311523e-01 1.803678870201110840e-01 6.328975409269332886e-02 2.983889579772949219e-01 1.022076234221458435e-03 -1.106121242046356201e-01 -8.125797659158706665e-02 9.190741181373596191e-02 -1.044492935761809349e-03 -5.850860103964805603e-02 3.639941811561584473e-01 1.818127483129501343e-01 1.634061038494110107e-01 -3.715878725051879883e-02 -6.670207530260086060e-02 -3.672528639435768127e-02 -2.746425271034240723e-01 -1.591518223285675049e-01 1.489387601613998413e-01 -3.784486651420593262e-02 1.793169826269149780e-01 1.261932309716939926e-02 1.110960841178894043e-01 -2.930019199848175049e-01 -9.807271510362625122e-02 -1.173733174800872803e-02 9.555620700120925903e-02
7.941409712657332420e-04 2.063764184713363647e-01 -7.560818642377853394e-02 3.791457414627075195e-01 -1.498863548040390015e-01 8.328932523727416992e-02 -1.808451116085052490e-01 8.947390317916870117e-02 4.496013745665550232e-02 6.206330284476280212e-02 -9.102776646614074707e-02 1.533000618219375610e-01 3.736878931522369385e-02 -3.269765675067901611e-01 -6.985677778720855713e-02 2.810757160186767578e-01 3.593195676803588867e-01 2.755599021911621094e-01 9.270838648080825806e-02 -2.481559216976165771e-01 -1.239189729094505310e-01 -2.083225548267364502e-01 1.889311969280242920e-01 1.359353959560394287e-01 1.735424697399139404e-01 -8.785458281636238098e-03 -2.958937175571918488e-02 -6.327648460865020752e-02 -2.129921019077301025e-01 -1.116167847067117691e-02 -7.673650234937667847e-02 -1.826821714639663696e-01
3.946802392601966858e-02 1.110428720712661743e-01 1.305809170007705688e-01 1.563781946897506714e-01 -2.334094233810901642e-02 3.075173795223236084e-01 5.576386302709579468e-02 -1.001325771212577820e-01 1.387154757976531982e-01 2.017004936933517456e-01 6.755651533603668213e-02 4.569108039140701294e-02 -8.270444720983505249e-02 -1.071013957262039185e-01 2.171721309423446655e-01 1.101125329732894897e-01 3.145614564418792725e-01 4.136321693658828735e-02 2.247692942619323730e-01 -2.729800045490264893e-01 2.697810828685760498e-01 8.328165113925933838e-02 -8.037927001714706421e-02 1.854083985090255737e-01 -1.973811089992523193e-01 7.563574612140655518e-02 4.276265799999237061e-01 -1.222957298159599304e-01 1.198951378464698792e-01 -2.548379302024841309e-01 1.386516690254211426e-01 6.990124285221099854e-02
1.826993077993392944e-01 1.812802851200103760e-01 3.700942918658256531e-02 3.872295320034027100e-01 -9.265208244323730469e-02 1.033438667654991150e-01 -9.519070386886596680e-02 -1.137705966830253601e-01 3.286682069301605225e-01 5.258738994598388672e-02 -9.941132366657257080e-02 -2.177914381027221680e-01 7.079122960567474365e-02 1.658803671598434448e-01 4.179216548800468445e-02 1.799459308385848999e-01 -4.854636639356613159e-02 9.579977393150329590e-02 3.479536473751068115e-01 -2.835864014923572540e-02 -7.787094265222549438e-02 -2.982534170150756836e-01 -1.165867671370506287e-01 -1.845021396875381470e-01 1.867388635873794556e-01 1.858032308518886566e-02 5.504138395190238953e-02 -2.147181332111358643e-01 4.011049494147300720e-02 -3.000401258468627930e-01 1.681702733039855957e-01 -1.615140587091445923e-01
2.808900177478790283e-01 9.277430176734924316e-02 1.684321612119674683e-01 2.388326972723007202e-01 -3.231211900711059570e-01 1.652277708053588867e-01 -1.201858669519424438e-01 7.539999485015869141e-02 1.127033382654190063e-01 8.288846351206302643e-03 -1.952374577522277832e-01 -1.628620624542236328e-01 -1.299540549516677856e-01 3.063319995999336243e-02 -2.431338429450988770e-01 1.931356042623519897e-01 6.395496428012847900e-02 2.896410822868347168e-01 -1.536437869071960449e-02 -2.040339633822441101e-02 7.810082752257585526e-03 -3.590856492519378662e-01 -2.888487279415130615e-01 -2.354097962379455566e-01 8.310680091381072998e-02 -2.071604505181312561e-02 1.144318357110023499e-01 6.588343530893325806e-02 2.260348498821258545e-01 -1.108583882451057434e-01 1.777575165033340454e-01 -8.574369549751281738e-02
2.133712172508239746e-01 -1.774260401725769043e-02 -5.667522549629211426e-03 2.894568443298339844e-01 -2.052299678325653076e-02 -2.355884201824665070e-02 -1.447476446628570557e-01 -1.290525197982788086e-01 1.923819780349731445e-01 5.814209207892417908e-02 -1.649682819843292236e-01 -7.693108916282653809e-02 -1.801999658346176147e-01 -2.460849434137344360e-01 -1.433197259902954102e-01 1.148118600249290466e-01 1.872753202915191650e-01 4.816818237304687500e-01 -1.635046452283859253e-01 -2.754537165164947510e-01 2.999813854694366455e-01 -1.487483177334070206e-02 -5.320250242948532104e-02 1.427802890539169312e-01 -1.217444688081741333e-01 2.149990499019622803e-01 -1.883878856897354126e-01 -1.005701906979084015e-02 1.040148958563804626e-01 -1.750094592571258545e-01 -6.394141167402267456e-02 -7.863431423902511597e-02
3.387850522994995117e-01 -9.132338315248489380e-02 -1.897897720336914062e-01 -3.810906782746315002e-02 4.804798960685729980e-02 3.956889268010854721e-03 -2.624348998069763184e-01 3.539790585637092590e-02 1.853439658880233765e-01 1.559552550315856934e-01 -7.915058173239231110e-03 -6.773846596479415894e-02 2.442467361688613892e-01 2.259640842676162720e-01 -2.592919766902923584e-01 7.731173187494277954e-02 2.730900645256042480e-01 2.830329239368438721e-01 1.832133084535598755e-01 -1.849033534526824951e-01 2.502657100558280945e-02 9.704533295007422566e-05 -1.729962676763534546e-01 3.941251933574676514e-01 1.077890694141387939e-01 1.616368442773818970e-01 1.141720786690711975e-01 -1.910836547613143921e-01 4.380714148283004761e-02 5.298569798469543457e-02 1.147911921143531799e-01 -7.863883674144744873e-02
-6.669552624225616455e-02 -1.882779449224472046e-01 2.046620249748229980e-01 3.041410446166992188e-01 -7.020532619208097458e-03 1.988906562328338623e-01 -2.831861972808837891e-01 -1.345610767602920532e-01 8.465613424777984619e-02 1.468577086925506592e-01 1.114871501922607422e-01 1.816602051258087158e-01 2.541059255599975586e-01 -6.486161728389561176e-04 -6.631713360548019409e-02 -8.680456876754760742e-02 1.398466620594263077e-02 3.577302098274230957e-01 -1.310507208108901978e-01 -4.946834966540336609e-02 1.236487296409904957e-03 -1.500694751739501953e-01 -1.901556998491287231e-01 3.861072063446044922e-01 -2.041216753423213959e-02 1.557831019163131714e-01 2.629528343677520752e-01 -8.539035171270370483e-02 -1.151525676250457764e-01 6.293996423482894897e-02 -2.159961760044097900e-01 -1.288232505321502686e-01
6.874680519104003906e-02 -7.292743027210235596e-02 9.928293526172637939e-02 4.316634312272071838e-02 -9.068833291530609131e-02 2.558602392673492432e-02 -2.349824607372283936e-01 1.050702631473541260e-01 4.527794122695922852e-01 2.360828667879104614e-01 1.150236837565898895e-02 2.500147931277751923e-02 2.316436916589736938e-01 -2.700654864311218262e-01 3.989032283425331116e-02 2.827222347259521484e-01 -2.405212633311748505e-02 2.106989920139312744e-01 1.104810610413551331e-01 -8.707713335752487183e-03 -5.859001725912094116e-02 -3.692344576120376587e-02 -6.595458090305328369e-02 2.138613313436508179e-01 1.700174510478973389e-01 -1.053783297538757324e-01 1.777510344982147217e-01 2.943940758705139160e-01 -8.264855295419692993e-02 -3.486455380916595459e-01 -1.186015605926513672e-01 -1.435920298099517822e-01
1.629573404788970947e-01 1.797588765621185303e-01 3.174882233142852783e-01 3.664177358150482178e-01 -7.429909706115722656e-02 3.604990541934967041e-01 -4.865531623363494873e-02 1.587336659431457520e-01 1.056842356920242310e-01 -4.562700912356376648e-02 7.849320769309997559e-02 -1.622863709926605225e-01 1.819749176502227783e-01 -8.815841376781463623e-02 -4.746193438768386841e-02 2.932774722576141357e-01 2.695724964141845703e-01 2.376087941229343414e-02 3.179140016436576843e-02 -2.628927230834960938e-01 -2.050924301147460938e-01 7.034360617399215698e-02 -9.377336129546165466e-03 -2.553233802318572998e-01 6.389097869396209717e-02 6.295403838157653809e-02 -3.299582051113247871e-03 1.087183579802513123e-01 -3.804141283035278320e-02 -1.494947075843811035e-02 -1.205365955829620361e-01 -2.764149010181427002e-01
2.342603653669357300e-01 1.624176651239395142e-01 -1.367909014225006104e-01 7.749472558498382568e-02 1.686495244503021240e-01 4.042856991291046143e-01 -1.646857857704162598e-01 -1.716955564916133881e-02 1.074548140168190002e-01 -1.790904812514781952e-02 -7.231509685516357422e-02 2.137325704097747803e-01 1.488252282142639160e-01 6.018603220582008362e-02 7.521168142557144165e-02 -5.879497528076171875e-02 3.601318597793579102e-01 2.402161806821823120e-01 4.773043841123580933e-02 1.825266145169734955e-02 -1.488929837942123413e-01 -1.509970128536224365e-01 -7.692018151283264160e-02 1.975091099739074707e-01 -2.159300819039344788e-02 3.321446776390075684e-01 3.709619343280792236e-01 -9.405180066823959351e-02 4.441219568252563477e-02 -1.449230406433343887e-02 1.786621659994125366e-02 -1.934006959199905396e-01
1.543720066547393799e-01 2.480264455080032349e-01 1.099542751908302307e-01 1.546348035335540771e-01 -3.335981965065002441e-01 1.823420375585556030e-01 -1.549687087535858154e-01 -2.175074964761734009e-01 9.391019493341445923e-02 -5.744470283389091492e-02 2.524686232209205627e-02 6.906605511903762817e-02 3.621248155832290649e-02 -1.606719046831130981e-01 -1.318044066429138184e-01 2.695062458515167236e-01 5.933454260230064392e-02 2.028238773345947266e-01 1.887322217226028442e-01 -1.297818869352340698e-01 -2.166702598333358765e-01 -4.829162657260894775e-01 -3.209965229034423828e-01 8.545684069395065308e-02 1.208117455244064331e-01 3.869305923581123352e-02 -2.491210028529167175e-02 -6.839402019977569580e-02 7.011289149522781372e-02 -9.638430923223495483e-02 -2.071285061538219452e-02 6.698490679264068604e-02
1.382968295365571976e-02 1.128163486719131470e-01 3.975649364292621613e-03 2.417901307344436646e-01 -2.182922959327697754e-01 1.394453793764114380e-01 -9.330341964960098267e-02 2.030346095561981201e-01 3.596174418926239014e-01 1.029147207736968994e-02 -1.377134025096893311e-01 2.547881938517093658e-02 -5.562859401106834412e-02 1.588825718499720097e-03 1.553818583488464355e-01 3.828531801700592041e-01 8.847136795520782471e-02 3.602135777473449707e-01 2.072837352752685547e-01 -9.372613579034805298e-02 -9.304582327604293823e-02 -1.222442165017127991e-01 -3.139177560806274414e-01 5.300364643335342407e-02 1.929208263754844666e-02 3.765320777893066406e-01 -5.131467804312705994e-02 8.117730915546417236e-02 -1.116329953074455261e-01 9.541488438844680786e-02 -3.758107498288154602e-02 -8.890110999345779419e-03
2.941249608993530273e-01 -8.209640532732009888e-02 -9.961871802806854248e-02 6.979684531688690186e-02 -2.215555906295776367e-01 2.632602453231811523e-01 -1.980234980583190918e-01 9.735621511936187744e-02 1.366882175207138062e-01 1.889682710170745850e-01 6.362849473953247070e-02 -7.790892571210861206e-02 1.563507318496704102e-01 2.025461643934249878e-01 -3.558391034603118896e-01 1.074587553739547729e-01 1.983138322830200195e-01 -4.100660607218742371e-02 8.966678380966186523e-02 -1.101778000593185425e-01 1.512589156627655029e-01 -7.781143486499786377e-02 -2.570374608039855957e-01 8.659600466489791870e-02 8.770108222961425781e-02 3.065651953220367432e-01 2.201220095157623291e-01 1.948874630033969879e-02 2.080493718385696411e-01 -2.716179788112640381e-01 -1.011464372277259827e-01 -1.234162747859954834e-01
1.926987469196319580e-01 4.707740247249603271e-02 -1.735579222440719604e-02 1.281967461109161377e-01 6.149988994002342224e-02 9.435422718524932861e-02 2.444245815277099609e-01 1.157727688550949097e-01 2.961333692073822021e-01 -4.669471085071563721e-02 8.324974216520786285e-03 2.296242266893386841e-01 6.516248732805252075e-02 9.098599664866924286e-03 1.415637880563735962e-01 -1.174088045954704285e-01 1.805351972579956055e-01 3.968667984008789062e-01 1.100277230143547058e-01 -2.803931534290313721e-01 5.571623519062995911e-02 -3.078684769570827484e-02 -1.843416243791580200e-01 -1.251486241817474365e-01 2.261964045464992523e-02 1.072244644165039062e-01 4.257651269435882568e-01 -7.023698091506958008e-02 1.958857923746109009e-01 -1.875547915697097778e-01 7.264317013323307037e-03 2.663081884384155273e-01
1.029354631900787354e-01 2.568492479622364044e-02 2.750226855278015137e-01 1.943663954734802246e-01 -2.185184061527252197e-01 2.207326292991638184e-01 -8.804343640804290771e-02 2.258476614952087402e-01 -3.296032547950744629e-03 1.374333631247282028e-02 -7.460087537765502930e-02 -2.044048160314559937e-01 2.436501979827880859e-01 -1.215265318751335144e-01 -8.529097586870193481e-02 3.208097815513610840e-01 1.104863286018371582e-01 4.235892742872238159e-02 -5.818624515086412430e-03 -4.094795286655426025e-01 -7.841228693723678589e-02 6.176453828811645508e-02 -1.036331206560134888e-01 -8.531433343887329102e-02 -1.839033216238021851e-01 3.427415192127227783e-01 -1.375691443681716919e-01 2.116740867495536804e-02 -1.709731668233871460e-01 -2.328734099864959717e-01 2.619951963424682617e-02 -1.540075838565826416e-01
3.248414993286132812e-01 3.357886895537376404e-02 1.677239537239074707e-01 -1.240796819329261780e-01 -8.252745866775512695e-02 -5.322382971644401550e-02 -3.810725510120391846e-01 -6.080768629908561707e-02 9.837114810943603516e-02 2.813206911087036133e-01 1.385871022939682007e-01 -5.356441438198089600e-02 1.139513552188873291e-01 2.041696757078170776e-01 -1.708341203629970551e-02 4.793443158268928528e-02 4.570021033287048340e-01 2.015484962612390518e-03 1.361796557903289795e-01 -4.724005982279777527e-02 -1.141081377863883972e-01 -1.759346872568130493e-01 -1.272611469030380249e-01 1.842890381813049316e-01 -1.261796802282333374e-01 2.655041217803955078e-01 1.740913540124893188e-01 8.266400545835494995e-02 1.244124546647071838e-01 -1.220792606472969055e-01 -8.966179937124252319e-02 1.933219730854034424e-01
4.179383516311645508e-01 -2.239917069673538208e-01 -8.883401751518249512e-02 1.028306707739830017e-01 2.819752134382724762e-02 -4.036252945661544800e-02 -2.227130234241485596e-01 -8.641438931226730347e-02 3.639203310012817383e-02 -9.573743678629398346e-03 -1.343234926462173462e-01 -1.302696615457534790e-01 1.466559916734695435e-01 -4.397451505064964294e-02 -1.191562879830598831e-02 4.580537974834442139e-02 -3.404411301016807556e-02 3.083033263683319092e-01 3.508689403533935547e-01 -1.981378346681594849e-01 -1.129055842757225037e-01 -2.720636688172817230e-02 -3.771463930606842041e-01 -1.680644303560256958e-01 2.926940023899078369e-01 -4.132553562521934509e-02 1.355305910110473633e-01 1.814583688974380493e-01 1.540083810687065125e-02 -1.001910641789436340e-01 1.299029290676116943e-01 -1.634383499622344971e-01
2.594079077243804932e-01 1.001307368278503418e-01 5.644596368074417114e-02 3.337450325489044189e-01 -1.438557058572769165e-01 3.950847089290618896e-01 1.061380133032798767e-01 3.239274621009826660e-01 2.783665359020233154e-01 -1.148489043116569519e-01 -9.902113676071166992e-02 -1.045855879783630371e-01 -8.776707947254180908e-02 -4.038842394948005676e-02 1.727871969342231750e-02 1.056744232773780823e-01 7.648657262325286865e-02 1.442295014858245850e-01 -1.101339012384414673e-01 -1.888194084167480469e-01 -9.972696006298065186e-02 -2.797602415084838867e-01 -1.462941467761993408e-01 2.564182281494140625e-01 -6.860354542732238770e-02 1.279291212558746338e-01 2.281242460012435913e-01 6.384306401014328003e-02 -5.765018984675407410e-02 1.325340718030929565e-01 -7.034838199615478516e-02 -1.734435260295867920e-01
4.497445225715637207e-01 5.004294589161872864e-02 1.657655984163284302e-01 -7.010256499052047729e-02 -2.955138683319091797e-01 5.105001479387283325e-02 6.387530267238616943e-02 1.772620230913162231e-01 2.358582466840744019e-01 -1.174393817782402039e-01 6.017945334315299988e-02 -5.624859407544136047e-02 -3.355938708409667015e-03 -5.150671675801277161e-02 -1.892606168985366821e-01 2.108512669801712036e-01 -3.616327047348022461e-02 3.219023644924163818e-01 2.739410698413848877e-01 -1.594968587160110474e-01 -3.614046424627304077e-02 -2.695911228656768799e-01 -2.896967111155390739e-03 2.595087885856628418e-02 -9.593077749013900757e-02 1.131679024547338486e-02 1.402269899845123291e-01 1.967199146747589111e-01 -7.964888215065002441e-02 1.133532077074050903e-01 1.416670531034469604e-01 -3.020150065422058105e-01
2.886233329772949219e-01 2.618054151535034180e-01 1.671772152185440063e-01 -2.570014595985412598e-01 -1.422761827707290649e-01 -5.939871072769165039e-02 -2.559876143932342529e-01 -1.705627329647541046e-02 3.230973482131958008e-01 1.077646538615226746e-01 -1.092255562543869019e-01 6.915338337421417236e-02 2.092166244983673096e-01 -7.504386454820632935e-02 -1.025555953383445740e-01 5.253667756915092468e-02 3.797954618930816650e-01 2.963702380657196045e-01 7.076303940266370773e-03 -1.292427182197570801e-01 -9.218359738588333130e-02 9.261871129274368286e-02 2.023837864398956299e-01 7.986919581890106201e-02 4.713436216115951538e-02 2.075073271989822388e-01 1.773454248905181885e-01 5.770126357674598694e-02 2.420397102832794189e-01 -3.245450183749198914e-02 -4.685037955641746521e-02 -1.184300333261489868e-01
2.001453489065170288e-01 4.649299010634422302e-02 4.990030080080032349e-02 3.380214273929595947e-01 5.844638496637344360e-02 -2.574172616004943848e-02 1.612563878297805786e-01 -3.011998534202575684e-01 1.366364508867263794e-01 1.556631326675415039e-01 -2.285725623369216919e-02 -3.735281527042388916e-01 1.649538129568099976e-01 -2.437350526452064514e-02 -2.595820426940917969e-01 1.001600027084350586e-01 2.509440481662750244e-02 3.402881026268005371e-01 2.615324258804321289e-01 -3.067434430122375488e-01 -8.925400674343109131e-02 1.415047142654657364e-02 -5.494321137666702271e-02 -1.106244176626205444e-01 1.133884936571121216e-01 -1.269928663969039917e-01 1.937000155448913574e-01 -4.958923161029815674e-02 1.324633955955505371e-01 -1.918970495462417603e-01 -6.448670476675033569e-02 4.723520576953887939e-02
-2.367564477026462555e-02 -2.494073472917079926e-03 -2.189601063728332520e-01 2.117136716842651367e-01 4.533890262246131897e-02 2.967693209648132324e-01 -2.555085718631744385e-01 3.119883537292480469e-01 1.689157485961914062e-01 1.905172020196914673e-01 6.365156173706054688e-02 8.839782327413558960e-02 1.900909543037414551e-01 5.096122995018959045e-02 -1.841177940368652344e-01 -4.255446791648864746e-02 -5.855338275432586670e-02 3.321134746074676514e-01 1.850665807723999023e-01 -2.831672728061676025e-01 -1.668572276830673218e-01 1.718736141920089722e-01 -7.958433777093887329e-02 -2.423068732023239136e-01 1.576132476329803467e-01 -2.991875261068344116e-02 2.129569500684738159e-01 1.963563263416290283e-02 2.378470152616500854e-01 7.191130518913269043e-02 -1.365641653537750244e-01 1.806892268359661102e-02
2.103057503700256348e-01 -8.109036833047866821e-02 1.769880205392837524e-01 2.002512961626052856e-01 -1.742831021547317505e-01 1.168059036135673523e-01 6.704065948724746704e-02 6.912750005722045898e-02 3.556525707244873047e-01 1.404409110546112061e-02 -1.404982209205627441e-01 -4.487272351980209351e-02 -1.188163161277770996e-01 -1.155978962779045105e-01 3.023171722888946533e-01 1.477092206478118896e-01 5.951928719878196716e-02 1.165246292948722839e-01 8.372125029563903809e-02 -2.910151183605194092e-01 -1.906051933765411377e-01 5.216320231556892395e-02 -1.019285246729850769e-01 -1.537347137928009033e-01 1.809430420398712158e-01 1.052378639578819275e-01 1.720836609601974487e-01 3.198622465133666992e-01 -6.634725723415613174e-03 -3.166312873363494873e-01 2.592689692974090576e-01 1.009527966380119324e-01
2.837438583374023438e-01 1.762633770704269409e-01 -4.522148519754409790e-03 2.225877344608306885e-02 1.506376713514328003e-01 9.408569335937500000e-02 -9.521035104990005493e-02 -1.059278659522533417e-02 9.188487380743026733e-02 1.721030622720718384e-01 -4.022814705967903137e-02 3.388390243053436279e-01 3.028500974178314209e-01 -3.252139687538146973e-02 -6.253878772258758545e-02 -1.039480939507484436e-01 3.086247146129608154e-01 2.334974557161331177e-01 3.745810315012931824e-02 -1.178588494658470154e-01 5.989304929971694946e-02 -1.826812326908111572e-02 -6.961982697248458862e-02 6.322716828435659409e-03 -3.272050023078918457e-01 3.211435377597808838e-01 3.293961286544799805e-01 -1.317948698997497559e-01 -2.485276944935321808e-02 -1.253569573163986206e-01 1.365235075354576111e-03 -2.427451759576797485e-01
1.822070628404617310e-01 -1.152801364660263062e-01 -1.539397388696670532e-01 1.414996534585952759e-01 3.495945408940315247e-02 1.020237654447555542e-01 -1.949724256992340088e-01 1.225944086909294128e-01 2.873782441020011902e-02 2.847583591938018799e-01 1.596386358141899109e-02 1.283195465803146362e-01 -2.138358354568481445e-02 1.332494765520095825e-01 -1.420655250549316406e-01 8.981457352638244629e-02 2.929536700248718262e-01 2.267698496580123901e-01 3.510266244411468506e-01 -1.779551357030868530e-01 6.147024035453796387e-02 -5.662046372890472412e-02 -2.793041467666625977e-01 3.818172514438629150e-01 -3.008778393268585205e-02 3.055100739002227783e-01 1.533106714487075806e-01 -1.280444264411926270e-01 -9.656576067209243774e-02 4.214203730225563049e-02 -1.475247293710708618e-01 -1.005058437585830688e-01
1.934832036495208740e-01 6.855095922946929932e-02 -1.571920216083526611e-01 2.665779590606689453e-01 -1.390428394079208374e-01 2.826580405235290527e-01 -3.080451488494873047e-01 8.849056065082550049e-02 2.195379436016082764e-01 -8.029828965663909912e-02 -7.948037981986999512e-02 1.748014539480209351e-01 1.177827790379524231e-01 -6.408182531595230103e-02 -2.455469686537981033e-03 -1.203410141170024872e-02 2.260511666536331177e-01 -1.061502620577812195e-01 1.769207417964935303e-01 -1.520161423832178116e-02 1.862705051898956299e-01 1.252636313438415527e-01 -2.608716189861297607e-01 3.792712464928627014e-02 -1.246331036090850830e-01 1.319163143634796143e-01 2.089660763740539551e-01 -8.449158817529678345e-02 4.216091707348823547e-02 -4.842768013477325439e-01 -4.353902116417884827e-02 -1.215575113892555237e-01
-5.247757583856582642e-02 2.113621532917022705e-01 -1.108360141515731812e-01 1.522967815399169922e-01 -1.272548437118530273e-01 1.715978980064392090e-01 5.225564818829298019e-03 1.964302808046340942e-01 2.184367626905441284e-01 6.364013254642486572e-02 -3.449944034218788147e-02 -1.431217323988676071e-02 9.767009317874908447e-02 7.599718123674392700e-02 2.296198345720767975e-02 6.394535303115844727e-01 -1.644141227006912231e-02 1.205739676952362061e-01 1.355986744165420532e-01 -1.694366782903671265e-01 -1.167450323700904846e-01 -6.528960913419723511e-02 -1.026725172996520996e-01 2.144084572792053223e-01 2.856038510799407959e-02 4.095589816570281982e-01 7.872621715068817139e-02 -1.552421506494283676e-02 -4.817299172282218933e-02 1.002623885869979858e-02 -1.408452540636062622e-01 -1.462121605873107910e-01
1.656869053840637207e-01 4.854979738593101501e-02 7.711341977119445801e-02 8.920495212078094482e-02 -3.134430944919586182e-02 4.615545868873596191e-01 -2.563433647155761719e-01 9.354013949632644653e-02 2.410904131829738617e-02 1.270478963851928711e-01 4.719129949808120728e-02 -1.463545262813568115e-01 7.403948903083801270e-02 2.527561187744140625e-01 -2.124687284231185913e-01 1.076662242412567139e-01 3.197284340858459473e-01 1.985501050949096680e-01 1.434618085622787476e-01 -1.986989378929138184e-01 1.667691320180892944e-01 -9.218663722276687622e-02 -1.355974674224853516e-01 2.913835048675537109e-01 9.563714265823364258e-02 2.031097710132598877e-01 1.034815981984138489e-01 -2.951359003782272339e-02 1.958746761083602905e-01 -2.166820913553237915e-01 9.536193683743476868e-03 -1.124170199036598206e-01
2.542301416397094727e-01 1.676287055015563965e-01 6.073440983891487122e-02 2.910258471965789795e-01 -2.489540576934814453e-01 2.683148682117462158e-01 5.637839064002037048e-02 8.391589671373367310e-02 2.496786117553710938e-01 4.517727997153997421e-03 -6.800176203250885010e-02 -8.629798144102096558e-02 -1.241943165659904480e-01 1.349490415304899216e-02 3.447262942790985107e-02 1.964146196842193604e-01 2.532412484288215637e-02 3.200824260711669922e-01 -1.521509438753128052e-01 -2.896177470684051514e-01 -3.435124084353446960e-02 -3.915501534938812256e-01 -1.322310119867324829e-01 2.234511822462081909e-01 -1.253141909837722778e-01 6.006424501538276672e-02 1.926701068878173828e-01 -5.046997591853141785e-02 -2.049901634454727173e-01 1.820715516805648804e-02 -9.100770205259323120e-02 -5.693886056542396545e-02
4.123941063880920410e-01 1.357841938734054565e-01 -8.775784075260162354e-02 1.034031510353088379e-01 2.969791591167449951e-01 2.154508233070373535e-01 -4.410576075315475464e-02 -1.064191162586212158e-01 1.320548653602600098e-01 1.322579383850097656e-01 6.943967938423156738e-02 -4.783710464835166931e-03 1.494381725788116455e-01 6.370895355939865112e-02 -3.405631706118583679e-02 1.396868377923965454e-01 1.934445053339004517e-01 6.246956065297126770e-02 1.187948510050773621e-02 4.088155925273895264e-02 4.482748918235301971e-03 -3.009409904479980469e-01 -4.861753061413764954e-02 1.944236457347869873e-01 -5.975655466318130493e-02 4.431485533714294434e-01 2.897438704967498779e-01 -4.020886495709419250e-02 1.343168318271636963e-01 1.226188689470291138e-01 1.715205758810043335e-01 -1.909836679697036743e-01
4.343665787018835545e-04 -1.246286928653717041e-01 2.073462158441543579e-01 1.546566784381866455e-01 -1.093460470438003540e-01 3.318532183766365051e-02 -1.502198725938796997e-01 1.812399178743362427e-01 1.783929616212844849e-01 1.163062974810600281e-01 2.364684343338012695e-01 -1.505973190069198608e-01 4.087444543838500977e-01 6.417380273342132568e-02 -4.692843928933143616e-02 3.369399905204772949e-01 -8.808071166276931763e-02 2.062958776950836182e-01 1.741464883089065552e-01 -2.101095318794250488e-01 2.120891064405441284e-01 -5.654169991612434387e-02 -2.794920504093170166e-01 -4.009102657437324524e-02 1.070580556988716125e-01 -8.052040636539459229e-02 2.113749831914901733e-01 3.249766826629638672e-01 6.969355791807174683e-02 8.557701110839843750e-02 -6.454394757747650146e-02 3.071975894272327423e-02
-5.246127396821975708e-02 3.276044726371765137e-01 -4.394068196415901184e-02 1.760331839323043823e-01 -3.779971003532409668e-01 -1.409859396517276764e-02 -1.282523870468139648e-01 -5.692951753735542297e-02 2.894504368305206299e-01 1.133951693773269653e-01 5.748550966382026672e-02 -3.387509286403656006e-02 2.475912719964981079e-01 -7.771708071231842041e-02 1.657481342554092407e-01 4.731386303901672363e-01 9.137725830078125000e-02 2.246170938014984131e-01 -2.610892057418823242e-02 -2.554475516080856323e-02 -6.630529463291168213e-02 -6.204068288207054138e-02 -1.804279983043670654e-01 9.885338693857192993e-02 -3.043281286954879761e-02 2.560763061046600342e-01 -2.654097415506839752e-02 2.803891897201538086e-01 -4.897663369774818420e-02 -1.148876324295997620e-01 -2.485574595630168915e-02 -4.147778451442718506e-02
2.671599984169006348e-01 1.228330060839653015e-01 9.351031482219696045e-02 3.646034598350524902e-01 -4.624116718769073486e-01 1.467757523059844971e-01 -6.098903715610504150e-02 3.124410510063171387e-01 3.922640159726142883e-02 -1.691131442785263062e-01 -1.285707056522369385e-01 -1.451382339000701904e-01 7.885556668043136597e-03 4.398104920983314514e-02 -2.805021107196807861e-01 2.556718587875366211e-01 -7.154522091150283813e-02 1.270756721496582031e-01 5.544714629650115967e-02 -6.506050378084182739e-02 2.401124686002731323e-02 -1.609189957380294800e-01 -2.596967816352844238e-01 5.067371204495429993e-02 9.584088623523712158e-02 2.322305142879486084e-01 1.157604604959487915e-01 1.107868459075689316e-02 4.006524011492729187e-02 3.655292093753814697e-02 -6.321386247873306274e-02 -1.128650680184364319e-01
1.668255031108856201e-01 2.132761850953102112e-02 -1.636277884244918823e-01 2.239469438791275024e-01 -1.442004553973674774e-02 4.213995337486267090e-01 -1.723926365375518799e-01 2.609383165836334229e-01 -8.503166586160659790e-02 9.796380996704101562e-02 7.938752323389053345e-02 1.649310439825057983e-01 1.433216929435729980e-01 -1.027378365397453308e-01 -4.719724506139755249e-02 -4.345609620213508606e-02 -1.247776001691818237e-01 3.832870423793792725e-01 1.875252872705459595e-01 -3.703458607196807861e-01 -3.290231898427009583e-02 4.632054269313812256e-02 7.946281880140304565e-02 -7.117938250303268433e-02 8.608285337686538696e-02 -1.492815166711807251e-01 2.860479354858398438e-01 1.649309843778610229e-01 1.162779405713081360e-01 -5.610379949212074280e-02 -9.048020094633102417e-02 1.437547057867050171e-01
2.008809447288513184e-01 -1.155076771974563599e-01 -1.878469735383987427e-01 3.183852732181549072e-01 -2.958474457263946533e-01 -6.250026822090148926e-02 -4.281223937869071960e-02 -1.341585163027048111e-02 2.845633402466773987e-02 -4.459024593234062195e-02 2.165466360747814178e-02 -8.068078011274337769e-02 -1.047468557953834534e-01 -2.000110782682895660e-02 7.580438256263732910e-02 5.403783321380615234e-01 -1.001994386315345764e-01 3.895060718059539795e-01 1.183639392256736755e-01 -1.552998274564743042e-01 -7.584680616855621338e-02 -1.720123887062072754e-01 -1.755319982767105103e-01 1.966527849435806274e-01 -4.088328778743743896e-02 4.405566304922103882e-02 1.415320783853530884e-01 1.762134134769439697e-01 -7.124226540327072144e-02 -1.799791455268859863e-01 1.995387487113475800e-02 -5.670210812240839005e-03
2.090441584587097168e-01 1.921653151512145996e-01 3.655573129653930664e-01 8.105876296758651733e-02 -2.863823994994163513e-02 -9.343086928129196167e-02 -1.074807792901992798e-01 1.868436485528945923e-01 1.060907021164894104e-01 2.127776890993118286e-01 2.537147514522075653e-02 3.672371059656143188e-02 4.453087747097015381e-01 -1.765532195568084717e-01 -1.569975465536117554e-01 1.285904049873352051e-01 -1.281488686800003052e-01 2.350870221853256226e-01 1.390020549297332764e-01 -2.338785827159881592e-01 -1.615753956139087677e-02 3.803891828283667564e-03 -1.875155121088027954e-01 -1.578982621431350708e-01 8.222968876361846924e-02 8.489067852497100830e-02 1.033335477113723755e-01 3.201120793819427490e-01 1.300206780433654785e-01 8.194602280855178833e-02 -1.398858428001403809e-01 -1.326542347669601440e-01
-5.276645720005035400e-02 2.720265090465545654e-01 -2.136293649673461914e-01 2.820947468280792236e-01 -4.181131348013877869e-02 3.420020341873168945e-01 -1.458624154329299927e-01 4.599144682288169861e-02 3.568903505802154541e-01 7.014666497707366943e-02 2.660407721996307373e-01 -3.587527200579643250e-02 1.186871677637100220e-01 -1.556183993816375732e-01 2.848469465970993042e-02 4.856950938701629639e-01 -4.072434455156326294e-02 1.198125854134559631e-01 -1.911595836281776428e-02 -2.040308564901351929e-01 -9.156771004199981689e-02 -9.312857687473297119e-02 -1.375616937875747681e-01 1.808368116617202759e-01 1.043815836310386658e-01 1.309648752212524414e-01 -6.294310092926025391e-02 5.307188630104064941e-02 1.018322333693504333e-01 5.812890455126762390e-02 1.184053532779216766e-02 -3.349166363477706909e-02
5.750881880521774292e-02 1.538612693548202515e-02 2.534802258014678955e-02 1.081934105604887009e-02 7.805068790912628174e-02 4.918124061077833176e-03 -1.961571276187896729e-01 -6.740752607583999634e-02 8.779259771108627319e-02 -2.279176376760005951e-02 -8.842143416404724121e-02 -3.072772324085235596e-01 2.982903830707073212e-02 -6.058058142662048340e-02 -1.316653490066528320e-01 -1.383269876241683960e-01 -5.003133788704872131e-03 9.884357452392578125e-02 2.257788628339767456e-01 -1.061741560697555542e-01 5.279367789626121521e-03 -4.407075643539428711e-01 -6.663066148757934570e-02 3.574197590351104736e-01 1.159835532307624817e-01 3.402053415775299072e-01 2.661804258823394775e-01 8.539933711290359497e-02 1.753394156694412231e-01 -2.100353389978408813e-01 1.455148216336965561e-02 -3.378954529762268066e-01
2.126543223857879639e-01 5.564509332180023193e-02 1.812358349561691284e-01 1.351136416196823120e-01 1.299353688955307007e-01 3.079835139214992523e-02 -8.316414058208465576e-02 2.177561670541763306e-01 1.470275223255157471e-01 3.046396970748901367e-01 -8.223483711481094360e-02 -7.226236164569854736e-02 5.673473700881004333e-02 -2.475332319736480713e-01 4.178775846958160400e-02 -2.064195089042186737e-02 -2.098318040370941162e-01 2.466486245393753052e-01 2.803519666194915771e-01 -4.635022208094596863e-02 -8.667839318513870239e-02 -1.153406314551830292e-02 -1.607165187597274780e-01 2.715823948383331299e-01 1.153441369533538818e-01 -3.188074380159378052e-02 4.257276058197021484e-01 8.815801888704299927e-02 -9.143333137035369873e-02 -3.321039378643035889e-01 -3.814958408474922180e-02 -1.380388885736465454e-01
3.423452675342559814e-01 6.430039554834365845e-02 -1.208328455686569214e-01 2.424628846347332001e-02 -2.538063824176788330e-01 -1.329072415828704834e-01 -2.758470475673675537e-01 1.755770668387413025e-02 2.575266361236572266e-01 -4.765771701931953430e-02 -1.531127840280532837e-01 -1.940030977129936218e-02 2.248304486274719238e-01 -7.627501338720321655e-02 3.689260780811309814e-02 -1.279551535844802856e-01 6.848933547735214233e-02 2.146087288856506348e-01 1.913964189589023590e-02 -1.816449761390686035e-01 -1.335039883852005005e-01 -3.035734891891479492e-01 -2.822009623050689697e-01 -1.864085644483566284e-01 -2.069541811943054199e-01 -4.023184627294540405e-02 8.159649372100830078e-02 -2.583861947059631348e-01 8.269713073968887329e-02 -3.103164732456207275e-01 7.083217054605484009e-02 -6.313994526863098145e-02
1.081726923584938049e-01 -4.325200244784355164e-02 1.389853209257125854e-01 2.300268858671188354e-01 3.341526910662651062e-02 -1.536217052489519119e-02 -9.981219470500946045e-02 -1.079011484980583191e-01 2.833963036537170410e-01 7.289064582437276840e-03 -1.343881934881210327e-01 -7.881285250186920166e-02 4.601758718490600586e-02 1.961032301187515259e-01 7.196051627397537231e-02 5.231990814208984375e-01 1.033689603209495544e-01 1.698234230279922485e-01 2.060946524143218994e-01 -1.743146926164627075e-01 -4.747306555509567261e-02 -1.747187040746212006e-02 -4.736657813191413879e-02 -8.374098688364028931e-02 9.160167723894119263e-02 3.426578640937805176e-01 7.834590971469879150e-02 2.910993993282318115e-01 2.147535048425197601e-02 -9.226172417402267456e-02 3.253943324089050293e-01 1.066532656550407410e-01
4.597013816237449646e-02 3.386235535144805908e-01 -9.391395002603530884e-02 3.039198815822601318e-01 1.552677899599075317e-01 2.933473587036132812e-01 -2.956489622592926025e-01 1.001024693250656128e-01 -4.618838801980018616e-02 2.486754804849624634e-01 -1.087729260325431824e-01 -6.739960610866546631e-02 1.666263863444328308e-02 -1.790380775928497314e-01 -1.593547761440277100e-01 2.044501751661300659e-01 1.982720047235488892e-01 2.770305275917053223e-01 3.635564446449279785e-02 4.480019956827163696e-02 5.321170017123222351e-02 -2.226903587579727173e-01 -1.079277694225311279e-01 -1.896922290325164795e-01 1.414533704519271851e-01 -5.008124560117721558e-02 1.968637853860855103e-01 1.699695736169815063e-01 -1.678757965564727783e-01 -1.739751361310482025e-02 -5.631186813116073608e-02 -2.308947145938873291e-01
1.675700247287750244e-01 2.422674000263214111e-01 1.429094970226287842e-01 4.190998971462249756e-01 6.851253658533096313e-02 -8.257399499416351318e-02 -7.983565330505371094e-02 -1.604137122631072998e-01 8.800398558378219604e-02 1.922196149826049805e-01 -9.198977798223495483e-02 3.452418446540832520e-01 2.215573936700820923e-01 -2.207907736301422119e-01 -1.579305976629257202e-01 2.955243922770023346e-02 1.694553792476654053e-01 3.263717591762542725e-01 1.180295720696449280e-01 -2.272154241800308228e-01 -2.017540037631988525e-01 8.949462324380874634e-03 1.829660981893539429e-01 -1.008286029100418091e-01 -4.755602031946182251e-02 9.928244352340698242e-02 1.937638223171234131e-01 -5.132762342691421509e-02 3.195225447416305542e-02 -2.533006668090820312e-02 6.378221511840820312e-02 -1.851861029863357544e-01
1.854067668318748474e-02 1.146306097507476807e-01 -1.043558120727539062e-02 1.633481979370117188e-01 1.519383639097213745e-01 1.421431452035903931e-01 -8.753732591867446899e-02 -1.329695135354995728e-01 1.217007730156183243e-02 -1.498073190450668335e-01 5.956385284662246704e-02 7.022126764059066772e-02 4.629288613796234131e-01 4.615348950028419495e-02 1.618272811174392700e-01 9.958524256944656372e-02 3.102015852928161621e-01 1.646544039249420166e-01 4.506438225507736206e-02 -3.528777062892913818e-01 4.029503464698791504e-02 9.037204086780548096e-02 -1.071265432983636856e-02 1.136307343840599060e-01 -6.546899676322937012e-02 -9.051944315433502197e-02 2.502917349338531494e-01 1.096289902925491333e-01 3.822501003742218018e-01 -2.259815335273742676e-01 -5.832886695861816406e-02 -2.169021070003509521e-01
2.194033563137054443e-01 9.897827357053756714e-02 -4.339873790740966797e-02 1.217216849327087402e-01 -1.585442870855331421e-01 -3.030247427523136139e-02 -3.083332777023315430e-01 -1.303022205829620361e-01 1.893203854560852051e-01 6.181570515036582947e-02 2.309553027153015137e-01 3.040331602096557617e-01 -4.254974052309989929e-02 -1.108120009303092957e-01 -1.659930199384689331e-01 -2.109961360692977905e-01 2.261160165071487427e-01 1.641796976327896118e-01 1.983022540807723999e-01 -6.512212008237838745e-02 -8.242427557706832886e-02 7.103434205055236816e-02 -2.987142466008663177e-02 -1.386080235242843628e-01 1.052922755479812622e-01 3.034152090549468994e-01 2.843768596649169922e-01 -1.550725549459457397e-01 2.924867672845721245e-03 -1.115125119686126709e-01 6.773105263710021973e-02 -3.700972795486450195e-01
3.607487082481384277e-01 1.841458082199096680e-01 1.401655077934265137e-01 1.041986495256423950e-01 -4.038102030754089355e-01 4.375656247138977051e-01 1.494511216878890991e-01 1.083054691553115845e-01 2.418453544378280640e-01 1.042897924780845642e-01 -1.288385689258575439e-01 -9.079454094171524048e-02 5.168513581156730652e-02 -1.846749037504196167e-01 -5.755884572863578796e-03 1.551884263753890991e-01 2.773692011833190918e-01 6.658444553613662720e-02 -7.133243978023529053e-02 -2.977327108383178711e-01 -7.540671527385711670e-02 -1.780160516500473022e-01 1.180381402373313904e-01 7.528834044933319092e-02 -8.536969125270843506e-02 5.445707961916923523e-02 4.039281606674194336e-02 1.046326085925102234e-01 -4.397860169410705566e-02 5.294991284608840942e-02 4.191113635897636414e-02 1.866681687533855438e-02
1.133099123835563660e-01 2.186665385961532593e-01 1.665571928024291992e-01 3.501691222190856934e-01 8.530426770448684692e-02 7.950150966644287109e-02 -3.632452106103301048e-03 -4.864205047488212585e-02 1.048007793724536896e-02 1.922203414142131805e-02 -3.356163203716278076e-01 6.167668476700782776e-02 9.467738866806030273e-02 -1.846796721220016479e-01 -1.240411549806594849e-01 2.353725731372833252e-01 2.808424830436706543e-01 1.930553615093231201e-01 1.128804981708526611e-01 -2.670657038688659668e-01 3.080586493015289307e-01 -1.497266590595245361e-01 5.208506248891353607e-03 -8.397477120161056519e-02 -2.550333924591541290e-02 -6.982149183750152588e-02 3.063319325447082520e-01 -1.252776235342025757e-01 -2.667062282562255859e-01 -9.006214141845703125e-02 -1.398907452821731567e-01 -6.126157939434051514e-02
1.218636780977249146e-01 1.370309479534626007e-02 1.065618619322776794e-01 2.851742506027221680e-01 7.883252948522567749e-02 8.879777789115905762e-02 -3.128031790256500244e-01 -2.341684699058532715e-01 2.160502523183822632e-01 1.402325034141540527e-01 1.364679485559463501e-01 -1.239681690931320190e-01 2.326861023902893066e-01 2.971745431423187256e-01 9.869281202554702759e-02 6.910640001296997070e-02 -8.838426321744918823e-02 1.979067176580429077e-01 -1.789984703063964844e-01 -2.990953624248504639e-01 1.887680739164352417e-01 5.051037669181823730e-02 -2.220624834299087524e-01 5.260287225246429443e-02 -4.053429514169692993e-02 6.209229677915573120e-02 1.535951974801719189e-03 6.416907161474227905e-02 1.224181875586509705e-01 -3.957432508468627930e-01 -1.535601913928985596e-01 -6.823743134737014771e-02
8.396179229021072388e-02 -2.225352823734283447e-01 -1.283688191324472427e-02 2.458148449659347534e-01 -2.736475169658660889e-01 1.894984766840934753e-02 -3.311491757631301880e-02 1.254449188709259033e-01 -2.559435740113258362e-02 -5.464616045355796814e-02 -8.631344884634017944e-02 6.128353625535964966e-02 7.486476004123687744e-02 -5.054402723908424377e-02 1.474945098161697388e-01 2.836848795413970947e-01 2.132297605276107788e-01 2.569723725318908691e-01 1.128314360976219177e-01 -3.602134436368942261e-02 4.055125638842582703e-02 -2.920877002179622650e-02 -4.749325290322303772e-02 -1.406318694353103638e-01 2.643137872219085693e-01 3.303688168525695801e-01 2.162715941667556763e-01 3.981774449348449707e-01 1.888578832149505615e-01 -2.794255018234252930e-01 -6.346473097801208496e-02 1.156166717410087585e-01
2.450871914625167847e-01 9.168755263090133667e-02 -4.394107311964035034e-02 2.716315984725952148e-01 -4.547865390777587891e-01 4.545027017593383789e-02 -2.537716329097747803e-01 -4.760627448558807373e-02 1.458049118518829346e-01 -1.067559868097305298e-01 1.288918592035770416e-02 -3.129602968692779541e-02 -4.983776435256004333e-02 8.102342486381530762e-02 -1.163623705506324768e-01 1.837988942861557007e-01 7.451447658240795135e-03 3.177582323551177979e-01 8.138079196214675903e-02 -7.151831686496734619e-02 1.500213295221328735e-01 -2.942955791950225830e-01 -2.120902203023433685e-02 1.370426565408706665e-01 1.909983456134796143e-01 9.437615424394607544e-02 1.410971730947494507e-01 2.038265913724899292e-01 1.399972885847091675e-01 -1.523078680038452148e-01 3.147586286067962646e-01 -1.595562510192394257e-02
2.193578481674194336e-01 1.476933956146240234e-01 -2.417238652706146240e-01 3.995598852634429932e-01 1.050200778990983963e-02 -9.207997471094131470e-02 -4.097351431846618652e-02 3.246915042400360107e-01 2.617366611957550049e-01 2.718131244182586670e-01 1.207957118749618530e-01 1.107107028365135193e-01 -3.719693422317504883e-02 5.495533719658851624e-02 -9.072278439998626709e-02 1.549738794565200806e-01 2.059254646301269531e-01 2.707047760486602783e-01 7.239113911055028439e-04 -9.495969116687774658e-02 2.122267484664916992e-01 1.463292688131332397e-01 8.143295347690582275e-02 6.885535269975662231e-02 1.334594935178756714e-01 1.091871261596679688e-01 1.554772853851318359e-01 3.288885653018951416e-01 2.352962456643581390e-02 -1.245897859334945679e-01 9.372508153319358826e-03 -9.819512814283370972e-02
1.595721542835235596e-01 1.303677260875701904e-01 7.769052684307098389e-02 4.109392464160919189e-01 -8.033148944377899170e-02 1.060413122177124023e-01 3.880136087536811829e-02 -1.174702942371368408e-01 -4.380083084106445312e-02 3.024548590183258057e-01 -5.522621423006057739e-02 1.571410000324249268e-01 2.699712812900543213e-01 1.878280788660049438e-01 6.805785745382308960e-02 1.488311439752578735e-01 -2.714546918869018555e-01 2.594620287418365479e-01 1.848148554563522339e-01 1.119703240692615509e-02 -2.047530747950077057e-02 2.679575420916080475e-02 -1.396035999059677124e-01 1.953720748424530029e-01 -6.737688183784484863e-02 3.592195212841033936e-01 6.160406023263931274e-02 1.158926263451576233e-01 -1.934323757886886597e-01 -2.519906163215637207e-01 -3.942466154694557190e-02 7.863273471593856812e-02
4.397158920764923096e-01 2.200550436973571777e-01 9.596878290176391602e-02 3.130649626255035400e-01 1.483884602785110474e-01 6.106788292527198792e-02 -5.056542344391345978e-03 -1.327536106109619141e-01 -2.707644831389188766e-03 1.214400455355644226e-01 6.424818187952041626e-02 2.419116050004959106e-01 3.077491223812103271e-01 -1.147794071584939957e-02 1.924709603190422058e-02 -5.384653806686401367e-02 1.238709092140197754e-01 4.524282813072204590e-01 -3.022557124495506287e-02 -2.324783205986022949e-01 -1.615397334098815918e-01 -1.685326248407363892e-01 3.824552893638610840e-02 -1.316231638193130493e-01 -8.350875228643417358e-02 1.648828536272048950e-01 6.459008902311325073e-02 -1.488955020904541016e-01 1.034531816840171814e-01 5.675061047077178955e-02 4.139796271920204163e-02 -8.759963512420654297e-02
2.198530882596969604e-01 7.312032580375671387e-02 3.001122176647186279e-01 1.743747740983963013e-01 -1.929962784051895142e-01 1.733915805816650391e-01 1.298281252384185791e-01 2.299580955877900124e-03 1.343658119440078735e-01 -2.985143847763538361e-02 -5.991371348500251770e-02 -1.186217442154884338e-01 -4.310411959886550903e-02 1.605030447244644165e-01 -3.128485679626464844e-01 3.292942941188812256e-01 -1.257974468171596527e-02 3.003548681735992432e-01 2.517401278018951416e-01 -3.786075487732887268e-02 -1.659396290779113770e-02 -3.585085868835449219e-01 1.063189208507537842e-01 4.991519823670387268e-02 3.268280997872352600e-02 1.456749141216278076e-01 2.963752448558807373e-01 1.379017084836959839e-01 -6.936725974082946777e-02 1.202689111232757568e-01 8.856823295354843140e-02 -1.307477355003356934e-01
6.529994308948516846e-02 2.228703200817108154e-01 8.872617036104202271e-02 2.407011687755584717e-01 -3.975100517272949219e-01 1.147853881120681763e-01 -3.168095648288726807e-01 -4.783971607685089111e-02 8.605948835611343384e-02 -1.818142235279083252e-01 -6.994447112083435059e-02 -9.167764335870742798e-02 1.761522144079208374e-01 -3.962968662381172180e-02 3.715013712644577026e-02 2.593249976634979248e-01 -7.352770119905471802e-02 2.316902726888656616e-01 2.653493881225585938e-01 -1.676487624645233154e-01 -7.420428097248077393e-03 -3.434288799762725830e-01 4.985157772898674011e-02 1.347928047180175781e-01 5.833561345934867859e-02 -5.294274166226387024e-02 2.858727574348449707e-01 5.744313076138496399e-02 7.360976189374923706e-02 1.315725501626729965e-02 2.350808680057525635e-01 5.549615994095802307e-02
1.987501829862594604e-01 -2.753276824951171875e-01 -6.889372318983078003e-02 3.178447782993316650e-01 -1.793819367885589600e-01 -9.247338771820068359e-02 1.267009824514389038e-01 2.082340884953737259e-03 -1.333039551973342896e-01 2.020445615053176880e-01 -1.241216063499450684e-01 3.287101536989212036e-02 4.085601866245269775e-01 -2.135241180658340454e-01 1.185213401913642883e-01 -6.208782270550727844e-02 4.328788071870803833e-02 4.012259840965270996e-01 -1.008031517267227173e-01 -2.400902807712554932e-01 4.015753418207168579e-02 -1.828086972236633301e-01 9.204190969467163086e-02 1.296576261520385742e-01 8.869725465774536133e-02 9.580112993717193604e-02 -4.311251267790794373e-02 1.350937932729721069e-01 -6.100983545184135437e-02 -2.713956534862518311e-01 -1.000408083200454712e-01 3.353557363152503967e-02
-1.015032008290290833e-01 -2.907542325556278229e-02 -8.496204763650894165e-02 4.307076036930084229e-01 -1.783251464366912842e-01 1.202568188309669495e-01 9.828034788370132446e-02 -7.287799566984176636e-02 2.363219410181045532e-01 1.667508631944656372e-01 -4.821762442588806152e-02 1.825080066919326782e-01 1.349571794271469116e-01 1.072683110833168030e-01 -1.747795343399047852e-01 -6.502594798803329468e-03 4.221256375312805176e-01 -2.412473969161510468e-02 2.180548459291458130e-01 -1.775936037302017212e-01 -2.021266967058181763e-01 1.358930319547653198e-01 9.865947812795639038e-02 5.354859307408332825e-02 -1.098210066556930542e-01 2.906094491481781006e-01 1.681099236011505127e-01 1.030665487051010132e-01 1.112092658877372742e-01 -2.661848664283752441e-01 7.079043239355087280e-02 -4.336086660623550415e-02
1.117894724011421204e-01 1.792003065347671509e-01 -9.367622435092926025e-02 1.441886574029922485e-01 2.457922697067260742e-02 1.868036538362503052e-01 -1.912043690681457520e-01 2.106122523546218872e-01 1.766197234392166138e-01 -9.438218548893928528e-03 1.858159899711608887e-01 -7.971399277448654175e-02 3.588215410709381104e-01 4.975584521889686584e-02 1.660156399011611938e-01 2.605285346508026123e-01 -5.291860550642013550e-02 2.923716008663177490e-01 4.628464207053184509e-02 -1.236546710133552551e-01 3.235883265733718872e-02 1.555139273405075073e-01 -2.328237146139144897e-01 8.534637093544006348e-02 2.338622659444808960e-01 -1.463035941123962402e-01 2.155646681785583496e-01 1.786573082208633423e-01 -1.876965016126632690e-01 -3.431315422058105469e-01 9.621119499206542969e-02 -3.784741088747978210e-02
3.424109220504760742e-01 -1.533410996198654175e-01 1.445911377668380737e-01 3.093286454677581787e-01 -6.153672933578491211e-02 9.691359475255012512e-03 -2.293078303337097168e-01 -1.859652549028396606e-01 3.024474978446960449e-01 2.629139125347137451e-01 -8.948110044002532959e-02 1.078870818018913269e-01 2.735249698162078857e-01 2.153934985399246216e-01 3.096542656421661377e-01 -8.210635930299758911e-02 -3.497062996029853821e-02 8.919326215982437134e-02 -2.361428178846836090e-02 -3.355824947357177734e-01 -5.729600787162780762e-02 4.913637787103652954e-02 -9.827865660190582275e-02 1.934341490268707275e-01 8.771965652704238892e-02 -1.109642758965492249e-01 4.008680954575538635e-02 -4.409832879900932312e-02 -4.851742833852767944e-02 -1.318138539791107178e-01 -4.082818701863288879e-02 -1.656586825847625732e-01
2.660399079322814941e-01 1.212959364056587219e-01 2.850133478641510010e-01 1.322882175445556641e-01 5.849218741059303284e-02 3.640943765640258789e-01 -3.091582953929901123e-01 -2.281478047370910645e-01 1.216877698898315430e-01 -6.163551285862922668e-02 -4.173763468861579895e-02 2.027738541364669800e-01 2.294557690620422363e-01 -6.861712783575057983e-02 9.826428443193435669e-02 2.212585322558879852e-02 2.638974599540233612e-02 1.089876890182495117e-01 -1.084951981902122498e-01 -1.169733777642250061e-01 1.464249491691589355e-01 -1.177970692515373230e-01 -1.063610315322875977e-01 1.935345083475112915e-01 -8.599232882261276245e-02 1.056008115410804749e-01 3.206667900085449219e-01 -3.075549304485321045e-01 -6.026852875947952271e-03 -4.297441244125366211e-02 -1.842738389968872070e-01 -1.710977703332901001e-01
3.379735648632049561e-01 2.795518636703491211e-01 2.182527482509613037e-01 2.673148810863494873e-01 -6.035306304693222046e-02 2.220084425061941147e-03 -9.164734929800033569e-02 -2.505650520324707031e-01 2.606465518474578857e-01 -3.189688548445701599e-02 -1.583889126777648926e-01 -1.034516841173171997e-01 1.912666261196136475e-01 2.646349370479583740e-01 6.333743035793304443e-02 -1.824387311935424805e-01 -6.325975805521011353e-02 3.003482520580291748e-01 2.809279263019561768e-01 -9.022671729326248169e-02 -8.088616654276847839e-03 -1.490641981363296509e-01 -2.363374680280685425e-01 -1.047876477241516113e-01 -1.356720626354217529e-01 1.553940773010253906e-02 5.446105077862739563e-02 5.807997658848762512e-02 -1.202471032738685608e-01 -1.339539736509323120e-01 1.613563299179077148e-01 -1.059717983007431030e-01
4.094746708869934082e-02 9.005735814571380615e-02 -3.557372093200683594e-02 2.608779370784759521e-01 -3.346039354801177979e-02 7.499047368764877319e-02 7.041185349225997925e-02 -2.619605064392089844e-01 -1.084158048033714294e-01 1.847526580095291138e-01 -1.466825008392333984e-01 4.091373831033706665e-02 5.911415070295333862e-02 8.923050761222839355e-02 -1.017335206270217896e-01 3.790385723114013672e-01 1.035625860095024109e-02 2.323134392499923706e-01 -1.958031505346298218e-01 -2.695031166076660156e-01 -3.006568849086761475e-01 -1.460758447647094727e-01 -2.930932939052581787e-01 -1.087142378091812134e-01 -1.377429068088531494e-01 2.726334035396575928e-01 1.445018202066421509e-01 -6.317324936389923096e-02 4.414387792348861694e-02 -2.625434696674346924e-01 2.724981494247913361e-02 -2.042432427406311035e-01
3.397609889507293701e-01 2.323705255985260010e-01 9.340126067399978638e-02 2.961021959781646729e-01 -2.527764439582824707e-01 3.132748305797576904e-01 7.768732309341430664e-02 1.719248741865158081e-01 1.919824033975601196e-01 -9.216913580894470215e-02 5.662042647600173950e-02 -8.218161016702651978e-02 -1.419622153043746948e-01 -5.866999551653862000e-02 6.919685006141662598e-02 2.263027727603912354e-01 4.589430987834930420e-02 1.007290333509445190e-01 -7.160302996635437012e-02 -8.789360523223876953e-02 -7.486779242753982544e-02 -2.382836043834686279e-01 -5.163187906146049500e-02 3.749299347400665283e-01 -1.265779286623001099e-01 1.697638034820556641e-01 8.162108063697814941e-02 -3.339713066816329956e-02 -1.392807066440582275e-01 -2.526397407054901123e-01 -1.265878379344940186e-01 -1.379487961530685425e-01
1.253425031900405884e-01 1.936706155538558960e-01 -2.335984259843826294e-02 2.915879152715206146e-02 -4.079420119524002075e-02 3.405129909515380859e-02 -1.620933562517166138e-01 -2.111804112792015076e-02 1.430685967206954956e-01 1.559179574251174927e-01 -3.971320688724517822e-01 2.027549296617507935e-01 -1.672189310193061829e-02 1.155976355075836182e-01 8.373207598924636841e-02 3.627039492130279541e-01 -8.634136617183685303e-02 1.727792173624038696e-01 -1.936117559671401978e-02 -3.443577289581298828e-01 -2.267892658710479736e-01 -5.209092795848846436e-02 -9.811771661043167114e-02 1.601141095161437988e-01 -3.905718401074409485e-02 3.410721942782402039e-02 2.090029865503311157e-01 3.236687481403350830e-01 4.505956172943115234e-02 -8.939436823129653931e-02 -9.025657176971435547e-02 -3.241227269172668457e-01
2.136625051498413086e-01 7.240292429924011230e-02 2.410685569047927856e-01 2.464855760335922241e-01 4.924470931291580200e-02 1.316535174846649170e-01 -1.220107600092887878e-01 3.208357840776443481e-02 1.060020700097084045e-01 1.176784113049507141e-01 1.850907653570175171e-01 1.452416330575942993e-01 1.821198165416717529e-01 -2.715228497982025146e-01 1.386775076389312744e-01 1.933054924011230469e-01 -1.865700930356979370e-01 3.404171764850616455e-01 -8.544448018074035645e-02 -1.964891701936721802e-01 -1.829070895910263062e-01 -2.467150688171386719e-01 -1.054024174809455872e-01 -1.290484797209501266e-02 2.758926153182983398e-01 -1.177474707365036011e-01 2.096753567457199097e-01 8.796543627977371216e-02 -1.898888200521469116e-01 -5.860126391053199768e-02 -1.359357237815856934e-01 -2.208627164363861084e-01
2.197797782719135284e-02 -1.574809700250625610e-01 3.246229514479637146e-02 2.044049948453903198e-01 -3.366774618625640869e-01 4.683706164360046387e-02 -1.595914959907531738e-01 -4.958667978644371033e-02 2.149237394332885742e-01 2.596278302371501923e-02 -7.144088298082351685e-02 7.242172211408615112e-02 2.090640068054199219e-01 -2.734606526792049408e-02 -1.316639780998229980e-01 1.763269901275634766e-01 2.256381511688232422e-01 7.863217592239379883e-02 1.196216195821762085e-01 1.066609099507331848e-01 3.096288144588470459e-01 -3.420782685279846191e-01 1.942678540945053101e-02 -3.169252574443817139e-01 2.615234814584255219e-02 1.110278517007827759e-01 1.875303536653518677e-01 2.605561912059783936e-01 -7.618577778339385986e-02 -1.518515497446060181e-01 1.154396533966064453e-01 -2.890758812427520752e-01
1.361663639545440674e-01 -8.115055412054061890e-02 -8.731646835803985596e-02 1.360499858856201172e-01 -3.266565501689910889e-01 1.516895294189453125e-01 -3.975148499011993408e-02 2.789881229400634766e-01 2.135467231273651123e-01 1.007771417498588562e-01 5.309654772281646729e-02 2.251130342483520508e-01 1.983380168676376343e-01 -3.411483392119407654e-02 -4.851547256112098694e-02 2.414344251155853271e-02 4.297701120376586914e-01 -1.547406911849975586e-01 2.221366763114929199e-01 -7.012238353490829468e-02 1.163313388824462891e-01 -4.734042286872863770e-02 -2.468515932559967041e-01 -9.785749949514865875e-03 1.314681861549615860e-02 3.379610180854797363e-01 2.004460841417312622e-01 1.282648649066686630e-02 2.248910665512084961e-01 -2.014742195606231689e-01 -2.962135709822177887e-02 2.062661014497280121e-02
2.155474275350570679e-01 -2.430828101933002472e-02 2.745735272765159607e-02 1.213760897517204285e-01 -1.734109967947006226e-01 -1.720132306218147278e-02 6.580112501978874207e-03 -2.101700454950332642e-01 3.587459623813629150e-01 3.750249147415161133e-01 -8.576817810535430908e-02 1.233140304684638977e-01 -4.892069846391677856e-02 -6.653528544120490551e-04 1.738707572221755981e-01 -8.891709893941879272e-02 1.242233142256736755e-01 1.215682849287986755e-01 1.231372654438018799e-01 -4.993806034326553345e-02 -1.384978145360946655e-01 -1.308722048997879028e-01 -2.322928309440612793e-01 -1.095542982220649719e-01 -3.591365814208984375e-01 1.486247926950454712e-01 2.238677591085433960e-01 2.684238553047180176e-01 5.614599585533142090e-02 -3.850657120347023010e-02 -2.660286128520965576e-01 1.779424697160720825e-01
1.543132960796356201e-01 -3.796310722827911377e-02 1.147348061203956604e-01 1.603640168905258179e-01 -4.752375185489654541e-02 4.424458444118499756e-01 -9.391012042760848999e-02 2.108099907636642456e-01 1.584826409816741943e-01 9.083579480648040771e-02 -1.243850099854171276e-03 -1.421139538288116455e-01 7.344426959753036499e-02 1.699414700269699097e-01 -3.374023735523223877e-02 3.527577966451644897e-02 1.434987038373947144e-01 1.558148711919784546e-01 5.929518491029739380e-02 1.873695664107799530e-02 1.152184009552001953e-01 -1.747108250856399536e-01 -1.441361289471387863e-02 3.167195022106170654e-01 1.225373670458793640e-01 2.932976186275482178e-01 2.221147716045379639e-01 -1.073089838027954102e-01 3.299852907657623291e-01 -2.499844282865524292e-01 -1.815087795257568359e-01 -1.873334348201751709e-01
5.701071396470069885e-02 1.912790387868881226e-01 1.198253035545349121e-01 1.017478257417678833e-01 1.008466854691505432e-01 2.195714116096496582e-01 -1.668296158313751221e-01 -5.315336957573890686e-02 1.908497810363769531e-01 -7.502996921539306641e-02 2.739244699478149414e-02 1.578494906425476074e-01 1.870487928390502930e-01 9.437061846256256104e-02 1.878946423530578613e-01 4.117793589830398560e-02 3.855067193508148193e-01 1.348012685775756836e-01 5.463073402643203735e-02 -6.966852582991123199e-03 -1.731316745281219482e-01 -3.246977627277374268e-01 -1.191345378756523132e-01 1.118395775556564331e-01 1.496257334947586060e-01 2.686798274517059326e-01 3.715203106403350830e-01 -1.606175005435943604e-01 2.194469720125198364e-01 -7.007078826427459717e-02 -7.970700412988662720e-02 -2.192099988460540771e-01
1.444854140281677246e-01 1.629639565944671631e-01 1.424604356288909912e-01 2.910616099834442139e-01 -1.319600045680999756e-01 2.256153523921966553e-01 -9.829372167587280273e-02 4.158770665526390076e-02 1.649452298879623413e-01 2.397504150867462158e-01 -6.621032953262329102e-02 5.642471835017204285e-02 2.019533067941665649e-01 -9.853278845548629761e-02 -1.731798648834228516e-01 2.674541175365447998e-01 1.556660532951354980e-01 1.610202342271804810e-01 2.111561447381973267e-01 -2.217881232500076294e-01 -1.438456326723098755e-01 -2.335426062345504761e-01 -2.692252956330776215e-02 -1.017200127243995667e-01 -5.831925570964813232e-02 -1.736316680908203125e-01 -5.599382519721984863e-02 3.805838823318481445e-01 -3.224805593490600586e-01 -2.052397280931472778e-02 -7.251516729593276978e-02 -4.617813229560852051e-02
2.240566760301589966e-01 -4.280991107225418091e-02 5.230567231774330139e-02 2.965961694717407227e-01 1.377460509538650513e-01 -1.780850253999233246e-02 2.077624350786209106e-01 -2.778375744819641113e-01 2.320625334978103638e-01 -2.920735999941825867e-02 -2.400787733495235443e-02 -3.195779025554656982e-01 9.055344760417938232e-02 3.850860893726348877e-02 -1.842387169599533081e-01 3.426554799079895020e-01 7.194093614816665649e-02 3.339531123638153076e-01 6.455699354410171509e-02 -2.945251204073429108e-02 -1.545724123716354370e-01 -1.065781041979789734e-01 -1.430245637893676758e-01 1.017162278294563293e-01 1.194613948464393616e-01 -1.320803612470626831e-01 2.596953511238098145e-01 2.023754715919494629e-01 -6.838624924421310425e-02 -2.365479618310928345e-01 -8.716680854558944702e-02 -5.501283705234527588e-02
2.889351248741149902e-01 -1.913278549909591675e-02 4.813857842236757278e-03 4.301427900791168213e-01 3.450081869959831238e-02 -1.474646329879760742e-01 -1.570942699909210205e-01 5.868741497397422791e-02 -2.959095872938632965e-02 3.178678825497627258e-02 -7.885411381721496582e-02 3.836001083254814148e-02 1.807560622692108154e-01 -9.951721131801605225e-02 -2.869934737682342529e-01 3.847966492176055908e-01 -1.332832276821136475e-01 4.015094339847564697e-01 4.335962608456611633e-02 3.721639886498451233e-02 -1.909662932157516479e-01 -2.255179360508918762e-02 -1.295791119337081909e-01 -1.726816892623901367e-01 5.019148811697959900e-02 -1.617308147251605988e-02 2.005225978791713715e-02 -1.242947876453399658e-01 1.651164144277572632e-01 -2.861799299716949463e-01 1.464867033064365387e-02 -6.020921468734741211e-02
3.865557312965393066e-01 -1.593349725008010864e-01 -1.134601980447769165e-01 2.922870814800262451e-01 -1.254578679800033569e-01 -1.162487939000129700e-01 -6.799516733735799789e-03 3.352639451622962952e-02 -3.700292110443115234e-02 1.442702561616897583e-01 -1.049863547086715698e-01 1.469115167856216431e-01 1.232860907912254333e-01 -2.408277541399002075e-01 2.524176537990570068e-01 1.843342781066894531e-01 1.784519478678703308e-02 2.237209230661392212e-01 7.077371329069137573e-02 -7.694076746702194214e-02 9.778713434934616089e-02 -2.186301201581954956e-01 -3.473157584667205811e-01 2.460527792572975159e-02 -4.565525427460670471e-02 2.216305211186408997e-02 2.438938915729522705e-01 -3.323046565055847168e-01 1.813828498125076294e-01 -7.699754834175109863e-02 -1.397873908281326294e-01 -5.516974255442619324e-03
2.450948655605316162e-01 -2.124278396368026733e-01 -4.673756193369626999e-03 2.612441480159759521e-01 -4.708667285740375519e-03 5.210616812109947205e-02 -4.951693862676620483e-02 7.348485291004180908e-03 1.016273275017738342e-01 -1.324070990085601807e-01 -3.302109986543655396e-02 1.699316203594207764e-01 1.376614570617675781e-01 4.748722538352012634e-02 2.155278176069259644e-01 1.394560039043426514e-01 4.750144854187965393e-02 3.419591188430786133e-01 3.868730664253234863e-01 -1.842282861471176147e-01 2.947367727756500244e-01 6.677458435297012329e-02 -4.383994638919830322e-01 -2.032230794429779053e-01 7.274945825338363647e-02 6.113049760460853577e-02 -4.319250583648681641e-03 6.125010550022125244e-02 1.228290796279907227e-01 -9.872560948133468628e-02 5.067969113588333130e-02 -9.235359728336334229e-02
1.381562054157257080e-01 1.886553913354873657e-01 -1.672760397195816040e-02 1.172338649630546570e-01 -1.002883091568946838e-01 4.413822889328002930e-01 1.418671160936355591e-01 1.769477277994155884e-01 4.965496063232421875e-02 1.995948553085327148e-01 -1.811053901910781860e-01 6.911160051822662354e-02 7.933694124221801758e-02 -1.072272732853889465e-01 1.205241531133651733e-01 1.706403493881225586e-01 -6.651166826486587524e-02 2.222215086221694946e-01 -1.735209859907627106e-02 -1.956517100334167480e-01 6.692145019769668579e-02 3.645349293947219849e-02 1.068222895264625549e-02 2.643925324082374573e-02 8.810292184352874756e-02 1.832046508789062500e-01 3.908911943435668945e-01 1.843678206205368042e-01 3.954476863145828247e-02 -2.509282529354095459e-01 -3.089967183768749237e-02 3.755869865417480469e-01
5.235914885997772217e-02 1.498891413211822510e-01 -2.355499714612960815e-01 3.147694468498229980e-01 -1.553787291049957275e-01 -3.519774973392486572e-02 3.398056700825691223e-02 -4.170623049139976501e-02 6.770685315132141113e-02 3.364658951759338379e-01 -1.342159956693649292e-01 3.184770047664642334e-01 1.563796401023864746e-01 -1.472314000129699707e-01 -8.487156033515930176e-02 1.369455903768539429e-01 3.746241033077239990e-01 3.703855350613594055e-02 1.721172183752059937e-01 -2.948206663131713867e-01 5.578932818025350571e-03 1.707163602113723755e-01 -5.078169330954551697e-02 -9.361340850591659546e-02 -2.071025818586349487e-01 -4.300856962800025940e-03 1.404051929712295532e-01 6.043052300810813904e-02 -1.189548373222351074e-01 -2.546126544475555420e-01 -1.859683990478515625e-01 -6.336379796266555786e-02
2.685870826244354248e-01 2.225595563650131226e-01 2.078560292720794678e-01 3.114247918128967285e-01 1.685312986373901367e-01 1.313628554344177246e-01 -5.358047783374786377e-03 7.362004369497299194e-02 9.456752240657806396e-02 2.371833026409149170e-01 -2.711974829435348511e-02 -1.408242583274841309e-01 1.636309474706649780e-01 -1.317426860332489014e-01 -7.443697750568389893e-02 -9.993392974138259888e-02 -3.216695189476013184e-01 3.492870032787322998e-01 5.495412275195121765e-02 -1.768759340047836304e-01 1.031739711761474609e-01 -4.595049098134040833e-02 -3.279569745063781738e-01 4.887502267956733704e-02 -7.984359562397003174e-02 -6.829240173101425171e-02 1.011102870106697083e-01 1.576159298419952393e-01 2.702173590660095215e-02 -2.724686264991760254e-01 -1.059685125946998596e-01 -1.637810170650482178e-01
1.872189640998840332e-01 -1.407745778560638428e-01 1.150809526443481445e-01 2.322358787059783936e-01 -2.968278154730796814e-02 -1.285438612103462219e-02 -5.598857998847961426e-02 -1.893604248762130737e-01 1.157803758978843689e-01 1.789224520325660706e-02 1.361663341522216797e-01 -1.172976121306419373e-01 -6.758179515600204468e-02 -4.631941765546798706e-02 -2.976045757532119751e-02 2.741897106170654297e-01 2.222152203321456909e-01 3.005808889865875244e-01 -2.817593514919281006e-01 -3.283697068691253662e-01 -2.126633226871490479e-01 -9.215878695249557495e-02 -3.795589208602905273e-01 -1.610519886016845703e-01 6.502434611320495605e-02 6.690152455121278763e-03 2.216944545507431030e-01 -1.815141588449478149e-01 -1.824546456336975098e-01 -1.569787710905075073e-01 -6.582032144069671631e-02 -9.906613826751708984e-02
2.900904417037963867e-01 2.904355823993682861e-01 2.031662613153457642e-01 3.950908780097961426e-01 -1.057662293314933777e-01 1.664904057979583740e-01 3.077946044504642487e-02 -1.416192352771759033e-01 2.267763204872608185e-02 2.073527872562408447e-01 1.434050053358078003e-01 1.055621430277824402e-01 1.710012853145599365e-01 -5.720068886876106262e-02 -2.146917134523391724e-01 -1.662656366825103760e-01 3.880190104246139526e-02 2.225112468004226685e-01 -3.938356414437294006e-02 -1.019480600953102112e-01 -1.723769903182983398e-01 3.704470023512840271e-02 2.797247609123587608e-03 4.221185296773910522e-02 -3.886155411601066589e-02 3.618037402629852295e-01 1.824843138456344604e-01 8.649121969938278198e-02 6.152727454900741577e-02 -3.637090697884559631e-02 -2.072219969704747200e-03 3.443854153156280518e-01
4.247771203517913818e-02 -1.769405752420425415e-01 -5.472825095057487488e-02 1.757850646972656250e-01 -1.851014047861099243e-02 2.534816861152648926e-01 -4.189541637897491455e-01 1.301918327808380127e-01 3.096288302913308144e-03 1.037855371832847595e-01 -3.492915537208318710e-03 2.623713389039039612e-02 3.834952712059020996e-01 1.152587458491325378e-01 -1.286534219980239868e-02 -9.943088144063949585e-02 3.895077407360076904e-01 1.915008723735809326e-01 3.165127933025360107e-01 6.544874608516693115e-02 1.497188806533813477e-01 -7.647041231393814087e-02 -1.817120015621185303e-01 2.331595122814178467e-01 5.902349948883056641e-02 1.206082478165626526e-01 1.631406992673873901e-01 -1.198929734528064728e-02 6.078011170029640198e-02 -8.637063950300216675e-02 -1.545084640383720398e-02 -1.713382750749588013e-01
1.040003970265388489e-01 -5.386889912188053131e-03 3.514867722988128662e-01 2.345403134822845459e-01 -1.581919491291046143e-01 -1.283348053693771362e-01 -2.852240763604640961e-02 3.398101544007658958e-03 -1.010300666093826294e-01 1.374003291130065918e-01 -1.098332330584526062e-01 -1.063525080680847168e-01 4.656148701906204224e-02 -2.623994946479797363e-01 3.154253661632537842e-01 1.536353677511215210e-01 3.050980865955352783e-01 1.203832551836967468e-01 2.067830264568328857e-01 -1.861671358346939087e-01 -2.401123940944671631e-01 -1.256341040134429932e-01 -2.401946336030960083e-01 8.609656989574432373e-02 -7.388317584991455078e-02 1.762739270925521851e-01 2.032271176576614380e-01 -2.706886641681194305e-02 2.003454566001892090e-01 -4.140724986791610718e-02 2.328882813453674316e-01 1.533336490392684937e-01
3.138599097728729248e-01 -2.108162045478820801e-01 1.615503132343292236e-01 1.614322662353515625e-01 -1.581724733114242554e-01 4.341368749737739563e-02 -1.863498687744140625e-01 -2.602188289165496826e-01 7.846607267856597900e-02 6.852184236049652100e-02 1.039653122425079346e-01 1.223019585013389587e-01 5.453183129429817200e-02 -1.953454017639160156e-01 1.924007236957550049e-01 1.256852596998214722e-01 4.335449337959289551e-01 2.494123429059982300e-01 -3.437151908874511719e-01 -9.199956804513931274e-02 1.721518188714981079e-01 -7.599933445453643799e-02 -1.260515451431274414e-01 -5.161456763744354248e-02 -2.566239424049854279e-02 7.346910238265991211e-02 1.581989526748657227e-01 -5.292129516601562500e-02 1.291843950748443604e-01 -1.322907060384750366e-01 1.589416116476058960e-01 -1.445900499820709229e-01
2.956951260566711426e-01 1.497742533683776855e-01 2.269143313169479370e-01 2.631474137306213379e-01 -1.936129927635192871e-01 -1.761892288923263550e-01 6.984204798936843872e-02 9.272028505802154541e-02 9.612407535314559937e-03 -2.691116929054260254e-01 -4.448197316378355026e-03 8.312492817640304565e-02 1.574448794126510620e-01 -2.584579885005950928e-01 -4.508254304528236389e-02 2.346642017364501953e-01 3.382714390754699707e-01 4.299045074731111526e-03 1.555677056312561035e-01 -3.347318768501281738e-01 -5.906192958354949951e-02 -3.806359693408012390e-02 9.582333266735076904e-02 -5.639452114701271057e-02 6.545591354370117188e-02 5.150975286960601807e-02 4.141416549682617188e-01 7.542826235294342041e-02 1.430720742791891098e-02 4.013827443122863770e-02 -2.588153816759586334e-02 -6.812636554241180420e-02
3.283219933509826660e-01 1.420772969722747803e-01 9.429778903722763062e-02 2.334404289722442627e-01 -2.519051134586334229e-01 7.068347651511430740e-03 -8.957082778215408325e-02 1.320126093924045563e-02 5.227827280759811401e-02 -9.309371560811996460e-02 -1.564661413431167603e-02 -1.180211901664733887e-01 4.018830955028533936e-01 1.229554414749145508e-02 3.282907977700233459e-02 2.862135767936706543e-01 1.455594897270202637e-01 1.004258915781974792e-01 -5.053619667887687683e-02 -1.075750291347503662e-01 7.381764054298400879e-02 -2.312912940979003906e-01 -4.537911713123321533e-01 2.818004190921783447e-01 1.364699155092239380e-01 1.830489635467529297e-01 -1.824381947517395020e-02 -2.532300725579261780e-02 4.157458618283271790e-02 1.055546328425407410e-01 4.129626229405403137e-02 9.662414342164993286e-02
1.556882709264755249e-01 7.791723124682903290e-03 2.014718204736709595e-02 2.452229410409927368e-01 5.148525536060333252e-02 -4.417897202074527740e-03 -5.696934531442821026e-04 1.831882745027542114e-01 -4.408986493945121765e-02 1.020019054412841797e-01 1.983461678028106689e-01 -4.776366800069808960e-02 1.820470541715621948e-01 7.561036944389343262e-02 1.411939263343811035e-01 2.533339858055114746e-01 7.077523320913314819e-02 3.989180624485015869e-01 6.899205595254898071e-02 -3.728201687335968018e-01 -6.174069270491600037e-02 1.200734972953796387e-01 -1.669941544532775879e-01 -3.904781639575958252e-01 2.193682081997394562e-02 7.046397030353546143e-02 3.989281058311462402e-01 3.587215393781661987e-02 -6.489241495728492737e-03 -1.606409847736358643e-01 2.027965523302555084e-02 5.800009146332740784e-02
1.894764900207519531e-01 6.468710303306579590e-02 1.428997814655303955e-01 2.870396375656127930e-01 9.484741091728210449e-02 1.451205089688301086e-02 -4.480361565947532654e-02 1.183503940701484680e-01 1.338564511388540268e-02 6.587156653404235840e-02 2.018167525529861450e-01 5.894759669899940491e-02 8.896245807409286499e-02 -4.315077513456344604e-02 -2.058501541614532471e-01 2.577254772186279297e-01 -7.831572741270065308e-02 2.286176681518554688e-01 -7.835306972265243530e-02 -5.520972609519958496e-01 -1.689213216304779053e-01 -1.368817239999771118e-01 -2.589316368103027344e-01 -1.485263854265213013e-01 1.070437133312225342e-01 -3.695112094283103943e-02 3.109229207038879395e-01 1.832871735095977783e-01 -5.990664660930633545e-02 -2.434916421771049500e-02 7.033541798591613770e-02 8.147826045751571655e-02
1.424825564026832581e-02 2.062497735023498535e-01 7.222750782966613770e-02 2.701928615570068359e-01 -3.122044801712036133e-01 7.512762397527694702e-02 -1.141328550875186920e-02 -5.235960334539413452e-02 3.259756565093994141e-01 -3.048734180629253387e-02 -1.342914551496505737e-01 8.947505056858062744e-02 4.848336335271596909e-03 -2.194634228944778442e-01 1.478051692247390747e-01 2.477889060974121094e-01 1.684767305850982666e-01 2.056409120559692383e-01 3.020260855555534363e-02 1.343354582786560059e-01 1.851674020290374756e-01 -7.620630413293838501e-02 -1.569044888019561768e-01 1.145837828516960144e-01 2.676191329956054688e-01 1.644211560487747192e-01 6.832785159349441528e-02 9.387552738189697266e-02 1.143253371119499207e-01 -3.047861754894256592e-01 3.494741916656494141e-01 -2.607559785246849060e-02
2.535261511802673340e-01 1.561405360698699951e-01 -1.697024330496788025e-02 2.354475706815719604e-01 2.292761951684951782e-01 1.742427349090576172e-01 -1.069386079907417297e-01 -5.115320533514022827e-02 5.231706053018569946e-02 3.938543796539306641e-01 -1.558866947889328003e-01 -1.718199551105499268e-01 1.332861138507723808e-03 -2.930342555046081543e-01 2.329241484403610229e-01 1.764074414968490601e-01 1.901385486125946045e-01 1.692897379398345947e-01 5.329633504152297974e-02 -1.426081918179988861e-02 -1.541903913021087646e-01 -7.639531046152114868e-02 6.482969224452972412e-02 -1.811102330684661865e-01 1.683166995644569397e-02 6.852512713521718979e-03 3.338986635208129883e-01 2.607980966567993164e-01 -2.231375873088836670e-01 -4.659698531031608582e-02 9.719798713922500610e-02 -1.237991149537265301e-03
3.792793452739715576e-01 7.387527078390121460e-02 2.102283984422683716e-01 2.256636023521423340e-01 -1.365246437489986420e-02 1.745517402887344360e-01 -9.052797406911849976e-02 6.231224164366722107e-02 3.541655838489532471e-02 5.032675340771675110e-02 -1.332158893346786499e-01 1.871677637100219727e-01 2.754228711128234863e-01 6.048348918557167053e-02 9.930965304374694824e-02 -2.290924191474914551e-01 2.846424579620361328e-01 4.482368826866149902e-01 7.467635720968246460e-02 -7.279849052429199219e-02 -1.099707707762718201e-01 -9.413678199052810669e-02 1.438228879123926163e-02 -1.333689093589782715e-01 -1.372781693935394287e-01 3.432833850383758545e-01 7.247342169284820557e-02 -1.100344359874725342e-01 -7.877475768327713013e-02 1.256890892982482910e-01 7.836937159299850464e-02 -2.127882465720176697e-02
1.187339723110198975e-01 -1.719789057970046997e-01 5.923902988433837891e-02 1.627907007932662964e-01 -8.360853046178817749e-02 2.866263687610626221e-01 -1.388501673936843872e-01 5.177240446209907532e-02 4.581598937511444092e-02 1.539231687784194946e-01 -8.902075141668319702e-02 -5.046417191624641418e-02 1.179978847503662109e-01 1.439947634935379028e-01 -2.932465672492980957e-01 -8.199656009674072266e-02 1.926835626363754272e-01 2.319290339946746826e-01 2.374771088361740112e-01 -1.610250324010848999e-01 1.675010472536087036e-01 -1.811686456203460693e-01 -1.560815721750259399e-01 4.360340535640716553e-01 -8.732158690690994263e-03 1.858029067516326904e-01 1.847273558378219604e-01 -1.013390943408012390e-01 1.345770806074142456e-01 -2.119822800159454346e-01 8.728361874818801880e-02 -2.308810502290725708e-01
2.513423562049865723e-01 1.250521838665008545e-01 6.802035868167877197e-02 1.961442530155181885e-01 -3.598113059997558594e-01 2.472785413265228271e-01 -2.011203169822692871e-01 -1.431766152381896973e-01 4.210720304399728775e-03 -1.184638813138008118e-01 -8.557565510272979736e-02 2.217705547809600830e-02 6.555463373661041260e-02 -4.509632661938667297e-02 -8.562741428613662720e-02 1.797561049461364746e-01 1.405312716960906982e-01 3.342216014862060547e-01 1.294729411602020264e-01 -9.557075798511505127e-03 -1.774937361478805542e-01 -3.917817771434783936e-01 -2.917796969413757324e-01 -1.303602010011672974e-01 1.963690519332885742e-01 1.991748996078968048e-02 -7.714946568012237549e-02 2.390231005847454071e-02 -9.724656492471694946e-02 -2.383666932582855225e-01 -1.052673310041427612e-01 -2.041231468319892883e-02
2.753657996654510498e-01 -1.597983986139297485e-01 -7.420378271490335464e-03 1.189631372690200806e-01 -2.634400688111782074e-02 3.112097680568695068e-01 6.272101402282714844e-02 1.983207017183303833e-01 3.180875256657600403e-02 2.581264078617095947e-01 -2.742550373077392578e-01 8.103345334529876709e-02 7.379920035600662231e-02 -1.025514453649520874e-01 -1.807625442743301392e-01 1.127670332789421082e-01 -2.142124772071838379e-01 3.575766086578369141e-01 1.157903149724006653e-01 -2.945258021354675293e-01 -1.016181334853172302e-02 8.325496315956115723e-02 -1.688603311777114868e-01 -1.175059825181961060e-01 1.719144880771636963e-01 1.897238194942474365e-01 2.071483433246612549e-01 3.055229783058166504e-01 -4.031608626246452332e-02 -6.910818070173263550e-02 4.762988828588277102e-04 -3.714136779308319092e-02
8.947122097015380859e-02 -1.970477104187011719e-01 -1.267332211136817932e-02 1.804123967885971069e-01 1.130077689886093140e-01 2.524097263813018799e-01 -1.110576614737510681e-01 3.270740807056427002e-01 4.399907961487770081e-02 3.807168900966644287e-01 -5.947701632976531982e-02 1.786547005176544189e-01 1.404538154602050781e-01 3.561417758464813232e-02 -7.814215868711471558e-02 2.504498958587646484e-01 -1.104434132575988770e-01 9.130579233169555664e-02 1.429114192724227905e-01 -1.904223114252090454e-01 -1.521140784025192261e-01 -9.533134102821350098e-02 -7.216659188270568848e-02 -1.049024239182472229e-01 -1.070575118064880371e-01 1.153404265642166138e-01 3.299884498119354248e-01 2.297564148902893066e-01 2.744629383087158203e-01 -2.272761762142181396e-01 5.640869587659835815e-02 -1.011555641889572144e-01
2.680660486221313477e-01 5.296337883919477463e-03 8.957849442958831787e-02 3.208434283733367920e-01 7.296108454465866089e-02 -4.286988452076911926e-02 1.838074997067451477e-02 2.730679139494895935e-02 -9.773151576519012451e-02 1.085284724831581116e-01 -1.642336398363113403e-01 1.324889659881591797e-01 1.845901459455490112e-01 -1.658302396535873413e-01 -1.370481699705123901e-01 3.824554979801177979e-01 4.831497669219970703e-01 -2.580575086176395416e-02 9.127923846244812012e-02 -2.556498348712921143e-01 7.133949548006057739e-02 -1.539670526981353760e-01 2.828825637698173523e-02 -9.315147995948791504e-03 -1.074946522712707520e-01 -5.523981526494026184e-02 3.204699754714965820e-01 1.986014470458030701e-02 -2.194386124610900879e-01 -1.084028854966163635e-01 -3.178101032972335815e-02 -1.823660358786582947e-02
2.338268905878067017e-01 1.129548624157905579e-01 8.729844354093074799e-03 5.504922196269035339e-02 -1.673432886600494385e-01 -1.061702892184257507e-01 -2.168931663036346436e-01 -1.482205986976623535e-01 3.439390957355499268e-01 -9.223973751068115234e-02 -3.353872150182723999e-02 7.566159125417470932e-03 2.391369044780731201e-01 -8.818797767162322998e-02 -5.082530435174703598e-03 -2.723791599273681641e-01 -2.512858249247074127e-02 2.107262313365936279e-01 -1.285368390381336212e-02 -1.100363507866859436e-01 -3.979406505823135376e-02 -3.470816016197204590e-01 -3.454174697399139404e-01 -1.602207422256469727e-01 -1.979650408029556274e-01 4.084825143218040466e-02 2.285698652267456055e-01 -6.222787499427795410e-02 1.700091511011123657e-01 -2.960219383239746094e-01 9.909535944461822510e-02 -7.960420846939086914e-02
2.263876348733901978e-01 8.306308835744857788e-02 1.461151838302612305e-01 3.516066670417785645e-01 -1.782952249050140381e-01 1.978380680084228516e-01 -3.243239969015121460e-02 -5.214621312916278839e-03 3.121383115649223328e-02 -2.457724697887897491e-02 -1.675295084714889526e-01 2.826854884624481201e-01 2.271977663040161133e-01 1.661085635423660278e-01 -3.742151334881782532e-02 -2.210304290056228638e-01 1.281178593635559082e-01 4.303536415100097656e-01 -6.234448868781328201e-03 -3.725107386708259583e-02 -1.349061131477355957e-01 -5.282737314701080322e-02 1.181844621896743774e-03 -1.806793361902236938e-01 -6.932228058576583862e-02 3.636700809001922607e-01 1.572505533695220947e-01 -1.590998619794845581e-01 -5.287731438875198364e-02 1.345648616552352905e-01 -5.027354881167411804e-02 -1.364838033914566040e-01
1.284980624914169312e-01 -1.049578934907913208e-01 8.633852750062942505e-02 4.433922171592712402e-01 -2.164911627769470215e-01 -1.429522335529327393e-01 9.835565090179443359e-02 2.632475807331502438e-04 2.981672585010528564e-01 1.049146652221679688e-01 -2.232246696949005127e-01 -1.896567828953266144e-02 3.189420700073242188e-01 1.575672924518585205e-01 3.299538418650627136e-02 8.597439154982566833e-03 -1.583167463541030884e-01 2.843942940235137939e-01 1.171200871467590332e-01 -2.012947797775268555e-01 6.515417993068695068e-02 -2.777724266052246094e-01 -6.665984541177749634e-02 -1.521174907684326172e-01 -1.125643402338027954e-01 -6.505113840103149414e-02 5.563509836792945862e-02 -3.157615661621093750e-01 2.023087628185749054e-02 -1.349908709526062012e-01 6.227879785001277924e-03 -7.803125679492950439e-02
2.843428552150726318e-01 1.037766411900520325e-02 1.994891464710235596e-01 3.601099550724029541e-01 1.129266545176506042e-01 -8.941733837127685547e-02 -1.176766306161880493e-01 6.945954263210296631e-02 1.096771806478500366e-01 -1.115374937653541565e-01 1.221244558691978455e-01 1.739790886640548706e-01 1.394183933734893799e-01 -1.349246203899383545e-01 -3.015869259834289551e-01 2.300775051116943359e-01 2.131479047238826752e-02 1.532837748527526855e-01 2.038365928456187248e-03 -2.733390927314758301e-01 2.818421125411987305e-01 1.861131787300109863e-01 -2.280195504426956177e-01 -9.990443289279937744e-02 -5.836487933993339539e-02 -9.064263850450515747e-02 3.302191495895385742e-01 1.470332443714141846e-01 5.576260760426521301e-02 1.189677231013774872e-02 1.176986992359161377e-01 -1.576554030179977417e-01
2.358883023262023926e-01 -1.700477153062820435e-01 1.672517359256744385e-01 8.271493017673492432e-02 -3.856463134288787842e-01 1.774019449949264526e-01 -2.859374880790710449e-01 -7.946871966123580933e-02 6.643942743539810181e-02 9.167890250682830811e-02 1.810348182916641235e-01 -1.581351011991500854e-01 1.016676574945449829e-01 7.882810384035110474e-02 -1.058559566736221313e-01 -1.072504371404647827e-01 3.081113100051879883e-01 -8.320003747940063477e-02 7.442060392349958420e-03 -7.180632650852203369e-02 -1.918111294507980347e-01 -1.365632563829421997e-01 -1.463285982608795166e-01 2.049792557954788208e-01 4.637696221470832825e-02 3.502288758754730225e-01 3.530148863792419434e-01 -2.887308597564697266e-02 1.066183596849441528e-01 -4.778794199228286743e-02 -1.004511266946792603e-01 -5.055591091513633728e-02
3.177349269390106201e-01 1.900028884410858154e-01 1.611479818820953369e-01 1.471364498138427734e-01 -1.285281926393508911e-01 -3.860291792079806328e-03 4.416741058230400085e-02 -1.869787573814392090e-01 -6.009195372462272644e-02 -7.027582265436649323e-03 -1.320417374372482300e-01 -2.183587849140167236e-01 -5.197389796376228333e-02 -3.727906942367553711e-01 1.536373049020767212e-01 -2.825927361845970154e-02 8.689948916435241699e-02 2.973239123821258545e-01 -6.351983547210693359e-02 -2.426570951938629150e-01 -1.681360453367233276e-01 1.434372738003730774e-02 8.599642664194107056e-02 2.766185998916625977e-01 1.119580045342445374e-01 2.023878097534179688e-01 1.758461296558380127e-01 -2.013273686170578003e-01 2.255525141954421997e-01 -2.501190602779388428e-01 1.043154522776603699e-01 -8.063419908285140991e-02
8.935517072677612305e-02 2.847968637943267822e-01 8.399437367916107178e-02 4.167639613151550293e-01 3.372312057763338089e-03 9.032296389341354370e-02 -3.611208796501159668e-01 -1.843284368515014648e-01 -5.656213313341140747e-02 1.612779945135116577e-01 -1.513992063701152802e-02 2.742203772068023682e-01 1.159483119845390320e-01 -1.618240624666213989e-01 -1.716317534446716309e-01 -6.839398294687271118e-02 2.437101751565933228e-01 1.352346837520599365e-01 5.287014320492744446e-02 -7.211153209209442139e-02 -2.961509823799133301e-01 -9.948980063199996948e-02 -9.370104223489761353e-02 -6.501647830009460449e-02 3.461026027798652649e-02 8.271108567714691162e-02 2.792333960533142090e-01 -9.629152715206146240e-02 1.432827264070510864e-01 6.273896247148513794e-02 1.459132581949234009e-01 -2.046315670013427734e-01
1.891118735074996948e-01 9.105665981769561768e-02 -7.588292658329010010e-02 -1.328136324882507324e-01 -1.962279230356216431e-01 5.534721072763204575e-03 -2.199997007846832275e-02 2.926999926567077637e-01 1.123111769556999207e-01 1.029340177774429321e-01 -8.752931654453277588e-02 1.277268379926681519e-01 3.252153471112251282e-02 -1.370886713266372681e-01 -4.801077768206596375e-02 2.221452444791793823e-01 3.594836592674255371e-01 7.127660512924194336e-02 1.489595323801040649e-01 -9.476592764258384705e-03 3.239060193300247192e-02 6.065294891595840454e-02 -6.415461003780364990e-02 -2.301958501338958740e-01 4.945396631956100464e-02 4.926159977912902832e-01 3.864570856094360352e-01 -7.488521188497543335e-02 -6.813574582338333130e-03 -2.540186047554016113e-01 6.922812759876251221e-02 -3.613765537738800049e-02
3.217521607875823975e-01 2.230219542980194092e-01 2.691077589988708496e-01 -1.059322580695152283e-01 -6.076502054929733276e-02 -3.103802539408206940e-02 -3.797167539596557617e-01 -5.180150642991065979e-02 2.119326144456863403e-01 1.724444925785064697e-01 -2.488972060382366180e-02 2.111218124628067017e-01 2.345063984394073486e-01 2.142894454300403595e-02 -4.702904075384140015e-02 9.119998663663864136e-02 3.960494697093963623e-01 1.850528717041015625e-01 1.860188879072666168e-02 4.928394407033920288e-02 -1.189397200942039490e-01 -5.168076977133750916e-02 8.510295301675796509e-02 2.959776110947132111e-02 3.384036943316459656e-02 8.857689797878265381e-02 2.812693715095520020e-01 -1.365542560815811157e-01 2.230410277843475342e-01 6.619967753067612648e-04 -1.361585706472396851e-01 -1.785995811223983765e-01
1.736150979995727539e-01 -9.793212264776229858e-02 5.001103505492210388e-02 5.189160816371440887e-03 -1.948771439492702484e-02 -1.826057583093643188e-01 -2.495154440402984619e-01 -1.274348646402359009e-01 -1.772532239556312561e-03 2.808614671230316162e-01 -4.367621988058090210e-02 2.760944422334432602e-03 2.376838475465774536e-01 2.730661444365978241e-02 1.395162194967269897e-01 1.138117089867591858e-01 -5.710796639323234558e-02 4.599219560623168945e-01 -9.200077503919601440e-02 -2.631250023841857910e-01 -5.830587819218635559e-02 7.584080845117568970e-02 -1.878721825778484344e-02 3.058354556560516357e-01 -1.308031380176544189e-01 2.896643877029418945e-01 4.947162792086601257e-02 2.623475790023803711e-01 1.700271517038345337e-01 -1.412772387266159058e-01 -1.709218719042837620e-03 -2.415990829467773438e-01
1.225676238536834717e-01 -8.625422418117523193e-02 1.309993565082550049e-01 4.743722081184387207e-01 -1.856494396924972534e-01 -5.538769811391830444e-02 1.027950048446655273e-01 -1.191139146685600281e-01 1.573660969734191895e-01 1.628504842519760132e-01 -1.693438142538070679e-01 -4.584767669439315796e-02 2.442377805709838867e-02 -2.073943316936492920e-01 -1.337941586971282959e-01 1.072146967053413391e-01 1.623741835355758667e-01 2.680552899837493896e-01 1.214532479643821716e-01 -7.547013927251100540e-03 -2.171478271484375000e-01 4.926384985446929932e-02 -1.888249665498733521e-01 5.542179942131042480e-02 -1.741561442613601685e-01 -8.648723363876342773e-02 9.228656440973281860e-02 -2.300870120525360107e-01 1.481931656599044800e-01 -2.811245322227478027e-01 -6.985980272293090820e-02 -3.339421451091766357e-01
1.859892904758453369e-01 -4.235040396451950073e-02 2.653693258762359619e-01 3.465155661106109619e-01 -2.931796908378601074e-01 -6.661117821931838989e-02 2.413037270307540894e-01 2.572147548198699951e-02 7.405133545398712158e-02 1.998999267816543579e-01 1.181161180138587952e-01 7.703030854463577271e-02 6.308934092521667480e-02 -1.288731843233108521e-01 6.339794397354125977e-02 1.757011711597442627e-01 9.437463432550430298e-02 1.257307529449462891e-01 4.300333559513092041e-02 -3.654551804065704346e-01 -2.111873179674148560e-01 2.374977916479110718e-01 5.432703346014022827e-02 1.184124648571014404e-01 3.316496440675109625e-04 -2.604022249579429626e-02 3.724938929080963135e-01 -3.524377197027206421e-02 1.518404930830001831e-01 -2.283526808023452759e-01 -8.236823230981826782e-02 4.770454391837120056e-02
1.174370124936103821e-01 -1.122137065976858139e-02 2.719543278217315674e-01 1.126273423433303833e-01 -3.418330103158950806e-02 -1.351094692945480347e-01 -9.246677160263061523e-02 -1.165478527545928955e-01 1.920687556266784668e-01 1.060092523694038391e-01 -4.480649903416633606e-02 2.254341244697570801e-01 3.894956409931182861e-02 -2.868025302886962891e-01 2.000952214002609253e-01 9.188626706600189209e-02 1.497884839773178101e-01 2.877979911863803864e-02 3.373157083988189697e-01 -3.367641866207122803e-01 -1.286306083202362061e-01 -1.380124837160110474e-01 2.166526764631271362e-01 1.194638898596167564e-03 6.395062804222106934e-02 1.449451446533203125e-01 4.995832741260528564e-01 7.189601659774780273e-02 -2.814163453876972198e-02 -1.736747287213802338e-02 1.041366253048181534e-02 1.030931174755096436e-01
1.942974925041198730e-01 1.837464421987533569e-01 -1.778004020452499390e-01 3.024162650108337402e-01 2.501857839524745941e-02 -9.248504787683486938e-02 -5.383224226534366608e-03 3.826140891760587692e-03 2.366911321878433228e-01 1.209116503596305847e-01 7.887738198041915894e-02 -1.127928718924522400e-01 2.354301065206527710e-01 2.270130813121795654e-01 3.729726374149322510e-02 3.343548178672790527e-01 1.284523159265518188e-01 3.079655468463897705e-01 1.558828819543123245e-02 1.300320327281951904e-01 1.692550815641880035e-02 -6.154168397188186646e-02 -1.358880549669265747e-01 2.078202068805694580e-01 -1.551530957221984863e-01 1.950807869434356689e-01 1.846752017736434937e-01 3.045932352542877197e-01 -1.213997676968574524e-01 1.666430234909057617e-01 -2.215012758970260620e-01 1.079676523804664612e-01
2.153385430574417114e-01 2.748222351074218750e-01 1.564513146877288818e-01 4.106650650501251221e-01 9.023570269346237183e-02 -4.253006726503372192e-02 -1.725740581750869751e-01 -1.901558041572570801e-01 2.705064713954925537e-01 -5.568223446607589722e-02 -1.265573948621749878e-01 -4.176038131117820740e-02 1.476750373840332031e-01 1.424098461866378784e-01 -1.735189184546470642e-02 -2.122674286365509033e-01 -4.459527134895324707e-02 3.596016764640808105e-01 2.629010677337646484e-01 -4.857577756047248840e-02 -4.731628671288490295e-02 -1.315748989582061768e-01 -2.892004251480102539e-01 -4.163492843508720398e-02 -2.108263373374938965e-01 -1.303697749972343445e-02 6.142956018447875977e-02 -6.625698506832122803e-02 -2.316069602966308594e-02 -1.516957283020019531e-01 1.659097969532012939e-01 -1.266878247261047363e-01
1.906510144472122192e-01 1.650300770998001099e-01 1.830111294984817505e-01 1.502483487129211426e-01 8.546847105026245117e-02 -3.827232122421264648e-02 -6.511745601892471313e-02 2.117958515882492065e-01 3.132938742637634277e-01 1.376822590827941895e-01 3.926056250929832458e-02 8.352740667760372162e-03 7.221026718616485596e-02 -1.827151477336883545e-01 7.683321833610534668e-02 1.100372821092605591e-01 -2.718759775161743164e-01 2.290124148130416870e-01 2.327384501695632935e-01 -9.018491953611373901e-02 7.348814606666564941e-02 -9.811173379421234131e-02 -1.367991268634796143e-01 2.601147890090942383e-01 1.071422323584556580e-01 4.237254615873098373e-03 1.075131893157958984e-01 1.344656050205230713e-01 1.598359793424606323e-01 -4.676070511341094971e-01 -1.826574504375457764e-01 -1.959132105112075806e-01
8.930900692939758301e-02 -2.006470412015914917e-01 -2.859471738338470459e-01 1.384254544973373413e-01 7.010845839977264404e-02 2.321430444717407227e-01 -4.696423560380935669e-02 3.182838112115859985e-02 1.905401647090911865e-01 2.485066503286361694e-01 -9.319673478603363037e-02 1.391711980104446411e-01 1.414266079664230347e-01 6.367817521095275879e-02 -7.438488304615020752e-02 1.265082806348800659e-01 -1.699761487543582916e-03 5.303075313568115234e-01 1.120813563466072083e-01 -2.729614675045013428e-01 -5.365272611379623413e-02 8.362495899200439453e-02 1.939065754413604736e-01 1.286453455686569214e-01 1.933400183916091919e-01 5.342699959874153137e-02 2.889636158943176270e-01 1.296475976705551147e-01 1.394283920526504517e-01 4.719056934118270874e-02 3.612403571605682373e-02 1.458363831043243408e-01
2.995272576808929443e-01 -8.411742746829986572e-02 5.916765332221984863e-02 3.186133205890655518e-01 -4.771633446216583252e-01 3.365729749202728271e-01 -9.260464459657669067e-02 1.071550026535987854e-01 1.259788572788238525e-01 5.494840443134307861e-02 5.366487428545951843e-02 -7.706088572740554810e-02 1.989922523498535156e-01 -4.890323802828788757e-02 7.955875247716903687e-02 1.491554081439971924e-01 1.476033627986907959e-01 1.337639987468719482e-01 -2.737766318023204803e-02 -2.257859520614147186e-02 -9.292356669902801514e-03 -2.190786451101303101e-01 5.348064750432968140e-02 -2.898866236209869385e-01 2.075856626033782959e-01 1.021961867809295654e-01 7.678103167563676834e-03 2.436080724000930786e-01 -4.377668723464012146e-02 -7.609927654266357422e-02 -1.764219254255294800e-01 -1.058619469404220581e-01
5.244152620434761047e-02 3.700617849826812744e-01 -1.864078221842646599e-03 3.566427230834960938e-01 -8.018507063388824463e-02 1.497464999556541443e-02 -1.283209770917892456e-01 -1.120722591876983643e-01 1.903878152370452881e-01 1.457538902759552002e-01 -1.366176009178161621e-01 5.457420647144317627e-02 2.884864211082458496e-01 -1.932617425918579102e-01 1.172559522092342377e-02 4.125990867614746094e-01 2.506900429725646973e-01 -2.584257908165454865e-02 -1.298820227384567261e-01 -1.438804864883422852e-01 -1.084039360284805298e-01 -9.605937451124191284e-02 -3.155305683612823486e-01 9.308981150388717651e-02 1.478684097528457642e-01 1.453193426132202148e-01 -8.591751009225845337e-02 2.211098372936248779e-02 -3.698768466711044312e-02 -1.368564963340759277e-01 1.347736418247222900e-01 -8.909705281257629395e-02
2.428535968065261841e-01 -3.195746988058090210e-02 -1.416921168565750122e-01 2.189009189605712891e-01 -2.620833814144134521e-01 2.403523623943328857e-01 -1.427444517612457275e-01 1.048121452331542969e-01 1.312054395675659180e-01 1.125951632857322693e-01 -1.634176224470138550e-01 1.783434599637985229e-01 1.499465554952621460e-01 1.668887287378311157e-01 4.331026598811149597e-02 1.760597825050354004e-01 2.464461922645568848e-01 -4.316261038184165955e-02 1.868065744638442993e-01 5.780543200671672821e-03 8.857289794832468033e-04 5.614357069134712219e-02 -2.963033914566040039e-01 1.643243432044982910e-01 -6.812440603971481323e-02 2.668127715587615967e-01 1.950259804725646973e-01 -1.666204333305358887e-01 2.911941707134246826e-01 -2.437036037445068359e-01 -1.950655877590179443e-01 -5.684735998511314392e-02
3.235168457031250000e-01 5.489742010831832886e-02 7.474641501903533936e-02 1.947259753942489624e-01 -2.922166883945465088e-01 2.973904609680175781e-01 -9.924200922250747681e-02 -2.461995631456375122e-01 4.358965158462524414e-02 -1.738690538331866264e-03 1.959196031093597412e-01 -1.043087989091873169e-01 2.568681910634040833e-02 -2.068132162094116211e-01 -1.152474582195281982e-01 2.328990101814270020e-01 1.325354576110839844e-01 1.430319398641586304e-01 2.803187966346740723e-01 -1.191965863108634949e-01 -7.288285344839096069e-02 -4.486855566501617432e-01 -2.046286910772323608e-01 2.222300134599208832e-02 -4.536848887801170349e-02 -4.589304700493812561e-02 -8.624190837144851685e-02 -1.039585173130035400e-01 1.310883462429046631e-01 -1.193820387125015259e-01 -8.182127028703689575e-02 4.529355093836784363e-02
1.237630024552345276e-01 3.347318992018699646e-02 8.640294522047042847e-02 1.255676150321960449e-01 1.935199499130249023e-01 -5.102224647998809814e-03 -2.400012910366058350e-01 -1.351239681243896484e-01 9.390810132026672363e-02 -9.129503369331359863e-02 -2.174922227859497070e-01 2.960117757320404053e-01 7.836475223302841187e-02 -1.983857750892639160e-01 -2.148762159049510956e-02 2.841995656490325928e-01 -9.297845512628555298e-02 1.513376832008361816e-01 2.315471181645989418e-03 -3.737134039402008057e-01 -2.401851862668991089e-02 -6.161012500524520874e-02 -1.389438211917877197e-01 2.803051844239234924e-02 2.812352590262889862e-02 3.973249793052673340e-01 8.103500306606292725e-02 3.155740797519683838e-01 1.045642606914043427e-02 -2.690419852733612061e-01 1.365918219089508057e-01 -1.286281347274780273e-01
2.362150549888610840e-01 -9.764118120074272156e-03 4.611384868621826172e-02 2.705458700656890869e-01 -2.763611078262329102e-01 3.659345209598541260e-01 1.424778439104557037e-02 -1.213557198643684387e-01 2.752191424369812012e-01 1.047692224383354187e-01 -2.292309701442718506e-01 1.359392702579498291e-01 -4.995989426970481873e-02 -2.324897650396451354e-04 -1.750167757272720337e-01 3.926266431808471680e-01 2.723725140094757080e-01 6.418140977621078491e-02 -3.331479802727699280e-02 -6.752842664718627930e-02 4.838799685239791870e-02 -1.582738906145095825e-01 -3.973700851202011108e-02 -1.443550884723663330e-01 2.489610016345977783e-01 -9.202358126640319824e-02 3.603986650705337524e-02 1.472006440162658691e-01 -1.899365782737731934e-01 -1.771323233842849731e-01 -2.119917422533035278e-03 -6.230784952640533447e-02
1.120551899075508118e-01 -5.253040418028831482e-02 1.675424426794052124e-01 2.090787291526794434e-01 -6.122705712914466858e-02 4.030378460884094238e-01 -3.349136710166931152e-01 -2.599830329418182373e-01 -4.941504448652267456e-02 -2.381788939237594604e-02 -3.733964264392852783e-02 9.852389246225357056e-02 2.678470909595489502e-01 3.594445064663887024e-02 6.369745731353759766e-02 2.504737861454486847e-02 1.670848280191421509e-01 2.981299161911010742e-01 1.186525449156761169e-02 -8.838343620300292969e-02 5.429707467555999756e-02 -4.344076290726661682e-02 -3.256682306528091431e-02 2.885216176509857178e-01 -1.806489974260330200e-01 1.539833098649978638e-01 1.839106231927871704e-01 -4.734619334340095520e-02 1.180505827069282532e-01 6.075480952858924866e-02 -3.830530643463134766e-01 -6.682610511779785156e-02
2.436385452747344971e-01 -7.194558531045913696e-02 1.584006398916244507e-01 2.251136004924774170e-01 -1.866897344589233398e-01 2.386605134233832359e-03 2.545454539358615875e-02 1.510067731142044067e-01 1.395525876432657242e-02 7.015396654605865479e-02 -3.675433248281478882e-02 3.684762716293334961e-01 2.357281744480133057e-01 -1.748309284448623657e-01 6.836861371994018555e-02 1.564250290393829346e-01 2.162268012762069702e-01 1.891883462667465210e-01 7.344259321689605713e-02 -1.145961880683898926e-01 -4.604849591851234436e-02 -5.392663553357124329e-02 -8.055093884468078613e-02 -3.197607100009918213e-01 -5.210241675376892090e-02 -5.198415368795394897e-02 2.424689233303070068e-01 3.997102379798889160e-01 -4.664906486868858337e-02 2.100861668586730957e-01 2.751662209630012512e-02 -2.408043444156646729e-01
2.485507726669311523e-01 1.110259536653757095e-02 7.177057117223739624e-02 3.551894128322601318e-01 -1.398446410894393921e-01 -2.494009584188461304e-01 1.288630664348602295e-01 1.851318776607513428e-01 2.461501061916351318e-01 8.940055035054683685e-03 8.529786020517349243e-02 -1.634838730096817017e-01 -1.932482235133647919e-02 -5.910550057888031006e-02 -4.290792718529701233e-02 9.665632247924804688e-02 2.258306890726089478e-01 2.358228117227554321e-01 1.717704534530639648e-01 -1.024454459547996521e-01 -1.788088083267211914e-01 4.723627492785453796e-02 -8.030495792627334595e-02 3.825281187891960144e-02 -3.062258101999759674e-02 -9.128740429878234863e-02 5.045562610030174255e-02 -1.158700361847877502e-01 3.463862240314483643e-01 -4.760176539421081543e-01 -4.853348806500434875e-02 -3.906753659248352051e-02
2.718360722064971924e-01 3.639593124389648438e-01 3.733916580677032471e-02 1.257474273443222046e-01 -2.341681346297264099e-02 5.171880125999450684e-02 -2.192963510751724243e-01 -6.733789294958114624e-02 1.391119807958602905e-01 1.003584861755371094e-01 5.974090844392776489e-02 -7.711634784936904907e-02 -1.259926855564117432e-01 4.823106341063976288e-03 3.374598175287246704e-02 2.861940860748291016e-01 2.136292904615402222e-01 4.358755946159362793e-01 -4.496128112077713013e-02 -1.979588568210601807e-01 3.764011859893798828e-01 -7.138922065496444702e-02 -3.846435993909835815e-02 1.646002084016799927e-01 3.788719652220606804e-03 1.990059167146682739e-01 -7.645484060049057007e-02 1.241702362895011902e-01 2.786606922745704651e-02 -1.638167798519134521e-01 1.324807554483413696e-01 1.564433127641677856e-01
1.563772261142730713e-01 2.049832493066787720e-01 1.248399838805198669e-01 1.921881437301635742e-01 -4.124085307121276855e-01 2.466142922639846802e-01 -2.863641083240509033e-01 1.402592808008193970e-01 2.311221696436405182e-02 -2.345233261585235596e-01 1.885834895074367523e-02 -9.298633784055709839e-02 1.886843144893646240e-01 -5.731506273150444031e-02 -9.920143336057662964e-02 2.100061923265457153e-01 4.303235933184623718e-02 6.668582558631896973e-02 5.446935817599296570e-02 -2.524363398551940918e-01 5.651387944817543030e-02 -2.210819423198699951e-01 -4.256065189838409424e-01 2.130502015352249146e-01 3.525236994028091431e-02 2.599053829908370972e-02 6.514982134103775024e-02 4.349913075566291809e-02 -3.356468304991722107e-02 6.227263808250427246e-02 1.185576338320970535e-02 -1.620814502239227295e-01
3.201218247413635254e-01 2.639600336551666260e-01 9.151174128055572510e-02 3.519725203514099121e-01 -5.575279146432876587e-02 -1.737333252094686031e-03 -1.596188992261886597e-01 -1.066845953464508057e-01 9.658594429492950439e-02 -1.923823505640029907e-01 -1.090453006327152252e-02 1.674223318696022034e-02 2.524827718734741211e-01 1.409945785999298096e-01 1.575771868228912354e-01 -1.014130413532257080e-01 1.337334234267473221e-02 3.956111147999763489e-02 3.184787929058074951e-01 -1.110481768846511841e-01 4.306432977318763733e-02 -4.060091376304626465e-01 -1.373702138662338257e-01 5.671638250350952148e-02 -7.942648231983184814e-02 -1.359484344720840454e-01 2.353775054216384888e-01 -1.310183852910995483e-01 2.407092414796352386e-02 -1.063618436455726624e-01 2.761029601097106934e-01 -1.902389898896217346e-02
4.351432621479034424e-01 1.665990799665451050e-02 2.201760262250900269e-01 1.912744939327239990e-01 -6.840693205595016479e-02 -1.085391789674758911e-01 1.530436724424362183e-01 -4.341969266533851624e-03 -3.030481375753879547e-02 8.108790218830108643e-02 -9.213971346616744995e-02 4.250811785459518433e-02 2.292435318231582642e-01 -1.271901726722717285e-01 3.758114203810691833e-02 -1.227460280060768127e-01 1.996689587831497192e-01 3.159810602664947510e-01 -1.148291602730751038e-01 -1.475101560354232788e-01 5.813378468155860901e-02 -5.699750781059265137e-02 1.256298087537288666e-02 -7.505434006452560425e-02 4.522831179201602936e-03 4.593254327774047852e-01 1.389211118221282959e-01 -1.684254854917526245e-01 -9.740996360778808594e-02 -2.685599923133850098e-01 2.886317204684019089e-03 -2.346163094043731689e-01
-2.582772634923458099e-02 -2.333811521530151367e-01 2.035336643457412720e-01 1.452171355485916138e-01 8.519687503576278687e-02 6.381413340568542480e-02 -1.160235237330198288e-02 1.193573400378227234e-01 2.528167068958282471e-01 4.491486027836799622e-02 1.168767139315605164e-01 7.056265324354171753e-02 8.953366428613662720e-02 -1.188662722706794739e-01 1.276088356971740723e-01 -9.253188967704772949e-03 4.989382028579711914e-01 2.573532164096832275e-01 8.468617498874664307e-02 -2.273055166006088257e-01 4.776732623577117920e-02 -6.177868321537971497e-02 -1.828415244817733765e-01 1.506856232881546021e-01 -9.175049513578414917e-02 1.293708104640245438e-02 3.749429583549499512e-01 1.261204853653907776e-02 7.752652466297149658e-02 -3.218556046485900879e-01 1.709899604320526123e-01 9.561306983232498169e-02
3.023135364055633545e-01 8.222214132547378540e-02 -2.127075344324111938e-01 2.406080961227416992e-01 -7.879979163408279419e-02 -1.092706471681594849e-01 1.205669790506362915e-01 1.479095816612243652e-01 2.061860263347625732e-01 1.848047673702239990e-01 1.671914309263229370e-01 -5.228960141539573669e-02 1.905363798141479492e-01 -6.975440680980682373e-02 1.682276576757431030e-01 3.404287695884704590e-01 -6.011707708239555359e-03 1.687655895948410034e-01 -8.474504947662353516e-02 1.205908879637718201e-01 2.059547901153564453e-01 -9.943344630300998688e-03 -9.818332642316818237e-02 5.366013944149017334e-02 6.983329355716705322e-02 2.286795377731323242e-01 3.869628310203552246e-01 2.548439204692840576e-01 -9.849776327610015869e-02 -2.345123887062072754e-01 5.395527929067611694e-02 8.178178966045379639e-02
2.674006223678588867e-01 5.178369954228401184e-02 1.171284914016723633e-01 1.493916567414999008e-02 1.604592651128768921e-01 4.270847439765930176e-01 -2.590745389461517334e-01 -1.532755643129348755e-01 1.340188682079315186e-01 4.256100952625274658e-02 -2.178793102502822876e-01 1.275866776704788208e-01 1.814341247081756592e-01 4.568168148398399353e-02 2.179951034486293793e-02 -1.075977180153131485e-02 2.637247741222381592e-01 1.409775018692016602e-01 -7.387167215347290039e-02 -1.331002563238143921e-01 -1.614404320716857910e-01 -3.479161560535430908e-01 -1.770818978548049927e-01 2.834332920610904694e-02 7.307315617799758911e-02 2.553718686103820801e-01 2.066009342670440674e-01 -1.780662983655929565e-01 1.465203315019607544e-01 -7.821433991193771362e-02 -1.183423586189746857e-02 -1.716198474168777466e-01
1.634177938103675842e-02 6.136472895741462708e-02 1.185238957405090332e-01 2.574486434459686279e-01 5.390452221035957336e-02 3.885920047760009766e-01 -2.411247044801712036e-01 -5.191534012556076050e-02 5.709382146596908569e-02 -1.643713563680648804e-02 1.280806362628936768e-01 3.759383410215377808e-02 2.946452796459197998e-01 1.217949762940406799e-01 -1.316313147544860840e-01 -1.200742647051811218e-01 4.370434582233428955e-01 3.614379093050956726e-02 2.853493988513946533e-01 -2.704187035560607910e-01 2.399417906999588013e-01 1.020650751888751984e-02 1.264310181140899658e-01 -1.925345510244369507e-02 5.135784670710563660e-02 2.265161722898483276e-01 1.200378090143203735e-01 1.264112815260887146e-02 1.871739514172077179e-03 -1.657980829477310181e-01 -7.051517814397811890e-02 1.558039784431457520e-01
6.864732503890991211e-02 -8.630469441413879395e-02 -2.395823784172534943e-02 9.960054419934749603e-03 -2.669091820716857910e-01 -9.117572009563446045e-02 -8.617522567510604858e-02 -1.456480920314788818e-01 -1.029352843761444092e-01 2.668672986328601837e-02 -7.603241503238677979e-02 -1.332913711667060852e-02 4.946856498718261719e-01 -1.547336727380752563e-01 -2.861628681421279907e-02 1.903007030487060547e-01 2.353560328483581543e-01 3.692739605903625488e-01 -2.490041777491569519e-02 -4.066644906997680664e-01 -3.289161995053291321e-02 1.352831870317459106e-01 7.628844678401947021e-02 -8.285945653915405273e-02 1.268404535949230194e-02 1.659591495990753174e-02 1.292345970869064331e-01 1.562241185456514359e-02 1.218716800212860107e-01 -1.861770898103713989e-01 -7.259298581629991531e-03 -3.150341212749481201e-01
1.052658408880233765e-01 8.162250369787216187e-02 9.729631245136260986e-02 1.628736108541488647e-01 -5.783806368708610535e-02 1.698932424187660217e-02 -7.044813595712184906e-03 3.415062725543975830e-01 1.828230321407318115e-01 4.352280870079994202e-02 5.052038282155990601e-02 -1.287312954664230347e-01 3.570552170276641846e-02 2.353960648179054260e-02 1.587098240852355957e-01 2.440989464521408081e-01 -2.443565428256988525e-02 2.578468322753906250e-01 1.083488948643207550e-02 -2.572529315948486328e-01 1.119676381349563599e-01 6.570976972579956055e-02 -9.124743938446044922e-02 -1.405160725116729736e-01 -5.713703855872154236e-02 1.496817469596862793e-01 5.193925499916076660e-01 2.711153626441955566e-01 -4.980360716581344604e-02 -2.865494191646575928e-01 -8.874754607677459717e-02 2.125919461250305176e-01
2.808355391025543213e-01 1.683852970600128174e-01 3.634743988513946533e-01 -1.906713694334030151e-01 -1.224874705076217651e-01 5.758712533861398697e-03 -3.699425756931304932e-01 -1.605309359729290009e-02 2.438693493604660034e-01 1.434797048568725586e-01 7.554697990417480469e-02 9.886023402214050293e-02 1.760387420654296875e-01 -2.958225831389427185e-02 -3.557043150067329407e-02 3.088086098432540894e-02 3.617365360260009766e-01 2.247311472892761230e-01 3.132359683513641357e-02 -5.479363352060317993e-02 2.618949674069881439e-02 -4.089672863483428955e-02 1.300615072250366211e-01 1.253908425569534302e-01 1.336220558732748032e-02 1.866966485977172852e-01 3.268149495124816895e-01 -1.090493202209472656e-01 2.185225784778594971e-01 4.539826419204473495e-03 -1.051645204424858093e-01 -9.812950342893600464e-02
9.074252843856811523e-02 2.601493000984191895e-01 9.694370627403259277e-02 8.235178142786026001e-02 -1.835682094097137451e-01 1.963282674551010132e-01 -1.748740114271640778e-02 1.495627611875534058e-01 1.688055992126464844e-01 6.131185684353113174e-03 -9.531462937593460083e-02 -1.697573363780975342e-01 2.512461543083190918e-01 -2.061728239059448242e-01 1.743246018886566162e-01 4.480409920215606689e-01 2.411619573831558228e-01 9.986525028944015503e-02 1.977238804101943970e-01 -3.645272925496101379e-02 -1.246351841837167740e-02 -1.024862304329872131e-01 -1.991529613733291626e-01 9.238743782043457031e-02 -1.296988874673843384e-01 3.072848618030548096e-01 -1.156444326043128967e-01 2.246518731117248535e-01 -9.958302229642868042e-02 -1.261543184518814087e-01 -1.049683988094329834e-01 -1.744841039180755615e-01
2.549631893634796143e-02 4.203674197196960449e-02 8.298192173242568970e-02 2.564039528369903564e-01 2.798469737172126770e-02 1.332880109548568726e-01 -8.569997549057006836e-02 1.800857335329055786e-01 9.576125442981719971e-02 6.502412259578704834e-02 -1.962051093578338623e-01 -9.410348534584045410e-02 -6.958328187465667725e-02 1.158331800252199173e-02 -1.799802333116531372e-01 4.810673594474792480e-01 -3.567017987370491028e-02 1.581172198057174683e-01 2.081630527973175049e-01 -3.032939136028289795e-01 -2.212201654911041260e-01 -2.107953839004039764e-02 -3.618003129959106445e-01 8.805198222398757935e-02 6.092909350991249084e-02 3.506658673286437988e-01 -6.219365820288658142e-02 -6.186139956116676331e-02 -2.990650758147239685e-02 -1.771718263626098633e-01 1.388985216617584229e-01 -3.880974650382995605e-02
2.097555547952651978e-01 1.582248508930206299e-01 2.531005442142486572e-01 1.303052902221679688e-01 4.403954371809959412e-02 2.004929631948471069e-01 -5.826368927955627441e-02 3.963882103562355042e-02 8.719690889120101929e-02 2.716511115431785583e-02 -2.445628345012664795e-01 1.870460212230682373e-01 4.390500783920288086e-01 -1.150023266673088074e-01 -5.858772434294223785e-03 -1.456457525491714478e-01 2.742763459682464600e-01 2.093652635812759399e-01 1.471335813403129578e-02 -2.039407491683959961e-01 -1.138044074177742004e-01 1.153535321354866028e-01 -2.025701105594635010e-01 1.378119587898254395e-01 -3.811706230044364929e-02 3.276455104351043701e-01 1.201029196381568909e-01 1.743311434984207153e-01 1.028827428817749023e-01 1.737465150654315948e-02 -8.536169677972793579e-02 -2.313035428524017334e-01
2.140149176120758057e-01 -2.916257828474044800e-02 -4.454718157649040222e-02 1.802186816930770874e-01 -2.602595388889312744e-01 2.757945656776428223e-01 7.737576030194759369e-03 -1.389133036136627197e-01 2.259913682937622070e-01 -2.550231665372848511e-02 -2.175181061029434204e-01 2.393610030412673950e-01 -1.434986293315887451e-01 -1.289308667182922363e-01 3.672616183757781982e-02 3.646638244390487671e-02 2.770951390266418457e-01 7.623796910047531128e-02 2.106403559446334839e-01 -2.120524048805236816e-01 2.327567636966705322e-01 1.253132671117782593e-01 -1.814694702625274658e-01 1.966157741844654083e-02 -2.666829228401184082e-01 1.364525556564331055e-01 2.758477926254272461e-01 7.605769205838441849e-03 1.590933203697204590e-01 -2.032584100961685181e-01 2.249321341514587402e-01 3.565389290452003479e-02
5.853516981005668640e-02 -1.533521898090839386e-02 8.972178399562835693e-02 3.519847989082336426e-01 5.878091230988502502e-02 4.629927128553390503e-02 -2.375556230545043945e-01 5.493196472525596619e-02 -1.339286658912897110e-02 -4.824063181877136230e-02 -7.299224287271499634e-02 -1.830627024173736572e-01 -4.511107131838798523e-02 -4.120129048824310303e-01 1.866076439619064331e-01 -7.795526087284088135e-02 2.300165891647338867e-01 2.385455965995788574e-01 6.967063248157501221e-02 -1.510157138109207153e-01 -1.685189604759216309e-01 -7.746405154466629028e-02 9.112113714218139648e-02 -4.267438780516386032e-03 -1.342771798372268677e-01 8.725187182426452637e-02 4.729600250720977783e-01 1.079718694090843201e-01 -1.381103601306676865e-02 -2.942882478237152100e-01 6.976426392793655396e-02 1.116389334201812744e-01
7.014524191617965698e-02 1.983562856912612915e-01 -1.735415607690811157e-01 2.100634723901748657e-01 -1.357667148113250732e-01 1.827588379383087158e-01 -1.885896623134613037e-01 -5.793184414505958557e-02 4.553346429020166397e-03 1.326968818902969360e-01 1.717864871025085449e-01 1.127641573548316956e-01 1.640616208314895630e-01 6.612876802682876587e-02 -1.132502704858779907e-01 -2.793468907475471497e-02 5.397433638572692871e-01 8.244171738624572754e-02 2.200241088867187500e-01 -2.417835593223571777e-01 -1.544956956058740616e-02 3.878447040915489197e-02 1.993381828069686890e-01 4.121843725442886353e-02 -1.949451714754104614e-01 2.076626121997833252e-01 3.256253600120544434e-01 8.990044891834259033e-02 -8.876819908618927002e-02 9.010414034128189087e-02 6.731459498405456543e-02 1.484807729721069336e-01
8.861819654703140259e-02 -1.238990053534507751e-01 -3.392481431365013123e-02 1.120923310518264771e-01 7.572879549115896225e-03 -1.563295871019363403e-01 -4.286532476544380188e-02 1.563818901777267456e-01 1.121970191597938538e-01 3.148244023323059082e-01 -1.322211325168609619e-01 -2.401687353849411011e-01 2.401925921440124512e-01 -7.829941809177398682e-02 6.767681986093521118e-02 2.218386530876159668e-01 -9.842560440301895142e-02 3.307175934314727783e-01 2.910514473915100098e-01 -2.149167656898498535e-01 5.713057518005371094e-02 -9.943497180938720703e-02 -2.496190667152404785e-01 -2.652075290679931641e-01 6.849839538335800171e-02 1.259334664791822433e-02 3.597550690174102783e-01 7.082872092723846436e-02 -1.074105617590248585e-03 -7.726230472326278687e-02 -2.132092714309692383e-01 -1.460535973310470581e-01
2.949700653553009033e-01 -1.431848257780075073e-01 1.367620471864938736e-02 1.065781190991401672e-01 -5.643342807888984680e-02 1.435111761093139648e-01 -3.717528879642486572e-01 -2.190663851797580719e-02 5.414750054478645325e-02 5.470530316233634949e-02 1.915637589991092682e-02 1.314851492643356323e-01 2.848460674285888672e-01 -1.792532801628112793e-01 -5.974837765097618103e-02 -1.710217148065567017e-01 3.555686473846435547e-01 4.980412870645523071e-02 -1.775366216897964478e-01 -9.035316109657287598e-02 -1.673331707715988159e-01 4.529698938131332397e-02 -1.646115630865097046e-01 1.237521395087242126e-01 1.858543753623962402e-01 3.550620675086975098e-01 2.406170517206192017e-01 -6.560108810663223267e-02 1.117790490388870239e-01 1.160134188830852509e-02 -8.325237035751342773e-02 -2.557143867015838623e-01
2.107283507939428091e-04 9.890307486057281494e-02 1.737757176160812378e-01 2.782995402812957764e-01 -3.294276446104049683e-02 1.462296545505523682e-01 9.310480207204818726e-02 -1.816075444221496582e-01 -2.362387068569660187e-02 3.570584356784820557e-01 -1.437652558088302612e-01 2.107730060815811157e-01 3.499660193920135498e-01 1.678901016712188721e-01 9.446014463901519775e-02 3.356988131999969482e-01 -5.501327570527791977e-03 2.168330699205398560e-01 1.574798375368118286e-01 5.366981774568557739e-02 -1.703522652387619019e-01 9.180043824017047882e-03 -1.968341916799545288e-01 1.139983162283897400e-01 -1.431190222501754761e-01 2.768648266792297363e-01 1.649581640958786011e-02 7.165923714637756348e-02 -2.294285595417022705e-01 -1.972505301237106323e-01 2.846430428326129913e-02 5.058440938591957092e-02
1.528291404247283936e-02 9.222621470689773560e-02 -1.412750184535980225e-01 1.511641442775726318e-01 1.120035420171916485e-03 -5.712592229247093201e-02 -1.357048451900482178e-01 -1.809933334589004517e-01 3.459464013576507568e-01 6.348929554224014282e-02 4.917953535914421082e-02 1.157272756099700928e-01 8.173556067049503326e-03 -8.200439810752868652e-02 1.232145652174949646e-01 4.599232077598571777e-01 7.948043756186962128e-03 -6.586008518934249878e-02 9.169340133666992188e-02 -3.482498824596405029e-01 -2.038628458976745605e-01 4.437191411852836609e-02 -1.613971590995788574e-01 2.590132318437099457e-02 3.027477301657199860e-02 4.284524917602539062e-01 1.713426709175109863e-01 2.495180517435073853e-01 -9.010920301079750061e-03 -9.981863200664520264e-02 2.443905360996723175e-02 -1.729325503110885620e-01
2.027004808187484741e-01 1.068547219038009644e-01 1.062883213162422180e-01 3.580653369426727295e-01 -2.126191109418869019e-01 -1.186269968748092651e-01 2.853668630123138428e-01 4.229775222484022379e-04 1.558777038007974625e-02 2.492252737283706665e-01 1.371536254882812500e-01 -1.184348613023757935e-01 4.718052688986063004e-03 -1.201632916927337646e-01 -9.976665489375591278e-03 7.499027252197265625e-02 2.509029209613800049e-01 1.402140408754348755e-01 1.764932125806808472e-01 -3.021200597286224365e-01 -2.458642572164535522e-01 2.445345073938369751e-01 -2.628128044307231903e-02 1.184066683053970337e-01 1.156210084445774555e-03 5.263827368617057800e-02 2.708988189697265625e-01 -1.272039767354726791e-02 1.716764718294143677e-01 -2.625223994255065918e-01 -1.925227791070938110e-01 -1.107286941260099411e-02
1.595938205718994141e-01 8.758383244276046753e-02 1.353982388973236084e-01 1.082338243722915649e-01 4.457929730415344238e-02 -8.538911491632461548e-02 -2.384645342826843262e-01 2.971946597099304199e-01 2.049033343791961670e-01 1.373588386923074722e-02 -9.196135401725769043e-02 -9.247619658708572388e-02 2.481590062379837036e-01 -2.518630921840667725e-01 -1.874940991401672363e-01 1.187613457441329956e-01 9.163922071456909180e-02 -2.498474903404712677e-02 2.219994515180587769e-01 -4.878933429718017578e-01 -2.392380684614181519e-01 3.297787159681320190e-02 -2.788918018341064453e-01 -1.389027982950210571e-01 3.917809575796127319e-02 -5.157388001680374146e-02 2.100420743227005005e-01 -2.735820598900318146e-02 -1.125510036945343018e-01 -3.236734867095947266e-02 -1.813378632068634033e-01 -3.849462792277336121e-02
2.374356836080551147e-01 4.161490127444267273e-02 6.021737679839134216e-02 2.437988072633743286e-01 6.813791394233703613e-02 3.716825321316719055e-02 -1.212961003184318542e-01 7.871350646018981934e-02 1.355518549680709839e-01 9.541339427232742310e-02 -3.522419184446334839e-02 -1.121898889541625977e-01 2.009491175413131714e-01 -2.661070227622985840e-01 -2.685223221778869629e-01 1.016512140631675720e-01 -8.067232370376586914e-02 1.302462518215179443e-01 1.466016322374343872e-01 -4.966654181480407715e-01 -3.012706339359283447e-01 -5.873647332191467285e-02 -2.287699729204177856e-01 -2.199175804853439331e-01 1.421631127595901489e-01 -3.445588052272796631e-02 2.314845174551010132e-01 -5.471388250589370728e-02 -2.134925276041030884e-01 -6.193751841783523560e-02 -3.894904255867004395e-02 3.869074583053588867e-02
3.639229238033294678e-01 1.815342605113983154e-01 1.269379854202270508e-01 1.489308923482894897e-01 -2.222954332828521729e-01 3.038639435544610023e-03 -1.031359285116195679e-01 -8.077234774827957153e-02 -1.507821865379810333e-02 1.016942188143730164e-01 6.103391200304031372e-02 -1.439917981624603271e-01 -8.343863300979137421e-03 -9.797536581754684448e-02 2.549000084400177002e-01 4.059268906712532043e-02 1.980846375226974487e-01 1.921366900205612183e-01 2.907600104808807373e-01 -1.994002908468246460e-01 2.043932825326919556e-01 -8.770463615655899048e-02 -1.556547135114669800e-01 7.481095939874649048e-02 1.452079862356185913e-01 -2.991644665598869324e-02 8.499246323481202126e-04 2.884182631969451904e-01 -7.091037929058074951e-02 -2.557151615619659424e-01 -8.805492520332336426e-02 -3.941061794757843018e-01
2.483062297105789185e-01 -6.306428462266921997e-02 1.623405888676643372e-02 2.438875436782836914e-01 -3.092611432075500488e-01 2.077520787715911865e-01 1.642142832279205322e-01 5.838600546121597290e-02 2.941995561122894287e-01 1.800121665000915527e-01 -2.185849100351333618e-02 1.176200956106185913e-01 -2.478725016117095947e-01 -1.055291593074798584e-01 -7.121927104890346527e-03 3.733154833316802979e-01 2.014384716749191284e-01 2.211388051509857178e-01 1.564249247312545776e-01 -1.643942743539810181e-01 -5.222758278250694275e-02 -4.344655945897102356e-02 -8.948015421628952026e-02 -1.644707471132278442e-01 1.403398066759109497e-01 3.773913905024528503e-02 2.142602205276489258e-01 2.030817270278930664e-01 -2.280360609292984009e-01 -5.426164716482162476e-02 -2.221225947141647339e-02 -1.258064955472946167e-01
2.094313055276870728e-01 -1.747527867555618286e-01 1.646040529012680054e-01 1.716400384902954102e-01 -3.607984483242034912e-01 6.638503074645996094e-02 -1.886084079742431641e-01 6.878776103258132935e-02 -5.008849129080772400e-02 -5.075011868029832840e-03 2.514222264289855957e-01 1.566063761711120605e-01 -1.318240910768508911e-01 -2.436227053403854370e-01 -5.204832181334495544e-02 1.384063065052032471e-01 3.935953229665756226e-02 2.787950038909912109e-01 2.887036502361297607e-01 -3.048501014709472656e-01 -3.068742714822292328e-02 -2.117525488138198853e-01 5.927949771285057068e-02 1.026105284690856934e-01 -1.468279361724853516e-01 5.222047120332717896e-02 -3.583078831434249878e-02 -2.353934384882450104e-02 2.262417376041412354e-01 -1.981997862458229065e-03 -2.407153844833374023e-01 -2.337734252214431763e-01
2.051851451396942139e-01 3.054899908602237701e-02 2.764192223548889160e-01 2.903999984264373779e-01 -1.458139717578887939e-01 3.627533558756113052e-03 7.901246100664138794e-02 -1.269960850477218628e-01 2.953585982322692871e-02 3.808801174163818359e-01 -2.507476210594177246e-01 7.192675024271011353e-02 2.425286173820495605e-01 1.833858788013458252e-01 3.804339095950126648e-02 2.023209184408187866e-01 -1.633366793394088745e-01 2.059525996446609497e-01 6.869184225797653198e-02 -1.185066029429435730e-01 -3.522325307130813599e-02 6.560038775205612183e-03 -3.256261646747589111e-01 1.380030661821365356e-01 -1.574465334415435791e-01 2.338920831680297852e-01 1.485309377312660217e-02 8.524803444743156433e-03 -2.712986469268798828e-01 -1.660161018371582031e-01 -5.405293032526969910e-02 7.527206838130950928e-02
3.055942058563232422e-01 -4.971350729465484619e-02 7.144187390804290771e-02 8.672853559255599976e-02 -2.692737579345703125e-01 2.835461795330047607e-01 -1.606130450963973999e-01 9.554436802864074707e-02 2.460621446371078491e-01 2.283387817442417145e-02 -1.407858133316040039e-01 1.676057577133178711e-01 2.604606449604034424e-01 4.774366691708564758e-02 6.876301020383834839e-02 1.621616184711456299e-01 2.649585604667663574e-01 -1.062188744544982910e-01 1.761889457702636719e-01 -3.344977740198373795e-03 1.335768103599548340e-01 1.333437412977218628e-01 -3.314886689186096191e-01 -8.583799004554748535e-03 9.806820750236511230e-02 2.342527359724044800e-01 1.838483661413192749e-01 -1.129064708948135376e-01 2.172637581825256348e-01 -2.539310157299041748e-01 -1.100118756294250488e-01 2.471337281167507172e-02
3.741827905178070068e-01 -3.447134792804718018e-02 4.794665798544883728e-02 2.485810220241546631e-01 -1.441529840230941772e-01 -3.525184839963912964e-02 -1.328629106283187866e-01 -2.711652815341949463e-01 1.079777479171752930e-01 8.338567614555358887e-02 -1.607540547847747803e-01 -2.509809136390686035e-01 1.249567512422800064e-02 -6.232615932822227478e-02 5.627977102994918823e-02 3.874736428260803223e-01 -1.133712381124496460e-01 4.363161027431488037e-01 1.004731953144073486e-01 -1.555254906415939331e-01 -4.407190531492233276e-02 -6.226129457354545593e-02 -1.603838056325912476e-01 -4.146835580468177795e-02 1.452224552631378174e-01 -1.933664977550506592e-01 1.042180731892585754e-01 1.424889918416738510e-02 1.907416135072708130e-01 1.839712075889110565e-02 -1.968264132738113403e-01 -3.060879930853843689e-02
-2.577825263142585754e-02 8.154948242008686066e-03 2.001419812440872192e-01 4.586980938911437988e-01 3.020479343831539154e-02 -7.011554203927516937e-03 -3.525882214307785034e-02 6.716648489236831665e-02 7.588196545839309692e-02 4.186338186264038086e-02 -3.400171175599098206e-03 -2.495900541543960571e-01 5.960923805832862854e-02 -3.766679763793945312e-01 1.998311579227447510e-01 -5.626894533634185791e-02 1.176891177892684937e-01 3.075900673866271973e-01 2.111271768808364868e-02 -2.204738259315490723e-01 -3.480209037661552429e-02 -5.612388625741004944e-02 2.067779451608657837e-01 1.435519456863403320e-01 -1.892808452248573303e-02 2.876934111118316650e-01 3.074547648429870605e-01 -8.421787619590759277e-02 2.079151272773742676e-01 -1.656400263309478760e-01 3.112810850143432617e-02 -4.605397209525108337e-02
2.732203900814056396e-01 -2.015580236911773682e-02 5.354325473308563232e-02 1.994603127241134644e-02 1.276454050093889236e-02 9.339249134063720703e-02 -9.923229366540908813e-02 3.061543032526969910e-02 8.218126744031906128e-02 2.057606875896453857e-01 -6.713142246007919312e-02 4.642887040972709656e-02 2.331461757421493530e-01 2.199114859104156494e-01 -1.273505091667175293e-01 2.793430387973785400e-01 2.371043264865875244e-01 1.223663166165351868e-01 8.646944910287857056e-02 -2.101868689060211182e-01 1.384074799716472626e-02 1.454409677535295486e-02 -2.519423142075538635e-02 5.639160871505737305e-01 1.027552261948585510e-01 1.090713813900947571e-01 3.029516041278839111e-01 3.209419548511505127e-02 -1.217725574970245361e-01 2.333711273968219757e-02 2.259411513805389404e-01 -1.603549569845199585e-01
4.412356019020080566e-01 8.506145328283309937e-02 5.060451105237007141e-02 1.017794981598854065e-01 -2.548285201191902161e-02 1.394850015640258789e-01 -1.551917195320129395e-01 1.897499114274978638e-01 1.677368879318237305e-01 -3.028594255447387695e-01 -7.974492758512496948e-02 -1.545694917440414429e-01 5.326893925666809082e-02 9.274531155824661255e-02 4.385507106781005859e-02 4.080489277839660645e-01 2.745665423572063446e-02 1.496837139129638672e-01 1.491745710372924805e-01 4.451010003685951233e-02 4.505016282200813293e-02 -9.083020687103271484e-02 -2.981010079383850098e-01 9.133137762546539307e-02 3.030751086771488190e-02 2.136506438255310059e-01 8.046238869428634644e-02 2.708283066749572754e-01 -2.140585631132125854e-01 -8.192531764507293701e-02 9.092624485492706299e-02 -1.814328134059906006e-01
1.905658096075057983e-01 3.827143013477325439e-01 2.069798856973648071e-01 3.552572429180145264e-01 -9.528921544551849365e-02 -1.208957657217979431e-02 -3.070239126682281494e-01 -3.017232939600944519e-02 1.995099484920501709e-01 -1.039537116885185242e-01 -1.377084553241729736e-01 -5.263084918260574341e-02 -1.996166408061981201e-01 -3.180988878011703491e-02 -2.545579709112644196e-02 6.493429094552993774e-02 1.925883740186691284e-01 3.051089346408843994e-01 3.000863194465637207e-01 -1.241242736577987671e-01 6.907613575458526611e-02 -2.187300473451614380e-01 4.977204650640487671e-02 -6.599756889045238495e-03 1.688793450593948364e-01 2.669792994856834412e-02 -1.545960549265146255e-02 -4.475529119372367859e-02 3.165762871503829956e-02 8.148055640049278736e-04 -1.372396349906921387e-01 -2.891542911529541016e-01
-4.325467720627784729e-02 -2.251266874372959137e-02 2.025654166936874390e-01 1.524477899074554443e-01 -8.614998310804367065e-02 1.427915841341018677e-01 -2.760435640811920166e-01 7.796596735715866089e-02 1.750563532114028931e-01 1.950352042913436890e-01 -2.233903557062149048e-01 1.334077566862106323e-01 -8.458909392356872559e-02 1.543126106262207031e-01 -1.611096709966659546e-01 2.155332565307617188e-01 3.858062028884887695e-01 2.444448322057723999e-01 3.497462347149848938e-02 -1.030978336930274963e-01 1.089679896831512451e-01 -2.799382805824279785e-01 2.357413806021213531e-02 2.093789577484130859e-01 2.658056914806365967e-01 3.138182163238525391e-01 6.918569654226303101e-02 -1.656054258346557617e-01 7.249596714973449707e-02 4.805593192577362061e-02 -1.312231719493865967e-01 -4.773274809122085571e-02
3.872951865196228027e-01 8.117979764938354492e-02 1.419841647148132324e-01 8.616220951080322266e-02 -5.080082640051841736e-02 3.257062435150146484e-01 -2.346880882978439331e-01 1.913882791996002197e-02 1.699404269456863403e-01 1.546132862567901611e-01 -1.908663511276245117e-01 2.201665341854095459e-01 1.246789321303367615e-01 8.782482892274856567e-02 -5.547611042857170105e-02 -1.771899312734603882e-01 3.488344848155975342e-01 2.793795466423034668e-01 1.324609853327274323e-02 -2.097353711724281311e-02 1.210787519812583923e-01 -1.727486997842788696e-01 -1.244307011365890503e-01 8.215587586164474487e-02 -7.333496958017349243e-02 3.376555144786834717e-01 3.718594089150428772e-02 -1.476496905088424683e-01 -3.544210270047187805e-02 1.715836673974990845e-01 -9.041649103164672852e-02 -8.812061697244644165e-02
6.051256321370601654e-03 4.098589345812797546e-02 1.670611053705215454e-01 1.797315329313278198e-01 1.278737932443618774e-01 2.390442639589309692e-01 -1.555378139019012451e-01 3.090429604053497314e-01 1.669300496578216553e-01 1.149994283914566040e-01 1.004126295447349548e-01 3.545592725276947021e-02 3.021776974201202393e-01 -5.899726226925849915e-02 5.404283106327056885e-02 2.646806240081787109e-01 2.347236126661300659e-02 3.015213012695312500e-01 9.665329754352569580e-02 -3.487199544906616211e-02 2.034387178719043732e-02 -1.382240951061248779e-01 -2.536729574203491211e-01 1.585544496774673462e-01 3.834021389484405518e-01 -2.027574628591537476e-01 2.366699278354644775e-01 1.856788992881774902e-01 1.272915899753570557e-01 2.062851004302501678e-02 6.441269814968109131e-02 -1.194588840007781982e-01
2.414365559816360474e-01 3.159222900867462158e-01 -1.094619259238243103e-01 2.903270423412322998e-01 4.987702146172523499e-02 1.046744082123041153e-02 -7.726333290338516235e-02 9.502770379185676575e-03 1.589638143777847290e-01 2.735717296600341797e-01 3.800596669316291809e-02 2.901085019111633301e-01 2.315783798694610596e-01 -5.003257468342781067e-02 -5.258503928780555725e-02 -5.017425492405891418e-02 1.444541662931442261e-01 1.088307872414588928e-01 2.886825501918792725e-01 -1.732648015022277832e-01 -1.710134446620941162e-01 -1.108036115765571594e-01 1.782280653715133667e-01 -6.102700531482696533e-02 -1.502427011728286743e-01 -8.758317679166793823e-02 2.055834233760833740e-01 2.719172537326812744e-01 -2.911292910575866699e-01 -1.083062365651130676e-01 -1.188054978847503662e-01 -9.853637218475341797e-02
2.707681059837341309e-01 2.003714442253112793e-01 1.468631476163864136e-01 2.919158935546875000e-01 -1.154990121722221375e-01 1.039080917835235596e-01 -6.981155276298522949e-02 1.105346754193305969e-01 2.845939993858337402e-02 1.217906102538108826e-01 -2.742687165737152100e-01 1.850274577736854553e-02 7.788731157779693604e-02 -1.142909377813339233e-01 -1.804539188742637634e-02 5.354718565940856934e-01 7.642016559839248657e-02 8.085999637842178345e-02 1.004268079996109009e-01 1.721625961363315582e-02 2.491088360548019409e-01 4.302815068513154984e-03 -1.847619935870170593e-02 -7.335408031940460205e-02 -7.862520962953567505e-02 -2.070883214473724365e-01 2.537062764167785645e-01 -5.930735915899276733e-02 -2.724984586238861084e-01 -1.952367275953292847e-01 -1.302467584609985352e-01 -6.546439975500106812e-02
3.142178654670715332e-01 5.758400657214224339e-04 9.231385588645935059e-02 1.888350397348403931e-01 -4.545229375362396240e-01 -7.299616932868957520e-02 -1.193531751632690430e-01 -1.917611211538314819e-01 2.696403264999389648e-01 -6.613554805517196655e-02 1.331519782543182373e-01 -3.463137894868850708e-02 -1.672626286745071411e-01 -1.240068860352039337e-02 -2.283061742782592773e-01 4.215947389602661133e-01 5.917249992489814758e-02 2.496778517961502075e-01 1.718099415302276611e-01 1.391309648752212524e-01 2.584218978881835938e-02 -1.768626421689987183e-01 -1.324564963579177856e-01 -5.962905474007129669e-03 5.346160754561424255e-02 -3.877545148134231567e-02 8.072379231452941895e-02 -1.888227649033069611e-02 1.385845690965652466e-01 -2.074851691722869873e-01 -4.651924595236778259e-02 -1.565107516944408417e-02
3.299886584281921387e-01 -5.469625070691108704e-02 -2.977984957396984100e-02 2.063629180192947388e-01 7.228101044893264771e-02 -1.856770515441894531e-01 1.110333800315856934e-01 -5.211315676569938660e-02 2.078358381986618042e-01 2.381940931081771851e-01 -8.586721494793891907e-03 -3.823229372501373291e-01 1.486847847700119019e-01 -6.058098748326301575e-02 -1.964514255523681641e-01 1.562617123126983643e-01 1.075943037867546082e-01 3.304205238819122314e-01 1.551693975925445557e-01 -2.638451457023620605e-01 5.355583876371383667e-02 -4.807988181710243225e-02 -4.170981794595718384e-02 8.340653777122497559e-02 2.885644137859344482e-01 -1.686824262142181396e-01 2.673185169696807861e-01 8.359529078006744385e-02 -2.013163082301616669e-02 -1.371707320213317871e-01 -8.276610821485519409e-02 -1.018310561776161194e-01
9.335879236459732056e-02 1.442404091358184814e-01 1.456314325332641602e-01 -4.311118647456169128e-02 -1.895922571420669556e-01 2.748820185661315918e-02 -2.256565541028976440e-01 7.885838299989700317e-02 7.390039414167404175e-02 2.412731349468231201e-01 1.890069693326950073e-01 6.716059148311614990e-02 2.528367936611175537e-01 -1.095519810914993286e-01 6.888898462057113647e-02 4.274016991257667542e-02 2.369255572557449341e-01 -2.819080604240298271e-03 5.707384645938873291e-02 -2.319805920124053955e-01 2.252496331930160522e-01 -1.646756231784820557e-01 -1.831875890493392944e-01 -3.937756717205047607e-01 -9.682130068540573120e-02 3.521736860275268555e-01 1.196619570255279541e-01 -4.318821430206298828e-02 1.149222850799560547e-01 -1.335304230451583862e-01 1.007782071828842163e-01 -3.109622597694396973e-01
2.027758955955505371e-01 1.011800467967987061e-01 6.833226978778839111e-02 2.141481190919876099e-01 -3.850964829325675964e-02 2.144707292318344116e-01 3.141158223152160645e-01 -1.055255979299545288e-01 3.873869776725769043e-01 9.591201692819595337e-02 1.702007204294204712e-01 1.208996549248695374e-01 2.061105333268642426e-02 -9.461982548236846924e-02 -1.328454613685607910e-01 1.873606592416763306e-01 1.286114454269409180e-01 1.454613357782363892e-01 1.857184618711471558e-01 -4.077461361885070801e-02 -1.338412463665008545e-01 1.465767808258533478e-02 4.938109591603279114e-02 -3.103175945580005646e-02 3.851974904537200928e-01 -3.994509205222129822e-02 3.837527632713317871e-01 -3.036659676581621170e-03 1.326847076416015625e-01 -6.381780654191970825e-02 1.331827491521835327e-01 -2.092865109443664551e-01
1.702932715415954590e-01 -1.235800683498382568e-01 -6.974456459283828735e-02 2.668226659297943115e-01 8.752605319023132324e-02 1.673659868538379669e-02 -1.406279057264328003e-01 2.451115548610687256e-01 8.856397122144699097e-02 4.130769670009613037e-01 1.122294142842292786e-01 3.288262756541371346e-03 -2.387641929090023041e-02 1.360405236482620239e-01 1.653783023357391357e-02 2.174970954656600952e-01 6.639952212572097778e-02 -2.520218025892972946e-03 4.516462609171867371e-02 -3.993781805038452148e-01 -2.551785409450531006e-01 -4.235500842332839966e-02 -1.536296457052230835e-01 -1.878841668367385864e-01 -1.871248185634613037e-01 7.723481953144073486e-02 2.951496839523315430e-01 7.712902873754501343e-02 2.380802780389785767e-01 -1.171228513121604919e-01 1.011870652437210083e-01 -1.663800328969955444e-01
-6.333124637603759766e-02 -5.950076878070831299e-02 9.640417993068695068e-03 1.864852905273437500e-01 -8.780289441347122192e-02 -2.478735707700252533e-02 -4.580744728446006775e-02 -1.775289177894592285e-01 2.266725748777389526e-01 9.944933652877807617e-02 1.106551140546798706e-01 1.616641730070114136e-01 9.061391651630401611e-02 -1.551781296730041504e-01 2.247058749198913574e-01 2.256008088588714600e-01 2.234215438365936279e-01 2.777495980262756348e-01 1.338163316249847412e-01 -2.341761887073516846e-01 -2.137478739023208618e-01 1.602540165185928345e-01 -3.289690911769866943e-01 1.281311213970184326e-01 -1.054682359099388123e-01 -2.346163382753729820e-03 2.537196576595306396e-01 -9.114286303520202637e-02 2.927133142948150635e-01 -1.556550860404968262e-01 2.504886686801910400e-01 1.732959896326065063e-01
1.256203353404998779e-01 1.266212314367294312e-01 -2.019062936305999756e-01 6.585531681776046753e-02 -2.261686138808727264e-02 -5.070078652352094650e-03 -1.053644791245460510e-01 1.904311478137969971e-01 1.959746479988098145e-01 1.754868179559707642e-01 -9.494254738092422485e-02 2.710994482040405273e-01 5.272571370005607605e-02 1.312640607357025146e-01 1.274137943983078003e-01 1.855666488409042358e-01 3.225182592868804932e-01 1.736102253198623657e-01 2.575848996639251709e-01 1.214896291494369507e-01 -4.229144752025604248e-02 -4.028288275003433228e-02 -3.105058372020721436e-01 2.085448056459426880e-01 -1.382437050342559814e-01 3.215149641036987305e-01 2.994754910469055176e-01 -8.608981966972351074e-02 1.265340596437454224e-01 -1.256254166364669800e-01 1.837805807590484619e-01 9.517417103052139282e-02
3.875801265239715576e-01 2.762205004692077637e-01 2.494120746850967407e-01 3.902063667774200439e-01 -1.668807417154312134e-01 4.595423582941293716e-03 1.272976845502853394e-01 -3.383690118789672852e-01 -5.228652432560920715e-02 -1.058655753731727600e-01 3.678559884428977966e-02 -6.007279455661773682e-02 2.318253368139266968e-01 9.217321127653121948e-02 9.196616709232330322e-02 4.334134981036186218e-02 4.902303591370582581e-02 -5.844918079674243927e-03 -1.312117576599121094e-01 -2.810464501380920410e-01 -9.944251924753189087e-02 -1.639731675386428833e-01 -1.352150887250900269e-01 -1.250987052917480469e-01 -7.401170674711465836e-03 -2.351794950664043427e-02 1.397171765565872192e-01 1.797131448984146118e-01 -7.689903676509857178e-02 -2.208440601825714111e-01 -6.497699767351150513e-02 -1.681850105524063110e-01
7.226166874170303345e-02 1.642270088195800781e-01 -2.571738958358764648e-01 3.455595374107360840e-01 -6.696897000074386597e-02 7.144045084714889526e-02 2.471315208822488785e-03 4.057467449456453323e-03 1.229557245969772339e-01 -1.347680110484361649e-02 -2.503366470336914062e-01 2.019253522157669067e-01 -1.506009995937347412e-01 -2.377669066190719604e-01 -2.784831821918487549e-01 3.418259024620056152e-01 2.411334030330181122e-02 7.926020026206970215e-02 -1.488894373178482056e-01 -2.739486396312713623e-01 -7.376246899366378784e-02 -1.095664724707603455e-01 -2.189690917730331421e-01 5.360807850956916809e-02 7.407360523939132690e-02 3.412509858608245850e-01 1.428235471248626709e-01 -1.238929927349090576e-01 5.515074823051691055e-03 -2.029843926429748535e-01 -1.201861631125211716e-02 -9.424336999654769897e-02
5.295100212097167969e-01 -1.817993633449077606e-02 8.857884258031845093e-02 2.418719977140426636e-01 -1.609972119331359863e-01 -5.442810244858264923e-03 2.229565232992172241e-01 8.654680848121643066e-02 2.403538823127746582e-01 -1.433317176997661591e-02 1.114019751548767090e-01 -8.221410959959030151e-02 1.619400978088378906e-01 -2.441481351852416992e-01 1.035225838422775269e-01 -4.802895244210958481e-03 3.014094755053520203e-02 1.133691817522048950e-01 1.382636129856109619e-01 2.006776332855224609e-01 -2.940695881843566895e-01 1.637629121541976929e-01 -1.109301000833511353e-01 1.495665311813354492e-01 7.631189376115798950e-02 1.226012930274009705e-01 2.141906768083572388e-01 1.482589393854141235e-01 1.992833465337753296e-01 -9.558208286762237549e-02 -1.925339996814727783e-01 -1.790329068899154663e-02
1.460149884223937988e-01 3.675739467144012451e-01 1.346181333065032959e-02 3.515103161334991455e-01 -4.083223640918731689e-01 1.919576376676559448e-01 -2.512411773204803467e-01 -1.648691743612289429e-01 -6.283280253410339355e-02 9.680723398923873901e-02 -4.850029572844505310e-02 1.326847225427627563e-01 1.383444368839263916e-01 -5.182510241866111755e-02 -1.805256605148315430e-01 4.567969217896461487e-02 2.388493418693542480e-01 9.293705224990844727e-02 1.483124792575836182e-01 -3.182646632194519043e-01 -2.232385724782943726e-01 -1.477798521518707275e-01 1.001717001199722290e-01 -1.078023165464401245e-01 6.449124962091445923e-02 8.750278502702713013e-02 -3.705002367496490479e-02 -1.702204346656799316e-01 8.995037525892257690e-02 4.027655348181724548e-02 -3.926602378487586975e-02 -2.115400880575180054e-02
-3.606452047824859619e-02 -5.334829539060592651e-02 1.466849893331527710e-01 3.214511647820472717e-02 -2.890588939189910889e-01 2.470990419387817383e-01 -2.734874486923217773e-01 -1.576241254806518555e-01 1.194877400994300842e-01 1.990331709384918213e-01 2.152129821479320526e-02 2.595691084861755371e-01 1.154031157493591309e-01 -1.502222418785095215e-01 6.163169443607330322e-02 4.085041284561157227e-01 -6.097181513905525208e-02 4.261699318885803223e-01 -1.183505281805992126e-01 -9.883881360292434692e-02 9.154072403907775879e-02 -1.594547927379608154e-01 -2.038721144199371338e-01 6.327204406261444092e-02 -1.421128660440444946e-01 1.921649724245071411e-01 7.792585343122482300e-02 7.055689394474029541e-02 -1.961873620748519897e-01 -3.816755115985870361e-02 3.280645236372947693e-02 5.546825751662254333e-02
4.822132289409637451e-01 3.730446100234985352e-02 1.398919373750686646e-01 2.172646522521972656e-01 1.597119271755218506e-01 9.460554271936416626e-02 9.039816446602344513e-03 4.790770635008811951e-02 -1.467707157135009766e-01 2.483630776405334473e-01 -2.464151829481124878e-01 8.322224020957946777e-02 2.710526585578918457e-01 -5.812951363623142242e-03 5.691141262650489807e-02 2.342805266380310059e-01 1.460078209638595581e-01 1.944873481988906860e-01 -6.992024928331375122e-02 -1.546760350465774536e-01 -2.581885829567909241e-02 -1.775338202714920044e-01 1.087407544255256653e-01 -6.450631190091371536e-03 2.637359499931335449e-02 -1.418893933296203613e-01 3.340260088443756104e-01 -9.834125638008117676e-02 -2.265239655971527100e-01 -1.747965514659881592e-01 -7.539431750774383545e-02 -1.354126781225204468e-01
1.704847365617752075e-01 -1.423659920692443848e-01 -5.210174620151519775e-02 2.567949593067169189e-01 2.218288742005825043e-02 3.467070162296295166e-01 -1.522685438394546509e-01 1.909647583961486816e-01 7.888109236955642700e-02 5.788022279739379883e-02 7.813641428947448730e-02 -9.577145427465438843e-02 2.242252044379711151e-02 1.237502247095108032e-01 -1.176700294017791748e-01 -5.173556506633758545e-02 6.325036287307739258e-02 1.993213295936584473e-01 1.616320461034774780e-01 -5.519749969244003296e-02 3.446923196315765381e-01 -2.766193747520446777e-01 -1.309661865234375000e-01 2.483032345771789551e-01 6.748666614294052124e-02 2.689322233200073242e-01 2.583549022674560547e-01 -1.361546069383621216e-01 2.430415898561477661e-01 -1.542889773845672607e-01 -1.022111549973487854e-01 -2.048010230064392090e-01
7.703809440135955811e-02 1.192862391471862793e-01 -2.003411063924431801e-03 4.468531012535095215e-01 -1.546836197376251221e-01 5.061367899179458618e-02 -1.812891513109207153e-01 -5.190785229206085205e-02 -1.235862672328948975e-01 -6.905962526798248291e-02 -1.942109018564224243e-01 -5.889331176877021790e-02 3.672865033149719238e-01 -1.280694035813212395e-03 7.494581490755081177e-02 -2.756078913807868958e-02 3.650699928402900696e-02 8.259149640798568726e-02 2.693276107311248779e-01 -1.129060909152030945e-01 1.684404164552688599e-01 -3.676512539386749268e-01 6.077288091182708740e-02 2.007858753204345703e-01 -3.361995145678520203e-02 7.014005631208419800e-02 2.083180546760559082e-01 -2.668343856930732727e-02 -9.176592528820037842e-02 -2.533051371574401855e-01 2.738411724567413330e-01 1.299219578504562378e-01
1.582552939653396606e-01 1.302112638950347900e-01 -3.397361040115356445e-01 4.082938432693481445e-01 -2.548858523368835449e-01 -1.373780984431505203e-02 3.553332760930061340e-02 -7.278566062450408936e-02 2.742995619773864746e-01 2.926674485206604004e-01 1.240234225988388062e-01 6.897646188735961914e-02 1.747972071170806885e-01 -2.136877030134201050e-01 8.446625433862209320e-03 1.248886585235595703e-01 2.028694003820419312e-01 -3.376609832048416138e-02 2.244223803281784058e-01 -2.888422608375549316e-01 1.424704939126968384e-01 1.122479736804962158e-01 6.563644111156463623e-02 -2.092323303222656250e-01 -9.840220212936401367e-02 4.365210887044668198e-03 1.022990196943283081e-01 1.707765311002731323e-01 -2.023275755345821381e-02 -5.926312878727912903e-02 -1.262838989496231079e-01 -7.046174257993698120e-02
3.389832675457000732e-01 -1.658186316490173340e-01 -1.217639371752738953e-01 1.884849965572357178e-01 3.850898519158363342e-02 9.369702637195587158e-02 -9.947400540113449097e-02 2.271460592746734619e-01 8.522759191691875458e-03 3.799136281013488770e-01 -1.122965142130851746e-01 -2.215486485511064529e-03 1.577743738889694214e-01 -2.504645884037017822e-01 -1.456547379493713379e-01 5.518074147403240204e-03 -1.585043966770172119e-01 1.246081143617630005e-01 1.526766419410705566e-01 6.419187039136886597e-02 -2.862948738038539886e-02 -1.202608048915863037e-01 -1.441039741039276123e-01 -9.130079299211502075e-02 -4.184756800532341003e-02 2.061775922775268555e-01 3.838774561882019043e-01 1.633323132991790771e-01 1.304054111242294312e-01 -2.777932584285736084e-01 8.219777047634124756e-02 1.946767270565032959e-01
1.530897617340087891e-01 1.876750141382217407e-01 2.866383194923400879e-01 1.177095994353294373e-01 8.182590454816818237e-02 1.542081683874130249e-01 -2.305639237165451050e-01 1.126673221588134766e-01 1.457544416189193726e-02 1.083193346858024597e-01 -1.688672006130218506e-01 1.402724832296371460e-01 2.329790294170379639e-01 -2.957846596837043762e-02 -6.401508301496505737e-02 -1.173191219568252563e-01 2.986805438995361328e-01 3.387538716197013855e-02 6.279349327087402344e-02 -3.198545798659324646e-02 -9.204326197504997253e-03 -2.350842393934726715e-02 1.832196488976478577e-02 1.495188772678375244e-01 -1.570260375738143921e-01 3.475290536880493164e-01 4.213580787181854248e-01 1.904946565628051758e-01 7.027166336774826050e-02 -1.438492983579635620e-01 -1.657716035842895508e-01 -2.912272810935974121e-01
1.255828738212585449e-01 2.290298640727996826e-01 8.138193935155868530e-02 3.820672035217285156e-01 -3.768780827522277832e-02 -2.235388383269309998e-02 1.379889552481472492e-03 5.197063088417053223e-02 1.673164665699005127e-01 3.323086202144622803e-01 -1.238863393664360046e-01 -9.025673568248748779e-02 1.634847968816757202e-01 -2.196730971336364746e-01 -1.221270766109228134e-02 -8.098950609564781189e-03 -2.843025326728820801e-01 2.656666040420532227e-01 3.090074956417083740e-01 -5.829234048724174500e-02 7.696162164211273193e-02 -1.876905560493469238e-01 -2.111277431249618530e-01 1.300703436136245728e-01 1.872858703136444092e-01 -1.272430270910263062e-01 1.612253487110137939e-01 1.827299147844314575e-01 -3.109193779528141022e-02 -2.619564533233642578e-01 -6.375033408403396606e-02 -1.413977425545454025e-02
-6.768554449081420898e-02 -6.919501721858978271e-02 -1.056292206048965454e-01 9.853023290634155273e-02 -6.756103783845901489e-02 1.340549886226654053e-01 -3.856623172760009766e-02 1.269547045230865479e-01 3.975897729396820068e-01 3.165676891803741455e-01 1.739928126335144043e-01 -6.526070833206176758e-02 1.593753844499588013e-01 -1.242899242788553238e-02 1.393527984619140625e-01 2.894098758697509766e-01 -1.506359130144119263e-01 2.370170652866363525e-01 2.122563719749450684e-01 -1.241528987884521484e-01 1.928713619709014893e-01 -1.822180300951004028e-01 -1.941729485988616943e-01 -6.925673037767410278e-02 1.703160703182220459e-01 1.961775273084640503e-01 2.366055846214294434e-01 4.818990454077720642e-02 -1.896497607231140137e-01 -3.646795824170112610e-02 -1.389581114053726196e-01 -2.709724009037017822e-01
[truncated: 3,262,099 more chars]
