# Supplementary material for: The Language of Innovation
Source: PLoS One. 2020 Apr 30;15(4):e0230107. doi: 10.1371/journal.pone.0230107 (PMC7194493; doi:10.1371/journal.pone.0230107)
Supplement: S6 File — (GZ) [file pone.0230107.s006.tar.gz › 1984-1988/V2Run_17_VS_4500_embeddings1984-1988ED32.txt]

-7.552875671535730362e-03 1.114124730229377747e-01 1.697368621826171875e-01 -1.825476139783859253e-01 1.312627792358398438e-01 1.578611582517623901e-01 -2.517963349819183350e-01 -1.022766232490539551e-01 -2.183342427015304565e-01 -1.508905440568923950e-01 1.041323244571685791e-01 -1.694134622812271118e-02 1.463442444801330566e-01 3.356328606605529785e-02 6.459043920040130615e-02 -3.673349320888519287e-01 -7.051497697830200195e-02 6.553430855274200439e-02 -4.227523505687713623e-01 3.137576878070831299e-01 2.180274724960327148e-01 1.033524945378303528e-01 7.206010818481445312e-02 1.776194572448730469e-01 1.728603430092334747e-02 1.129743382334709167e-01 1.333346068859100342e-01 -1.566721200942993164e-01 -3.178605064749717712e-02 -1.740795820951461792e-01 -2.231429368257522583e-01 2.197334468364715576e-01
-2.205594070255756378e-02 -1.343280971050262451e-01 -2.161832302808761597e-01 5.344415083527565002e-03 6.167599186301231384e-02 -1.536034047603607178e-01 -3.625266551971435547e-01 -2.807471752166748047e-01 -1.336886137723922729e-01 -2.234879434108734131e-01 -1.163849532604217529e-01 -3.234987854957580566e-01 2.005509436130523682e-01 -3.074545860290527344e-01 1.530278474092483521e-01 4.504650086164474487e-02 -2.918939106166362762e-02 1.893259771168231964e-02 -3.094810545444488525e-01 3.536928445100784302e-02 2.021798640489578247e-01 1.598548144102096558e-01 -5.891625210642814636e-02 1.709811538457870483e-01 -1.600969284772872925e-01 9.475471824407577515e-02 -2.280831336975097656e-01 2.017333805561065674e-01 -2.164764888584613800e-02 -1.895872689783573151e-02 -1.590507626533508301e-01 -4.726386163383722305e-03
3.265855610370635986e-01 -1.841485500335693359e-01 2.202038466930389404e-01 -1.222383975982666016e-01 1.198381111025810242e-01 -5.690442398190498352e-03 -2.090402990579605103e-01 -2.716911733150482178e-01 -9.537634253501892090e-02 -4.504137486219406128e-02 -7.134916633367538452e-02 -8.729477971792221069e-02 -7.199979573488235474e-02 -1.102057844400405884e-01 2.871224880218505859e-01 -1.261268705129623413e-01 -3.543359935283660889e-01 -1.144832000136375427e-01 -3.283199667930603027e-01 1.111255362629890442e-01 -2.358985505998134613e-02 2.052955776453018188e-01 1.124410778284072876e-01 -7.525347918272018433e-02 2.685737609863281250e-02 6.569784879684448242e-02 -2.813099920749664307e-01 -3.760143369436264038e-02 -3.952252492308616638e-02 -4.393655434250831604e-02 -1.328493803739547729e-01 -3.131109476089477539e-01
1.436998099088668823e-01 3.290311396121978760e-01 1.508278548717498779e-01 1.986103653907775879e-01 1.249920800328254700e-01 -1.428772211074829102e-01 -2.167611569166183472e-01 -2.534046471118927002e-01 -4.482141137123107910e-02 -1.431077122688293457e-01 -9.331022202968597412e-02 -2.919640839099884033e-01 2.544187307357788086e-01 -8.274036645889282227e-02 2.888449728488922119e-01 1.808902323246002197e-01 -8.407543599605560303e-02 6.371742486953735352e-02 -2.937260866165161133e-01 5.669089779257774353e-02 1.488512903451919556e-01 3.874993026256561279e-01 -1.205980181694030762e-01 4.001964628696441650e-02 -3.146921843290328979e-02 6.589670479297637939e-02 -1.533194035291671753e-01 -1.840859353542327881e-01 1.191958505660295486e-02 -1.913865446113049984e-03 3.270462900400161743e-02 -6.688395142555236816e-02
1.861064136028289795e-01 2.523094182834029198e-03 1.272139698266983032e-02 -4.991628602147102356e-02 2.564674615859985352e-01 1.090899705886840820e-01 -2.470741271972656250e-01 3.031517006456851959e-02 -3.003410622477531433e-02 -1.863723099231719971e-01 1.584821492433547974e-01 -3.929839730262756348e-01 3.220089972019195557e-01 -7.796524465084075928e-02 4.083721339702606201e-01 -6.533724814653396606e-02 -3.227690160274505615e-01 4.949615523219108582e-02 -1.730546802282333374e-01 -5.155672505497932434e-02 1.538017988204956055e-01 -4.862290248274803162e-02 3.632302628830075264e-03 4.295781254768371582e-02 -1.255855709314346313e-01 8.761531114578247070e-02 -8.117417246103286743e-02 -2.930998504161834717e-01 -1.092997044324874878e-01 1.732878237962722778e-01 -9.885428007692098618e-04 -4.510521143674850464e-02
-3.642677329480648041e-03 -1.750704944133758545e-01 1.559983342885971069e-01 -4.536345973610877991e-02 1.635100543498992920e-01 1.730985045433044434e-01 -3.600697517395019531e-01 -2.075827717781066895e-01 6.820744276046752930e-02 -2.297886610031127930e-01 7.047688961029052734e-02 1.241360791027545929e-02 3.359027802944183350e-01 -4.930061846971511841e-02 3.770031332969665527e-01 -8.392071723937988281e-02 -2.228964678943157196e-02 4.838551953434944153e-02 -2.206385433673858643e-01 -4.713167995214462280e-02 2.322376519441604614e-01 1.813163459300994873e-01 2.201185971498489380e-01 1.314610093832015991e-01 -1.574603468179702759e-01 2.958237528800964355e-01 8.138790726661682129e-02 -1.212980151176452637e-01 1.767374575138092041e-01 1.114884689450263977e-01 -5.182866007089614868e-02 1.460408512502908707e-02
-1.327352374792098999e-01 -2.690508663654327393e-01 2.304716408252716064e-02 3.451850265264511108e-02 1.827092468738555908e-01 1.330614089965820312e-01 -2.598702311515808105e-01 -9.646418690681457520e-02 -2.076223194599151611e-01 -1.812659353017807007e-01 1.641487330198287964e-01 -2.779927551746368408e-01 7.034566998481750488e-02 -2.338292822241783142e-02 2.553047239780426025e-01 4.875096678733825684e-02 -3.466899693012237549e-01 2.547062747180461884e-02 -3.397448360919952393e-01 -7.046537101268768311e-02 -9.407815337181091309e-02 2.485355436801910400e-01 -4.276828467845916748e-02 2.380788028240203857e-01 -1.736816577613353729e-02 1.865578740835189819e-01 1.155015919357538223e-02 -8.464692533016204834e-02 -1.514044702053070068e-01 2.650276720523834229e-01 -7.772602885961532593e-02 -1.229982376098632812e-01
-9.050215780735015869e-02 1.650036498904228210e-02 1.080005094408988953e-01 3.186030387878417969e-01 7.664883881807327271e-02 -9.511398524045944214e-02 -4.133209884166717529e-01 -8.838988095521926880e-02 -9.479714930057525635e-02 -3.946176171302795410e-02 -2.276908606290817261e-02 5.387337878346443176e-02 2.333261966705322266e-01 -3.400915861129760742e-01 1.345464885234832764e-01 5.603835359215736389e-02 -2.095755785703659058e-01 -4.926143214106559753e-02 -3.279504477977752686e-01 8.651109039783477783e-02 -1.891433820128440857e-02 3.601006269454956055e-01 -8.459483087062835693e-02 -4.429910704493522644e-02 -1.129734963178634644e-01 2.908725440502166748e-01 -1.364473253488540649e-01 -4.173027351498603821e-03 -9.910156577825546265e-02 -2.074226438999176025e-01 6.876855343580245972e-02 7.329928129911422729e-02
1.505778729915618896e-01 9.656760841608047485e-02 7.941592484712600708e-02 1.497173160314559937e-01 7.894273847341537476e-02 -1.752349287271499634e-01 -2.217886745929718018e-01 -6.369634717702865601e-02 -5.220079421997070312e-02 -3.085792362689971924e-01 1.342244148254394531e-01 -8.616795390844345093e-02 1.590064167976379395e-01 1.342638395726680756e-02 1.633223891258239746e-01 1.851052790880203247e-02 -2.096723578870296478e-02 -1.728211194276809692e-01 -3.803483247756958008e-01 6.062846258282661438e-02 3.550794720649719238e-01 4.885959625244140625e-01 -7.480043172836303711e-02 4.272992536425590515e-02 8.157171308994293213e-02 1.370650231838226318e-01 -1.082556396722793579e-01 -1.784210652112960815e-01 -4.194330796599388123e-02 4.065204411745071411e-02 -9.939740598201751709e-02 2.001578658819198608e-01
1.724807471036911011e-01 1.109644100069999695e-01 6.683498620986938477e-02 1.581257954239845276e-02 6.188177689909934998e-02 -3.681227564811706543e-02 1.402118355035781860e-01 -2.409312725067138672e-01 -1.648077964782714844e-01 -1.441271007061004639e-01 -1.332825981080532074e-02 -1.572955697774887085e-01 -6.167220696806907654e-02 -1.628787070512771606e-01 2.046723961830139160e-01 1.747360229492187500e-01 -3.020624518394470215e-01 -2.564460635185241699e-01 -1.499032676219940186e-01 5.603227391839027405e-02 2.652302086353302002e-01 2.984469570219516754e-02 -1.147586703300476074e-01 2.662971019744873047e-01 5.860890820622444153e-02 2.924879454076290131e-02 -1.963127553462982178e-01 -2.884971499443054199e-01 -4.109653532505035400e-01 -1.561784595251083374e-01 -2.152488008141517639e-02 1.922828108072280884e-01
7.340358197689056396e-02 -4.220593348145484924e-02 -2.822784781455993652e-01 4.649056587368249893e-03 9.803194552659988403e-02 4.259383305907249451e-02 -3.160014152526855469e-01 -8.257837593555450439e-02 -1.005412116646766663e-01 -7.275256514549255371e-02 4.178337112534791231e-04 6.076968740671873093e-03 2.982354462146759033e-01 -4.583931267261505127e-01 1.156124249100685120e-01 -1.196828261017799377e-01 -1.972030848264694214e-01 1.394627988338470459e-01 -3.092756867408752441e-01 3.519381880760192871e-01 1.435299515724182129e-01 2.346113026142120361e-01 1.332522183656692505e-01 6.651688832789659500e-03 7.823581993579864502e-02 7.301028817892074585e-02 -4.492553323507308960e-02 -1.205321624875068665e-01 -5.344948172569274902e-02 -1.022362187504768372e-01 -1.958529204130172729e-01 -4.324482381343841553e-02
3.057493455708026886e-02 -5.289404466748237610e-02 5.683200433850288391e-02 1.409255266189575195e-01 2.086323797702789307e-01 -1.935942173004150391e-01 -2.554470598697662354e-01 4.251295328140258789e-02 -1.046015620231628418e-01 1.097805891185998917e-02 -8.950290083885192871e-02 -1.135424822568893433e-01 4.258213639259338379e-01 1.216991916298866272e-01 1.501621305942535400e-01 7.879287004470825195e-03 -1.552713662385940552e-01 -2.847718000411987305e-01 -1.314134299755096436e-01 2.297401800751686096e-02 -1.116778850555419922e-01 1.639584749937057495e-01 4.082936048507690430e-02 4.192411303520202637e-01 -5.058749765157699585e-02 -1.675136387348175049e-01 -2.113807797431945801e-01 -7.870885729789733887e-02 3.288249075412750244e-01 -1.608637869358062744e-01 8.106036484241485596e-02 1.120008826255798340e-01
1.000003367662429810e-01 -8.936229348182678223e-02 1.981947571039199829e-01 1.235485896468162537e-01 1.899417638778686523e-01 5.462170764803886414e-02 -2.011787742376327515e-01 -2.501084208488464355e-01 2.960524857044219971e-01 -9.184966981410980225e-02 -1.445904560387134552e-02 -2.636805176734924316e-01 1.597189158201217651e-01 -2.070387750864028931e-01 1.673164367675781250e-01 1.314969360828399658e-01 -2.097768336534500122e-01 -1.800225079059600830e-01 -1.733118891716003418e-01 1.349509954452514648e-01 6.453997641801834106e-02 2.658482491970062256e-01 -3.548689782619476318e-01 2.175222039222717285e-01 1.532863080501556396e-01 1.757881045341491699e-01 3.117252141237258911e-02 -1.594928205013275146e-01 -1.053759604692459106e-01 7.951163500547409058e-02 1.717611104249954224e-01 7.356211543083190918e-02
3.735457062721252441e-01 -8.499434590339660645e-02 1.007656082510948181e-01 6.258359551429748535e-02 7.815066725015640259e-02 1.142349392175674438e-01 -1.043790578842163086e-01 2.399807237088680267e-02 -9.834013879299163818e-02 1.061072871088981628e-01 1.586924344301223755e-01 -3.587627410888671875e-01 2.777728736400604248e-01 -6.412964314222335815e-03 1.996303796768188477e-01 -3.035690449178218842e-02 -3.899174034595489502e-01 1.773986369371414185e-01 -2.072423696517944336e-01 5.311848595738410950e-02 6.811574101448059082e-03 4.292459189891815186e-01 -2.751123532652854919e-02 1.639134436845779419e-01 1.572252660989761353e-01 5.636000633239746094e-02 -1.027491092681884766e-01 6.678184866905212402e-02 -1.505629625171422958e-02 7.554830610752105713e-02 1.262094229459762573e-01 9.883577376604080200e-02
-1.890451759099960327e-01 3.354098647832870483e-02 8.924429118633270264e-02 2.373634725809097290e-01 -1.664209216833114624e-01 -1.141792014241218567e-01 -6.046785786747932434e-02 -3.034878969192504883e-01 -8.659353852272033691e-02 4.419929906725883484e-02 2.631058394908905029e-01 -9.004408866167068481e-02 1.836527884006500244e-01 1.594691723585128784e-01 2.487249374389648438e-01 1.921190172433853149e-01 -2.777206003665924072e-01 3.345313947647809982e-03 -2.189242243766784668e-01 1.840643137693405151e-01 1.061166450381278992e-01 -2.398197911679744720e-02 -2.874481379985809326e-01 4.207880496978759766e-01 6.736111640930175781e-02 8.983173221349716187e-02 -3.702525794506072998e-02 -1.799133121967315674e-01 -1.407118737697601318e-01 -1.251797825098037720e-01 7.238793373107910156e-02 9.517584927380084991e-03
2.064164727926254272e-01 3.005684353411197662e-02 1.058603916317224503e-02 1.328035444021224976e-01 7.565449178218841553e-02 2.046928554773330688e-02 -5.035081505775451660e-01 8.964440971612930298e-02 1.920375227928161621e-01 3.081812523305416107e-02 -6.412459164857864380e-02 -8.383644744753837585e-03 3.463358581066131592e-01 -1.682401448488235474e-01 1.329580396413803101e-01 1.598436944186687469e-02 -1.553965061902999878e-01 -1.922405809164047241e-01 -2.471784502267837524e-01 2.962451279163360596e-01 7.307057827711105347e-02 4.080336987972259521e-01 4.747793450951576233e-02 8.777189999818801880e-02 -2.119371443986892700e-01 -7.263677660375833511e-03 -8.454760909080505371e-02 -3.711105510592460632e-02 3.411746583878993988e-03 -9.927041828632354736e-02 -6.989376619458198547e-03 8.764302730560302734e-02
9.331371635198593140e-03 -1.110446825623512268e-01 1.050093322992324829e-01 1.017533466219902039e-01 2.999192774295806885e-01 -9.560839086771011353e-02 -1.764913797378540039e-01 -2.641106247901916504e-01 -1.571868062019348145e-01 1.567422226071357727e-02 1.228473335504531860e-01 -1.968923062086105347e-01 3.914559781551361084e-01 -1.547708511352539062e-01 3.467471897602081299e-02 -2.941546961665153503e-03 -2.777372300624847412e-01 8.952713757753372192e-02 -3.092172145843505859e-01 6.235540658235549927e-02 -2.157733142375946045e-01 6.425567716360092163e-02 1.892156153917312622e-02 2.770867645740509033e-01 3.974694758653640747e-03 1.334671825170516968e-01 -2.210183292627334595e-01 -5.009961500763893127e-02 2.281160056591033936e-01 -6.377210468053817749e-02 8.113478124141693115e-02 2.542390823364257812e-01
-1.358360499143600464e-01 -1.483660638332366943e-01 6.044550240039825439e-02 -1.370005458593368530e-01 2.295493632555007935e-01 -9.665068984031677246e-02 -1.793354302644729614e-01 -1.870535910129547119e-01 1.481379866600036621e-01 7.689503580331802368e-02 -1.402137577533721924e-01 -1.002608984708786011e-01 2.259906530380249023e-01 9.395768493413925171e-02 1.826985925436019897e-01 -1.981526315212249756e-01 -7.104776054620742798e-02 -2.749152481555938721e-01 -2.872833311557769775e-01 2.731688916683197021e-01 1.575972139835357666e-02 3.097486197948455811e-01 -1.810779124498367310e-01 1.587843000888824463e-01 -5.028236657381057739e-02 1.396808493882417679e-02 -3.881064709275960922e-03 -2.089100331068038940e-01 1.551038175821304321e-01 1.181295793503522873e-02 -2.276167869567871094e-01 3.216431438922882080e-01
1.089010313153266907e-01 -1.607798412442207336e-02 4.771812632679939270e-02 2.913112565875053406e-02 -8.657265454530715942e-02 -9.177828580141067505e-02 -8.624757826328277588e-02 -9.542164951562881470e-02 -4.992419481277465820e-02 -1.978458762168884277e-01 -1.252885460853576660e-01 9.272177517414093018e-02 1.160159707069396973e-01 5.305201187729835510e-02 1.684013158082962036e-01 7.527644187211990356e-02 -4.012696444988250732e-01 1.690746471285820007e-02 -2.124000340700149536e-01 -2.449461817741394043e-02 4.188782721757888794e-02 1.956904865801334381e-02 -3.163540065288543701e-01 5.005102157592773438e-01 -2.337609082460403442e-01 2.518748939037322998e-01 -9.153888374567031860e-02 1.435204595327377319e-01 8.123773336410522461e-02 1.380606293678283691e-01 -9.569120407104492188e-02 3.073115050792694092e-01
1.434374749660491943e-01 3.212548047304153442e-02 -9.543302468955516815e-03 -5.710932984948158264e-02 -8.014099299907684326e-02 4.611385613679885864e-02 -1.473651379346847534e-01 -1.494144648313522339e-01 3.743755072355270386e-02 -2.569440603256225586e-01 1.017499528825283051e-02 -2.266086637973785400e-02 4.462013542652130127e-01 -2.033361494541168213e-01 1.376335471868515015e-01 1.412319988012313843e-01 -2.473241686820983887e-01 -1.395191699266433716e-01 -7.372118532657623291e-02 -1.235819607973098755e-02 1.742677763104438782e-02 4.874800443649291992e-01 -2.578220665454864502e-01 -8.789838105440139771e-02 -9.774798154830932617e-02 2.430758029222488403e-01 -4.357539582997560501e-03 -2.324481010437011719e-01 -2.216267958283424377e-02 -2.313548885285854340e-02 -2.188476026058197021e-01 7.146877795457839966e-02
6.699378788471221924e-02 -3.130155801773071289e-02 1.022232770919799805e-01 4.329916089773178101e-02 7.945194095373153687e-02 3.898751735687255859e-02 -1.697821617126464844e-01 -4.268609732389450073e-02 -6.532062590122222900e-02 1.099029108881950378e-01 2.883455902338027954e-02 -1.358163207769393921e-01 1.782622188329696655e-01 -1.219345554709434509e-01 2.656928598880767822e-01 1.255283057689666748e-01 -2.116820514202117920e-01 7.427395880222320557e-02 -3.800906240940093994e-01 3.564245402812957764e-01 1.630807816982269287e-01 2.493398040533065796e-01 -1.004082337021827698e-02 1.492329388856887817e-01 -2.275712490081787109e-01 2.398718893527984619e-01 1.344640851020812988e-01 -1.270685493946075439e-01 6.186369340866804123e-03 2.520766556262969971e-01 3.656701743602752686e-01 3.589180111885070801e-02
2.397071868181228638e-01 8.848105370998382568e-02 -1.328605264425277710e-01 -2.011578977108001709e-01 3.558778390288352966e-02 1.980275064706802368e-01 -3.165862858295440674e-01 -5.063476786017417908e-02 -1.121370717883110046e-01 -1.973606944084167480e-01 2.145768702030181885e-01 -1.765643209218978882e-01 2.556212544441223145e-01 3.597826138138771057e-02 3.150508403778076172e-01 1.384906172752380371e-01 -6.090905517339706421e-02 7.167817652225494385e-02 -1.437066644430160522e-01 -1.199885979294776917e-01 6.225635763257741928e-03 1.761926710605621338e-01 -2.061854302883148193e-01 2.776038646697998047e-01 -1.445704996585845947e-01 3.546766638755798340e-01 -1.780174113810062408e-02 -1.063584163784980774e-01 -1.249912083148956299e-01 1.630001962184906006e-01 1.471110880374908447e-01 5.283211544156074524e-02
2.359819561243057251e-01 1.734272092580795288e-01 -5.793577060103416443e-02 -2.047632634639739990e-02 7.808263413608074188e-03 -7.656569126993417740e-03 -5.264088511466979980e-01 -1.127358525991439819e-01 3.774290904402732849e-02 8.933104574680328369e-02 9.892018511891365051e-03 -1.205574870109558105e-01 -2.830480337142944336e-01 -9.370365738868713379e-02 1.400089561939239502e-01 3.901850804686546326e-02 -1.994982808828353882e-01 -2.890698611736297607e-01 -1.545673012733459473e-01 2.549460530281066895e-02 1.388284713029861450e-01 -9.895806200802326202e-03 -2.565594017505645752e-02 1.165379434823989868e-01 -3.625913858413696289e-01 1.099500991404056549e-02 2.506310939788818359e-01 -2.580718100070953369e-01 1.034355759620666504e-01 -1.300376653671264648e-01 -4.430555179715156555e-02 -1.198818385601043701e-01
1.741052269935607910e-01 1.723337769508361816e-01 -5.125034600496292114e-02 -2.898803055286407471e-01 2.342126220464706421e-01 4.488606750965118408e-02 -1.669998317956924438e-01 -2.843334674835205078e-01 1.262735668569803238e-02 -1.164876669645309448e-01 -1.824669688940048218e-01 -2.429500967264175415e-02 1.742894649505615234e-01 1.208472922444343567e-01 1.446635872125625610e-01 5.537455156445503235e-02 -3.639266490936279297e-01 -5.431266874074935913e-02 -1.507788300514221191e-01 1.238053441047668457e-01 1.252782344818115234e-01 5.245772376656532288e-02 -3.509052097797393799e-01 9.149434417486190796e-02 3.798879310488700867e-02 3.108173012733459473e-01 -9.592379629611968994e-02 9.983388334512710571e-02 1.193829402327537537e-01 2.438570261001586914e-01 -2.314029633998870850e-01 -5.698526278138160706e-02
-1.051092073321342468e-01 2.976753711700439453e-01 -7.310457527637481689e-03 -6.419910117983818054e-03 -7.850978523492813110e-02 -7.211169600486755371e-02 -3.783057928085327148e-01 1.083453744649887085e-01 9.623301215469837189e-03 -1.058956794440746307e-02 -1.602137833833694458e-01 -3.559617102146148682e-01 1.130074784159660339e-01 -5.292850360274314880e-02 7.617215067148208618e-02 4.284616559743881226e-02 -2.466362863779067993e-01 -1.826344132423400879e-01 -3.178964555263519287e-01 2.065322734415531158e-02 2.502131164073944092e-01 2.724077403545379639e-01 -1.199440564960241318e-02 -1.813316643238067627e-01 7.154367398470640182e-03 2.802742123603820801e-01 9.151758998632431030e-02 -1.669322848320007324e-01 2.546595223248004913e-02 -7.408953271806240082e-03 -1.150830686092376709e-01 -2.528549730777740479e-01
2.611697614192962646e-01 1.649649739265441895e-01 1.556997895240783691e-01 4.316728562116622925e-02 1.393759436905384064e-02 -9.860511869192123413e-03 -1.227721497416496277e-01 -3.994860649108886719e-01 -1.420246213674545288e-01 -1.189161688089370728e-01 1.547125875949859619e-01 -2.063971459865570068e-01 2.876365780830383301e-01 -2.319224923849105835e-01 1.929093748331069946e-01 5.301155894994735718e-02 -2.060150951147079468e-01 -1.363524794578552246e-01 -5.753705650568008423e-02 3.152572512626647949e-01 -1.185884773731231689e-01 3.292196393013000488e-01 -9.513132274150848389e-02 6.185695156455039978e-02 1.440241932868957520e-01 1.774395108222961426e-01 3.445199504494667053e-02 2.096176296472549438e-01 -4.451995715498924255e-03 -8.644078671932220459e-02 -9.884361177682876587e-02 1.115781068801879883e-01
8.847391605377197266e-02 1.696675419807434082e-01 5.409209802746772766e-02 -6.918678432703018188e-02 5.080471560359001160e-02 2.282637506723403931e-01 -3.500825464725494385e-01 -6.128984317183494568e-02 -2.236141860485076904e-01 -3.170132040977478027e-01 -6.663733720779418945e-02 -2.872058153152465820e-01 3.006481826305389404e-01 -1.333048641681671143e-01 1.695550978183746338e-01 -3.081566840410232544e-02 -2.798108160495758057e-01 4.662112519145011902e-02 -6.674570590257644653e-02 -2.031011879444122314e-01 6.520313024520874023e-02 2.445890605449676514e-01 6.303769350051879883e-02 1.461771726608276367e-01 5.870191752910614014e-02 2.359953075647354126e-01 -3.395354375243186951e-02 -1.651433408260345459e-01 -2.543994486331939697e-01 3.564709424972534180e-02 9.359228610992431641e-02 1.465698182582855225e-01
2.812166213989257812e-01 -1.461001336574554443e-01 1.688336730003356934e-01 1.114388834685087204e-02 4.030685499310493469e-02 -4.590724036097526550e-02 -3.362084925174713135e-01 -2.281360477209091187e-01 -2.005744427442550659e-01 -9.210558980703353882e-02 2.801781520247459412e-02 -3.932394981384277344e-01 1.331959851086139679e-02 1.439361572265625000e-01 4.264162480831146240e-01 -5.524736642837524414e-02 -3.178750872611999512e-01 -1.172026768326759338e-01 -1.427397727966308594e-01 7.597045600414276123e-02 2.343708090484142303e-02 1.505001932382583618e-01 -1.948138326406478882e-01 -3.217630088329315186e-02 -1.230899021029472351e-01 -1.780875958502292633e-02 -1.198594495654106140e-01 2.591441734693944454e-04 8.886203914880752563e-02 1.156052723526954651e-01 6.152108311653137207e-02 -1.849858760833740234e-01
8.126420527696609497e-02 2.533887028694152832e-01 -3.098557516932487488e-02 -3.153536021709442139e-01 4.988833330571651459e-03 1.608535349369049072e-01 -3.962332606315612793e-01 9.273164719343185425e-02 -2.376470416784286499e-01 -1.156148836016654968e-01 7.917866855859756470e-02 -2.389259636402130127e-01 3.287872076034545898e-01 -1.100140959024429321e-01 2.147342264652252197e-01 1.752169430255889893e-01 -1.567744463682174683e-01 -5.633764341473579407e-02 -8.541335910558700562e-02 -4.504746198654174805e-02 -2.110339514911174774e-02 1.389569491147994995e-01 -1.128782033920288086e-01 2.352122962474822998e-01 -1.407767236232757568e-01 -1.125843599438667297e-01 -1.674067825078964233e-01 -1.618251949548721313e-01 -2.907401621341705322e-01 -6.119333207607269287e-02 -3.063481859862804413e-02 7.908010482788085938e-02
1.013581603765487671e-01 -2.033155858516693115e-01 1.297886669635772705e-01 2.128536254167556763e-01 7.638046890497207642e-02 2.789365053176879883e-01 -1.521310955286026001e-01 -3.168899714946746826e-01 -1.933855265378952026e-01 -4.002482816576957703e-02 1.086640264838933945e-02 -2.976093590259552002e-01 1.657197475433349609e-01 5.528458580374717712e-02 3.747851848602294922e-01 2.893455699086189270e-02 -1.725040525197982788e-01 4.651166126132011414e-02 -1.251775324344635010e-01 2.235879153013229370e-01 9.067144710570573807e-04 2.049918323755264282e-01 9.018216282129287720e-02 1.465492993593215942e-01 -5.281776562333106995e-02 2.606541216373443604e-01 -1.254696995019912720e-01 -3.818935155868530273e-02 1.495994925498962402e-01 1.248942390084266663e-01 -3.223636001348495483e-02 -2.887247502803802490e-01
-5.819836631417274475e-02 1.422458291053771973e-01 -4.810513928532600403e-02 -1.613002419471740723e-01 1.535347104072570801e-02 1.917930096387863159e-01 -4.719788730144500732e-01 -3.154100617393851280e-03 -1.718258410692214966e-01 -2.651546895503997803e-01 7.929519563913345337e-02 -6.628483533859252930e-02 2.631739079952239990e-01 -1.044374033808708191e-01 1.535621583461761475e-01 -1.485073240473866463e-03 -3.743992447853088379e-01 2.323221787810325623e-02 -2.728555500507354736e-01 -2.435356192290782928e-02 -6.168518587946891785e-02 1.852367520332336426e-01 -5.248174443840980530e-02 1.377680525183677673e-02 -1.873448342084884644e-01 1.447449922561645508e-01 9.560638666152954102e-02 -1.497679650783538818e-01 -3.104697465896606445e-01 9.171725809574127197e-02 1.224404871463775635e-01 9.876273572444915771e-02
1.740155555307865143e-02 4.450246319174766541e-02 1.578286639414727688e-03 -1.765460707247257233e-03 -8.849562145769596100e-03 2.122946977615356445e-01 -3.281784653663635254e-01 8.368465304374694824e-02 -2.744621038436889648e-01 -8.823487907648086548e-02 -1.707240790128707886e-01 -1.159761771559715271e-01 4.003646075725555420e-01 -1.021318137645721436e-01 3.766047358512878418e-01 -5.253667384386062622e-02 -4.980285838246345520e-02 -5.915438011288642883e-02 -1.239677742123603821e-01 -1.647951006889343262e-01 3.288599476218223572e-02 2.260746061801910400e-01 -1.044658496975898743e-01 2.065735459327697754e-01 -2.777613103389739990e-01 5.019910261034965515e-02 -2.537031173706054688e-01 -1.331096887588500977e-02 -2.257018685340881348e-01 2.438692189753055573e-02 1.684117764234542847e-01 1.357906460762023926e-01
1.447207033634185791e-01 3.311756625771522522e-02 -7.852972298860549927e-02 1.405405718833208084e-02 9.652838855981826782e-02 1.057817041873931885e-01 -3.988656103610992432e-01 -7.477499544620513916e-02 -5.187787413597106934e-01 8.346791728399693966e-04 -1.483166217803955078e-01 2.008845061063766479e-01 4.726356267929077148e-02 -1.714308746159076691e-03 2.037975639104843140e-01 2.013953626155853271e-01 -1.668061167001724243e-01 -2.473938018083572388e-01 7.829943299293518066e-02 1.853692531585693359e-01 -6.628698203712701797e-03 4.545388370752334595e-02 -1.757593452930450439e-01 1.010333523154258728e-01 -2.136577069759368896e-01 1.772949099540710449e-01 -9.800702333450317383e-02 -1.277371346950531006e-01 2.135925889015197754e-01 -1.025226637721061707e-01 -1.565919667482376099e-01 -1.191588342189788818e-01
2.627970278263092041e-01 -9.335143864154815674e-02 5.369557067751884460e-02 2.891463637351989746e-01 2.225111126899719238e-01 -1.140921339392662048e-01 -1.680233627557754517e-01 -3.116792142391204834e-01 -4.309277608990669250e-02 -1.133780553936958313e-01 6.542862206697463989e-02 -1.001353263854980469e-01 2.886210680007934570e-01 -6.708618253469467163e-02 1.650173813104629517e-01 -7.078339159488677979e-02 -2.419449836015701294e-01 -3.666532337665557861e-01 -1.312488466501235962e-01 1.171299442648887634e-01 2.273037135601043701e-01 -1.542772948741912842e-01 9.078055620193481445e-02 1.777138859033584595e-01 -1.085090190172195435e-01 -1.506075635552406311e-02 -3.250499814748764038e-02 -8.225852996110916138e-02 -2.985280752182006836e-01 -2.033524662256240845e-01 9.623344987630844116e-02 -1.295408932492136955e-03
1.970144659280776978e-01 6.296689063310623169e-02 1.171234548091888428e-01 -1.788800954818725586e-01 2.366722077131271362e-01 -6.954393349587917328e-03 -3.124139606952667236e-01 -1.784221082925796509e-02 5.142457038164138794e-02 -7.824286818504333496e-02 7.573411613702774048e-02 2.373454859480261803e-03 1.342920660972595215e-01 6.171244755387306213e-02 3.280437588691711426e-01 -9.525429457426071167e-03 -3.649410605430603027e-01 -1.117761805653572083e-02 -6.826061755418777466e-02 4.821043834090232849e-02 -3.469701111316680908e-02 3.251311480998992920e-01 2.159435115754604340e-02 3.101314604282379150e-01 -1.929783970117568970e-01 2.904830873012542725e-01 -8.094561100006103516e-02 -1.737234890460968018e-01 -2.424208670854568481e-01 9.741443395614624023e-02 8.981245011091232300e-02 -1.869168281555175781e-01
-1.511232703924179077e-01 8.326222747564315796e-02 1.007924824953079224e-01 -1.951572597026824951e-01 -8.648897707462310791e-02 8.440183848142623901e-02 -3.813946545124053955e-01 -2.451522508636116982e-03 -1.631498485803604126e-01 -2.975029349327087402e-01 7.866401970386505127e-02 -2.727133035659790039e-01 1.799843907356262207e-01 5.301788449287414551e-03 3.778690397739410400e-01 -5.740420520305633545e-02 -1.490084528923034668e-01 9.922324866056442261e-02 -1.753446608781814575e-01 -9.391583502292633057e-02 -6.771314889192581177e-02 1.744450181722640991e-01 -5.019790306687355042e-02 2.526032030582427979e-01 -1.610919833183288574e-01 2.354894876480102539e-01 -2.150136977434158325e-01 -2.303503304719924927e-01 -1.582117229700088501e-01 -8.423589169979095459e-02 1.593013480305671692e-02 4.104964435100555420e-02
8.912929333746433258e-03 1.517263650894165039e-01 -1.027237027883529663e-01 1.435462534427642822e-01 9.113212674856185913e-02 6.192552391439676285e-03 -4.694964885711669922e-01 -3.913184106349945068e-01 -1.327010989189147949e-01 9.665762633085250854e-02 1.976652294397354126e-01 -4.419896285980939865e-03 2.727056741714477539e-01 -1.367388013750314713e-02 -2.253050357103347778e-01 -2.303618490695953369e-01 -2.407093793153762817e-01 -2.026866078376770020e-01 -9.788095206022262573e-02 2.556908689439296722e-02 -4.614456743001937866e-02 8.097451180219650269e-02 -5.200783908367156982e-02 -9.151595644652843475e-03 2.559676170349121094e-01 2.246136516332626343e-01 -1.386917084455490112e-01 -1.150717064738273621e-01 -4.229223728179931641e-02 1.941472887992858887e-01 -6.778486073017120361e-02 7.847128808498382568e-02
-9.359309077262878418e-02 5.694915726780891418e-02 2.791511416435241699e-01 -1.470879465341567993e-01 -6.156102567911148071e-02 2.016263082623481750e-02 -3.615756928920745850e-01 -2.629333436489105225e-01 -3.023819997906684875e-02 -2.162214070558547974e-01 -6.464452296495437622e-02 -2.933124080300331116e-02 3.998285531997680664e-01 1.869253516197204590e-01 1.437653154134750366e-01 1.955820024013519287e-01 -2.829662561416625977e-01 -1.285206060856580734e-02 -2.113591432571411133e-01 -1.646912842988967896e-01 -6.937158294022083282e-03 1.106378585100173950e-01 3.173750638961791992e-02 2.869350314140319824e-01 1.793164387345314026e-02 -3.225168213248252869e-02 -7.360012736171483994e-03 -2.411203384399414062e-01 1.181429103016853333e-01 4.559063166379928589e-02 2.189847379922866821e-01 -8.207028359174728394e-02
2.431092560291290283e-01 2.384846210479736328e-01 -1.669422090053558350e-01 1.235958710312843323e-01 -8.671626448631286621e-02 -8.678153902292251587e-02 -1.179826855659484863e-01 -3.987671136856079102e-01 -1.019296869635581970e-01 1.623374521732330322e-01 -4.102918505668640137e-02 1.102371513843536377e-01 2.408619225025177002e-01 -7.431836426258087158e-02 -1.173116713762283325e-01 3.194313943386077881e-01 -1.449008136987686157e-01 -1.527472287416458130e-01 -3.591307401657104492e-01 -8.476773649454116821e-02 3.015279769897460938e-01 7.750920951366424561e-02 -8.573771268129348755e-02 2.152019441127777100e-01 2.515780553221702576e-02 -1.692461818456649780e-01 8.942983299493789673e-02 -2.406363375484943390e-02 -6.201145797967910767e-02 3.330820053815841675e-02 -6.155524402856826782e-02 -2.128394395112991333e-01
-2.937605679035186768e-01 8.782459795475006104e-02 -1.840641535818576813e-02 3.431985080242156982e-01 -1.725282967090606689e-01 8.158886432647705078e-02 -1.358377933502197266e-01 -1.372514963150024414e-01 6.397593021392822266e-02 1.771944016218185425e-02 1.426469162106513977e-02 -3.492198139429092407e-02 -1.374005619436502457e-02 1.220964640378952026e-01 1.438316553831100464e-01 -1.352204680442810059e-01 -3.350876867771148682e-01 -9.404678829014301300e-03 -1.425926685333251953e-01 7.676038146018981934e-02 3.474279642105102539e-01 1.082046255469322205e-01 -2.919044904410839081e-02 4.635570645332336426e-01 -2.755941152572631836e-01 9.102541022002696991e-03 -6.086643412709236145e-02 2.545039653778076172e-01 1.871928758919239044e-02 4.224761947989463806e-02 -6.966257840394973755e-02 -1.265216320753097534e-01
7.013875991106033325e-02 1.154287979006767273e-01 -8.535381406545639038e-02 5.683871451765298843e-03 2.220606952905654907e-01 6.965395808219909668e-02 -2.516925334930419922e-01 -3.525427281856536865e-01 -1.434228569269180298e-02 -1.146942079067230225e-01 -4.072125628590583801e-02 -1.300047636032104492e-01 -2.235307730734348297e-02 -2.508288994431495667e-02 1.955256760120391846e-01 -3.017057478427886963e-02 -1.314698457717895508e-01 -2.235587984323501587e-01 -2.656157612800598145e-01 1.765811145305633545e-01 3.286622166633605957e-01 4.724791646003723145e-01 -1.024235039949417114e-01 -1.114388834685087204e-02 5.275777541100978851e-03 4.090686887502670288e-02 -1.041592806577682495e-01 2.324910368770360947e-03 -2.017969638109207153e-02 3.337651491165161133e-01 1.587741374969482422e-01 3.858394687995314598e-03
-1.460168045014142990e-02 2.567232400178909302e-02 7.675448805093765259e-02 2.683209627866744995e-02 6.512878090143203735e-02 1.988469809293746948e-01 -1.211104542016983032e-01 -1.995341181755065918e-01 -6.904675066471099854e-02 -2.289942204952239990e-01 -1.478423774242401123e-01 -1.236438825726509094e-01 1.088578999042510986e-01 -2.426571957767009735e-02 3.570193946361541748e-01 -4.226470366120338440e-02 -1.942686736583709717e-01 1.580283232033252716e-02 -4.958699271082878113e-02 -6.211411952972412109e-02 9.508349001407623291e-02 4.278056025505065918e-01 4.547418653964996338e-02 3.095605969429016113e-01 -4.276866465806961060e-02 1.082861870527267456e-01 7.349401712417602539e-02 -4.378423094749450684e-01 7.904043793678283691e-02 3.001291155815124512e-01 -4.477955773472785950e-02 1.223129704594612122e-01
-5.233824998140335083e-02 1.097309067845344543e-01 -2.551423907279968262e-01 1.269525885581970215e-01 -4.453725367784500122e-02 -9.832822531461715698e-02 -7.658734172582626343e-02 -2.475228160619735718e-01 -2.459471672773361206e-01 -3.504772856831550598e-02 -1.118380203843116760e-01 -6.193079799413681030e-02 7.603497803211212158e-02 6.099517643451690674e-02 3.093273639678955078e-01 -1.006361767649650574e-01 -3.686172962188720703e-01 3.384718894958496094e-01 -1.277916580438613892e-01 5.435239151120185852e-02 3.319446444511413574e-01 1.824529618024826050e-01 9.175722301006317139e-02 1.145434826612472534e-01 -2.054707705974578857e-01 1.457251608371734619e-01 5.117411166429519653e-02 4.066897556185722351e-02 -8.086659014225006104e-03 -2.450684756040573120e-01 -1.053204014897346497e-01 2.411636114120483398e-01
1.853819191455841064e-01 -1.104569733142852783e-01 -9.525977820158004761e-02 3.041021525859832764e-01 -4.584880173206329346e-02 1.748027503490447998e-01 -3.979982435703277588e-01 -3.601386249065399170e-01 1.501901745796203613e-01 1.483755838125944138e-02 7.295807451009750366e-02 -1.570833176374435425e-01 1.128692626953125000e-01 -8.661130815744400024e-02 1.528958231210708618e-01 -1.539970338344573975e-01 -2.574866712093353271e-01 -1.448778659105300903e-01 -2.581480741500854492e-01 1.465066969394683838e-01 1.847587078809738159e-01 -1.343537420034408569e-01 1.765085905790328979e-01 1.334963291883468628e-01 1.390045136213302612e-01 1.822885721921920776e-01 2.447230964899063110e-01 -9.006658196449279785e-02 -2.378210052847862244e-02 -7.025925815105438232e-02 5.772197991609573364e-02 7.118899375200271606e-02
-2.534287609159946442e-02 1.628079414367675781e-01 2.946350723505020142e-02 -2.774617671966552734e-01 -6.499072909355163574e-02 -8.150376379489898682e-03 -2.205625474452972412e-01 -2.508755959570407867e-02 -4.386617541313171387e-01 -4.165929928421974182e-02 1.725039631128311157e-02 -2.049904167652130127e-01 4.553827941417694092e-01 -7.569340616464614868e-02 3.155370652675628662e-01 -1.736738532781600952e-01 -4.884807392954826355e-02 4.219433292746543884e-02 -2.285023182630538940e-01 2.269918099045753479e-02 -2.466700784862041473e-02 1.233845576643943787e-01 5.076801404356956482e-03 -5.382547527551651001e-02 -1.706406325101852417e-01 2.156660109758377075e-01 -4.257672652602195740e-02 -5.833323672413825989e-02 -9.354345500469207764e-02 1.968745142221450806e-01 -2.295087724924087524e-01 7.377818971872329712e-02
2.533488571643829346e-01 4.479620978236198425e-02 2.933197021484375000e-01 -2.530607879161834717e-01 2.918151021003723145e-02 2.099006623029708862e-01 -2.414937764406204224e-01 -1.273161470890045166e-01 1.507680267095565796e-01 -1.397999227046966553e-01 5.440327525138854980e-02 -2.297523021697998047e-01 2.655124962329864502e-01 -8.718619123101234436e-03 1.802618205547332764e-01 8.291275054216384888e-02 -2.701210677623748779e-01 -2.802296541631221771e-02 -2.081149369478225708e-01 -5.744083970785140991e-02 -5.021278560161590576e-02 2.258765995502471924e-01 -1.340519730001688004e-02 3.816389739513397217e-01 -1.504865437746047974e-01 4.703912511467933655e-02 4.055721685290336609e-02 -5.484423413872718811e-02 -2.332449704408645630e-01 2.188331782817840576e-01 -2.410861849784851074e-02 -6.492259353399276733e-02
1.944641470909118652e-01 1.138191744685173035e-01 -5.275500565767288208e-02 -1.219167262315750122e-01 1.702531278133392334e-01 1.291687786579132080e-01 -1.347348690032958984e-01 -1.331541538238525391e-01 1.105633154511451721e-01 -1.001910567283630371e-01 -1.687482297420501709e-01 4.101492837071418762e-02 1.838328838348388672e-01 -1.297964602708816528e-01 -3.793248906731605530e-02 -2.070229314267635345e-02 -4.459434449672698975e-01 2.147940099239349365e-01 -1.280527114868164062e-01 6.889954209327697754e-02 2.114436030387878418e-01 5.519813671708106995e-02 -5.433456301689147949e-01 1.877074837684631348e-01 -1.198636069893836975e-01 1.740200370550155640e-01 -2.052203565835952759e-02 -2.718812902458012104e-04 1.773341298103332520e-01 -1.380388289690017700e-01 1.008343230932950974e-02 -7.115159183740615845e-02
-3.561172867193818092e-03 -1.402453333139419556e-01 1.092555187642574310e-02 1.263755559921264648e-01 -1.924269944429397583e-01 1.375173870474100113e-02 -1.609829366207122803e-01 3.024573624134063721e-02 -2.272393852472305298e-01 -1.673927456140518188e-01 -2.265312969684600830e-01 -1.266065239906311035e-01 -3.466675058007240295e-02 2.791916131973266602e-01 1.470578014850616455e-01 -4.854547604918479919e-02 -2.564667761325836182e-01 -2.239648997783660889e-01 -3.009676933288574219e-01 -9.807293117046356201e-02 2.733153998851776123e-01 -1.664058566093444824e-01 -1.252123713493347168e-01 2.888054847717285156e-01 2.936553955078125000e-02 3.543635606765747070e-01 1.863941736519336700e-02 1.273136436939239502e-01 -2.445510625839233398e-01 -7.256728410720825195e-02 -1.452552974224090576e-01 -5.716478079557418823e-02
-5.648288875818252563e-02 5.181495100259780884e-02 3.302144706249237061e-01 -3.098511509597301483e-02 1.066207438707351685e-01 1.576671749353408813e-01 -2.837048172950744629e-01 -3.677172660827636719e-01 -1.135995239019393921e-01 1.127519179135560989e-02 -2.080328762531280518e-01 -2.683488428592681885e-01 1.246026158332824707e-01 -1.314887404441833496e-01 3.167915940284729004e-01 6.361136585474014282e-02 -1.044901553541421890e-02 -2.874764502048492432e-01 -1.355862915515899658e-01 2.568670734763145447e-02 6.076353415846824646e-02 1.634459048509597778e-01 -8.527065068483352661e-02 2.464739084243774414e-01 1.854138523340225220e-01 8.475954085588455200e-02 -8.535163849592208862e-02 -1.261889841407537460e-02 1.423390060663223267e-01 2.906619906425476074e-01 -5.259717628359794617e-02 9.956053644418716431e-02
-1.572787761688232422e-01 5.192241072654724121e-02 -4.761919379234313965e-02 -1.442849189043045044e-01 -7.640808820724487305e-02 8.891774713993072510e-02 -1.185460016131401062e-01 -2.461650520563125610e-01 -1.139056589454412460e-02 -3.853870928287506104e-02 1.527850478887557983e-01 3.096280060708522797e-02 2.337923347949981689e-01 4.465177655220031738e-02 1.796370893716812134e-01 1.038319170475006104e-01 -1.550150364637374878e-01 -9.966035932302474976e-02 -2.428871393203735352e-01 -1.470699310302734375e-01 1.809992790222167969e-01 4.258559346199035645e-01 2.638665437698364258e-01 1.118020862340927124e-01 -3.797339648008346558e-02 2.985952198505401611e-01 -1.756939105689525604e-02 -4.481941163539886475e-01 8.142678067088127136e-03 8.342297375202178955e-02 1.439593434333801270e-01 -7.144313305616378784e-02
3.218431770801544189e-01 1.650752965360879898e-03 1.146301478147506714e-01 2.393944421783089638e-03 2.525212764739990234e-01 1.486794203519821167e-01 -2.561498582363128662e-01 -1.982504427433013916e-01 -7.027918100357055664e-02 -1.278763413429260254e-01 1.144360452890396118e-01 -3.156644701957702637e-01 1.240294501185417175e-01 -2.982360869646072388e-02 1.443898826837539673e-01 2.630257010459899902e-01 -1.447951495647430420e-01 -2.111197561025619507e-01 -1.692198663949966431e-01 2.127301543951034546e-01 5.029032006859779358e-02 -1.435302570462226868e-02 -4.892889410257339478e-02 3.630774915218353271e-01 3.107972145080566406e-01 -3.921481594443321228e-02 -1.806726097129285336e-03 2.232607640326023102e-02 -9.725823998451232910e-02 -6.519181281328201294e-02 2.192238271236419678e-01 -1.239396482706069946e-01
-1.831746473908424377e-02 1.618414819240570068e-01 2.536949217319488525e-01 -1.041290387511253357e-01 6.631057709455490112e-02 6.723985075950622559e-02 -3.420552015304565430e-01 -1.292190104722976685e-01 -1.294626593589782715e-01 -1.692846715450286865e-01 -5.466627702116966248e-02 -5.504080280661582947e-02 2.494433969259262085e-01 -1.086186803877353668e-02 1.020545512437820435e-01 1.441061049699783325e-01 2.956786565482616425e-02 4.467919096350669861e-02 -1.984611749649047852e-01 3.071234226226806641e-01 2.776255644857883453e-02 1.850067637860774994e-02 -2.545503675937652588e-01 3.107438385486602783e-01 1.582257449626922607e-02 3.109516203403472900e-01 -1.114197000861167908e-01 -7.257203757762908936e-02 2.327812016010284424e-01 2.899024784564971924e-01 -2.345536053180694580e-01 -6.141381710767745972e-02
2.224654257297515869e-01 -9.745597839355468750e-03 2.141760848462581635e-02 -3.311423659324645996e-01 -1.449178159236907959e-01 1.154191121459007263e-01 -6.932655815035104752e-03 -1.674465239048004150e-01 -9.904371947050094604e-02 3.561320528388023376e-02 1.068887561559677124e-01 -1.498617827892303467e-01 -1.306993961334228516e-01 8.598737418651580811e-02 7.186450809240341187e-02 1.772827208042144775e-01 -4.038843512535095215e-01 -7.719095796346664429e-02 -1.640669405460357666e-01 6.338571757078170776e-02 2.377438396215438843e-01 8.935941010713577271e-02 -1.073968969285488129e-02 4.438235759735107422e-01 1.002035755664110184e-02 2.417914569377899170e-01 5.459703505039215088e-02 5.676160380244255066e-02 -1.433636695146560669e-01 -1.654740273952484131e-01 -1.268323212862014771e-01 2.854001224040985107e-01
3.123271763324737549e-01 1.775355339050292969e-01 2.263715304434299469e-02 -1.199833676218986511e-01 1.711923629045486450e-01 5.712083727121353149e-02 -2.663234174251556396e-01 -1.486215740442276001e-01 -6.016469374299049377e-02 -2.612223327159881592e-01 -5.986199900507926941e-02 -2.311040759086608887e-01 1.571176052093505859e-01 1.985234767198562622e-01 3.260062336921691895e-01 2.832078188657760620e-02 -7.173186540603637695e-02 2.907672896981239319e-02 -2.147207707166671753e-01 1.987111568450927734e-02 -1.268732845783233643e-01 1.945428401231765747e-01 -1.777109205722808838e-01 2.470135688781738281e-01 -2.050353288650512695e-01 1.551722139120101929e-01 -1.215043105185031891e-02 -2.022118717432022095e-01 5.087441578507423401e-02 1.785721629858016968e-01 -2.862339913845062256e-01 8.841142058372497559e-02
-1.614142060279846191e-01 -1.006271317601203918e-01 2.651259303092956543e-01 -1.761084422469139099e-02 -1.940588466823101044e-02 7.225535064935684204e-02 -2.388366758823394775e-01 5.769471824169158936e-02 -2.848685681819915771e-01 -1.049472466111183167e-01 2.317712306976318359e-01 -2.746776938438415527e-01 1.714030951261520386e-01 -1.476337015628814697e-01 -2.232411503791809082e-02 -1.505225747823715210e-01 -2.122459262609481812e-01 8.486066944897174835e-03 1.178080290555953979e-01 -1.378348320722579956e-01 4.107757508754730225e-01 2.429616898298263550e-01 4.863626789301633835e-03 2.818336188793182373e-01 6.386435776948928833e-02 2.705253362655639648e-01 7.296094670891761780e-03 -5.934401601552963257e-02 -4.806581884622573853e-02 -4.343311861157417297e-02 -2.440658658742904663e-01 -4.204605892300605774e-02
1.366356015205383301e-01 -5.527889356017112732e-02 -6.145408749580383301e-02 1.072359457612037659e-01 3.075922839343547821e-02 1.097900047898292542e-01 -9.278860688209533691e-02 -2.846967577934265137e-01 9.194917231798171997e-02 8.899998664855957031e-02 -1.441524922847747803e-01 -9.742088615894317627e-02 4.564824402332305908e-01 -1.065849442966282368e-03 3.435118794441223145e-01 -1.374256890267133713e-02 -2.567147910594940186e-01 -1.710617095232009888e-01 -2.160525470972061157e-01 -6.796989589929580688e-03 2.190710753202438354e-01 -9.607478976249694824e-02 -1.274424642324447632e-01 1.334861814975738525e-01 -8.080411702394485474e-03 1.067911554127931595e-02 1.249667033553123474e-01 -6.174637377262115479e-02 1.113943606615066528e-01 -4.175229370594024658e-01 2.058617919683456421e-01 7.231746613979339600e-02
5.229632556438446045e-02 -1.834045350551605225e-01 -6.251444667577743530e-02 -4.908751696348190308e-02 -5.279162432998418808e-03 -4.692975804209709167e-02 -3.854070007801055908e-01 -1.440402120351791382e-01 -8.548563718795776367e-02 -1.480517387390136719e-01 6.635990459471940994e-03 -2.787704207003116608e-02 -4.299226775765419006e-02 2.273671329021453857e-01 8.153267204761505127e-02 4.697092622518539429e-02 -3.655779659748077393e-01 -2.060170471668243408e-01 -3.410426154732704163e-02 1.112812533974647522e-01 1.008936464786529541e-01 5.895129591226577759e-02 -1.127162650227546692e-01 4.261176586151123047e-01 -9.298189729452133179e-02 -2.303483635187149048e-01 -1.401400715112686157e-01 -1.211580410599708557e-01 -2.876964807510375977e-01 -2.577003836631774902e-01 -9.877854958176612854e-03 2.246635109186172485e-01
8.421653509140014648e-02 -2.297851145267486572e-01 1.153970584273338318e-01 -3.031986057758331299e-01 -7.570187002420425415e-02 -1.603844165802001953e-01 -1.791704297065734863e-01 -1.757925748825073242e-01 -2.536397874355316162e-01 -5.179281905293464661e-02 -6.489278376102447510e-02 -3.331287950277328491e-02 2.533087432384490967e-01 -6.595042347908020020e-02 1.870565861463546753e-01 1.477120667695999146e-01 -4.152652025222778320e-01 -1.685930192470550537e-01 -2.084026187658309937e-01 -2.350381761789321899e-01 3.797178715467453003e-02 7.144551724195480347e-02 2.097978591918945312e-01 1.233097314834594727e-01 -3.156992373988032341e-03 1.577579826116561890e-01 8.755192160606384277e-02 -1.904657930135726929e-01 2.692183256149291992e-01 1.267722398042678833e-01 3.873758763074874878e-02 -1.361644715070724487e-01
2.407605797052383423e-01 -6.412673741579055786e-02 -1.606662720441818237e-01 -2.692130580544471741e-02 3.576116263866424561e-02 -9.756676852703094482e-02 -5.492087602615356445e-01 -1.871086508035659790e-01 -2.320840582251548767e-02 -1.733935810625553131e-02 -3.488666936755180359e-02 9.895654767751693726e-02 -1.307686120271682739e-01 9.358180314302444458e-02 1.578044891357421875e-01 8.066854625940322876e-02 -2.121846824884414673e-01 -2.728265821933746338e-01 -9.491010010242462158e-02 -1.344565581530332565e-02 9.930881857872009277e-02 1.880793571472167969e-01 -3.067205473780632019e-02 6.324472278356552124e-02 1.406871527433395386e-01 4.594461023807525635e-01 -4.935013502836227417e-02 -1.368069946765899658e-01 1.782425493001937866e-01 -1.215930879116058350e-01 1.258672624826431274e-01 3.967390954494476318e-02
2.755160331726074219e-01 1.173180788755416870e-01 -9.278633445501327515e-02 2.876812517642974854e-01 1.219329237937927246e-01 -1.233306899666786194e-02 -1.957958489656448364e-01 -3.728878796100616455e-01 4.912708327174186707e-02 -6.080256029963493347e-02 5.002753809094429016e-02 -1.474599447101354599e-02 2.991856634616851807e-01 -1.000488474965095520e-01 -5.316042527556419373e-02 -3.263492882251739502e-02 -4.199952781200408936e-01 -1.707464456558227539e-01 -1.485085636377334595e-01 1.765077859163284302e-01 1.169049516320228577e-01 1.369047611951828003e-01 2.441252321004867554e-01 1.454324275255203247e-01 7.398226112127304077e-02 1.673800349235534668e-01 2.422859370708465576e-01 -1.199163869023323059e-01 -1.129625886678695679e-01 -1.042696163058280945e-01 -1.093924343585968018e-01 1.497389376163482666e-02
5.282606463879346848e-03 9.869745373725891113e-02 1.282113492488861084e-01 -2.019381672143936157e-01 2.431456595659255981e-01 -9.906069189310073853e-02 -2.521114945411682129e-01 -3.178448602557182312e-02 -6.072716042399406433e-02 -2.490292936563491821e-01 -3.669076785445213318e-02 -9.532290697097778320e-02 2.201535105705261230e-01 -1.364580094814300537e-01 2.435473948717117310e-01 -8.469019085168838501e-02 -3.667034208774566650e-01 -1.965870112180709839e-01 -1.928483992815017700e-01 -1.857475042343139648e-01 2.638849616050720215e-01 3.574468493461608887e-01 -2.536987066268920898e-01 -6.104698777198791504e-02 -1.017855331301689148e-01 1.578148603439331055e-01 -5.942161753773689270e-02 -9.495748579502105713e-02 9.568627178668975830e-02 -1.342618931084871292e-02 1.067687198519706726e-01 1.046197861433029175e-01
1.528306305408477783e-01 8.301807194948196411e-02 -7.866697013378143311e-02 2.931179404258728027e-01 1.231787074357271194e-02 -7.923540472984313965e-02 -4.147622585296630859e-01 -2.384851127862930298e-01 5.597451701760292053e-02 2.407277077436447144e-01 1.941069960594177246e-01 -7.694254815578460693e-02 1.855889111757278442e-01 -1.387356072664260864e-01 -7.076549530029296875e-02 -1.171727627515792847e-01 -4.355119764804840088e-01 -2.945214807987213135e-01 -1.329831182956695557e-01 7.936368137598037720e-02 -1.635628007352352142e-02 -4.684445634484291077e-02 5.541386455297470093e-02 1.951228827238082886e-01 -8.798736333847045898e-02 1.172378137707710266e-01 -1.493789553642272949e-01 5.432884767651557922e-02 1.203245716169476509e-03 2.083094716072082520e-01 -1.484166383743286133e-01 9.500885009765625000e-02
3.077997639775276184e-02 3.796479105949401855e-02 1.423856914043426514e-01 -2.321036159992218018e-02 1.299565285444259644e-01 2.220256924629211426e-01 -8.832954615354537964e-02 -2.080064080655574799e-02 -1.103146653622388840e-02 -2.195828706026077271e-01 -1.325241327285766602e-01 1.049040779471397400e-01 1.937934309244155884e-01 -1.603477820754051208e-02 -2.026092261075973511e-01 1.914123632013797760e-02 -4.302205443382263184e-01 3.383329883217811584e-02 -3.880295157432556152e-01 -4.731186851859092712e-02 2.954215928912162781e-02 9.394226223230361938e-02 -7.253233343362808228e-02 1.171497404575347900e-01 -1.253280192613601685e-01 2.149959057569503784e-01 -1.643862426280975342e-01 -3.601692914962768555e-01 -1.368502825498580933e-01 1.309600174427032471e-01 -2.611971497535705566e-01 2.361016422510147095e-01
1.487840712070465088e-01 3.712666407227516174e-02 2.788589708507061005e-02 3.444345593452453613e-01 -1.392464153468608856e-02 4.045811668038368225e-02 -4.746744632720947266e-01 -8.674610406160354614e-02 1.412400603294372559e-02 1.093904525041580200e-01 -1.141418740153312683e-01 -2.782161533832550049e-01 1.792125105857849121e-01 -1.623647511005401611e-01 7.007870078086853027e-02 -8.082902431488037109e-02 -1.715152412652969360e-01 -2.160466462373733521e-01 -2.874810993671417236e-01 6.671947240829467773e-02 1.902322918176651001e-01 -5.203495547175407410e-02 4.572193324565887451e-02 1.322654932737350464e-01 2.063175439834594727e-01 1.683682352304458618e-01 2.966826856136322021e-01 7.689822465181350708e-02 -7.096587121486663818e-02 -1.101162955164909363e-01 5.045885965228080750e-02 -2.089280337095260620e-01
1.489372104406356812e-01 2.507790625095367432e-01 8.716730773448944092e-02 -2.309956699609756470e-01 -3.890291750431060791e-01 2.123632282018661499e-01 -7.428944110870361328e-02 7.461902499198913574e-02 -2.798629999160766602e-01 -1.070659458637237549e-01 -1.102033704519271851e-01 4.827668890357017517e-03 1.979510188102722168e-01 -1.545662432909011841e-01 4.939588159322738647e-02 -5.246867239475250244e-02 -1.401537060737609863e-01 4.553303122520446777e-02 -2.280028909444808960e-02 1.001094207167625427e-01 3.363469839096069336e-01 3.029810488224029541e-01 7.933549582958221436e-02 3.215641677379608154e-01 9.522781521081924438e-02 -2.617678791284561157e-02 -2.181770205497741699e-01 -9.474761039018630981e-02 -1.524261832237243652e-01 -8.978620171546936035e-03 -7.067341357469558716e-02 -1.862670481204986572e-01
3.863300383090972900e-01 1.153224632143974304e-01 -3.390976414084434509e-02 8.599884063005447388e-02 -1.917867735028266907e-02 -2.473210990428924561e-01 -3.382373452186584473e-01 -3.879429399967193604e-01 5.431605502963066101e-02 1.981504959985613823e-03 4.143948480486869812e-02 -4.029301553964614868e-02 3.619422316551208496e-01 1.211501732468605042e-01 1.036334708333015442e-01 -1.002564430236816406e-01 -1.836683750152587891e-01 -2.701951861381530762e-01 -2.329896539449691772e-01 6.713705509901046753e-02 1.440334618091583252e-01 8.984486013650894165e-02 1.071394756436347961e-01 1.206077635288238525e-01 -1.521218866109848022e-01 -2.938719466328620911e-02 9.281379729509353638e-02 -7.240092754364013672e-02 -1.397892236709594727e-01 -1.712282299995422363e-01 1.502692252397537231e-01 -4.752574954181909561e-03
-1.516127958893775940e-02 -4.041695594787597656e-02 2.321230620145797729e-02 3.390193879604339600e-01 5.333922803401947021e-02 1.256451904773712158e-01 1.078072860836982727e-01 -1.956778466701507568e-01 -2.678905799984931946e-02 9.717208892107009888e-02 2.054684460163116455e-01 -1.506661027669906616e-01 3.017383255064487457e-02 -4.082930833101272583e-02 9.770207852125167847e-02 7.012479007244110107e-02 -2.408053725957870483e-01 -6.196000054478645325e-02 -1.570735424757003784e-01 1.588270962238311768e-01 2.485000640153884888e-01 9.021427482366561890e-02 -2.904820740222930908e-01 4.728303253650665283e-01 -7.641711831092834473e-02 -1.562888966873288155e-03 -2.536386251449584961e-01 -9.514205902814865112e-02 -3.063454329967498779e-01 -2.068031430244445801e-01 1.029767543077468872e-01 -7.740604132413864136e-02
3.032351285219192505e-02 2.085548937320709229e-01 1.927961856126785278e-01 9.528420865535736084e-02 -7.461003959178924561e-02 2.835324108600616455e-01 -4.420788288116455078e-01 -6.880761682987213135e-02 -2.514616586267948151e-02 4.750826954841613770e-02 9.780953079462051392e-02 -1.012533605098724365e-01 2.120053470134735107e-01 -3.290871083736419678e-01 -6.548039615154266357e-02 -2.026295214891433716e-01 3.452808409929275513e-02 6.020840629935264587e-02 -1.683988273143768311e-01 -1.407921612262725830e-01 1.535586565732955933e-01 -5.382094532251358032e-02 -7.294721901416778564e-02 1.978305429220199585e-01 -1.151690334081649780e-01 2.864774763584136963e-01 2.241145819425582886e-01 -1.435979455709457397e-01 1.971990317106246948e-01 -1.829975396394729614e-01 -4.236543178558349609e-02 -1.939757764339447021e-01
4.126416519284248352e-02 3.023053146898746490e-02 1.523667424917221069e-01 3.307000696659088135e-01 -1.336397230625152588e-01 -2.041658461093902588e-01 -3.803800046443939209e-01 -3.287982344627380371e-01 -3.559646010398864746e-02 -4.911617562174797058e-02 4.727203026413917542e-02 1.454596873372793198e-02 3.648344874382019043e-01 2.641351334750652313e-02 1.483198255300521851e-01 -1.023617833852767944e-01 -2.600122988224029541e-01 -2.305142879486083984e-01 -1.973882466554641724e-01 1.647530049085617065e-01 2.073091018246486783e-04 -2.301969081163406372e-01 3.372113406658172607e-02 1.947310417890548706e-01 -1.866339296102523804e-01 -2.630909346044063568e-02 5.427920818328857422e-02 -1.054392233490943909e-01 -2.037056535482406616e-01 -7.953077554702758789e-02 -1.655319519340991974e-02 -5.899493023753166199e-02
7.814850658178329468e-02 1.046804785728454590e-01 7.584615796804428101e-02 -1.085701063275337219e-01 -6.555690616369247437e-02 4.702778160572052002e-02 -4.033775627613067627e-01 -1.075267195701599121e-01 -1.080716252326965332e-01 -3.471007943153381348e-01 -3.606995567679405212e-02 -1.816515922546386719e-01 2.485688924789428711e-01 -3.343249484896659851e-02 2.300655692815780640e-01 -1.590129137039184570e-01 -8.894593268632888794e-02 -1.811577826738357544e-01 -2.092415392398834229e-01 -3.634540736675262451e-02 -2.158032171428203583e-02 2.832314074039459229e-01 -3.410535305738449097e-02 -3.152705356478691101e-02 -1.410548239946365356e-01 2.199032157659530640e-01 -1.502676773816347122e-02 -3.551642298698425293e-01 -1.892604678869247437e-01 -2.326638810336589813e-02 2.323093563318252563e-01 -1.529988199472427368e-01
8.329395204782485962e-02 -8.232605457305908203e-02 2.020154297351837158e-01 -3.258949145674705505e-02 1.754728108644485474e-01 8.737801760435104370e-02 -2.676479220390319824e-01 -2.497463673353195190e-01 1.983020156621932983e-01 -4.528204351663589478e-02 -6.428886204957962036e-02 -1.898121833801269531e-01 8.596116304397583008e-02 -8.905265480279922485e-02 2.299667149782180786e-01 -2.002224177122116089e-01 5.511183291673660278e-03 -8.911243826150894165e-02 -3.329745233058929443e-01 3.341838419437408447e-01 2.217961102724075317e-01 2.252379655838012695e-01 -4.782310128211975098e-02 3.475072681903839111e-01 1.551960259675979614e-01 1.104412153363227844e-01 3.278911113739013672e-02 1.588385924696922302e-02 8.001618087291717529e-02 2.209056168794631958e-01 7.179984450340270996e-02 1.751706153154373169e-01
9.884943813085556030e-02 -1.099478676915168762e-01 1.470866054296493530e-01 -2.589575201272964478e-02 1.477234661579132080e-01 1.536324322223663330e-01 -1.465937048196792603e-01 -3.486894071102142334e-01 6.291074305772781372e-02 -6.113669276237487793e-02 1.376916468143463135e-01 7.419604808092117310e-02 3.004778623580932617e-01 -1.012162342667579651e-01 3.716568946838378906e-01 1.091553047299385071e-01 -3.328190147876739502e-01 3.223094716668128967e-02 -2.498684227466583252e-01 -5.058511719107627869e-02 1.947847567498683929e-02 3.323339521884918213e-01 1.458895653486251831e-01 1.845435947179794312e-01 -1.837947368621826172e-01 7.650828361511230469e-02 5.724450945854187012e-02 -1.080760806798934937e-01 1.819572597742080688e-01 2.117920815944671631e-01 8.014591038227081299e-02 5.153757706284523010e-02
4.134138673543930054e-02 7.012014836072921753e-02 1.893633604049682617e-01 3.634246811270713806e-02 -8.139026165008544922e-02 -3.580748736858367920e-01 -4.627725481986999512e-01 -2.597212493419647217e-01 -8.665455877780914307e-02 1.314330399036407471e-01 8.615355938673019409e-02 -1.637913286685943604e-01 5.164058133959770203e-02 -1.181782484054565430e-01 -1.870237439870834351e-01 -2.425809055566787720e-01 -4.203990846872329712e-02 -1.347031146287918091e-01 -8.314137905836105347e-02 -6.704115867614746094e-02 1.310083866119384766e-01 2.371576726436614990e-01 -2.159236557781696320e-02 2.883761525154113770e-01 -1.604353636503219604e-01 1.764715909957885742e-01 2.728235535323619843e-02 2.655915729701519012e-02 2.331990748643875122e-01 -2.586795091629028320e-01 -3.781610727310180664e-02 2.894277498126029968e-02
7.414225954562425613e-03 7.129617035388946533e-02 -4.730567336082458496e-02 1.172697991132736206e-01 1.530283838510513306e-01 1.690553724765777588e-01 -3.869710862636566162e-01 -4.111402332782745361e-01 -1.169257611036300659e-01 1.440780702978372574e-02 -9.356687217950820923e-02 7.026369869709014893e-02 2.940852642059326172e-01 -8.337453752756118774e-02 2.095776796340942383e-02 -5.608063074760138988e-04 -1.716622859239578247e-01 -8.172174915671348572e-03 -4.677499532699584961e-01 6.393819581717252731e-03 9.309643507003784180e-02 2.133891880512237549e-01 -2.344846278429031372e-01 1.228804141283035278e-01 2.117302268743515015e-01 -1.562293618917465210e-02 1.429705172777175903e-01 6.601273268461227417e-02 1.734588146209716797e-01 3.136690706014633179e-02 -1.124679073691368103e-01 -2.001493796706199646e-02
7.830749452114105225e-02 1.747761517763137817e-01 -1.796810775995254517e-01 -2.847667410969734192e-02 1.690701693296432495e-01 2.506542205810546875e-01 -3.947651982307434082e-01 -2.565661966800689697e-01 -1.666495800018310547e-01 -1.754032373428344727e-01 1.076674014329910278e-01 -2.614893317222595215e-01 2.404889911413192749e-01 2.771836519241333008e-01 3.012176975607872009e-02 2.115162163972854614e-01 -1.872063428163528442e-01 -5.259868502616882324e-02 -1.800768524408340454e-01 1.773976683616638184e-01 -1.532621216028928757e-02 2.491510808467864990e-01 2.457876950502395630e-01 -3.821382671594619751e-02 6.878723204135894775e-02 1.793215721845626831e-01 5.670828744769096375e-02 -1.157522648572921753e-01 2.910423837602138519e-02 -2.778810262680053711e-02 1.278314143419265747e-01 -3.117209859192371368e-02
-3.267000988125801086e-02 -1.166355833411216736e-01 -1.631578058004379272e-01 2.272400557994842529e-01 -6.691934913396835327e-02 -5.981378629803657532e-02 -2.621720433235168457e-01 1.368091162294149399e-02 -4.185079336166381836e-01 -6.833211332559585571e-02 -2.134008854627609253e-01 -8.886575698852539062e-02 2.393860518932342529e-01 -2.637824416160583496e-01 1.023105904459953308e-01 2.475838512182235718e-01 -2.023351192474365234e-01 -3.659195825457572937e-02 -1.409587115049362183e-01 2.075800001621246338e-01 -1.892877370119094849e-02 2.671207785606384277e-01 -1.513893436640501022e-02 1.169733852148056030e-01 -2.667387761175632477e-02 2.733150720596313477e-01 -1.473201662302017212e-01 -2.249999344348907471e-01 4.783987998962402344e-02 1.074742749333381653e-01 -1.310866326093673706e-01 -1.689991056919097900e-01
2.323177605867385864e-01 5.596309900283813477e-02 2.080591171979904175e-01 -1.361197140067815781e-02 1.081282496452331543e-01 1.158978715538978577e-01 -3.190899789333343506e-01 4.022816196084022522e-02 -1.655444055795669556e-01 2.935394458472728729e-02 1.838790774345397949e-01 -3.723549544811248779e-01 2.037772536277770996e-01 2.229655981063842773e-01 2.332115322351455688e-01 2.365065366029739380e-02 -1.594712436199188232e-01 1.203457564115524292e-01 -2.899823784828186035e-01 3.102112561464309692e-02 -1.716995388269424438e-01 3.133958876132965088e-01 -2.599999867379665375e-02 1.611529886722564697e-01 -5.554442852735519409e-02 2.225796282291412354e-01 -6.931914482265710831e-03 -1.459191590547561646e-01 -1.979740113019943237e-01 6.661665439605712891e-02 3.297183662652969360e-02 -1.611007899045944214e-01
1.284121274948120117e-01 2.105773538351058960e-01 1.054823175072669983e-01 -4.373830929398536682e-02 -1.161176860332489014e-01 2.259894758462905884e-01 -1.407783776521682739e-01 -1.066075339913368225e-01 -4.391182661056518555e-01 1.812941730022430420e-01 -1.968824565410614014e-01 -2.514370717108249664e-02 -2.930962480604648590e-02 -3.205828964710235596e-01 -2.736701630055904388e-02 6.342818588018417358e-02 -3.385442197322845459e-01 5.218500271439552307e-02 -1.190861910581588745e-01 -1.296613365411758423e-01 3.309063911437988281e-01 2.911655604839324951e-01 -1.840267032384872437e-01 -2.051724493503570557e-02 -8.618337661027908325e-02 -5.692084878683090210e-02 -1.089361757040023804e-01 -7.425594329833984375e-02 1.745268702507019043e-01 -4.489375650882720947e-02 -2.699487842619419098e-02 1.369425952434539795e-01
3.199031949043273926e-01 -9.197894483804702759e-02 4.764449223875999451e-02 1.925298720598220825e-01 1.503093242645263672e-01 -1.137440353631973267e-01 -3.625543415546417236e-01 -4.009219408035278320e-01 -3.920854628086090088e-02 -4.087005555629730225e-02 -3.401772305369377136e-02 3.295490518212318420e-02 3.033120334148406982e-01 -1.826566457748413086e-02 3.356105834245681763e-02 -1.431979387998580933e-01 -3.072811067104339600e-01 -1.538907885551452637e-01 -1.679363250732421875e-01 1.697757691144943237e-01 2.289273589849472046e-01 -1.366692185401916504e-01 5.882387980818748474e-03 4.136669635772705078e-02 -1.646921038627624512e-01 4.699602723121643066e-02 9.921099990606307983e-02 -1.863819211721420288e-01 -2.081174850463867188e-01 -9.305726736783981323e-02 1.295824199914932251e-01 1.099759489297866821e-01
8.949913084506988525e-02 1.454510688781738281e-01 -5.782674998044967651e-02 -1.636685989797115326e-02 2.664459124207496643e-02 6.673263013362884521e-02 -4.561551213264465332e-01 4.487180709838867188e-02 9.580942988395690918e-02 1.172596663236618042e-01 -2.375588566064834595e-01 -2.790564000606536865e-01 1.147956624627113342e-01 -1.809911280870437622e-01 2.713529467582702637e-01 -3.591576591134071350e-02 -3.109104931354522705e-01 -2.307092100381851196e-01 -1.224575489759445190e-01 -1.278100013732910156e-01 1.617221087217330933e-01 3.251706361770629883e-01 3.810898214578628540e-02 -7.790552824735641479e-02 8.973085880279541016e-02 1.603740602731704712e-01 -1.348405182361602783e-01 -2.435104846954345703e-01 1.109281629323959351e-01 -1.121862698346376419e-02 1.417979300022125244e-01 -9.721417725086212158e-02
5.667791515588760376e-02 2.931031286716461182e-01 -6.421521306037902832e-03 2.239425629377365112e-01 -2.581240050494670868e-02 -1.241623423993587494e-02 -3.344334959983825684e-01 -1.278765350580215454e-01 -1.127179041504859924e-01 2.025865465402603149e-01 2.037996947765350342e-01 -5.760079622268676758e-02 2.000460326671600342e-01 -2.077424973249435425e-01 5.111518315970897675e-03 -2.698652744293212891e-01 -2.843661010265350342e-01 -2.978349328041076660e-01 -1.793386638164520264e-01 5.629364401102066040e-02 5.558479577302932739e-02 2.511937916278839111e-02 -1.887326315045356750e-02 1.037020161747932434e-01 1.597564071416854858e-01 2.936116158962249756e-01 7.793427258729934692e-02 5.004755780100822449e-02 8.834750205278396606e-02 2.263199687004089355e-01 1.035488769412040710e-01 2.593295574188232422e-01
-4.387264698743820190e-02 1.933250576257705688e-02 -7.745302468538284302e-02 -7.199585437774658203e-02 1.251859366893768311e-01 2.592505514621734619e-01 -1.542619764804840088e-01 1.657723262906074524e-02 -4.560482501983642578e-02 -6.289555877447128296e-02 -5.274458788335323334e-03 -2.318800538778305054e-01 2.137849926948547363e-01 2.271144837141036987e-01 1.689325720071792603e-01 -2.777625918388366699e-01 -2.226035147905349731e-01 1.155601143836975098e-01 -3.149174749851226807e-01 -5.329915881156921387e-02 2.030489295721054077e-01 2.779800295829772949e-01 -1.977040432393550873e-02 -2.840254083275794983e-02 -4.549679905176162720e-02 1.276908218860626221e-01 5.320819094777107239e-03 -5.194028615951538086e-01 7.519023865461349487e-02 -1.215157061815261841e-01 1.491055637598037720e-01 3.610630333423614502e-02
1.762983202934265137e-01 -4.943436384201049805e-02 -1.180975697934627533e-02 1.880459785461425781e-01 3.772031888365745544e-02 3.228609263896942139e-01 -1.236303672194480896e-01 -3.177654147148132324e-01 -2.372025996446609497e-01 -1.678235232830047607e-01 1.525049749761819839e-02 -1.040204539895057678e-01 1.966834217309951782e-01 -5.871703103184700012e-02 3.758105933666229248e-01 -3.467340394854545593e-02 -5.649421736598014832e-02 -2.754238247871398926e-01 -2.132295966148376465e-01 3.527671992778778076e-01 -3.369963541626930237e-02 1.367997229099273682e-01 -7.355706393718719482e-02 2.044053822755813599e-01 -2.819708175957202911e-02 7.618749979883432388e-03 6.966476887464523315e-02 8.811859041452407837e-02 -1.442367434501647949e-01 9.838160872459411621e-02 1.301980316638946533e-01 2.282393872737884521e-01
3.994086757302284241e-02 -2.457231469452381134e-02 -1.116998791694641113e-01 2.390428334474563599e-01 1.608429849147796631e-01 1.317786276340484619e-01 -4.488508403301239014e-01 -1.325570195913314819e-01 -1.866662204265594482e-01 -1.507719457149505615e-01 -1.758783608675003052e-01 5.643218383193016052e-02 -2.056017369031906128e-01 -9.168510884046554565e-02 2.002451866865158081e-01 -6.281860172748565674e-02 -2.545394301414489746e-01 -3.503416478633880615e-02 -3.717061132192611694e-02 1.380953937768936157e-01 3.833843171596527100e-01 4.051289707422256470e-02 1.046089679002761841e-01 2.472792714834213257e-01 2.899581193923950195e-01 2.253465056419372559e-01 3.019620664417743683e-02 -1.485063582658767700e-01 -8.613592945039272308e-03 -1.393095310777425766e-02 1.100193113088607788e-01 4.595005512237548828e-02
-6.056316196918487549e-02 1.020370274782180786e-01 2.596929855644702911e-02 -3.008807003498077393e-01 4.779737070202827454e-02 1.867192834615707397e-01 -2.173085510730743408e-01 -1.238873153924942017e-01 -2.118189185857772827e-01 -4.673713445663452148e-02 -1.055762358009815216e-02 -2.022761702537536621e-01 7.754836231470108032e-02 -1.129127964377403259e-01 5.259712934494018555e-01 2.588762156665325165e-02 -2.396610528230667114e-01 1.432601064443588257e-01 -1.859215795993804932e-01 -9.027084708213806152e-02 1.163981333374977112e-01 1.393116861581802368e-01 -6.599029898643493652e-02 1.780318468809127808e-01 8.881509304046630859e-02 -2.884887345135211945e-02 -1.485641598701477051e-01 -3.728602230548858643e-01 -1.830464303493499756e-01 -2.281167358160018921e-02 1.267067342996597290e-01 3.548640385270118713e-02
5.626776069402694702e-02 -8.298217435367405415e-04 -2.324670255184173584e-01 -1.079315319657325745e-01 -1.275821775197982788e-01 6.521308422088623047e-02 -2.635925710201263428e-01 -1.285966038703918457e-01 8.964128792285919189e-02 8.563590794801712036e-02 -7.879032194614410400e-02 -1.926517039537429810e-01 1.525902748107910156e-01 -8.924838900566101074e-02 9.131032228469848633e-02 -3.431610064581036568e-03 -2.306700050830841064e-01 -2.645576298236846924e-01 -3.734042346477508545e-01 -9.698462486267089844e-02 -9.200440719723701477e-03 4.610368311405181885e-01 -3.959723934531211853e-02 -8.197795599699020386e-02 -2.108364552259445190e-01 1.561668962240219116e-01 5.107157304883003235e-02 -3.189329206943511963e-01 -9.120712429285049438e-02 1.348164826631546021e-01 -1.742822676897048950e-01 -5.749723315238952637e-02
2.698183655738830566e-01 -2.810308337211608887e-02 -2.780133299529552460e-02 4.673438891768455505e-02 1.073649674654006958e-01 1.996918171644210815e-01 -1.856250315904617310e-01 -1.153874844312667847e-01 -4.158176481723785400e-01 -2.064452320337295532e-01 8.790744096040725708e-02 -2.969959378242492676e-01 -3.765792772173881531e-02 -1.563881039619445801e-01 2.263044416904449463e-01 6.687941402196884155e-02 -3.402834832668304443e-01 -4.148314148187637329e-02 -5.864733457565307617e-02 1.285473108291625977e-01 -1.806700229644775391e-02 1.673489809036254883e-02 -2.552147805690765381e-01 5.097560212016105652e-02 4.564194381237030029e-02 2.132998853921890259e-01 8.421396464109420776e-02 -8.613924682140350342e-02 2.756397426128387451e-01 -2.318788766860961914e-01 -4.049901291728019714e-02 -1.787782758474349976e-01
-1.143835019320249557e-02 2.509285509586334229e-01 -7.164568454027175903e-02 3.366617858409881592e-01 -8.841106295585632324e-02 2.264780998229980469e-01 -5.295069813728332520e-01 -1.990678310394287109e-01 1.993805170059204102e-01 1.044988036155700684e-01 1.216719523072242737e-01 -1.845198720693588257e-01 1.503944247961044312e-01 -1.004090756177902222e-01 8.034270256757736206e-03 -8.043748885393142700e-02 -2.394127249717712402e-01 -9.750390052795410156e-02 -1.725338101387023926e-01 7.603372633457183838e-02 1.255472004413604736e-01 -1.221656724810600281e-01 1.931351870298385620e-01 2.453146129846572876e-01 7.739952951669692993e-02 1.565463691949844360e-01 9.562443941831588745e-02 -1.170112118124961853e-01 9.546124935150146484e-02 -1.442735176533460617e-02 -6.205291301012039185e-02 -5.924343690276145935e-02
1.697977036237716675e-01 -4.613585025072097778e-02 3.512047231197357178e-01 6.389316916465759277e-02 1.598830819129943848e-01 9.061139076948165894e-02 -3.791746124625205994e-02 -2.570943161845207214e-02 -2.184200286865234375e-01 -1.460652053356170654e-01 -1.845822036266326904e-01 -1.462889015674591064e-01 4.818941056728363037e-01 -1.251908838748931885e-01 -5.011233314871788025e-02 1.196374371647834778e-02 -1.400412768125534058e-01 -2.522380836308002472e-02 -1.850751787424087524e-01 -1.460087671875953674e-02 2.984337210655212402e-01 1.099155545234680176e-01 -1.569541394710540771e-01 8.517677336931228638e-02 9.581796079874038696e-02 8.829547464847564697e-02 -2.427633106708526611e-01 -3.316649794578552246e-01 1.451087370514869690e-02 1.623181253671646118e-01 -1.740780323743820190e-01 -1.255388744175434113e-02
5.243524536490440369e-02 2.356324195861816406e-01 3.210942819714546204e-02 -9.952247887849807739e-02 1.437229812145233154e-01 -5.890909582376480103e-03 -3.838416337966918945e-01 -1.489042192697525024e-01 -7.248794287443161011e-02 -3.238436877727508545e-01 1.005329340696334839e-01 1.913544163107872009e-02 2.347741723060607910e-01 -9.429816901683807373e-02 3.570033311843872070e-01 2.214215695858001709e-01 -2.614415585994720459e-01 -2.454724758863449097e-01 -2.173074334859848022e-01 -1.137450486421585083e-01 1.813172698020935059e-01 2.296461910009384155e-01 4.921842738986015320e-02 2.849007956683635712e-02 -4.722585156559944153e-02 3.305533528327941895e-02 -2.151705324649810791e-01 6.416944414377212524e-02 -1.221218034625053406e-01 7.190702855587005615e-02 7.025541737675666809e-03 1.673708856105804443e-01
3.851506859064102173e-02 1.543413251638412476e-01 -5.461316183209419250e-02 -2.412677854299545288e-01 -1.516505144536495209e-02 4.546792060136795044e-02 6.132884323596954346e-02 -3.896540105342864990e-01 -2.355125695466995239e-01 -1.589262634515762329e-01 -8.711258322000503540e-02 -1.934214830398559570e-01 -2.180787548422813416e-02 -5.271528288722038269e-02 1.938215196132659912e-01 6.356005370616912842e-02 -2.075738608837127686e-01 -1.211543232202529907e-01 -3.049357533454895020e-01 -1.321273744106292725e-01 2.671273648738861084e-01 -8.481778949499130249e-02 -1.156784445047378540e-01 4.267232418060302734e-01 2.634939178824424744e-02 2.489994615316390991e-01 -5.162720335647463799e-04 6.002290919423103333e-02 -3.927085921168327332e-02 -1.700286120176315308e-01 7.685209810733795166e-02 2.003455907106399536e-01
3.713520616292953491e-02 1.980429887771606445e-01 -8.206380903720855713e-02 -3.149380683898925781e-01 -2.403761446475982666e-01 9.951669722795486450e-02 -3.714805701747536659e-03 -2.316557317972183228e-01 -1.358726434409618378e-02 -2.162101268768310547e-01 1.957481801509857178e-01 -1.406186223030090332e-01 -3.010620176792144775e-02 2.537858113646507263e-02 1.111223772168159485e-01 -8.605292439460754395e-02 -2.338916212320327759e-01 -2.161639779806137085e-01 -1.548377126455307007e-01 -2.432684227824211121e-02 2.540141940116882324e-01 5.352156981825828552e-02 -1.107419878244400024e-01 4.594092965126037598e-01 -1.404615789651870728e-01 1.722890287637710571e-01 -6.484031677246093750e-02 4.805454227607697248e-04 -8.633407950401306152e-02 6.435016635805368423e-03 -7.581260055303573608e-02 3.496050834655761719e-01
4.227329976856708527e-03 3.913648426532745361e-02 2.246233448386192322e-02 -1.025672852993011475e-01 1.242263689637184143e-01 -8.118286728858947754e-02 -3.263446092605590820e-01 -4.554198086261749268e-01 -2.237979024648666382e-01 -1.242353171110153198e-01 -1.415460854768753052e-01 9.857350587844848633e-02 -1.530824005603790283e-01 1.556909382343292236e-01 2.294642105698585510e-02 1.555781215429306030e-01 -2.670665383338928223e-01 -6.956154853105545044e-02 -1.950657516717910767e-01 6.463763117790222168e-02 2.748157642781734467e-02 -2.194972187280654907e-01 2.361826784908771515e-02 3.965811431407928467e-01 -1.000680997967720032e-01 1.377890110015869141e-01 -5.622638761997222900e-02 -1.114192679524421692e-01 -3.121350109577178955e-01 -8.262349665164947510e-02 -2.584138512611389160e-02 9.570594131946563721e-02
-5.884183198213577271e-02 -1.695510745048522949e-02 8.565555512905120850e-02 -1.500931829214096069e-01 1.830183342099189758e-02 3.504590988159179688e-01 -2.518895566463470459e-01 -4.119560122489929199e-02 -7.937443256378173828e-02 8.706080168485641479e-02 6.726147979497909546e-02 -2.705118656158447266e-01 2.583592534065246582e-01 2.288576960563659668e-01 4.289436936378479004e-01 1.676190644502639771e-01 -7.323046773672103882e-02 1.319791972637176514e-01 -3.507328778505325317e-02 -2.024363428354263306e-01 1.306076049804687500e-01 3.476724624633789062e-01 -7.678601145744323730e-02 1.358208358287811279e-01 -9.133858978748321533e-02 3.493275493383407593e-03 -8.682961761951446533e-02 -2.701864242553710938e-01 3.705596551299095154e-02 -4.406351968646049500e-02 -1.605584621429443359e-01 1.001511514186859131e-01
7.138547301292419434e-02 9.940072894096374512e-02 7.749401964247226715e-03 1.408889424055814743e-02 -3.036254942417144775e-01 2.736166678369045258e-02 -5.298055410385131836e-01 -3.169885277748107910e-01 -4.369086027145385742e-02 -3.673122078180313110e-02 -4.930646345019340515e-02 -9.681997448205947876e-02 7.485418766736984253e-02 -1.801432967185974121e-01 -5.161036178469657898e-02 -1.443996280431747437e-01 -1.807012856006622314e-01 -2.421546131372451782e-01 -2.342222630977630615e-01 3.294073641300201416e-01 -4.057277366518974304e-02 -4.811310023069381714e-02 6.631278246641159058e-02 9.542674571275711060e-02 2.286056131124496460e-01 1.670169532299041748e-01 1.353343296796083450e-02 -1.182216927409172058e-01 -3.589966148138046265e-02 1.441904604434967041e-01 -2.118094265460968018e-01 2.521874569356441498e-02
1.408645808696746826e-01 2.384190559387207031e-01 8.220118284225463867e-02 -7.405523210763931274e-02 8.517391234636306763e-02 1.841085106134414673e-01 -3.100769519805908203e-01 -2.306204289197921753e-01 5.156737565994262695e-02 3.408011496067047119e-01 9.661815315485000610e-02 -1.218813806772232056e-01 -6.062025949358940125e-02 -3.467912971973419189e-01 -9.201282262802124023e-02 -1.559356749057769775e-01 -3.490724265575408936e-01 -2.502207159996032715e-01 8.959078788757324219e-02 1.221672296524047852e-01 1.566796004772186279e-01 7.705730944871902466e-02 -1.690113842487335205e-01 7.002613693475723267e-02 -3.933312837034463882e-04 1.649792641401290894e-01 -9.416066855192184448e-02 -2.226421236991882324e-01 -6.540147960186004639e-02 3.900831192731857300e-02 2.305735647678375244e-01 -6.990596652030944824e-02
2.622217833995819092e-01 -5.684013664722442627e-02 3.144675493240356445e-02 -4.672747105360031128e-02 7.973018288612365723e-02 2.484400421380996704e-01 -3.544628620147705078e-01 -1.038901731371879578e-01 -4.505241215229034424e-01 2.206881344318389893e-02 8.569643646478652954e-02 -1.869101822376251221e-01 1.316936612129211426e-01 3.490197658538818359e-02 3.386266827583312988e-01 -3.712280467152595520e-02 -2.889783680438995361e-01 -3.173634409904479980e-02 -5.698584392666816711e-02 6.695606559514999390e-02 -6.253784894943237305e-02 4.064364731311798096e-02 -8.928205817937850952e-02 -3.848659340292215347e-03 1.022776663303375244e-01 3.042685687541961670e-01 -7.929783314466476440e-02 1.271164119243621826e-01 2.656021118164062500e-01 -9.925624728202819824e-02 -9.931465983390808105e-02 -1.357674002647399902e-01
2.249652892351150513e-02 2.913732826709747314e-01 8.661482483148574829e-02 -7.406547665596008301e-02 4.691676795482635498e-02 4.577666148543357849e-02 -2.926064729690551758e-01 -2.055214047431945801e-01 -9.561569243669509888e-02 1.374350190162658691e-01 1.149901077151298523e-01 -1.394633054733276367e-01 -1.763618290424346924e-01 -2.212805747985839844e-01 -1.465796828269958496e-01 -1.859993338584899902e-01 -3.287995755672454834e-01 -2.105571329593658447e-01 -2.698287069797515869e-01 4.182350039482116699e-01 6.922795623540878296e-02 9.671553224325180054e-02 1.994199603796005249e-01 1.278259903192520142e-01 -4.613723978400230408e-02 9.482949972152709961e-02 6.728120893239974976e-02 -1.335309445858001709e-01 3.672872111201286316e-02 8.352966606616973877e-02 2.409773916006088257e-01 -4.795174673199653625e-02
1.052410081028938293e-01 -9.508977830410003662e-02 -7.386734336614608765e-02 2.568526566028594971e-01 2.222927361726760864e-01 4.473249241709709167e-02 -3.135434985160827637e-01 -4.583878070116043091e-02 1.914305984973907471e-02 -1.464474108070135117e-02 3.198422491550445557e-02 4.892380442470312119e-03 1.231326237320899963e-01 5.123039335012435913e-02 -1.155930012464523315e-01 6.317564839264377952e-05 -9.481874853372573853e-02 -2.226526886224746704e-01 -6.054209470748901367e-01 1.783299744129180908e-01 1.748793423175811768e-01 6.259912252426147461e-02 -1.131254434585571289e-01 9.744450449943542480e-02 -2.161771506071090698e-01 1.332656759768724442e-02 1.238532513380050659e-01 -2.000044099986553192e-03 5.947638303041458130e-02 3.786556422710418701e-02 -3.764343857765197754e-01 3.504257276654243469e-02
1.316525042057037354e-02 -4.768273979425430298e-02 9.848713874816894531e-02 -1.917558163404464722e-01 -8.262849599123001099e-02 -7.240441162139177322e-03 -1.435581147670745850e-01 -2.109479755163192749e-01 -4.111528396606445312e-01 -1.156601458787918091e-01 3.429370746016502380e-02 -2.084280550479888916e-01 4.385240375995635986e-01 -1.954481191933155060e-02 9.570921957492828369e-02 1.732431165874004364e-02 -1.803037077188491821e-01 -1.816665679216384888e-01 -3.361448049545288086e-01 -2.458360046148300171e-01 8.058521151542663574e-02 -6.270445138216018677e-02 1.996117383241653442e-01 1.753196120262145996e-01 1.194267347455024719e-01 9.437213093042373657e-02 -4.741003736853599548e-02 -1.330702602863311768e-01 1.811079680919647217e-01 2.317531555891036987e-01 1.744734309613704681e-02 4.524366930127143860e-03
5.183498561382293701e-02 -7.113043218851089478e-03 -3.484085202217102051e-02 2.350132018327713013e-01 -6.469696760177612305e-02 3.419889211654663086e-01 -4.667205810546875000e-01 6.545806676149368286e-02 2.031418383121490479e-01 2.696567773818969727e-01 9.630833566188812256e-02 -3.745010495185852051e-02 1.586367338895797729e-01 1.231192029081285000e-03 9.266058355569839478e-02 -1.406378746032714844e-01 -3.189130127429962158e-01 1.039246171712875366e-01 -2.335581332445144653e-01 4.864953085780143738e-02 3.073558211326599121e-01 6.175338104367256165e-02 -3.218965828418731689e-01 2.272032015025615692e-02 -6.905556656420230865e-03 5.761536303907632828e-03 -6.108618527650833130e-02 4.188507422804832458e-02 -3.641987859737128019e-04 1.679971367120742798e-01 -2.142851054668426514e-02 -1.152621731162071228e-01
1.396396607160568237e-01 -1.394035071134567261e-01 1.913727074861526489e-01 -5.870321393013000488e-02 -1.254052948206663132e-02 4.211915656924247742e-02 -4.299536347389221191e-01 3.080500464420765638e-04 -1.860962361097335815e-01 -2.336188703775405884e-01 2.424419671297073364e-01 -1.724009364843368530e-01 1.529727429151535034e-01 3.525629639625549316e-02 1.943540126085281372e-01 -2.212823778390884399e-01 -3.227733373641967773e-01 7.732098549604415894e-02 -2.037603706121444702e-01 1.384775489568710327e-01 -8.456363528966903687e-02 2.380862832069396973e-01 2.932191453874111176e-02 1.965411007404327393e-01 3.245630115270614624e-02 2.805666252970695496e-02 -1.057622358202934265e-01 -2.511871457099914551e-01 -1.603191792964935303e-01 -2.790850028395652771e-02 9.472188353538513184e-02 -2.436376363039016724e-01
-1.514601856470108032e-01 2.858196794986724854e-01 1.257261931896209717e-01 6.727682799100875854e-02 -2.740473449230194092e-01 -1.523460000753402710e-01 -4.327532947063446045e-01 -3.428373038768768311e-01 1.324483007192611694e-02 1.330197006464004517e-01 -7.142139226198196411e-02 -1.511447727680206299e-01 -1.180575117468833923e-01 -8.163222670555114746e-02 2.934584915637969971e-01 -1.246293038129806519e-01 -5.661254003643989563e-02 -1.814980506896972656e-01 -4.468883201479911804e-02 1.096991300582885742e-01 2.497107982635498047e-01 9.165646880865097046e-02 -7.270838320255279541e-02 1.323821246623992920e-01 -3.024011850357055664e-01 3.592957183718681335e-02 -1.400516182184219360e-01 -7.169235497713088989e-02 1.060869395732879639e-01 1.585965007543563843e-01 -2.168297953903675079e-02 -7.568342238664627075e-02
5.006429553031921387e-02 -3.787963092327117920e-02 -1.545691192150115967e-01 9.157799929380416870e-02 2.295133471488952637e-01 6.697414442896842957e-03 -1.784915477037429810e-01 -3.043270409107208252e-01 4.264019057154655457e-02 9.048870205879211426e-02 7.273077219724655151e-02 5.868176743388175964e-02 4.617188870906829834e-01 2.228693217039108276e-01 2.421458959579467773e-01 -3.085936978459358215e-02 -2.918123900890350342e-01 -8.439973741769790649e-02 -8.504297584295272827e-02 3.237926959991455078e-01 8.447806537151336670e-02 -3.405146673321723938e-02 -9.622466564178466797e-02 2.672363221645355225e-01 -1.154722198843955994e-01 2.032714188098907471e-01 -7.006840407848358154e-02 1.586902737617492676e-01 -2.387645691633224487e-01 -7.647275924682617188e-02 6.012849882245063782e-02 -2.939157560467720032e-02
8.140402287244796753e-02 -2.251747623085975647e-02 2.941705286502838135e-01 -1.817826181650161743e-02 3.014563918113708496e-01 1.515029966831207275e-01 -1.466027349233627319e-01 -2.686497867107391357e-01 -6.164917349815368652e-02 2.990107610821723938e-02 -1.055199503898620605e-01 -2.629544138908386230e-01 1.386986225843429565e-01 -2.317226305603981018e-02 3.357734680175781250e-01 -1.001299731433391571e-02 -4.275977611541748047e-02 -2.119635976850986481e-02 -3.686683475971221924e-01 1.799179017543792725e-01 1.043809577822685242e-01 8.368635922670364380e-02 -2.133498936891555786e-01 2.208072841167449951e-01 1.744988113641738892e-01 2.248555719852447510e-01 7.702784240245819092e-02 -1.576396375894546509e-01 2.223780751228332520e-02 2.929253578186035156e-01 7.158593740314245224e-03 5.582487210631370544e-03
7.239867001771926880e-02 1.039044708013534546e-01 -1.089205071330070496e-01 -1.198242530226707458e-01 1.427194569259881973e-02 -2.698742412030696869e-02 5.413264781236648560e-02 -3.056502640247344971e-01 -2.404705733060836792e-01 1.613625325262546539e-02 -1.263216137886047363e-01 -1.167426034808158875e-01 -4.820716381072998047e-02 1.004610955715179443e-01 2.314714938402175903e-01 4.266196116805076599e-02 -2.178944498300552368e-01 -1.621587425470352173e-01 -2.445410043001174927e-01 -9.455705434083938599e-02 2.990757226943969727e-01 -7.980219088494777679e-03 -2.074160277843475342e-01 4.326981902122497559e-01 -7.168262451887130737e-02 8.305028825998306274e-02 3.933831304311752319e-02 -1.218770295381546021e-01 -3.116671741008758545e-01 5.277696996927261353e-02 1.032038778066635132e-02 3.379776775836944580e-01
1.110137477517127991e-01 1.511538922786712646e-01 2.663505375385284424e-01 -1.005249395966529846e-01 2.492375671863555908e-02 9.362432360649108887e-02 -1.480981800705194473e-02 -1.381490826606750488e-01 -2.811376452445983887e-01 1.502510607242584229e-01 1.358276009559631348e-01 -2.462046593427658081e-01 2.653498016297817230e-02 -1.206771582365036011e-01 -2.149474062025547028e-02 5.969257280230522156e-02 -4.680990278720855713e-01 -1.443561315536499023e-01 1.155261546373367310e-01 -2.641792893409729004e-01 2.448113560676574707e-01 -2.594663947820663452e-02 -5.735149607062339783e-03 3.230129778385162354e-01 1.034339070320129395e-01 1.686515063047409058e-01 9.477257728576660156e-02 -1.019069775938987732e-01 1.004224792122840881e-01 -4.069479927420616150e-02 4.695921018719673157e-02 -3.075620830059051514e-01
1.563857495784759521e-01 2.352040112018585205e-01 -4.926930740475654602e-02 -5.606646090745925903e-02 1.041519492864608765e-01 2.760751172900199890e-02 -1.405316889286041260e-01 -2.374850362539291382e-01 -1.928909271955490112e-01 -1.611879020929336548e-01 -5.967384949326515198e-02 1.652155965566635132e-01 1.180674508213996887e-01 -1.949566006660461426e-01 2.707706689834594727e-01 -2.093654423952102661e-01 7.538600265979766846e-02 -1.727479696273803711e-01 -3.066891729831695557e-01 4.128300026059150696e-02 9.770058095455169678e-02 1.261150836944580078e-01 -2.017777115106582642e-01 4.606325924396514893e-01 -2.033088123425841331e-03 1.864717453718185425e-01 -9.557107836008071899e-02 1.846669167280197144e-01 1.009730696678161621e-01 1.684520095586776733e-01 9.597144275903701782e-02 -1.682885438203811646e-01
-1.747152954339981079e-01 9.599014371633529663e-02 -2.277045138180255890e-02 -1.402903199195861816e-01 2.524056471884250641e-02 2.607777416706085205e-01 -1.117282882332801819e-01 -3.447033464908599854e-02 -1.461092233657836914e-01 -2.035005204379558563e-02 -5.292825400829315186e-02 -2.869752347469329834e-01 1.501537710428237915e-01 -2.501943707466125488e-02 1.214936524629592896e-01 3.102920353412628174e-01 -1.199352294206619263e-01 -1.833820529282093048e-02 -2.074516862630844116e-01 -7.668612152338027954e-02 2.736874520778656006e-01 4.289312660694122314e-01 9.922300279140472412e-02 2.720904648303985596e-01 -3.589615225791931152e-02 4.242525622248649597e-02 -8.087661117315292358e-03 -4.456380009651184082e-01 4.719561710953712463e-02 -5.838625878095626831e-02 2.200831472873687744e-02 4.841477051377296448e-02
6.433606147766113281e-02 6.783410906791687012e-02 2.389452904462814331e-01 -2.021025568246841431e-01 -6.321965903043746948e-02 -2.664507739245891571e-02 -1.371967643499374390e-01 6.268548220396041870e-02 -4.502656683325767517e-02 -7.396515458822250366e-02 -3.242963552474975586e-02 -2.199641615152359009e-01 3.011371493339538574e-01 -1.177654974162578583e-02 2.971796989440917969e-01 8.203338086605072021e-02 -2.116381525993347168e-01 1.342749595642089844e-01 -3.659272193908691406e-01 2.799730002880096436e-01 1.798854172229766846e-01 2.718657255172729492e-01 -9.350585937500000000e-02 1.994549781084060669e-01 -1.023483052849769592e-01 2.638409137725830078e-01 1.988579779863357544e-01 -1.072693094611167908e-01 1.963762566447257996e-02 2.072321921586990356e-01 1.366850137710571289e-01 -1.663617440499365330e-03
1.378425359725952148e-01 -2.360378624871373177e-03 -1.204279437661170959e-01 -4.588454030454158783e-03 4.505912587046623230e-02 2.793101072311401367e-01 -4.143136739730834961e-01 -1.452956199645996094e-01 -1.635420620441436768e-01 -2.436818182468414307e-01 -9.036338329315185547e-02 -3.074897527694702148e-01 3.147642016410827637e-01 1.652400381863117218e-02 2.101290971040725708e-01 2.211687117815017700e-01 -1.471964269876480103e-01 -9.888797998428344727e-02 -3.414323627948760986e-01 8.577190339565277100e-02 6.619586050510406494e-02 7.730700075626373291e-02 5.269245430827140808e-02 -7.670826464891433716e-02 -7.964091002941131592e-02 -2.448262088000774384e-02 -1.167864724993705750e-01 -2.315270602703094482e-01 4.875055328011512756e-02 -8.786451071500778198e-03 1.232923865318298340e-01 2.148462384939193726e-01
1.465598791837692261e-01 -3.152858838438987732e-02 -7.612757850438356400e-03 -1.993399411439895630e-01 6.215941533446311951e-02 5.035888776183128357e-02 -2.307110130786895752e-01 -1.123389750719070435e-01 -1.359663307666778564e-01 3.367831707000732422e-01 1.287307869642972946e-02 1.115303710103034973e-01 3.764501214027404785e-01 -3.288896009325981140e-02 2.322634682059288025e-02 -1.445214599370956421e-01 -2.140018492937088013e-01 -1.886706650257110596e-01 -2.671823501586914062e-01 7.183394581079483032e-02 1.090332418680191040e-01 1.291082054376602173e-01 -2.423288375139236450e-01 3.470481038093566895e-01 -3.404096886515617371e-02 -1.919624358415603638e-01 3.417024612426757812e-01 -4.880078136920928955e-03 6.152936443686485291e-02 1.245453804731369019e-01 5.776062607765197754e-03 -1.302357017993927002e-01
1.894336491823196411e-01 6.951764971017837524e-02 -2.045220136642456055e-02 1.879564374685287476e-01 7.955913245677947998e-02 6.257832050323486328e-02 -5.447167754173278809e-01 -2.712279260158538818e-01 1.272581964731216431e-01 -8.802502416074275970e-04 -9.416203945875167847e-02 -4.156522825360298157e-02 6.157351285219192505e-02 -1.251552850008010864e-01 1.414438486099243164e-01 8.595323190093040466e-03 -2.639814019203186035e-01 -6.201202794909477234e-02 -3.144866228103637695e-01 2.741878330707550049e-01 1.332276463508605957e-01 -7.102259993553161621e-02 1.252940148115158081e-01 1.474238783121109009e-01 1.457786709070205688e-01 1.209574639797210693e-01 2.404286563396453857e-01 -2.247932553291320801e-01 1.141267567873001099e-01 -7.415207475423812866e-02 4.973604157567024231e-02 -6.024044379591941833e-02
-1.927537471055984497e-01 2.239159792661666870e-01 3.737512826919555664e-01 7.283894717693328857e-02 -1.543965786695480347e-01 1.344085931777954102e-01 -2.783102393150329590e-01 2.325190789997577667e-02 -6.128429993987083435e-02 1.084766238927841187e-01 -6.458927690982818604e-02 -2.042435258626937866e-01 1.410504281520843506e-01 -1.249528229236602783e-01 6.087136268615722656e-02 -2.619996964931488037e-01 -4.247807860374450684e-01 1.744454726576805115e-02 -6.913094967603683472e-02 1.875090897083282471e-01 4.521405100822448730e-01 5.056824535131454468e-02 -1.127598956227302551e-01 -8.819582313299179077e-02 -5.372847244143486023e-02 7.487766444683074951e-02 2.895572967827320099e-02 -1.018598675727844238e-02 1.044665928930044174e-02 1.397713422775268555e-01 3.401949303224682808e-03 -3.588459640741348267e-02
-9.360606223344802856e-02 1.934469640254974365e-01 -2.116616964340209961e-01 9.196110814809799194e-02 7.076454907655715942e-02 -5.484600737690925598e-02 -3.984467387199401855e-01 -1.608774363994598389e-01 -1.517576873302459717e-01 1.089016348123550415e-01 7.860738039016723633e-02 -1.695440709590911865e-01 3.251352310180664062e-01 -1.912754327058792114e-01 -1.825349591672420502e-02 -1.859359890222549438e-01 -2.783414721488952637e-01 -2.897374331951141357e-01 -4.869523644447326660e-02 9.440582245588302612e-02 -1.492095887660980225e-01 -1.245858669281005859e-01 -9.640061855316162109e-02 3.777770400047302246e-01 9.932488203048706055e-02 1.548062115907669067e-01 -5.295582115650177002e-02 8.293162286281585693e-02 -5.925439298152923584e-02 1.601287275552749634e-01 4.357257392257452011e-03 1.603130549192428589e-01
-2.310363650321960449e-01 8.735138922929763794e-02 1.236288323998451233e-01 -1.886631250381469727e-01 1.238233000040054321e-01 1.477920114994049072e-01 -1.752541810274124146e-01 -9.790936857461929321e-02 -2.437476217746734619e-01 -1.092472895979881287e-01 3.828587755560874939e-02 -2.582286596298217773e-01 3.325693011283874512e-01 -5.295096430927515030e-03 4.976171851158142090e-01 -1.158502139151096344e-02 -1.844472587108612061e-01 9.831889718770980835e-02 4.971647635102272034e-02 5.004493892192840576e-02 1.272446513175964355e-01 2.825032770633697510e-01 -6.044996157288551331e-02 2.579264342784881592e-01 -1.443355232477188110e-01 1.801603659987449646e-02 6.914030760526657104e-02 -1.768364757299423218e-01 -1.476724296808242798e-01 -6.525494903326034546e-02 5.157313868403434753e-02 1.094476357102394104e-01
1.263179928064346313e-01 1.678843498229980469e-01 1.249621734023094177e-01 2.853170335292816162e-01 -9.857496619224548340e-02 6.700499355792999268e-02 -2.676776796579360962e-02 -2.086093425750732422e-01 -1.553896516561508179e-01 -1.315990984439849854e-01 1.838926821947097778e-01 -2.650463208556175232e-02 -2.101343870162963867e-02 2.518318593502044678e-02 3.486082656309008598e-03 -2.645691670477390289e-02 -2.622927427291870117e-01 8.002065867185592651e-02 -3.871334493160247803e-01 1.517937779426574707e-01 2.190494984388351440e-01 1.049678921699523926e-01 -1.650173068046569824e-01 3.790823221206665039e-01 1.816210895776748657e-01 -9.414260089397430420e-02 3.664062544703483582e-02 -2.144358307123184204e-01 -1.378490924835205078e-01 -1.439568102359771729e-01 1.256901472806930542e-01 -3.160333633422851562e-01
1.097924932837486267e-01 8.521509915590286255e-02 2.790645696222782135e-02 -4.067873954772949219e-02 -8.726081997156143188e-02 -1.499803960323333740e-01 -3.026603162288665771e-01 -3.061088323593139648e-01 -2.799058258533477783e-01 1.228159666061401367e-01 1.889775842428207397e-01 -7.172346115112304688e-02 2.478204220533370972e-01 -2.732633948326110840e-01 2.464470714330673218e-01 2.229918986558914185e-01 -1.174554824829101562e-01 -4.282832145690917969e-02 2.288268506526947021e-02 -6.712137162685394287e-02 -1.773321181535720825e-01 -2.528242766857147217e-02 -1.902628391981124878e-01 1.240746900439262390e-01 -6.450933404266834259e-03 2.526701390743255615e-01 -1.655806601047515869e-01 -2.980086505413055420e-01 2.336137741804122925e-02 1.444546431303024292e-01 -2.182531356811523438e-01 -1.688257902860641479e-01
1.972223818302154541e-01 -1.120947748422622681e-01 1.123926229774951935e-02 -2.456502988934516907e-02 -2.466595359146595001e-02 2.504730522632598877e-01 -1.841954439878463745e-01 -1.059021428227424622e-01 -4.171395599842071533e-01 -1.895758509635925293e-01 1.294615771621465683e-02 -1.998668164014816284e-01 1.543335467576980591e-01 6.055134534835815430e-02 3.159219622611999512e-01 -1.792328655719757080e-01 -3.778148293495178223e-01 -2.032758593559265137e-01 5.626562982797622681e-02 1.535385400056838989e-01 1.806828565895557404e-02 1.494906842708587646e-01 -1.264370977878570557e-01 -5.208814889192581177e-02 7.455927133560180664e-02 3.703703880310058594e-01 -8.410408347845077515e-02 3.038968145847320557e-02 1.279919594526290894e-01 -8.223511278629302979e-02 -2.734057605266571045e-02 -5.517126619815826416e-02
2.332837432622909546e-01 1.452741473913192749e-01 1.183136273175477982e-02 -1.159432679414749146e-01 3.728083670139312744e-01 3.209650516510009766e-01 -3.080543577671051025e-01 1.639463007450103760e-02 -3.519724011421203613e-01 -2.016660720109939575e-01 -1.815852224826812744e-01 -2.049565017223358154e-01 5.866459384560585022e-02 7.362625747919082642e-02 1.545573770999908447e-01 -1.279756892472505569e-02 -1.566605418920516968e-01 8.190826326608657837e-02 -2.951232790946960449e-01 2.153409831225872040e-02 1.287218779325485229e-01 1.755272001028060913e-01 2.689564228057861328e-02 1.652935743331909180e-01 -3.866175562143325806e-02 1.068410426378250122e-01 -9.788800030946731567e-02 -1.269118934869766235e-01 2.042283862829208374e-02 2.356951981782913208e-01 -5.028636381030082703e-02 9.969112277030944824e-02
-1.355805695056915283e-01 2.369143813848495483e-02 2.335988879203796387e-01 1.162864640355110168e-01 4.447650909423828125e-02 -5.219605565071105957e-02 -3.547307252883911133e-01 -1.244182214140892029e-01 -1.369652450084686279e-01 -1.188683286309242249e-01 -1.693284511566162109e-01 -1.138014420866966248e-01 3.145398497581481934e-01 2.803815342485904694e-02 2.466650605201721191e-01 -4.267853870987892151e-02 -3.060314059257507324e-01 -9.810914844274520874e-02 -2.139883935451507568e-01 2.268381230533123016e-02 6.602861732244491577e-02 -4.278973676264286041e-03 1.332573145627975464e-01 -1.256183683872222900e-01 4.019257426261901855e-02 1.841228455305099487e-01 6.618132814764976501e-03 -4.623758494853973389e-01 2.529615461826324463e-01 4.685039818286895752e-02 1.459394097328186035e-01 -7.559157907962799072e-02
1.270113736391067505e-01 5.488266050815582275e-02 1.762228757143020630e-01 -1.647111177444458008e-01 1.954484134912490845e-01 -2.792483940720558167e-02 -4.256511926651000977e-01 -1.772983223199844360e-01 -1.850653439760208130e-01 -6.435030698776245117e-02 -3.210313618183135986e-02 -1.487269252538681030e-01 4.725182950496673584e-01 1.009923145174980164e-01 2.524845600128173828e-01 9.623797237873077393e-02 -2.205047905445098877e-01 -8.105120062828063965e-02 -7.975658774375915527e-02 -7.036358118057250977e-02 1.943800039589405060e-02 1.181827783584594727e-01 1.227685660123825073e-01 1.759729385375976562e-01 -1.549584716558456421e-01 -3.233762457966804504e-02 8.930111676454544067e-02 -2.657033503055572510e-01 1.974074393510818481e-01 1.078459396958351135e-01 1.376922279596328735e-01 -5.456107109785079956e-02
1.959040462970733643e-01 3.292594803497195244e-03 3.370740637183189392e-02 4.728871211409568787e-02 1.623943895101547241e-01 2.572838068008422852e-01 -1.616717725992202759e-01 8.294688165187835693e-02 -4.773690700531005859e-01 -1.114973798394203186e-01 9.059901349246501923e-03 -2.818114757537841797e-01 2.151072956621646881e-02 1.116078570485115051e-01 2.101017385721206665e-01 -1.100649610161781311e-01 -3.301131129264831543e-01 -1.107082292437553406e-01 -1.457519382238388062e-01 3.755588531494140625e-01 -4.042330663651227951e-03 2.272330597043037415e-02 -1.646935790777206421e-01 8.459624648094177246e-02 -7.336193323135375977e-02 2.134411633014678955e-01 -1.341345459222793579e-01 1.268938630819320679e-01 1.549021303653717041e-01 -6.975632905960083008e-02 -3.990779444575309753e-02 -9.922789782285690308e-02
2.838668413460254669e-02 3.025658242404460907e-02 1.859370619058609009e-01 -3.144962191581726074e-01 3.894689492881298065e-03 -7.063685357570648193e-02 -3.293631970882415771e-01 -1.647027134895324707e-01 -3.488823175430297852e-01 -2.381242662668228149e-01 -4.342093318700790405e-02 -9.306829422712326050e-02 2.447043061256408691e-01 3.550510108470916748e-02 1.502549052238464355e-01 4.325296729803085327e-02 -2.723103165626525879e-01 -2.641092836856842041e-01 -1.835842281579971313e-01 -1.063016280531883240e-01 -7.397497445344924927e-02 1.141232773661613464e-01 2.213741689920425415e-01 1.001431643962860107e-01 1.199884265661239624e-01 -4.325828328728675842e-02 6.710429210215806961e-03 -2.834211587905883789e-01 2.885504662990570068e-01 1.091520674526691437e-02 6.736519280821084976e-03 5.586520209908485413e-02
-2.439941018819808960e-01 5.964228138327598572e-02 1.345254331827163696e-01 -1.223834902048110962e-01 1.482981294393539429e-01 -3.244842588901519775e-02 -2.657136023044586182e-01 -5.953351035714149475e-02 -1.437998563051223755e-01 1.059865131974220276e-01 -3.165748436003923416e-03 -2.005357444286346436e-01 2.444910407066345215e-01 -2.557083964347839355e-02 3.736642599105834961e-01 4.677667748183012009e-03 -2.352506816387176514e-01 -1.374554336071014404e-01 1.795952953398227692e-02 -1.179477572441101074e-01 7.853844016790390015e-02 2.242498993873596191e-01 -2.742737829685211182e-01 1.118807122111320496e-01 -2.268460988998413086e-01 1.277458071708679199e-01 -2.770579420030117035e-02 -3.739842474460601807e-01 6.863844394683837891e-02 2.088313251733779907e-01 2.082497179508209229e-01 -4.072373732924461365e-02
4.969916120171546936e-02 1.464044898748397827e-01 -3.167100250720977783e-02 1.618877425789833069e-02 2.284703105688095093e-01 -2.153128236532211304e-01 -3.705354332923889160e-01 -9.699652343988418579e-02 -6.758739799261093140e-02 -2.001239173114299774e-02 -2.397707402706146240e-01 3.854865953326225281e-02 4.188143461942672729e-02 -1.915993168950080872e-02 1.605249047279357910e-01 1.658933162689208984e-01 -1.591284722089767456e-01 -2.303201258182525635e-01 -5.848788619041442871e-01 -7.594659924507141113e-02 1.294394880533218384e-01 1.178731024265289307e-01 -2.068544775247573853e-01 5.964254960417747498e-02 -1.977782845497131348e-01 -4.558606073260307312e-02 -1.470893323421478271e-01 -9.094730019569396973e-02 9.143038839101791382e-02 -1.536183655261993408e-01 -5.463401600718498230e-02 -3.088554926216602325e-02
3.874261379241943359e-01 9.565412253141403198e-02 2.209938317537307739e-01 -1.766463965177536011e-01 -9.753135591745376587e-02 9.305110573768615723e-02 -2.574135959148406982e-01 5.506037920713424683e-02 -1.965715885162353516e-01 -2.060689777135848999e-01 -1.509631425142288208e-01 -1.332079172134399414e-01 3.101478815078735352e-01 -2.006869912147521973e-01 -2.874897606670856476e-02 -1.254568994045257568e-01 -3.470557928085327148e-02 5.347699299454689026e-02 -3.095946311950683594e-01 1.949066482484340668e-02 1.515571326017379761e-01 2.951320633292198181e-02 -2.700847685337066650e-01 2.532952725887298584e-01 4.435015469789505005e-02 1.766661554574966431e-01 -1.022537797689437866e-01 -1.713970005512237549e-01 2.146571427583694458e-01 7.709971070289611816e-02 -1.000202968716621399e-01 -4.794026166200637817e-02
4.571664705872535706e-02 1.446518767625093460e-02 -6.956960260868072510e-02 2.460841536521911621e-01 2.718163840472698212e-02 1.580300158821046352e-03 -2.413121610879898071e-01 -4.683149158954620361e-01 -2.437452524900436401e-01 8.647051453590393066e-02 9.453381411731243134e-03 -1.563944667577743530e-02 2.072560936212539673e-01 -8.509081788361072540e-03 1.580627858638763428e-01 -1.898870058357715607e-02 7.374514639377593994e-02 -3.162104263901710510e-02 -4.789166152477264404e-01 2.783612534403800964e-02 1.705981194972991943e-01 2.414996773004531860e-01 -3.299759626388549805e-01 1.495507210493087769e-01 8.140053600072860718e-02 -1.106401681900024414e-01 6.183105707168579102e-02 4.897356405854225159e-02 1.739874184131622314e-01 -3.344902396202087402e-02 -3.512021899223327637e-02 7.385602593421936035e-02
-1.879871189594268799e-01 7.461297512054443359e-02 -1.529435217380523682e-01 -2.512588798999786377e-01 8.162715286016464233e-02 1.883866637945175171e-01 -1.946658641099929810e-01 1.719358004629611969e-02 -1.725709885358810425e-01 -7.956370711326599121e-02 1.676146686077117920e-01 -1.774763613939285278e-01 3.080515563488006592e-01 2.499826848506927490e-01 2.790132761001586914e-01 1.216766014695167542e-01 -2.534002363681793213e-01 6.596898287534713745e-02 -2.844426333904266357e-01 -1.042153611779212952e-01 2.277742028236389160e-01 1.968797743320465088e-01 -1.734956204891204834e-01 4.302928596735000610e-02 9.947137907147407532e-03 -9.854727424681186676e-03 -6.727727502584457397e-02 -3.642360866069793701e-01 -7.544210180640220642e-03 -7.720205932855606079e-02 -7.111441344022750854e-02 -1.228500604629516602e-01
3.234534710645675659e-02 6.419653445482254028e-02 2.794732451438903809e-01 -2.055803835391998291e-01 5.061469227075576782e-02 2.342241555452346802e-01 -2.545152902603149414e-01 4.221980646252632141e-02 -3.156199455261230469e-01 1.745145022869110107e-01 2.351964861154556274e-01 -2.812258601188659668e-01 2.059047222137451172e-01 -6.766533106565475464e-02 1.474453974515199661e-02 7.092826999723911285e-04 -1.681046634912490845e-01 -2.466818131506443024e-02 1.126127615571022034e-01 -1.243083104491233826e-01 3.477644622325897217e-01 2.074236422777175903e-01 -2.255434729158878326e-02 1.747148931026458740e-01 2.397733926773071289e-01 2.023221850395202637e-01 8.456239104270935059e-02 -2.291531264781951904e-01 2.051163697615265846e-03 -5.340853706002235413e-02 -1.606818884611129761e-01 6.876538973301649094e-03
-1.082133278250694275e-01 -6.575191766023635864e-02 5.336765199899673462e-02 6.469943374395370483e-02 9.902520477771759033e-02 4.861965030431747437e-02 -3.317348659038543701e-01 8.046761155128479004e-03 -2.541030049324035645e-01 -2.326392382383346558e-01 -7.501448690891265869e-02 -3.370045125484466553e-01 3.875905573368072510e-01 -1.972663775086402893e-02 1.576346457004547119e-01 -2.542765624821186066e-02 -2.086441069841384888e-01 -1.427124291658401489e-01 -1.995169371366500854e-01 9.218042343854904175e-02 1.427154988050460815e-01 -5.499875545501708984e-02 1.445334851741790771e-01 2.208305895328521729e-01 2.738685011863708496e-01 1.832525581121444702e-01 7.807090878486633301e-02 -9.896501898765563965e-02 2.904037535190582275e-01 -4.239486530423164368e-02 1.072323918342590332e-01 1.152972131967544556e-01
2.650468945503234863e-01 1.572317630052566528e-01 1.502122581005096436e-01 3.577396273612976074e-01 6.178968399763107300e-02 -8.125256001949310303e-02 -3.004289567470550537e-01 -3.420147001743316650e-01 -5.749204754829406738e-02 -4.629706591367721558e-02 1.341390311717987061e-01 -1.561193466186523438e-01 3.566027879714965820e-01 8.778181509114801884e-04 1.492848992347717285e-01 -2.378406673669815063e-01 -1.726693063974380493e-01 -2.375425100326538086e-01 -5.015491694211959839e-02 2.635828964412212372e-02 1.550037115812301636e-01 -3.657463192939758301e-02 5.236470699310302734e-02 5.732223019003868103e-02 -1.734064519405364990e-01 -3.517156466841697693e-02 4.667206108570098877e-02 -4.319019615650177002e-02 -3.244068324565887451e-01 -1.242996007204055786e-01 7.162177562713623047e-02 3.140278533101081848e-02
3.177370727062225342e-01 -2.661195397377014160e-02 -3.266569972038269043e-02 9.136409312486648560e-02 6.581659615039825439e-02 -4.341335594654083252e-02 -2.909202873706817627e-01 -4.688363969326019287e-01 -4.385162144899368286e-02 2.681743167340755463e-02 9.316159784793853760e-02 -8.355495333671569824e-02 3.839110136032104492e-01 8.163538575172424316e-02 1.522881984710693359e-01 -1.152280569076538086e-01 -1.863019466400146484e-01 4.327983595430850983e-03 -1.455566287040710449e-01 1.577891409397125244e-01 1.127593517303466797e-01 -1.968993246555328369e-01 1.472837924957275391e-01 1.409992575645446777e-01 -2.674816250801086426e-01 -1.785579137504100800e-02 1.454573273658752441e-01 -2.437867224216461182e-02 -2.432871162891387939e-01 -1.995919346809387207e-01 -4.690113663673400879e-02 2.695467136800289154e-02
2.177324742078781128e-01 5.482062324881553650e-02 -1.231910586357116699e-01 4.518403857946395874e-02 -1.455947160720825195e-01 2.317264676094055176e-01 -6.069917976856231689e-02 -3.473260700702667236e-01 -1.423626393079757690e-01 -4.281729832291603088e-02 -1.069367304444313049e-01 5.369564890861511230e-02 1.420446187257766724e-01 9.721495956182479858e-02 -1.740504615008831024e-02 3.240008605644106865e-03 -2.166478037834167480e-01 8.656852692365646362e-02 -3.031759262084960938e-01 -6.220312416553497314e-02 8.776948601007461548e-02 1.925273216329514980e-03 -4.881517887115478516e-01 2.132542282342910767e-01 -1.872878372669219971e-01 2.433823198080062866e-01 -1.887786984443664551e-01 4.309979453682899475e-02 1.935712844133377075e-01 6.072279810905456543e-02 -2.186730355024337769e-01 6.573525816202163696e-02
4.996535554528236389e-02 -1.163255982100963593e-02 -2.332377433776855469e-02 1.948427259922027588e-01 -2.389369904994964600e-01 1.524793654680252075e-01 -2.699657976627349854e-01 1.250981390476226807e-01 8.691592514514923096e-02 3.686507791280746460e-02 -2.012535333633422852e-01 -1.880454868078231812e-01 2.240585237741470337e-01 -6.059489399194717407e-02 -1.040966529399156570e-02 -3.290477395057678223e-02 -1.813959777355194092e-01 -2.955923974514007568e-01 -4.653469026088714600e-01 6.148293241858482361e-02 8.118568360805511475e-02 4.010418355464935303e-01 1.006212178617715836e-02 3.158821538090705872e-02 -1.069287732243537903e-01 1.706823259592056274e-01 6.658289581537246704e-02 -2.322920411825180054e-01 -3.769920673221349716e-03 9.442641399800777435e-03 -1.827053129673004150e-01 -9.257573634386062622e-02
-1.007735580205917358e-01 1.469205319881439209e-01 7.830521464347839355e-02 -5.007140338420867920e-02 2.384107410907745361e-01 1.723822504281997681e-01 -2.515690326690673828e-01 -1.934918761253356934e-01 -1.035724431276321411e-01 2.551521547138690948e-02 5.434348806738853455e-02 -3.660857975482940674e-01 1.556383222341537476e-01 2.021055854856967926e-02 1.768533885478973389e-01 1.324423998594284058e-01 6.017539650201797485e-02 -6.718421727418899536e-02 -4.620504975318908691e-01 1.044152975082397461e-01 2.675917148590087891e-01 2.152223438024520874e-01 -3.562016487121582031e-01 2.344633080065250397e-02 1.287821382284164429e-01 1.486598104238510132e-01 -5.400903895497322083e-02 -4.044017940759658813e-02 2.227819524705410004e-02 1.538589596748352051e-01 6.089853122830390930e-03 7.219664007425308228e-02
1.793543845415115356e-01 -5.722190719097852707e-03 -3.344218432903289795e-02 2.287727892398834229e-01 3.369729593396186829e-02 -4.289103150367736816e-01 -2.881838083267211914e-01 -1.609112173318862915e-01 -1.633219048380851746e-02 4.037638008594512939e-02 1.498503703624010086e-02 -1.983418017625808716e-01 3.933669924736022949e-01 2.543223276734352112e-02 1.055378615856170654e-01 1.839590370655059814e-01 -2.698313593864440918e-01 -1.046466454863548279e-01 -4.896413907408714294e-02 2.368930876255035400e-01 3.007779419422149658e-01 1.110486611723899841e-01 7.959406077861785889e-02 8.733012527227401733e-02 9.300268441438674927e-02 1.449013650417327881e-01 -3.846363397315144539e-03 -7.590655982494354248e-02 -1.394949853420257568e-01 -2.303581982851028442e-01 -5.567054077982902527e-02 9.162533283233642578e-02
-2.769735269248485565e-02 2.099803686141967773e-01 2.121097780764102936e-02 -2.299905419349670410e-01 4.604186490178108215e-02 -1.089070457965135574e-02 -8.141656965017318726e-02 -2.276402860879898071e-01 -1.006114482879638672e-01 -2.177601605653762817e-01 6.359892338514328003e-02 -2.275339961051940918e-01 4.439755976200103760e-01 -1.087655872106552124e-01 2.910174131393432617e-01 3.836727142333984375e-02 -1.463542580604553223e-01 -7.345248013734817505e-02 -3.243727087974548340e-01 -1.366492062807083130e-01 7.440533488988876343e-02 3.336927592754364014e-01 5.307642370462417603e-02 2.079975157976150513e-01 -7.461287081241607666e-02 -3.536409139633178711e-02 -3.153556287288665771e-01 -9.817137569189071655e-02 1.296417042613029480e-02 -4.943299572914838791e-03 4.165905714035034180e-02 -3.372066840529441833e-02
-8.055534213781356812e-03 1.245879381895065308e-01 2.896190807223320007e-02 4.539612308144569397e-02 -6.811559945344924927e-02 5.441953614354133606e-02 -5.302775278687477112e-02 -1.698404848575592041e-01 2.483494020998477936e-02 -1.918144673109054565e-01 2.486795336008071899e-01 -1.439201831817626953e-01 3.529216051101684570e-01 -1.942938193678855896e-02 3.863746821880340576e-01 -2.417267858982086182e-01 -3.073465265333652496e-02 -3.859473168849945068e-01 -1.271505504846572876e-01 -1.162817031145095825e-01 3.451716005802154541e-01 3.122145533561706543e-01 -5.695715546607971191e-02 -3.519891994073987007e-03 -1.344274580478668213e-01 3.973244875669479370e-02 -3.644596785306930542e-02 3.397634625434875488e-02 -3.097533434629440308e-02 7.220707088708877563e-02 -6.738350540399551392e-02 -2.394357770681381226e-01
2.479635737836360931e-02 -1.489925980567932129e-01 5.550929531455039978e-02 3.801461681723594666e-02 -2.637336552143096924e-01 1.830413788557052612e-01 -2.552096545696258545e-01 -2.307216525077819824e-01 -2.230988889932632446e-01 1.626343727111816406e-01 -1.793922670185565948e-02 -1.096545755863189697e-01 -6.358961760997772217e-02 -4.348369315266609192e-02 1.943125277757644653e-01 -1.442683339118957520e-01 -2.574648261070251465e-01 2.383942604064941406e-01 -1.441374123096466064e-01 3.962592035531997681e-02 3.483096361160278320e-01 1.789859533309936523e-01 -1.710537075996398926e-01 2.644038945436477661e-02 -1.891620457172393799e-01 -5.765715613961219788e-02 1.152108535170555115e-01 -1.415109634399414062e-01 -3.031013011932373047e-01 2.324468046426773071e-01 -1.065206304192543030e-01 1.993183195590972900e-01
8.640620857477188110e-02 7.096462696790695190e-02 3.088822662830352783e-01 4.778213053941726685e-02 8.208450675010681152e-02 2.505524158477783203e-01 -6.363393366336822510e-02 -3.072392046451568604e-01 -1.040467806160449982e-02 1.893500797450542450e-02 1.881041005253791809e-02 -2.885200679302215576e-01 2.850227952003479004e-01 8.648863434791564941e-02 2.741313576698303223e-01 -1.557344347238540649e-01 -2.838503569364547729e-02 -5.055201053619384766e-02 -3.879285156726837158e-01 7.807785272598266602e-02 -4.908369854092597961e-02 1.407169252634048462e-01 -9.428749978542327881e-02 1.190652325749397278e-01 1.385023146867752075e-01 -1.002705022692680359e-01 -1.570062935352325439e-01 -2.069879025220870972e-01 1.918015331029891968e-01 2.348427474498748779e-01 -2.015974819660186768e-01 -1.229945123195648193e-01
1.456589251756668091e-01 4.662800952792167664e-02 -1.115025300532579422e-02 1.595737934112548828e-01 1.346785575151443481e-02 -1.085318773984909058e-01 -3.879359066486358643e-01 -7.755614072084426880e-02 -4.549064338207244873e-01 8.771209418773651123e-02 1.684342473745346069e-01 -2.030264288187026978e-01 1.351318359375000000e-01 -1.505557298660278320e-01 3.423690050840377808e-02 -7.683335244655609131e-02 6.333371996879577637e-02 -2.966966032981872559e-01 -1.373781263828277588e-01 2.039386779069900513e-01 -9.419843554496765137e-03 1.443549692630767822e-01 -1.740261018276214600e-01 -3.073751553893089294e-02 -2.949898540973663330e-01 3.203078210353851318e-01 -1.346198841929435730e-02 -1.059889793395996094e-01 5.834729224443435669e-02 4.368583112955093384e-02 -9.964673221111297607e-02 -1.714384704828262329e-01
-9.778270125389099121e-02 6.991191208362579346e-02 2.983650378882884979e-02 -6.246704980731010437e-02 6.020675972104072571e-02 1.771885752677917480e-01 -5.187630280852317810e-02 -8.772227168083190918e-02 -8.716779947280883789e-02 4.565958678722381592e-02 -1.122480258345603943e-01 -3.444959521293640137e-01 2.707654535770416260e-01 -3.047180473804473877e-01 -5.118751898407936096e-02 -2.755427062511444092e-01 -3.272684216499328613e-01 -6.666722893714904785e-02 -4.088133573532104492e-02 7.884366810321807861e-02 3.451694846153259277e-01 1.818763911724090576e-01 -2.705849474295973778e-03 -7.095448672771453857e-02 -1.708128303289413452e-01 1.752543002367019653e-01 -8.444617502391338348e-03 -3.745339214801788330e-01 -1.232609897851943970e-01 8.709110319614410400e-02 5.939887091517448425e-02 -2.154908031225204468e-01
4.409519135951995850e-01 1.003789007663726807e-01 1.014816612005233765e-01 -7.768011093139648438e-02 3.743857890367507935e-02 1.122318878769874573e-01 -2.080650627613067627e-01 -2.775176055729389191e-02 -2.392010241746902466e-01 -1.582815349102020264e-01 -9.201571345329284668e-02 -1.599450558423995972e-01 3.363679349422454834e-01 -1.123276650905609131e-01 1.217067241668701172e-02 -6.357278674840927124e-02 -6.837090849876403809e-02 -4.257160052657127380e-02 -2.598445303738117218e-02 4.655713587999343872e-02 1.518393605947494507e-01 -5.182682536542415619e-03 -3.162638843059539795e-01 2.600523233413696289e-01 7.507058978080749512e-02 2.975385785102844238e-01 -1.480669714510440826e-03 -1.892062127590179443e-01 9.643831849098205566e-02 2.243617773056030273e-01 -1.907124370336532593e-01 -2.208763360977172852e-01
-2.865077555179595947e-02 7.081613689661026001e-02 -1.247893497347831726e-01 2.131920158863067627e-01 1.179910376667976379e-01 6.481477618217468262e-02 -5.326280593872070312e-01 -7.596217840909957886e-02 2.877253293991088867e-01 -1.024869829416275024e-01 -2.516051754355430603e-02 -5.287604033946990967e-02 2.580708563327789307e-01 -2.169834524393081665e-01 1.133561059832572937e-01 -1.579492352902889252e-02 -2.074439078569412231e-01 -2.595241963863372803e-01 -3.090304136276245117e-01 -3.019144572317600250e-02 4.252771660685539246e-02 1.525043100118637085e-01 -5.794234573841094971e-02 1.557917892932891846e-01 -1.565296649932861328e-01 1.276806145906448364e-01 1.010821163654327393e-01 -2.416817545890808105e-01 9.650821983814239502e-02 -6.814005225896835327e-02 1.032043993473052979e-01 -9.232703596353530884e-02
2.493395656347274780e-01 8.482373505830764771e-02 -6.968152523040771484e-02 1.302555054426193237e-01 1.557917743921279907e-01 -6.872478872537612915e-02 -1.466582715511322021e-01 -4.088047146797180176e-01 -9.505353122949600220e-02 -6.861202418804168701e-02 1.012383587658405304e-02 -9.005551785230636597e-02 1.842400431632995605e-01 1.002838835120201111e-01 3.648636117577552795e-02 -4.133341461420059204e-02 -7.406482100486755371e-02 -7.719095051288604736e-02 -3.713113069534301758e-02 3.630265295505523682e-01 4.448257982730865479e-01 1.089209839701652527e-01 3.182563185691833496e-02 2.267779223620891571e-02 7.248580455780029297e-02 -2.305754572153091431e-01 1.708781123161315918e-01 -2.870914936065673828e-01 1.315326057374477386e-02 -2.243582755327224731e-01 -1.371257901191711426e-01 1.642176508903503418e-01
7.244646083563566208e-03 -1.143510118126869202e-01 1.464173793792724609e-01 3.433599323034286499e-02 -8.103315532207489014e-02 5.045655369758605957e-02 -2.841213941574096680e-01 1.149308979511260986e-01 -2.907682955265045166e-01 3.800225555896759033e-01 1.142173260450363159e-01 -3.760335966944694519e-02 2.567175030708312988e-01 -5.701677501201629639e-02 2.508468925952911377e-01 1.024686098098754883e-01 -1.689906716346740723e-01 -1.308102458715438843e-01 -2.647124826908111572e-01 -1.234352439641952515e-01 1.612564474344253540e-01 1.061600744724273682e-01 -3.450427353382110596e-01 2.192458659410476685e-01 2.186302468180656433e-02 7.473492878489196301e-04 1.107068061828613281e-01 2.026786357164382935e-01 -7.424392551183700562e-02 2.795179001986980438e-02 -2.476132363080978394e-01 -1.356920450925827026e-01
2.687287926673889160e-01 3.646748140454292297e-02 3.137674331665039062e-01 2.790414094924926758e-01 -1.497147083282470703e-01 6.335158646106719971e-02 4.808365181088447571e-02 -8.775233477354049683e-02 -1.781829595565795898e-01 -2.808868326246738434e-02 -6.339526153169572353e-04 -2.879112958908081055e-01 -1.119845211505889893e-01 2.755807042121887207e-01 1.157096475362777710e-01 4.509607329964637756e-02 -3.795976936817169189e-01 -1.689526736736297607e-01 -2.434732913970947266e-01 1.373469531536102295e-01 1.385921984910964966e-01 1.461547613143920898e-01 -3.026068396866321564e-02 4.345436021685600281e-02 -1.146572083234786987e-01 1.450830996036529541e-01 2.109386026859283447e-02 -1.901713907718658447e-01 -1.435943096876144409e-01 -1.566291302442550659e-01 1.368694156408309937e-01 2.559585273265838623e-01
1.053014770150184631e-01 1.931080818176269531e-01 9.974609129130840302e-03 -1.701747626066207886e-01 -1.471251845359802246e-01 4.172628279775381088e-03 1.661561802029609680e-02 -9.627920389175415039e-02 -8.542723208665847778e-02 -8.178189396858215332e-02 7.694003731012344360e-02 1.227694377303123474e-01 -8.606167137622833252e-02 1.541143953800201416e-01 2.656410038471221924e-01 1.749207377433776855e-01 -3.420596718788146973e-01 -2.228051871061325073e-01 -1.483816206455230713e-01 -5.381571128964424133e-02 1.062242463231086731e-01 1.826942116022109985e-01 -1.344991624355316162e-01 4.265062808990478516e-01 -1.997077465057373047e-01 2.719539105892181396e-01 7.146286964416503906e-02 2.192177437245845795e-02 1.419549994170665741e-02 -2.850293815135955811e-01 -5.372821912169456482e-02 2.899591326713562012e-01
4.255523905158042908e-02 7.248818129301071167e-02 1.950243264436721802e-01 -2.348522543907165527e-01 -1.435942202806472778e-01 3.173179551959037781e-02 -3.870209455490112305e-01 1.831496357917785645e-01 -1.418227981775999069e-02 4.700376093387603760e-02 1.399783343076705933e-01 -2.492948323488235474e-01 2.906952202320098877e-01 -4.454725980758666992e-02 4.572436586022377014e-02 -9.757177531719207764e-02 -3.105202913284301758e-01 -1.878531873226165771e-01 -2.857665717601776123e-01 1.619427837431430817e-02 1.171481832861900330e-01 3.278783261775970459e-01 -1.640728861093521118e-02 -1.171667426824569702e-01 6.524304300546646118e-02 2.680523693561553955e-01 6.935919821262359619e-02 -1.240219995379447937e-01 -4.964316263794898987e-02 1.844391375780105591e-01 3.777508810162544250e-02 1.716568619012832642e-01
-1.019747331738471985e-01 1.970333307981491089e-01 2.477612346410751343e-01 1.950687542557716370e-02 -2.176903486251831055e-01 3.691197931766510010e-02 -2.038509249687194824e-01 5.247171968221664429e-03 -7.716521620750427246e-02 6.096401065587997437e-02 -1.308245509862899780e-01 4.166899248957633972e-02 -1.309219747781753540e-01 -1.928839273750782013e-02 3.880308568477630615e-01 -2.076589316129684448e-01 -3.463140726089477539e-01 -6.943782418966293335e-02 -2.232363820075988770e-01 2.049269229173660278e-01 3.776574134826660156e-01 3.245897218585014343e-02 4.003206267952919006e-03 4.583352804183959961e-02 -3.319653570652008057e-01 -4.009290412068367004e-02 2.002712488174438477e-01 -1.260743737220764160e-01 1.504081189632415771e-01 7.391882687807083130e-02 1.905631460249423981e-02 -1.765478588640689850e-02
3.209548443555831909e-02 -8.551725745201110840e-02 -1.727549172937870026e-02 6.345214322209358215e-03 1.244140416383743286e-01 1.267881393432617188e-01 -2.679229080677032471e-01 -3.896553516387939453e-01 9.221595525741577148e-02 9.700134396553039551e-02 1.251030415296554565e-01 -2.765198349952697754e-01 2.102747559547424316e-01 1.744360662996768951e-02 1.713867783546447754e-01 -1.237910613417625427e-01 8.743002265691757202e-02 -5.488795787096023560e-02 -2.348544001579284668e-01 1.132211834192276001e-01 2.056290954351425171e-01 3.383000791072845459e-01 -2.300284504890441895e-01 -7.579606026411056519e-02 1.835068315267562866e-02 3.535456061363220215e-01 -1.748689822852611542e-02 -1.359194219112396240e-01 -6.342601776123046875e-02 1.622625999152660370e-02 2.506434023380279541e-01 -1.779477298259735107e-01
-1.241485029458999634e-01 1.303775012493133545e-01 1.579912751913070679e-01 8.605533093214035034e-02 -2.218975722789764404e-01 3.886744007468223572e-02 -3.303678035736083984e-01 -2.460295557975769043e-01 -9.373679757118225098e-02 3.087108395993709564e-02 -8.324562013149261475e-02 4.598613083362579346e-02 6.957586109638214111e-02 1.486490219831466675e-01 4.093577563762664795e-01 -2.177939862012863159e-01 3.174890950322151184e-02 -1.349603086709976196e-01 -2.167979180812835693e-01 2.004901021718978882e-01 3.015177547931671143e-01 -5.181077867746353149e-02 -1.782557219266891479e-01 -5.347653850913047791e-02 -2.540314197540283203e-01 1.507671736180782318e-02 3.770653158426284790e-02 -7.233913242816925049e-02 3.774397373199462891e-01 1.402186509221792221e-02 -2.555282972753047943e-02 -6.851040571928024292e-02
9.611149132251739502e-02 1.519318968057632446e-01 -1.182877123355865479e-01 1.589222997426986694e-01 6.722183525562286377e-02 -1.459597498178482056e-01 -2.690711319446563721e-01 -2.676118314266204834e-01 -8.294846117496490479e-02 -7.076705992221832275e-02 -1.261640638113021851e-01 1.019919384270906448e-02 1.564326286315917969e-01 -5.154762417078018188e-02 -3.102139569818973541e-02 -2.726397216320037842e-01 -4.317671954631805420e-01 -4.046358466148376465e-01 -2.005298584699630737e-01 2.115065455436706543e-01 5.555905774235725403e-02 -1.197451576590538025e-01 1.317783594131469727e-01 1.601027399301528931e-01 -1.929848454892635345e-02 1.435285657644271851e-01 -3.287011012434959412e-02 6.317946314811706543e-02 -2.907501906156539917e-02 1.904195100069046021e-01 -2.620316743850708008e-01 -3.041080199182033539e-02
2.863027155399322510e-01 -5.709958821535110474e-02 1.814296394586563110e-01 2.021464854478836060e-01 -1.372228749096393585e-02 -2.257030606269836426e-01 -2.718550860881805420e-01 -4.174173772335052490e-01 6.951642036437988281e-02 6.980264559388160706e-03 -7.274097204208374023e-02 1.492875069379806519e-02 4.165369272232055664e-01 1.216357201337814331e-01 1.254699658602476120e-02 -5.561001598834991455e-02 -3.471244573593139648e-01 -1.710297018289566040e-01 -1.542856395244598389e-01 7.071452587842941284e-02 7.409960031509399414e-02 -9.157416969537734985e-02 9.469858556985855103e-02 1.953417807817459106e-01 -4.368312191218137741e-03 2.006751894950866699e-01 1.235518828034400940e-01 -9.147141128778457642e-02 -7.952596992254257202e-03 -1.066260933876037598e-01 1.316111534833908081e-01 8.686089515686035156e-02
1.447436213493347168e-01 -1.738940179347991943e-02 1.670764945447444916e-02 -2.306561172008514404e-02 -9.233979135751724243e-02 -7.146877795457839966e-02 1.091618537902832031e-01 -2.318694144487380981e-01 -2.730951085686683655e-02 -2.417504601180553436e-02 1.640229821205139160e-01 -1.301687657833099365e-01 2.123800069093704224e-01 2.018664926290512085e-01 2.147297561168670654e-01 2.783617749810218811e-02 -1.443358808755874634e-01 6.387961097061634064e-03 -1.607639640569686890e-01 4.400151669979095459e-01 2.784118354320526123e-01 5.680684372782707214e-02 -6.950432062149047852e-02 4.948660731315612793e-01 -5.463497713208198547e-02 -7.997809909284114838e-03 4.726627841591835022e-02 -2.846465706825256348e-01 -1.936365664005279541e-01 -1.089298203587532043e-01 1.163204982876777649e-01 -2.666984871029853821e-02
9.723827242851257324e-02 2.316958457231521606e-01 1.599344462156295776e-01 7.225645333528518677e-02 3.122172653675079346e-01 -1.246347092092037201e-03 -1.386446207761764526e-01 -2.363472245633602142e-02 1.430502086877822876e-01 -9.548064321279525757e-02 1.469267457723617554e-01 -1.322565972805023193e-01 1.569976508617401123e-01 -2.768064662814140320e-02 1.086509972810745239e-01 1.365140359848737717e-02 -3.569461777806282043e-02 -2.681333571672439575e-02 -1.898891665041446686e-02 1.200495138764381409e-01 2.421075999736785889e-01 3.471161723136901855e-01 5.885500833392143250e-02 2.490544468164443970e-01 -1.681443005800247192e-01 3.571668267250061035e-01 -3.102181553840637207e-01 -3.527323901653289795e-01 1.535307019948959351e-01 -2.219924144446849823e-02 -1.269108355045318604e-01 6.858854740858078003e-02
4.040772840380668640e-02 -5.684562027454376221e-02 3.067946620285511017e-02 -1.402855515480041504e-01 2.407196536660194397e-02 3.112906515598297119e-01 -2.863144576549530029e-01 -3.503929376602172852e-01 6.483323872089385986e-02 2.246315181255340576e-01 2.876311242580413818e-01 -1.334983557462692261e-01 1.246799752116203308e-01 -3.168387413024902344e-01 -1.046686470508575439e-01 -1.667837798595428467e-01 -2.106235325336456299e-01 -1.177607253193855286e-01 -1.129200533032417297e-01 2.807781994342803955e-01 1.511673033237457275e-01 2.216717600822448730e-01 3.834691271185874939e-02 -8.900196850299835205e-02 -5.234653502702713013e-02 -4.513900354504585266e-02 -3.746619820594787598e-02 -2.158907800912857056e-01 1.677091717720031738e-01 7.216037251055240631e-03 -2.127395272254943848e-01 7.025617361068725586e-02
-7.877040654420852661e-02 -7.124048471450805664e-02 -1.037519425153732300e-01 1.084346249699592590e-01 -1.073740944266319275e-01 5.659488961100578308e-02 -5.005996823310852051e-01 -2.726035118103027344e-01 -7.438080757856369019e-02 -6.339413672685623169e-02 -1.919233947992324829e-01 3.569721803069114685e-02 -9.337144345045089722e-02 -3.024093620479106903e-02 5.498623475432395935e-02 -1.781245619058609009e-01 -3.804349601268768311e-01 -3.082362469285726547e-03 -6.222438439726829529e-02 1.205621212720870972e-01 1.095064580440521240e-01 1.454107463359832764e-01 -4.505067691206932068e-02 1.602078527212142944e-01 1.191830486059188843e-01 3.805626928806304932e-01 -1.409033089876174927e-01 -1.812523752450942993e-01 1.925117373466491699e-01 -1.062101796269416809e-01 1.995455324649810791e-01 -1.031005904078483582e-01
1.743089109659194946e-01 -1.012664139270782471e-01 4.951958730816841125e-02 6.995648145675659180e-02 1.510195434093475342e-01 2.696029543876647949e-01 6.504422426223754883e-02 -1.486230939626693726e-01 -6.022477522492408752e-02 -9.608549624681472778e-02 -2.697618901729583740e-01 -7.291281130164861679e-03 2.172179520130157471e-01 -8.571659773588180542e-02 6.242503970861434937e-02 -1.826411811634898186e-03 -1.276947855949401855e-01 -2.345338165760040283e-01 -4.897737801074981689e-01 -2.253528535366058350e-01 2.300004810094833374e-01 -1.256310939788818359e-01 -1.366612464189529419e-01 2.656643092632293701e-01 -1.662811785936355591e-01 7.979377359151840210e-02 -2.013203650712966919e-01 -1.857139617204666138e-01 1.518495678901672363e-01 1.558572202920913696e-01 8.902870863676071167e-02 4.317795485258102417e-02
2.146029621362686157e-01 2.652088552713394165e-02 -3.488633036613464355e-02 -1.900679916143417358e-01 8.136773109436035156e-02 -1.009259968996047974e-01 -1.215899437665939331e-01 -5.267638713121414185e-02 -3.197355568408966064e-01 2.366446256637573242e-01 -2.395265698432922363e-01 -9.553403407335281372e-02 1.445390135049819946e-01 -2.350620031356811523e-01 2.590020298957824707e-01 -2.749421596527099609e-01 -1.159217059612274170e-01 -2.357986420392990112e-01 -3.080634176731109619e-01 2.019655331969261169e-02 7.530236244201660156e-02 9.258823096752166748e-02 -3.431115448474884033e-01 1.256835460662841797e-01 2.202685549855232239e-02 7.829782366752624512e-02 8.632496744394302368e-02 -1.581721156835556030e-01 -1.592625230550765991e-01 1.782232522964477539e-01 -7.292168587446212769e-02 -1.559961438179016113e-01
-1.481606364250183105e-01 9.258705377578735352e-02 -9.411775320768356323e-02 2.181343883275985718e-01 1.053219959139823914e-01 -4.412289336323738098e-02 -9.882307052612304688e-02 -5.603625774383544922e-01 -2.641920372843742371e-02 1.615079194307327271e-01 7.179216295480728149e-02 -1.289294511079788208e-01 2.789388597011566162e-01 -2.219377644360065460e-02 5.320591852068901062e-03 7.071192562580108643e-02 -3.404385745525360107e-01 -2.419846653938293457e-01 -1.188031025230884552e-02 2.632951438426971436e-01 1.040104478597640991e-01 -1.951459236443042755e-02 1.690945476293563843e-01 2.633618116378784180e-01 -2.849258482456207275e-02 2.577050775289535522e-02 5.867050960659980774e-02 -1.061846986413002014e-01 -5.388220772147178650e-02 -2.265842258930206299e-01 1.159026622772216797e-01 8.598642796277999878e-02
1.178853027522563934e-02 -1.197895966470241547e-02 2.588601550087332726e-03 -2.528939545154571533e-01 -5.118798837065696716e-02 5.535409227013587952e-02 -8.655694872140884399e-02 -3.407306969165802002e-01 -1.192546933889389038e-01 -1.375274956226348877e-01 2.995060384273529053e-02 -1.716354489326477051e-01 -1.642812341451644897e-01 -4.753745719790458679e-02 8.566617220640182495e-02 -2.841774746775627136e-02 -1.662721186876296997e-01 -1.299890577793121338e-01 -2.860169708728790283e-01 -6.554170697927474976e-02 2.951902449131011963e-01 1.066082566976547241e-01 -2.217747420072555542e-01 4.936766624450683594e-01 3.954089432954788208e-02 1.044443994760513306e-01 2.017969042062759399e-01 -9.218672662973403931e-02 -3.724070265889167786e-02 -1.305408477783203125e-01 -1.034659817814826965e-01 3.045032322406768799e-01
4.485870897769927979e-02 2.420607507228851318e-01 -1.581537127494812012e-01 2.161718606948852539e-01 -8.369147777557373047e-02 1.247221231460571289e-01 -5.082893967628479004e-01 -5.978915467858314514e-02 -4.067165032029151917e-02 2.694104015827178955e-01 9.363526105880737305e-02 -2.026589065790176392e-01 -3.760406747460365295e-02 -1.030641123652458191e-01 1.924682706594467163e-01 1.504454314708709717e-01 -8.692201972007751465e-02 -2.538930177688598633e-01 -1.712132543325424194e-01 1.116225123405456543e-01 1.892119199037551880e-01 -7.209017127752304077e-02 5.657353252172470093e-02 2.830384373664855957e-01 -1.752101480960845947e-01 -1.822214126586914062e-01 1.371527016162872314e-01 -1.902021765708923340e-01 1.344197243452072144e-01 -7.101260870695114136e-02 1.854019984602928162e-02 8.321053534746170044e-02
-2.365784049034118652e-01 -9.142769873142242432e-02 2.606250345706939697e-01 1.043054275214672089e-02 9.358391165733337402e-02 1.136848628520965576e-01 -1.014121398329734802e-01 -1.831456422805786133e-01 -7.251093536615371704e-02 1.484545469284057617e-01 -9.103264659643173218e-02 -2.235367000102996826e-01 3.782282769680023193e-01 -6.174872070550918579e-02 1.889908760786056519e-01 -3.554005175828933716e-02 3.345464169979095459e-02 -2.471794933080673218e-02 -4.386447072029113770e-01 -1.297402381896972656e-01 1.575806438922882080e-01 2.474728375673294067e-01 -7.637704163789749146e-02 7.163847237825393677e-02 -1.371032893657684326e-01 1.847716420888900757e-01 -1.326219588518142700e-01 -2.679665088653564453e-01 -1.495170593261718750e-01 1.916363239288330078e-01 3.693228214979171753e-02 1.481139808893203735e-01
2.317751646041870117e-01 3.355539171025156975e-03 3.032239675521850586e-01 2.456214278936386108e-01 1.065906435251235962e-01 1.237864717841148376e-01 -3.323413133621215820e-01 -1.502969115972518921e-01 -2.153548449277877808e-01 1.419423669576644897e-01 -1.092755887657403946e-02 -1.548807024955749512e-01 2.256724983453750610e-01 -1.023007631301879883e-01 -3.790375590324401855e-02 -3.671427667140960693e-01 -1.423286795616149902e-01 -1.023667082190513611e-01 -1.743284761905670166e-01 -2.071275413036346436e-01 4.399200156331062317e-02 7.807653397321701050e-02 2.220869250595569611e-02 1.221818178892135620e-01 1.969113573431968689e-02 -4.263851791620254517e-03 -5.581960082054138184e-02 1.051296740770339966e-01 2.274927496910095215e-01 -3.399650752544403076e-01 -1.878580302000045776e-01 -3.657319396734237671e-02
-4.336866736412048340e-02 1.302886605262756348e-01 2.369800359010696411e-01 3.644560277462005615e-02 -7.393906265497207642e-02 1.980726122856140137e-01 -3.165332674980163574e-01 -6.225327029824256897e-02 -3.245260193943977356e-02 -2.901721298694610596e-01 3.644439950585365295e-02 -2.932310476899147034e-02 1.309643685817718506e-01 7.392442785203456879e-04 -9.580788761377334595e-02 -2.777536511421203613e-01 -2.185806035995483398e-01 -3.536172211170196533e-01 -3.002391755580902100e-01 -1.621910035610198975e-01 -1.718284375965595245e-02 8.552420139312744141e-02 -6.811922788619995117e-02 1.127226054668426514e-01 -2.799832029268145561e-03 -2.645907923579216003e-03 -1.996929943561553955e-02 -2.053939849138259888e-01 2.525347471237182617e-01 -2.826302349567413330e-01 -2.330385446548461914e-01 -1.708178818225860596e-01
6.482157111167907715e-02 2.470051348209381104e-01 -9.288465231657028198e-02 1.374153196811676025e-01 -1.625701785087585449e-01 1.905732452869415283e-01 -1.666428148746490479e-01 -4.310776945203542709e-03 1.036719232797622681e-01 5.719408020377159119e-02 -6.327906996011734009e-02 -3.122796416282653809e-01 1.938384771347045898e-01 8.135006576776504517e-02 -9.054689854383468628e-02 5.665525794029235840e-02 -2.400372475385665894e-01 9.013492614030838013e-02 -3.035100698471069336e-01 -9.989354759454727173e-03 2.497769892215728760e-01 1.345908641815185547e-01 2.683874964714050293e-01 1.489349603652954102e-01 -2.072889506816864014e-01 2.321268320083618164e-01 -3.455758467316627502e-02 -2.779258787631988525e-01 2.814857661724090576e-01 1.983053982257843018e-01 5.325984582304954529e-02 1.274261921644210815e-01
-7.677602022886276245e-02 2.736608982086181641e-01 9.642594307661056519e-02 -1.387834101915359497e-01 1.165607646107673645e-01 4.369472339749336243e-02 -2.432416230440139771e-01 -1.714383363723754883e-01 -1.052567660808563232e-01 -2.261142134666442871e-01 9.827021509408950806e-02 4.066316783428192139e-02 3.746685087680816650e-01 -1.575234383344650269e-01 1.504829823970794678e-01 -3.273510932922363281e-02 2.753387019038200378e-02 -1.713870018720626831e-01 -3.292088508605957031e-01 1.214488409459590912e-02 2.322074025869369507e-01 2.671918869018554688e-01 -5.394076928496360779e-02 3.926361352205276489e-02 -1.805334091186523438e-01 7.482588291168212891e-02 -2.660934031009674072e-01 -1.120920330286026001e-01 -3.054388165473937988e-01 4.456783086061477661e-02 1.546578109264373779e-01 1.224697157740592957e-01
-8.508667349815368652e-02 1.746831089258193970e-02 7.591290771961212158e-02 -6.472149863839149475e-03 -5.756331235170364380e-02 1.163589432835578918e-01 -5.654845833778381348e-01 -2.372496724128723145e-01 4.207286611199378967e-02 1.215250864624977112e-01 2.365170121192932129e-01 -3.228631913661956787e-01 -1.929836869239807129e-01 -1.152175813913345337e-01 3.645126149058341980e-02 1.945920847356319427e-02 -2.970330230891704559e-02 -3.535529077053070068e-01 -2.137131541967391968e-01 2.166869342327117920e-01 1.385627090930938721e-01 1.410291437059640884e-02 -1.302893757820129395e-01 1.353495717048645020e-01 -5.813389644026756287e-02 -1.094250977039337158e-01 -8.116403967142105103e-02 -4.600036889314651489e-02 1.653786301612854004e-01 -6.332101672887802124e-02 -1.291058659553527832e-01 1.396632194519042969e-01
1.160502135753631592e-01 2.047032415866851807e-01 3.337428271770477295e-01 -2.215977013111114502e-01 8.990900591015815735e-03 2.182356119155883789e-01 -1.249603182077407837e-01 2.042735666036605835e-01 -1.892446130514144897e-01 1.363585442304611206e-01 1.718191802501678467e-01 -1.186579912900924683e-01 1.089600473642349243e-01 -2.127733230590820312e-01 2.890239993575960398e-04 9.799437969923019409e-02 -3.237421512603759766e-01 -9.057728201150894165e-02 4.116055741906166077e-02 -1.050701215863227844e-01 3.669039905071258545e-01 1.920243948698043823e-01 2.043961576418951154e-04 2.920398116111755371e-01 3.153016790747642517e-02 2.680784761905670166e-01 -1.057870313525199890e-01 -1.793028600513935089e-02 -1.622460968792438507e-02 -1.177325770258903503e-01 -1.723337322473526001e-01 6.008339300751686096e-02
-7.425235956907272339e-02 1.794113069772720337e-01 1.786960214376449585e-01 -1.203357428312301636e-01 -5.878213047981262207e-02 3.890009596943855286e-02 -4.587031602859497070e-01 -3.898364305496215820e-01 -1.875827461481094360e-01 -9.185721725225448608e-02 -2.232883423566818237e-01 -5.521148908883333206e-03 -1.310449093580245972e-02 -1.129393503069877625e-01 1.837674528360366821e-01 -3.802148699760437012e-01 -1.118632778525352478e-01 -2.215088456869125366e-01 -4.684961587190628052e-02 -1.071318089962005615e-01 9.045372158288955688e-02 1.284450888633728027e-01 1.009590923786163330e-01 6.712935864925384521e-02 -1.264912337064743042e-01 -1.647769510746002197e-01 -3.225055709481239319e-02 -7.622709870338439941e-02 5.301343649625778198e-02 -2.134924940764904022e-02 -3.090426325798034668e-01 -1.885046437382698059e-02
1.850478537380695343e-02 1.137541886419057846e-02 -3.183437511324882507e-02 1.014305204153060913e-01 -5.636692047119140625e-02 1.807403862476348877e-01 -3.887102603912353516e-01 -1.682049632072448730e-01 -8.411744236946105957e-02 3.833553194999694824e-01 8.756435662508010864e-02 -2.809471487998962402e-01 2.740627340972423553e-02 -2.778679504990577698e-02 5.784916132688522339e-02 -3.588103950023651123e-01 -9.259812533855438232e-02 -3.388354778289794922e-01 -1.608578860759735107e-01 8.072842843830585480e-03 1.696185320615768433e-01 9.357904642820358276e-02 1.761152222752571106e-02 -4.956891387701034546e-02 -6.588022410869598389e-02 2.616350948810577393e-01 -1.714748889207839966e-02 -2.390960305929183960e-01 5.485869571566581726e-02 9.749659895896911621e-02 1.296251416206359863e-01 -2.226033210754394531e-01
2.323826551437377930e-01 -1.788630932569503784e-01 1.967693269252777100e-01 -1.136400997638702393e-01 -7.759616523981094360e-02 1.032137721776962280e-01 -3.218796849250793457e-01 -1.860516965389251709e-01 5.338752642273902893e-03 2.292831689119338989e-01 1.819805949926376343e-01 -1.386006474494934082e-01 3.592564491555094719e-03 -2.731347382068634033e-01 -5.537648126482963562e-02 -2.175774723291397095e-01 -2.590659558773040771e-01 -2.492895722389221191e-02 -2.117130160331726074e-01 -1.098605245351791382e-01 2.003267258405685425e-01 -1.439469009637832642e-01 1.640316545963287354e-01 1.529078632593154907e-01 -2.018447369337081909e-01 2.883000671863555908e-01 -1.647273898124694824e-01 -2.396460622549057007e-01 -1.072952896356582642e-01 8.175601810216903687e-02 1.111138537526130676e-01 5.288130789995193481e-02
2.315725237131118774e-01 -1.900656223297119141e-01 1.918017268180847168e-01 1.219310145825147629e-02 -2.378357201814651489e-01 1.487112492322921753e-01 -4.698668420314788818e-01 -1.561543345451354980e-01 9.166470170021057129e-02 -1.404798328876495361e-01 3.614705801010131836e-02 9.918563812971115112e-02 3.575270064175128937e-03 1.668852865695953369e-01 1.882863342761993408e-01 -2.337960600852966309e-01 -1.745312511920928955e-01 -1.309779584407806396e-01 -3.674283921718597412e-01 -1.448493897914886475e-01 2.675404250621795654e-01 2.279890142381191254e-02 -1.381020247936248779e-01 -1.174099445343017578e-01 5.094679072499275208e-02 1.226024106144905090e-01 -7.349678128957748413e-02 -1.445112228393554688e-01 -1.762313097715377808e-01 5.928954109549522400e-02 1.199459284543991089e-02 -7.092531770467758179e-02
2.335138618946075439e-01 1.723467260599136353e-01 6.863667070865631104e-02 6.037763506174087524e-02 4.450150765478610992e-03 2.176865190267562866e-01 -9.763588011264801025e-02 -1.710495948791503906e-01 9.010197967290878296e-02 -1.054736748337745667e-01 7.490760646760463715e-03 -3.088122420012950897e-02 3.458861112594604492e-01 -7.094534579664468765e-03 -1.007300540804862976e-01 -9.241972118616104126e-02 -1.408410072326660156e-01 1.639043688774108887e-01 -1.824627965688705444e-01 2.585301734507083893e-02 2.062516659498214722e-01 2.137905731797218323e-02 -9.485927294008433819e-04 1.649223566055297852e-01 -4.238533675670623779e-01 2.628971636295318604e-01 -2.659841179847717285e-01 -6.009775400161743164e-02 2.238408327102661133e-01 7.678797841072082520e-02 -3.629763424396514893e-01 -2.910801209509372711e-02
8.779229223728179932e-02 1.745119392871856689e-01 -7.201072573661804199e-02 3.290676176548004150e-01 3.253402560949325562e-02 5.756285041570663452e-02 -2.343238443136215210e-01 -1.778390854597091675e-01 -4.830342158675193787e-02 2.084922939538955688e-01 -1.666996479034423828e-01 -1.990455240011215210e-01 1.956508606672286987e-01 -1.322368532419204712e-01 3.489583730697631836e-01 -4.831443727016448975e-02 -3.452728390693664551e-01 -1.420653015375137329e-01 -1.221299469470977783e-01 3.583897650241851807e-01 9.673326276242733002e-03 8.138116449117660522e-02 -9.623472392559051514e-02 1.928598731756210327e-01 2.605631016194820404e-02 -1.225072965025901794e-01 6.925231218338012695e-02 1.309366524219512939e-02 2.600267529487609863e-01 -1.836842000484466553e-01 -1.857723295688629150e-02 7.808859646320343018e-02
7.833559811115264893e-02 1.790975034236907959e-01 3.119447231292724609e-01 -2.104318141937255859e-02 -1.459141820669174194e-01 7.891219854354858398e-02 -2.496559768915176392e-01 -6.767628341913223267e-02 -1.078514456748962402e-01 4.557893052697181702e-02 2.747747600078582764e-01 -2.927274703979492188e-01 1.439578533172607422e-01 -2.359863817691802979e-01 1.298760436475276947e-02 -1.862404793500900269e-01 -3.520033657550811768e-01 3.718558326363563538e-02 1.883579045534133911e-01 3.627046197652816772e-02 8.442390710115432739e-02 -5.718216300010681152e-02 -2.218350768089294434e-01 8.467720448970794678e-02 -1.415187418460845947e-01 3.312856554985046387e-01 7.545959204435348511e-02 -2.295862287282943726e-01 1.869768649339675903e-01 -4.689246416091918945e-02 -1.705611944198608398e-01 -1.215902622789144516e-02
-7.478155195713043213e-02 -1.931936107575893402e-02 2.265603542327880859e-01 6.549684703350067139e-02 -1.477439254522323608e-01 5.765400454401969910e-02 -1.809537857770919800e-01 -1.150572020560503006e-02 -1.236185133457183838e-01 -2.241965830326080322e-01 9.244598448276519775e-03 -7.111488282680511475e-02 3.245165944099426270e-01 -2.546586096286773682e-01 2.661165595054626465e-01 1.349510103464126587e-01 -2.195236235857009888e-01 -3.061365187168121338e-01 -1.707023680210113525e-01 -7.064895331859588623e-02 2.763296067714691162e-01 3.057034313678741455e-01 -2.353906929492950439e-01 -3.829818451777100563e-03 -3.346435725688934326e-01 -8.187681436538696289e-02 -6.277550011873245239e-02 -7.635623216629028320e-03 -3.007071465253829956e-02 2.183888852596282959e-02 -2.443693764507770538e-02 -1.567210555076599121e-01
2.169938832521438599e-01 3.402440249919891357e-01 3.269200623035430908e-01 1.243591085076332092e-01 4.123572632670402527e-02 -2.985424175858497620e-02 -1.882034391164779663e-01 -1.091157458722591400e-02 -6.950123608112335205e-02 1.976943612098693848e-01 2.072113938629627228e-02 -3.133127689361572266e-01 1.771174371242523193e-01 -3.363569080829620361e-01 9.639707952737808228e-02 -1.148948073387145996e-01 -1.289992034435272217e-01 -8.568572998046875000e-02 -1.035501658916473389e-01 -3.537453711032867432e-02 2.042370438575744629e-01 -1.424400508403778076e-01 -1.377656608819961548e-01 2.183585017919540405e-01 1.933830045163631439e-02 1.173139363527297974e-02 -1.279072463512420654e-01 -2.050323635339736938e-01 3.152665197849273682e-01 -1.565027832984924316e-01 1.012145057320594788e-01 -9.750879555940628052e-02
-5.470753461122512817e-02 2.611330151557922363e-01 2.358878701925277710e-01 -1.007259041070938110e-01 1.435415744781494141e-01 1.279137134552001953e-01 -2.355259358882904053e-01 -1.530275642871856689e-01 -1.920959502458572388e-01 1.800161451101303101e-01 -1.592386513948440552e-01 -3.332315944135189056e-03 1.838492900133132935e-01 9.402792900800704956e-02 -4.918553680181503296e-02 -1.103124767541885376e-01 -2.152216434478759766e-01 -1.469007283449172974e-01 9.512355923652648926e-02 -2.812037430703639984e-02 5.148006230592727661e-02 2.830853164196014404e-01 6.130627170205116272e-02 3.710024952888488770e-01 -9.297200292348861694e-02 8.841016143560409546e-02 -5.580642074346542358e-02 -1.506555080413818359e-01 -2.475324571132659912e-01 -1.573714613914489746e-01 -5.689164623618125916e-02 -4.022346735000610352e-01
-1.540792286396026611e-01 3.786483779549598694e-03 -2.133604735136032104e-01 1.643376946449279785e-01 -3.107158541679382324e-01 6.915422528982162476e-02 -1.976482570171356201e-01 -3.616243228316307068e-02 1.140188574790954590e-01 3.518067002296447754e-01 1.780081167817115784e-02 -2.722057104110717773e-01 2.354715615510940552e-01 -1.084496751427650452e-01 1.707553565502166748e-01 -6.825049221515655518e-02 -2.106779515743255615e-01 -3.501440882682800293e-01 -1.104897931218147278e-01 -6.451131403446197510e-02 1.652620881795883179e-01 1.402334719896316528e-01 -9.165094047784805298e-02 7.100704312324523926e-02 -2.551383674144744873e-01 2.105321884155273438e-01 1.243489086627960205e-01 -1.931417882442474365e-01 1.838797889649868011e-02 1.509638279676437378e-01 7.765263319015502930e-02 -1.212146505713462830e-01
7.376310881227254868e-03 -1.610547602176666260e-01 -9.290994144976139069e-03 -9.649069607257843018e-02 5.846004467457532883e-03 2.774615883827209473e-01 -1.159477904438972473e-01 -2.758086919784545898e-01 6.407120078802108765e-02 3.428505659103393555e-01 -1.944905146956443787e-02 -3.589286804199218750e-01 1.121173147112131119e-02 -4.802194237709045410e-02 1.461314596235752106e-02 -7.551781088113784790e-02 -1.684571206569671631e-01 -1.360169053077697754e-01 -2.753922045230865479e-01 5.558731034398078918e-02 2.629648745059967041e-01 1.474043875932693481e-01 -1.953142136335372925e-02 1.075837016105651855e-01 -2.721199393272399902e-01 4.308197796344757080e-01 1.706013977527618408e-01 1.166849955916404724e-01 2.620621956884860992e-02 -2.171325869858264923e-02 8.006356656551361084e-02 -1.678776182234287262e-02
5.529524758458137512e-02 2.826392948627471924e-01 -2.629757225513458252e-01 2.310299128293991089e-01 1.457490921020507812e-01 2.239413373172283173e-02 -3.646552264690399170e-01 -3.302077949047088623e-01 -1.216501146554946899e-01 1.565618813037872314e-01 -5.294178798794746399e-02 -4.138875007629394531e-02 1.598384678363800049e-01 5.821722000837326050e-02 1.111513748764991760e-01 5.181829258799552917e-02 -7.633034139871597290e-02 -2.188189029693603516e-01 -4.566018283367156982e-01 3.520619496703147888e-02 2.438935488462448120e-01 3.104114532470703125e-02 -6.978019326925277710e-02 7.377780973911285400e-02 3.412112966179847717e-02 -1.245072931051254272e-01 6.658472865819931030e-02 5.744160711765289307e-02 -1.427633166313171387e-01 -6.804149597883224487e-02 6.354813929647207260e-03 -2.435657829046249390e-01
-4.849768429994583130e-02 1.403115540742874146e-01 7.601720094680786133e-02 2.574178576469421387e-01 2.678421735763549805e-01 -6.770087778568267822e-02 -3.311556577682495117e-02 -2.337854206562042236e-01 -2.926985919475555420e-01 -6.878279894590377808e-02 -8.217836916446685791e-02 -2.264525927603244781e-02 1.739688813686370850e-01 -1.072231978178024292e-01 8.138848096132278442e-02 1.998805999755859375e-01 -1.061036512255668640e-01 -2.223223894834518433e-01 -2.115680873394012451e-01 4.332225397229194641e-02 4.056806564331054688e-01 3.829612135887145996e-01 -1.481842547655105591e-01 2.369166314601898193e-01 2.292174100875854492e-01 -1.196071952581405640e-01 -5.261531099677085876e-02 6.562587618827819824e-02 -7.928646169602870941e-03 -4.158324375748634338e-02 -1.228281036019325256e-01 1.968417689204216003e-02
6.596184521913528442e-02 -3.803966194391250610e-02 1.458700895309448242e-01 -1.176606789231300354e-01 1.247688904404640198e-01 1.791855692863464355e-01 -3.461256921291351318e-01 -2.764371335506439209e-01 8.669006824493408203e-02 1.423050016164779663e-01 1.837964802980422974e-01 -9.226328879594802856e-02 -2.993498183786869049e-02 -2.627318203449249268e-01 -2.037402242422103882e-01 -1.768896728754043579e-01 -3.499682545661926270e-01 -3.271820843219757080e-01 -4.563323035836219788e-02 2.020021229982376099e-01 1.470034122467041016e-01 1.385944485664367676e-01 -5.346165224909782410e-02 -9.027730673551559448e-02 -2.658832073211669922e-02 6.367678940296173096e-02 -1.500585675239562988e-01 -3.750717937946319580e-01 -7.961162924766540527e-02 9.415611624717712402e-03 -1.039031147956848145e-02 6.056828796863555908e-02
-4.103336483240127563e-02 -6.575600057840347290e-02 1.500257998704910278e-01 2.209979593753814697e-01 1.239034011960029602e-01 -7.469980418682098389e-02 -1.400941610336303711e-01 -4.271984472870826721e-02 2.766113579273223877e-01 6.657628715038299561e-02 5.239138752222061157e-02 -1.387976109981536865e-01 2.323758304119110107e-01 -6.513836979866027832e-02 4.252516329288482666e-01 1.338230818510055542e-01 -2.410518527030944824e-01 -8.119869232177734375e-02 -1.458586156368255615e-01 -7.289499789476394653e-02 7.412769645452499390e-02 2.635412216186523438e-01 -1.118892654776573181e-01 4.380863010883331299e-01 5.342765524983406067e-02 2.527852952480316162e-01 1.498940885066986084e-01 1.338855326175689697e-01 1.124522984027862549e-01 -6.964165717363357544e-02 -1.566243618726730347e-01 -2.157901413738727570e-02
1.045870929956436157e-01 -2.358086556196212769e-01 4.946653544902801514e-02 1.465796530246734619e-01 1.640497297048568726e-01 1.216991916298866272e-01 -2.664890885353088379e-01 -2.029680879786610603e-03 1.805894635617733002e-02 1.465970426797866821e-01 1.312354356050491333e-01 1.136157475411891937e-02 4.529025554656982422e-01 1.251714825630187988e-01 -1.127324476838111877e-01 -8.612267673015594482e-02 -2.563944160938262939e-01 -1.634025424718856812e-01 -3.281752169132232666e-01 -1.557512581348419189e-01 1.412927210330963135e-01 1.755943149328231812e-02 -2.440066188573837280e-01 2.890923023223876953e-01 1.093677952885627747e-01 -6.102176755666732788e-02 4.052714630961418152e-02 6.099549122154712677e-03 1.158473715186119080e-01 -2.927514314651489258e-01 -9.732465445995330811e-02 5.435764044523239136e-02
2.930228412151336670e-02 -7.106647640466690063e-02 2.095088511705398560e-01 -6.649676710367202759e-02 2.951815165579319000e-02 -3.519564494490623474e-02 -2.638718485832214355e-02 -3.020101189613342285e-01 -7.978197187185287476e-02 -1.287484914064407349e-01 -1.603446900844573975e-01 -1.115140542387962341e-01 7.844878733158111572e-02 -8.337316662073135376e-02 4.075099527835845947e-01 -6.943745166063308716e-02 -2.436891794204711914e-01 -3.280368447303771973e-01 -3.002992570400238037e-01 1.031809300184249878e-01 -3.609950467944145203e-02 1.924971640110015869e-01 3.742365539073944092e-01 6.807018071413040161e-02 -1.299772709608078003e-01 3.180506527423858643e-01 -8.779182285070419312e-02 -7.443587481975555420e-02 1.025533899664878845e-01 9.993728250265121460e-02 -2.584660612046718597e-02 -5.784332007169723511e-02
1.074274703860282898e-01 -1.592441499233245850e-01 7.092823833227157593e-02 -1.658368110656738281e-01 -2.958578169345855713e-01 2.847429923713207245e-02 -2.245078086853027344e-01 2.255330607295036316e-02 -4.360082745552062988e-02 5.763306096196174622e-02 -5.276070907711982727e-02 -2.897850275039672852e-01 2.411268353462219238e-01 -2.186820805072784424e-01 1.881862729787826538e-01 -1.621872335672378540e-01 -3.254357576370239258e-01 -2.015835642814636230e-01 -3.968960344791412354e-01 -3.394466266036033630e-02 1.853233873844146729e-01 1.750795841217041016e-01 -6.531353294849395752e-02 -1.081057563424110413e-01 -2.761971354484558105e-01 4.071068763732910156e-02 -5.612742900848388672e-02 -1.459660828113555908e-01 8.866195380687713623e-02 4.090799391269683838e-02 1.726271808147430420e-01 6.117044016718864441e-02
-4.926020745187997818e-03 5.255476757884025574e-02 1.960711628198623657e-01 7.152326405048370361e-02 -1.179477274417877197e-01 3.806862235069274902e-02 -8.757153153419494629e-02 -1.427920162677764893e-02 -2.096763998270034790e-01 -2.082112729549407959e-01 5.076874792575836182e-02 -2.295274734497070312e-01 2.386604845523834229e-01 -1.534551680088043213e-01 3.859458565711975098e-01 -1.073992624878883362e-01 -9.405439347028732300e-02 -1.365742087364196777e-01 -3.322376012802124023e-01 -1.955846697092056274e-01 3.017565608024597168e-01 4.091355204582214355e-01 -1.497863382101058960e-01 7.105307187885046005e-03 -9.774169325828552246e-02 9.385222941637039185e-02 -3.269096091389656067e-02 1.692635007202625275e-02 -1.071778014302253723e-01 8.391435444355010986e-02 5.942735075950622559e-02 -2.190929800271987915e-01
1.964411884546279907e-01 -2.943731546401977539e-01 1.325954217463731766e-02 -5.526061356067657471e-02 -7.745029777288436890e-02 2.613790333271026611e-01 -2.916267216205596924e-01 8.083942532539367676e-02 -3.035715222358703613e-01 -1.745833605527877808e-01 1.585340350866317749e-01 -3.955374658107757568e-01 8.464141935110092163e-02 7.561969757080078125e-02 2.630901038646697998e-01 -9.092864394187927246e-02 -1.885931789875030518e-01 -1.607126295566558838e-01 -1.869737207889556885e-01 1.493190973997116089e-01 -1.752606779336929321e-01 1.135874465107917786e-01 2.272192575037479401e-02 2.589631378650665283e-01 -4.439765214920043945e-02 -1.064589805901050568e-02 -1.266476064920425415e-01 -1.116855964064598083e-01 -7.004947960376739502e-02 -1.058641448616981506e-01 -1.022960320115089417e-01 -1.549769490957260132e-01
6.550811976194381714e-02 3.307852149009704590e-01 1.865430772304534912e-01 -3.348867595195770264e-02 6.018882244825363159e-02 1.232929900288581848e-01 -1.023370623588562012e-01 -7.731425017118453979e-02 -1.650985777378082275e-01 2.327902019023895264e-01 7.776011712849140167e-03 1.832322627305984497e-01 9.438201040029525757e-02 -5.775368586182594299e-02 1.849392652511596680e-01 -2.343707680702209473e-01 -2.603938281536102295e-01 5.443278700113296509e-02 5.764453113079071045e-02 9.720052592456340790e-03 2.159188687801361084e-01 3.596034348011016846e-01 -1.740738600492477417e-01 3.674324452877044678e-01 -1.502721104770898819e-02 8.045464754104614258e-02 -1.370302736759185791e-01 -9.971068799495697021e-02 -6.150851771235466003e-02 -2.344190478324890137e-01 -9.532956779003143311e-02 -2.827828526496887207e-01
1.005998998880386353e-01 -1.348977833986282349e-01 1.432554572820663452e-01 -2.137872576713562012e-02 2.791543900966644287e-01 1.665502041578292847e-01 -3.906900584697723389e-01 1.573278382420539856e-02 -1.070567965507507324e-01 -3.773823752999305725e-02 1.901215165853500366e-01 -3.454954028129577637e-01 1.639739871025085449e-01 1.906658262014389038e-01 2.639086246490478516e-01 -1.324445009231567383e-01 -1.662572622299194336e-01 1.029697731137275696e-01 -1.670680344104766846e-01 2.174313217401504517e-01 1.226407103240489960e-02 2.474784106016159058e-01 4.116729833185672760e-03 2.683434486389160156e-01 7.148545980453491211e-02 1.602347791194915771e-01 -2.452062517404556274e-01 -5.905099585652351379e-02 -8.939617872238159180e-02 6.671999394893646240e-02 8.902928978204727173e-02 -1.081687659025192261e-01
-1.938884109258651733e-01 -3.180007264018058777e-02 -6.426963210105895996e-02 1.188678443431854248e-01 2.576102018356323242e-01 1.033753082156181335e-01 -4.937956333160400391e-01 -2.373549854382872581e-03 -3.497802913188934326e-01 -1.147345006465911865e-01 8.722341060638427734e-02 -1.706765741109848022e-01 -7.734694331884384155e-02 -3.299790620803833008e-02 2.760384976863861084e-01 7.345668226480484009e-02 -3.853929042816162109e-02 -2.797246873378753662e-01 2.337044849991798401e-02 -1.823066920042037964e-02 -8.360149338841438293e-03 1.885361038148403168e-02 -2.923117876052856445e-01 2.284441143274307251e-03 -6.360646337270736694e-02 2.980011105537414551e-01 -1.831413358449935913e-01 -2.117169946432113647e-01 -5.376780405640602112e-02 -8.175975643098354340e-03 -1.304435282945632935e-01 6.048466637730598450e-02
1.187779456377029419e-01 -1.318312995135784149e-02 2.027954161167144775e-01 1.219412758946418762e-01 -1.797633320093154907e-01 1.015815883874893188e-02 -4.080031812191009521e-01 -2.528377771377563477e-01 -9.654164314270019531e-02 3.265418112277984619e-01 -1.008061412721872330e-02 -5.969781801104545593e-02 -1.049885302782058716e-01 6.530605256557464600e-02 2.154273837804794312e-01 -1.069926247000694275e-01 -2.749924659729003906e-01 1.774158775806427002e-01 -1.033816933631896973e-01 -1.093920767307281494e-01 2.754132151603698730e-01 3.230655193328857422e-01 -1.563757807016372681e-01 -1.047401949763298035e-01 -9.630126506090164185e-02 1.251490265130996704e-01 5.805704742670059204e-02 -1.495745033025741577e-01 -1.924832165241241455e-02 1.041954830288887024e-01 -1.991167813539505005e-01 1.649183481931686401e-01
1.012537479400634766e-01 2.413870245218276978e-01 2.669309265911579132e-02 3.545101583003997803e-01 -6.560333073139190674e-02 4.750353470444679260e-02 -3.869447708129882812e-01 -4.334562644362449646e-02 -4.262064397335052490e-02 9.096563607454299927e-02 1.396327465772628784e-01 -1.835822910070419312e-01 2.085980176925659180e-01 -1.960648298263549805e-01 -6.957644224166870117e-02 -1.680270582437515259e-01 -1.637085974216461182e-01 -2.970907688140869141e-01 -1.902180314064025879e-01 9.899196773767471313e-02 1.744545698165893555e-01 -3.431792184710502625e-02 2.255498170852661133e-01 3.389326035976409912e-01 1.198681518435478210e-01 9.217558056116104126e-02 3.380769863724708557e-02 2.098453603684902191e-02 -9.174446761608123779e-02 2.433146536350250244e-01 -1.277126222848892212e-01 4.268161579966545105e-02
-1.155381873250007629e-01 -1.726249046623706818e-02 -1.403484642505645752e-01 1.501965820789337158e-01 2.329450994729995728e-01 -1.425153296440839767e-02 -3.012241125106811523e-01 -6.696511805057525635e-02 -1.424575746059417725e-01 2.965121157467365265e-02 -1.491387784481048584e-01 3.701082989573478699e-02 1.009349375963211060e-01 -1.100747473537921906e-02 1.241454333066940308e-01 1.445642858743667603e-01 -2.110666185617446899e-01 -2.610144615173339844e-01 -5.672277808189392090e-01 -1.413437873125076294e-01 2.252451479434967041e-01 9.567724168300628662e-02 -3.276032209396362305e-02 1.673529446125030518e-01 -1.691368520259857178e-01 -1.637651175260543823e-01 7.027580868452787399e-03 -8.712837472558021545e-03 -1.630436480045318604e-01 3.715418651700019836e-02 -2.756640911102294922e-01 -1.117686275392770767e-02
1.997866779565811157e-01 -1.606756150722503662e-01 -5.646159499883651733e-02 4.255032911896705627e-02 -1.221864968538284302e-01 2.521359324455261230e-01 -4.745065569877624512e-01 -1.529344916343688965e-01 -7.471446692943572998e-02 -6.902014464139938354e-02 -1.241124570369720459e-01 2.540211081504821777e-01 8.461967110633850098e-02 1.400263458490371704e-01 2.380902618169784546e-01 -8.552584052085876465e-02 -1.427690088748931885e-01 -7.835375145077705383e-03 -6.202323734760284424e-02 -5.462416633963584900e-02 3.878861665725708008e-01 8.412759751081466675e-02 -1.246562227606773376e-01 -7.818750292062759399e-02 1.644100844860076904e-01 1.878479123115539551e-02 -9.585399180650711060e-02 -3.727563321590423584e-01 -1.454986780881881714e-01 -6.860431283712387085e-02 -6.742470711469650269e-02 -9.367279708385467529e-02
-4.000912234187126160e-02 2.463664114475250244e-01 -9.695822000503540039e-02 2.334023592993617058e-03 1.463105380535125732e-01 2.676231972873210907e-02 -4.880184829235076904e-01 -2.483984380960464478e-01 -6.104573979973793030e-02 -6.762526184320449829e-02 8.298733830451965332e-02 -2.174327671527862549e-01 1.950789391994476318e-01 -2.505882270634174347e-02 -9.010028839111328125e-02 -3.548011779785156250e-01 -2.788543701171875000e-01 -2.210766524076461792e-01 -2.161636501550674438e-01 1.254633963108062744e-01 1.105822995305061340e-01 -1.247657015919685364e-01 2.025594189763069153e-02 1.115166768431663513e-01 1.642410010099411011e-01 1.914408057928085327e-01 -1.863062195479869843e-02 1.251754909753799438e-01 -9.251718968152999878e-02 1.994955092668533325e-01 6.595453713089227676e-03 1.156503111124038696e-01
2.381233572959899902e-01 7.584251463413238525e-02 -1.519556902348995209e-02 1.974249482154846191e-01 6.206781789660453796e-02 -1.073936223983764648e-01 -3.397572338581085205e-01 -3.579738140106201172e-01 -6.498678773641586304e-02 -5.984926223754882812e-02 1.440634578466415405e-01 1.045785695314407349e-01 4.594763517379760742e-01 4.748561233282089233e-02 4.869371652603149414e-02 -7.383902370929718018e-02 -1.675814241170883179e-01 -2.389088869094848633e-01 -4.461909830570220947e-02 8.914520591497421265e-02 3.439738228917121887e-02 -1.359843313694000244e-01 5.119713395833969116e-02 1.851146221160888672e-01 -2.556011974811553955e-01 5.856644362211227417e-02 1.941456086933612823e-02 -2.227884382009506226e-01 -2.763576209545135498e-01 -1.478971689939498901e-01 5.234134197235107422e-02 -8.518407493829727173e-02
1.306829601526260376e-01 -5.419564247131347656e-02 -8.678194880485534668e-02 1.637909859418869019e-01 -8.799862861633300781e-02 4.822524636983871460e-02 -1.349863409996032715e-01 1.737584769725799561e-01 1.164013519883155823e-01 8.761069178581237793e-02 1.141151860356330872e-01 -6.859136372804641724e-02 3.628438711166381836e-01 -2.097544521093368530e-01 3.239263892173767090e-01 -4.944543167948722839e-02 -2.527623474597930908e-01 -3.968185186386108398e-01 -3.067678213119506836e-01 -2.048358321189880371e-01 2.889665365219116211e-01 2.332065105438232422e-01 -4.131161794066429138e-02 1.235332265496253967e-01 -2.235669642686843872e-02 6.598915159702301025e-02 -1.575973182916641235e-01 -1.663690432906150818e-02 -5.699669010937213898e-03 -3.588620945811271667e-02 -6.383337080478668213e-02 -1.324024200439453125e-01
-6.832573562860488892e-03 9.365421533584594727e-02 -5.883068963885307312e-02 1.092435270547866821e-01 -9.297619760036468506e-02 -1.545269340276718140e-01 -4.119565188884735107e-01 1.085255369544029236e-01 1.868141442537307739e-01 -1.002180874347686768e-01 2.131633758544921875e-01 -2.405765280127525330e-02 3.983468115329742432e-01 -1.542110592126846313e-01 1.535600610077381134e-02 9.675269573926925659e-02 -2.692657113075256348e-01 -1.600857973098754883e-01 -3.143681585788726807e-01 1.566452980041503906e-01 2.215738594532012939e-01 2.749323546886444092e-01 -6.229563057422637939e-02 1.255496889352798462e-01 3.388271108269691467e-02 -7.159414142370223999e-02 -2.029264867305755615e-01 9.666491532698273659e-04 1.064157783985137939e-01 -1.973337829113006592e-01 -1.073123291134834290e-01 -6.084267050027847290e-02
1.295703649520874023e-01 -6.192519795149564743e-03 -1.794930100440979004e-01 1.068795248866081238e-01 -1.566096395254135132e-01 -5.623914767056703568e-03 -1.481623351573944092e-01 -2.451703548431396484e-01 -1.535024493932723999e-01 -1.286738216876983643e-01 -1.431738883256912231e-01 -1.699818372726440430e-01 1.763867288827896118e-01 8.645892143249511719e-02 -1.522443890571594238e-01 -4.692540690302848816e-02 -4.372801482677459717e-01 1.425672136247158051e-02 -2.620306313037872314e-01 6.140800938010215759e-02 -8.986275643110275269e-02 4.651200473308563232e-01 -4.091870505362749100e-03 2.526844143867492676e-01 -1.097514629364013672e-01 -1.250810623168945312e-01 2.234583497047424316e-01 -5.453561991453170776e-02 -5.076108500361442566e-02 -1.969161033630371094e-01 -2.032864280045032501e-02 -7.030308246612548828e-02
2.878700792789459229e-01 1.272987276315689087e-01 -5.041033774614334106e-02 1.775785684585571289e-01 2.728823721408843994e-01 -2.149792909622192383e-01 -1.147580221295356750e-01 -3.186091780662536621e-02 2.203893512487411499e-01 1.180518940091133118e-01 -1.177862808108329773e-01 8.690054714679718018e-02 4.212579727172851562e-01 2.519262395799160004e-02 8.466228842735290527e-02 -1.528090387582778931e-01 -2.720346450805664062e-01 -1.587539613246917725e-01 -3.134434223175048828e-01 1.526499390602111816e-01 1.789719462394714355e-01 9.654101729393005371e-02 6.388100981712341309e-02 2.036477029323577881e-01 -9.423753619194030762e-02 5.510173365473747253e-02 -1.871516555547714233e-01 -1.102329120039939880e-01 -1.575738489627838135e-01 -1.737317591905593872e-01 -1.415968872606754303e-02 -1.321940124034881592e-01
4.992534220218658447e-02 -1.734068244695663452e-01 -1.065653413534164429e-01 -9.912237524986267090e-02 1.973155885934829712e-01 2.351344823837280273e-01 -2.805621922016143799e-01 2.310656569898128510e-02 -1.753627359867095947e-01 -1.920310258865356445e-01 -7.803627103567123413e-02 -4.272911846637725830e-01 1.241135597229003906e-01 1.049438118934631348e-01 7.085166871547698975e-02 5.284078046679496765e-02 -5.336834192276000977e-01 -4.807373508810997009e-02 -1.869560405611991882e-02 3.242723643779754639e-02 1.662862859666347504e-02 -4.510854929685592651e-02 -4.081018641591072083e-02 -1.670682616531848907e-02 -4.289569705724716187e-02 1.711261123418807983e-01 -1.467368155717849731e-01 -2.038632780313491821e-01 -1.400693804025650024e-01 -1.667764782905578613e-01 -1.927967816591262817e-01 -1.032188832759857178e-01
2.767311781644821167e-02 1.727401018142700195e-01 -8.354179561138153076e-02 2.633205801248550415e-02 1.540477722883224487e-01 1.439224779605865479e-01 -1.341227740049362183e-01 -1.258934587240219116e-01 1.480661705136299133e-02 -3.654239773750305176e-01 1.159348711371421814e-01 -4.639044031500816345e-02 1.944434493780136108e-01 3.182117640972137451e-02 1.486477255821228027e-01 -1.220728456974029541e-01 -1.237572282552719116e-01 9.470586478710174561e-02 -3.299396336078643799e-01 -9.452133625745773315e-02 2.716371417045593262e-02 1.353974938392639160e-01 -2.056681364774703979e-01 3.654493093490600586e-01 -1.395791023969650269e-02 4.393069446086883545e-01 -9.837635606527328491e-02 -6.970443576574325562e-02 3.916801139712333679e-02 1.208489388227462769e-01 -2.807356715202331543e-01 -1.363775730133056641e-01
1.686156094074249268e-01 5.022512283176183701e-03 -1.273847520351409912e-01 1.491637378931045532e-01 -8.006715029478073120e-02 -5.234488472342491150e-02 -4.203902184963226318e-01 3.089080564677715302e-03 -2.415255159139633179e-01 2.385556399822235107e-01 -1.493938714265823364e-01 -7.059057056903839111e-02 8.323054760694503784e-02 -2.186665534973144531e-01 9.931111335754394531e-02 -7.166478037834167480e-02 -1.262864768505096436e-01 -1.696727424860000610e-01 -2.629977464675903320e-01 1.852910667657852173e-01 1.132255047559738159e-01 2.189858555793762207e-01 -2.349048554897308350e-01 4.950622096657752991e-02 -1.364587545394897461e-01 2.064280956983566284e-01 9.228177368640899658e-02 1.009587645530700684e-01 -3.812041580677032471e-01 1.031191051006317139e-01 -6.461283564567565918e-02 -1.678750962018966675e-01
7.742957025766372681e-02 3.241753578186035156e-01 -2.414981424808502197e-01 -1.453716587275266647e-02 -8.084925264120101929e-02 1.839904338121414185e-01 -5.156760215759277344e-01 -2.121410071849822998e-01 1.554711628705263138e-02 2.492157071828842163e-01 1.231035310775041580e-02 -2.584748268127441406e-01 1.955820620059967041e-02 -5.901464819908142090e-02 8.709970861673355103e-02 3.638375550508499146e-02 -1.001586019992828369e-01 -2.644067406654357910e-01 -1.527487337589263916e-01 1.191362515091896057e-01 1.427037566900253296e-01 -2.105894535779953003e-01 -2.021314501762390137e-01 1.207066327333450317e-01 -5.888089165091514587e-02 -1.112704873085021973e-01 1.356176286935806274e-02 -1.841624230146408081e-01 5.701101571321487427e-02 -1.946441382169723511e-01 8.917900919914245605e-02 1.833961531519889832e-02
1.393825002014636993e-02 1.972503960132598877e-01 -1.788625270128250122e-01 -4.384940117597579956e-02 -1.724907159805297852e-01 -1.229629218578338623e-01 -2.573609650135040283e-01 -1.302015483379364014e-01 -1.326221972703933716e-01 5.356292799115180969e-02 1.852739304304122925e-01 -9.978235512971878052e-02 2.912752702832221985e-02 -1.972733587026596069e-01 2.523602843284606934e-01 1.115023121237754822e-01 -7.800190150737762451e-02 -2.846654951572418213e-01 -1.092606484889984131e-01 1.863842308521270752e-01 2.040707170963287354e-01 -2.468449771404266357e-01 -2.553596347570419312e-02 2.370474040508270264e-01 -1.377457678318023682e-01 -6.231112405657768250e-02 -5.964996665716171265e-02 -3.716861605644226074e-01 2.014322280883789062e-01 -2.310551702976226807e-02 -3.408967852592468262e-01 -5.654826015233993530e-02
8.238355629146099091e-03 1.808722913265228271e-01 1.100301519036293030e-01 -1.241502091288566589e-01 -1.866809278726577759e-02 1.741053164005279541e-01 4.915852099657058716e-02 -1.466694325208663940e-01 -2.679191529750823975e-01 -2.147697657346725464e-01 -1.727950200438499451e-02 -1.613231152296066284e-01 -1.018046438694000244e-01 1.413967162370681763e-01 1.618018150329589844e-01 1.638827323913574219e-01 -3.200522363185882568e-01 -1.228055357933044434e-01 -2.223511785268783569e-01 1.660976260900497437e-01 1.725722253322601318e-01 1.330726891756057739e-01 -1.945375353097915649e-01 5.002765655517578125e-01 1.788811571896076202e-02 8.240330964326858521e-02 3.647258132696151733e-02 -4.186328500509262085e-02 -3.627421706914901733e-02 -2.007737606763839722e-01 -6.905764341354370117e-02 2.659713327884674072e-01
-4.830530658364295959e-02 5.081421509385108948e-02 3.137392401695251465e-01 -3.273954987525939941e-02 6.877513974905014038e-02 8.914318680763244629e-02 -2.374374270439147949e-01 -4.155207276344299316e-01 5.662193149328231812e-02 -1.468298286199569702e-01 -1.772228926420211792e-01 -2.231901139020919800e-02 3.479693457484245300e-02 5.367684736847877502e-02 5.773781985044479370e-02 9.744705259799957275e-02 1.723701693117618561e-02 -1.239945441484451294e-01 -2.554099857807159424e-01 1.883987933397293091e-01 7.325452566146850586e-02 4.060848653316497803e-01 -2.346738278865814209e-01 2.435938566923141479e-01 -1.535066813230514526e-01 6.261200457811355591e-02 -1.804305911064147949e-01 -1.189029365777969360e-01 2.103187888860702515e-02 3.036895096302032471e-01 -8.602801710367202759e-02 -7.034076005220413208e-02
2.155327349901199341e-01 1.056875661015510559e-01 3.985824063420295715e-02 2.528566122055053711e-01 1.625645533204078674e-02 -7.072146981954574585e-02 -2.720445692539215088e-01 -4.207327067852020264e-01 1.389154791831970215e-02 1.417328603565692902e-02 -1.471000164747238159e-01 -1.359755843877792358e-01 4.058906435966491699e-01 9.409995377063751221e-02 9.045860916376113892e-02 -1.697985976934432983e-01 -3.454850316047668457e-01 -1.451273709535598755e-01 -6.273611634969711304e-02 2.246935516595840454e-01 1.221060305833816528e-01 -2.056216895580291748e-01 2.741453051567077637e-02 1.850874722003936768e-02 -2.411158531904220581e-01 -4.077046364545822144e-02 -5.273679271340370178e-02 -1.413102596998214722e-01 -1.175091937184333801e-01 -1.368620246648788452e-01 6.376564502716064453e-03 3.411941230297088623e-02
3.224495649337768555e-01 9.923035977408289909e-04 4.183081164956092834e-02 1.796801574528217316e-02 3.418066352605819702e-02 -7.446321099996566772e-02 5.211034044623374939e-02 -1.386950314044952393e-01 -3.293376863002777100e-01 -1.361781060695648193e-01 1.131142228841781616e-01 -1.807899177074432373e-01 -8.902771398425102234e-03 1.525784432888031006e-01 -1.801936514675617218e-02 2.233937829732894897e-01 -2.855346500873565674e-01 -2.432593703269958496e-01 -2.506581544876098633e-01 1.192697361111640930e-01 2.004638910293579102e-01 5.529902130365371704e-02 -1.348819397389888763e-02 3.560568392276763916e-01 -1.244140043854713440e-01 7.596276700496673584e-02 7.897899299860000610e-02 -1.854460537433624268e-01 -6.267227977514266968e-02 -4.119902104139328003e-02 -5.586292222142219543e-02 4.007821977138519287e-01
2.024894356727600098e-01 4.032028466463088989e-02 5.209024623036384583e-02 -1.353235542774200439e-01 3.201135098934173584e-01 2.561653256416320801e-01 -8.769025653600692749e-02 -2.962928265333175659e-02 6.654489785432815552e-02 -1.268794238567352295e-01 -1.410974562168121338e-01 2.774858772754669189e-01 6.705350428819656372e-02 -2.764219045639038086e-02 -3.924624249339103699e-02 -1.359384357929229736e-01 -2.972583770751953125e-01 -1.750713437795639038e-01 -4.075065255165100098e-01 -7.337752729654312134e-02 1.007256358861923218e-01 -5.445858463644981384e-02 -1.277236938476562500e-01 2.840044498443603516e-01 -1.487686187028884888e-01 1.420744806528091431e-01 -2.340766042470932007e-01 -2.390005588531494141e-01 -1.150092035531997681e-01 3.651464357972145081e-02 -1.382035017013549805e-01 1.689365357160568237e-01
-8.028034865856170654e-02 -2.493190579116344452e-02 -1.472831517457962036e-01 1.256073564291000366e-01 -7.892499119043350220e-02 2.187016159296035767e-01 -1.026165336370468140e-01 -3.006976842880249023e-02 -1.793287396430969238e-01 -2.551163733005523682e-01 -2.111234813928604126e-01 -2.231056690216064453e-01 1.746342629194259644e-01 -2.406287342309951782e-01 -1.844657398760318756e-02 -1.476256400346755981e-01 -2.561188936233520508e-01 -3.259959444403648376e-02 -1.609543263912200928e-01 1.563108861446380615e-01 3.159648180007934570e-01 3.624831140041351318e-01 -1.478146463632583618e-01 2.533046901226043701e-01 -2.122970372438430786e-01 -1.941699534654617310e-02 1.518167853355407715e-01 -2.759558148682117462e-02 1.528549008071422577e-02 -1.847533434629440308e-01 2.232891023159027100e-01 1.109247654676437378e-02
-1.190719455480575562e-01 3.778012990951538086e-01 -1.684752702713012695e-01 1.212642416357994080e-01 -2.745955288410186768e-01 6.738071888685226440e-02 -3.050726056098937988e-01 -2.467907518148422241e-01 1.825209707021713257e-02 1.567929051816463470e-02 -3.536690026521682739e-02 1.044981926679611206e-01 -7.315047830343246460e-02 -2.925647422671318054e-02 1.388848274946212769e-01 -1.936499774456024170e-01 -3.451683223247528076e-01 9.310995042324066162e-02 -1.100498586893081665e-01 1.598831452429294586e-02 2.220876812934875488e-01 6.934002041816711426e-02 -1.789706051349639893e-01 1.735809892416000366e-01 -1.838394254446029663e-01 3.032232820987701416e-01 6.967218220233917236e-02 -1.185844559222459793e-02 6.453163921833038330e-02 8.988091349601745605e-02 -6.393168121576309204e-02 -2.946182191371917725e-01
-3.605924174189567566e-02 -3.277279436588287354e-02 1.915352940559387207e-01 2.326188236474990845e-01 9.996145963668823242e-02 9.324346482753753662e-02 -1.990295201539993286e-01 -2.608191072940826416e-01 4.703705757856369019e-02 2.060907781124114990e-01 -1.996578574180603027e-01 -1.018288582563400269e-01 1.093350499868392944e-01 1.107989400625228882e-01 1.415952295064926147e-01 2.359105460345745087e-02 -1.031897887587547302e-01 9.425376355648040771e-02 -2.229044437408447266e-01 1.646658778190612793e-02 -8.015084266662597656e-02 1.876371502876281738e-01 7.466144859790802002e-02 3.436545133590698242e-01 -1.804205924272537231e-01 3.933036625385284424e-01 -6.829508394002914429e-02 -1.903909444808959961e-01 1.038717254996299744e-01 2.991428077220916748e-01 -2.783840894699096680e-01 5.274972878396511078e-03
2.576382160186767578e-01 -2.957796677947044373e-02 -2.861153101548552513e-03 -7.418866455554962158e-02 1.472088228911161423e-02 1.298735141754150391e-01 -3.504882454872131348e-01 1.895648837089538574e-01 2.130345441401004791e-02 8.735472336411476135e-03 8.081298321485519409e-02 1.907775849103927612e-01 -3.290676698088645935e-02 -1.306461393833160400e-01 2.650275528430938721e-01 -1.548272967338562012e-01 -2.564695775508880615e-01 -8.728016912937164307e-02 -4.564399123191833496e-01 -7.376061379909515381e-02 4.036433696746826172e-01 1.324972212314605713e-01 -1.458713710308074951e-01 6.007603555917739868e-02 1.749449223279953003e-01 1.905567944049835205e-01 1.139440480619668961e-02 8.819790929555892944e-02 -4.324930161237716675e-02 1.227341815829277039e-01 -1.026990786194801331e-01 -2.654263004660606384e-02
1.060010641813278198e-01 6.803970038890838623e-02 9.859189391136169434e-02 1.383932977914810181e-01 -4.733548685908317566e-02 -9.941202402114868164e-02 -8.350905030965805054e-02 -3.127721548080444336e-01 5.482584238052368164e-02 -5.345628410577774048e-02 3.051704168319702148e-01 -1.049511656165122986e-01 3.921556472778320312e-02 6.844720989465713501e-02 -1.012386083602905273e-01 -1.911628246307373047e-02 -3.285391926765441895e-01 -2.172924205660820007e-02 -3.404593467712402344e-01 2.163924127817153931e-01 1.641544699668884277e-01 3.860259801149368286e-02 -2.042383700609207153e-01 3.611434996128082275e-01 1.218283921480178833e-01 1.202265247702598572e-01 -1.202386617660522461e-01 -1.791115850210189819e-01 -2.709077894687652588e-01 -2.285662442445755005e-01 1.264417469501495361e-01 -1.493777334690093994e-01
1.944304257631301880e-01 -7.316280156373977661e-02 1.069847270846366882e-01 1.426625847816467285e-01 -1.629246324300765991e-01 -7.654640078544616699e-02 -4.011560380458831787e-01 -4.309450834989547729e-02 1.741749048233032227e-01 -1.013515815138816833e-01 2.101095952093601227e-02 3.156664967536926270e-02 2.828830480575561523e-01 -8.478409051895141602e-02 3.619686141610145569e-02 -1.304001063108444214e-01 -2.572352886199951172e-01 1.373644545674324036e-02 -5.016519427299499512e-01 5.569133162498474121e-02 9.501800686120986938e-02 2.190514355897903442e-01 -5.329078435897827148e-02 9.878356754779815674e-02 -2.585881017148494720e-02 -1.775941103696823120e-01 -2.842008471488952637e-01 8.108104579150676727e-03 -4.684566706418991089e-02 -1.056339889764785767e-01 -1.095866337418556213e-01 -2.305531799793243408e-01
-1.909647509455680847e-02 -5.867595225572586060e-02 -3.286015614867210388e-02 3.074602596461772919e-02 -1.802425384521484375e-01 8.645605295896530151e-02 -4.208317101001739502e-01 -8.593729138374328613e-02 -1.726394593715667725e-01 -1.391193922609090805e-02 -2.305585741996765137e-01 -1.649598777294158936e-01 -2.283186763525009155e-01 -8.094590902328491211e-02 7.275121659040451050e-02 1.598102897405624390e-01 -2.743210196495056152e-01 -1.848278641700744629e-01 -2.128242105245590210e-01 1.789562106132507324e-01 2.093066275119781494e-01 -4.846330359578132629e-02 1.183713376522064209e-01 3.093305528163909912e-01 1.765893697738647461e-01 3.331810832023620605e-01 -7.997364550828933716e-02 5.419373139739036560e-02 1.604094952344894409e-01 -1.908932775259017944e-01 1.152160689234733582e-01 -1.672529056668281555e-02
4.742532595992088318e-02 1.152950376272201538e-01 3.339868485927581787e-01 -3.892588019371032715e-01 -1.693778187036514282e-01 2.971258461475372314e-01 -2.206719517707824707e-01 -2.374175470322370529e-03 -1.242636814713478088e-01 -5.340533680282533169e-04 -5.695012863725423813e-03 -1.677528023719787598e-01 8.223295956850051880e-02 -2.233949452638626099e-01 1.015210151672363281e-01 -1.682898402214050293e-01 -2.655843198299407959e-01 -1.011833176016807556e-01 2.072155028581619263e-01 1.213939394801855087e-02 2.793042361736297607e-01 2.034802138805389404e-01 -1.293231099843978882e-01 2.790882885456085205e-01 9.290048619732260704e-04 1.024091765284538269e-01 -6.748466938734054565e-02 -1.472472958266735077e-02 -1.272851228713989258e-01 -1.716219820082187653e-02 -2.092181146144866943e-01 -5.819741263985633850e-02
2.953631877899169922e-01 -5.089313164353370667e-02 -2.217010781168937683e-02 -1.403328031301498413e-01 -2.054212093353271484e-01 9.463786333799362183e-02 1.204972714185714722e-01 -3.273184895515441895e-01 5.619972478598356247e-03 -1.666676700115203857e-01 -7.478949427604675293e-02 -4.527764022350311279e-02 2.663647197186946869e-02 1.217774450778961182e-01 7.949411869049072266e-02 4.607812687754631042e-02 -2.358647435903549194e-01 -8.987873792648315430e-02 -3.341047465801239014e-01 5.111926048994064331e-02 2.301751077175140381e-01 1.600411832332611084e-01 -2.634818851947784424e-01 3.648972511291503906e-01 -2.010997533798217773e-01 2.410587072372436523e-01 -6.826174259185791016e-02 -1.601612567901611328e-02 7.458561658859252930e-02 -7.929152995347976685e-02 -1.545202583074569702e-01 2.437835186719894409e-01
5.030581727623939514e-02 1.489376425743103027e-01 4.982332885265350342e-02 1.804554462432861328e-01 1.239994466304779053e-01 1.757280975580215454e-01 -1.920442283153533936e-01 -2.258824259042739868e-01 6.210580095648765564e-02 -4.074890539050102234e-02 -2.030113041400909424e-01 -1.374589055776596069e-01 1.808880455791950226e-02 -8.841311559081077576e-03 -7.368567585945129395e-02 -4.921291396021842957e-02 -1.987221091985702515e-01 4.537005349993705750e-02 -3.551069200038909912e-01 -1.319657713174819946e-01 -1.285881549119949341e-01 -1.039497926831245422e-01 -6.042968109250068665e-02 2.359427213668823242e-01 -3.644353523850440979e-02 2.305335700511932373e-01 1.523725455626845360e-03 -4.308232665061950684e-01 -7.201272994279861450e-02 -7.278560847043991089e-02 -4.011404216289520264e-01 2.213348746299743652e-01
-1.717129955068230629e-03 -1.382336169481277466e-01 -2.340127155184745789e-02 -6.051065400242805481e-02 -1.850778460502624512e-01 3.557099103927612305e-01 -5.864737033843994141e-01 -2.619897127151489258e-01 -8.563274145126342773e-02 -5.511732399463653564e-02 1.141660138964653015e-01 1.680817268788814545e-02 -9.681627899408340454e-02 6.947455555200576782e-02 1.625525653362274170e-01 -2.140307873487472534e-01 2.076919563114643097e-02 5.623096600174903870e-02 -1.953884810209274292e-01 -7.611075043678283691e-02 2.743934988975524902e-01 2.037890627980232239e-02 -1.089049205183982849e-01 7.030930370092391968e-02 7.753364625386893749e-04 1.455153077840805054e-01 1.063320115208625793e-01 -6.341744214296340942e-02 -1.966985762119293213e-01 1.689035743474960327e-01 -1.054757311940193176e-01 -1.956145614385604858e-01
2.009830176830291748e-01 1.626004576683044434e-01 -1.062790676951408386e-01 3.783413674682378769e-03 1.083658728748559952e-02 4.446451552212238312e-03 -4.810265600681304932e-01 -3.090912103652954102e-01 -1.349093914031982422e-01 3.896866366267204285e-02 9.993745386600494385e-02 -1.471924930810928345e-01 2.619037032127380371e-01 -7.041657716035842896e-02 -2.301989942789077759e-01 -1.483807619661092758e-02 -2.476867437362670898e-01 -3.090111613273620605e-01 -9.606973081827163696e-02 1.180325448513031006e-01 4.696194082498550415e-02 -7.315117865800857544e-02 8.311383426189422607e-02 2.210406512022018433e-01 1.814956516027450562e-01 2.080900967121124268e-01 1.519474685192108154e-01 1.272726505994796753e-01 -2.894354425370693207e-02 1.604459881782531738e-01 -1.555840671062469482e-01 8.380775898694992065e-02
1.724017709493637085e-01 2.153109163045883179e-01 -2.084840387105941772e-01 2.937996685504913330e-01 -1.968841254711151123e-02 2.120641171932220459e-01 -1.556469500064849854e-01 -3.768681883811950684e-01 -2.042042016983032227e-01 1.250467449426651001e-01 -1.078797951340675354e-01 -2.303293794393539429e-01 2.987045645713806152e-01 -8.566773682832717896e-02 2.608503401279449463e-01 -9.669448435306549072e-02 -2.553096711635589600e-01 -1.569822244346141815e-02 -1.984967440366744995e-01 3.128978908061981201e-01 5.105478316545486450e-02 -3.226386755704879761e-02 -4.528351500630378723e-02 1.431704219430685043e-02 1.440438032150268555e-01 -1.770630776882171631e-01 -1.847002282738685608e-02 5.549284163862466812e-03 1.123292669653892517e-01 -5.295369774103164673e-02 8.284237235784530640e-03 -9.968713670969009399e-02
-1.726932590827345848e-03 2.254070788621902466e-01 7.285700738430023193e-02 -2.460804581642150879e-01 -4.118080437183380127e-02 -1.819182932376861572e-01 -4.446223974227905273e-01 -2.480718791484832764e-01 5.657163262367248535e-02 2.687435746192932129e-01 1.404642760753631592e-01 -7.848127186298370361e-02 4.990642145276069641e-02 -1.346329450607299805e-01 9.749393910169601440e-03 -7.051816582679748535e-02 -3.598620891571044922e-01 -3.891457989811897278e-02 -2.999270558357238770e-01 -1.631351560354232788e-01 1.584576964378356934e-01 -1.787331849336624146e-01 1.082367524504661560e-01 -2.154149115085601807e-02 -5.977640673518180847e-02 2.495683729648590088e-01 -1.235662773251533508e-01 -1.174576729536056519e-01 -4.606157890520989895e-04 6.919696182012557983e-02 1.693045943975448608e-01 1.308259516954421997e-01
9.123685210943222046e-02 3.089328408241271973e-01 2.360424213111400604e-02 3.437645500525832176e-03 2.245012521743774414e-01 3.307020068168640137e-01 -4.701535776257514954e-02 -1.349562257528305054e-01 -3.677927702665328979e-02 -1.115043088793754578e-01 -5.071770865470170975e-04 -8.006003499031066895e-02 -3.086508065462112427e-02 -1.055879816412925720e-01 2.764231264591217041e-01 -8.140757679939270020e-02 -2.642464041709899902e-01 -1.820179075002670288e-02 -3.572041690349578857e-01 -8.310591429471969604e-02 -2.435701042413711548e-01 6.715557724237442017e-02 -8.121868222951889038e-02 4.270241260528564453e-01 -1.705607771873474121e-01 1.968444883823394775e-01 -1.898945719003677368e-01 -3.329255059361457825e-02 1.120746284723281860e-01 1.530025303363800049e-01 -3.874098137021064758e-02 1.500323228538036346e-02
3.740110620856285095e-02 9.967657178640365601e-02 1.091768667101860046e-01 9.981270879507064819e-02 -9.488733112812042236e-02 3.585966527462005615e-01 -2.013743817806243896e-01 9.227389097213745117e-02 -1.359858661890029907e-01 1.379694640636444092e-01 1.371090561151504517e-01 5.893455818295478821e-02 1.585161536931991577e-01 -6.904951483011245728e-02 8.682852238416671753e-02 -9.579639881849288940e-02 -1.323480308055877686e-01 -2.367994002997875214e-02 -5.200179219245910645e-01 -1.383010298013687134e-01 -1.937152296304702759e-01 1.058238297700881958e-01 -2.428570985794067383e-01 2.792901694774627686e-01 -5.880767852067947388e-02 -2.126258239150047302e-02 -1.602302044630050659e-01 -1.177937537431716919e-01 3.076384961605072021e-01 4.380545020103454590e-02 2.009022235870361328e-01 2.919641847256571054e-04
1.718027591705322266e-01 1.363460868597030640e-01 -5.011345073580741882e-02 -1.208171099424362183e-01 3.212778568267822266e-01 9.593899361789226532e-03 -2.708468735218048096e-01 -7.583930343389511108e-02 -1.420677453279495239e-01 1.294838637113571167e-01 1.677989512681961060e-01 -4.570651426911354065e-02 2.418571114540100098e-01 -1.697133034467697144e-01 -6.988765299320220947e-02 -8.387608081102371216e-02 -2.773589789867401123e-01 -3.618847429752349854e-01 -1.440582424402236938e-01 -1.160885673016309738e-02 2.819962799549102783e-01 5.810651555657386780e-02 -2.099310457706451416e-01 5.476273596286773682e-02 2.076762169599533081e-02 -1.004363819956779480e-01 1.872359029948711395e-02 2.088299542665481567e-01 -1.104819625616073608e-01 -2.138436734676361084e-01 -3.262023031711578369e-01 -9.157238155603408813e-02
1.778103411197662354e-01 -1.719683259725570679e-01 -8.689301460981369019e-02 3.815473914146423340e-01 7.718011736869812012e-02 -8.244202286005020142e-02 -2.868641912937164307e-01 -8.876773715019226074e-02 1.943919435143470764e-02 5.110510066151618958e-02 -1.308180838823318481e-01 -3.946739807724952698e-02 2.835863530635833740e-01 1.891501620411872864e-02 -5.832378193736076355e-02 6.111114472150802612e-02 -4.416318535804748535e-01 -9.441009908914566040e-02 -3.904208540916442871e-01 1.045720577239990234e-01 1.027247831225395203e-01 2.119246572256088257e-01 -1.157105788588523865e-01 1.886466704308986664e-02 -1.870781481266021729e-01 -2.530088834464550018e-02 1.824574768543243408e-01 -1.272662281990051270e-01 -1.773158311843872070e-01 -1.042815595865249634e-01 9.137780219316482544e-02 2.941622026264667511e-02
2.582138478755950928e-01 -1.712525337934494019e-01 3.101154267787933350e-01 -6.585264205932617188e-02 7.565037906169891357e-02 1.267944276332855225e-01 -3.445686697959899902e-01 1.740183681249618530e-01 -2.414921820163726807e-01 1.688332408666610718e-01 1.204453259706497192e-01 -1.641968041658401489e-01 4.025864973664283752e-02 -2.911528348922729492e-01 1.068558264523744583e-02 -2.200046628713607788e-01 -2.058354765176773071e-01 4.438212513923645020e-02 -1.322304159402847290e-01 -6.402573734521865845e-02 3.230257034301757812e-01 2.397712320089340210e-01 1.118631362915039062e-01 2.976893633604049683e-02 -1.040902435779571533e-01 1.811300814151763916e-01 2.549862861633300781e-02 -2.711457610130310059e-01 2.997986413538455963e-02 -3.432061523199081421e-02 4.607704654335975647e-02 7.944837212562561035e-02
7.899761945009231567e-02 -1.957892999053001404e-02 -1.043701544404029846e-01 2.563485875725746155e-02 -9.348510205745697021e-02 6.573879625648260117e-03 7.204483449459075928e-02 -2.263959199190139771e-01 -3.773702085018157959e-01 8.720225887373089790e-04 4.868147522211074829e-02 -9.173882007598876953e-02 7.672953605651855469e-02 3.676140308380126953e-02 2.043250575661659241e-02 1.876585334539413452e-01 -3.189243674278259277e-01 -2.845249772071838379e-01 -2.769814431667327881e-01 1.706789284944534302e-01 7.854647189378738403e-02 4.699027538299560547e-02 -2.051221728324890137e-01 2.572184205055236816e-01 -7.536774873733520508e-02 1.818806529045104980e-01 1.108636800199747086e-02 -3.167719841003417969e-01 -2.447421550750732422e-01 -1.820433735847473145e-01 1.161104887723922729e-01 2.639147341251373291e-01
7.314755767583847046e-02 2.765682935714721680e-01 2.671190351247787476e-02 -2.820968627929687500e-02 1.577428430318832397e-01 1.638630032539367676e-01 -9.905344247817993164e-02 -2.018839418888092041e-01 1.376579105854034424e-01 1.020272374153137207e-01 -2.585506439208984375e-01 -1.782683134078979492e-01 6.034549698233604431e-02 -1.727842539548873901e-01 3.494729697704315186e-01 1.061584725975990295e-01 -2.661500573158264160e-01 -5.042981356382369995e-04 -3.174061477184295654e-01 -5.642006173729896545e-02 8.971760421991348267e-02 -1.761296391487121582e-02 8.740659058094024658e-02 3.552322983741760254e-01 -5.320611596107482910e-02 1.268712431192398071e-01 -9.462362527847290039e-02 -7.241710275411605835e-02 1.603616923093795776e-01 2.235015779733657837e-01 -2.762655317783355713e-01 1.318761706352233887e-01
-2.750617861747741699e-01 1.726408675312995911e-02 -2.023559659719467163e-01 -1.374453008174896240e-01 -6.770043075084686279e-02 -4.163736104965209961e-02 -2.199875265359878540e-01 -2.310691401362419128e-02 -3.449964225292205811e-01 -7.544957101345062256e-02 1.222956925630569458e-01 -3.488292098045349121e-01 2.465988695621490479e-01 1.208864450454711914e-01 2.971423268318176270e-01 -6.780675798654556274e-02 -6.499379128217697144e-02 1.100055947899818420e-01 -3.785528838634490967e-01 -3.785451501607894897e-02 2.263586968183517456e-01 2.604238092899322510e-01 -1.130292471498250961e-02 6.194356828927993774e-02 -4.899062961339950562e-02 2.541733160614967346e-02 -6.117906793951988220e-02 -2.318902909755706787e-01 -5.331484973430633545e-02 7.920518517494201660e-02 -5.807385966181755066e-02 1.488435417413711548e-01
2.792161107063293457e-01 -3.163321316242218018e-02 6.549895554780960083e-02 1.697514355182647705e-01 7.540456950664520264e-02 -3.597927466034889221e-02 -3.446072041988372803e-01 -4.636206328868865967e-01 -8.364676684141159058e-02 -7.918614894151687622e-02 3.991934284567832947e-02 -5.705618858337402344e-02 3.405396640300750732e-01 -6.647965405136346817e-03 4.203497990965843201e-02 -1.389403939247131348e-01 -2.884671688079833984e-01 -1.669751256704330444e-01 2.972876839339733124e-02 2.980207838118076324e-02 -7.174959778785705566e-02 -6.389380246400833130e-02 8.449369110167026520e-03 1.971921026706695557e-01 -2.061963677406311035e-01 1.581164449453353882e-01 1.397861838340759277e-01 -4.462621361017227173e-02 -2.596888244152069092e-01 -1.928464621305465698e-01 1.032996773719787598e-01 -1.632596254348754883e-01
3.163864463567733765e-02 1.463305950164794922e-01 -1.765717267990112305e-01 -1.020288243889808655e-01 6.176115479320287704e-03 1.411282122135162354e-01 -4.112684130668640137e-01 -1.652757823467254639e-01 -7.379133254289627075e-02 1.080184355378150940e-01 9.387901425361633301e-02 -1.881446093320846558e-01 -2.235410362482070923e-01 -1.786861419677734375e-01 1.883862316608428955e-01 -9.491726756095886230e-02 7.278702408075332642e-02 -1.502580195665359497e-01 -3.432582318782806396e-01 9.178670495748519897e-02 2.892547547817230225e-01 3.335057757794857025e-03 1.286888569593429565e-01 1.692318618297576904e-01 -2.372851818799972534e-01 -1.313535869121551514e-01 6.231835484504699707e-02 -3.438477516174316406e-01 9.396098554134368896e-02 -1.134428679943084717e-01 -9.350711107254028320e-02 1.508058458566665649e-01
5.379259213805198669e-02 -1.612427644431591034e-02 -1.382322460412979126e-01 2.072977572679519653e-01 -2.008301913738250732e-01 2.853409349918365479e-01 -3.280209600925445557e-01 -1.060917600989341736e-02 7.616921514272689819e-02 -2.206202000379562378e-01 4.259603470563888550e-02 -2.190964818000793457e-01 1.682050824165344238e-01 -1.750829219818115234e-01 -1.689738780260086060e-01 -6.337367743253707886e-02 -2.807397544384002686e-01 -9.791755676269531250e-02 -7.697082310914993286e-02 -8.950924128293991089e-02 9.407857432961463928e-04 3.449119329452514648e-01 -2.289400622248649597e-02 2.770742774009704590e-01 -2.685077488422393799e-01 2.081215381622314453e-01 2.327505648136138916e-01 -4.926769807934761047e-02 -2.474081702530384064e-02 -2.911058627068996429e-02 1.903258115053176880e-01 -3.467293083667755127e-02
2.577329874038696289e-01 -1.916023902595043182e-02 8.732735365629196167e-02 -7.946529425680637360e-03 -4.453999456018209457e-03 1.931829452514648438e-01 -1.845639548264443874e-03 -8.278115838766098022e-02 -2.409956008195877075e-01 1.886176019906997681e-01 9.493260085582733154e-02 -5.898639559745788574e-02 2.021447382867336273e-02 -2.456498742103576660e-01 3.085691928863525391e-01 -2.643317580223083496e-01 -1.776710301637649536e-01 7.862683385610580444e-02 1.961915642023086548e-01 8.947962522506713867e-02 2.549815177917480469e-01 -9.220374375581741333e-02 -2.405284196138381958e-01 1.911204606294631958e-01 -1.787926405668258667e-01 2.869678437709808350e-01 -9.798578172922134399e-02 -3.215296566486358643e-01 7.544469833374023438e-02 -1.632408648729324341e-01 -1.936660706996917725e-01 6.711276248097419739e-03
-2.083523198962211609e-02 1.467143893241882324e-01 -1.531308293342590332e-01 1.062098890542984009e-01 -4.452415406703948975e-01 -3.014868358150124550e-03 -2.741846442222595215e-01 -7.579028606414794922e-02 -2.306740432977676392e-01 2.950101494789123535e-01 1.634680777788162231e-01 -1.521636843681335449e-01 -1.507691442966461182e-01 3.108126483857631683e-02 1.789431124925613403e-01 7.554338127374649048e-02 -3.440515995025634766e-01 -4.322959482669830322e-02 -3.694698587059974670e-02 -1.090697422623634338e-01 2.569171786308288574e-01 2.231479138135910034e-01 -1.223059147596359253e-01 8.748178952373564243e-04 1.112639904022216797e-02 1.110367625951766968e-01 9.188004583120346069e-02 -1.555569022893905640e-01 1.193173825740814209e-01 -5.715065822005271912e-02 -6.172159314155578613e-02 2.862362265586853027e-01
4.284891486167907715e-01 -6.150488927960395813e-02 4.210869595408439636e-02 1.992787569761276245e-01 3.603037819266319275e-02 -3.716919198632240295e-02 -2.264745682477951050e-01 -2.832984924316406250e-01 7.014439254999160767e-02 1.301692575216293335e-01 -7.925955951213836670e-02 -1.992821395397186279e-01 3.632387518882751465e-01 -6.966534256935119629e-02 3.638661280274391174e-02 1.730402559041976929e-02 2.233758382499217987e-02 -2.117011547088623047e-01 -1.095244511961936951e-01 1.839948892593383789e-01 2.824175059795379639e-01 1.831367313861846924e-01 2.882813662290573120e-02 9.853975474834442139e-02 -7.062180340290069580e-02 1.286791563034057617e-01 1.113728284835815430e-01 -6.298431754112243652e-02 -2.021656483411788940e-01 -3.498743772506713867e-01 7.177074998617172241e-02 9.625533968210220337e-02
5.566858500242233276e-02 -7.392555475234985352e-02 1.390828043222427368e-01 -1.183502152562141418e-01 -2.730224430561065674e-01 6.016053259372711182e-02 -3.034628331661224365e-01 -1.846629828214645386e-01 -2.111351042985916138e-01 2.299128770828247070e-01 2.480662614107131958e-02 1.205046996474266052e-01 9.062588214874267578e-02 9.149476140737533569e-02 1.639908403158187866e-01 8.997299522161483765e-02 -1.347291618585586548e-01 2.212679833173751831e-01 -1.902285218238830566e-01 1.401094906032085419e-02 3.178431689739227295e-01 4.090912044048309326e-01 5.688157305121421814e-02 1.171467155218124390e-01 -1.723179519176483154e-01 2.077897451817989349e-02 -2.176260054111480713e-01 -5.983787402510643005e-02 3.837024047970771790e-02 3.075427711009979248e-01 -1.475589871406555176e-01 -4.311075806617736816e-02
-4.108138382434844971e-02 1.711440086364746094e-02 3.726326227188110352e-01 -1.956027187407016754e-02 -5.166588816791772842e-03 2.082508206367492676e-01 -2.699566185474395752e-01 -1.365782916545867920e-01 -1.200124621391296387e-01 -3.383531048893928528e-02 8.769567310810089111e-02 -9.384375065565109253e-02 2.190373390913009644e-01 -2.292726188898086548e-01 1.021095439791679382e-01 -1.608738303184509277e-01 -2.151345908641815186e-01 -2.674939334392547607e-01 -2.029510885477066040e-01 -2.754699289798736572e-01 -6.195689365267753601e-02 1.436443179845809937e-01 1.332615613937377930e-01 1.783642917871475220e-01 -1.372029930353164673e-01 1.514923106878995895e-02 -1.637612730264663696e-01 -3.902626410126686096e-02 2.670518457889556885e-01 -1.013439148664474487e-01 -3.036051988601684570e-01 -1.576366871595382690e-01
-1.720237135887145996e-01 1.173754483461380005e-01 2.291306406259536743e-01 1.868591178208589554e-03 -2.541019022464752197e-01 4.874884337186813354e-02 -2.618086636066436768e-01 -6.006050482392311096e-02 -6.332803517580032349e-02 -1.924811601638793945e-01 -7.266925647854804993e-03 -7.070561498403549194e-02 8.126748353242874146e-02 -6.607282906770706177e-02 2.819004356861114502e-01 -7.111537456512451172e-02 -1.972595304250717163e-01 3.030631132423877716e-02 -2.735006064176559448e-02 1.917684972286224365e-01 4.118228554725646973e-01 1.541433483362197876e-01 -2.072033584117889404e-01 -4.940183833241462708e-02 -2.948418259620666504e-01 -4.240113496780395508e-02 -5.300048738718032837e-02 -3.553917407989501953e-01 -8.995284885168075562e-02 1.927214115858078003e-01 -2.049151211977005005e-01 4.768913984298706055e-02
3.035473525524139404e-01 -3.084689751267433167e-02 1.400830447673797607e-01 1.615865081548690796e-01 -1.010795012116432190e-01 -1.077487468719482422e-01 -3.332978487014770508e-01 -3.697647154331207275e-01 -5.386571958661079407e-02 -1.137605011463165283e-01 -8.913008123636245728e-02 -5.652026459574699402e-02 4.038843512535095215e-01 -1.019923612475395203e-01 -4.727180674672126770e-02 -2.096214145421981812e-01 -3.043205142021179199e-01 -1.964308619499206543e-01 -1.752349585294723511e-01 7.246005535125732422e-02 3.456597030162811279e-02 -5.637531355023384094e-02 1.203359588980674744e-01 1.208131760358810425e-01 -7.137024402618408203e-02 5.700468271970748901e-02 8.902221918106079102e-02 -1.409729272127151489e-01 -2.397787272930145264e-01 -2.172946482896804810e-01 5.583858117461204529e-02 1.666592992842197418e-02
2.282917648553848267e-01 -1.461686044931411743e-01 2.252751886844635010e-01 3.394768536090850830e-01 1.826618760824203491e-01 1.461136192083358765e-01 -1.210999265313148499e-01 -3.870057463645935059e-01 -2.382545769214630127e-01 -9.024854749441146851e-02 -2.548191547393798828e-01 -1.454350948333740234e-01 5.775171890854835510e-02 2.390973456203937531e-02 1.234852429479360580e-02 1.984919980168342590e-02 -2.030776143074035645e-01 -1.023468747735023499e-01 -2.295335829257965088e-01 1.206415668129920959e-01 -1.270232498645782471e-01 2.857187092304229736e-01 -3.203111290931701660e-01 1.356682777404785156e-01 5.299890786409378052e-02 1.254593301564455032e-02 -2.620914950966835022e-02 -3.489641100168228149e-02 -1.591488160192966461e-02 -1.378853321075439453e-01 1.158694550395011902e-01 -1.031035333871841431e-01
-1.206910461187362671e-01 1.534729897975921631e-01 -6.049839779734611511e-02 6.091636419296264648e-02 -2.788197100162506104e-01 2.497743219137191772e-01 -1.666435785591602325e-02 -2.551770210266113281e-01 -1.937423199415206909e-01 2.364028245210647583e-01 8.216529339551925659e-02 -2.452407404780387878e-02 9.523504972457885742e-02 4.950762167572975159e-02 -5.482346937060356140e-02 -1.091840192675590515e-01 -3.244616985321044922e-01 -1.551436912268400192e-02 -1.827544569969177246e-01 -2.875376641750335693e-01 4.707647562026977539e-01 1.748825609683990479e-01 4.330212622880935669e-02 3.296039998531341553e-02 -2.387926355004310608e-02 2.224757522344589233e-01 6.616365164518356323e-02 1.156956031918525696e-01 1.311945319175720215e-01 -3.231830149888992310e-02 -2.082616388797760010e-01 1.246977299451828003e-01
1.699888110160827637e-01 -9.722589701414108276e-02 -1.319015119224786758e-02 -1.542424857616424561e-01 -1.146895065903663635e-01 -1.395003199577331543e-01 -1.412553787231445312e-01 -4.532366693019866943e-01 -1.296524405479431152e-01 -1.405934244394302368e-01 -1.518348008394241333e-01 1.296487171202898026e-02 1.202543228864669800e-01 2.072420716285705566e-01 2.673006355762481689e-01 3.566653281450271606e-02 -2.270825356245040894e-01 -1.239617466926574707e-01 -1.139936447143554688e-01 2.771807648241519928e-02 2.942747250199317932e-02 -5.215569213032722473e-02 -6.999406963586807251e-02 3.352094888687133789e-01 3.694125553010962903e-05 1.143034994602203369e-01 8.462482132017612457e-03 -2.348461747169494629e-01 -3.156062066555023193e-01 -2.208511084318161011e-01 -1.011031046509742737e-01 2.476383000612258911e-01
-4.235214740037918091e-02 -5.150781571865081787e-02 1.119551062583923340e-01 -1.048498973250389099e-01 1.446141898632049561e-01 1.396232992410659790e-01 -3.549313247203826904e-01 -1.381299942731857300e-01 -4.166792631149291992e-01 3.322179988026618958e-02 1.037910804152488708e-01 -7.370940595865249634e-02 3.475783765316009521e-01 1.122275590896606445e-01 8.604024350643157959e-02 8.925380557775497437e-02 -2.693710625171661377e-01 -2.211743742227554321e-01 -1.992097795009613037e-01 -4.639743641018867493e-02 -1.887785457074642181e-02 -6.131077185273170471e-02 1.676782071590423584e-01 1.302629709243774414e-01 -2.494711987674236298e-02 2.263779789209365845e-01 -1.216867789626121521e-01 -9.808085858821868896e-02 3.111310899257659912e-01 1.070712953805923462e-01 2.045093476772308350e-01 -8.917430043220520020e-02
1.528065931051969528e-02 3.189346492290496826e-01 8.665969967842102051e-02 2.257989048957824707e-01 6.123954057693481445e-02 9.712129086256027222e-02 -8.220353722572326660e-02 -4.109874963760375977e-01 -2.499766089022159576e-02 -1.092310026288032532e-01 -5.281521379947662354e-02 -5.028609558939933777e-02 3.674473613500595093e-02 1.690239310264587402e-01 1.644447296857833862e-01 -1.101633906364440918e-01 -3.623091876506805420e-01 9.158311039209365845e-02 -3.059212267398834229e-01 -5.795475444756448269e-04 2.655968070030212402e-01 -2.087561190128326416e-01 -1.587202847003936768e-01 3.223879635334014893e-01 1.760036684572696686e-02 4.245461151003837585e-02 5.107925087213516235e-02 1.615300178527832031e-01 -4.503340274095535278e-02 -2.140015065670013428e-01 -9.136374294757843018e-02 -1.593706570565700531e-02
9.481044858694076538e-02 5.588294193148612976e-02 3.675223514437675476e-02 1.972505003213882446e-01 -8.075368404388427734e-02 5.627657473087310791e-02 -2.694483399391174316e-01 -3.610059618949890137e-01 -6.567026674747467041e-02 1.587250381708145142e-01 4.953758046030998230e-02 -1.662420034408569336e-01 -1.874849200248718262e-01 1.539949327707290649e-01 8.680464327335357666e-02 9.296910464763641357e-02 -1.451049596071243286e-01 -2.016477733850479126e-01 -1.948588937520980835e-01 2.365246713161468506e-01 8.624249696731567383e-02 4.260133951902389526e-03 1.012145355343818665e-01 -1.668450385332107544e-01 -4.609486758708953857e-01 6.785522401332855225e-02 2.823293954133987427e-02 -2.341042309999465942e-01 1.554926633834838867e-01 -9.464494138956069946e-02 -2.618440985679626465e-01 1.575662046670913696e-01
2.384022772312164307e-01 1.512010544538497925e-01 2.548118121922016144e-02 -1.349365115165710449e-01 -8.260131627321243286e-02 1.022166833281517029e-01 1.409270148724317551e-02 -4.377456605434417725e-01 -1.692417114973068237e-01 -1.187362894415855408e-01 -6.094071269035339355e-02 -2.394902408123016357e-01 -5.724401026964187622e-02 6.987333297729492188e-02 1.580820530652999878e-01 -2.830812707543373108e-02 -2.266344726085662842e-01 -3.976327553391456604e-02 -1.881542801856994629e-01 -5.307402089238166809e-02 1.280602514743804932e-01 -2.678107284009456635e-02 -2.319990247488021851e-01 4.171249270439147949e-01 -2.704015374183654785e-02 5.448679253458976746e-02 5.373093299567699432e-03 -9.423960745334625244e-02 -1.024009883403778076e-01 1.289414148777723312e-02 -4.811561107635498047e-02 4.392261803150177002e-01
1.560306400060653687e-01 -1.682303398847579956e-01 -3.513933159410953522e-03 -9.251752495765686035e-02 -1.719374675303697586e-03 -1.693228841759264469e-03 -3.457379341125488281e-01 -3.194226026535034180e-01 -1.451991051435470581e-01 3.464333713054656982e-01 2.201871201395988464e-02 3.660548850893974304e-02 2.537275552749633789e-01 5.562704801559448242e-02 2.376785725355148315e-01 -3.508059307932853699e-02 -1.399987488985061646e-01 -1.060440242290496826e-01 -6.430343538522720337e-02 -5.040684714913368225e-02 6.701669096946716309e-02 4.894588887691497803e-02 -3.900412619113922119e-01 2.625989615917205811e-01 -8.523063152097165585e-04 -1.407703608274459839e-01 8.146172016859054565e-02 4.934282228350639343e-02 -6.938193738460540771e-02 9.205456823110580444e-03 -2.634968459606170654e-01 -2.835089564323425293e-01
-4.487128183245658875e-02 1.345417052507400513e-01 -1.014596372842788696e-01 -1.257471293210983276e-01 2.421570383012294769e-02 -1.763086318969726562e-01 -1.606774032115936279e-01 -1.931102126836776733e-01 -1.144981905817985535e-01 -2.236140519380569458e-01 1.241969913244247437e-01 -2.344080246984958649e-02 3.183435499668121338e-01 4.930287972092628479e-02 1.564020216464996338e-01 1.242534071207046509e-01 -2.948589436709880829e-02 -9.612037986516952515e-02 -3.838105201721191406e-01 -9.035881608724594116e-02 3.722355663776397705e-01 3.331095874309539795e-01 -6.335249543190002441e-02 1.700318902730941772e-01 -7.392776757478713989e-02 2.586184740066528320e-01 -8.043944090604782104e-02 -1.893685907125473022e-01 1.335395872592926025e-01 4.525380674749612808e-03 2.294106781482696533e-01 -5.518886074423789978e-02
2.519445121288299561e-01 1.534185558557510376e-01 1.996198594570159912e-01 -1.778265237808227539e-01 -2.267385274171829224e-02 9.868839383125305176e-02 -2.808259129524230957e-01 -2.722579240798950195e-01 -3.262285888195037842e-01 -1.390042342245578766e-02 2.492497265338897705e-01 6.301347631961107254e-03 2.816912829875946045e-01 -2.385329157114028931e-01 2.709878385066986084e-01 -3.361400216817855835e-03 3.738406673073768616e-02 -9.065733174793422222e-04 -6.105923280119895935e-02 1.011273860931396484e-01 7.307003438472747803e-02 1.043988093733787537e-01 -6.837214529514312744e-02 3.484949097037315369e-02 -8.629827946424484253e-02 1.544770598411560059e-01 -1.165877506136894226e-01 -1.310611218214035034e-01 2.720447778701782227e-01 3.383156657218933105e-01 -8.765644580125808716e-02 -6.393319368362426758e-02
8.751387149095535278e-02 3.580201417207717896e-02 5.318561568856239319e-02 1.266819834709167480e-01 -2.653020620346069336e-01 1.929627209901809692e-01 -3.250981867313385010e-01 -4.792986065149307251e-02 -1.708798408508300781e-01 1.609362512826919556e-01 6.361570209264755249e-02 -9.100679308176040649e-04 1.574623882770538330e-01 -1.573174744844436646e-01 2.735048830509185791e-01 -2.066048085689544678e-01 -1.594656854867935181e-01 -3.951677121222019196e-03 -2.222613394260406494e-01 -6.396355479955673218e-02 2.608143091201782227e-01 1.696809381246566772e-01 -2.949955463409423828e-01 3.055502101778984070e-02 -8.773852884769439697e-02 -7.567714899778366089e-02 -1.731638312339782715e-01 5.817921832203865051e-02 -4.902780055999755859e-02 4.381764233112335205e-01 1.545259207487106323e-01 4.013016447424888611e-02
-2.081394344568252563e-01 -8.580750972032546997e-02 -4.120314121246337891e-02 -2.210355252027511597e-01 5.244205705821514130e-03 2.728258669376373291e-01 -3.353939652442932129e-01 -1.807263046503067017e-01 -2.756400406360626221e-01 1.756195910274982452e-02 2.468443065881729126e-01 -3.518938720226287842e-01 -1.857001706957817078e-02 -3.092326223850250244e-02 -7.408558577299118042e-02 -1.078914031386375427e-01 -2.537986934185028076e-01 -2.704769670963287354e-01 -3.300932422280311584e-02 2.702872082591056824e-02 3.669180870056152344e-01 9.912053495645523071e-02 9.412287175655364990e-02 -1.151665970683097839e-01 -5.671858415007591248e-02 2.872993238270282745e-02 -2.067395001649856567e-01 -1.164389401674270630e-01 -2.832660824060440063e-02 -9.452231228351593018e-02 1.536336839199066162e-01 4.541297443211078644e-03
2.752626240253448486e-01 9.143787622451782227e-02 2.633249014616012573e-02 4.358956962823867798e-02 7.046578824520111084e-02 1.566163748502731323e-01 -3.608598709106445312e-01 -2.675514817237854004e-01 -2.366552352905273438e-01 -1.577403098344802856e-01 -7.821278274059295654e-02 3.287856001406908035e-03 2.184980958700180054e-01 -1.889155805110931396e-01 3.808769285678863525e-01 -2.333275042474269867e-02 -7.921193540096282959e-02 1.549416780471801758e-01 -1.421045958995819092e-01 3.273957371711730957e-01 -6.901177018880844116e-02 2.748079597949981689e-01 -4.655794799327850342e-02 1.783054918050765991e-01 4.716297611594200134e-02 1.324594914913177490e-01 4.405227955430746078e-03 4.529386013746261597e-02 -5.449740216135978699e-02 1.805492937564849854e-01 -4.534832760691642761e-02 1.858748495578765869e-01
3.996649384498596191e-01 1.502836644649505615e-01 -9.911463409662246704e-02 2.778821252286434174e-02 2.413053531199693680e-03 6.792064756155014038e-02 -1.531502902507781982e-01 -1.686773300170898438e-01 -4.960386753082275391e-01 1.703388094902038574e-01 -1.133156716823577881e-01 -6.481175124645233154e-02 2.520159184932708740e-01 -2.026835680007934570e-01 4.386612772941589355e-02 9.897251427173614502e-02 5.108780413866043091e-02 -1.281787157058715820e-01 -3.006378710269927979e-01 2.189336344599723816e-03 -5.088340863585472107e-02 4.539966210722923279e-02 -6.540071964263916016e-02 -1.169576961547136307e-02 3.179157897830009460e-02 3.551034331321716309e-01 2.766487933695316315e-02 -2.587815821170806885e-01 8.894719183444976807e-02 -8.523829281330108643e-02 -1.131410673260688782e-01 2.872648835182189941e-02
2.310221791267395020e-01 1.056448668241500854e-01 1.620768755674362183e-02 2.123155444860458374e-01 1.702782213687896729e-01 4.432270675897598267e-02 -2.844959497451782227e-01 -2.975171804428100586e-01 7.915743440389633179e-02 -8.297266066074371338e-02 -1.621684283018112183e-01 -8.832538872957229614e-02 2.398446202278137207e-01 -8.114525675773620605e-02 1.805599033832550049e-01 -1.546753346920013428e-01 -4.403521716594696045e-01 -1.329289227724075317e-01 -2.283071875572204590e-01 2.909882068634033203e-01 2.043687552213668823e-01 -5.170651152729988098e-02 4.607423034030944109e-04 1.806603819131851196e-01 2.110398858785629272e-01 2.158302627503871918e-02 3.737159445881843567e-02 1.575993001461029053e-01 6.684799492359161377e-02 -1.381728500127792358e-01 -2.544836327433586121e-02 -3.040181472897529602e-02
-2.359677478671073914e-02 2.080994471907615662e-02 2.966711819171905518e-01 -1.781076043844223022e-01 -1.388032883405685425e-01 1.618230193853378296e-01 -1.108093485236167908e-01 1.912720873951911926e-02 -3.250983059406280518e-01 1.253769695758819580e-01 2.051365077495574951e-01 -2.717423737049102783e-01 2.504424154758453369e-01 -1.461153030395507812e-01 5.442570894956588745e-02 -8.121445775032043457e-02 -2.554773986339569092e-01 -1.104185208678245544e-01 5.083016678690910339e-02 -4.725728556513786316e-02 3.295474350452423096e-01 2.493085116147994995e-01 4.769623652100563049e-02 1.254176348447799683e-01 2.530254125595092773e-01 3.613129854202270508e-01 -7.898522168397903442e-02 -1.197440847754478455e-01 -4.865614231675863266e-03 -7.540912833064794540e-03 -5.445154011249542236e-02 -3.136460483074188232e-02
2.558096349239349365e-01 1.184795573353767395e-01 9.995931386947631836e-02 -1.097878813743591309e-01 6.155908852815628052e-02 3.652813658118247986e-02 -3.293474912643432617e-01 -2.246613800525665283e-01 -1.073282212018966675e-01 2.065857350826263428e-01 -9.520258754491806030e-02 -5.494728311896324158e-02 1.516656577587127686e-01 -2.755145132541656494e-01 -3.625468537211418152e-02 3.738319966942071915e-03 -5.746224522590637207e-02 1.040444597601890564e-01 -4.750298559665679932e-01 1.484899669885635376e-01 -1.463952064514160156e-01 2.060699313879013062e-01 -2.133483737707138062e-01 1.955102533102035522e-01 1.289068162441253662e-01 2.021568864583969116e-01 5.272531881928443909e-02 -4.568072780966758728e-02 -9.613582491874694824e-02 1.271979957818984985e-01 -2.610414922237396240e-01 5.010524019598960876e-02
4.540318623185157776e-02 -1.521326154470443726e-01 -7.769430428743362427e-02 2.579949498176574707e-01 -6.710799876600503922e-03 1.561163365840911865e-01 -4.019638299942016602e-01 -1.571238934993743896e-01 -2.696889452636241913e-02 -9.302433580160140991e-02 -2.685763835906982422e-01 -5.311169102787971497e-02 -1.916759610176086426e-01 1.527033895254135132e-01 3.912222012877464294e-02 7.289084792137145996e-02 -2.489624172449111938e-01 -1.826809197664260864e-01 -3.599151596426963806e-02 1.941311955451965332e-01 3.104544579982757568e-01 1.790974587202072144e-01 6.607118248939514160e-02 2.919345498085021973e-01 1.172994673252105713e-01 2.480666190385818481e-01 -8.889432251453399658e-02 -2.101237177848815918e-01 1.542441546916961670e-01 -1.265672296285629272e-01 -8.627259731292724609e-02 1.152813881635665894e-01
9.264183044433593750e-02 4.866193532943725586e-01 3.649871945381164551e-01 2.372943609952926636e-01 -6.749492883682250977e-02 -8.273550122976303101e-02 -1.998554728925228119e-02 -2.248297482728958130e-01 -1.639174818992614746e-01 2.350222170352935791e-01 1.034423932433128357e-01 -6.170538812875747681e-02 1.678146719932556152e-01 7.385674864053726196e-02 1.332065556198358536e-02 -3.993440046906471252e-02 -2.378347814083099365e-01 -2.503323853015899658e-01 -5.279727280139923096e-02 1.635954529047012329e-02 1.033191308379173279e-01 1.626776307821273804e-01 -1.497218608856201172e-01 6.567168980836868286e-02 -2.249351590871810913e-01 -1.245821118354797363e-01 -1.592851988971233368e-02 -1.290576457977294922e-01 1.844970732927322388e-01 -4.580505192279815674e-02 -1.716902256011962891e-01 -1.896027922630310059e-01
-1.866859197616577148e-01 1.166328601539134979e-02 1.263816058635711670e-01 -2.277712970972061157e-01 1.376875638961791992e-01 -1.940472796559333801e-02 -2.052813023328781128e-01 -3.101831972599029541e-01 -2.015886828303337097e-02 -1.403820663690567017e-01 1.240327134728431702e-01 -7.644464820623397827e-02 2.631806731224060059e-01 -1.369821429252624512e-01 3.117511272430419922e-01 -1.038648188114166260e-01 -1.231003403663635254e-01 -1.429043263196945190e-01 -1.123378500342369080e-01 -3.137371242046356201e-01 1.144593134522438049e-01 2.817000448703765869e-01 -1.432665735483169556e-01 2.038045078516006470e-01 -8.858515322208404541e-02 6.686365604400634766e-02 4.693354712799191475e-04 -3.954492807388305664e-01 -1.188146770000457764e-01 -4.166422784328460693e-02 1.161652654409408569e-01 5.418802797794342041e-02
-5.832476913928985596e-02 -8.130892366170883179e-02 3.484729230403900146e-01 3.907703608274459839e-02 1.815004944801330566e-01 2.370009385049343109e-02 4.248036071658134460e-02 -2.030259966850280762e-01 -1.927060484886169434e-01 -1.064304262399673462e-02 -1.858658492565155029e-01 -2.688916623592376709e-01 1.561473459005355835e-01 -1.111089289188385010e-01 2.087880223989486694e-01 -1.151488199830055237e-01 -1.118429079651832581e-01 -3.524374663829803467e-01 -2.332107126712799072e-01 5.100440606474876404e-02 -1.816609059460461140e-03 1.099081113934516907e-01 1.651426851749420166e-01 3.566302657127380371e-01 -1.609607040882110596e-01 2.619125247001647949e-01 2.600139193236827850e-02 -1.107422336935997009e-01 1.075632348656654358e-01 2.269745469093322754e-01 -1.305553317070007324e-01 7.066287845373153687e-02
1.648796647787094116e-01 -2.329759858548641205e-02 -1.794647611677646637e-02 3.395473659038543701e-01 1.921177655458450317e-02 1.640469580888748169e-01 -2.680326700210571289e-01 -2.347467839717864990e-01 -2.500763535499572754e-02 1.754394471645355225e-01 1.002608612179756165e-01 -2.257807701826095581e-01 -2.198347300291061401e-01 -2.398076355457305908e-01 7.645400613546371460e-02 2.089848369359970093e-02 -1.236538067460060120e-01 -1.909291148185729980e-01 -1.759802848100662231e-01 4.791026934981346130e-02 3.366735875606536865e-01 -1.215729024261236191e-02 -2.945308387279510498e-01 -9.498703479766845703e-02 -2.807247936725616455e-01 2.875902503728866577e-02 1.437198072671890259e-01 -2.655662596225738525e-01 1.777317840605974197e-03 -5.139007419347763062e-02 -1.540986746549606323e-01 7.998455315828323364e-02
1.293454039841890335e-02 6.494995951652526855e-02 4.026667773723602295e-01 -2.713150978088378906e-01 -5.207347497344017029e-02 7.770752906799316406e-02 -7.694582641124725342e-02 -8.795107714831829071e-03 -6.361333280801773071e-02 -1.024663373827934265e-01 -6.490936130285263062e-02 -2.541584372520446777e-01 4.675240814685821533e-01 -3.964504227042198181e-02 4.051408544182777405e-02 3.880289196968078613e-02 -6.805610656738281250e-02 -2.983563542366027832e-01 -1.201281473040580750e-01 -1.907608658075332642e-02 1.260451674461364746e-01 3.362856060266494751e-02 -1.801161020994186401e-01 3.346081674098968506e-01 -2.258756943047046661e-02 1.605852395296096802e-01 -2.469496577978134155e-01 -7.979235053062438965e-02 1.815592646598815918e-01 3.112385980784893036e-02 -1.381740719079971313e-01 -1.480589658021926880e-01
-1.331185549497604370e-01 1.844082400202751160e-02 1.213889420032501221e-01 -7.075667381286621094e-02 -3.287869691848754883e-01 2.403159439563751221e-01 -2.039808779954910278e-01 -1.261101514101028442e-01 -2.891057431697845459e-01 1.820339821279048920e-02 2.214529085904359818e-03 -1.840639561414718628e-01 1.680683046579360962e-01 -2.813084423542022705e-01 8.734016120433807373e-02 -9.817866981029510498e-02 -2.240125834941864014e-01 -2.143964618444442749e-01 1.948431134223937988e-01 1.541453152894973755e-01 1.130241900682449341e-01 -1.926032751798629761e-01 -9.972786158323287964e-02 1.671384572982788086e-01 -2.011076658964157104e-01 3.657934367656707764e-01 -1.140647605061531067e-01 -1.817313134670257568e-01 8.436332643032073975e-02 8.375439792871475220e-02 -6.047030538320541382e-02 -1.126412600278854370e-01
-7.793940603733062744e-02 1.639123708009719849e-01 2.403430081903934479e-02 -9.746239334344863892e-02 3.116835653781890869e-01 5.113667249679565430e-02 -1.563096791505813599e-01 -1.767590641975402832e-01 -2.769087851047515869e-01 -9.078323096036911011e-02 1.659061163663864136e-01 -2.653004229068756104e-01 1.330880224704742432e-01 -2.488772869110107422e-01 4.633205384016036987e-02 6.913792341947555542e-02 -6.214120611548423767e-02 -9.842336177825927734e-02 2.688006684184074402e-02 -5.354936700314283371e-03 3.241566717624664307e-01 4.149941727519035339e-02 -2.258312888443470001e-02 8.579336106777191162e-02 -3.585703372955322266e-01 3.188875615596771240e-01 1.828877837397158146e-03 -2.594258785247802734e-01 -6.689716130495071411e-02 2.094617784023284912e-01 -1.301790922880172729e-01 -2.007540762424468994e-01
3.386716544628143311e-01 9.229227900505065918e-02 -1.147554367780685425e-01 1.910252124071121216e-01 2.346977032721042633e-02 -6.901041418313980103e-02 -2.418695092201232910e-01 -3.973293602466583252e-01 -4.923372343182563782e-02 1.723227649927139282e-02 -6.761489808559417725e-02 1.463417522609233856e-02 3.361399471759796143e-01 8.830963820219039917e-02 1.375761721283197403e-02 -1.335916519165039062e-01 -4.080477356910705566e-01 -1.874063014984130859e-01 -1.963045150041580200e-01 2.145501375198364258e-01 1.039260923862457275e-01 -1.024313494563102722e-01 1.960605848580598831e-03 1.993100196123123169e-01 -9.998652338981628418e-02 2.848183922469615936e-02 -7.496228814125061035e-02 1.416480392217636108e-01 -1.967266052961349487e-01 -1.331782042980194092e-01 2.223537303507328033e-02 1.359095275402069092e-01
1.133223548531532288e-01 9.252060204744338989e-02 2.190918624401092529e-01 2.365572452545166016e-01 -1.392389237880706787e-01 1.174540147185325623e-01 -6.677431613206863403e-02 -2.949539124965667725e-01 5.841024685651063919e-04 9.321619756519794464e-03 3.434261679649353027e-02 1.010991334915161133e-01 2.724194228649139404e-01 -4.921624064445495605e-02 1.829358786344528198e-01 1.047020852565765381e-01 -4.746387004852294922e-01 -2.225282937288284302e-01 -1.943366415798664093e-02 1.162559539079666138e-01 2.607326023280620575e-02 1.328479200601577759e-01 3.161024749279022217e-01 2.461581230163574219e-01 -4.011891409754753113e-02 -1.003118380904197693e-01 7.478482276201248169e-02 -2.451501414179801941e-02 -2.171464562416076660e-01 5.348919332027435303e-02 -2.246272265911102295e-01 1.776904165744781494e-01
4.762778058648109436e-02 8.747836202383041382e-02 -1.022288128733634949e-01 -1.151012554764747620e-01 -6.533806025981903076e-02 -7.581502944231033325e-02 -1.394933611154556274e-01 -3.310403823852539062e-01 -3.856490552425384521e-01 1.376376114785671234e-02 1.512210518121719360e-01 -6.808679550886154175e-02 1.915761530399322510e-01 -1.240857318043708801e-01 2.680271267890930176e-01 -9.938092529773712158e-02 -1.016912460327148438e-01 -2.560198903083801270e-01 -1.313730925321578979e-01 1.029526889324188232e-01 -2.224147319793701172e-01 2.245195955038070679e-02 -2.241786420345306396e-01 -5.331462621688842773e-02 -3.276126086711883545e-02 3.583573102951049805e-01 -1.365325301885604858e-01 -2.090631127357482910e-01 1.639508605003356934e-01 -1.055399030447006226e-01 -2.333486229181289673e-01 -1.611110121011734009e-01
2.082627266645431519e-01 2.553423941135406494e-01 1.970137655735015869e-01 9.394209831953048706e-02 -6.155415903776884079e-03 1.779637783765792847e-01 -7.538208365440368652e-02 -4.459338635206222534e-02 -1.107363402843475342e-01 3.197619616985321045e-01 -3.479243954643607140e-03 -2.571087777614593506e-01 1.051212027668952942e-01 1.870302110910415649e-01 -4.666928946971893311e-02 -2.244051098823547363e-01 -2.077340632677078247e-01 -3.732081651687622070e-01 -8.372690528631210327e-02 -9.288180619478225708e-02 -7.967917248606681824e-03 1.430716365575790405e-01 -9.584698081016540527e-02 2.692411839962005615e-01 -2.385661751031875610e-01 -2.701806426048278809e-01 -2.071355581283569336e-01 -7.764388620853424072e-02 2.553245238959789276e-02 -8.177614957094192505e-02 -1.967817842960357666e-01 4.563901573419570923e-03
1.900015771389007568e-01 5.656808987259864807e-02 -2.275373488664627075e-01 -6.524299085140228271e-02 -5.349703133106231689e-02 -9.561961889266967773e-02 -5.922964587807655334e-02 -1.652912199497222900e-01 -3.803987503051757812e-01 1.381688565015792847e-01 1.642394363880157471e-01 8.086673915386199951e-03 2.838602066040039062e-01 -2.611944973468780518e-01 -1.955866813659667969e-01 6.373267620801925659e-02 -2.133435606956481934e-01 -3.551163971424102783e-01 3.935647010803222656e-02 1.026957556605339050e-01 9.381899982690811157e-02 4.091904312372207642e-02 -9.190369397401809692e-02 3.967050611972808838e-01 1.059385016560554504e-01 2.354398518800735474e-01 -1.016345247626304626e-02 -3.990211058408021927e-03 1.416708528995513916e-01 -4.513926804065704346e-02 -1.276783198118209839e-01 -1.211862862110137939e-01
3.639959171414375305e-02 -1.424454301595687866e-01 -1.841332465410232544e-01 3.202094882726669312e-02 -2.813566029071807861e-01 8.268883079290390015e-02 -2.636854648590087891e-01 -3.892219066619873047e-02 9.660099633038043976e-03 1.353353168815374374e-02 -3.411979228258132935e-02 -1.611858904361724854e-01 2.833533883094787598e-01 4.607801511883735657e-02 2.145830392837524414e-01 9.705557487905025482e-03 -2.180253863334655762e-01 -2.510998249053955078e-01 -4.649018645286560059e-01 -4.348234459757804871e-02 -3.742633014917373657e-02 3.316137492656707764e-01 -5.801125988364219666e-02 -3.711690753698348999e-02 -3.010363876819610596e-02 2.504700124263763428e-01 5.895382538437843323e-02 -2.852700352668762207e-01 -8.793565630912780762e-02 2.982897311449050903e-02 -5.867867264896631241e-03 -1.690000891685485840e-01
-2.416078597307205200e-01 2.946681976318359375e-01 1.154359206557273865e-01 -1.463538259267807007e-01 1.458571255207061768e-01 1.811625063419342041e-01 -8.496697247028350830e-02 -1.647997796535491943e-01 9.928860701620578766e-03 -8.873225748538970947e-02 5.596457794308662415e-02 9.938095696270465851e-03 3.241363167762756348e-01 -1.033534407615661621e-01 3.701291382312774658e-01 -1.002051234245300293e-01 -2.063426524400711060e-01 -4.601438343524932861e-02 -1.323701292276382446e-01 -1.242023706436157227e-01 1.543805003166198730e-02 1.833897829055786133e-01 -2.517269924283027649e-02 3.255857229232788086e-01 -1.172647476196289062e-01 -4.166246205568313599e-02 -1.932008713483810425e-01 -3.946239948272705078e-01 -1.019706763327121735e-02 -9.407411515712738037e-02 1.126329824328422546e-01 9.622399508953094482e-02
-1.106078475713729858e-01 -7.046788930892944336e-02 -3.603027015924453735e-02 1.062979325652122498e-01 -1.337851397693157196e-02 5.223473533987998962e-02 -1.982809007167816162e-01 -1.937304437160491943e-01 1.907862126827239990e-01 1.042666733264923096e-01 -1.837166994810104370e-01 1.299738734960556030e-01 4.026651084423065186e-01 -2.033649981021881104e-01 4.439232498407363892e-02 5.898523377254605293e-04 -2.458337992429733276e-01 -3.947105407714843750e-01 -2.899756431579589844e-01 2.942213118076324463e-01 7.336669415235519409e-02 7.824222743511199951e-02 -5.913215503096580505e-02 2.782876789569854736e-02 -1.893583983182907104e-01 2.012045867741107941e-02 -5.915893241763114929e-02 -3.354683220386505127e-01 -1.486233621835708618e-01 5.894836038351058960e-02 -6.782312691211700439e-02 -4.407383501529693604e-02
3.653712570667266846e-01 -7.461178302764892578e-02 1.944741010665893555e-01 2.156749553978443146e-02 8.208391070365905762e-02 1.790996640920639038e-01 -1.268078833818435669e-01 -5.206150189042091370e-02 -2.754578590393066406e-01 2.688935399055480957e-01 3.507031500339508057e-02 -3.640615567564964294e-02 -3.956810012459754944e-02 -2.341745197772979736e-01 -1.932289102114737034e-03 8.890308439731597900e-02 -2.098733931779861450e-01 -1.557229310274124146e-01 -5.000741034746170044e-02 -1.548182517290115356e-01 1.944187432527542114e-01 2.036246657371520996e-01 1.188626736402511597e-01 3.733465969562530518e-01 -5.817235261201858521e-02 -2.860622107982635498e-01 1.345298588275909424e-01 -2.785378098487854004e-01 1.628876179456710815e-01 -6.378997117280960083e-02 -9.783123433589935303e-02 3.723523020744323730e-02
2.471836842596530914e-02 -1.916459947824478149e-02 2.589037716388702393e-01 -3.231680989265441895e-01 1.488230526447296143e-01 1.919666975736618042e-01 -8.674378693103790283e-02 -2.294515967369079590e-01 1.312706768512725830e-01 1.804803758859634399e-01 1.007511019706726074e-01 -1.525671184062957764e-01 1.943694651126861572e-01 -1.037848368287086487e-01 -1.767501793801784515e-02 -3.337881565093994141e-01 -1.621701419353485107e-01 -2.370538115501403809e-01 -1.701336205005645752e-01 2.403765022754669189e-01 2.893873751163482666e-01 2.010668367147445679e-01 -1.337060239166021347e-02 5.410112440586090088e-02 -2.048298418521881104e-01 2.960104942321777344e-01 4.331717267632484436e-03 -5.845750495791435242e-02 5.156917870044708252e-02 1.221273168921470642e-01 5.986661463975906372e-02 -1.191642433404922485e-01
2.831136621534824371e-02 8.921063691377639771e-02 -1.703144758939743042e-01 -8.188015222549438477e-02 -2.999651804566383362e-02 -4.971320927143096924e-02 7.926991581916809082e-02 -2.758737802505493164e-01 -1.333743631839752197e-01 -1.208181455731391907e-01 -1.352064162492752075e-01 9.602089226245880127e-02 2.843925058841705322e-01 1.648327261209487915e-01 9.212101250886917114e-02 -3.011234104633331299e-01 -3.551920056343078613e-01 1.658523231744766235e-01 -2.086941003799438477e-01 1.651895046234130859e-01 1.637654006481170654e-01 1.838394850492477417e-01 -2.171888053417205811e-01 4.243781268596649170e-01 -1.335336565971374512e-01 1.907395781017839909e-03 -1.866335719823837280e-01 -8.725173026323318481e-02 4.115796461701393127e-02 5.761626362800598145e-02 -1.762326993048191071e-02 1.570774316787719727e-01
-1.904380470514297485e-01 2.203435450792312622e-01 7.437653839588165283e-02 -2.025025337934494019e-02 -1.106520816683769226e-01 1.332947760820388794e-01 -3.099271953105926514e-01 -2.113010883331298828e-01 -3.872329890727996826e-01 1.357653737068176270e-01 -1.489916294813156128e-01 1.220450364053249359e-02 2.083846628665924072e-01 5.218236148357391357e-02 -2.838267944753170013e-02 -1.991311013698577881e-01 5.302067846059799194e-03 -1.150029674172401428e-01 -5.290919169783592224e-02 -7.131789624691009521e-02 5.572824180126190186e-02 2.806269824504852295e-01 -3.332561999559402466e-02 3.931413292884826660e-01 8.834489434957504272e-02 -1.007093023508787155e-02 1.273567080497741699e-01 -7.024389505386352539e-02 -2.908783257007598877e-01 -8.018582127988338470e-03 -9.276116266846656799e-03 -2.978298962116241455e-01
1.897384226322174072e-01 1.055159792304039001e-01 1.043773517012596130e-01 -1.860778331756591797e-01 1.317401826381683350e-01 -8.752316236495971680e-02 -2.640908360481262207e-01 -2.084344029426574707e-01 -2.308750450611114502e-01 9.541804343461990356e-02 -2.316914498805999756e-02 -3.236305341124534607e-02 1.235703527927398682e-01 -3.582262992858886719e-01 2.897144258022308350e-01 1.146674454212188721e-01 -1.912357509136199951e-01 -5.947891622781753540e-02 -1.019759252667427063e-01 -7.178901135921478271e-02 -8.641406148672103882e-02 2.914116531610488892e-02 -2.056884318590164185e-01 1.330131888389587402e-01 -1.707083135843276978e-01 2.713693678379058838e-01 -5.421059206128120422e-02 -2.961682975292205811e-01 1.875953972339630127e-01 1.772243827581405640e-01 -2.560094594955444336e-01 -1.221226081252098083e-01
2.485817074775695801e-01 -6.806804239749908447e-02 3.784219035878777504e-03 -1.557399425655603409e-02 3.178055956959724426e-02 2.285510003566741943e-01 -1.583992391824722290e-01 -3.450943157076835632e-02 -3.850354552268981934e-01 5.771172232925891876e-03 -1.452753096818923950e-01 -2.982219159603118896e-01 -2.130056172609329224e-02 2.644450962543487549e-01 2.535826563835144043e-01 -6.154732313007116318e-03 -3.396714329719543457e-01 -8.806612342596054077e-02 -1.422779113054275513e-01 1.827543526887893677e-01 -1.567397415637969971e-01 1.626844257116317749e-01 -2.294356077909469604e-01 2.317804470658302307e-02 -3.963169828057289124e-02 2.469305545091629028e-01 6.769955903291702271e-02 -9.496607631444931030e-02 1.972253918647766113e-01 -1.716728210449218750e-01 -1.604439765214920044e-01 -9.742454439401626587e-02
1.607316285371780396e-01 1.437447965145111084e-01 -1.645711660385131836e-01 2.671391665935516357e-01 8.500196784734725952e-02 1.609721966087818146e-02 -2.033284008502960205e-01 -3.464150428771972656e-01 -2.857923135161399841e-02 -6.545618176460266113e-03 -2.431399421766400337e-03 -3.197017684578895569e-02 -3.098745085299015045e-02 6.653251498937606812e-02 1.526185125112533569e-01 -3.270424902439117432e-01 -2.254717946052551270e-01 -6.354246288537979126e-02 -3.319163322448730469e-01 1.921633630990982056e-01 1.901766359806060791e-01 1.789267361164093018e-01 -3.971011936664581299e-01 2.202987968921661377e-01 4.535075277090072632e-02 1.218419447541236877e-01 -6.631560623645782471e-02 2.006580233573913574e-01 -1.520523568615317345e-03 -6.913992762565612793e-02 -7.716615498065948486e-02 5.290444474667310715e-03
1.915764808654785156e-01 -1.547988131642341614e-02 -2.175935171544551849e-02 -1.997508853673934937e-01 -4.585072025656700134e-02 1.762481033802032471e-01 -2.546667456626892090e-01 -2.227363735437393188e-02 -2.034147530794143677e-01 5.056831985712051392e-02 3.889096379280090332e-01 -1.832283288240432739e-01 1.079440191388130188e-01 7.199481874704360962e-02 2.180792689323425293e-01 -9.217715263366699219e-02 -3.055098652839660645e-01 -2.535381540656089783e-02 -1.569893211126327515e-01 2.249086648225784302e-01 -2.503518164157867432e-01 1.860370188951492310e-01 9.157773107290267944e-02 2.416572868824005127e-01 1.958631211891770363e-03 1.390839964151382446e-01 -2.408538460731506348e-01 -1.102934032678604126e-01 2.162342332303524017e-02 -7.363064214587211609e-03 -1.253703050315380096e-02 -3.147031664848327637e-01
6.704549491405487061e-02 -5.195733532309532166e-02 -1.923881471157073975e-01 3.312150239944458008e-01 -2.205632477998733521e-01 2.022836059331893921e-01 -2.862283885478973389e-01 -3.149445950984954834e-01 -2.729962468147277832e-01 -1.041284576058387756e-01 -8.791820704936981201e-02 -1.821637451648712158e-01 -1.495803594589233398e-01 1.493137925863265991e-01 7.933566719293594360e-02 6.969802826642990112e-02 -3.089256882667541504e-01 -6.925287097692489624e-02 2.469017542898654938e-02 4.776837676763534546e-02 7.341109216213226318e-02 1.104669496417045593e-01 3.461942449212074280e-02 2.566059529781341553e-01 1.077447012066841125e-01 5.309840291738510132e-02 -3.088517785072326660e-01 -2.099093943834304810e-01 1.713320314884185791e-01 8.261245489120483398e-02 1.193632706999778748e-01 -3.513985872268676758e-02
-2.614309079945087433e-02 -3.790243063122034073e-03 3.816148638725280762e-02 -3.648919984698295593e-02 2.702260911464691162e-01 5.466394126415252686e-02 -9.089963883161544800e-02 -4.030813574790954590e-01 1.041929051280021667e-02 4.958712682127952576e-02 1.390247642993927002e-01 -2.071570977568626404e-02 3.557823896408081055e-01 3.463000757619738579e-03 1.457024663686752319e-01 -1.704141497611999512e-02 -3.534341156482696533e-01 -5.958645045757293701e-02 -1.879323273897171021e-01 3.635704815387725830e-01 2.398152351379394531e-01 -1.834687590599060059e-01 -1.314650475978851318e-01 1.450257897377014160e-01 -1.547384168952703476e-02 1.583476513624191284e-01 1.830082237720489502e-01 9.560115635395050049e-02 -2.031213492155075073e-01 -1.077458932995796204e-01 -1.031994372606277466e-01 1.497029215097427368e-01
1.114688813686370850e-02 2.870138287544250488e-01 8.352380245923995972e-02 -1.489109545946121216e-01 -1.171006187796592712e-01 2.107853889465332031e-01 -4.332006871700286865e-01 3.927479311823844910e-02 -2.312916666269302368e-01 -3.743866458535194397e-02 -4.240817204117774963e-02 -1.744709722697734833e-02 1.307393461465835571e-01 -1.886852234601974487e-01 -2.821680391207337379e-03 -9.042490273714065552e-02 -2.808168232440948486e-01 2.361278235912322998e-02 2.113194316625595093e-01 -5.356987006962299347e-03 2.878620624542236328e-01 3.527226448059082031e-01 -3.424912318587303162e-02 3.354871273040771484e-01 9.219374507665634155e-02 1.380567103624343872e-01 5.049401894211769104e-02 -9.253121912479400635e-02 1.161797419190406799e-01 -7.400830835103988647e-02 5.166853591799736023e-02 -1.330474317073822021e-01
1.864112317562103271e-01 -1.239025220274925232e-01 -3.802533075213432312e-02 3.384636715054512024e-02 2.211811244487762451e-01 8.569407463073730469e-02 -1.236668378114700317e-01 1.050412803888320923e-01 -3.452286124229431152e-02 -4.968940094113349915e-02 7.192827761173248291e-02 5.916821211576461792e-02 3.749876916408538818e-01 -1.838144361972808838e-01 -9.116568602621555328e-03 -1.546154022216796875e-01 -2.462937384843826294e-01 -3.565917015075683594e-01 -4.041459262371063232e-01 5.557396635413169861e-02 1.865352988243103027e-01 7.124333828687667847e-02 -1.697996109724044800e-01 2.907281517982482910e-01 9.157521277666091919e-02 4.633257910609245300e-02 1.457615643739700317e-01 4.585728794336318970e-02 3.198349475860595703e-01 -7.510463148355484009e-02 -6.300242990255355835e-02 2.710935287177562714e-02
3.849718719720840454e-02 1.465175002813339233e-01 1.985629796981811523e-01 -3.047369718551635742e-01 -2.438062876462936401e-01 9.255848824977874756e-02 -1.713151484727859497e-01 1.405179128050804138e-02 -2.070244997739791870e-01 -1.393500529229640961e-02 -2.605724334716796875e-01 -6.986799091100692749e-02 4.359000027179718018e-01 -1.450635045766830444e-01 1.084534674882888794e-01 -1.713600009679794312e-01 -2.658393383026123047e-01 2.670439891517162323e-02 8.295840770006179810e-02 3.145653381943702698e-02 2.761006653308868408e-01 2.685666680335998535e-01 -3.395500034093856812e-02 2.681006491184234619e-01 -3.983708098530769348e-02 1.479116380214691162e-01 -1.473998427391052246e-01 -1.065014153718948364e-01 -4.610278457403182983e-02 -2.971925213932991028e-02 -5.219500511884689331e-02 -1.275901794433593750e-01
-5.787757225334644318e-03 5.925958231091499329e-02 1.435801535844802856e-01 -3.417320176959037781e-02 2.442121803760528564e-01 -1.411716043949127197e-01 -1.867052726447582245e-02 -3.421586751937866211e-01 -2.013806486502289772e-03 1.351234316825866699e-01 -1.118056923151016235e-01 -6.727201491594314575e-02 2.302162945270538330e-01 -1.007671281695365906e-01 4.187004864215850830e-01 -7.108604162931442261e-02 2.768061496317386627e-02 -3.196279704570770264e-02 -4.828523099422454834e-01 1.154450476169586182e-01 5.154227092862129211e-02 2.556463778018951416e-01 -1.808311790227890015e-01 1.544551998376846313e-01 8.217135071754455566e-02 1.852287501096725464e-01 -1.264896690845489502e-01 -1.411268860101699829e-01 4.774612560868263245e-02 2.005936112254858017e-03 -2.162478119134902954e-01 4.632708616554737091e-03
1.797553449869155884e-01 3.137152194976806641e-01 -1.326515227556228638e-01 1.809388995170593262e-01 -1.281542330980300903e-01 1.115367561578750610e-01 -3.837659060955047607e-01 -6.657855212688446045e-02 -8.216036111116409302e-02 1.552398800849914551e-01 5.060029774904251099e-02 -8.608257770538330078e-02 -2.388839051127433777e-02 -7.529129087924957275e-02 2.946218550205230713e-01 -8.403705805540084839e-02 -7.606622576713562012e-02 -9.432044625282287598e-02 -3.003661334514617920e-01 9.517399966716766357e-02 3.186288475990295410e-01 -9.685499966144561768e-02 2.549052834510803223e-01 -2.191290259361267090e-02 -1.576862335205078125e-01 -1.455019861459732056e-01 8.194923400878906250e-02 -3.772913515567779541e-01 -6.115330755710601807e-02 1.368741597980260849e-02 7.674811035394668579e-02 -4.688931256532669067e-02
7.653776556253433228e-02 3.163105249404907227e-02 1.433467585593461990e-02 4.555270820856094360e-02 -1.101594120264053345e-01 -8.026434481143951416e-02 4.118802770972251892e-02 -1.981210708618164062e-01 -4.202803373336791992e-01 -2.179861813783645630e-02 -1.758083105087280273e-01 -2.314005047082901001e-01 1.138722226023674011e-01 8.330325037240982056e-02 9.746011346578598022e-02 1.435827016830444336e-01 -2.618870139122009277e-01 -1.071946322917938232e-01 -2.422115653753280640e-01 1.467478275299072266e-01 4.801780357956886292e-02 -8.206633478403091431e-02 -1.815359741449356079e-01 2.894755899906158447e-01 -9.919578582048416138e-02 1.583978533744812012e-01 -1.981751620769500732e-02 -3.653897941112518311e-01 -2.650511562824249268e-01 -1.570703536272048950e-01 6.212460622191429138e-02 2.570316195487976074e-01
7.821324467658996582e-02 3.628756850957870483e-02 -1.440562754869461060e-01 -6.063624098896980286e-02 2.868188172578811646e-02 -2.871862947940826416e-01 -3.890637159347534180e-01 -6.266532093286514282e-02 -2.349096089601516724e-01 2.015134394168853760e-01 -3.210407122969627380e-02 -1.506488174200057983e-01 2.849669754505157471e-01 1.831372678279876709e-01 -7.402816414833068848e-02 2.758741751313209534e-02 -3.433863222599029541e-01 -8.902655541896820068e-02 -1.713467687368392944e-01 -1.246624141931533813e-01 6.470431387424468994e-02 1.178804934024810791e-01 -2.525167167186737061e-01 3.145900368690490723e-01 3.314255550503730774e-02 5.041570588946342468e-02 5.731883645057678223e-02 4.067797213792800903e-02 -1.984046585857868195e-02 1.766421347856521606e-01 -1.946843713521957397e-01 -2.437323629856109619e-01
7.877048105001449585e-02 1.300534605979919434e-02 3.597416579723358154e-01 -1.706866174936294556e-02 6.398172676563262939e-02 1.581293791532516479e-01 -2.162722796201705933e-01 6.248211115598678589e-02 -3.017703592777252197e-01 1.575586944818496704e-01 3.844453766942024231e-02 -3.330069184303283691e-01 8.976797014474868774e-02 -2.479749619960784912e-01 4.534791782498359680e-02 -1.258066892623901367e-01 -3.025247752666473389e-01 1.016206201165914536e-02 1.248683407902717590e-02 -9.277925826609134674e-03 4.538308382034301758e-01 1.102950572967529297e-01 1.428523361682891846e-01 -5.356465466320514679e-03 1.874216049909591675e-01 2.221311181783676147e-01 -1.335107237100601196e-01 -1.507594585418701172e-01 -7.270596176385879517e-02 -3.501703962683677673e-02 -3.917696326971054077e-02 -7.035588473081588745e-02
-2.258909866213798523e-02 -1.892181634902954102e-01 -1.581447548232972622e-03 -4.612926859408617020e-03 2.856567800045013428e-01 8.378474041819572449e-03 -2.439108192920684814e-01 -1.946061402559280396e-01 -1.441443264484405518e-01 5.435835570096969604e-03 1.722643673419952393e-01 -1.916782557964324951e-01 4.752796888351440430e-01 2.524496801197528839e-02 5.452398909255862236e-04 1.780186593532562256e-02 -9.337853640317916870e-02 -1.594007462263107300e-01 -4.925571084022521973e-01 -7.771698385477066040e-02 1.894852146506309509e-02 -1.862794719636440277e-02 -1.088426187634468079e-01 3.167285919189453125e-01 1.042617186903953552e-01 5.086872354149818420e-02 -3.511765226721763611e-02 1.079399790614843369e-02 9.815011173486709595e-02 -3.524290025234222412e-02 1.313053071498870850e-01 1.788454204797744751e-01
-6.595949828624725342e-02 5.783633142709732056e-02 -2.111636847257614136e-01 2.099080532789230347e-01 3.162483870983123779e-01 7.950905710458755493e-02 -1.107096076011657715e-01 -1.774033606052398682e-01 -1.964274346828460693e-01 1.313744932413101196e-01 -1.331592351198196411e-01 8.694148063659667969e-02 1.240955106914043427e-02 -5.622072517871856689e-02 -6.645994260907173157e-03 2.168669104576110840e-01 -3.093061447143554688e-01 -1.258403211832046509e-01 -5.383570194244384766e-01 -7.114272564649581909e-02 2.795479893684387207e-01 1.893528103828430176e-01 1.103857997804880142e-02 1.880490481853485107e-01 -6.018096208572387695e-02 -8.426295220851898193e-02 -1.058179214596748352e-01 -7.462401688098907471e-02 -4.202119633555412292e-02 -1.729389280080795288e-01 -8.055765181779861450e-02 -2.309183031320571899e-02
3.241617083549499512e-01 3.962900862097740173e-02 1.478845030069351196e-01 -1.217593625187873840e-01 -7.961648702621459961e-02 -1.993992030620574951e-01 5.184242501854896545e-02 -1.671453267335891724e-01 -2.533227503299713135e-01 -1.422868967056274414e-01 4.762791842222213745e-02 -1.820061206817626953e-01 1.017027068883180618e-02 1.144269853830337524e-01 2.312735421583056450e-03 9.685653261840343475e-03 -3.343832790851593018e-01 -1.677083671092987061e-01 -2.598932385444641113e-01 7.060092687606811523e-02 4.962377250194549561e-02 -9.714181534945964813e-03 -1.345908045768737793e-01 4.477028846740722656e-01 -1.047164201736450195e-02 2.145712226629257202e-01 7.801999896764755249e-02 -2.409365028142929077e-01 -1.869009435176849365e-01 -1.794161945581436157e-01 -2.247030101716518402e-02 1.879597008228302002e-01
3.602572530508041382e-02 3.579041063785552979e-01 3.408884108066558838e-01 1.037135422229766846e-01 -1.863310337066650391e-01 1.788962930440902710e-01 -2.128674387931823730e-01 -1.242743209004402161e-01 -2.913838922977447510e-01 1.182768568396568298e-01 -1.250933408737182617e-01 -1.898076981306076050e-01 1.835014969110488892e-01 1.189350411295890808e-01 -1.839845478534698486e-01 -2.268251478672027588e-01 -1.874513626098632812e-01 -2.552210092544555664e-01 -2.258604615926742554e-01 8.657319843769073486e-02 1.730767823755741119e-02 -1.394460909068584442e-02 -3.437330201268196106e-02 1.199356019496917725e-01 -2.996253371238708496e-01 -1.800877302885055542e-01 -1.426911950111389160e-01 -6.339083891361951828e-03 -3.454044833779335022e-02 -3.517559170722961426e-02 -9.555908292531967163e-02 -5.886105075478553772e-02
9.507189691066741943e-02 -1.946694590151309967e-02 6.794782727956771851e-02 -1.640998721122741699e-01 -4.666381701827049255e-02 -1.902701705694198608e-01 -3.009955286979675293e-01 -2.799515426158905029e-01 -1.543267518281936646e-01 -2.206111550331115723e-01 1.481768582016229630e-02 -7.140267640352249146e-02 -1.811013743281364441e-02 1.774215996265411377e-01 2.248411625623703003e-01 1.961700171232223511e-01 -3.564790487289428711e-01 -2.857918441295623779e-01 -6.477377563714981079e-02 5.889485403895378113e-02 2.916790544986724854e-01 -2.014064192771911621e-01 -1.883774697780609131e-01 2.399459481239318848e-01 -9.251764975488185883e-03 -5.875927209854125977e-02 1.036656200885772705e-01 -1.464090347290039062e-01 -2.000633627176284790e-01 -1.899552196264266968e-01 -5.503486841917037964e-02 5.532836914062500000e-02
1.330185588449239731e-02 5.745538324117660522e-02 2.155064940452575684e-01 -9.845835715532302856e-02 -3.862307220697402954e-02 1.927935034036636353e-01 -3.417630195617675781e-01 -1.200858224183320999e-02 -3.391187489032745361e-01 2.782888710498809814e-01 -1.848569065332412720e-01 1.682588309049606323e-01 7.829006761312484741e-02 -7.934344932436943054e-03 -3.332647308707237244e-02 -6.573483347892761230e-02 -1.491787284612655640e-01 -1.391737461090087891e-01 -2.234452515840530396e-01 -1.036753058433532715e-01 -7.027859985828399658e-02 2.676829695701599121e-01 -8.252552710473537445e-03 3.939455151557922363e-01 6.318947672843933105e-02 1.888440102338790894e-01 9.380249679088592529e-02 -7.872573286294937134e-02 6.968231871724128723e-03 -1.691209077835083008e-01 -1.129415929317474365e-01 -2.966682910919189453e-01
1.631076037883758545e-01 -4.354544356465339661e-02 -1.126332283020019531e-01 1.014040131121873856e-02 -7.175292819738388062e-02 -4.194307699799537659e-02 -3.155047297477722168e-01 -2.581531703472137451e-01 -5.958884954452514648e-01 9.987504035234451294e-02 5.513116717338562012e-02 -8.827634155750274658e-02 2.123404443264007568e-01 -1.882082372903823853e-01 1.008959338068962097e-01 2.198004424571990967e-01 2.465401776134967804e-03 -7.570052146911621094e-02 -1.615371406078338623e-01 5.104599893093109131e-02 -4.282358661293983459e-02 -3.121882490813732147e-02 -1.503118723630905151e-01 1.600466668605804443e-02 -9.638985246419906616e-02 3.219603002071380615e-01 -8.700022101402282715e-02 -1.850384622812271118e-01 9.958478808403015137e-02 -9.588733315467834473e-02 -1.912219673395156860e-01 1.390803512185811996e-02
1.710170358419418335e-01 7.648076117038726807e-02 1.121051982045173645e-01 6.874798238277435303e-02 9.170456975698471069e-02 1.461958289146423340e-01 -3.642706274986267090e-01 -1.936841160058975220e-01 4.273068532347679138e-02 4.971034452319145203e-02 2.763775289058685303e-01 4.231885820627212524e-02 4.455358386039733887e-01 8.293684571981430054e-02 -2.046362310647964478e-01 -8.936997503042221069e-02 5.419703200459480286e-02 1.685456745326519012e-02 -2.444865256547927856e-01 8.806953579187393188e-02 1.841354668140411377e-01 2.824590504169464111e-01 -3.590529039502143860e-02 1.838780641555786133e-01 8.131662756204605103e-02 -7.315613329410552979e-02 -3.300246298313140869e-01 -2.246634662151336670e-02 2.083417922258377075e-01 2.649160102009773254e-02 -5.360829085111618042e-02 -1.483123451471328735e-01
2.734625637531280518e-01 -1.737684160470962524e-01 4.682124778628349304e-02 -1.937926709651947021e-01 -1.283693760633468628e-01 2.097356319427490234e-01 -3.421244025230407715e-01 -6.646547466516494751e-02 -2.123966515064239502e-01 1.200736388564109802e-01 -9.065781533718109131e-02 2.782232761383056641e-01 -1.312149688601493835e-02 3.427257016301155090e-02 2.262251228094100952e-01 -1.995888948440551758e-01 -1.317042261362075806e-01 -4.929837584495544434e-02 -2.576540410518646240e-01 3.890797495841979980e-02 3.972861468791961670e-01 -2.325308322906494141e-02 -5.960182473063468933e-02 -3.947164118289947510e-02 1.513479351997375488e-01 2.661881446838378906e-01 -1.075147166848182678e-01 -7.117321342229843140e-02 -2.567185461521148682e-01 6.950100511312484741e-02 5.822240561246871948e-02 -1.216148026287555695e-02
3.396890163421630859e-01 4.486376047134399414e-02 5.303750932216644287e-02 8.572819828987121582e-02 2.682263404130935669e-02 7.577171176671981812e-02 -2.594162821769714355e-01 -2.958399951457977295e-01 -4.181818366050720215e-01 9.597081691026687622e-02 -1.984454505145549774e-02 -8.730939030647277832e-02 3.032151162624359131e-01 -2.082763612270355225e-01 1.298044323921203613e-01 -1.002040877938270569e-01 1.976886540651321411e-01 -2.199344187974929810e-01 -2.122180014848709106e-01 -1.758622527122497559e-01 -1.442105695605278015e-02 7.177057117223739624e-02 8.830458857119083405e-03 7.850957661867141724e-02 7.321161683648824692e-03 3.264150917530059814e-01 -1.330280601978302002e-01 -1.721372455358505249e-01 4.727302119135856628e-02 -3.300172835588455200e-02 -1.567203104496002197e-01 -3.977582324296236038e-03
4.342532716691493988e-03 5.974462255835533142e-02 9.423889964818954468e-02 1.408654600381851196e-01 -1.974847353994846344e-02 -7.902024686336517334e-02 -1.195995486341416836e-03 -1.595689952373504639e-01 2.342990785837173462e-02 -1.618503183126449585e-01 3.110521137714385986e-01 -1.519951671361923218e-01 -3.896425291895866394e-02 -3.882393240928649902e-03 7.906612940132617950e-03 1.395822167396545410e-01 -3.561072945594787598e-01 -6.807672791182994843e-03 -2.762248814105987549e-01 2.665518522262573242e-01 1.377143561840057373e-01 4.945036396384239197e-02 -1.519815027713775635e-01 3.974167108535766602e-01 -2.704013884067535400e-01 1.150081753730773926e-01 -5.682500451803207397e-02 -2.478289604187011719e-01 -3.245625793933868408e-01 -1.595297753810882568e-01 -8.047796040773391724e-02 -5.471011996269226074e-02
1.674695014953613281e-01 1.913936883211135864e-01 1.782178431749343872e-01 8.007623255252838135e-02 -1.373146921396255493e-01 8.498470485210418701e-02 1.149565167725086212e-02 1.678746379911899567e-02 -5.578287243843078613e-01 1.013257205486297607e-01 1.380216330289840698e-01 -1.695967167615890503e-01 1.002641171216964722e-01 -3.071634471416473389e-01 -4.163046833127737045e-03 -2.656931579113006592e-01 -1.668677479028701782e-01 -3.140910342335700989e-02 -5.619440693408250809e-03 -3.133249469101428986e-03 1.112308353185653687e-01 -4.274077713489532471e-03 -5.802117288112640381e-02 2.179398834705352783e-01 -2.105136364698410034e-01 2.603929638862609863e-01 -1.739331930875778198e-01 -1.385354995727539062e-01 3.395204991102218628e-02 3.261914476752281189e-02 -8.059778809547424316e-02 2.529544830322265625e-01
-2.415313571691513062e-01 -1.312636435031890869e-01 -9.890647977590560913e-02 4.740026220679283142e-02 -4.988801106810569763e-02 1.292952448129653931e-01 -5.713716521859169006e-02 -2.291599363088607788e-01 4.814051464200019836e-02 -6.097865477204322815e-02 1.051529943943023682e-01 -1.422292441129684448e-01 3.325802981853485107e-01 -9.484388679265975952e-02 4.018557965755462646e-01 9.796361625194549561e-02 -2.101188600063323975e-01 -2.214090782217681408e-04 -1.791059821844100952e-01 -2.330243885517120361e-01 1.618539392948150635e-01 3.011094033718109131e-01 -9.216424077749252319e-02 1.667483150959014893e-01 -1.910192370414733887e-01 1.057683229446411133e-01 -1.180132180452346802e-01 -3.893477022647857666e-01 9.120004624128341675e-02 5.182593688368797302e-02 7.962210103869438171e-03 3.811932727694511414e-02
-1.004039123654365540e-01 4.173042625188827515e-02 1.718488037586212158e-01 -1.132360771298408508e-01 1.704397201538085938e-01 1.271975934505462646e-01 -2.438836246728897095e-01 -4.860492795705795288e-02 1.488374173641204834e-01 2.262177169322967529e-01 3.601234778761863708e-02 -2.753516435623168945e-01 1.692854166030883789e-01 1.758938096463680267e-02 2.355280220508575439e-01 4.472278803586959839e-02 -2.544635236263275146e-01 -6.785428524017333984e-02 -2.721992135047912598e-01 3.490663766860961914e-01 2.551329731941223145e-01 1.525816321372985840e-01 -1.219838112592697144e-02 -1.176827177405357361e-01 -8.303479850292205811e-02 4.126921892166137695e-01 1.557686328887939453e-01 -9.967528283596038818e-02 5.852808058261871338e-02 1.546631101518869400e-02 1.182719245553016663e-01 7.169571518898010254e-02
1.003096699714660645e-01 3.011438548564910889e-01 -1.762978434562683105e-01 -1.223816424608230591e-01 -1.453454196453094482e-01 3.916046768426895142e-02 -5.296589806675910950e-02 -3.035748302936553955e-01 -1.465657055377960205e-01 -1.086655408143997192e-01 1.331619173288345337e-01 -1.510993093252182007e-01 -4.567199945449829102e-02 1.735289245843887329e-01 2.158265262842178345e-01 -2.768614292144775391e-01 -4.454197585582733154e-01 -6.098493561148643494e-02 -1.431329846382141113e-01 -1.637955158948898315e-01 2.059323340654373169e-01 8.566091954708099365e-02 -7.493644952774047852e-02 5.608772858977317810e-02 -7.483442872762680054e-02 1.584742814302444458e-01 -2.726520597934722900e-02 1.521117389202117920e-01 1.012950465083122253e-01 -3.290885984897613525e-01 -1.259689331054687500e-01 9.654448926448822021e-02
2.644249498844146729e-01 -2.250741794705390930e-02 1.238605156540870667e-01 -7.830704003572463989e-02 1.475680898874998093e-02 1.205128729343414307e-01 -1.631624847650527954e-01 -6.444990634918212891e-02 -4.090866148471832275e-01 -2.375348508358001709e-01 -1.499089226126670837e-02 -3.953990042209625244e-01 1.183624491095542908e-01 1.089268103241920471e-01 1.688386499881744385e-01 -3.755018115043640137e-02 -2.688428461551666260e-01 -7.582068443298339844e-02 -9.178034216165542603e-02 2.284059226512908936e-01 -3.702584281563758850e-02 1.520756930112838745e-01 -2.469376623630523682e-01 7.604211568832397461e-02 3.261544927954673767e-02 2.630955874919891357e-01 -1.800535470247268677e-01 -8.985644578933715820e-02 1.119434162974357605e-01 5.580175784416496754e-04 -1.096384823322296143e-01 -2.474795430898666382e-01
2.351250201463699341e-01 1.266090571880340576e-01 -8.117833733558654785e-02 -9.821480512619018555e-02 3.183942735195159912e-01 2.115189731121063232e-01 -2.905436754226684570e-01 -1.865296363830566406e-01 -2.805830538272857666e-01 -2.688460648059844971e-01 -6.490259617567062378e-02 -1.779482364654541016e-01 3.224052488803863525e-02 1.602330361492931843e-03 1.425835043191909790e-01 8.689247071743011475e-02 -1.113938689231872559e-01 1.852129697799682617e-01 -2.373070865869522095e-01 6.045459210872650146e-02 7.668422907590866089e-02 1.443189382553100586e-01 -7.169194519519805908e-02 1.815158724784851074e-01 -2.089557051658630371e-01 1.307495087385177612e-01 4.003730043768882751e-02 -2.558760643005371094e-01 3.792130947113037109e-02 3.066859245300292969e-01 -1.799793541431427002e-01 6.420762091875076294e-02
-1.734300255775451660e-01 -5.376566946506500244e-02 1.755767501890659332e-02 -1.062632650136947632e-01 -5.240628123283386230e-02 8.478886447846889496e-03 -2.620185613632202148e-01 -2.658448517322540283e-01 4.641128331422805786e-02 -2.796719968318939209e-02 7.326314598321914673e-02 -4.633038770407438278e-03 1.584901362657546997e-01 -2.130446732044219971e-01 3.674874007701873779e-01 2.431105673313140869e-01 -1.079087108373641968e-01 -1.520292758941650391e-01 -3.026497662067413330e-01 1.170584559440612793e-01 -1.280785202980041504e-01 2.313769608736038208e-01 -1.556355655193328857e-01 4.289012551307678223e-01 -9.807764738798141479e-02 -1.486638654023408890e-02 2.823699451982975006e-02 1.767018288373947144e-01 1.026796698570251465e-01 -4.563236981630325317e-02 -2.162448018789291382e-01 -1.445003151893615723e-01
-1.184154022485017776e-02 1.061259657144546509e-01 5.212510004639625549e-02 2.445749789476394653e-01 -7.502070069313049316e-02 -2.759571420028805733e-03 -1.701607741415500641e-02 -2.831479012966156006e-01 -5.018727108836174011e-02 -2.562847919762134552e-02 1.980047076940536499e-01 -2.538920566439628601e-02 7.595346868038177490e-02 8.488279581069946289e-02 1.791747100651264191e-02 4.022990539669990540e-02 -2.579179406166076660e-01 6.442285329103469849e-02 -3.873491883277893066e-01 2.259102314710617065e-01 2.204779386520385742e-01 4.050629213452339172e-02 -2.431591451168060303e-01 3.749669492244720459e-01 -7.155590690672397614e-03 9.008187055587768555e-02 -4.376152530312538147e-02 -1.954255998134613037e-01 -2.420905083417892456e-01 -2.221285104751586914e-01 1.671760976314544678e-01 -2.759199738502502441e-01
1.427545100450515747e-01 -6.477475911378860474e-02 2.018781453371047974e-01 -8.005331456661224365e-02 1.301459074020385742e-01 4.163952916860580444e-02 -7.656547427177429199e-02 -2.201548218727111816e-01 -2.907647788524627686e-01 1.396351307630538940e-01 -9.228668361902236938e-02 7.445829361677169800e-02 4.743138253688812256e-01 1.742514669895172119e-01 5.667589604854583740e-02 -1.382306516170501709e-01 -2.897915542125701904e-01 -2.994858622550964355e-01 -6.583961844444274902e-02 1.208961084485054016e-01 2.922840714454650879e-01 -5.661564879119396210e-03 -2.719212509691715240e-02 3.704349324107170105e-02 2.279675453901290894e-01 5.202642455697059631e-02 -1.007655560970306396e-01 -4.428758472204208374e-02 2.521932823583483696e-03 -3.208551108837127686e-01 6.909984350204467773e-02 -6.916795670986175537e-02
3.771844506263732910e-02 -7.168657332658767700e-02 2.911648452281951904e-01 -1.873488724231719971e-01 2.685467898845672607e-02 5.822565034031867981e-02 -1.444814652204513550e-01 -5.869478452950716019e-03 -1.590382009744644165e-01 2.289050668478012085e-01 1.617709398269653320e-01 -3.722981512546539307e-01 1.295977234840393066e-01 -1.790740340948104858e-01 -9.847123920917510986e-02 4.143507033586502075e-02 -3.495781719684600830e-01 1.108324378728866577e-01 2.663148939609527588e-02 -1.699449680745601654e-02 3.952555656433105469e-01 1.247825548052787781e-01 8.182678371667861938e-02 2.547699511051177979e-01 2.317958511412143707e-02 1.968007981777191162e-01 -1.030374243855476379e-01 -1.923503428697586060e-01 1.242860183119773865e-01 -1.477894186973571777e-01 -1.889788061380386353e-01 -8.381852507591247559e-02
4.276693612337112427e-02 5.590594932436943054e-02 -7.706601917743682861e-02 -4.278455302119255066e-02 1.381625682115554810e-01 2.442847043275833130e-01 -1.820157170295715332e-01 4.398755729198455811e-02 1.533497571945190430e-01 1.079410985112190247e-01 9.222885221242904663e-02 -1.191018447279930115e-01 8.486477285623550415e-02 -1.118969842791557312e-01 5.851276591420173645e-02 6.254252791404724121e-02 5.295153334736824036e-02 -1.003136560320854187e-01 -3.396702706813812256e-01 2.565976232290267944e-02 4.540094733238220215e-01 2.794832885265350342e-01 1.340795457363128662e-01 2.835421264171600342e-01 -7.103283703327178955e-02 2.643480002880096436e-01 1.480056531727313995e-02 -3.921024501323699951e-01 1.515882015228271484e-01 -3.368767723441123962e-02 -3.981630131602287292e-02 -1.497736126184463501e-01
6.198708713054656982e-02 6.355929374694824219e-02 2.907173708081245422e-02 1.430845707654953003e-01 8.159938454627990723e-02 1.053908988833427429e-01 -1.384599357843399048e-01 -4.123177826404571533e-01 -3.106707893311977386e-02 -1.552076786756515503e-01 5.670646578073501587e-02 1.366346031427383423e-01 4.679010808467864990e-01 9.037137031555175781e-02 1.719194650650024414e-01 -1.639525592327117920e-01 -1.993208527565002441e-01 -3.299894183874130249e-02 -1.660170555114746094e-01 3.379957377910614014e-01 1.626952886581420898e-01 -8.756477385759353638e-02 -2.792328968644142151e-02 3.472818732261657715e-01 -1.253196746110916138e-01 6.602646410465240479e-02 3.934420272707939148e-02 3.623860701918601990e-02 -2.527619898319244385e-01 -7.534032315015792847e-02 1.054845098406076431e-02 5.136395245790481567e-02
5.018462613224983215e-02 7.874217117205262184e-04 -1.795211993157863617e-02 -4.274024814367294312e-02 1.365525573492050171e-01 4.023119509220123291e-01 -3.959240615367889404e-01 -3.865907341241836548e-02 -2.780875563621520996e-01 -2.347201406955718994e-01 -2.866637706756591797e-02 -2.954570353031158447e-01 3.757756948471069336e-01 6.998857855796813965e-02 1.253629028797149658e-01 1.054849550127983093e-01 -1.948549002408981323e-01 -3.877771645784378052e-02 -2.289509922266006470e-01 -7.104135118424892426e-03 -6.415031850337982178e-02 2.094589471817016602e-01 1.299591511487960815e-01 -6.399602442979812622e-02 -1.497737467288970947e-01 8.142712712287902832e-02 -8.321607857942581177e-02 -2.004831731319427490e-01 3.237747400999069214e-02 -6.557746976613998413e-02 3.514293057378381491e-04 1.436814367771148682e-01
1.051199138164520264e-01 -2.980720438063144684e-02 1.229018792510032654e-01 1.816912740468978882e-02 -3.617318579927086830e-04 1.980769187211990356e-01 -4.102164134383201599e-02 -8.582870662212371826e-02 1.713392697274684906e-02 -2.942073345184326172e-01 -1.639770269393920898e-01 -9.044383466243743896e-02 3.495358824729919434e-01 -1.426350623369216919e-01 3.454778492450714111e-01 1.280324012041091919e-01 -2.102272808551788330e-01 -2.093065083026885986e-01 -2.672112882137298584e-01 -8.763563632965087891e-02 1.631418317556381226e-01 2.814348042011260986e-01 -2.855013906955718994e-01 1.494292467832565308e-01 -1.489480286836624146e-01 1.084653735160827637e-01 -2.465979456901550293e-01 -1.526558250188827515e-01 2.058180421590805054e-02 -4.481776431202888489e-02 8.387174457311630249e-02 -1.409827023744583130e-01
7.931801676750183105e-02 1.157897058874368668e-03 1.030543446540832520e-01 -6.648749858140945435e-02 -5.970905721187591553e-02 -3.821902209892868996e-03 2.104073762893676758e-02 -3.301059305667877197e-01 -2.811674773693084717e-01 -3.461735323071479797e-02 -8.045710623264312744e-03 -6.453742086887359619e-02 -2.910168096423149109e-02 7.131174951791763306e-02 7.931817322969436646e-02 2.183300107717514038e-01 -2.779107093811035156e-01 -2.230140268802642822e-01 -2.259682416915893555e-01 1.468007564544677734e-01 1.340413242578506470e-01 1.366557646542787552e-02 -1.429325491189956665e-01 4.436828494071960449e-01 -7.384032942354679108e-03 7.826767116785049438e-02 -4.637222364544868469e-02 -3.075632750988006592e-01 -3.109445273876190186e-01 -1.324492096900939941e-01 9.691651910543441772e-02 2.444002628326416016e-01
1.190023347735404968e-01 1.011795848608016968e-01 -2.308506369590759277e-01 1.281724721193313599e-01 -2.521290481090545654e-01 1.259568631649017334e-01 -5.177175253629684448e-02 -1.476250737905502319e-01 -1.745737344026565552e-01 1.325957030057907104e-01 -1.492975801229476929e-01 5.035922303795814514e-02 1.944971680641174316e-01 1.352071911096572876e-01 1.314450502395629883e-01 -2.138771414756774902e-01 -3.172466456890106201e-01 9.780257195234298706e-02 -8.489437401294708252e-02 -1.515443623065948486e-01 3.595630228519439697e-01 1.404730975627899170e-01 1.555506736040115356e-01 2.026345431804656982e-01 7.108641415834426880e-02 2.446934431791305542e-01 1.519879996776580811e-01 -3.893399983644485474e-02 1.154603362083435059e-01 -6.127111613750457764e-02 -3.812249898910522461e-01 5.777405574917793274e-02
-3.447260707616806030e-03 1.730878055095672607e-01 -5.759117379784584045e-02 -1.122716963291168213e-01 -6.607185304164886475e-02 -8.471149951219558716e-02 -2.210325300693511963e-01 3.469638526439666748e-02 9.630122780799865723e-02 -2.219456620514392853e-02 -8.333118259906768799e-02 -3.723780065774917603e-02 1.569256782531738281e-01 -2.497789114713668823e-01 9.791852533817291260e-02 1.289396286010742188e-01 -1.596931181848049164e-02 -9.882324188947677612e-02 -4.915742576122283936e-01 2.817729115486145020e-02 3.453668653964996338e-01 3.808396160602569580e-01 1.203360185027122498e-01 2.587175369262695312e-01 4.056310653686523438e-02 2.277230024337768555e-01 -1.926054507493972778e-01 -1.897599995136260986e-01 1.378479041159152985e-02 -1.683912724256515503e-01 -8.840040117502212524e-02 -4.290726501494646072e-03
1.261181831359863281e-01 -1.660255640745162964e-01 -1.098822131752967834e-01 7.543920725584030151e-02 -2.482008039951324463e-01 1.478732824325561523e-01 -1.851628273725509644e-01 -2.977888882160186768e-01 1.463047787547111511e-02 -2.260151132941246033e-02 1.141080111265182495e-01 -4.504924640059471130e-02 1.458121985197067261e-01 2.421067506074905396e-01 9.525956958532333374e-02 3.603438735008239746e-01 -3.547470569610595703e-01 -7.675057649612426758e-02 -3.664842993021011353e-02 1.978197097778320312e-01 3.500670492649078369e-01 -4.744940996170043945e-02 -1.370420902967453003e-01 2.006591111421585083e-01 -2.258653193712234497e-01 -8.043390512466430664e-02 -6.527150422334671021e-02 8.825759589672088623e-02 -2.088457196950912476e-01 -1.357776951044797897e-02 -2.296384982764720917e-02 1.668515503406524658e-01
4.045710861682891846e-01 5.315848812460899353e-02 4.633691161870956421e-02 -1.466151792556047440e-02 5.699618533253669739e-02 9.664778411388397217e-02 -2.074992060661315918e-01 3.654932603240013123e-02 -2.645386457443237305e-01 -1.485237628221511841e-01 -1.246800199151039124e-01 -1.283750385046005249e-01 2.724074423313140869e-01 -1.398762166500091553e-01 3.520142519846558571e-03 -8.428380638360977173e-02 -3.059915080666542053e-02 -3.978070337325334549e-03 -1.584419906139373779e-01 1.321938931941986084e-01 1.696010977029800415e-01 -1.523687541484832764e-01 -2.434538453817367554e-01 3.510934710502624512e-01 3.654947876930236816e-02 2.062899917364120483e-01 7.665298134088516235e-02 -3.339211046695709229e-01 1.977550238370895386e-01 1.782746315002441406e-01 -1.383608877658843994e-01 -1.408865004777908325e-01
-2.067689448595046997e-01 -4.903465509414672852e-02 -1.760497502982616425e-02 -2.426001876592636108e-01 -4.427087306976318359e-02 1.994052678346633911e-01 -1.412053257226943970e-01 -2.460958212614059448e-01 -3.133370727300643921e-02 -1.475545912981033325e-01 9.609504044055938721e-02 -2.194685488939285278e-01 3.153015971183776855e-01 2.895990014076232910e-02 3.127705752849578857e-01 -1.417845189571380615e-01 -6.381224840879440308e-02 1.125223636627197266e-01 -2.124457359313964844e-01 -1.831138432025909424e-01 2.526596486568450928e-01 8.749564737081527710e-02 -4.670607391744852066e-03 3.303334116935729980e-01 -4.030672833323478699e-02 1.317912898957729340e-02 -4.473272711038589478e-02 -3.658847808837890625e-01 -2.083878666162490845e-01 1.242861617356538773e-02 1.213937848806381226e-01 -5.565158277750015259e-02
1.779249459505081177e-01 -1.202819198369979858e-01 -5.474621057510375977e-02 -1.807917356491088867e-01 1.507219076156616211e-01 1.201312765479087830e-01 -4.029830992221832275e-01 4.206696897745132446e-02 -1.841406673192977905e-01 -8.528567850589752197e-02 1.475555002689361572e-01 4.555980488657951355e-02 1.378835737705230713e-01 1.355656385421752930e-01 1.412343978881835938e-01 1.152973920106887817e-01 -2.163994014263153076e-01 -1.101018041372299194e-01 3.404037654399871826e-02 -3.344113007187843323e-02 1.477275490760803223e-01 2.773150205612182617e-01 -6.813962757587432861e-02 2.239554822444915771e-01 -3.325550556182861328e-01 -8.489470183849334717e-02 4.256620258092880249e-02 -4.220950305461883545e-01 6.174439331516623497e-04 1.348258852958679199e-01 9.384964406490325928e-02 2.042101025581359863e-01
5.305068939924240112e-02 2.411195775493979454e-03 1.091851620003581047e-03 2.773962616920471191e-01 -1.945942081511020660e-02 3.173032999038696289e-01 -2.621580958366394043e-01 -1.205153167247772217e-01 7.687058299779891968e-02 -1.938888430595397949e-02 1.471902802586555481e-02 5.493946745991706848e-02 2.772595286369323730e-01 1.796663850545883179e-01 6.235482543706893921e-02 2.215368896722793579e-01 -4.591271281242370605e-01 -1.807954311370849609e-01 -1.038171350955963135e-01 1.574695557355880737e-01 2.648677825927734375e-01 1.098536998033523560e-01 2.864812016487121582e-01 1.312956064939498901e-01 -1.430556923151016235e-01 -7.776673883199691772e-02 1.387241929769515991e-01 -2.348003908991813660e-02 -1.648968011140823364e-01 3.590241819620132446e-02 -1.415405571460723877e-01 9.415545314550399780e-02
1.405304670333862305e-01 -8.928167819976806641e-02 -1.481609344482421875e-01 2.533871829509735107e-01 7.487831264734268188e-02 7.686233520507812500e-02 -1.231294870376586914e-01 7.021500915288925171e-02 -3.290929794311523438e-01 3.826606273651123047e-02 2.759967446327209473e-01 -6.414752453565597534e-02 -1.971355825662612915e-02 -2.452720701694488525e-01 3.279768526554107666e-01 -1.657645106315612793e-01 -2.182560116052627563e-01 -3.538591861724853516e-01 -4.031603690236806870e-03 -3.017770498991012573e-02 -2.244746312499046326e-02 3.153420984745025635e-02 -1.520700156688690186e-01 1.420473754405975342e-01 -1.419890373945236206e-01 3.140809535980224609e-01 -1.093706190586090088e-01 -2.358747273683547974e-01 1.608232408761978149e-01 -1.027502492070198059e-01 -1.626282632350921631e-01 -3.181868791580200195e-02
5.494758859276771545e-02 3.463072776794433594e-01 2.093138545751571655e-01 2.798447608947753906e-01 -1.209980547428131104e-01 5.051083117723464966e-02 -2.553070187568664551e-01 -1.043991446495056152e-01 -8.235978335142135620e-02 1.596553474664688110e-01 -2.404565364122390747e-01 -1.839857846498489380e-01 -1.392179429531097412e-01 -9.504666924476623535e-02 7.345988601446151733e-02 -1.531270891427993774e-01 -4.606107249855995178e-02 -2.601731382310390472e-02 5.863334983587265015e-03 8.363809436559677124e-02 1.691599339246749878e-01 1.945073306560516357e-01 2.777232415974140167e-02 4.995633065700531006e-01 -4.313120245933532715e-02 1.895319521427154541e-01 1.439130213111639023e-02 -6.731745600700378418e-02 -1.513974275439977646e-02 2.788090845569968224e-03 -1.127184629440307617e-01 -3.136494755744934082e-01
1.593554317951202393e-01 -1.181312650442123413e-02 -3.736887127161026001e-02 3.271731734275817871e-02 5.239368602633476257e-02 -2.033284865319728851e-02 -9.125090390443801880e-02 -8.620680123567581177e-02 -3.075826726853847504e-02 6.658098660409450531e-03 3.301989927422255278e-04 -9.926058351993560791e-02 -1.005930975079536438e-01 2.500703558325767517e-02 -3.849649429321289062e-02 -1.336617022752761841e-01 -3.732349574565887451e-01 -1.080349204130470753e-03 -1.309252083301544189e-01 -1.646021008491516113e-01 3.207342624664306641e-01 3.322566449642181396e-01 -2.689145207405090332e-01 1.745489537715911865e-01 9.360927157104015350e-03 3.234616219997406006e-01 -3.133640289306640625e-01 -1.768032461404800415e-01 1.820287853479385376e-01 2.399248033761978149e-01 -1.613117903470993042e-01 -2.483309060335159302e-01
6.769280880689620972e-03 2.825275361537933350e-01 -1.861622780561447144e-01 1.798328757286071777e-01 1.123365596868097782e-03 -2.891867235302925110e-02 -3.088582754135131836e-01 -3.684539198875427246e-01 1.108094304800033569e-01 -1.530187129974365234e-01 5.252695456147193909e-02 -1.209194138646125793e-01 2.267264723777770996e-01 -1.648906059563159943e-02 -4.001202434301376343e-02 -2.129193395376205444e-01 -3.503715991973876953e-01 -2.718825936317443848e-01 -1.594607532024383545e-01 1.356949210166931152e-01 1.622792780399322510e-01 -6.710626929998397827e-02 2.225924283266067505e-01 2.382545918226242065e-01 7.882194593548774719e-03 7.063311338424682617e-02 1.375044733285903931e-01 -1.901780255138874054e-02 -1.097737997770309448e-01 -1.620716005563735962e-01 -7.502173632383346558e-02 1.533711254596710205e-01
-5.090784654021263123e-02 1.995088532567024231e-02 -4.463925212621688843e-02 -1.004305034875869751e-01 -1.345782727003097534e-01 2.670847065746784210e-02 -1.205537375062704086e-02 -9.123164415359497070e-02 -1.282528191804885864e-01 -3.162961453199386597e-02 2.436264306306838989e-01 2.536113932728767395e-02 1.059555113315582275e-01 1.057614982128143311e-01 -2.101148292422294617e-02 -8.482972532510757446e-02 -3.632154762744903564e-01 -3.439579904079437256e-02 -3.599617779254913330e-01 2.191827148199081421e-01 1.889446526765823364e-01 7.176098227500915527e-02 -1.358179152011871338e-01 4.684624671936035156e-01 2.101811952888965607e-02 -1.216624770313501358e-02 -1.247905269265174866e-01 -1.383461356163024902e-01 -3.299811184406280518e-01 -2.162740081548690796e-01 2.569843232631683350e-01 -6.051428988575935364e-02
1.358979195356369019e-01 1.977017074823379517e-01 -9.687372297048568726e-02 -2.332601696252822876e-01 2.500291354954242706e-02 1.557178199291229248e-01 2.260112762451171875e-02 -4.304772913455963135e-01 -2.121817320585250854e-02 6.730766966938972473e-03 9.383818507194519043e-02 -1.181727796792984009e-01 -5.810828506946563721e-02 1.351649314165115356e-01 9.550785273313522339e-02 1.217579841613769531e-01 -1.081802994012832642e-01 -1.890483796596527100e-01 -1.839562803506851196e-01 -1.159278601408004761e-01 9.099295735359191895e-02 5.941595509648323059e-02 -7.498159259557723999e-02 3.986035883426666260e-01 -2.279307544231414795e-01 1.314864158630371094e-01 -3.370663523674011230e-02 -4.051964357495307922e-02 5.417694523930549622e-02 -2.814204394817352295e-01 -1.277950704097747803e-01 3.969580233097076416e-01
6.946171820163726807e-02 4.421322420239448547e-02 1.335840765386819839e-02 7.337492704391479492e-02 -2.073110789060592651e-01 2.224211543798446655e-01 2.013915218412876129e-02 -1.624604165554046631e-01 -8.308653719723224640e-03 -1.451922655105590820e-01 8.927396684885025024e-02 -2.444355636835098267e-01 2.832881808280944824e-01 -1.504240036010742188e-01 3.108294904232025146e-01 -4.520211741328239441e-02 -1.297996044158935547e-01 -1.278641521930694580e-01 -3.078009784221649170e-01 -2.007160633802413940e-01 1.628954261541366577e-01 1.925696283578872681e-01 -2.655835151672363281e-01 1.759098842740058899e-02 -3.721069693565368652e-01 -8.137217164039611816e-02 -2.497112452983856201e-01 -1.874370127916336060e-01 -6.452298723161220551e-03 1.768850535154342651e-02 8.509545028209686279e-02 -1.585777997970581055e-01
-4.803439602255821228e-02 -8.024936914443969727e-02 1.616634726524353027e-01 1.538057774305343628e-01 -1.525867613963782787e-03 -1.678226888179779053e-01 2.165934443473815918e-02 -2.445649802684783936e-01 -1.156990602612495422e-01 -3.614443913102149963e-02 1.735826283693313599e-01 -1.425019651651382446e-01 1.740225553512573242e-01 1.308455467224121094e-01 2.019324600696563721e-01 1.904735565185546875e-01 -1.846796274185180664e-01 -1.383299082517623901e-01 -3.585360646247863770e-01 2.876390814781188965e-01 1.642330139875411987e-01 1.358596831560134888e-01 -6.836324930191040039e-02 2.940730154514312744e-01 -1.803047657012939453e-01 8.999822288751602173e-02 -1.289769858121871948e-01 -2.407457977533340454e-01 -2.328903377056121826e-01 -1.125777885317802429e-01 1.180034726858139038e-01 2.574355900287628174e-01
-2.024088650941848755e-01 4.880079999566078186e-02 4.660070873796939850e-03 -2.300797700881958008e-01 1.334142088890075684e-01 1.917810142040252686e-01 -2.704144418239593506e-01 -1.626828908920288086e-01 -1.870304346084594727e-01 -2.407287014648318291e-03 -2.757820114493370056e-02 -3.309828937053680420e-01 2.478970289230346680e-01 -4.620820656418800354e-02 4.025796055793762207e-01 -1.057438775897026062e-01 -1.055826619267463684e-01 1.282699853181838989e-01 -7.208210974931716919e-02 -6.442837417125701904e-02 2.403993308544158936e-01 3.069316148757934570e-01 -1.559337675571441650e-01 1.315314024686813354e-01 -7.751657813787460327e-02 -1.808290556073188782e-02 -1.177723426371812820e-02 -2.901001572608947754e-01 -1.398794949054718018e-01 -1.139215826988220215e-01 4.784644581377506256e-03 1.167162656784057617e-01
-1.459325011819601059e-02 -9.182175248861312866e-02 1.448468416929244995e-01 8.996656537055969238e-02 1.848025172948837280e-01 9.479406476020812988e-02 -1.331037729978561401e-01 -2.164122313261032104e-01 -2.380802296102046967e-02 -2.231913432478904724e-02 1.781861633062362671e-01 2.800783514976501465e-01 2.187688201665878296e-01 -1.873213052749633789e-01 7.869955897331237793e-02 -6.446653604507446289e-02 -3.356834650039672852e-01 -8.320641703903675079e-03 -1.556097865104675293e-01 3.287946581840515137e-01 1.942145526409149170e-01 -7.569932192564010620e-02 -8.373141288757324219e-02 3.806338906288146973e-01 -1.217580810189247131e-01 1.229417398571968079e-01 -8.688922226428985596e-02 1.293067038059234619e-01 -3.198144733905792236e-01 -1.421434432268142700e-01 2.464390359818935394e-03 -1.814310401678085327e-01
-1.259851604700088501e-01 5.884998291730880737e-02 3.135394155979156494e-01 -8.680715225636959076e-03 -1.948375254869461060e-02 3.111781738698482513e-02 -1.062813997268676758e-01 -9.565526247024536133e-02 -1.069038659334182739e-01 1.410814076662063599e-01 1.478414684534072876e-01 -1.017066761851310730e-01 3.494857549667358398e-01 -1.968116164207458496e-01 -9.735193848609924316e-02 -1.739181280136108398e-01 -1.286154687404632568e-01 4.017883166670799255e-02 -9.099047631025314331e-02 5.886210128664970398e-02 3.181723654270172119e-01 -1.826225817203521729e-01 -3.172758519649505615e-01 3.992761075496673584e-01 -1.227986589074134827e-01 9.591239504516124725e-03 -7.579699158668518066e-02 -2.749738395214080811e-01 2.567977905273437500e-01 -6.184187252074480057e-03 6.924775242805480957e-02 -6.692173331975936890e-02
7.275874167680740356e-02 2.481075078248977661e-01 1.390758901834487915e-01 4.349639266729354858e-02 5.078238993883132935e-02 1.141623258590698242e-01 -2.849446423351764679e-02 -1.280851662158966064e-01 -4.139644652605056763e-02 -3.091354370117187500e-01 1.742404997348785400e-01 -2.016231566667556763e-01 2.110374867916107178e-01 -1.443894654512405396e-01 3.233573436737060547e-01 -3.269615769386291504e-02 -2.457402497529983521e-01 -2.424166947603225708e-01 -3.480625450611114502e-01 -1.427910774946212769e-01 3.368968963623046875e-01 2.735942304134368896e-01 -9.762848168611526489e-02 -2.163784019649028778e-02 -1.007264703512191772e-01 2.739118784666061401e-02 -1.625347696244716644e-02 -4.468678310513496399e-02 5.133369565010070801e-02 1.226704567670822144e-01 9.687004983425140381e-02 -2.012786120176315308e-01
1.136005446314811707e-01 3.014613389968872070e-01 9.416333585977554321e-02 -6.404110789299011230e-02 9.219922870397567749e-02 -5.618964880704879761e-02 -3.565995097160339355e-01 -1.531986445188522339e-01 -1.596896201372146606e-01 -3.484866619110107422e-01 -6.543370336294174194e-02 -1.673749089241027832e-01 1.267717629671096802e-01 -1.248942092061042786e-01 2.766105234622955322e-01 -9.007299691438674927e-02 -2.922313511371612549e-01 9.944710880517959595e-02 -1.127424538135528564e-01 -1.074250936508178711e-01 -9.880027174949645996e-02 9.914026409387588501e-02 -7.328314334154129028e-02 2.082039266824722290e-01 -2.457120865583419800e-01 1.024147588759660721e-02 -2.324066758155822754e-01 -2.907078862190246582e-01 -1.755298227071762085e-01 6.297854334115982056e-02 6.024612486362457275e-02 -1.272606756538152695e-02
-1.031529456377029419e-01 3.672166466712951660e-01 1.739017516374588013e-01 1.297115534543991089e-01 -3.121545910835266113e-01 2.196839898824691772e-01 -2.495499998331069946e-01 -2.949785590171813965e-01 -7.271654903888702393e-03 1.031855642795562744e-01 -3.011948168277740479e-01 -9.820669889450073242e-02 -5.611450411379337311e-03 -6.271279603242874146e-02 -3.134028241038322449e-02 -1.012195274233818054e-01 -1.983092576265335083e-01 -6.412765942513942719e-03 -2.391167357563972473e-02 1.126885041594505310e-01 1.422998309135437012e-01 2.794666886329650879e-01 1.052579060196876526e-01 3.068400323390960693e-01 4.778095707297325134e-02 1.905762851238250732e-01 -1.008611079305410385e-02 -1.184627562761306763e-01 4.646439850330352783e-02 -1.089310720562934875e-01 -1.097181215882301331e-01 -2.262318581342697144e-01
1.602501571178436279e-01 3.758516907691955566e-02 1.306779533624649048e-01 -1.782172769308090210e-01 -1.066824570298194885e-01 1.543970853090286255e-01 -2.696143686771392822e-01 -9.266737103462219238e-02 -1.889679431915283203e-01 2.513661049306392670e-02 1.068195104598999023e-01 2.826375328004360199e-02 3.580675423145294189e-01 -1.488810181617736816e-01 2.723332345485687256e-01 1.543793231248855591e-01 -3.302190601825714111e-01 1.325585246086120605e-01 -1.560195256024599075e-02 -8.938373625278472900e-02 2.482358366250991821e-02 1.079059690237045288e-01 -3.344956636428833008e-01 5.699680000543594360e-02 -2.990088164806365967e-01 1.642933636903762817e-01 -6.512343883514404297e-02 -1.610192507505416870e-01 -5.480694025754928589e-02 2.408498972654342651e-01 1.467256844043731689e-01 -1.388935595750808716e-01
8.054102957248687744e-02 3.590811043977737427e-02 2.348502427339553833e-01 6.792698055505752563e-02 2.264011949300765991e-01 1.103637069463729858e-01 -3.778927028179168701e-01 -8.018936961889266968e-02 -2.278671413660049438e-02 2.612589597702026367e-01 5.660267174243927002e-02 -2.641753293573856354e-02 2.463376969099044800e-01 -3.333027660846710205e-01 -1.626286283135414124e-02 -1.671147495508193970e-01 -2.537545561790466309e-01 -1.197593733668327332e-01 -3.365360945463180542e-02 -2.673497423529624939e-02 1.130982190370559692e-01 -5.463128164410591125e-02 -1.096099391579627991e-01 3.224941492080688477e-01 -2.694790309760719538e-04 3.214921429753303528e-02 1.284277141094207764e-01 -2.790990471839904785e-01 2.589562833309173584e-01 -1.079093590378761292e-01 3.216272220015525818e-02 -2.441469132900238037e-01
-3.544785082340240479e-02 1.803495287895202637e-01 -4.554177634418010712e-03 -5.713220313191413879e-02 -1.087466627359390259e-01 2.854230701923370361e-01 -2.485473304986953735e-01 -1.861045211553573608e-01 -7.794160395860671997e-02 -2.474628835916519165e-01 -4.787298664450645447e-02 -2.565364241600036621e-01 2.125482410192489624e-01 -1.027637794613838196e-01 7.665269076824188232e-02 -9.138291329145431519e-02 -6.875302642583847046e-02 -1.525838226079940796e-01 -1.184422373771667480e-01 -1.151327416300773621e-01 1.253801286220550537e-01 3.515265882015228271e-01 -1.378148198127746582e-01 1.008481457829475403e-01 -4.542888402938842773e-01 5.948073044419288635e-02 2.017411440610885620e-01 -6.309160590171813965e-02 9.890355914831161499e-02 -5.935969296842813492e-03 5.789535120129585266e-02 -2.762932181358337402e-01
3.302043080329895020e-01 -1.679501309990882874e-02 1.076414138078689575e-01 5.273767560720443726e-02 -7.091404497623443604e-02 2.348630577325820923e-01 1.511309295892715454e-01 -3.506096899509429932e-01 -1.299933940172195435e-01 6.786756217479705811e-02 1.767160594463348389e-01 -2.280952185392379761e-01 1.730451434850692749e-01 -3.551277518272399902e-02 1.861409991979598999e-01 3.205194175243377686e-01 -2.093521207571029663e-01 -2.745025157928466797e-01 -6.644066423177719116e-02 2.909137010574340820e-01 5.443963035941123962e-02 7.228042185306549072e-02 1.775266369804739952e-03 2.154333442449569702e-01 -9.220617264509201050e-02 8.212598413228988647e-02 -2.394468188285827637e-01 1.533010601997375488e-01 -5.038919672369956970e-02 2.464165352284908295e-02 1.662719845771789551e-01 8.548276871442794800e-02
-2.848379872739315033e-02 1.220192387700080872e-01 2.642019689083099365e-01 7.922468334436416626e-02 4.494213312864303589e-02 2.181422859430313110e-01 -1.177784129977226257e-01 -2.433131635189056396e-01 -4.042022526264190674e-01 8.378849178552627563e-02 1.456212699413299561e-01 -1.475065648555755615e-01 -1.263644173741340637e-02 -1.434029489755630493e-01 -2.711924910545349121e-02 -6.922929733991622925e-02 -2.121850103139877319e-01 -1.018525287508964539e-01 -6.962428987026214600e-02 -3.107735216617584229e-01 1.658573895692825317e-01 1.746984124183654785e-01 6.803901493549346924e-02 1.817586719989776611e-01 2.319200485944747925e-01 2.465473562479019165e-01 -6.412698328495025635e-02 -2.258121520280838013e-01 1.228156387805938721e-01 -1.786198168992996216e-01 -2.096856683492660522e-01 -1.810402125120162964e-01
3.634490668773651123e-01 -4.516279697418212891e-02 -1.697784960269927979e-01 1.054275929927825928e-01 -2.917633019387722015e-02 4.021688699722290039e-01 -1.410746276378631592e-01 5.268134176731109619e-02 -1.779144853353500366e-01 1.707448065280914307e-01 -1.505457982420921326e-02 -1.022925674915313721e-01 2.251342684030532837e-01 8.012147992849349976e-02 -5.905612185597419739e-02 -8.247364312410354614e-03 -2.270267456769943237e-01 -1.006045341491699219e-01 -2.476503849029541016e-01 2.362511605024337769e-01 -8.688671141862869263e-02 -3.705326467752456665e-02 -1.432704390026628971e-03 2.740471661090850830e-01 -2.353118732571601868e-02 3.871842026710510254e-01 -1.020169630646705627e-01 -2.123175747692584991e-02 1.479476317763328552e-02 4.406202584505081177e-02 -2.266695350408554077e-01 -1.755045801401138306e-01
1.414758414030075073e-01 1.800267398357391357e-02 -2.300874143838882446e-02 3.888828307390213013e-02 -2.617413364350795746e-02 1.440127789974212646e-01 -3.314271867275238037e-01 -8.374160155653953552e-03 5.097607150673866272e-02 1.104540526866912842e-01 -1.413176804780960083e-01 -1.272075995802879333e-02 2.589826285839080811e-01 7.337061222642660141e-03 -5.128419399261474609e-02 9.739340096712112427e-02 -3.270378112792968750e-01 1.400672495365142822e-01 -3.281645178794860840e-01 -1.183649972081184387e-01 3.428094685077667236e-01 7.921123504638671875e-02 -4.384141266345977783e-01 7.276384532451629639e-02 -4.858935624361038208e-02 2.175066992640495300e-02 -2.451630085706710815e-01 -1.183694452047348022e-01 5.110317375510931015e-03 2.441491633653640747e-01 7.070787996053695679e-02 -1.447533369064331055e-01
2.656074613332748413e-02 6.470206193625926971e-03 1.798878461122512817e-01 -1.930180490016937256e-01 8.805690705776214600e-02 1.640998423099517822e-01 -9.967119991779327393e-02 -4.234656095504760742e-01 5.258971825242042542e-03 2.092160433530807495e-01 1.117710620164871216e-01 -1.875369250774383545e-01 1.058354079723358154e-01 -1.887227594852447510e-01 -3.751471638679504395e-02 -4.703841358423233032e-02 -2.622785270214080811e-01 1.511208415031433105e-01 -3.032799363136291504e-01 1.678544133901596069e-01 1.524428278207778931e-01 1.295454353094100952e-01 1.240605860948562622e-01 3.067822940647602081e-02 -8.774703741073608398e-02 -4.243103414773941040e-02 9.208363294601440430e-02 -3.226416409015655518e-01 2.746886610984802246e-01 2.106833308935165405e-01 -1.734327077865600586e-01 -1.538372188806533813e-01
2.060387469828128815e-02 2.337715476751327515e-01 -6.950400769710540771e-02 3.055862486362457275e-01 -8.741731196641921997e-02 1.401271671056747437e-01 -6.239645481109619141e-01 -2.267634421586990356e-01 7.917042821645736694e-02 1.251313984394073486e-01 8.815722167491912842e-02 -1.387932151556015015e-01 -1.677628979086875916e-02 -6.999136507511138916e-02 4.149891063570976257e-02 -2.383773028850555420e-02 -1.716055721044540405e-01 -5.175187811255455017e-02 -2.046039253473281860e-01 1.364518553018569946e-01 1.383100897073745728e-01 -8.615458011627197266e-02 1.767135411500930786e-01 1.944078356027603149e-01 1.249797344207763672e-01 1.667206436395645142e-01 1.561475694179534912e-01 -1.543530076742172241e-01 1.658314019441604614e-01 -1.854113116860389709e-02 -8.614319562911987305e-02 -8.473443239927291870e-02
9.619667194783687592e-03 2.635462284088134766e-01 -2.395606637001037598e-01 1.646613031625747681e-01 2.464766204357147217e-01 -2.978213876485824585e-02 -3.456360101699829102e-01 -1.794875264167785645e-01 -9.431883692741394043e-02 1.581640839576721191e-01 2.786405086517333984e-01 -2.304002083837985992e-02 7.869718968868255615e-02 5.132515728473663330e-02 2.191098332405090332e-01 1.657094806432723999e-01 -2.581148743629455566e-01 -2.091410160064697266e-01 8.580923080444335938e-02 -1.432365179061889648e-01 2.770902216434478760e-01 -7.632470875978469849e-02 -8.339095115661621094e-02 2.347815930843353271e-01 -2.354354411363601685e-01 -8.689496666193008423e-02 5.234165489673614502e-02 -7.864300161600112915e-02 -9.972184896469116211e-02 -2.479151338338851929e-01 -3.146035224199295044e-02 -9.500341117382049561e-02
-2.237573079764842987e-02 1.857410222291946411e-01 -1.484703570604324341e-01 5.809976533055305481e-02 -1.769639402627944946e-01 1.724479496479034424e-01 -2.440780699253082275e-01 -1.488363891839981079e-01 1.516139507293701172e-01 -1.251067668199539185e-01 -2.717230096459388733e-02 1.378173083066940308e-01 1.422605365514755249e-01 1.032291725277900696e-01 1.831616610288619995e-01 -3.090801835060119629e-02 -3.786956369876861572e-01 4.887755960226058960e-03 -1.667350828647613525e-01 2.209167331457138062e-01 -1.525763720273971558e-01 -2.061964422464370728e-01 5.068175960332155228e-03 3.897155821323394775e-01 3.642704710364341736e-02 1.475280076265335083e-01 1.222603693604469299e-01 -3.318921625614166260e-01 -1.227842196822166443e-01 -2.666403166949748993e-02 -1.779843121767044067e-01 1.990853995084762573e-01
-1.871732324361801147e-01 -1.417771726846694946e-01 -3.737141937017440796e-02 -1.102980412542819977e-02 -6.910230219364166260e-02 2.062322050333023071e-01 -2.016893327236175537e-01 1.020170226693153381e-01 5.818907544016838074e-02 8.268580585718154907e-02 1.405293643474578857e-01 -2.080811113119125366e-01 2.222242653369903564e-01 2.633994519710540771e-01 1.803618967533111572e-01 4.798365011811256409e-02 -1.183957904577255249e-01 1.120090205222368240e-02 -7.067608833312988281e-02 6.614629644900560379e-03 2.844841778278350830e-01 3.304491341114044189e-01 1.317833960056304932e-01 2.862213551998138428e-01 -1.298082321882247925e-01 5.232607945799827576e-02 -1.302473694086074829e-01 -4.834720492362976074e-01 -1.623124331235885620e-01 -2.051387354731559753e-02 -8.676271885633468628e-02 -6.998860836029052734e-02
-7.700809836387634277e-02 -2.298015505075454712e-01 1.460404545068740845e-01 -5.703779309988021851e-02 -3.065055701881647110e-03 2.233853042125701904e-01 -3.611220717430114746e-01 -2.703644037246704102e-01 -3.648025915026664734e-03 9.627298265695571899e-02 2.504245638847351074e-01 -2.023239582777023315e-01 -8.508228510618209839e-02 -2.120606154203414917e-01 2.725127339363098145e-01 -3.210190683603286743e-02 -4.341466352343559265e-02 -1.680352538824081421e-01 -1.826019436120986938e-01 3.017498850822448730e-01 1.511706113815307617e-01 6.500583142042160034e-02 1.001729369163513184e-01 2.212666347622871399e-02 -2.302267849445343018e-01 -1.927700787782669067e-01 4.795747809112071991e-03 -2.476286441087722778e-01 1.752034425735473633e-01 4.570155963301658630e-02 -2.053884118795394897e-01 6.508001685142517090e-02
1.160746365785598755e-01 -1.654297560453414917e-01 1.086882874369621277e-01 -5.486256256699562073e-02 7.361676543951034546e-02 3.530139569193124771e-03 -3.808449208736419678e-01 6.694137305021286011e-02 -1.392124295234680176e-01 2.831052839756011963e-01 1.315942686051130295e-02 6.877253949642181396e-02 2.251304984092712402e-01 -2.619140446186065674e-01 1.805386394262313843e-01 7.627915591001510620e-02 -3.723102211952209473e-01 -1.865272223949432373e-01 -1.289014704525470734e-02 -8.201718330383300781e-02 2.064674943685531616e-01 9.632661938667297363e-03 -2.511049509048461914e-01 3.866885304450988770e-01 9.862257540225982666e-02 -1.240954473614692688e-01 1.129938736557960510e-01 1.548916697502136230e-01 2.253543399274349213e-02 -1.987365633249282837e-02 -1.475103348493576050e-01 -8.427900820970535278e-02
2.267856150865554810e-02 1.826937794685363770e-01 1.347564309835433960e-01 -6.293397396802902222e-02 -2.437087595462799072e-01 -3.485284745693206787e-02 -2.875474393367767334e-01 -1.717483401298522949e-01 1.402133726514875889e-03 -4.944786801934242249e-02 -4.151955991983413696e-02 -6.812669336795806885e-02 1.528133004903793335e-01 1.537361741065979004e-01 -8.106661587953567505e-02 1.766289770603179932e-01 -1.437090039253234863e-01 1.448063701391220093e-01 -5.897076800465583801e-02 -9.833642095327377319e-02 1.832874566316604614e-01 2.479051202535629272e-01 -3.102476894855499268e-01 2.392521947622299194e-01 -1.540120393037796021e-01 2.828153073787689209e-01 -4.378115832805633545e-01 -9.999335557222366333e-02 2.012781649827957153e-01 -7.310348749160766602e-02 -1.514320522546768188e-01 -1.203487440943717957e-02
3.500504791736602783e-01 2.121851742267608643e-01 1.051673386245965958e-02 -1.436691284179687500e-01 1.122922450304031372e-01 3.109777271747589111e-01 -2.681841552257537842e-01 -3.900661692023277283e-02 -1.110735908150672913e-01 -1.662133336067199707e-01 6.022340804338455200e-02 -1.285237371921539307e-01 2.022445499897003174e-01 8.407409489154815674e-02 7.428908348083496094e-02 -4.388461634516716003e-02 -1.888156384229660034e-01 9.154449403285980225e-02 -1.596402972936630249e-01 1.295350585132837296e-02 -3.705040737986564636e-02 3.706388771533966064e-01 9.429738670587539673e-02 3.215130269527435303e-01 -1.368200629949569702e-01 1.780158728361129761e-01 1.463564764708280563e-02 -1.172259077429771423e-01 -1.926094144582748413e-01 2.965736389160156250e-01 -5.470719933509826660e-02 -1.727923750877380371e-02
-2.388630062341690063e-02 3.990259766578674316e-01 3.420431911945343018e-01 4.157261922955513000e-02 -1.279599964618682861e-01 -7.640875875949859619e-02 -2.214534580707550049e-01 1.885082758963108063e-02 -3.349068760871887207e-02 1.034006327390670776e-01 1.513563245534896851e-01 -4.302336275577545166e-02 -2.174830436706542969e-02 -2.771017700433731079e-02 1.468750685453414917e-01 -5.963584780693054199e-02 -2.830594778060913086e-01 -2.616122364997863770e-01 -3.105336800217628479e-02 9.843983501195907593e-02 1.953810155391693115e-01 2.010773271322250366e-01 -4.161085784435272217e-01 1.564087718725204468e-01 -1.944143474102020264e-01 -1.447460651397705078e-01 -1.047665253281593323e-01 -1.084733083844184875e-01 -1.832504272460937500e-01 1.350156515836715698e-01 -5.175693333148956299e-02 1.245813816785812378e-01
-1.795483529567718506e-01 2.302960455417633057e-01 1.895190030336380005e-01 -6.945326179265975952e-02 -1.559717357158660889e-01 2.158226817846298218e-01 -1.218127980828285217e-01 -4.400462284684181213e-02 -1.618785709142684937e-01 -3.601832687854766846e-02 7.033587247133255005e-02 7.320913136936724186e-04 3.388370275497436523e-01 -5.300440266728401184e-02 1.933805085718631744e-02 6.777100265026092529e-02 -1.460768133401870728e-01 -3.665161430835723877e-01 -3.709795773029327393e-01 -5.537995323538780212e-02 1.189025118947029114e-02 1.894389688968658447e-01 6.923103332519531250e-02 1.489457041025161743e-01 -1.154540255665779114e-01 -8.449090272188186646e-02 2.436979115009307861e-02 -5.769572034478187561e-02 2.632677257061004639e-01 -3.161270320415496826e-01 -2.795193791389465332e-01 -1.128013525158166885e-02
2.039390057325363159e-01 1.776466667652130127e-01 -1.610273271799087524e-01 2.211666703224182129e-01 -9.590951353311538696e-02 -1.000780165195465088e-01 -4.153886139392852783e-01 -6.837561726570129395e-02 -8.705724612809717655e-04 1.975579559803009033e-01 1.339751482009887695e-01 -1.929876655340194702e-01 1.571766585111618042e-01 -6.292500346899032593e-02 1.179119050502777100e-01 -1.795756369829177856e-01 -3.186128437519073486e-01 -2.303165048360824585e-01 -1.239725947380065918e-01 3.291280269622802734e-01 -1.364744454622268677e-02 5.282209720462560654e-03 1.447035074234008789e-01 2.407145202159881592e-01 2.144150286912918091e-01 2.304665148258209229e-01 5.717258900403976440e-03 -6.039362773299217224e-02 -2.871535345911979675e-02 7.946416735649108887e-02 -1.007165536284446716e-01 9.554099291563034058e-02
1.113849878311157227e-01 4.821338132023811340e-02 1.509184688329696655e-01 -1.849412024021148682e-01 1.985863298177719116e-01 1.235376894474029541e-01 -3.349011242389678955e-01 1.320320665836334229e-01 -1.737495213747024536e-01 -5.093468725681304932e-02 1.047865524888038635e-01 -1.323537826538085938e-01 8.357314765453338623e-02 1.994449794292449951e-01 6.993535906076431274e-02 8.078090846538543701e-02 -3.481231629848480225e-01 -1.094012409448623657e-01 -1.933995634317398071e-02 -2.815993726253509521e-01 1.823038607835769653e-01 2.607671916484832764e-01 -2.596268989145755768e-02 1.027844846248626709e-01 -1.446612179279327393e-01 3.935095667839050293e-02 -5.460943281650543213e-02 -4.218805134296417236e-01 -5.654154345393180847e-02 1.717557460069656372e-01 -1.146759018301963806e-01 2.234901040792465210e-01
2.943200469017028809e-01 6.482632458209991455e-02 1.550553888082504272e-01 -6.656020134687423706e-02 1.511627342551946640e-02 2.264987826347351074e-01 -3.191814720630645752e-01 1.106772646307945251e-01 -5.347592011094093323e-02 -1.780434697866439819e-01 1.684531569480895996e-01 -1.798327416181564331e-01 1.322476714849472046e-01 2.919483929872512817e-02 2.354748100042343140e-01 -2.190548330545425415e-01 -3.624822795391082764e-01 -9.632639586925506592e-02 -1.665119081735610962e-01 1.592115908861160278e-01 -1.872420310974121094e-01 2.288254648447036743e-01 -3.093471750617027283e-02 1.426595002412796021e-01 -4.222364723682403564e-02 -1.235281396657228470e-02 -1.650739833712577820e-02 -3.574231564998626709e-01 -2.198469191789627075e-01 1.072155013680458069e-01 7.374295592308044434e-02 -1.710077561438083649e-02
-8.676988631486892700e-02 1.958030611276626587e-01 -1.018925532698631287e-01 1.319127529859542847e-01 3.149018585681915283e-01 -1.207522749900817871e-01 -1.540773957967758179e-01 7.181043922901153564e-02 -3.588758707046508789e-01 2.106351256370544434e-01 -4.667501524090766907e-02 -2.965077459812164307e-01 1.470156759023666382e-01 -1.721693575382232666e-01 -1.704005748033523560e-01 -1.063146591186523438e-01 -3.968928158283233643e-01 -1.415493786334991455e-01 -4.503268375992774963e-02 -8.771534264087677002e-02 7.049054652452468872e-02 1.472022533416748047e-01 -4.413892701268196106e-02 3.757404088973999023e-01 -2.197369700297713280e-03 9.293452650308609009e-02 -1.901303976774215698e-01 8.335284888744354248e-02 -8.891007862985134125e-03 8.037162572145462036e-02 -9.047764539718627930e-02 7.311884313821792603e-02
1.457110494375228882e-01 1.239835247397422791e-01 -1.213708147406578064e-02 2.607767879962921143e-01 1.702270656824111938e-02 9.161729365587234497e-02 -3.426153957843780518e-01 -3.682778775691986084e-02 -1.649142354726791382e-01 -1.545299589633941650e-01 -2.013774029910564423e-02 1.058499217033386230e-01 -2.032645046710968018e-01 1.058249026536941528e-01 3.078791797161102295e-01 7.921156287193298340e-02 -2.895157635211944580e-01 -1.565793156623840332e-01 -2.370156645774841309e-01 6.256231106817722321e-03 3.819465637207031250e-01 -1.652617156505584717e-01 -2.396577894687652588e-01 1.332722902297973633e-01 3.183153271675109863e-02 1.851561814546585083e-01 -5.284960940480232239e-02 8.033920824527740479e-02 -2.227901518344879150e-01 -1.460275948047637939e-01 -5.897060409188270569e-02 1.401053518056869507e-01
2.973804995417594910e-02 2.312841862440109253e-01 2.691647112369537354e-01 -9.578597545623779297e-02 1.258651539683341980e-02 -2.655982412397861481e-02 -5.100999027490615845e-02 -9.559503197669982910e-02 -4.425521790981292725e-01 -1.031073331832885742e-01 1.950038224458694458e-01 -2.073381841182708740e-01 -3.938478603959083557e-02 -6.602037698030471802e-02 -9.762248396873474121e-02 -2.161418050527572632e-01 -1.130046322941780090e-01 -1.254494339227676392e-01 -1.837072968482971191e-01 -1.493161767721176147e-01 3.624196052551269531e-01 1.581813022494316101e-02 -3.274942561984062195e-02 2.967323660850524902e-01 -1.710085272789001465e-01 1.797967851161956787e-01 -2.127964645624160767e-01 -6.217576563358306885e-02 2.210721671581268311e-01 2.716677263379096985e-02 9.009654819965362549e-02 -1.673873960971832275e-01
1.548673957586288452e-01 -1.841740161180496216e-01 9.170286357402801514e-02 -5.668607354164123535e-02 -1.881037801504135132e-01 -9.810470044612884521e-02 -3.274838328361511230e-01 1.531493216753005981e-01 -3.495754301548004150e-01 1.852595210075378418e-01 -2.739231102168560028e-02 2.758531831204891205e-02 2.947965264320373535e-01 4.018865898251533508e-02 7.896658778190612793e-02 2.075713686645030975e-02 -1.411319077014923096e-01 -3.788614869117736816e-01 -1.424599438905715942e-01 7.907764613628387451e-02 6.203420087695121765e-02 9.303872287273406982e-02 -9.451364725828170776e-02 3.747562170028686523e-01 -4.762069508433341980e-02 -2.263837456703186035e-01 1.926409453153610229e-02 3.631096333265304565e-02 -6.437510251998901367e-02 8.573099039494991302e-03 -2.994320988655090332e-01 -2.402766421437263489e-02
-8.602389693260192871e-02 -6.474213302135467529e-02 -5.993905290961265564e-02 1.341250836849212646e-01 -1.434403378516435623e-02 2.200948596000671387e-01 -7.012008875608444214e-02 -2.231899052858352661e-01 -9.947309643030166626e-02 1.035477072000503540e-01 -1.281902045011520386e-01 -2.507808804512023926e-01 5.888577103614807129e-01 1.201760098338127136e-01 2.557026222348213196e-03 6.147179752588272095e-03 -1.909831315279006958e-01 -2.159190326929092407e-01 -1.383743882179260254e-01 2.673165500164031982e-01 2.146651297807693481e-01 -1.376596689224243164e-01 6.702563166618347168e-02 1.353448629379272461e-01 3.609246760606765747e-02 3.261944279074668884e-02 6.074997410178184509e-02 -1.304586045444011688e-02 7.492543756961822510e-02 -3.405360281467437744e-01 -8.165270090103149414e-02 7.906327396631240845e-02
3.481748998165130615e-01 -1.337586492300033569e-01 1.676793545484542847e-01 -1.138921752572059631e-01 -6.369295716285705566e-02 -2.814558148384094238e-02 -2.499364316463470459e-01 7.320827245712280273e-02 -2.229052633047103882e-01 3.485969081521034241e-02 8.635304868221282959e-02 -3.005650825798511505e-03 1.896687000989913940e-01 1.460282504558563232e-01 3.273901045322418213e-01 -8.827412873506546021e-02 -3.614980578422546387e-01 -8.190544694662094116e-02 -1.092280298471450806e-01 2.790767252445220947e-01 -1.204083785414695740e-01 -1.991755887866020203e-02 5.130911711603403091e-03 2.656178772449493408e-01 8.024103194475173950e-02 1.519009768962860107e-01 4.064096882939338684e-02 -8.760839700698852539e-02 3.417198956012725830e-01 1.000532060861587524e-01 -1.433673799037933350e-01 -1.327424347400665283e-01
-1.102173626422882080e-01 -1.402488499879837036e-01 -3.024644553661346436e-01 1.241769418120384216e-01 -9.000706672668457031e-02 9.860022366046905518e-02 -3.102892935276031494e-01 4.222814366221427917e-02 -8.603475987911224365e-02 7.498359680175781250e-02 -9.900718182325363159e-02 -3.461958840489387512e-02 3.332120478153228760e-01 -1.939642876386642456e-01 -5.809263885021209717e-02 -7.676156610250473022e-02 -2.749552130699157715e-01 -2.663986980915069580e-01 -2.845683097839355469e-01 1.495133340358734131e-01 2.513592876493930817e-02 2.669795453548431396e-01 -2.137350142002105713e-01 -3.381462767720222473e-02 -4.881578683853149414e-02 1.444715857505798340e-01 6.286829710006713867e-03 -1.912693828344345093e-01 4.360783100128173828e-02 -1.958937384188175201e-02 -3.626925349235534668e-01 3.315252810716629028e-02
-9.057795256376266479e-02 8.256218582391738892e-02 1.292204111814498901e-01 -2.011254429817199707e-01 1.256046444177627563e-02 1.194564476609230042e-01 -2.252869307994842529e-01 -1.852814406156539917e-01 -1.089364141225814819e-01 -9.346253424882888794e-02 -5.652523133903741837e-03 -1.056826263666152954e-01 1.954149007797241211e-01 -1.245642229914665222e-01 3.668515682220458984e-01 2.179102040827274323e-02 -8.282785117626190186e-02 2.281207144260406494e-01 -1.811275929212570190e-01 -1.121260300278663635e-01 3.408515453338623047e-02 2.057457864284515381e-01 -1.500536948442459106e-01 2.879348099231719971e-01 -2.305842638015747070e-01 -5.916692316532135010e-02 4.919072613120079041e-02 -4.838019609451293945e-01 -1.097993832081556320e-02 -2.148588448762893677e-01 1.199862062931060791e-01 2.697045356035232544e-02
2.104795277118682861e-01 -2.114661335945129395e-01 1.060362998396158218e-02 -1.204171255230903625e-01 -1.229389980435371399e-01 1.477741897106170654e-01 -3.569624423980712891e-01 -4.327258560806512833e-03 1.377444248646497726e-02 9.252439253032207489e-03 -4.914278164505958557e-02 -2.852972745895385742e-01 3.087253272533416748e-01 -2.369203418493270874e-01 -5.893638730049133301e-02 -1.768978983163833618e-01 -3.440093994140625000e-01 -6.226829811930656433e-02 -3.966806232929229736e-01 -5.112541466951370239e-02 9.942807257175445557e-02 1.570682525634765625e-01 -1.872516721487045288e-01 -1.170927733182907104e-01 -1.684250831604003906e-01 -7.247547805309295654e-02 6.467195600271224976e-02 -4.324490949511528015e-02 9.422089159488677979e-02 -1.286478936672210693e-01 -7.187083363533020020e-02 1.609249711036682129e-01
6.923799961805343628e-02 -4.119092598557472229e-02 1.087810993194580078e-01 -3.595902323722839355e-01 -1.224486250430345535e-02 -6.717214733362197876e-02 -3.672251403331756592e-01 -2.521288096904754639e-01 -8.197236806154251099e-02 -1.716689765453338623e-02 -5.240501090884208679e-02 -2.068936377763748169e-01 7.493306696414947510e-02 -4.132972061634063721e-01 -1.747446358203887939e-01 -1.279576420783996582e-01 -2.647275924682617188e-01 -1.689878702163696289e-01 -1.330876052379608154e-01 1.363673340529203415e-02 1.649477034807205200e-01 -8.399108052253723145e-02 1.451739072799682617e-01 1.505469977855682373e-01 -1.360341459512710571e-01 1.131287366151809692e-01 2.750805020332336426e-02 -2.197829931974411011e-01 -3.881695214658975601e-03 1.618885397911071777e-01 -6.602896749973297119e-02 -2.605692148208618164e-01
1.101099774241447449e-01 3.715262115001678467e-01 -1.708770729601383209e-02 7.852230221033096313e-02 2.102493345737457275e-01 1.322359889745712280e-01 -1.570440977811813354e-01 -1.538045853376388550e-01 4.709656909108161926e-02 -8.751355111598968506e-02 -1.406278163194656372e-01 -7.153036445379257202e-02 1.033293530344963074e-01 8.502975106239318848e-02 -5.482989549636840820e-02 -1.340521872043609619e-01 -2.185352444648742676e-01 1.486791074275970459e-01 -2.137423157691955566e-01 -8.890343829989433289e-03 9.898509085178375244e-02 1.127436161041259766e-01 1.176857277750968933e-01 2.413910180330276489e-01 -2.697058618068695068e-01 4.506079852581024170e-01 -3.481980264186859131e-01 -1.329556405544281006e-01 -1.515902392566204071e-02 1.163047105073928833e-01 1.290110778063535690e-02 1.443478018045425415e-01
1.072968393564224243e-01 1.851740330457687378e-01 -1.034596636891365051e-01 -2.748356945812702179e-02 -1.206456795334815979e-01 8.103664964437484741e-02 -7.245455682277679443e-02 -4.215331077575683594e-01 -1.741676628589630127e-01 -2.184965759515762329e-01 9.887622296810150146e-02 -2.276266179978847504e-02 -1.178603321313858032e-01 2.896938472986221313e-02 5.767370015382766724e-02 1.754587441682815552e-01 -1.943962872028350830e-01 -1.794445365667343140e-01 -2.389241605997085571e-01 -1.517031192779541016e-01 1.779172122478485107e-01 8.939432352781295776e-02 -8.257785439491271973e-02 3.225041925907135010e-01 -1.861514709889888763e-02 1.678555607795715332e-01 6.737802922725677490e-02 -1.184421852231025696e-01 -2.871388494968414307e-01 -1.380462497472763062e-01 -2.077024132013320923e-01 3.304022550582885742e-01
1.987183690071105957e-01 -9.430761635303497314e-02 -2.240435332059860229e-01 -2.924276283010840416e-03 -2.769074141979217529e-01 4.329521059989929199e-01 -2.807813286781311035e-01 -5.651852115988731384e-02 -2.562873661518096924e-01 1.047363504767417908e-02 -1.773492433130741119e-03 3.002498447895050049e-01 -5.496041383594274521e-03 2.405433505773544312e-01 4.003142938017845154e-02 -1.249201595783233643e-01 -1.888870596885681152e-01 -4.945255443453788757e-02 -3.007354140281677246e-01 -1.569762080907821655e-01 1.708494722843170166e-01 -1.190370135009288788e-02 -4.428390040993690491e-02 2.118518054485321045e-01 -3.742956370115280151e-02 2.110226750373840332e-01 4.849875345826148987e-02 -6.369242072105407715e-02 1.493189632892608643e-01 2.532904967665672302e-03 -2.285083010792732239e-02 -1.402304619550704956e-01
2.385576069355010986e-01 1.822461634874343872e-01 1.799428164958953857e-01 3.897590190172195435e-02 -1.812578737735748291e-01 -2.362652309238910675e-02 1.943057030439376831e-02 -2.304535210132598877e-01 -3.109542429447174072e-01 -3.269338980317115784e-02 4.519144818186759949e-02 -8.646441251039505005e-02 1.205411925911903381e-01 8.509211987257003784e-02 1.245189011096954346e-01 1.893981993198394775e-01 -1.715902388095855713e-01 -1.005281731486320496e-01 -4.972624778747558594e-01 2.079024612903594971e-01 1.418295800685882568e-01 -1.476054918020963669e-02 4.306317493319511414e-02 7.703462243080139160e-02 -7.781134545803070068e-02 9.785754978656768799e-02 -1.494027972221374512e-01 -2.042746841907501221e-01 -2.533299326896667480e-01 -8.790580928325653076e-02 1.947813630104064941e-01 2.469086945056915283e-01
8.451662957668304443e-02 1.337910443544387817e-01 1.077974811196327209e-01 -6.126347556710243225e-02 3.007620275020599365e-01 2.301668748259544373e-02 -1.672828644514083862e-01 -2.902749776840209961e-01 1.522859372198581696e-02 4.212213307619094849e-02 1.321707218885421753e-01 2.344173379242420197e-02 3.734691739082336426e-01 1.818676292896270752e-01 2.367494255304336548e-01 4.875745996832847595e-02 -3.281461298465728760e-01 -4.897462669759988785e-03 -6.233096122741699219e-02 3.709037005901336670e-01 1.941670924425125122e-01 -1.526385992765426636e-01 -1.048532500863075256e-01 2.906100153923034668e-01 -4.161242768168449402e-02 1.646881103515625000e-01 1.981461048126220703e-01 8.970479667186737061e-02 -7.948368787765502930e-02 -5.085965618491172791e-02 -1.053164452314376831e-01 5.983768776059150696e-02
-9.584327042102813721e-02 -4.032835364341735840e-02 1.718596369028091431e-02 -4.213357716798782349e-02 2.508563222363591194e-03 7.249563932418823242e-02 -3.374306559562683105e-01 -1.912969946861267090e-01 2.066700309514999390e-01 1.418137103319168091e-01 1.687774062156677246e-01 -1.529238075017929077e-01 1.724843382835388184e-01 -3.432955220341682434e-02 -6.166260316967964172e-02 -3.643934382125735283e-03 -3.459675014019012451e-01 -6.978203076869249344e-03 -2.736489113885909319e-04 -2.476509101688861847e-02 1.477719098329544067e-01 2.256910353899002075e-01 1.267505139112472534e-01 9.954054653644561768e-02 -1.474901735782623291e-01 3.798249661922454834e-01 -2.103195525705814362e-02 -4.771000146865844727e-01 1.989426016807556152e-01 1.091910079121589661e-01 1.308449208736419678e-01 1.225888170301914215e-02
-1.903289258480072021e-01 -1.212142631411552429e-01 5.429679900407791138e-02 -3.312370926141738892e-02 -1.348919272422790527e-01 3.936656564474105835e-02 -1.061956956982612610e-01 -9.459868818521499634e-02 -3.479544818401336670e-01 -6.219338253140449524e-02 1.291474550962448120e-01 -8.866316080093383789e-02 1.371857672929763794e-01 -2.890219092369079590e-01 2.877882122993469238e-01 -2.170128524303436279e-01 -3.124021887779235840e-01 -8.298175781965255737e-02 8.613084256649017334e-02 -9.182695299386978149e-03 9.782335907220840454e-02 -3.080181218683719635e-02 -3.304950147867202759e-02 1.479400396347045898e-01 -1.940528154373168945e-01 3.407129347324371338e-01 9.461868554353713989e-02 -3.704598248004913330e-01 1.155250892043113708e-01 1.660051494836807251e-01 -1.873266100883483887e-01 -4.362921416759490967e-02
3.236003220081329346e-02 1.716517806053161621e-01 -4.090078920125961304e-02 -1.723355203866958618e-01 -3.998354449868202209e-02 -1.243860088288784027e-02 -5.863524079322814941e-01 -1.112449914216995239e-01 -3.309287428855895996e-01 1.551780104637145996e-01 3.332284837961196899e-02 -3.628285601735115051e-02 1.899681836366653442e-01 -1.668566167354583740e-01 -7.059704512357711792e-02 9.110551327466964722e-02 -9.899549931287765503e-02 -1.675942242145538330e-01 -1.117605417966842651e-01 2.858573794364929199e-01 -9.563754498958587646e-02 1.233527585864067078e-01 -1.711183637380599976e-01 -4.570947960019111633e-02 -2.617954015731811523e-01 2.422677725553512573e-01 1.649226620793342590e-02 -1.394736766815185547e-01 1.216981112957000732e-01 -2.638932876288890839e-02 -1.273557841777801514e-01 -2.088676765561103821e-02
3.039301335811614990e-01 1.543842703104019165e-01 -1.109072864055633545e-01 1.634196043014526367e-01 -1.166703477501869202e-01 7.294521480798721313e-02 -1.791629940271377563e-01 -2.748534679412841797e-01 -4.136881530284881592e-01 2.311876565217971802e-01 -9.873819351196289062e-02 -1.545706987380981445e-01 3.118586540222167969e-01 -6.900860369205474854e-02 1.221643909811973572e-01 -4.257764294743537903e-02 9.416648745536804199e-02 6.161720678210258484e-02 -1.909577250480651855e-01 -1.710442155599594116e-01 9.704157710075378418e-02 -7.020577043294906616e-02 -2.354941330850124359e-02 7.463383954018354416e-03 -1.380754560232162476e-01 3.139058053493499756e-01 -1.593139469623565674e-01 -7.270383834838867188e-02 1.637837886810302734e-01 -1.102675795555114746e-01 -1.910305172204971313e-01 -1.553714722394943237e-01
3.680450022220611572e-01 3.641771525144577026e-02 -2.335083205252885818e-03 -1.730635911226272583e-01 6.248870864510536194e-02 9.970089793205261230e-02 -1.857523024082183838e-01 -2.036349475383758545e-01 3.188389167189598083e-02 -3.233086690306663513e-02 -5.964890122413635254e-02 1.205710042268037796e-02 3.592684268951416016e-01 -7.936032861471176147e-02 -1.712193042039871216e-01 -2.098444700241088867e-01 -1.497970223426818848e-01 2.413590811192989349e-02 -1.107800975441932678e-01 -1.630999334156513214e-02 2.414224147796630859e-01 -1.076661571860313416e-01 -4.059727787971496582e-01 1.672147363424301147e-01 -1.032309383153915405e-01 3.376761376857757568e-01 5.673516541719436646e-03 -7.843992114067077637e-02 6.489111483097076416e-02 1.136077865958213806e-01 -2.860668599605560303e-01 -3.043554909527301788e-02
-1.737732253968715668e-02 1.833575665950775146e-01 2.124379426240921021e-01 8.033313602209091187e-02 -3.870441615581512451e-01 7.071509957313537598e-02 -4.885279759764671326e-02 -3.498476743698120117e-01 -1.281743198633193970e-01 -4.804487340152263641e-03 -1.126345712691545486e-02 5.399245396256446838e-02 1.270976960659027100e-01 -8.072250336408615112e-02 1.200374662876129150e-01 -1.515844315290451050e-01 -2.240620851516723633e-01 -4.795533418655395508e-02 1.141658276319503784e-01 -1.216258481144905090e-01 1.766700893640518188e-01 4.447873234748840332e-01 7.776623964309692383e-02 2.013901919126510620e-01 3.309441357851028442e-02 1.811386197805404663e-01 -1.522613763809204102e-01 -1.817690730094909668e-01 1.898947954177856445e-01 -2.589850425720214844e-01 6.169866025447845459e-02 -4.802582040429115295e-02
1.312434226274490356e-01 3.223342895507812500e-01 1.586406528949737549e-01 1.452346891164779663e-01 -5.284871533513069153e-02 1.235606670379638672e-01 -5.142725706100463867e-01 -1.414118986576795578e-02 2.254091203212738037e-02 -1.628777086734771729e-01 -2.306170389056205750e-02 -2.109700143337249756e-01 -1.814960092306137085e-01 -3.377951309084892273e-02 5.075404047966003418e-02 -1.746670007705688477e-01 -2.593486905097961426e-01 -2.013742923736572266e-01 -1.689051389694213867e-01 4.082907736301422119e-02 3.374709784984588623e-01 -1.441946066915988922e-02 -1.921553313732147217e-01 -1.038568541407585144e-01 1.173678189516067505e-01 -4.343466088175773621e-02 -1.754246503114700317e-01 -1.657440215349197388e-01 -8.943979442119598389e-02 -9.230849146842956543e-02 1.639635302126407623e-02 1.418653577566146851e-01
-7.028429303318262100e-03 -9.261717647314071655e-02 2.324068844318389893e-01 1.723455935716629028e-01 7.468691468238830566e-02 1.069635152816772461e-01 -1.901356875896453857e-01 6.277826614677906036e-04 -3.621058464050292969e-01 2.564303278923034668e-01 1.551502048969268799e-01 -1.769654899835586548e-01 1.735336482524871826e-01 -1.004809066653251648e-01 5.619613826274871826e-02 -7.833543419837951660e-02 -1.585586369037628174e-01 -3.428804278373718262e-01 -1.572557836771011353e-01 -1.280554980039596558e-01 5.074074491858482361e-02 1.142888441681861877e-01 1.391437500715255737e-01 2.298336029052734375e-01 1.671238690614700317e-01 9.512561559677124023e-02 -9.955349564552307129e-02 -1.541963964700698853e-01 -1.546128466725349426e-02 1.303193741478025913e-03 -1.376261115074157715e-01 -4.372760057449340820e-01
-1.121103540062904358e-01 -1.127329841256141663e-02 -1.556585431098937988e-01 1.160410493612289429e-01 -1.786846071481704712e-01 1.252192705869674683e-01 3.328166902065277100e-02 2.586537785828113556e-02 4.278570786118507385e-02 1.222133189439773560e-01 5.678468570113182068e-02 -3.813887946307659149e-03 2.141093164682388306e-01 -2.355816662311553955e-01 1.738070994615554810e-01 -1.165890991687774658e-01 -1.078556254506111145e-01 -3.114020526409149170e-01 -2.920288741588592529e-01 2.758269906044006348e-01 6.732957810163497925e-02 3.712400794029235840e-02 -1.686832606792449951e-01 1.264138966798782349e-01 -1.174268126487731934e-01 2.605561912059783936e-01 -1.393940150737762451e-01 -2.868368327617645264e-01 -4.469131305813789368e-02 2.259864062070846558e-01 -4.044584035873413086e-01 1.213479563593864441e-01
6.181909143924713135e-02 -1.332226246595382690e-01 -3.061582148075103760e-02 2.807383239269256592e-01 -8.028056472539901733e-02 5.014625564217567444e-02 -3.584142327308654785e-01 -1.106963157653808594e-01 -5.214976146817207336e-02 -2.738843299448490143e-02 -2.094022631645202637e-01 -3.653475269675254822e-02 2.053565345704555511e-02 -1.383433490991592407e-01 7.836063206195831299e-02 -9.796406328678131104e-02 -4.346640706062316895e-01 -2.842357456684112549e-01 1.186760589480400085e-01 1.574352234601974487e-01 1.597040742635726929e-01 -5.264110863208770752e-02 4.474896559258922935e-05 3.159722983837127686e-01 2.318280637264251709e-01 3.187996447086334229e-01 -2.164291441440582275e-01 -8.954014629125595093e-03 -5.625079572200775146e-02 -8.351872116327285767e-02 1.261093020439147949e-01 1.769842347130179405e-03
5.604241788387298584e-02 1.471371501684188843e-01 7.049357984215021133e-03 7.864028960466384888e-02 -1.336102038621902466e-01 -2.089969366788864136e-01 -1.131211891770362854e-01 -2.830969095230102539e-01 -2.790596783161163330e-01 -1.525684446096420288e-01 1.276328414678573608e-01 -1.280923932790756226e-01 1.746179759502410889e-01 1.168659329414367676e-01 1.984283626079559326e-01 -3.717676550149917603e-02 -1.098627597093582153e-01 -1.469886489212512970e-02 -1.033348143100738525e-01 3.448171615600585938e-01 2.477824240922927856e-01 7.399676740169525146e-02 -2.568799629807472229e-02 3.448398113250732422e-01 -8.452071994543075562e-02 7.651673629879951477e-03 -1.302803754806518555e-01 -1.276904903352260590e-02 -1.533985584974288940e-01 -2.349373549222946167e-01 1.920817941427230835e-01 3.570444881916046143e-01
1.001692116260528564e-01 1.663010418415069580e-01 -2.429648786783218384e-01 2.554792463779449463e-01 -5.061990022659301758e-02 2.537504732608795166e-01 -2.142816781997680664e-01 -2.693562209606170654e-01 -2.134531736373901367e-01 1.739856302738189697e-01 -1.535458257421851158e-03 3.259482979774475098e-02 2.313014864921569824e-01 -8.528534322977066040e-02 4.037562608718872070e-01 1.018088087439537048e-01 -2.906308472156524658e-01 8.055403828620910645e-02 1.210014224052429199e-01 3.540450334548950195e-02 1.871964484453201294e-01 1.060282289981842041e-01 -1.406148821115493774e-01 -2.786793932318687439e-02 5.177643522620201111e-02 2.243909537792205811e-01 -4.601344838738441467e-02 5.484074354171752930e-02 1.134573891758918762e-01 2.089642435312271118e-01 -1.502113789319992065e-01 1.748963743448257446e-01
6.702308892272412777e-04 1.115899085998535156e-01 -9.496878087520599365e-02 -1.571272127330303192e-02 9.085668623447418213e-02 1.845256686210632324e-01 -5.606978386640548706e-02 -1.978136599063873291e-01 7.701459527015686035e-02 3.110643029212951660e-01 8.118097484111785889e-02 -1.838533133268356323e-01 1.220969483256340027e-01 2.234788984060287476e-01 1.016060113906860352e-01 5.105304066091775894e-03 -1.201439648866653442e-01 -3.211221694946289062e-01 -3.602539896965026855e-01 1.060229167342185974e-01 1.738380789756774902e-01 2.390976250171661377e-01 -9.673859924077987671e-02 1.524715870618820190e-01 1.542413681745529175e-01 1.304328534752130508e-02 -2.345155552029609680e-02 1.049641892313957214e-01 -2.804197967052459717e-01 1.962474584579467773e-01 -3.763798177242279053e-01 5.008440092206001282e-02
-2.163571305572986603e-02 7.884687930345535278e-02 -7.241365313529968262e-02 -1.591921150684356689e-01 -7.528155297040939331e-02 2.350420504808425903e-01 -4.279718399047851562e-01 -2.120416760444641113e-01 4.145846515893936157e-02 2.293573170900344849e-01 -7.376020401716232300e-02 -1.414030194282531738e-01 -7.351552695035934448e-02 -4.219832643866539001e-02 3.783134222030639648e-01 8.966382592916488647e-02 -1.360496878623962402e-01 -1.591272354125976562e-01 -9.489872306585311890e-02 -1.210156083106994629e-01 3.090619444847106934e-01 -1.041870005428791046e-02 -9.328189492225646973e-02 -1.872983943940198515e-06 -1.146347373723983765e-01 -2.415986545383930206e-02 6.157218292355537415e-02 -2.744721174240112305e-01 2.649308443069458008e-01 -1.534229069948196411e-01 -1.078224629163742065e-01 2.560788393020629883e-01
1.341709792613983154e-01 1.796836405992507935e-01 4.054264351725578308e-02 3.723360970616340637e-02 2.986271306872367859e-02 5.499647930264472961e-02 -4.436934590339660645e-01 -2.186659574508666992e-01 -4.692069441080093384e-02 -2.952128648757934570e-01 9.550546854734420776e-02 -2.162365764379501343e-01 2.797229886054992676e-01 -3.696356201544404030e-03 2.977278828620910645e-01 1.144639402627944946e-01 -1.764704845845699310e-02 -1.317328810691833496e-01 -2.103750556707382202e-01 -2.320867925882339478e-01 1.687785536050796509e-01 2.313356846570968628e-01 -8.718169480562210083e-02 6.657245685346424580e-04 -2.008754163980484009e-01 1.865960210561752319e-01 -1.031776145100593567e-01 7.320375740528106689e-02 -1.246248260140419006e-01 -2.482517808675765991e-02 1.422108802944421768e-02 2.448243796825408936e-01
2.089830189943313599e-01 2.206609696149826050e-01 -2.172068692743778229e-03 1.232763901352882385e-01 -2.128936499357223511e-01 -4.239670559763908386e-02 -6.032209098339080811e-02 -1.817412823438644409e-01 -1.478243917226791382e-01 2.421141564846038818e-01 -2.992151677608489990e-01 -8.385502547025680542e-02 6.270459294319152832e-02 -1.977100074291229248e-01 4.731623083353042603e-02 -3.379619419574737549e-01 -2.145889252424240112e-01 -1.368255168199539185e-01 4.715684801340103149e-02 1.512061953544616699e-01 2.399260103702545166e-01 1.830689162015914917e-01 -1.497806012630462646e-01 2.555067539215087891e-01 -1.747031360864639282e-01 1.837988197803497314e-01 2.494169957935810089e-02 -1.329582929611206055e-01 2.437660694122314453e-01 7.262030988931655884e-02 -1.299535334110260010e-01 1.982230991125106812e-01
2.280081436038017273e-02 9.366022795438766479e-02 -9.173862636089324951e-02 -5.285305529832839966e-02 -2.657130062580108643e-01 3.693046420812606812e-02 -1.383192837238311768e-01 -1.398901790380477905e-01 -6.166804209351539612e-02 3.300339579582214355e-01 -1.347195357084274292e-01 -8.514747023582458496e-02 1.571401953697204590e-02 -2.266898900270462036e-01 2.418822646141052246e-01 -3.230799734592437744e-01 -1.169111654162406921e-01 -3.918909430503845215e-01 -1.289575248956680298e-01 -3.124445909634232521e-03 1.779805421829223633e-01 1.396818011999130249e-01 2.675488963723182678e-02 1.121985092759132385e-01 -1.126274913549423218e-01 1.861067861318588257e-01 2.678418532013893127e-02 -3.509659171104431152e-01 8.057202398777008057e-02 2.234851419925689697e-01 -3.127548098564147949e-02 -1.979195177555084229e-01
8.480927348136901855e-02 -4.198963195085525513e-02 -5.179980024695396423e-02 4.149838536977767944e-02 3.324946165084838867e-01 9.245697408914566040e-02 -5.926439538598060608e-02 -4.232586622238159180e-01 5.949418991804122925e-02 -3.189511001110076904e-01 8.458951860666275024e-02 -1.197406277060508728e-02 1.457837671041488647e-01 4.878453165292739868e-02 1.249353140592575073e-01 -1.765573620796203613e-01 -1.679449677467346191e-01 -2.304346486926078796e-02 -2.184116840362548828e-01 -9.526396542787551880e-02 -6.050591543316841125e-02 2.564622461795806885e-01 -2.441363036632537842e-01 2.898058593273162842e-01 -2.050585448741912842e-01 2.443906366825103760e-01 -5.670348764397203922e-04 -1.852766871452331543e-01 1.331360489130020142e-01 -1.779533736407756805e-02 -1.563565731048583984e-01 -1.573650836944580078e-01
8.942569792270660400e-02 -8.204642683267593384e-02 1.999733448028564453e-01 5.927542597055435181e-02 -3.591452836990356445e-01 1.513912677764892578e-01 -1.805856525897979736e-01 -4.810589849948883057e-01 4.947057738900184631e-02 1.095003783702850342e-01 5.426568910479545593e-02 -2.564096078276634216e-02 8.966703712940216064e-02 -3.487853109836578369e-01 -1.049709599465131760e-02 -8.978679776191711426e-02 -2.331789731979370117e-01 -1.104760840535163879e-01 -5.474562570452690125e-02 1.811182051897048950e-01 2.086347043514251709e-01 1.568722277879714966e-01 -7.700860500335693359e-02 2.628879807889461517e-02 -4.573021829128265381e-02 -3.640421479940414429e-02 -1.127385422587394714e-01 -1.421401053667068481e-01 1.950341910123825073e-01 2.748976945877075195e-01 -1.082875058054924011e-01 -1.764401793479919434e-01
2.881671488285064697e-01 -5.224926769733428955e-02 -1.403004489839076996e-02 1.325284838676452637e-01 -1.304696500301361084e-01 -1.082924976944923401e-01 -3.271013796329498291e-01 -2.647202610969543457e-01 -2.899933978915214539e-02 -3.512261807918548584e-02 1.471112370491027832e-01 -3.930313885211944580e-02 2.822253108024597168e-01 7.218409329652786255e-02 1.921139955520629883e-01 -1.733249276876449585e-01 -2.886494398117065430e-01 -1.669301390647888184e-01 -2.107861787080764771e-01 1.731802225112915039e-01 4.271471872925758362e-02 -4.584483429789543152e-02 3.306207656860351562e-01 3.469232320785522461e-01 8.668778091669082642e-02 8.105245977640151978e-02 1.358699053525924683e-02 4.387871921062469482e-02 1.239103637635707855e-02 1.302300840616226196e-01 -1.656693518161773682e-01 1.833660602569580078e-01
5.224751681089401245e-02 -5.118129029870033264e-02 1.963292211294174194e-01 1.480763554573059082e-01 -1.363277286291122437e-01 4.157473146915435791e-02 1.839703880250453949e-02 -2.456767708063125610e-01 -1.646765023469924927e-01 5.598687008023262024e-02 1.354699134826660156e-01 -9.885416179895401001e-02 3.936994820833206177e-02 1.565719246864318848e-01 1.372347474098205566e-01 1.301103532314300537e-01 -2.283088117837905884e-01 -5.448286980390548706e-02 -4.544613659381866455e-01 3.117093741893768311e-01 1.759368479251861572e-01 3.372250124812126160e-03 -5.673802644014358521e-02 3.345085382461547852e-01 -1.052425801753997803e-02 8.468586206436157227e-02 -4.603934288024902344e-02 -2.120056450366973877e-01 -2.323437482118606567e-01 -3.151818513870239258e-01 1.124353930354118347e-01 8.820934593677520752e-02
2.255508676171302795e-02 -4.590772464871406555e-02 1.010865867137908936e-01 -8.025948703289031982e-02 3.792363107204437256e-01 2.996567487716674805e-01 -2.957663834095001221e-01 -1.620330363512039185e-01 -2.118099778890609741e-01 -1.273301541805267334e-01 4.092072695493698120e-02 -2.808669805526733398e-01 3.519009649753570557e-01 6.761648505926132202e-02 9.469598531723022461e-02 1.475831270217895508e-01 -2.040351629257202148e-01 1.419406197965145111e-02 -1.760764718055725098e-01 6.211790814995765686e-02 -4.709330573678016663e-02 2.250476926565170288e-01 -3.761434927582740784e-02 -6.999304145574569702e-02 8.818649686872959137e-03 2.510967850685119629e-01 -7.337688654661178589e-02 -2.605665028095245361e-01 1.153446808457374573e-01 1.880471594631671906e-02 -1.198654025793075562e-01 1.796707361936569214e-01
-4.600629210472106934e-03 1.808240413665771484e-01 2.102386504411697388e-01 -3.645731136202812195e-02 1.440774300135672092e-03 1.081858873367309570e-01 -2.513433396816253662e-01 -1.289551705121994019e-01 -8.311209082603454590e-02 2.065147608518600464e-01 -2.783806324005126953e-01 -5.636891350150108337e-03 2.723953723907470703e-01 -5.226228386163711548e-02 -7.307442370802164078e-03 -2.758184075355529785e-01 -1.530127823352813721e-01 -1.361681371927261353e-01 1.869907043874263763e-02 -6.565998494625091553e-02 1.789511144161224365e-01 2.203994691371917725e-01 -3.606244921684265137e-02 2.691892683506011963e-01 6.055568344891071320e-03 2.065421938896179199e-01 -1.823902875185012817e-01 -2.156972736120223999e-01 1.144413836300373077e-02 -6.102069839835166931e-02 -8.701416663825511932e-03 -4.719143211841583252e-01
-3.493630886077880859e-02 2.037507444620132446e-01 3.893662393093109131e-01 3.453448787331581116e-02 -7.109545916318893433e-02 9.396098554134368896e-02 -2.630094885826110840e-01 -2.116885334253311157e-01 -2.373344302177429199e-01 1.904523670673370361e-01 -1.400277465581893921e-01 1.543098390102386475e-01 -5.295361578464508057e-02 -2.237257808446884155e-01 3.843574225902557373e-02 -2.249121367931365967e-01 -1.020990833640098572e-01 -8.960474282503128052e-02 -2.347235530614852905e-01 -9.113257378339767456e-02 1.947062015533447266e-01 2.901817560195922852e-01 -2.208013646304607391e-02 2.488794475793838501e-01 -9.579211473464965820e-02 1.230212766677141190e-02 -3.455136343836784363e-02 -2.023783922195434570e-01 -2.781215310096740723e-01 -1.278655976057052612e-01 1.406001746654510498e-01 -6.566569209098815918e-02
-2.372707128524780273e-01 6.696186959743499756e-02 1.209841109812259674e-03 -7.295344024896621704e-02 2.693889848887920380e-02 3.315076231956481934e-01 -5.077454447746276855e-01 -2.274366915225982666e-01 9.019821882247924805e-02 5.128764733672142029e-02 1.923818439245223999e-01 -2.082515656948089600e-01 -1.021305918693542480e-01 -1.240507140755653381e-02 1.297780126333236694e-01 -1.935433298349380493e-01 -1.967645436525344849e-01 -2.934864163398742676e-01 -1.505532953888177872e-02 2.367297410964965820e-01 1.961025595664978027e-01 7.689478248357772827e-02 -6.075368449091911316e-02 5.057292804121971130e-02 -1.402241438627243042e-01 -3.299802914261817932e-02 -9.535381570458412170e-03 -1.146144270896911621e-01 1.730306297540664673e-01 8.943235129117965698e-02 -1.971366405487060547e-01 1.232557520270347595e-01
3.777996599674224854e-01 -4.450375959277153015e-02 -1.466442346572875977e-01 8.290561288595199585e-02 4.822949692606925964e-02 4.316847026348114014e-01 -1.587482541799545288e-01 1.512170284986495972e-01 -2.570959329605102539e-01 8.352601528167724609e-02 7.490964606404304504e-03 1.707044988870620728e-02 8.272643387317657471e-02 1.060012802481651306e-01 -6.983151286840438843e-02 -3.538687899708747864e-02 -2.140955179929733276e-01 6.204889155924320221e-03 -2.711714804172515869e-01 3.225574493408203125e-01 9.576822631061077118e-03 -5.287201609462499619e-03 -1.568322069942951202e-02 3.187784552574157715e-01 3.772370517253875732e-03 3.609755039215087891e-01 -4.456801712512969971e-02 1.725933700799942017e-02 -1.377940922975540161e-02 9.731764905154705048e-03 -1.556239575147628784e-01 -9.994727373123168945e-02
2.179834544658660889e-01 -7.407189160585403442e-02 1.123817712068557739e-01 1.130031943321228027e-01 -1.439892202615737915e-01 -1.463839411735534668e-01 -2.843221127986907959e-01 -2.571682333946228027e-01 -1.084772050380706787e-01 -1.520916670560836792e-01 4.369674250483512878e-02 8.205026388168334961e-02 2.793205380439758301e-01 -2.033372037112712860e-02 1.063650548458099365e-01 -1.410592198371887207e-01 -3.873720467090606689e-01 -2.273837625980377197e-01 -1.656175702810287476e-01 2.604835033416748047e-01 4.279261082410812378e-02 -4.661602526903152466e-02 3.425335288047790527e-01 2.678499221801757812e-01 1.246576085686683655e-01 5.949668213725090027e-02 9.084079414606094360e-02 -7.031322456896305084e-03 1.239672899246215820e-01 1.489471495151519775e-01 -1.556133925914764404e-01 2.855892991647124290e-03
9.425946325063705444e-02 -1.174206733703613281e-01 -7.345385104417800903e-02 -1.253645271062850952e-01 2.481121942400932312e-02 4.181263502687215805e-03 -6.906999275088310242e-03 -1.384970247745513916e-01 -4.670343399047851562e-01 1.863027811050415039e-01 -1.190433371812105179e-02 -2.587801516056060791e-01 2.628244161605834961e-01 -1.064271032810211182e-01 -5.733346566557884216e-03 7.408028841018676758e-02 -1.901757270097732544e-01 -4.014717042446136475e-01 -1.055934503674507141e-01 2.238846719264984131e-01 1.059433724731206894e-02 -8.999127312563359737e-04 -1.484983414411544800e-01 1.171079501509666443e-01 -2.314026094973087311e-02 2.370279282331466675e-01 -1.478982865810394287e-01 6.669710576534271240e-02 4.849409684538841248e-02 -5.482747778296470642e-02 -2.873841226100921631e-01 -2.549580037593841553e-01
5.454073846340179443e-02 7.458054274320602417e-02 1.722644269466400146e-01 -4.912322014570236206e-02 3.822315111756324768e-02 -8.522085100412368774e-02 -3.994630873203277588e-01 -1.511882841587066650e-01 8.708597719669342041e-02 2.199361473321914673e-01 1.073279678821563721e-01 -7.943633943796157837e-02 1.273070871829986572e-01 1.011259779334068298e-01 2.569647133350372314e-01 -6.239687278866767883e-02 -1.214269455522298813e-02 -2.505978345870971680e-01 1.940969564020633698e-02 -4.856397584080696106e-02 4.676498770713806152e-01 -1.240103170275688171e-01 -1.339767575263977051e-01 4.289161786437034607e-02 -1.837767362594604492e-01 -1.406452059745788574e-02 7.342473417520523071e-02 -3.079619407653808594e-01 1.198131367564201355e-01 1.865806244313716888e-02 -2.181931287050247192e-01 -2.863883674144744873e-01
1.472651958465576172e-01 2.644349820911884308e-02 1.407956182956695557e-01 -1.436328589916229248e-01 -1.055624932050704956e-01 -7.280453294515609741e-02 -2.015727609395980835e-01 -2.710426747798919678e-01 -6.211383640766143799e-02 -1.468561440706253052e-01 -1.611519157886505127e-01 -9.488432854413986206e-02 7.337043993175029755e-03 2.667105495929718018e-01 1.230706349015235901e-01 2.938634455204010010e-01 -3.888693451881408691e-01 -2.384469956159591675e-01 8.018529042601585388e-03 1.191602498292922974e-01 1.941743940114974976e-01 4.997823014855384827e-02 -1.712173782289028168e-02 3.088456690311431885e-01 -2.156733423471450806e-01 -4.593395441770553589e-02 3.150304080918431282e-03 -1.315183490514755249e-01 -3.201977312564849854e-01 -1.852381527423858643e-01 9.019098430871963501e-02 -6.637540459632873535e-02
2.346243560314178467e-01 6.290059536695480347e-02 -3.101627528667449951e-01 2.517443299293518066e-01 -4.605999961495399475e-02 1.967531144618988037e-01 -1.600714027881622314e-01 -3.885222375392913818e-01 -2.339921295642852783e-01 4.683660715818405151e-02 -1.314536016434431076e-02 2.503615338355302811e-03 2.378607243299484253e-01 -6.797078531235456467e-03 3.622421026229858398e-01 -2.552184462547302246e-02 -2.260929197072982788e-01 -7.330705225467681885e-02 -7.655080407857894897e-02 2.680456042289733887e-01 -2.343338169157505035e-02 7.525257021188735962e-02 -1.030101478099822998e-01 3.139885887503623962e-02 9.604066610336303711e-02 -1.299956738948822021e-01 -2.251812964677810669e-01 -8.339244127273559570e-02 2.052069455385208130e-01 9.423223137855529785e-02 -1.775509417057037354e-01 9.300093166530132294e-03
1.348390132188796997e-01 1.940668672323226929e-01 -1.206522062420845032e-01 1.415438652038574219e-01 2.508485876023769379e-02 1.252443641424179077e-01 -3.749220371246337891e-01 -1.945076584815979004e-01 1.802132278680801392e-01 -1.079855039715766907e-01 2.232360281050205231e-02 -1.190734133124351501e-01 1.352750957012176514e-01 -1.007537245750427246e-01 3.653283119201660156e-01 -3.394151106476783752e-02 -1.911486387252807617e-01 -2.636347711086273193e-01 -9.769053757190704346e-02 3.809751868247985840e-01 -3.843816369771957397e-02 -2.047724649310112000e-02 7.164443284273147583e-02 7.706535607576370239e-02 1.784152537584304810e-01 2.205730080604553223e-01 6.562999635934829712e-02 -1.704982370138168335e-01 -1.155108287930488586e-01 -2.795467078685760498e-01 -1.178903207182884216e-01 -4.881418775767087936e-03
-5.578542128205299377e-03 2.634085118770599365e-01 -3.475240990519523621e-02 1.249409094452857971e-01 -5.169945582747459412e-02 -2.923516556620597839e-02 2.810211665928363800e-02 -2.595421671867370605e-01 2.663327613845467567e-03 -1.039536520838737488e-01 -1.901329308748245239e-01 4.950537160038948059e-02 1.323091685771942139e-01 -2.299086749553680420e-02 -5.168428272008895874e-02 -9.911127388477325439e-02 -4.639596641063690186e-01 8.337081968784332275e-02 -2.498878687620162964e-01 -1.019312590360641479e-01 1.265705227851867676e-01 -6.546574831008911133e-02 6.508999317884445190e-02 3.639606833457946777e-01 -3.989597409963607788e-02 3.412082418799400330e-02 -8.883818984031677246e-02 -2.922677099704742432e-01 2.789826691150665283e-02 -1.060170214623212814e-02 -2.804079055786132812e-01 3.667464256286621094e-01
1.044257357716560364e-01 8.297514170408248901e-02 1.071958318352699280e-01 1.898939460515975952e-01 -1.247219741344451904e-01 3.520191609859466553e-01 -2.199679017066955566e-01 -2.254401743412017822e-01 6.911446899175643921e-02 -2.410130947828292847e-02 6.004282459616661072e-02 -4.455077275633811951e-02 2.501205205917358398e-01 6.096595525741577148e-02 1.774298492819070816e-03 1.521707922220230103e-01 -4.333984851837158203e-01 -2.494462430477142334e-01 -1.654806360602378845e-02 2.411094754934310913e-01 2.751663327217102051e-01 3.102730028331279755e-02 1.847456693649291992e-01 1.691216975450515747e-01 -6.863373517990112305e-02 4.629855602979660034e-02 1.917346566915512085e-01 1.252555400133132935e-01 -2.607785165309906006e-01 -1.282946467399597168e-01 -5.115127936005592346e-02 3.646305203437805176e-02
1.350792944431304932e-01 1.360011994838714600e-01 -1.111686229705810547e-01 -1.476281601935625076e-02 2.036027461290359497e-01 -8.640160411596298218e-02 -2.474913001060485840e-01 -8.100037276744842529e-02 -2.156188338994979858e-01 8.386775851249694824e-02 6.933946162462234497e-02 -1.507203839719295502e-02 2.057363092899322510e-01 1.423890795558691025e-02 -9.666658937931060791e-02 -7.867855578660964966e-02 -2.978852987289428711e-01 -1.643421500921249390e-01 -4.414778649806976318e-01 -1.174250543117523193e-01 2.806272916495800018e-02 1.984563618898391724e-01 -2.926555871963500977e-01 1.987396478652954102e-01 -5.655032023787498474e-02 -1.567037999629974365e-01 3.658002912998199463e-01 -6.890049576759338379e-02 1.605214178562164307e-02 -1.744251847267150879e-01 -1.588653922080993652e-01 7.307377457618713379e-02
-1.126890182495117188e-01 -4.414704162627458572e-03 -4.695346578955650330e-02 1.579176634550094604e-01 2.065484784543514252e-02 1.076475307345390320e-01 -4.759750366210937500e-01 4.377762973308563232e-02 -3.285945951938629150e-01 7.753465324640274048e-02 1.074880138039588928e-01 4.065041616559028625e-02 2.330186963081359863e-01 4.410954657942056656e-03 2.060378640890121460e-01 1.651172637939453125e-01 -1.859403848648071289e-01 -8.222164958715438843e-02 -5.152669548988342285e-02 1.582303941249847412e-01 9.428566694259643555e-02 -1.684618443250656128e-01 -1.899111270904541016e-01 6.679955124855041504e-02 -2.030018121004104614e-01 3.809388875961303711e-01 -8.949430286884307861e-02 1.476372964680194855e-02 4.546079412102699280e-02 -1.366172283887863159e-01 -2.781659066677093506e-01 -1.701440215110778809e-01
9.448689222335815430e-02 7.856333628296852112e-03 -1.387507561594247818e-02 1.837416738271713257e-01 -3.954020887613296509e-02 -1.819934546947479248e-01 -2.861075401306152344e-01 -2.882842719554901123e-01 -2.048115730285644531e-01 2.615748643875122070e-01 -3.223101422190666199e-02 1.037268787622451782e-01 -7.696799933910369873e-02 2.665797062218189240e-02 9.254463016986846924e-02 -6.649529933929443359e-02 -1.846586316823959351e-01 -2.417572885751724243e-01 8.735088258981704712e-02 5.935694277286529541e-02 4.828612506389617920e-01 2.955808304250240326e-02 -6.122645363211631775e-02 5.576825141906738281e-02 -1.716666966676712036e-01 1.833789348602294922e-01 -2.086514830589294434e-01 -2.248393446207046509e-01 3.158690333366394043e-01 -1.116966605186462402e-01 2.595244906842708588e-02 3.039399906992912292e-02
1.744779348373413086e-01 1.179687213152647018e-03 -1.080270111560821533e-01 8.511185646057128906e-03 -1.547517031431198120e-01 9.899102151393890381e-02 -3.795829415321350098e-01 -3.941788971424102783e-01 1.329983025789260864e-01 3.753632307052612305e-01 1.841806769371032715e-01 5.385498981922864914e-03 -9.169246256351470947e-02 -1.090438570827245712e-02 2.027606517076492310e-01 -1.139380633831024170e-01 -3.155136406421661377e-01 1.486744880676269531e-01 -2.234902419149875641e-02 -1.736069768667221069e-01 7.120656967163085938e-02 9.801159799098968506e-02 -9.606929868459701538e-02 4.253481328487396240e-02 -4.441684857010841370e-02 -4.547942802309989929e-02 -2.091460488736629486e-02 -2.462975382804870605e-01 1.574362814426422119e-01 -8.259323984384536743e-02 1.066269949078559875e-01 2.886574864387512207e-01
1.783723533153533936e-01 2.022480666637420654e-01 3.801371157169342041e-01 -3.611787781119346619e-02 -2.111245989799499512e-01 4.082603752613067627e-02 -3.201564773917198181e-02 3.823922201991081238e-02 -2.935490310192108154e-01 -2.138798981904983521e-01 1.072152405977249146e-01 -6.583360582590103149e-02 1.726633012294769287e-01 -2.788240276277065277e-02 3.325901925563812256e-01 7.072154432535171509e-02 -2.589779794216156006e-01 -2.242630720138549805e-01 -1.745481491088867188e-01 -1.598608493804931641e-01 3.184603154659271240e-01 3.269420936703681946e-02 -1.388525813817977905e-01 -7.446651160717010498e-02 -2.992666959762573242e-01 1.150068268179893494e-01 9.378393739461898804e-02 1.396912429481744766e-02 1.264956891536712646e-01 4.422362521290779114e-02 -7.389468699693679810e-02 -5.383197963237762451e-02
4.025720059871673584e-01 -1.166491881012916565e-01 6.147371605038642883e-02 -5.599391832947731018e-02 6.480986624956130981e-02 2.075284160673618317e-02 -2.839623987674713135e-01 1.601975993253290653e-03 -2.851422727108001709e-01 -1.389696598052978516e-01 1.181878000497817993e-01 -6.221552845090627670e-03 1.110625192523002625e-01 3.403742238879203796e-02 2.901493906974792480e-01 -1.896963268518447876e-01 -2.872505486011505127e-01 -6.229353696107864380e-02 -1.654804050922393799e-01 2.204095572233200073e-01 -1.215336024761199951e-01 1.385514438152313232e-02 -1.337667461484670639e-02 2.818734049797058105e-01 8.010689914226531982e-02 2.738062441349029541e-01 1.679369509220123291e-01 1.778493868187069893e-03 2.538439631462097168e-01 -3.065167367458343506e-02 -1.531358808279037476e-01 -1.687737554311752319e-01
-6.884069740772247314e-02 -9.286521375179290771e-02 4.735311269760131836e-01 -9.144750982522964478e-02 1.205882281064987183e-01 1.051113829016685486e-01 -2.418203800916671753e-01 -9.093562513589859009e-02 -1.839125603437423706e-01 1.725655347108840942e-01 1.037914901971817017e-01 -2.487885355949401855e-01 8.849014341831207275e-02 -2.375316619873046875e-01 1.349930316209793091e-01 8.203044533729553223e-02 -2.126313745975494385e-01 -1.662090122699737549e-01 4.946751520037651062e-02 -1.586767137050628662e-01 7.336859405040740967e-02 1.218187287449836731e-01 -7.732403930276632309e-03 2.354550361633300781e-01 1.372182518243789673e-01 1.818471699953079224e-01 -1.148638427257537842e-01 -3.972238674759864807e-02 7.589804474264383316e-03 -2.848183512687683105e-01 -3.279117345809936523e-01 -6.836006045341491699e-02
1.367207020521163940e-01 4.506983757019042969e-01 1.564075648784637451e-01 1.449722945690155029e-01 -1.611876636743545532e-01 7.216255366802215576e-02 -9.472008049488067627e-02 -1.197148784995079041e-01 -4.283504188060760498e-02 1.545487642288208008e-01 -1.330017447471618652e-01 -1.142694577574729919e-01 9.862501174211502075e-02 4.032434523105621338e-02 1.004157066345214844e-01 -1.610106378793716431e-01 -2.757346332073211670e-01 2.684679925441741943e-01 -8.174523711204528809e-02 1.391997039318084717e-01 1.988817304372787476e-01 1.931922584772109985e-01 -1.372817903757095337e-01 2.303953915834426880e-01 -1.978713721036911011e-01 1.765056401491165161e-01 9.693161398172378540e-02 4.644937068223953247e-02 -9.688577800989151001e-02 -1.945675611495971680e-01 8.039252460002899170e-02 -3.403554856777191162e-01
7.742545567452907562e-04 1.305515170097351074e-01 1.887473394162952900e-03 -1.492593437433242798e-01 2.666788399219512939e-01 1.722443699836730957e-01 -8.017314970493316650e-02 -2.415208965539932251e-01 7.948299869894981384e-03 -1.063285097479820251e-01 -2.622712217271327972e-02 -1.145157665014266968e-01 1.642389446496963501e-01 -1.650737822055816650e-01 -8.605829626321792603e-02 2.654779553413391113e-01 -9.964940696954727173e-02 -1.204710751771926880e-01 4.137779027223587036e-02 9.019517898559570312e-02 2.901806831359863281e-01 2.631188035011291504e-01 1.123972758650779724e-01 3.712995946407318115e-01 -2.649505436420440674e-01 2.511602342128753662e-01 -3.168562352657318115e-01 -2.326004058122634888e-01 9.165639430284500122e-02 -1.599749177694320679e-02 -6.535026244819164276e-03 5.608066543936729431e-02
1.648293882608413696e-01 3.488867660053074360e-04 1.081159710884094238e-01 9.721886366605758667e-02 -1.734198071062564850e-02 4.797887802124023438e-02 -4.082530736923217773e-01 -1.992869973182678223e-01 -1.324241608381271362e-01 -1.014174222946166992e-01 -8.935169875621795654e-02 -1.563687771558761597e-01 1.533386558294296265e-01 -1.617583930492401123e-01 1.045827269554138184e-01 1.531374901533126831e-01 3.638809174299240112e-02 -8.979606628417968750e-02 -3.947359621524810791e-01 1.190020120702683926e-03 2.990826964378356934e-01 4.750952124595642090e-01 2.473989967256784439e-03 -1.527098119258880615e-01 -8.254566043615341187e-02 2.057857960462570190e-01 1.383403092622756958e-01 -1.223123818635940552e-01 5.106945056468248367e-03 -1.504416950047016144e-02 -2.931765047833323479e-03 -1.056399941444396973e-01
-1.708356291055679321e-02 1.818092614412307739e-01 -4.902990907430648804e-02 -1.021985933184623718e-01 -5.652165040373802185e-02 9.650581330060958862e-02 7.536619901657104492e-02 -3.866330683231353760e-01 -1.630425602197647095e-01 -1.447106152772903442e-01 -7.691778242588043213e-02 -3.423573821783065796e-02 6.692128628492355347e-02 5.788158997893333435e-02 1.040229946374893188e-01 1.127628493122756481e-03 -3.733179271221160889e-01 -8.418609201908111572e-02 -2.550584673881530762e-01 -7.505569607019424438e-02 2.104077190160751343e-01 1.730377525091171265e-01 -2.176637053489685059e-01 4.275918900966644287e-01 3.331996127963066101e-02 1.664447337388992310e-01 1.416818946599960327e-01 -3.364665433764457703e-02 -1.806466728448867798e-01 -1.476603746414184570e-02 6.991741061210632324e-02 3.217786252498626709e-01
4.709308221936225891e-02 -1.221542954444885254e-01 -6.669919192790985107e-02 -7.489064335823059082e-02 1.321383565664291382e-01 4.453690946102142334e-01 -4.591373503208160400e-01 -1.396603435277938843e-01 -2.996838986873626709e-01 -1.324939131736755371e-01 -9.455165266990661621e-02 -2.383246272802352905e-01 1.598715782165527344e-01 1.386526525020599365e-01 5.423372238874435425e-02 1.612446606159210205e-01 -3.279899358749389648e-01 3.970807790756225586e-02 -9.830331057310104370e-02 -1.246397644281387329e-01 -7.499339431524276733e-02 3.648147359490394592e-02 1.176474019885063171e-01 -2.803305909037590027e-02 -1.694838255643844604e-01 1.447078734636306763e-01 -1.239670664072036743e-01 -1.918843537569046021e-01 -3.499739617109298706e-02 -1.398026645183563232e-01 -1.521170418709516525e-02 3.256978839635848999e-02
2.086801528930664062e-01 -6.835138890892267227e-03 3.157322108745574951e-02 1.342016309499740601e-01 -1.881230473518371582e-01 -1.843753755092620850e-01 -4.304225444793701172e-01 1.181429475545883179e-01 -2.812821231782436371e-02 5.378947779536247253e-02 2.285229265689849854e-01 -3.192530944943428040e-02 3.293434977531433105e-01 -2.525859773159027100e-01 -8.009803295135498047e-02 5.637308277073316276e-05 -2.657078206539154053e-01 -6.877128779888153076e-02 -2.085009217262268066e-01 1.307941377162933350e-01 2.647611200809478760e-01 3.628977835178375244e-01 -9.504819288849830627e-03 -2.956616319715976715e-02 -8.462155610322952271e-02 -1.534238271415233612e-02 -8.729913830757141113e-02 -1.879499852657318115e-01 -6.467384099960327148e-02 2.373639654251746833e-05 -1.797620952129364014e-02 -1.991684883832931519e-01
-2.717565298080444336e-01 -3.777793375775218010e-03 5.044263601303100586e-02 -1.402136534452438354e-01 2.989811003208160400e-01 2.306769639253616333e-01 -1.995292156934738159e-01 -7.248736917972564697e-02 5.849498137831687927e-02 3.134124353528022766e-02 -2.103954926133155823e-02 -1.876664608716964722e-01 1.685276925563812256e-01 5.517386365681886673e-03 1.325435638427734375e-01 2.059369087219238281e-01 -3.514687418937683105e-01 -2.503057718276977539e-01 -8.347962051630020142e-02 1.036163121461868286e-01 3.124678432941436768e-01 1.516349762678146362e-01 -4.464828222990036011e-02 -2.613791078329086304e-02 -1.365155279636383057e-01 1.292348355054855347e-01 -3.619611859321594238e-01 -1.607249379158020020e-01 1.466089040040969849e-01 1.396102011203765869e-01 -1.207154467701911926e-01 -1.133505776524543762e-01
1.103148832917213440e-01 -8.627433329820632935e-02 4.830290377140045166e-02 5.710691958665847778e-02 4.785864800214767456e-02 1.434729099273681641e-01 -1.483766734600067139e-01 -2.449457645416259766e-01 -2.243676036596298218e-01 3.875679522752761841e-02 -1.174204275012016296e-01 -9.807589650154113770e-02 3.789326250553131104e-01 2.183955162763595581e-01 -2.342112176120281219e-02 -2.188364416360855103e-02 -3.814624547958374023e-01 -3.109731674194335938e-01 -2.913619279861450195e-01 5.992466956377029419e-02 1.982312947511672974e-01 -6.564022600650787354e-02 -7.460498064756393433e-02 1.944257505238056183e-02 -6.202189996838569641e-02 -2.178488858044147491e-02 4.746724665164947510e-02 1.519466340541839600e-01 6.804091483354568481e-02 -3.338336944580078125e-01 2.136391103267669678e-01 1.752528250217437744e-01
-4.342555627226829529e-02 4.759325683116912842e-01 -3.043571487069129944e-02 9.186907112598419189e-02 1.026952452957630157e-02 1.807287782430648804e-01 -4.421650767326354980e-01 -1.957135498523712158e-01 1.913903951644897461e-01 6.942243874073028564e-02 -9.309034049510955811e-02 -4.728877544403076172e-02 2.353621423244476318e-01 -7.232906669378280640e-02 -7.578211277723312378e-02 -5.729886144399642944e-02 -5.385250970721244812e-02 -5.376956239342689514e-02 3.264196589589118958e-02 2.064907364547252655e-02 2.233321368694305420e-01 6.744228303432464600e-02 1.437636762857437134e-01 1.841219514608383179e-01 -2.156713455915451050e-01 1.718452870845794678e-01 -8.079229295253753662e-02 -2.757301628589630127e-01 2.972635924816131592e-01 3.496007621288299561e-02 -8.490396291017532349e-02 4.444930329918861389e-02
1.291236281394958496e-01 -1.255036890506744385e-01 7.412488758563995361e-02 1.208539083600044250e-01 -1.367320269346237183e-01 -6.091760843992233276e-02 -3.248636722564697266e-01 -1.515794098377227783e-01 -3.511647880077362061e-01 9.468102455139160156e-02 1.265812516212463379e-01 1.825151443481445312e-01 -1.744244061410427094e-02 4.073208943009376526e-02 1.646471768617630005e-01 3.808494284749031067e-02 -1.783269792795181274e-01 -2.837407216429710388e-02 9.124252200126647949e-02 2.010407447814941406e-01 1.815098524093627930e-01 -6.381987780332565308e-02 -2.762289941310882568e-01 1.272244453430175781e-01 -3.307848572731018066e-01 3.368555605411529541e-01 -1.957325637340545654e-01 -1.080141309648752213e-02 2.722799181938171387e-01 -1.650058031082153320e-01 -8.554910868406295776e-02 -5.968847498297691345e-02
-4.642380028963088989e-02 1.124095097184181213e-01 2.261335104703903198e-01 -3.878262639045715332e-02 6.656618416309356689e-02 3.258965536952018738e-02 -2.111946642398834229e-01 -1.161714196205139160e-01 2.176785171031951904e-01 -7.979408651590347290e-02 2.132090777158737183e-01 2.368312701582908630e-02 4.270956665277481079e-02 -1.943408548831939697e-01 3.702559173107147217e-01 1.757315695285797119e-01 -2.544619739055633545e-01 -9.306676685810089111e-02 -2.523368895053863525e-01 2.348475754261016846e-01 -5.620658770203590393e-02 3.565713167190551758e-01 4.945175349712371826e-02 3.795664608478546143e-01 -8.893833309412002563e-02 1.388568282127380371e-01 4.513020813465118408e-02 -2.051646634936332703e-02 1.343759894371032715e-01 -4.780334886163473129e-03 -1.904534697532653809e-01 -9.264787286520004272e-02
4.349632561206817627e-02 1.919347196817398071e-01 1.962455958127975464e-01 -1.202234160155057907e-02 1.521510034799575806e-01 1.221679896116256714e-01 -4.146254062652587891e-01 -8.545394055545330048e-03 -3.887684643268585205e-02 -3.688137531280517578e-01 5.356933921575546265e-02 -2.256916910409927368e-01 1.524682790040969849e-01 9.808900952339172363e-02 2.653352916240692139e-01 1.883618086576461792e-01 -1.873852312564849854e-01 -9.525191783905029297e-02 -3.186961412429809570e-01 -2.127825170755386353e-01 8.122623711824417114e-02 1.909135282039642334e-01 3.007899783551692963e-02 1.119486764073371887e-01 -1.186662316322326660e-01 1.659445166587829590e-01 -1.352488696575164795e-01 -1.313415914773941040e-01 -2.033909559249877930e-01 -6.634315848350524902e-02 6.645888090133666992e-02 8.716058731079101562e-02
2.219749987125396729e-01 -1.088267266750335693e-01 7.279357314109802246e-02 -1.725288182497024536e-01 1.792362518608570099e-02 8.916942775249481201e-02 -2.216197997331619263e-01 2.186703383922576904e-01 -2.801757454872131348e-01 9.600149095058441162e-02 1.745579391717910767e-01 -2.003329694271087646e-01 2.334835939109325409e-02 6.356295943260192871e-02 3.827932178974151611e-01 -5.244898423552513123e-02 -3.434598743915557861e-01 3.693008050322532654e-02 -1.492384821176528931e-01 3.727698028087615967e-01 -1.977674290537834167e-02 -5.680272728204727173e-02 3.391983360052108765e-02 2.740405797958374023e-01 -1.453862432390451431e-02 1.183861196041107178e-01 -1.137915849685668945e-01 -1.441558450460433960e-01 1.682484336197376251e-02 -1.068981960415840149e-01 5.276279523968696594e-02 -2.520992457866668701e-01
1.806167662143707275e-01 1.183251515030860901e-01 -1.463561952114105225e-01 1.747761964797973633e-01 -3.327161830384284258e-04 6.576957553625106812e-02 -3.204766213893890381e-01 -1.618315130472183228e-01 -1.447967886924743652e-01 6.193638220429420471e-02 8.639232069253921509e-02 -1.199033930897712708e-01 2.651001513004302979e-01 -2.119413204491138458e-02 -2.345030941069126129e-02 -2.925025522708892822e-01 -3.861868083477020264e-01 -1.847073137760162354e-01 -9.938642382621765137e-02 2.815881669521331787e-01 5.502613633871078491e-02 -9.241255372762680054e-02 -1.297496855258941650e-01 2.156647443771362305e-01 2.048990428447723389e-01 8.913759142160415649e-02 -3.125650435686111450e-02 4.890365153551101685e-02 -1.736802160739898682e-01 2.951989173889160156e-01 -1.731684356927871704e-01 1.295333206653594971e-01
1.808831095695495605e-01 1.009340584278106689e-01 -1.449662148952484131e-01 7.444482296705245972e-02 -1.384067982435226440e-01 -1.489897221326828003e-01 -1.785812675952911377e-01 -1.533928364515304565e-01 -9.651514142751693726e-02 5.606250464916229248e-02 3.080701529979705811e-01 9.549272805452346802e-02 9.844482876360416412e-03 2.687456905841827393e-01 2.921162247657775879e-01 -7.223343942314386368e-03 -3.692129254341125488e-01 4.067277535796165466e-02 -5.957231670618057251e-02 -8.138335496187210083e-02 2.468212097883224487e-01 9.524323046207427979e-02 -2.638880163431167603e-02 2.324760258197784424e-01 -1.814189851284027100e-01 3.478351831436157227e-01 1.999493390321731567e-01 7.080879062414169312e-02 1.088752597570419312e-02 -1.172272115945816040e-01 -2.694764435291290283e-01 3.633102029561996460e-02
-8.900473825633525848e-03 3.346707820892333984e-01 3.788553476333618164e-01 -1.033873036503791809e-01 -1.029624715447425842e-01 3.163276985287666321e-02 -7.894769310951232910e-02 -1.511982381343841553e-01 -2.314497381448745728e-01 2.349938638508319855e-02 7.523489743471145630e-02 -1.121211349964141846e-01 2.106170952320098877e-01 -1.990499496459960938e-01 1.462412625551223755e-01 -2.180364727973937988e-01 -2.603718340396881104e-01 -1.122677549719810486e-01 8.590599149465560913e-02 -3.182453289628028870e-02 2.706227004528045654e-01 1.147793233394622803e-01 -1.555521488189697266e-01 1.155490055680274963e-01 -2.598206698894500732e-01 -1.310504823923110962e-01 -2.655979692935943604e-01 4.950129985809326172e-02 5.095290392637252808e-02 -1.300618052482604980e-02 -2.033968120813369751e-01 2.306132018566131592e-01
6.760884821414947510e-02 -5.082426965236663818e-02 -6.042214483022689819e-02 2.246611751616001129e-02 1.613938212394714355e-01 4.454280436038970947e-02 -1.701341271400451660e-01 -3.658235967159271240e-01 1.838688999414443970e-01 8.338585495948791504e-02 5.156733840703964233e-02 -8.450670540332794189e-02 5.222972631454467773e-01 3.569420427083969116e-02 1.174468249082565308e-01 5.406886339187622070e-04 -2.650578916072845459e-01 -9.474638849496841431e-02 -4.341275617480278015e-02 3.676499426364898682e-01 1.164778992533683777e-01 1.110438406467437744e-01 1.028966717422008514e-02 2.660355865955352783e-01 8.904818445444107056e-02 9.846508502960205078e-02 -5.352220311760902405e-02 -2.139996364712715149e-02 -1.888445913791656494e-01 -2.608684897422790527e-01 -1.348032951354980469e-01 5.970980226993560791e-02
2.526057884097099304e-03 8.769651502370834351e-02 1.080283224582672119e-01 2.017777115106582642e-01 -1.092703267931938171e-01 -5.554594844579696655e-02 -1.546804606914520264e-01 -3.115079104900360107e-01 -6.393699906766414642e-03 -1.676870882511138916e-01 -1.717544533312320709e-02 -2.828742265701293945e-01 1.130376532673835754e-01 4.004791676998138428e-01 3.461731672286987305e-01 6.085108593106269836e-02 -1.859686821699142456e-01 -1.538677662611007690e-01 -1.265538632869720459e-01 1.623269617557525635e-01 3.237847685813903809e-01 -1.124661788344383240e-01 1.504924148321151733e-01 1.144342646002769470e-01 -1.486114263534545898e-01 5.541892722249031067e-02 -1.228288263082504272e-01 -4.646426532417535782e-03 -5.228918045759201050e-02 -9.944118559360504150e-02 -3.243524208664894104e-02 3.016019761562347412e-01
1.969622448086738586e-02 3.263134658336639404e-01 -3.944429159164428711e-01 -7.756880950182676315e-04 2.243531495332717896e-01 -5.466005951166152954e-02 -3.103613555431365967e-01 -1.121548712253570557e-01 -1.123072877526283264e-01 1.928936988115310669e-01 2.027316205203533173e-02 3.012599423527717590e-02 -2.453452348709106445e-02 -6.597755104303359985e-02 -7.223732024431228638e-02 1.677550673484802246e-01 -2.968137860298156738e-01 -3.051402866840362549e-01 -3.294715881347656250e-01 2.532796747982501984e-02 3.078441023826599121e-01 -1.285263001918792725e-01 -1.000784486532211304e-01 1.615986973047256470e-01 -8.724617771804332733e-03 1.025387179106473923e-02 2.959640137851238251e-02 -1.292660981416702271e-01 2.198605984449386597e-02 -9.605380706489086151e-03 -5.857237800955772400e-02 -1.620932519435882568e-01
-7.000918686389923096e-02 1.291887601837515831e-04 1.466732919216156006e-01 2.644947543740272522e-02 -2.894424200057983398e-01 1.583323255181312561e-02 -2.160294502973556519e-01 -1.063291877508163452e-01 -3.561888337135314941e-01 1.261288523674011230e-01 -6.842452287673950195e-02 -1.420771628618240356e-01 -8.214089274406433105e-02 -4.075368866324424744e-02 -1.787864118814468384e-01 -5.584859848022460938e-02 -4.529086947441101074e-01 7.034288346767425537e-02 -1.565257087349891663e-02 -1.437403559684753418e-01 3.433136343955993652e-01 1.230178400874137878e-01 -2.714564800262451172e-01 2.250360697507858276e-01 -1.915351301431655884e-01 5.214252322912216187e-02 -1.194709315896034241e-01 -1.936890333890914917e-01 1.721659898757934570e-01 8.228514343500137329e-03 -7.795616984367370605e-02 6.676720082759857178e-02
1.272743195295333862e-01 -1.882044039666652679e-02 1.165864095091819763e-01 2.749108374118804932e-01 -2.338736876845359802e-02 2.858258187770843506e-01 -1.357921957969665527e-01 -1.877376437187194824e-01 1.704969257116317749e-02 -4.917109385132789612e-02 -3.968486562371253967e-02 -2.630858495831489563e-02 1.657375693321228027e-01 1.059161201119422913e-01 -1.686689816415309906e-02 3.158024251461029053e-01 -5.398166775703430176e-01 -2.228207141160964966e-01 -1.277168840169906616e-02 2.364869415760040283e-01 2.827170789241790771e-01 3.898101858794689178e-04 1.528353840112686157e-01 1.668539047241210938e-01 -1.306248605251312256e-01 -6.688474118709564209e-02 1.269350945949554443e-01 -1.201614923775196075e-02 -1.823275834321975708e-01 -7.535741478204727173e-02 -9.316794574260711670e-02 3.175168484449386597e-02
2.225777320563793182e-02 8.780651539564132690e-02 3.623737394809722900e-02 4.592406749725341797e-02 1.462232321500778198e-01 -5.095572397112846375e-02 -3.160872459411621094e-01 -1.965103000402450562e-01 3.078959509730339050e-02 -1.480942666530609131e-01 2.645740211009979248e-01 -6.681877374649047852e-02 2.200691252946853638e-01 -1.316507309675216675e-01 1.618570983409881592e-01 1.536904722452163696e-01 -1.031149104237556458e-01 -1.038072407245635986e-01 -2.932738363742828369e-01 -2.558381855487823486e-01 3.166259229183197021e-01 2.685837745666503906e-01 -1.110403537750244141e-01 1.234512850642204285e-01 -1.304379701614379883e-01 5.055236816406250000e-02 -2.031600326299667358e-01 -3.029679358005523682e-01 2.013010233640670776e-01 -2.187462814617902040e-05 1.852224320173263550e-01 -1.124678179621696472e-01
1.821093261241912842e-01 -4.111305251717567444e-02 -3.275018557906150818e-02 6.978794187307357788e-02 -5.575458705425262451e-02 2.441100925207138062e-01 -1.570608019828796387e-01 3.401478007435798645e-02 -6.723037362098693848e-02 -1.433828771114349365e-01 -1.230218783020973206e-01 8.217935264110565186e-02 2.511116266250610352e-01 -1.532751321792602539e-01 2.369545400142669678e-01 9.256672859191894531e-02 5.065253004431724548e-02 -1.236173510551452637e-01 -3.900935649871826172e-01 1.908742338418960571e-01 2.359010279178619385e-01 2.444453537464141846e-01 -2.454306781291961670e-01 -1.314224023371934891e-02 -6.090056523680686951e-02 2.162292897701263428e-01 -2.746282517910003662e-01 -3.203151524066925049e-01 -2.410274930298328400e-02 -1.101760417222976685e-01 -5.511550232768058777e-02 -2.143322080373764038e-01
2.946554124355316162e-01 -8.785459399223327637e-02 9.925635159015655518e-02 2.656690776348114014e-01 4.061116278171539307e-02 -2.027274966239929199e-01 -3.820604681968688965e-01 -2.992284297943115234e-01 -1.463148370385169983e-02 3.758766921237111092e-03 -9.461232274770736694e-02 -1.194665059447288513e-01 3.522168099880218506e-01 -1.410728599876165390e-02 -9.228149056434631348e-02 -6.085021048784255981e-02 -1.815687716007232666e-01 -2.873346507549285889e-01 -1.903130412101745605e-01 4.776135087013244629e-02 2.512075304985046387e-01 3.967439383268356323e-02 1.528944969177246094e-01 2.128889411687850952e-01 -1.821006834506988525e-01 1.017096638679504395e-02 1.099250763654708862e-01 -9.318763390183448792e-03 -1.887390762567520142e-01 -1.085041016340255737e-01 6.828413158655166626e-02 -4.412644729018211365e-02
1.657206863164901733e-01 9.201157093048095703e-02 -2.187699638307094574e-02 -1.316408365964889526e-01 -1.403737813234329224e-01 -1.246624160557985306e-02 -1.046883612871170044e-01 -2.529050111770629883e-01 5.288865417242050171e-02 -1.000855341553688049e-01 5.142631009221076965e-03 3.492766246199607849e-02 -1.391260176897048950e-01 1.447821557521820068e-01 1.498437225818634033e-01 -7.504966109991073608e-02 -3.562448620796203613e-01 -6.480685621500015259e-02 -3.001883029937744141e-01 -6.836974062025547028e-03 1.177972704172134399e-01 9.720711037516593933e-03 -1.809592545032501221e-01 3.581491410732269287e-01 -1.455986052751541138e-01 2.483497709035873413e-01 -1.635784804821014404e-01 2.002261579036712646e-01 1.764932572841644287e-01 -1.540243625640869141e-01 -3.758363723754882812e-01 1.640377640724182129e-01
-3.651234786957502365e-03 1.350923776626586914e-01 -2.303461730480194092e-01 1.688799262046813965e-01 -8.227205276489257812e-02 2.723547518253326416e-01 -1.996797025203704834e-01 -2.234445661306381226e-01 -2.153981178998947144e-01 3.403102159500122070e-01 -6.997055560350418091e-02 -2.509278357028961182e-01 -6.089904904365539551e-02 -3.228599950671195984e-02 1.614684909582138062e-01 -7.014238834381103516e-02 -4.055222570896148682e-01 1.805907189846038818e-01 -8.612734265625476837e-03 9.379754215478897095e-02 2.046179026365280151e-01 2.131187468767166138e-01 -9.452893584966659546e-02 4.342741146683692932e-02 6.015418842434883118e-02 -9.794730693101882935e-02 -1.312605589628219604e-01 -8.116286247968673706e-02 1.605212241411209106e-01 1.387490779161453247e-01 -2.758019566535949707e-01 3.799107670783996582e-02
-6.329204142093658447e-02 3.165090084075927734e-01 -5.034333094954490662e-02 7.041007280349731445e-02 -9.537985920906066895e-02 9.855673462152481079e-02 -3.199421763420104980e-01 -3.322175145149230957e-01 1.724756658077239990e-01 -1.015783473849296570e-01 -6.026616692543029785e-02 -8.706035465002059937e-02 -1.949838846921920776e-01 2.256622761487960815e-01 2.243955135345458984e-01 -1.777202263474464417e-02 -4.661391675472259521e-01 3.227570280432701111e-02 -1.920907795429229736e-01 2.847257852554321289e-01 2.658209800720214844e-01 -7.809895277023315430e-02 1.917073037475347519e-03 7.123075425624847412e-02 -1.167752295732498169e-01 3.280663862824440002e-02 -9.331222623586654663e-02 -5.658724345266819000e-03 -2.051934413611888885e-02 -1.310263127088546753e-01 6.524161249399185181e-02 4.962944239377975464e-02
1.798241138458251953e-01 1.436550915241241455e-01 2.895968854427337646e-01 1.020219526253640652e-03 1.473995670676231384e-02 -7.252644002437591553e-02 -1.647323220968246460e-01 3.610493242740631104e-02 -5.621666312217712402e-01 9.367231279611587524e-02 -1.346426159143447876e-01 -1.557958275079727173e-01 8.160936087369918823e-02 -2.590785622596740723e-01 6.215651053935289383e-03 -1.737838238477706909e-01 -1.290782541036605835e-01 7.804472930729389191e-03 -8.829368650913238525e-02 -3.395753353834152222e-02 1.324041932821273804e-01 7.827325165271759033e-02 -1.476672589778900146e-01 2.419294714927673340e-01 -8.249930292367935181e-02 1.074598059058189392e-01 -5.421872809529304504e-02 -3.547509312629699707e-01 2.071744054555892944e-01 -5.493437498807907104e-02 -1.845536679029464722e-01 3.476878628134727478e-02
1.623143851757049561e-01 1.438735723495483398e-01 4.235741496086120605e-02 2.032800912857055664e-01 4.634777083992958069e-02 -2.293957918882369995e-01 -3.355639278888702393e-01 -4.043872654438018799e-01 3.935579583048820496e-02 -4.450740292668342590e-02 -1.717939823865890503e-01 -1.836152672767639160e-01 2.808726727962493896e-01 7.876053452491760254e-02 7.223323732614517212e-02 6.598773878067731857e-03 -2.688809633255004883e-01 -1.957159489393234253e-01 4.572463035583496094e-02 2.864679396152496338e-01 2.890124619007110596e-01 -6.229079887270927429e-02 -1.955585926771163940e-01 9.744381159543991089e-02 5.331778526306152344e-02 -8.195303380489349365e-02 -9.490463882684707642e-02 -5.744424462318420410e-02 -2.222815901041030884e-01 -1.203484758734703064e-01 6.948905438184738159e-02 3.650680184364318848e-02
-1.513541191816329956e-01 1.452980041503906250e-01 5.829355493187904358e-02 2.848909795284271240e-02 -2.140578627586364746e-01 1.377673000097274780e-01 -2.342690974473953247e-01 1.359264738857746124e-02 3.568326123058795929e-03 -7.515828311443328857e-02 3.317883983254432678e-02 1.137808933854103088e-01 4.100793302059173584e-01 -9.445275366306304932e-02 1.080960854887962341e-01 1.418959908187389374e-02 -1.635870188474655151e-01 -4.446433186531066895e-01 -3.775430321693420410e-01 -8.734881132841110229e-02 2.466956153512001038e-02 6.085268408060073853e-02 5.176698789000511169e-02 1.320558637380599976e-01 -2.019434571266174316e-01 2.163570560514926910e-02 -4.889855906367301941e-02 2.709033526480197906e-02 1.685474514961242676e-01 -2.132849395275115967e-01 -3.084321022033691406e-01 -1.036920696496963501e-01
-2.536515146493911743e-02 -5.422096699476242065e-02 7.654517143964767456e-02 -4.549824073910713196e-02 -2.426095753908157349e-01 1.190966889262199402e-01 -2.786122560501098633e-01 1.096316948533058167e-01 8.952861279249191284e-02 1.060921847820281982e-01 2.867272123694419861e-02 -1.381536722183227539e-01 3.292880579829216003e-02 -7.936479896306991577e-02 -2.739767543971538544e-02 8.560374379158020020e-02 -4.437547922134399414e-01 -2.035008817911148071e-01 -4.440908730030059814e-01 -4.808155074715614319e-02 2.552718222141265869e-01 2.814085185527801514e-01 -2.798769176006317139e-01 1.321539282798767090e-02 -2.132131904363632202e-01 -1.173899173736572266e-01 -7.545219361782073975e-02 8.303988724946975708e-02 -2.744524180889129639e-02 1.516965180635452271e-01 2.456501312553882599e-02 -1.193387880921363831e-01
1.662511378526687622e-02 -9.500141441822052002e-02 5.283094570040702820e-02 2.424366325139999390e-01 -1.050650998950004578e-01 -1.014396995306015015e-01 -3.332253992557525635e-01 -2.430319935083389282e-01 -1.833389252424240112e-01 1.520117968320846558e-01 1.367093622684478760e-02 1.569055169820785522e-01 -2.239581495523452759e-01 -4.756482318043708801e-02 2.044252306222915649e-01 -2.946694148704409599e-03 -1.233139112591743469e-01 -2.860426902770996094e-01 4.354428127408027649e-02 3.858029097318649292e-02 3.803340196609497070e-01 -6.590466201305389404e-02 -2.244706638157367706e-02 2.123619019985198975e-01 -2.055228799581527710e-01 2.716257870197296143e-01 -2.492553293704986572e-01 -1.341410726308822632e-01 2.207253873348236084e-01 -6.211263313889503479e-02 -1.304182112216949463e-01 3.486135974526405334e-02
4.176627099514007568e-02 1.133380271494388580e-02 2.148441225290298462e-02 4.244874417781829834e-02 -1.992481648921966553e-01 1.360497176647186279e-01 -2.113660424947738647e-01 -8.428291976451873779e-02 -5.368561297655105591e-02 4.234051108360290527e-01 1.461758743971586227e-03 -4.014773964881896973e-01 -6.284625083208084106e-02 -1.436382979154586792e-01 1.728368699550628662e-01 -2.404603511095046997e-01 4.963004589080810547e-02 -3.128339648246765137e-01 -2.903058230876922607e-01 -5.264563858509063721e-02 1.799448579549789429e-01 -1.592403464019298553e-02 7.738281041383743286e-02 1.888969689607620239e-01 -4.088877141475677490e-02 1.953674554824829102e-01 -4.107819870114326477e-03 -3.297486305236816406e-01 1.098649203777313232e-01 -8.976555429399013519e-03 -8.228313922882080078e-02 -3.264355659484863281e-02
2.449772134423255920e-02 9.636822342872619629e-02 -5.880140885710716248e-02 -1.624679379165172577e-02 -1.460054218769073486e-01 1.372284740209579468e-01 -1.545787453651428223e-01 -1.045689061284065247e-01 -1.903932243585586548e-01 2.821030914783477783e-01 -5.051439628005027771e-02 -2.174075841903686523e-01 1.249621529132127762e-02 -1.014522612094879150e-01 1.202817484736442566e-01 -2.531579434871673584e-01 -4.031932726502418518e-02 -2.772391140460968018e-01 -3.639204502105712891e-01 -8.292926475405693054e-03 1.439589560031890869e-01 7.206343114376068115e-02 5.097873136401176453e-02 3.924112766981124878e-02 1.495890785008668900e-02 3.954130411148071289e-01 1.043725907802581787e-01 -4.230647385120391846e-01 2.542375028133392334e-01 3.675926476716995239e-02 -3.362784162163734436e-03 -5.706374347209930420e-02
1.747288256883621216e-01 -9.586596488952636719e-02 3.223584592342376709e-01 -8.077465742826461792e-02 1.117950230836868286e-01 -4.619264975190162659e-02 -1.398280709981918335e-01 -2.924446165561676025e-01 -1.052710637450218201e-01 -3.322291746735572815e-02 1.286454498767852783e-02 -3.253747224807739258e-01 2.049755901098251343e-01 -1.627901345491409302e-01 5.235480889678001404e-02 1.635776460170745850e-01 -6.971529871225357056e-02 -3.448212146759033203e-01 -1.333294957876205444e-01 1.746718958020210266e-02 7.377123832702636719e-02 1.883407235145568848e-01 2.340705841779708862e-01 3.031800091266632080e-01 -1.286943256855010986e-01 2.582069337368011475e-01 3.705875948071479797e-02 -2.860243618488311768e-02 7.168541848659515381e-02 1.359088420867919922e-01 -2.501334547996520996e-01 1.132763773202896118e-01
-7.527506351470947266e-02 -3.408218501135706902e-03 4.664837196469306946e-02 -2.295233160257339478e-01 -8.871307969093322754e-02 4.055960774421691895e-01 -9.166061133146286011e-02 -1.219810098409652710e-01 -1.477222796529531479e-02 -5.692219734191894531e-02 -1.324609220027923584e-01 -4.439689591526985168e-02 1.115878224372863770e-01 -9.165456891059875488e-02 1.973078772425651550e-02 -5.741686373949050903e-02 -3.753571808338165283e-01 -2.129118330776691437e-02 -7.118459790945053101e-02 9.219033527188003063e-04 3.434561491012573242e-01 2.218899875879287720e-01 -1.232556253671646118e-01 1.173761114478111267e-01 -2.856753170490264893e-01 1.493321806192398071e-01 -2.225687652826309204e-01 -2.911567986011505127e-01 9.578879177570343018e-02 2.605584263801574707e-01 -1.264798641204833984e-01 -1.497601270675659180e-01
2.529959976673126221e-01 1.279379129409790039e-01 2.559934975579380989e-03 -1.959064751863479614e-01 6.072447821497917175e-02 6.958976853638887405e-03 -2.243759483098983765e-01 -5.728450790047645569e-02 -1.866747885942459106e-01 2.507174909114837646e-01 -1.853896379470825195e-01 -2.510861456394195557e-01 2.128210961818695068e-01 1.623969525098800659e-01 2.315385788679122925e-01 1.884279102087020874e-01 -3.285823464393615723e-01 6.652972847223281860e-02 4.527831077575683594e-02 9.576608985662460327e-02 1.266807764768600464e-01 8.729176223278045654e-02 2.031755447387695312e-01 -2.947958745062351227e-02 5.281144380569458008e-02 3.264135718345642090e-01 3.988291695713996887e-02 -3.210682868957519531e-01 -1.462880373001098633e-01 -3.159465268254280090e-02 5.273906886577606201e-02 1.983802914619445801e-01
2.464925684034824371e-02 2.530345506966114044e-02 1.832444816827774048e-01 1.495825797319412231e-01 -2.678501605987548828e-02 2.648955881595611572e-01 -2.393545657396316528e-01 7.545629143714904785e-02 -1.992189139127731323e-01 1.841218210756778717e-02 2.488619461655616760e-02 1.012179628014564514e-01 3.087451457977294922e-01 -2.275846749544143677e-01 -1.240088045597076416e-02 -9.411187469959259033e-02 -8.723520487546920776e-02 -4.644573628902435303e-01 -4.174896478652954102e-01 7.255538552999496460e-02 -1.924596354365348816e-02 7.868362218141555786e-02 -1.742609543725848198e-03 1.229074597358703613e-01 -1.469386518001556396e-01 -2.394664660096168518e-02 -1.715698987245559692e-01 1.627987623214721680e-02 1.665076613426208496e-01 -1.516864895820617676e-01 -2.278171628713607788e-01 -1.511402726173400879e-01
1.853806972503662109e-01 2.922935038805007935e-02 1.357291340827941895e-01 -1.689158082008361816e-01 -1.046965122222900391e-01 9.768105298280715942e-02 -2.501170895993709564e-02 -3.404686748981475830e-01 -1.051523089408874512e-01 -1.431053131818771362e-01 -5.298692360520362854e-02 -1.872112900018692017e-01 1.680071204900741577e-01 5.003631860017776489e-02 -4.301428049802780151e-02 -1.095476374030113220e-02 -2.184853255748748779e-01 -6.477130949497222900e-02 -2.833268344402313232e-01 -1.480977386236190796e-01 3.022352457046508789e-01 2.398008108139038086e-02 -2.009601593017578125e-01 4.631084799766540527e-01 4.241463914513587952e-02 8.823736757040023804e-02 1.289234776049852371e-02 -6.187345832586288452e-03 -2.954429015517234802e-02 -1.284999996423721313e-01 1.682874746620655060e-02 3.877030313014984131e-01
1.167590990662574768e-01 -1.343684387393295765e-03 -3.315992653369903564e-02 -2.122625410556793213e-01 -3.199969604611396790e-02 4.032002389430999756e-02 -3.597647249698638916e-01 -2.509769201278686523e-01 -2.851805388927459717e-01 1.445359550416469574e-02 2.208277583122253418e-01 -7.314622402191162109e-02 1.550384014844894409e-01 -3.884056806564331055e-01 2.329500764608383179e-01 3.916139528155326843e-02 8.698835968971252441e-03 -9.682980924844741821e-02 -1.124325990676879883e-01 1.137328799813985825e-02 -7.007793337106704712e-02 1.774504594504833221e-02 -2.444889098405838013e-01 1.476312130689620972e-01 -1.937013268470764160e-01 2.430079430341720581e-01 -1.287283003330230713e-01 -1.939466893672943115e-01 1.220275415107607841e-03 2.682842910289764404e-01 -2.131555229425430298e-01 -4.003839567303657532e-02
1.109466701745986938e-01 2.050182521343231201e-01 -2.171449661254882812e-01 2.014547586441040039e-01 -8.818384259939193726e-02 7.567267864942550659e-02 -2.399648725986480713e-01 -3.390280604362487793e-01 -2.600632309913635254e-01 2.660693228244781494e-01 -5.140831694006919861e-02 -2.169404923915863037e-01 -2.098310180008411407e-02 -1.924186013638973236e-02 2.920444309711456299e-01 -2.021673023700714111e-01 -2.711369991302490234e-01 9.649350307881832123e-03 -8.969306200742721558e-02 1.176582416519522667e-03 -7.851682603359222412e-02 1.845144778490066528e-01 -5.533196404576301575e-02 1.415669471025466919e-01 1.566854119300842285e-02 -1.925761401653289795e-01 -3.728551864624023438e-01 3.315429389476776123e-02 4.094575345516204834e-02 -1.776289008557796478e-02 -1.501210927963256836e-01 -9.922187775373458862e-02
4.433430731296539307e-02 2.268231101334095001e-02 -3.162368014454841614e-02 3.332935273647308350e-01 4.755207151174545288e-02 -2.052386477589607239e-02 -5.604857206344604492e-02 -1.411823183298110962e-01 -8.725875616073608398e-02 -3.594360873103141785e-02 2.015728652477264404e-01 -3.102487623691558838e-01 1.927800327539443970e-01 2.548995614051818848e-01 -1.568167284131050110e-02 -7.779456675052642822e-02 -8.720484375953674316e-02 1.596367359161376953e-01 -2.271432727575302124e-01 1.288931518793106079e-01 1.353738754987716675e-01 1.817233115434646606e-01 -1.258969902992248535e-01 4.709023237228393555e-01 -1.162812039256095886e-01 1.484792232513427734e-01 -8.045314252376556396e-02 -1.404577195644378662e-01 -6.112813949584960938e-02 -3.459807932376861572e-01 -7.712998986244201660e-02 -1.550795584917068481e-01
2.001420408487319946e-01 -2.581447735428810120e-02 1.227906793355941772e-01 -2.105154842138290405e-01 1.145306136459112167e-02 2.739092893898487091e-02 -2.774256169795989990e-01 -1.236557587981224060e-01 -1.147710382938385010e-01 -2.976561486721038818e-01 7.197881489992141724e-02 -6.495362520217895508e-02 2.608920633792877197e-01 -3.262908384203910828e-02 1.882383525371551514e-01 -4.202761873602867126e-02 6.025739014148712158e-02 -1.682689338922500610e-01 -2.818131446838378906e-01 -2.468267828226089478e-01 2.016669213771820068e-01 2.521784901618957520e-01 -9.186006337404251099e-02 3.047599196434020996e-01 -5.015498399734497070e-02 4.327605664730072021e-02 -1.728522926568984985e-01 -3.436328768730163574e-01 8.166533708572387695e-02 2.248312681913375854e-01 3.671869263052940369e-02 -2.145117893815040588e-02
1.867499016225337982e-02 -7.382028549909591675e-02 3.216171860694885254e-01 -6.758102029561996460e-02 -2.113920636475086212e-03 -9.780177474021911621e-02 -3.205603361129760742e-01 -1.901929080486297607e-01 -6.203263252973556519e-02 -3.697033971548080444e-02 -9.036765247583389282e-02 -4.258757829666137695e-01 7.941266149282455444e-02 6.503629684448242188e-02 3.935981392860412598e-01 3.781865909695625305e-02 -2.475551962852478027e-01 -2.709770016372203827e-02 -1.872061789035797119e-01 3.245609700679779053e-01 -1.001406162977218628e-01 1.315930783748626709e-01 1.477120071649551392e-01 5.640699341893196106e-02 -5.359773337841033936e-02 1.084225699305534363e-01 1.105936244130134583e-01 -1.753124743700027466e-01 1.262294650077819824e-01 2.037791907787322998e-01 -7.469508796930313110e-02 2.599588409066200256e-02
3.374760597944259644e-02 -1.478855460882186890e-01 3.177617192268371582e-01 -4.955846816301345825e-02 1.223450973629951477e-01 -1.194214150309562683e-01 3.804492531344294548e-03 -1.534746438264846802e-01 1.697029769420623779e-01 -1.163616552948951721e-01 -2.151115983724594116e-02 -1.612387299537658691e-01 1.754945665597915649e-01 1.549867819994688034e-02 1.416727006435394287e-01 1.128960028290748596e-02 -3.621875643730163574e-01 -1.703496463596820831e-02 -3.526147305965423584e-01 3.749054074287414551e-01 2.634369432926177979e-01 3.628077358007431030e-02 -2.072200551629066467e-02 3.210133612155914307e-01 1.511830091476440430e-01 -7.041692733764648438e-02 5.038785934448242188e-02 -2.634480595588684082e-01 1.220107916742563248e-02 -1.690160334110260010e-01 3.924434632062911987e-02 1.253855787217617035e-02
2.459236085414886475e-01 -1.088080555200576782e-01 6.973397731781005859e-02 1.523588448762893677e-01 6.912396848201751709e-02 -6.110905855894088745e-02 -4.923982545733451843e-02 -4.294917583465576172e-01 2.352445274591445923e-01 4.985163919627666473e-03 5.495695769786834717e-02 -1.597260087728500366e-01 3.903689086437225342e-01 1.772707998752593994e-01 2.902284637093544006e-02 -2.901335246860980988e-02 -2.986453175544738770e-01 -2.350229620933532715e-01 -1.435443013906478882e-01 1.231703013181686401e-01 1.141671389341354370e-01 6.555318832397460938e-02 1.579061150550842285e-01 3.149093687534332275e-01 1.767903268337249756e-01 6.338578462600708008e-02 -9.005413204431533813e-02 -1.171829253435134888e-01 -7.000851631164550781e-02 -1.539636105298995972e-01 -8.152255415916442871e-02 1.442617028951644897e-01
1.424492150545120239e-01 1.186250820755958557e-01 3.208675384521484375e-01 -1.756867915391921997e-01 -7.021084427833557129e-02 7.209502160549163818e-02 -2.171288579702377319e-01 -2.603097558021545410e-01 -3.111938536167144775e-01 -3.546909987926483154e-02 9.397854655981063843e-02 -2.777912020683288574e-01 -9.071061015129089355e-02 -1.984551399946212769e-01 -4.436251148581504822e-02 6.481852382421493530e-02 -6.084621697664260864e-02 -2.976472675800323486e-02 -9.605936706066131592e-02 7.261129468679428101e-02 3.136388361454010010e-01 -1.585444360971450806e-01 -7.012384384870529175e-02 3.891844749450683594e-01 -8.109606057405471802e-02 1.407985389232635498e-01 -1.173495128750801086e-02 -5.233142152428627014e-02 1.747445911169052124e-01 -3.590290620923042297e-02 1.943676769733428955e-01 -2.665391266345977783e-01
3.178755939006805420e-02 1.967703253030776978e-01 3.020277433097362518e-02 -5.724379420280456543e-02 -2.057895064353942871e-01 1.477918475866317749e-01 -4.780730605125427246e-01 -1.379150338470935822e-02 5.728901922702789307e-02 2.597160041332244873e-01 2.318781465291976929e-01 9.541564621031284332e-03 -1.673207618296146393e-02 -1.233937367796897888e-01 -4.881060495972633362e-02 -7.145576924085617065e-02 -4.515477418899536133e-01 1.844834163784980774e-02 -1.302259266376495361e-01 2.773828506469726562e-01 1.601446866989135742e-01 1.850778236985206604e-02 3.006241284310817719e-02 8.065197616815567017e-03 -7.272093743085861206e-02 2.151954174041748047e-01 -1.727034300565719604e-01 -3.795167431235313416e-02 4.584169387817382812e-02 -2.624851092696189880e-02 3.109000325202941895e-01 9.028790146112442017e-02
3.416618332266807556e-03 -8.852592110633850098e-02 1.912319958209991455e-01 5.615221336483955383e-02 5.239997990429401398e-04 2.066958993673324585e-01 -2.914298474788665771e-01 -1.434348076581954956e-01 -1.534513831138610840e-01 5.508491024374961853e-02 3.106909096240997314e-01 -2.552235126495361328e-01 8.224210143089294434e-02 -1.167987510561943054e-01 1.131286919116973877e-01 -6.882997602224349976e-02 -1.148165911436080933e-01 -3.521855771541595459e-01 -3.926055505871772766e-02 1.365837454795837402e-01 2.293258309364318848e-01 1.732753068208694458e-01 -1.446165842935442924e-03 -8.242632448673248291e-02 -2.291570156812667847e-01 -2.048505544662475586e-01 -2.526821494102478027e-01 -3.028970956802368164e-01 2.247460782527923584e-01 1.467030495405197144e-01 -8.544127643108367920e-02 -4.219209030270576477e-02
6.299959868192672729e-02 -1.179597247391939163e-02 -1.772865653038024902e-01 -7.140102237462997437e-02 9.271146357059478760e-02 4.165337383747100830e-01 -3.718458414077758789e-01 -1.707706898450851440e-01 -1.882871687412261963e-01 -6.868078559637069702e-02 -6.553581357002258301e-02 -4.810389131307601929e-02 2.329661399126052856e-01 8.426814340054988861e-03 1.790316551923751831e-01 5.855494365096092224e-02 -1.137102916836738586e-01 7.703498750925064087e-02 7.488770782947540283e-02 -2.762996219098567963e-02 -1.544508635997772217e-01 8.478201925754547119e-02 -1.081791371107101440e-01 1.923916190862655640e-01 -2.246420085430145264e-01 3.044159710407257080e-01 -2.544618546962738037e-01 -3.394182920455932617e-01 -4.208919405937194824e-02 1.267976611852645874e-01 -1.437942218035459518e-02 1.645945012569427490e-01
3.853675723075866699e-02 -9.093799442052841187e-02 1.101919189095497131e-01 -3.609361872076988220e-02 2.590781077742576599e-02 2.534380853176116943e-01 -1.631520688533782959e-01 -5.538277700543403625e-02 -3.238863348960876465e-01 1.308848857879638672e-01 1.396789699792861938e-01 5.292090028524398804e-02 -2.599847689270973206e-02 -2.129360586404800415e-01 1.671117246150970459e-01 -2.956326007843017578e-01 -1.859537512063980103e-01 -1.623176336288452148e-01 1.164875924587249756e-01 1.463753730058670044e-01 -7.961792871356010437e-03 -1.242740452289581299e-01 -1.854134500026702881e-01 3.697781860828399658e-01 -2.852735221385955811e-01 1.694661080837249756e-01 -8.798160403966903687e-02 -3.810759186744689941e-01 1.172496452927589417e-01 3.061554208397865295e-02 -1.261547356843948364e-01 -1.800221018493175507e-02
4.760020598769187927e-02 2.392612248659133911e-01 -1.014986559748649597e-01 8.782609552145004272e-02 2.549915313720703125e-01 1.268168389797210693e-01 -1.052906513214111328e-01 -2.112478762865066528e-01 -3.471852280199527740e-03 1.954337358474731445e-01 -3.584374859929084778e-02 8.482982963323593140e-02 8.379410952329635620e-02 -2.597924172878265381e-01 7.942705601453781128e-02 -9.288004366680979729e-04 -2.678909599781036377e-01 -2.646484784781932831e-02 -2.357618063688278198e-01 -5.349587649106979370e-02 -2.861514501273632050e-02 -9.794449061155319214e-02 -1.233782395720481873e-01 4.281724095344543457e-01 2.769510447978973389e-02 6.783926486968994141e-02 3.877232223749160767e-02 -2.649917006492614746e-01 -2.400019615888595581e-01 4.993078298866748810e-03 -2.444284707307815552e-01 3.518608510494232178e-01
1.832201331853866577e-02 1.158394962549209595e-01 1.721236258745193481e-01 4.599913954734802246e-02 1.698712110519409180e-01 -1.188624836504459381e-02 -2.405131161212921143e-01 2.434519305825233459e-02 -2.186042256653308868e-02 1.750470101833343506e-01 -2.981337904930114746e-02 -1.842531412839889526e-01 1.630555465817451477e-02 4.359557479619979858e-02 2.979124188423156738e-01 -3.413826525211334229e-01 -8.759278059005737305e-02 -1.339560896158218384e-01 1.463655382394790649e-01 -3.197960928082466125e-02 2.380307316780090332e-01 -1.472056508064270020e-01 -1.909293085336685181e-01 3.884857892990112305e-01 -4.978178814053535461e-02 4.300147891044616699e-01 6.983340531587600708e-02 -1.769611090421676636e-01 3.650445863604545593e-02 -7.190868258476257324e-02 1.040493622422218323e-01 1.974090933799743652e-01
-1.090781465172767639e-01 6.139735132455825806e-02 1.112429723143577576e-01 1.124406233429908752e-01 1.973426202312111855e-03 -1.030884981155395508e-01 -8.333789557218551636e-02 -1.894529163837432861e-01 -2.061174511909484863e-01 2.636972963809967041e-01 -1.539993584156036377e-01 2.297547645866870880e-02 -2.370102144777774811e-02 -3.918642997741699219e-01 2.142631560564041138e-01 -3.480797410011291504e-01 -2.155994027853012085e-01 -3.419239819049835205e-02 -1.942935734987258911e-01 1.489930152893066406e-01 3.705182671546936035e-01 1.426080763339996338e-01 -4.490887001156806946e-02 1.357011049985885620e-01 -8.450198173522949219e-02 6.805931217968463898e-03 7.042752206325531006e-02 -1.269525289535522461e-01 -2.815541028976440430e-01 7.379204779863357544e-02 -2.224597632884979248e-01 1.643090881407260895e-02
7.140475511550903320e-02 5.141891911625862122e-02 -3.554360270500183105e-01 2.104060947895050049e-01 1.962849870324134827e-02 1.218591630458831787e-01 2.692082710564136505e-02 -2.320313304662704468e-01 -2.041145414113998413e-01 9.063689410686492920e-02 1.621690019965171814e-02 1.612716168165206909e-01 3.899946063756942749e-02 -1.789108291268348694e-02 2.596072554588317871e-01 -2.292691767215728760e-01 -2.493454813957214355e-01 7.780021056532859802e-03 -1.182886213064193726e-01 7.179007679224014282e-02 3.978113234043121338e-01 5.254895985126495361e-02 -8.913803845643997192e-02 2.705894112586975098e-01 -3.122822344303131104e-01 1.557245850563049316e-01 9.518262743949890137e-02 1.099177449941635132e-01 1.697805672883987427e-01 7.748799771070480347e-02 -1.873119175434112549e-01 -1.323489844799041748e-01
-9.189564734697341919e-02 1.717035621404647827e-01 -1.286657601594924927e-01 9.448277950286865234e-02 7.805296219885349274e-03 2.275516837835311890e-01 5.763188004493713379e-02 -4.335810542106628418e-01 -1.855692267417907715e-01 -1.801198422908782959e-01 1.225547492504119873e-01 1.002059597522020340e-02 2.115129679441452026e-01 2.883880399167537689e-02 1.295022759586572647e-02 -2.221878170967102051e-01 -3.734330236911773682e-01 1.343246698379516602e-01 -1.119107380509376526e-01 -5.896853655576705933e-02 2.754823565483093262e-01 -3.953800350427627563e-02 -2.235070466995239258e-01 3.975638449192047119e-01 4.204357787966728210e-02 4.455564543604850769e-02 -1.505156308412551880e-01 7.294612377882003784e-02 -1.203088015317916870e-01 -5.810678750276565552e-02 -1.641388982534408569e-02 8.672303706407546997e-02
-9.730359166860580444e-02 -2.320577390491962433e-02 5.595618486404418945e-02 1.892551630735397339e-01 -8.247388154268264771e-02 3.496973961591720581e-02 -2.298605889081954956e-01 4.451182857155799866e-02 -7.807100564241409302e-02 1.351649314165115356e-01 1.443052142858505249e-01 -1.254288665950298309e-02 2.220843359827995300e-02 -6.250059697777032852e-03 2.688210308551788330e-01 1.454584747552871704e-01 -4.661472141742706299e-01 -2.978352606296539307e-01 -1.717128008604049683e-01 8.360790461301803589e-02 -6.526413559913635254e-02 9.173212945461273193e-02 -8.077669888734817505e-02 4.785275459289550781e-02 4.462738335132598877e-02 3.328705132007598877e-01 1.313199251890182495e-01 -2.502765059471130371e-01 2.252003103494644165e-01 3.156164288520812988e-01 -2.047054767608642578e-01 -5.231160670518875122e-03
6.721017509698867798e-02 1.952807232737541199e-02 -1.727561503648757935e-01 -3.480331506580114365e-03 -2.122893184423446655e-01 2.529226839542388916e-01 -1.563510149717330933e-01 -1.337387263774871826e-01 1.077991798520088196e-01 9.432619810104370117e-02 -9.708686172962188721e-02 -2.810420691967010498e-01 1.352094560861587524e-01 1.528583932667970657e-02 1.796453446149826050e-01 2.046545036137104034e-02 6.128543987870216370e-02 -1.686544716358184814e-01 -3.032043278217315674e-01 1.728250533342361450e-01 1.815129518508911133e-01 4.976337254047393799e-01 -8.123821765184402466e-02 -7.833606563508510590e-03 -1.331698596477508545e-01 2.132022529840469360e-01 -4.455926641821861267e-02 -5.149030685424804688e-02 8.174958825111389160e-02 -2.682508826255798340e-01 -5.768901109695434570e-02 -2.503927946090698242e-01
5.757464468479156494e-02 9.040744602680206299e-02 3.179205060005187988e-01 1.178443953394889832e-01 -2.361088842153549194e-01 -1.138398796319961548e-01 -1.787826269865036011e-01 -7.422293722629547119e-02 -1.225586235523223877e-01 5.259806290268898010e-02 1.990489810705184937e-01 3.167503327131271362e-02 -3.828152641654014587e-02 -2.990257926285266876e-02 -2.169983461499214172e-02 2.673381865024566650e-01 -1.076281443238258362e-01 -3.181408047676086426e-01 2.531910128891468048e-02 9.897717088460922241e-02 3.215279579162597656e-01 1.753183752298355103e-01 -1.374025549739599228e-02 1.339117288589477539e-01 -1.698461920022964478e-01 4.556682407855987549e-01 -2.414351552724838257e-01 1.288859993219375610e-01 5.919047445058822632e-02 -8.245561271905899048e-02 -7.163703441619873047e-02 -1.799153983592987061e-01
2.817661315202713013e-02 6.480793654918670654e-02 -1.349543333053588867e-01 4.743619356304407120e-03 9.444089233875274658e-02 1.917991191148757935e-01 -3.937786817550659180e-01 -1.919790804386138916e-01 3.652626276016235352e-02 -6.918901205062866211e-02 8.027920871973037720e-02 -1.405231505632400513e-01 1.196866929531097412e-01 7.896075956523418427e-03 1.767437756061553955e-01 2.065155841410160065e-02 -2.878349125385284424e-01 -1.178200077265501022e-02 -2.947785556316375732e-01 3.554574549198150635e-01 -1.148888394236564636e-01 1.037302166223526001e-01 1.880969554185867310e-01 -4.327053669840097427e-03 8.056674152612686157e-02 3.336467742919921875e-01 -9.490326792001724243e-02 -3.159195482730865479e-01 1.308705806732177734e-01 -2.386982887983322144e-01 6.281420588493347168e-02 2.278001233935356140e-02
1.594398617744445801e-01 2.711139246821403503e-02 1.312071681022644043e-01 -6.059636175632476807e-02 -1.609727591276168823e-01 2.081370800733566284e-01 -6.930427253246307373e-02 -6.140154972672462463e-02 2.591442167758941650e-01 -7.990650832653045654e-03 3.178419172763824463e-02 -3.143458813428878784e-02 5.311946868896484375e-01 -2.566404044628143311e-01 3.314208686351776123e-01 -5.503268167376518250e-02 -1.705181002616882324e-01 -2.028267234563827515e-01 -1.642592102289199829e-01 -2.178898155689239502e-01 2.372688800096511841e-01 1.221176981925964355e-01 -1.495504230260848999e-01 1.848883181810379028e-01 6.779474765062332153e-02 8.899635076522827148e-02 1.376665085554122925e-01 -7.105208933353424072e-02 1.032268404960632324e-01 -1.149807870388031006e-01 6.447189301252365112e-02 -8.972933888435363770e-02
1.971197277307510376e-01 -3.405513940379023552e-03 9.510417282581329346e-02 3.298848867416381836e-02 -2.056317171081900597e-03 1.166189983487129211e-01 -3.150780797004699707e-01 -2.956589758396148682e-01 -4.348804801702499390e-02 1.342152357101440430e-01 2.749418914318084717e-01 -1.591738462448120117e-01 9.801858663558959961e-02 -1.406908333301544189e-01 -1.861868798732757568e-01 -2.778337001800537109e-01 -1.400509774684906006e-01 -4.055595099925994873e-01 -7.433755695819854736e-02 2.982966601848602295e-01 1.563160419464111328e-01 1.169392839074134827e-01 -7.208227762021124363e-04 4.102173820137977600e-02 3.598809242248535156e-02 1.928371004760265350e-02 -1.554098576307296753e-01 -2.470359206199645996e-01 2.210587561130523682e-01 -3.410587832331657410e-02 1.380837857723236084e-01 1.194896847009658813e-01
1.431341171264648438e-01 4.432481154799461365e-02 1.195889711380004883e-01 1.113338470458984375e-01 -1.086991950869560242e-01 -1.272271573543548584e-01 -1.562445424497127533e-02 -1.097360551357269287e-01 -2.455698400735855103e-01 4.038742184638977051e-02 9.029765427112579346e-02 -4.457388818264007568e-02 -4.202602058649063110e-02 9.674387425184249878e-02 1.930563747882843018e-01 1.627067476511001587e-02 -2.076443135738372803e-01 -1.723568886518478394e-01 -4.326256811618804932e-01 2.888933718204498291e-01 1.166222691535949707e-01 1.725879460573196411e-01 2.797733061015605927e-02 2.609512805938720703e-01 -5.145741254091262817e-02 1.493446230888366699e-01 -1.992849111557006836e-01 -1.857286840677261353e-01 -2.959955036640167236e-01 -3.109203465282917023e-02 2.039878368377685547e-01 3.236666321754455566e-01
1.632730811834335327e-01 -2.119765579700469971e-01 1.506122760474681854e-02 5.449897423386573792e-02 7.355307694524526596e-03 2.178766429424285889e-01 -1.669163107872009277e-01 7.123237941414117813e-03 -2.131163328886032104e-01 7.373849302530288696e-02 3.720399439334869385e-01 -3.231670558452606201e-01 2.443510740995407104e-01 -6.422195583581924438e-02 2.937769293785095215e-01 -6.526023894548416138e-02 -1.678611338138580322e-01 9.553626179695129395e-02 -2.348355203866958618e-01 1.227265223860740662e-01 -2.585908584296703339e-02 1.519243866205215454e-01 -8.098038285970687866e-02 2.305708378553390503e-01 1.814803630113601685e-01 3.743343800306320190e-02 -1.783445030450820923e-01 -2.137893140316009521e-01 -2.594302296638488770e-01 -7.877016067504882812e-02 1.060420647263526917e-02 -1.588006764650344849e-01
-9.929814189672470093e-02 2.494399398565292358e-01 3.351753354072570801e-01 1.798383593559265137e-01 -1.463909298181533813e-01 1.197900772094726562e-01 -4.324397444725036621e-01 5.481804907321929932e-02 -1.285976916551589966e-01 -9.092121571302413940e-02 -2.150960266590118408e-02 -1.111505702137947083e-01 -5.294572934508323669e-02 -1.100087538361549377e-01 1.547901928424835205e-01 -6.209962069988250732e-02 -3.110717535018920898e-01 -1.195837482810020447e-01 -9.754748642444610596e-02 7.898147404193878174e-02 3.870046734809875488e-01 -4.776090756058692932e-02 -2.873597443103790283e-01 -4.970863461494445801e-02 1.876563206315040588e-02 1.752294972538948059e-02 -1.974946260452270508e-01 -1.399397850036621094e-01 -1.356870383024215698e-01 -2.251128479838371277e-02 1.112727522850036621e-01 1.504593193531036377e-01
-9.857341647148132324e-02 1.249635443091392517e-01 2.645138204097747803e-01 -8.717861026525497437e-03 1.297563035041093826e-02 1.713345497846603394e-01 -1.354531943798065186e-01 -2.337846904993057251e-01 -4.452699422836303711e-01 2.814658880233764648e-01 -1.958755403757095337e-01 7.388321310281753540e-02 1.400458514690399170e-01 1.141686290502548218e-01 2.627819776535034180e-02 -2.589405477046966553e-01 -1.633637398481369019e-01 -1.134197041392326355e-01 -3.223518282175064087e-02 -3.378208279609680176e-01 2.136299312114715576e-01 1.881992965936660767e-01 2.968772128224372864e-02 2.526445388793945312e-01 -6.175418570637702942e-02 8.143118768930435181e-02 -1.542210280895233154e-01 1.442606677301228046e-03 -7.843662053346633911e-02 -1.042688786983489990e-01 -1.542211621999740601e-01 -6.981770694255828857e-02
2.222854644060134888e-01 -1.439812313765287399e-02 1.623457297682762146e-02 2.464426308870315552e-01 1.561236567795276642e-02 -1.043586656451225281e-01 -3.300784528255462646e-01 -3.851597011089324951e-01 -1.228452697396278381e-01 -1.875534057617187500e-01 1.817438155412673950e-01 5.898738279938697815e-02 3.247162997722625732e-01 1.237555295228958130e-01 1.690563112497329712e-01 -1.438169330358505249e-01 -1.790068298578262329e-01 -2.798205614089965820e-01 -3.648473322391510010e-02 4.211170226335525513e-02 1.266289651393890381e-01 -1.209072619676589966e-01 8.813822269439697266e-02 2.220201492309570312e-01 -2.380633056163787842e-01 -4.072327166795730591e-02 9.139982610940933228e-02 -1.141822338104248047e-01 -5.305881798267364502e-02 -2.303453683853149414e-01 1.078311279416084290e-01 1.255582571029663086e-01
[truncated: 3,275,418 more chars]
