# Supplementary material for: The Language of Innovation
Source: PLoS One. 2020 Apr 30;15(4):e0230107. doi: 10.1371/journal.pone.0230107 (PMC7194493; doi:10.1371/journal.pone.0230107)
Supplement: S6 File — (GZ) [file pone.0230107.s006.tar.gz › 1984-1988/V2Run_1_VS_4500_embeddings1984-1988ED32.txt]

-2.918518781661987305e-01 -9.396955370903015137e-02 -5.094261467456817627e-02 -3.172892145812511444e-03 9.687907993793487549e-02 -1.002757325768470764e-01 4.546400308609008789e-01 -2.810561358928680420e-01 1.533087342977523804e-01 7.635081559419631958e-02 -3.045182861387729645e-02 -1.070391982793807983e-01 -1.336010079830884933e-02 -1.410107910633087158e-01 -1.195277720689773560e-01 3.001452684402465820e-01 -1.725095361471176147e-01 9.710957109928131104e-02 2.265228033065795898e-01 1.961174607276916504e-02 6.123291701078414917e-02 6.405349820852279663e-02 -1.549388617277145386e-01 -3.615880608558654785e-01 -1.129498984664678574e-02 1.174804847687482834e-02 2.233869582414627075e-02 1.897581368684768677e-01 -1.227193027734756470e-01 2.339464873075485229e-01 -2.344102710485458374e-01 -1.307608634233474731e-01
-5.882959440350532532e-02 -2.056437879800796509e-01 1.721624433994293213e-01 8.181000500917434692e-02 9.505710005760192871e-02 -1.254839897155761719e-01 3.797175884246826172e-01 -3.176590800285339355e-01 6.505914032459259033e-02 -1.883821189403533936e-02 4.366604611277580261e-02 6.522727757692337036e-02 4.006080701947212219e-02 -1.061361283063888550e-02 6.774336844682693481e-02 1.861532330513000488e-01 -1.949392706155776978e-01 -1.381638646125793457e-01 1.303061395883560181e-01 -1.471566408872604370e-01 -2.184122204780578613e-01 -6.418132036924362183e-02 -4.761415347456932068e-02 -2.150225341320037842e-01 -7.241528481245040894e-02 1.142970547080039978e-01 -1.730359494686126709e-01 8.700514584779739380e-02 -2.644041478633880615e-01 3.504269719123840332e-01 -3.562341630458831787e-01 -1.576476097106933594e-01
-7.361194491386413574e-02 -1.057040616869926453e-01 1.237603053450584412e-01 1.814276576042175293e-01 1.704059913754463196e-02 -8.418492972850799561e-02 2.083190679550170898e-01 -6.108381226658821106e-02 9.755025804042816162e-02 -1.612848490476608276e-01 -1.840895265340805054e-01 9.047839045524597168e-02 2.799281775951385498e-01 -2.701938152313232422e-01 -1.126747950911521912e-01 1.621834486722946167e-01 1.134673058986663818e-01 9.539601951837539673e-02 -5.570328794419765472e-03 4.095190204679965973e-03 -6.555887311697006226e-02 -1.989590749144554138e-02 -2.126041352748870850e-01 -2.060573399066925049e-01 3.733203113079071045e-01 3.585717976093292236e-01 4.570722207427024841e-02 2.536189556121826172e-01 -2.168104499578475952e-01 3.158234953880310059e-01 -6.882871687412261963e-02 1.117266789078712463e-01
1.953773200511932373e-01 6.153611093759536743e-02 1.218935921788215637e-01 2.761608958244323730e-01 2.643699990585446358e-03 1.425123512744903564e-01 2.394820600748062134e-01 -1.432012617588043213e-01 -1.420581638813018799e-01 8.480461686849594116e-02 -5.192149057984352112e-02 -7.959144562482833862e-02 -1.155778467655181885e-01 2.040351033210754395e-01 -7.773430645465850830e-02 1.272276639938354492e-01 -2.368506193161010742e-01 -1.004479750990867615e-01 9.673923254013061523e-03 5.041648447513580322e-02 -2.477791309356689453e-01 -1.654775347560644150e-03 -1.406756602227687836e-02 -2.883428335189819336e-01 7.821974903345108032e-02 1.749983131885528564e-01 5.592808127403259277e-02 4.641614556312561035e-01 -1.662042438983917236e-01 3.732324838638305664e-01 -1.184635162353515625e-01 -7.270166277885437012e-02
7.132174074649810791e-02 -1.253758072853088379e-01 -2.438725903630256653e-02 4.294450045563280582e-04 1.058173701167106628e-01 -1.124867610633373260e-02 3.646854460239410400e-01 1.585446894168853760e-01 -3.921297565102577209e-02 -5.250839889049530029e-02 -1.514560431241989136e-01 -3.263680338859558105e-01 -4.119804129004478455e-02 8.500371128320693970e-02 -2.688791453838348389e-01 5.871413648128509521e-02 -1.148074567317962646e-01 6.933220475912094116e-02 1.089890524744987488e-01 2.880125045776367188e-01 -3.625695034861564636e-02 -1.835394352674484253e-01 -2.608488686382770538e-02 -2.640725672245025635e-01 2.691918015480041504e-01 -6.094666197896003723e-03 -2.264039665460586548e-01 3.351038992404937744e-01 -3.227152228355407715e-01 1.564513295888900757e-01 -7.364571094512939453e-02 -4.892039299011230469e-02
-6.612318754196166992e-02 -1.756603568792343140e-01 -1.680076271295547485e-01 2.573705278337001801e-03 1.229926794767379761e-01 2.283680737018585205e-01 1.416768282651901245e-01 -7.693255785852670670e-03 2.050143927335739136e-01 1.832100301980972290e-01 -3.653809800744056702e-02 -1.110516339540481567e-01 -5.333602055907249451e-02 2.920178771018981934e-01 5.681089311838150024e-02 2.247862331569194794e-02 -7.071874290704727173e-02 1.770727336406707764e-01 3.172141015529632568e-01 1.977521330118179321e-01 -3.376676514744758606e-02 -6.935798376798629761e-02 -1.841160468757152557e-02 -2.214606702327728271e-01 3.985942602157592773e-01 1.792250126600265503e-01 -1.246272325515747070e-01 3.492478728294372559e-01 -2.446569949388504028e-01 1.082655563950538635e-01 -1.879749447107315063e-01 -3.423331305384635925e-02
-4.945687204599380493e-02 -6.670535355806350708e-02 1.817101612687110901e-02 1.621288014575839043e-03 3.337326049804687500e-01 1.705671995878219604e-01 5.024731159210205078e-02 -1.005497276782989502e-01 1.764512248337268829e-02 -7.048771530389785767e-02 -1.713114231824874878e-01 -1.546839475631713867e-01 1.743417382240295410e-01 -9.196864813566207886e-02 -1.876268535852432251e-01 2.538096308708190918e-01 1.547654420137405396e-01 -8.522424101829528809e-02 2.317006699740886688e-02 1.382703185081481934e-01 -1.931483596563339233e-01 -6.171584129333496094e-02 5.631506070494651794e-02 -4.094343483448028564e-01 2.694292068481445312e-01 1.920459866523742676e-01 -1.614767760038375854e-01 2.946982979774475098e-01 -2.959918677806854248e-01 -3.955516964197158813e-02 -1.537736207246780396e-01 -2.112418711185455322e-01
-2.298854589462280273e-01 1.100148856639862061e-01 8.999404311180114746e-02 1.692451685667037964e-01 1.139991432428359985e-01 -6.607185117900371552e-03 -5.109564587473869324e-02 -1.519305855035781860e-01 1.894198805093765259e-01 2.249667979776859283e-02 1.344029325991868973e-02 1.446513235569000244e-01 3.440845385193824768e-02 1.500717848539352417e-01 -9.949418157339096069e-02 1.729385107755661011e-01 -1.641751080751419067e-01 -8.981701731681823730e-02 2.452319487929344177e-02 -3.592184484004974365e-01 -2.420224994421005249e-01 -1.753111481666564941e-01 1.419000476598739624e-01 -2.304411381483078003e-01 1.493081003427505493e-01 3.648177906870841980e-02 -5.377084389328956604e-02 3.776116073131561279e-01 -2.577067613601684570e-01 2.595238089561462402e-01 -9.442713856697082520e-02 -3.155558407306671143e-01
9.242443367838859558e-03 1.706918925046920776e-01 6.980238854885101318e-02 3.194991946220397949e-01 1.053645610809326172e-01 8.010864257812500000e-03 2.479190379381179810e-01 -1.413889378309249878e-01 -7.323688268661499023e-02 4.051864147186279297e-02 -5.876934900879859924e-02 1.445471793413162231e-01 -1.574069112539291382e-01 1.561950743198394775e-01 4.773291945457458496e-02 3.438297510147094727e-01 4.491992294788360596e-04 -1.259500831365585327e-01 2.183476984500885010e-01 1.670367270708084106e-01 -3.270838558673858643e-01 -2.048056945204734802e-02 2.166731357574462891e-01 -1.460489481687545776e-01 1.263673901557922363e-01 -4.593291878700256348e-02 -5.305137112736701965e-02 4.103154242038726807e-01 -2.760585248470306396e-01 1.418362110853195190e-01 -9.859817475080490112e-02 -8.809737861156463623e-02
-2.623519897460937500e-01 -4.277931526303291321e-02 -1.393473893404006958e-01 3.272036015987396240e-01 -6.894446909427642822e-02 1.549092084169387817e-01 2.553526461124420166e-01 1.135770380496978760e-01 -1.010644659399986267e-01 -8.111292868852615356e-02 -8.862537890672683716e-02 -1.900872886180877686e-01 8.686644956469535828e-03 5.591616779565811157e-02 -6.088769435882568359e-02 3.393123447895050049e-01 2.528909444808959961e-01 2.020565867424011230e-01 9.122823923826217651e-02 2.398458421230316162e-01 -1.950813806615769863e-03 1.853216588497161865e-01 9.523852169513702393e-02 -1.815403439104557037e-02 8.391859382390975952e-02 -2.497657984495162964e-01 -7.332529872655868530e-02 1.702919453382492065e-01 -3.306419849395751953e-01 2.542555034160614014e-01 3.883285820484161377e-02 1.397385746240615845e-01
-1.821140795946121216e-01 -2.462505698204040527e-01 2.808701694011688232e-01 2.535930573940277100e-01 -1.649520546197891235e-01 -5.459662526845932007e-02 1.228760331869125366e-01 -8.426735550165176392e-02 3.150975704193115234e-01 -5.202696472406387329e-02 -6.021213531494140625e-02 4.671523347496986389e-02 1.355883479118347168e-01 1.760994344949722290e-01 -6.362526118755340576e-02 6.300728023052215576e-02 -1.843811571598052979e-01 1.236476004123687744e-01 1.743388362228870392e-02 4.348368570208549500e-02 -1.502561271190643311e-01 -1.902914643287658691e-01 1.361783146858215332e-01 -1.111270487308502197e-01 1.968307197093963623e-01 -1.074551139026880264e-02 -1.859600096940994263e-01 2.108361423015594482e-01 -2.030963301658630371e-01 3.339736759662628174e-01 -1.322621852159500122e-01 -3.406784236431121826e-01
-4.028441756963729858e-02 -5.344839766621589661e-03 -1.215176805853843689e-01 -1.690910384058952332e-02 -1.056553944945335388e-01 2.723041474819183350e-01 1.369047909975051880e-01 -3.408503532409667969e-01 -1.269653141498565674e-01 -1.557900104671716690e-02 -4.703558236360549927e-02 -1.516500711441040039e-01 4.359031841158866882e-02 1.753128916025161743e-01 3.069640661124140024e-04 2.262890487909317017e-01 -7.789240032434463501e-02 8.926119655370712280e-02 2.608099579811096191e-02 -4.517176747322082520e-02 -2.044560164213180542e-01 -2.992201447486877441e-01 1.885533146560192108e-02 -3.861463963985443115e-01 1.132093295454978943e-01 -1.806144118309020996e-01 1.001425236463546753e-01 4.412601143121719360e-02 -2.892405986785888672e-01 1.129152029752731323e-01 1.456866040825843811e-02 -4.313425719738006592e-01
1.122725531458854675e-01 4.422653838992118835e-02 -1.350948363542556763e-01 1.690774112939834595e-01 3.159337937831878662e-01 2.117824256420135498e-01 3.776508867740631104e-01 8.008699864149093628e-02 -8.661713451147079468e-02 -1.146783977746963501e-01 -1.457764208316802979e-01 1.731458604335784912e-01 1.339555531740188599e-01 2.440882325172424316e-01 9.283384680747985840e-02 1.589240729808807373e-01 -1.376075595617294312e-01 1.810159981250762939e-01 1.203125789761543274e-01 1.719634793698787689e-02 -3.092718124389648438e-01 2.842552214860916138e-02 2.701071277260780334e-02 -3.022440671920776367e-01 -1.303018331527709961e-01 8.852087706327438354e-02 -5.130229983478784561e-03 2.170682251453399658e-01 -1.940566152334213257e-01 2.282276749610900879e-01 7.451204210519790649e-02 -1.983688473701477051e-01
1.303342729806900024e-01 3.830709680914878845e-02 1.279941410757601261e-03 9.420880675315856934e-02 1.281327754259109497e-01 -7.281814515590667725e-02 3.517591580748558044e-02 -1.568253338336944580e-01 -1.485473662614822388e-02 -1.603446900844573975e-01 -1.395934969186782837e-01 9.055171906948089600e-02 2.934425175189971924e-01 -1.955702900886535645e-04 -5.756839364767074585e-02 -3.719943342730402946e-03 -9.244169294834136963e-02 1.112135574221611023e-01 -1.772373765707015991e-01 3.916210234165191650e-01 -5.495728552341461182e-02 -6.828543543815612793e-02 -1.112611740827560425e-01 -2.449209541082382202e-01 3.377906605601310730e-02 2.631315775215625763e-02 -1.193264722824096680e-01 5.186812281608581543e-01 -3.972655534744262695e-01 2.188103795051574707e-01 -7.291607558727264404e-02 1.426153071224689484e-02
-2.930915653705596924e-01 -1.736196726560592651e-01 2.034301757812500000e-01 2.099208086729049683e-01 2.351792305707931519e-01 -3.598600253462791443e-02 2.582266181707382202e-02 -4.458969458937644958e-02 -1.441374719142913818e-01 -2.227303236722946167e-01 9.199766069650650024e-02 2.510699909180402756e-03 -2.439638823270797729e-01 8.886518329381942749e-02 -4.165747389197349548e-02 9.640625119209289551e-02 1.508860737085342407e-01 1.184884756803512573e-01 6.545464694499969482e-02 7.346600294113159180e-02 -4.962668940424919128e-02 9.272138029336929321e-02 -1.107104346156120300e-01 -1.079694554209709167e-01 -1.200863122940063477e-01 -1.239519715309143066e-01 -3.605484217405319214e-02 3.871431350708007812e-01 -3.187918066978454590e-01 4.463138580322265625e-01 6.401430815458297729e-02 -1.208132505416870117e-01
-1.571577191352844238e-01 2.112548239529132843e-02 8.715688437223434448e-02 2.384396344423294067e-01 6.544564664363861084e-02 -2.285729795694351196e-01 1.443623304367065430e-01 4.990275576710700989e-02 -1.963455788791179657e-02 -1.038136053830385208e-02 -1.117339134216308594e-01 1.709461659193038940e-01 7.599666714668273926e-02 4.080375134944915771e-01 -5.776294693350791931e-02 -1.395905157551169395e-03 -1.018968522548675537e-01 1.159510314464569092e-01 -1.768126897513866425e-02 -1.344399340450763702e-02 -1.477196961641311646e-01 -1.204178258776664734e-01 2.351919859647750854e-01 -3.387128412723541260e-01 2.580729126930236816e-01 1.201626211404800415e-01 7.717105746269226074e-02 9.896174073219299316e-02 -2.659993171691894531e-01 3.547093570232391357e-01 -1.421285718679428101e-01 -2.617026269435882568e-01
5.285994708538055420e-02 9.248967468738555908e-02 -2.730950899422168732e-02 -8.106037229299545288e-02 -1.386061757802963257e-01 9.908656030893325806e-02 2.559120059013366699e-01 -2.981075644493103027e-01 4.629833996295928955e-02 3.100889362394809723e-02 1.809075474739074707e-01 1.024016831070184708e-02 1.565127819776535034e-01 -1.341805458068847656e-01 7.529981434345245361e-02 1.911329627037048340e-01 -5.006339633837342262e-04 4.052291214466094971e-01 1.160570234060287476e-02 -7.513689249753952026e-02 -7.223296910524368286e-02 -5.406820401549339294e-02 -3.180922940373420715e-02 -2.807801365852355957e-01 1.005645096302032471e-01 -5.277417134493589401e-03 -6.567527074366807938e-03 2.572803199291229248e-01 -4.604713618755340576e-01 7.958091795444488525e-02 -5.235147103667259216e-02 -3.490554988384246826e-01
9.665310382843017578e-02 -2.222681045532226562e-01 -5.679435282945632935e-02 1.630574911832809448e-01 -4.043596237897872925e-02 7.589277345687150955e-03 2.748377621173858643e-01 -1.465886235237121582e-01 -3.734673559665679932e-02 -1.816814839839935303e-01 9.344171732664108276e-02 3.807477280497550964e-02 1.725276559591293335e-01 1.958269029855728149e-01 1.271696090698242188e-01 2.113322317600250244e-01 -2.892949283123016357e-01 2.730725705623626709e-01 7.368082553148269653e-02 2.056785374879837036e-01 -6.941139698028564453e-02 1.749762743711471558e-01 1.009855121374130249e-01 -4.701953381299972534e-02 5.235363543033599854e-02 9.945801645517349243e-02 3.374277800321578979e-02 4.510628879070281982e-01 -1.043043211102485657e-01 7.655377034097909927e-03 -3.840025365352630615e-01 -9.865327179431915283e-02
-1.541989743709564209e-01 -1.879533529281616211e-01 1.769812554121017456e-01 -4.592061415314674377e-02 1.468007862567901611e-01 1.953490078449249268e-01 4.229619801044464111e-01 -2.374283410608768463e-02 1.303074061870574951e-01 -4.226226359605789185e-02 -2.339015901088714600e-02 8.178808540105819702e-02 1.884767413139343262e-01 -1.487265527248382568e-02 -1.678871922194957733e-02 4.360274076461791992e-01 1.399505883455276489e-01 -1.484661251306533813e-01 -4.745626077055931091e-02 1.598860919475555420e-01 2.798060476779937744e-01 1.571395695209503174e-01 -1.646013930439949036e-03 2.934938482940196991e-02 -2.962674014270305634e-02 1.781639307737350464e-01 1.950417608022689819e-01 3.077129721641540527e-01 -1.429550647735595703e-01 2.114176899194717407e-01 -7.911719381809234619e-02 7.816528528928756714e-02
2.449228167533874512e-01 5.107450112700462341e-02 2.231044461950659752e-03 -1.415640413761138916e-01 -8.529017120599746704e-02 -1.851769238710403442e-01 1.957048773765563965e-01 -3.031004779040813446e-02 3.324569761753082275e-02 6.158312782645225525e-02 -8.536145091056823730e-03 1.619538962841033936e-01 3.882957249879837036e-02 1.765260547399520874e-01 1.270354539155960083e-01 2.975890338420867920e-01 -1.493230611085891724e-01 -1.945039927959442139e-01 1.451832950115203857e-01 5.552986264228820801e-02 1.004360914230346680e-01 4.409390315413475037e-02 9.607817977666854858e-02 -1.463335752487182617e-01 1.744140386581420898e-01 1.762244664132595062e-02 3.207200020551681519e-02 4.541412293910980225e-01 -4.668257236480712891e-01 2.751181423664093018e-01 -5.099961534142494202e-02 -8.258755505084991455e-02
7.664239965379238129e-03 2.504774928092956543e-01 2.536921761929988861e-02 -1.146260052919387817e-01 1.154808849096298218e-01 1.868416182696819305e-02 1.584881395101547241e-01 7.733342051506042480e-02 4.989431798458099365e-02 -1.035686805844306946e-01 -9.697706997394561768e-02 9.718243777751922607e-02 -8.120422810316085815e-02 -3.614634275436401367e-02 -4.250775650143623352e-02 -4.583122208714485168e-02 -1.657589077949523926e-01 5.512697249650955200e-02 2.257714569568634033e-01 1.659440398216247559e-01 -1.522475033998489380e-01 1.351264119148254395e-01 3.870963305234909058e-02 -2.055117189884185791e-01 -4.403255507349967957e-02 2.388995736837387085e-01 -1.983796507120132446e-01 5.516955256462097168e-01 -3.145780563354492188e-01 3.514077365398406982e-01 -7.029551267623901367e-02 -1.021914556622505188e-01
1.218222752213478088e-01 3.341478109359741211e-02 5.032161995768547058e-02 1.660928130149841309e-03 2.711971402168273926e-01 3.993806615471839905e-02 3.594915866851806641e-01 -1.048633083701133728e-02 1.672393381595611572e-01 2.154925093054771423e-02 -2.881247177720069885e-02 -1.693714410066604614e-01 -1.317637711763381958e-01 1.515218615531921387e-01 -1.439667344093322754e-01 6.127987802028656006e-02 -6.594863533973693848e-02 -9.887754172086715698e-02 -2.306105196475982666e-02 1.581240743398666382e-01 9.565770626068115234e-02 -1.617623306810855865e-02 3.251034617424011230e-01 -2.763650119304656982e-01 1.482558101415634155e-01 1.156208664178848267e-01 -8.260022848844528198e-02 2.746383547782897949e-01 -4.892473816871643066e-01 2.272902578115463257e-01 -1.619037799537181854e-02 1.193408444523811340e-01
-8.321546763181686401e-02 -8.153538219630718231e-03 -1.725775748491287231e-01 1.275028735399246216e-01 8.545908331871032715e-02 1.083007454872131348e-02 -9.655535221099853516e-02 -3.982091322541236877e-02 4.543840512633323669e-02 -2.016093581914901733e-01 -1.316814776510000229e-02 -1.238475590944290161e-01 2.793253064155578613e-01 9.689187258481979370e-02 -6.153859570622444153e-02 -1.797572225332260132e-01 -1.166006401181221008e-01 -3.509429469704627991e-02 1.966998130083084106e-01 8.839574456214904785e-02 4.163954257965087891e-01 -1.125645115971565247e-01 8.058446645736694336e-02 -2.902566194534301758e-01 -3.330304622650146484e-01 3.741191327571868896e-02 1.833606213331222534e-01 3.848960101604461670e-01 -1.465213149785995483e-01 2.193589955568313599e-01 -2.108214050531387329e-01 2.585884369909763336e-02
9.556643664836883545e-02 -2.182469069957733154e-01 3.548188880085945129e-02 -3.462303057312965393e-02 1.700752228498458862e-01 2.086445130407810211e-02 6.729552894830703735e-02 -1.520971953868865967e-01 -1.816262751817703247e-01 -7.632286101579666138e-02 -1.480043530464172363e-01 1.988809183239936829e-02 5.260438099503517151e-02 2.496307790279388428e-01 -8.939556777477264404e-02 5.204094052314758301e-01 1.061491146683692932e-01 -1.501739919185638428e-01 -9.552696347236633301e-02 1.539434306323528290e-02 1.543243527412414551e-01 -1.335222460329532623e-02 -4.616891592741012573e-02 -7.414387911558151245e-02 3.674563392996788025e-02 4.044623672962188721e-01 -7.043555378913879395e-02 2.756917178630828857e-01 -1.781294047832489014e-01 3.283566534519195557e-01 -1.065444424748420715e-01 -8.442555367946624756e-02
-1.153959855437278748e-01 1.076797246932983398e-01 7.505532354116439819e-02 1.178557649254798889e-01 5.172174051403999329e-02 -9.272821247577667236e-02 2.491439133882522583e-01 -7.106501609086990356e-02 5.241144821047782898e-02 -1.383259743452072144e-01 -5.230126902461051941e-02 4.476541653275489807e-02 1.732624620199203491e-01 2.985177934169769287e-02 -1.880359090864658356e-02 -1.386115606874227524e-02 -2.419971674680709839e-01 -2.413746267557144165e-01 2.786079645156860352e-01 4.872088879346847534e-02 2.616502046585083008e-01 -1.198929473757743835e-01 1.648063212633132935e-01 -3.691379427909851074e-01 3.644681572914123535e-01 2.577162086963653564e-01 -4.823816940188407898e-02 1.849558055400848389e-01 -1.667909473180770874e-01 1.184292137622833252e-01 -6.542656570672988892e-02 -3.067519366741180420e-01
7.699342072010040283e-02 -8.733685314655303955e-02 -1.690143048763275146e-01 3.516050875186920166e-01 9.225859493017196655e-02 1.138106826692819595e-02 1.969981789588928223e-01 -2.223118543624877930e-01 -1.305281557142734528e-02 -6.138061732053756714e-02 4.366158694028854370e-02 4.285128787159919739e-03 1.535013765096664429e-01 1.655111461877822876e-01 1.033095419406890869e-01 1.556951701641082764e-01 1.646696627140045166e-01 1.305501013994216919e-01 -1.029005423188209534e-01 1.158258691430091858e-02 7.140909321606159210e-03 -2.646228075027465820e-01 3.082131221890449524e-02 -6.150241196155548096e-02 -1.000171229243278503e-01 2.758461833000183105e-01 -2.115990817546844482e-01 3.568905591964721680e-01 -2.639536559581756592e-01 3.988007307052612305e-01 7.261936552822589874e-03 -1.701491922140121460e-01
1.466258764266967773e-01 6.497141718864440918e-02 2.649662317708134651e-03 4.249715432524681091e-02 7.412455230951309204e-02 1.188856363296508789e-01 1.955474019050598145e-01 -2.802399694919586182e-01 3.162327036261558533e-02 9.520941227674484253e-02 1.236578673124313354e-01 -2.110158652067184448e-01 8.223356306552886963e-02 -1.110269799828529358e-01 -1.592561006546020508e-01 1.364063024520874023e-01 -1.133481860160827637e-01 6.992507725954055786e-02 1.981282234191894531e-02 7.937106303870677948e-03 -1.389804184436798096e-01 3.667770698666572571e-02 1.785528808832168579e-01 -3.002409338951110840e-01 4.040957093238830566e-01 -1.092648953199386597e-01 -2.271370887756347656e-01 2.466673702001571655e-01 -3.577298521995544434e-01 3.464210033416748047e-01 -7.922096550464630127e-02 -1.791608147323131561e-02
1.223689243197441101e-01 -6.830144673585891724e-02 1.046494096517562866e-01 2.597441971302032471e-01 1.644769161939620972e-01 -1.448703855276107788e-01 1.768302619457244873e-01 5.713306739926338196e-02 8.263143151998519897e-02 5.627698823809623718e-02 -1.760946214199066162e-01 -4.393993318080902100e-02 3.544071614742279053e-01 -1.554421335458755493e-01 -2.461597025394439697e-01 1.850208193063735962e-01 -1.219832748174667358e-01 1.434514820575714111e-01 2.265908271074295044e-01 2.870007418096065521e-02 -4.846880584955215454e-02 1.355253159999847412e-01 -1.362867802381515503e-01 -2.435213029384613037e-01 2.648616135120391846e-01 1.741106212139129639e-01 -1.831001192331314087e-01 2.769717276096343994e-01 -3.302938640117645264e-01 -2.220516465604305267e-02 4.023150727152824402e-02 -1.539826095104217529e-01
2.462420314550399780e-01 3.601881489157676697e-02 -1.451414376497268677e-01 1.233208477497100830e-01 5.910128727555274963e-02 6.542115658521652222e-02 1.177454739809036255e-01 2.725800126791000366e-02 1.663757711648941040e-01 6.419679522514343262e-02 -1.667889356613159180e-01 -1.734215021133422852e-01 3.109175153076648712e-02 6.271008402109146118e-02 -1.307675242424011230e-01 1.553907692432403564e-01 -1.086063161492347717e-01 -9.805191308259963989e-02 5.514397844672203064e-02 4.848816618323326111e-02 8.988763391971588135e-02 3.694023564457893372e-02 6.699234992265701294e-02 -2.260603457689285278e-01 3.041232526302337646e-01 -2.610490322113037109e-01 -9.951259195804595947e-02 8.234120905399322510e-02 -4.732511937618255615e-01 4.713786244392395020e-01 -1.540029495954513550e-01 -6.732928007841110229e-02
8.375831693410873413e-02 4.294205084443092346e-02 1.021080240607261658e-01 5.428350344300270081e-02 2.853426933288574219e-01 3.187257423996925354e-02 -6.524518132209777832e-02 -1.767285913228988647e-01 2.872968316078186035e-01 -4.626883659511804581e-03 -1.216714605689048767e-01 -6.749446690082550049e-02 6.020143255591392517e-02 -2.352825850248336792e-01 -2.448516339063644409e-01 1.232013404369354248e-01 -2.844687923789024353e-02 5.380399152636528015e-02 7.955316454172134399e-02 7.688560336828231812e-02 -9.562932699918746948e-02 3.385538980364799500e-02 -2.340079247951507568e-01 -3.236834108829498291e-01 7.568103820085525513e-02 3.165213763713836670e-01 -8.138155937194824219e-02 4.106059074401855469e-01 -2.199313491582870483e-01 2.020016461610794067e-01 9.354876726865768433e-02 -2.428637742996215820e-01
-5.711167678236961365e-02 -7.693117856979370117e-02 -1.523362547159194946e-01 -1.650010235607624054e-02 1.154443547129631042e-01 -1.381942629814147949e-01 7.665311545133590698e-02 -4.534095898270606995e-02 1.479877978563308716e-01 1.850468851625919342e-02 -6.616301089525222778e-02 -2.732853293418884277e-01 -3.163120895624160767e-02 3.299878165125846863e-02 -1.667694598436355591e-01 1.897570639848709106e-01 -2.923742830753326416e-01 -1.851044446229934692e-01 -1.124368682503700256e-01 5.852269381284713745e-02 1.618523150682449341e-02 1.140322815626859665e-02 1.725287884473800659e-01 -2.438430041074752808e-01 3.227195143699645996e-01 -9.940449148416519165e-02 -5.944690853357315063e-02 4.239048957824707031e-01 -3.526674211025238037e-01 3.028476834297180176e-01 -1.413657963275909424e-01 3.171346709132194519e-02
2.197521626949310303e-01 -4.859725944697856903e-03 -3.815094009041786194e-02 4.837903007864952087e-02 2.692622132599353790e-02 8.630831539630889893e-02 4.710853844881057739e-02 -7.550437748432159424e-02 1.664734631776809692e-01 3.705662116408348083e-02 6.291348487138748169e-02 -3.416246175765991211e-01 9.612704813480377197e-02 2.470052391290664673e-01 -1.928778737783432007e-01 1.450446806848049164e-02 -6.853178888559341431e-02 -3.269462287425994873e-01 1.798618882894515991e-01 -2.567353844642639160e-02 -1.155134513974189758e-01 2.202224731445312500e-02 1.225576102733612061e-01 -3.975106179714202881e-01 2.035722285509109497e-01 -9.315811842679977417e-02 -9.689535200595855713e-02 2.829312384128570557e-01 -3.398041129112243652e-01 2.899040877819061279e-01 6.194621324539184570e-02 2.840488217771053314e-03
1.070734411478042603e-01 -1.228674054145812988e-01 1.027663573622703552e-01 -8.570786565542221069e-02 2.139544114470481873e-02 -8.354575932025909424e-02 -1.935568451881408691e-02 -2.109321653842926025e-01 6.315494328737258911e-02 6.584507226943969727e-02 -2.314710021018981934e-01 -2.246960699558258057e-01 7.780843973159790039e-02 -1.063347905874252319e-01 -5.806527659296989441e-02 3.049797117710113525e-01 -1.343742944300174713e-02 -1.199756264686584473e-01 1.481203138828277588e-01 -2.139140069484710693e-01 1.509341448545455933e-01 -2.505833208560943604e-01 6.165945529937744141e-02 8.288284763693809509e-03 -1.349536329507827759e-01 -5.026096850633621216e-02 1.278709471225738525e-01 2.722792029380798340e-01 -4.586768746376037598e-01 4.276270866394042969e-01 2.307376265525817871e-02 -1.913695409893989563e-02
-2.239065617322921753e-01 1.140251383185386658e-01 -1.528318077325820923e-01 3.292472362518310547e-01 8.456090092658996582e-02 2.440653145313262939e-01 2.166013419628143311e-01 -2.163224518299102783e-01 3.347740694880485535e-02 -1.047281026840209961e-01 1.155706420540809631e-01 1.577205508947372437e-01 9.012898802757263184e-02 -5.352692678570747375e-03 -2.191056497395038605e-03 1.242600157856941223e-01 1.357726454734802246e-01 -3.569130087271332741e-03 5.607066676020622253e-02 2.071250379085540771e-01 7.855680584907531738e-02 1.108637228608131409e-01 1.147813349962234497e-01 -3.002476990222930908e-01 -9.756922721862792969e-03 1.925175450742244720e-02 1.570455431938171387e-01 -7.810083776712417603e-02 -3.518379032611846924e-01 3.263907134532928467e-01 -9.677867591381072998e-02 -3.369890749454498291e-01
1.506238132715225220e-01 1.435341406613588333e-02 2.686545625329017639e-02 -2.023655921220779419e-02 1.924946755170822144e-01 2.774478197097778320e-01 2.896106839179992676e-01 3.893980989232659340e-03 7.736892253160476685e-02 -8.077455312013626099e-02 -2.199777364730834961e-01 -7.993078976869583130e-02 -8.128379704430699348e-05 -5.231965705752372742e-02 -1.366782933473587036e-01 5.473617836833000183e-02 4.437054321169853210e-02 -8.683036267757415771e-02 1.470635533332824707e-01 2.195113152265548706e-01 -4.137843474745750427e-02 -1.642994582653045654e-01 7.472426444292068481e-02 -5.013785362243652344e-01 -1.540133915841579437e-02 -1.914131455123424530e-02 -1.419317573308944702e-01 1.898176968097686768e-01 -2.570240199565887451e-01 4.282839894294738770e-01 -1.925349421799182892e-02 1.213260442018508911e-01
1.444388926029205322e-01 -1.180867701768875122e-01 -1.323538720607757568e-01 1.906725615262985229e-01 1.447041481733322144e-01 1.370045542716979980e-02 3.059290647506713867e-01 -1.146445125341415405e-01 -2.571667172014713287e-02 -1.400294601917266846e-01 -6.958998739719390869e-02 -1.960300505161285400e-01 1.132572740316390991e-01 1.413922011852264404e-01 -1.053628027439117432e-01 3.156737610697746277e-02 -3.876798599958419800e-02 -8.814772218465805054e-02 3.043278492987155914e-02 -6.804829835891723633e-02 -1.632201857864856720e-02 1.616103053092956543e-01 2.436239868402481079e-01 -3.727004528045654297e-01 3.370966017246246338e-01 -8.299713581800460815e-02 -1.120719015598297119e-01 1.447881162166595459e-01 -4.624141454696655273e-01 2.041151523590087891e-01 -9.978401660919189453e-02 1.266268491744995117e-01
8.669605851173400879e-02 1.940853446722030640e-01 -2.336975559592247009e-02 1.320476531982421875e-01 -9.518443048000335693e-02 -1.655866205692291260e-01 1.229790970683097839e-01 -2.508135437965393066e-01 4.401255398988723755e-02 -2.571871317923069000e-02 -1.587426662445068359e-01 3.767870739102363586e-02 -1.643301546573638916e-01 4.900723323225975037e-02 -1.679167896509170532e-01 9.634333848953247070e-02 -1.827580332756042480e-01 1.959437578916549683e-01 1.074550375342369080e-01 -7.295189052820205688e-02 3.589655756950378418e-01 -9.125020354986190796e-02 -1.970315910875797272e-02 1.173580661416053772e-01 2.684870362281799316e-02 2.118895053863525391e-01 1.897660195827484131e-01 2.521824240684509277e-01 -1.771224737167358398e-01 4.698456525802612305e-01 -9.900247305631637573e-02 -2.811743915081024170e-01
-1.334791928529739380e-01 -1.123981401324272156e-01 -9.966578334569931030e-02 -1.109708622097969055e-01 -3.041952103376388550e-02 1.986250579357147217e-01 6.086605042219161987e-02 -2.008594274520874023e-01 -3.041879087686538696e-02 -5.775818601250648499e-03 -7.851722091436386108e-02 -2.809402346611022949e-02 -3.029698729515075684e-01 1.450475901365280151e-01 -9.694743901491165161e-02 1.107906028628349304e-01 -6.544712930917739868e-02 -3.078454546630382538e-02 -2.083940058946609497e-02 1.546583622694015503e-01 -4.246976971626281738e-02 -1.483140792697668076e-02 1.925821043550968170e-02 -3.513255715370178223e-01 2.920136749744415283e-01 -1.332342717796564102e-02 3.306408226490020752e-01 2.427868843078613281e-01 -4.683047235012054443e-01 2.746482193470001221e-01 -1.155492067337036133e-01 5.692401528358459473e-02
-9.351564943790435791e-02 1.853982359170913696e-01 2.349323779344558716e-01 5.529453232884407043e-02 -3.015981912612915039e-01 1.450150907039642334e-01 2.736771292984485626e-02 -1.366890873759984970e-02 -2.196137011051177979e-01 1.261638402938842773e-01 1.151984333992004395e-01 6.326066702604293823e-02 3.093913495540618896e-01 3.330980986356735229e-02 -3.260542154312133789e-01 1.092786788940429688e-01 5.165458843111991882e-02 -1.507414132356643677e-01 -7.911744760349392891e-04 1.763603985309600830e-01 6.462848931550979614e-02 5.051473528146743774e-02 -3.125113993883132935e-02 -1.214171499013900757e-01 -5.552631616592407227e-02 -1.159699633717536926e-02 7.354687154293060303e-02 4.573111832141876221e-01 -1.151660606265068054e-01 2.849086225032806396e-01 -2.589202821254730225e-01 -1.761275976896286011e-01
-1.696415692567825317e-01 2.453684955835342407e-01 9.410180151462554932e-02 2.437170892953872681e-01 5.085363052785396576e-03 2.396926656365394592e-02 -1.314815431833267212e-01 4.787630587816238403e-02 1.346909254789352417e-01 1.559926420450210571e-01 2.740543484687805176e-01 -7.812605798244476318e-02 -4.976028203964233398e-02 7.674211263656616211e-02 -2.634751498699188232e-01 1.254306882619857788e-01 -1.829174719750881195e-02 2.252958249300718307e-03 2.120079845190048218e-01 7.933298498392105103e-02 8.389149606227874756e-02 2.979618608951568604e-01 -1.701652854681015015e-01 1.090413406491279602e-01 -9.096878767013549805e-02 1.989267170429229736e-01 1.651766151189804077e-01 3.386762142181396484e-01 -3.343484401702880859e-01 2.462863028049468994e-01 -2.290646880865097046e-01 4.884845018386840820e-02
1.760904341936111450e-01 1.553013622760772705e-01 2.802744135260581970e-02 1.366556286811828613e-01 1.271822601556777954e-01 5.168388783931732178e-02 4.466685000807046890e-03 1.044575944542884827e-01 5.679519847035408020e-02 -6.642382591962814331e-02 -3.676811978220939636e-02 2.712931036949157715e-01 -8.000794798135757446e-02 2.615337818861007690e-02 -6.189414858818054199e-02 2.955699265003204346e-01 -2.177874743938446045e-01 8.983240276575088501e-02 2.973024547100067139e-01 -1.464901608414947987e-03 -4.406583309173583984e-02 -7.496832311153411865e-02 -1.661339998245239258e-01 -2.249320298433303833e-01 -2.204510569572448730e-02 2.018451094627380371e-01 -9.530057013034820557e-02 2.090493440628051758e-01 -3.730492889881134033e-01 3.274540603160858154e-01 -3.292475640773773193e-01 -1.905563175678253174e-01
1.436852365732192993e-01 -1.752232313156127930e-01 9.778505563735961914e-02 -1.625941991806030273e-01 1.728797554969787598e-01 2.580894827842712402e-01 -7.874475559219717979e-04 -2.270553857088088989e-01 2.187927067279815674e-02 -9.434580057859420776e-02 -1.576764583587646484e-01 -7.904756814241409302e-02 -9.952384978532791138e-03 1.951097995042800903e-01 -1.857519447803497314e-01 9.779069805517792702e-04 -7.459179311990737915e-02 1.746146827936172485e-01 1.789541244506835938e-01 1.086372435092926025e-01 -5.385434627532958984e-02 1.969400942325592041e-01 8.385390043258666992e-03 -2.760714888572692871e-01 2.227979749441146851e-01 7.729129493236541748e-02 4.228433221578598022e-02 3.112619817256927490e-01 -1.854521185159683228e-01 2.612221240997314453e-01 -4.320117533206939697e-01 1.001872271299362183e-01
-3.086793422698974609e-01 -3.435612656176090240e-03 4.359237477183341980e-02 3.275808095932006836e-01 3.117598295211791992e-01 1.010282933712005615e-01 -1.157816350460052490e-01 -1.877151578664779663e-01 5.278784036636352539e-02 1.749221468344330788e-03 2.113150209188461304e-01 -1.163721680641174316e-01 7.638189196586608887e-02 3.207791149616241455e-01 -9.150582365691661835e-03 3.074347078800201416e-01 -3.077258914709091187e-02 4.416628740727901459e-03 -9.808520227670669556e-02 -2.422763556241989136e-01 -7.459612935781478882e-02 6.395833194255828857e-02 -6.635693460702896118e-02 -1.020822823047637939e-01 -1.379927271045744419e-04 -8.966922760009765625e-02 1.912217289209365845e-01 3.555655181407928467e-01 -2.436105012893676758e-01 1.850284785032272339e-01 -1.294335126876831055e-01 1.025393605232238770e-03
-3.348873853683471680e-01 5.438754335045814514e-02 -2.973682582378387451e-01 2.309401184320449829e-01 -1.335891932249069214e-01 1.669769175350666046e-02 1.036030575633049011e-01 -2.298015058040618896e-01 6.789365410804748535e-02 1.847571581602096558e-01 -1.571799218654632568e-01 -1.168856322765350342e-01 1.996079385280609131e-01 1.225687265396118164e-01 9.093435853719711304e-02 -1.141829192638397217e-01 -1.149088069796562195e-01 1.587316691875457764e-01 1.843653321266174316e-01 8.929044008255004883e-02 8.853201568126678467e-02 1.028717458248138428e-01 1.331347823143005371e-01 -4.334421083331108093e-02 3.105531819164752960e-02 2.680178284645080566e-01 1.285611242055892944e-01 2.410087287425994873e-01 -2.932819128036499023e-01 2.400816679000854492e-01 -1.138495802879333496e-01 -2.928559780120849609e-01
1.499558091163635254e-01 -1.496000885963439941e-01 1.585125923156738281e-01 -2.722976207733154297e-01 2.091748118400573730e-01 -2.434083521366119385e-01 1.294771581888198853e-01 -2.909137606620788574e-01 3.389909267425537109e-01 5.539073050022125244e-02 -8.146765083074569702e-02 -7.315975427627563477e-02 1.794926635921001434e-02 1.909694373607635498e-01 -1.159267723560333252e-01 -2.579685533419251442e-03 -1.803115606307983398e-01 2.849774621427059174e-02 1.763346195220947266e-01 -3.406384959816932678e-02 -3.106162138283252716e-02 3.016718290746212006e-02 -9.366484731435775757e-02 -1.713593006134033203e-01 1.759906560182571411e-01 -1.686161160469055176e-01 5.196652933955192566e-02 2.709124684333801270e-01 -4.410416483879089355e-01 1.728853881359100342e-01 -4.123555123805999756e-02 -6.370556354522705078e-02
6.350571662187576294e-02 4.905701428651809692e-02 1.536578498780727386e-02 -1.446235924959182739e-01 1.438973397016525269e-01 7.980996370315551758e-02 2.253970503807067871e-01 -7.587561756372451782e-02 1.686874479055404663e-01 -1.343968510627746582e-01 -1.195675954222679138e-01 -1.288162320852279663e-01 1.418258696794509888e-01 2.341776937246322632e-01 -1.751763187348842621e-02 8.303754031658172607e-02 5.429327115416526794e-02 2.142690718173980713e-01 -4.252172261476516724e-02 1.288404613733291626e-01 -1.991000175476074219e-01 -4.594357311725616455e-02 1.319574862718582153e-01 -5.521073341369628906e-01 1.111602783203125000e-01 -7.892866432666778564e-02 -4.602679237723350525e-02 2.126714885234832764e-01 -2.749639451503753662e-01 3.352976441383361816e-01 -1.346842050552368164e-01 1.607793867588043213e-01
-4.151565209031105042e-02 -2.085150927305221558e-01 7.983949035406112671e-04 -3.392382711172103882e-02 9.305761009454727173e-02 2.129828743636608124e-02 1.545068174600601196e-01 6.641682237386703491e-02 9.343037754297256470e-02 -3.370461612939834595e-02 -5.414960160851478577e-02 -1.174283698201179504e-01 2.543897032737731934e-01 4.327776432037353516e-01 -9.068191982805728912e-03 3.133496344089508057e-01 -1.676214933395385742e-01 -2.805163562297821045e-01 -1.710606738924980164e-02 2.217016667127609253e-01 1.210055202245712280e-01 8.686729520559310913e-02 -3.186640441417694092e-01 7.264488190412521362e-02 -3.898711130023002625e-02 7.408610731363296509e-02 -3.887123242020606995e-02 2.902130782604217529e-01 -3.001787662506103516e-01 2.627205252647399902e-01 -2.880955487489700317e-02 -3.789836540818214417e-02
-2.252969741821289062e-01 4.232865758240222931e-03 2.209637463092803955e-01 2.832812666893005371e-01 2.565526217222213745e-02 -6.773813813924789429e-02 1.414262969046831131e-02 -6.871743500232696533e-02 1.511750072240829468e-01 2.744319438934326172e-01 -3.563026338815689087e-02 -1.986749172210693359e-01 1.219990700483322144e-01 -1.584748625755310059e-01 2.050039619207382202e-01 5.290994048118591309e-01 4.181375727057456970e-02 2.433073073625564575e-01 1.288785934448242188e-01 6.326162070035934448e-02 -4.340833052992820740e-02 4.803898558020591736e-02 2.090411186218261719e-01 -2.055347263813018799e-01 7.377423346042633057e-02 -1.960809379816055298e-01 9.646622836589813232e-02 1.455827355384826660e-01 -1.396264135837554932e-01 1.905345022678375244e-01 -1.290701329708099365e-04 -8.496932685375213623e-02
4.663461819291114807e-02 -2.230884581804275513e-01 -1.735476776957511902e-03 8.893840014934539795e-02 2.244223356246948242e-01 1.734687238931655884e-01 1.340701878070831299e-01 -3.159191608428955078e-01 1.123717334121465683e-02 -2.167591005563735962e-01 -9.232384711503982544e-02 1.451289951801300049e-01 3.205692768096923828e-02 3.677562177181243896e-01 -1.194486543536186218e-01 1.422637850046157837e-01 4.052419960498809814e-02 2.158154100179672241e-01 2.224252372980117798e-01 1.098154634237289429e-01 -1.479096561670303345e-01 -9.636393189430236816e-02 -1.311001032590866089e-01 -3.008996844291687012e-01 2.367376536130905151e-02 3.444694280624389648e-01 1.307077854871749878e-01 2.546530365943908691e-01 -1.682342141866683960e-01 3.022173605859279633e-02 4.813168197870254517e-02 -1.144716069102287292e-01
-5.751900374889373779e-02 2.103198915719985962e-01 -1.009902209043502808e-01 4.978708922863006592e-02 5.919127911329269409e-02 2.130444198846817017e-01 1.220982819795608521e-01 -8.721338957548141479e-02 6.106094643473625183e-02 1.574747078120708466e-02 -1.131084412336349487e-01 1.034031286835670471e-01 -1.386737227439880371e-01 2.819125354290008545e-01 -2.564071863889694214e-02 8.654222637414932251e-02 -1.240908801555633545e-01 8.934559673070907593e-02 2.138322740793228149e-01 -4.029482975602149963e-02 6.145188584923744202e-02 2.562510371208190918e-01 1.930911839008331299e-01 -4.364377260208129883e-01 3.794789314270019531e-01 -7.282195985317230225e-02 1.804046891629695892e-02 2.568260729312896729e-01 -3.348858058452606201e-01 -5.465456098318099976e-02 -1.877875775098800659e-01 -1.162082049995660782e-02
-9.472427517175674438e-02 -1.622182428836822510e-01 -1.007254049181938171e-01 3.367976248264312744e-01 -5.132107064127922058e-02 2.923226915299892426e-02 3.186672031879425049e-01 -4.307170584797859192e-02 -1.515568643808364868e-01 -5.781646445393562317e-02 4.838901571929454803e-03 1.132148131728172302e-01 5.031928420066833496e-02 2.043701261281967163e-01 -1.814378648996353149e-01 -1.896717399358749390e-02 -2.432960644364356995e-02 2.062415331602096558e-01 -1.954133212566375732e-01 1.681209504604339600e-01 -7.206244766712188721e-02 -6.364345550537109375e-02 -1.406638622283935547e-01 -3.449749946594238281e-01 -1.678798347711563110e-01 2.380415201187133789e-01 -7.993694394826889038e-03 1.748793870210647583e-01 -4.557511806488037109e-01 8.430024236440658569e-02 1.652323305606842041e-01 -4.777496308088302612e-02
3.082835860550403595e-02 -1.813540607690811157e-01 1.623844057321548462e-01 -1.658622473478317261e-01 6.175770238041877747e-02 2.739008367061614990e-01 1.614009290933609009e-01 -3.341530561447143555e-01 3.381884992122650146e-01 5.464643239974975586e-02 -1.394344717264175415e-01 1.399003714323043823e-01 1.676339656114578247e-02 5.452317371964454651e-02 -1.709091514348983765e-01 2.748803198337554932e-01 5.621087923645973206e-02 -1.051596179604530334e-01 1.265981197357177734e-01 -2.319071255624294281e-02 1.140162274241447449e-01 -2.265750616788864136e-02 3.052666969597339630e-02 -1.508851498365402222e-01 5.495423451066017151e-02 2.735869288444519043e-01 3.125905059278011322e-03 4.372596740722656250e-01 -2.509561181068420410e-01 -1.416111178696155548e-02 -5.342498794198036194e-02 -1.680441945791244507e-01
-3.150984346866607666e-01 -3.376180529594421387e-01 2.756162174046039581e-02 1.477508842945098877e-01 2.584548294544219971e-01 -4.157996550202369690e-02 1.017749831080436707e-01 -8.989266306161880493e-02 -1.577752679586410522e-01 -4.156120121479034424e-02 -2.527081966400146484e-01 -2.767965793609619141e-01 3.759634494781494141e-02 1.404847353696823120e-01 1.900775544345378876e-02 3.662638962268829346e-01 5.327248573303222656e-02 -6.525435298681259155e-02 -6.303817033767700195e-03 9.115169942378997803e-02 -1.564681902527809143e-02 2.273627817630767822e-01 -1.267146766185760498e-01 -1.963698714971542358e-01 1.049597561359405518e-01 -1.469629406929016113e-01 2.550587952136993408e-01 1.901351511478424072e-01 -2.395392507314682007e-01 1.807380765676498413e-01 -8.489578217267990112e-02 -3.657678887248039246e-02
1.907268017530441284e-01 -1.269847899675369263e-01 1.650792956352233887e-01 -7.210172712802886963e-02 2.866571247577667236e-01 1.519962847232818604e-01 1.394084393978118896e-01 -1.398892104625701904e-01 3.319009393453598022e-02 3.394265472888946533e-02 -2.575973570346832275e-01 -1.597574204206466675e-01 5.306812003254890442e-02 2.782272398471832275e-01 -6.490198522806167603e-02 2.294789552688598633e-01 -2.021148800849914551e-01 1.835306435823440552e-01 -5.882178619503974915e-02 1.304094344377517700e-01 1.339081674814224243e-01 -9.689725935459136963e-02 -2.425375860184431076e-03 -2.050247043371200562e-01 6.958514451980590820e-02 8.848299086093902588e-02 -5.052556470036506653e-02 2.318347990512847900e-01 -4.096947014331817627e-01 3.187798261642456055e-01 -1.757311224937438965e-01 7.649923861026763916e-02
1.369287967681884766e-01 2.290111184120178223e-01 -1.908312588930130005e-01 2.565139234066009521e-01 -1.191238090395927429e-01 2.517842315137386322e-02 1.409478336572647095e-01 -1.809146106243133545e-01 2.553381621837615967e-01 -2.594939768314361572e-01 -1.510678678750991821e-01 -9.251481294631958008e-02 -5.672943964600563049e-02 4.102345556020736694e-02 -3.162530362606048584e-01 2.711667418479919434e-01 -2.387993931770324707e-01 -9.031256288290023804e-02 1.178653985261917114e-01 -1.635460928082466125e-02 1.628386378288269043e-01 -1.075913012027740479e-01 -2.075699865818023682e-01 -1.614625006914138794e-01 -8.131092041730880737e-02 -2.647942304611206055e-01 -8.305594325065612793e-02 2.436817884445190430e-01 -1.015557050704956055e-01 2.646617591381072998e-01 -5.510831996798515320e-02 6.174102053046226501e-02
-2.849267423152923584e-01 2.312955074012279510e-02 -1.663104146718978882e-01 1.247942447662353516e-01 -1.305770874023437500e-01 1.323256343603134155e-01 -9.795119613409042358e-02 -7.323033362627029419e-02 -1.355102509260177612e-01 1.093504354357719421e-01 8.500732481479644775e-02 -1.746631115674972534e-01 8.913917839527130127e-02 2.213452011346817017e-01 -1.045000776648521423e-01 1.305212266743183136e-02 2.978044748306274414e-01 -8.430048823356628418e-03 8.252510428428649902e-02 2.598026990890502930e-01 1.226808354258537292e-01 -1.041875556111335754e-01 2.826477400958538055e-02 -1.387769281864166260e-01 3.815580531954765320e-02 2.280412241816520691e-02 -1.077118441462516785e-01 2.441845536231994629e-01 -3.749175667762756348e-01 2.635106146335601807e-01 -1.919559836387634277e-01 -4.004563987255096436e-01
-1.825284957885742188e-01 -1.627019606530666351e-03 1.300261020660400391e-01 4.035784304141998291e-01 -7.198728621006011963e-02 2.695606350898742676e-01 8.018558472394943237e-02 2.669599838554859161e-02 -9.031447023153305054e-02 -5.311493203043937683e-02 -9.643565118312835693e-02 1.556257456541061401e-01 -1.126006916165351868e-01 -8.956653624773025513e-02 -8.785668760538101196e-02 3.872450888156890869e-01 8.864599466323852539e-02 -4.577284306287765503e-02 4.876380041241645813e-02 1.702942848205566406e-01 1.657937616109848022e-01 1.595484614372253418e-01 4.963163658976554871e-02 -4.241053164005279541e-01 -1.243760511279106140e-01 -9.425865858793258667e-02 2.747442722320556641e-01 1.093383356928825378e-01 -1.599420905113220215e-01 1.832351237535476685e-01 1.139677092432975769e-01 -1.359901577234268188e-01
-2.514513581991195679e-02 1.027811691164970398e-01 -4.284857213497161865e-02 -3.367906808853149414e-01 -2.143536135554313660e-02 1.714152544736862183e-01 -4.924359172582626343e-02 -2.749170660972595215e-01 -7.510250061750411987e-02 -2.630661241710186005e-02 -9.530089795589447021e-02 -6.248223036527633667e-02 -1.127856820821762085e-01 -4.004623368382453918e-02 -1.674525141716003418e-01 -3.313227370381355286e-02 7.605746388435363770e-02 -5.008605495095252991e-02 3.115355372428894043e-01 1.006400138139724731e-01 1.006789952516555786e-01 -2.095639109611511230e-01 -1.324815750122070312e-01 -1.997047960758209229e-01 2.644145786762237549e-01 2.084982581436634064e-02 4.379857704043388367e-02 3.987572491168975830e-01 -4.162354767322540283e-01 2.507771253585815430e-01 5.534197762608528137e-02 -7.395622879266738892e-02
-5.116192996501922607e-02 -1.251935958862304688e-01 1.367846578359603882e-01 2.360947579145431519e-01 -1.239484325051307678e-01 -4.375637322664260864e-02 -9.695599228143692017e-02 -1.414231359958648682e-01 -5.544514581561088562e-02 3.338554799556732178e-01 -7.257916731759905815e-04 1.029249373823404312e-02 1.058633774518966675e-01 1.228828951716423035e-01 5.444649234414100647e-02 9.014144539833068848e-02 -1.756132394075393677e-01 4.196736589074134827e-02 3.600581586360931396e-01 1.455544680356979370e-01 3.014891743659973145e-01 -5.116020515561103821e-02 2.695030272006988525e-01 -1.452241986989974976e-01 1.467969715595245361e-01 1.097617521882057190e-01 4.172440990805625916e-02 1.526161879301071167e-01 -4.216911494731903076e-01 1.877632290124893188e-01 2.466456592082977295e-01 -7.304555177688598633e-02
-2.751751542091369629e-01 -4.879448935389518738e-02 -1.407070755958557129e-01 2.154625356197357178e-01 -2.547943890094757080e-01 5.214901268482208252e-02 1.057508750818669796e-03 -9.837264567613601685e-02 2.007691264152526855e-01 -1.589854955673217773e-01 3.160174563527107239e-02 1.573190540075302124e-01 2.569538354873657227e-01 7.163495570421218872e-02 -2.349674403667449951e-01 8.326241374015808105e-02 -4.717876762151718140e-02 7.664035260677337646e-02 -7.643112540245056152e-02 5.244437232613563538e-02 1.426112949848175049e-01 1.044367998838424683e-01 1.643275022506713867e-01 -9.513862431049346924e-02 -2.026750519871711731e-02 1.167076826095581055e-01 1.921097636222839355e-01 3.490028977394104004e-01 -1.773691177368164062e-01 3.544612228870391846e-01 -2.444250509142875671e-02 -3.732200264930725098e-01
6.876090168952941895e-02 -8.510309271514415741e-03 -2.868936061859130859e-01 1.800967007875442505e-01 1.013385802507400513e-01 -1.224110182374715805e-02 3.055970072746276855e-01 -8.626467734575271606e-02 3.196353092789649963e-02 -3.171314299106597900e-02 -9.100461006164550781e-02 8.254571259021759033e-02 -1.478564143180847168e-01 1.952810734510421753e-01 3.319344250485301018e-03 1.361928433179855347e-01 -9.220919013023376465e-02 -2.993999719619750977e-01 1.648995578289031982e-01 -7.356158643960952759e-02 2.345312945544719696e-02 -1.657810807228088379e-01 -6.804177910089492798e-02 -2.633534371852874756e-01 3.527262210845947266e-01 1.447335481643676758e-01 2.111750654876232147e-02 3.918986618518829346e-01 -1.774726063013076782e-01 2.629600763320922852e-01 -1.295018941164016724e-01 1.547709256410598755e-01
5.450333654880523682e-02 2.702592313289642334e-01 -9.060225635766983032e-02 1.161419525742530823e-01 -5.968719720840454102e-02 -1.616597473621368408e-01 4.258298873901367188e-02 -2.224299609661102295e-01 1.067572161555290222e-01 -6.748689711093902588e-02 -2.031219601631164551e-01 1.326811313629150391e-01 1.892150640487670898e-01 5.665294080972671509e-02 -1.120075508952140808e-01 -5.659859627485275269e-02 -1.394462883472442627e-01 3.506869375705718994e-01 1.559073030948638916e-01 4.381195455789566040e-02 2.372751086950302124e-01 6.712276488542556763e-02 1.345437914133071899e-01 -2.628567442297935486e-02 -1.479993909597396851e-01 -1.154966838657855988e-02 2.748666107654571533e-01 2.272219806909561157e-01 -2.308722734451293945e-01 4.535123407840728760e-01 -7.436966150999069214e-02 -1.724981069564819336e-01
-1.974660456180572510e-01 -5.720756202936172485e-02 8.434158563613891602e-02 -8.022097498178482056e-02 -2.744071185588836670e-02 2.373265773057937622e-01 1.976703852415084839e-01 -2.767851017415523529e-02 1.785363107919692993e-01 -1.711131334304809570e-01 -9.655809402465820312e-02 -1.779920235276222229e-02 -4.243584722280502319e-02 1.696320772171020508e-01 4.686088860034942627e-02 5.152900218963623047e-01 -1.800110936164855957e-01 1.423866748809814453e-01 -8.574372529983520508e-02 -2.809540601447224617e-04 9.883823990821838379e-02 -1.198304444551467896e-01 9.100580960512161255e-02 -1.717360168695449829e-01 2.661973834037780762e-01 -9.729949384927749634e-02 -2.112721055746078491e-01 2.261308729648590088e-01 -4.104195535182952881e-02 3.968864083290100098e-01 -1.388340592384338379e-01 4.083251580595970154e-02
-3.089722394943237305e-01 1.626702249050140381e-01 -1.081095635890960693e-01 1.431302130222320557e-01 -1.429631561040878296e-01 -3.639724850654602051e-02 1.511477679014205933e-01 -3.774079084396362305e-01 7.199665158987045288e-02 1.560885757207870483e-01 -1.833577603101730347e-01 2.075990103185176849e-02 3.160583674907684326e-01 2.565652430057525635e-01 1.912870444357395172e-02 -7.924307137727737427e-02 -2.083024978637695312e-01 1.948515698313713074e-02 1.712998002767562866e-01 2.684419602155685425e-02 1.031500250101089478e-01 -9.043493121862411499e-02 -7.082208245992660522e-02 -1.288332939147949219e-01 -8.712883293628692627e-02 1.539079248905181885e-01 -1.750221662223339081e-02 2.646131813526153564e-01 -2.863242626190185547e-01 -3.674982860684394836e-02 -1.344263702630996704e-01 -3.249902427196502686e-01
3.345993347465991974e-03 1.617688983678817749e-01 4.033741354942321777e-02 1.685869246721267700e-01 -2.008445188403129578e-02 -7.994895428419113159e-02 3.229152858257293701e-01 1.148686930537223816e-02 2.096312493085861206e-01 -2.542692422866821289e-01 4.019567742943763733e-02 -2.946135215461254120e-02 -1.744322329759597778e-01 3.127166628837585449e-01 -2.422975152730941772e-01 3.475504219532012939e-01 -3.827434405684471130e-02 -2.119178920984268188e-01 1.325639188289642334e-01 -6.706943362951278687e-02 -2.022004686295986176e-02 1.710828542709350586e-01 -1.611376702785491943e-01 -2.617885768413543701e-01 -1.713585108518600464e-02 -1.883577555418014526e-01 -2.276695147156715393e-02 1.786756515502929688e-02 -1.477548480033874512e-01 2.118625640869140625e-01 3.379831612110137939e-01 -5.990006402134895325e-02
-2.810066938400268555e-01 6.057403236627578735e-02 -2.528043985366821289e-01 3.446025550365447998e-01 -2.896533161401748657e-02 1.373952925205230713e-01 1.401379406452178955e-01 -1.569375395774841309e-01 -1.606353819370269775e-01 -2.130116894841194153e-02 -4.492723941802978516e-02 1.728004813194274902e-01 7.849329710006713867e-02 -3.278300911188125610e-02 -2.237004190683364868e-01 2.151631712913513184e-01 3.268773853778839111e-02 -1.064152643084526062e-01 5.139427632093429565e-02 1.464201956987380981e-01 2.308757603168487549e-01 -3.002171590924263000e-02 1.126667633652687073e-01 -2.028332352638244629e-01 1.177755370736122131e-02 1.313062608242034912e-01 1.163518652319908142e-01 9.060940891504287720e-02 -1.520194113254547119e-01 2.658053934574127197e-01 -1.442765295505523682e-01 -4.591217935085296631e-01
-1.016617100685834885e-02 -2.129337489604949951e-01 1.194137260317802429e-01 3.534624576568603516e-01 4.572950676083564758e-02 2.030086368322372437e-01 3.471988812088966370e-02 5.326369404792785645e-02 -1.322083771228790283e-01 -2.080949842929840088e-01 1.222728639841079712e-01 -1.442309170961380005e-01 4.079633206129074097e-02 6.874013692140579224e-02 -1.450265944004058838e-01 1.237854808568954468e-01 2.011049240827560425e-01 2.558765709400177002e-01 1.680611222982406616e-01 -5.024430528283119202e-02 5.618837848305702209e-02 2.340208142995834351e-01 -6.753534823656082153e-02 4.237559437751770020e-02 -3.312277048826217651e-02 -1.207738816738128662e-01 -1.017904952168464661e-01 3.294497132301330566e-01 -4.151879847049713135e-01 3.373331725597381592e-01 -6.513839215040206909e-02 -5.262393876910209656e-02
-1.951372772455215454e-01 1.914248615503311157e-01 -2.236011028289794922e-01 -4.259909316897392273e-02 -1.231380850076675415e-01 -1.965428888797760010e-01 6.914707273244857788e-02 -3.433040380477905273e-01 2.898428440093994141e-01 -1.885467469692230225e-01 -7.085086405277252197e-02 -4.474624246358871460e-02 6.517200917005538940e-02 8.997268229722976685e-02 -1.412181556224822998e-01 1.656023263931274414e-01 1.685403138399124146e-01 1.142772380262613297e-02 3.199417591094970703e-01 2.458380013704299927e-01 1.539580076932907104e-01 -1.297007948160171509e-01 5.585702136158943176e-02 -4.129791557788848877e-01 8.717439323663711548e-02 2.136868089437484741e-01 1.752121895551681519e-01 6.890943646430969238e-02 -1.214804798364639282e-01 -4.158250242471694946e-02 3.541711019352078438e-03 -1.956612803041934967e-03
-2.686223387718200684e-01 -6.976179033517837524e-02 -3.129203617572784424e-01 3.604361712932586670e-01 -1.513090636581182480e-02 -5.768271535634994507e-02 1.531736254692077637e-01 -1.681156754493713379e-01 -1.422761753201484680e-02 -9.703293442726135254e-02 -7.149123400449752808e-02 1.207289323210716248e-01 1.936997473239898682e-01 -8.799798041582107544e-02 -1.175725162029266357e-01 -1.516188401728868484e-02 4.072975739836692810e-02 7.846355438232421875e-04 2.919985949993133545e-01 3.085226118564605713e-01 3.606607764959335327e-02 8.834295719861984253e-02 1.968280524015426636e-01 -1.443144679069519043e-01 3.871510270982980728e-03 -5.050586163997650146e-02 7.977663190104067326e-04 6.399423629045486450e-02 -1.549629122018814087e-01 4.271856844425201416e-01 -1.523059606552124023e-01 -2.531761229038238525e-01
3.906911611557006836e-02 -1.339049730449914932e-02 -2.196027338504791260e-02 1.008922606706619263e-01 -8.596436120569705963e-03 -1.026853322982788086e-01 1.311593502759933472e-01 -1.061011701822280884e-01 1.503199636936187744e-01 1.209894567728042603e-01 -1.580959856510162354e-01 -1.946208775043487549e-01 9.262614697217941284e-02 2.382394969463348389e-01 4.669837653636932373e-02 4.448908194899559021e-02 -3.176472187042236328e-01 -1.015014350414276123e-01 9.554979205131530762e-02 6.911802571266889572e-03 -6.247675418853759766e-02 7.307069748640060425e-02 4.993537068367004395e-02 -3.095923960208892822e-01 4.401255249977111816e-01 -2.529589086771011353e-02 6.566838920116424561e-02 2.609852254390716553e-01 -4.883918464183807373e-01 1.816560178995132446e-01 -4.343495517969131470e-02 1.039178594946861267e-01
-1.132225245237350464e-01 -4.712766408920288086e-02 -1.141069233417510986e-01 8.942733705043792725e-02 1.206369400024414062e-01 6.988518685102462769e-02 1.123042404651641846e-01 -7.830022275447845459e-02 1.627064943313598633e-01 -1.904429644346237183e-01 -2.650571763515472412e-01 9.379605948925018311e-02 -9.223784320056438446e-03 2.264380306005477905e-01 1.065401062369346619e-01 1.535238772630691528e-01 -5.990269593894481659e-03 3.972862064838409424e-01 2.151690125465393066e-01 1.365426778793334961e-01 -1.840393543243408203e-01 -3.481803651084192097e-05 -1.941397637128829956e-01 -2.916615605354309082e-01 -1.081160269677639008e-02 1.971889585256576538e-01 -8.274203538894653320e-02 3.522448539733886719e-01 -1.881859898567199707e-01 6.136253848671913147e-02 -2.104117870330810547e-01 -2.546973824501037598e-01
-1.224433854222297668e-01 -1.011099517345428467e-01 9.814559668302536011e-02 -6.069777533411979675e-03 1.619752645492553711e-01 2.289836555719375610e-01 2.545176446437835693e-01 -1.209331899881362915e-01 -4.022815078496932983e-02 6.502411514520645142e-02 7.319847494363784790e-02 -4.959277063608169556e-02 -2.299445122480392456e-02 1.668811142444610596e-01 2.475849911570549011e-02 4.067687317728996277e-02 9.645433723926544189e-02 2.318095564842224121e-01 2.171865403652191162e-01 1.591040045022964478e-01 -2.439465373754501343e-01 -7.196491956710815430e-02 2.211580276489257812e-01 -3.661712408065795898e-01 2.239675074815750122e-01 2.474022656679153442e-01 3.915157867595553398e-04 3.251969516277313232e-01 -2.697141170501708984e-01 1.819858402013778687e-01 -1.627572625875473022e-01 1.733515262603759766e-01
-1.918313652276992798e-01 1.661397367715835571e-01 -2.886242792010307312e-02 2.032714784145355225e-01 -2.094452083110809326e-01 -2.107399851083755493e-01 -1.616639047861099243e-01 -3.638705611228942871e-01 1.483352854847908020e-02 -3.335445523262023926e-01 -1.468306928873062134e-01 -4.149321466684341431e-02 1.305460780858993530e-01 2.428944408893585205e-01 -2.800200283527374268e-01 3.608496487140655518e-01 1.283352822065353394e-01 4.731061682105064392e-02 2.576905786991119385e-01 1.051709894090890884e-02 -3.749658167362213135e-02 -7.262076716870069504e-03 -2.950616367161273956e-02 -7.912617176771163940e-02 6.005236878991127014e-02 1.409655064344406128e-01 -2.479994297027587891e-02 2.575866281986236572e-01 3.681226447224617004e-02 1.521554961800575256e-02 -1.532885879278182983e-01 -1.336881667375564575e-01
-2.458648681640625000e-01 1.382637619972229004e-01 1.121583282947540283e-01 8.716516941785812378e-02 -9.250681847333908081e-02 3.449355950579047203e-03 2.193179726600646973e-01 -3.251592814922332764e-02 1.718683727085590363e-02 1.725165545940399170e-01 -7.750761508941650391e-02 -3.196920733898878098e-03 -4.013792425394058228e-02 1.423403173685073853e-01 -7.057673484086990356e-02 2.105343788862228394e-01 1.713198795914649963e-02 3.017170354723930359e-02 1.322043240070343018e-01 3.281953334808349609e-01 -1.885958388447761536e-02 -3.163292706012725830e-01 -1.841231733560562134e-01 6.989834457635879517e-02 -8.968222141265869141e-02 2.006749808788299561e-01 1.398910582065582275e-01 4.076105654239654541e-01 -2.637671232223510742e-01 2.322388142347335815e-01 -3.030413687229156494e-01 -1.424936056137084961e-01
-7.275568693876266479e-02 2.486750250682234764e-03 -1.559844315052032471e-01 6.930334120988845825e-02 -1.848599463701248169e-01 8.520783483982086182e-02 5.624312534928321838e-02 -5.375778675079345703e-02 4.656313732266426086e-02 1.741716116666793823e-01 -6.256641447544097900e-02 -9.411665052175521851e-02 2.304257452487945557e-02 2.007980830967426300e-02 -3.124142289161682129e-01 9.318301826715469360e-02 -2.571229338645935059e-01 1.102652102708816528e-01 -3.935622423887252808e-02 1.678974032402038574e-01 -6.881267577409744263e-02 6.982937455177307129e-02 1.698930710554122925e-01 -1.602111905813217163e-01 6.923431158065795898e-02 2.794878482818603516e-01 -6.388323754072189331e-02 2.612547278404235840e-01 -5.923118591308593750e-01 1.642282307147979736e-01 -2.432840019464492798e-01 3.461821749806404114e-02
-1.532335877418518066e-01 -2.430935390293598175e-02 2.010988444089889526e-01 -6.310541927814483643e-02 1.542224436998367310e-01 2.370261214673519135e-02 3.566066324710845947e-01 -1.186799108982086182e-01 2.165793925523757935e-01 1.314243525266647339e-01 -2.652485370635986328e-01 -1.607747226953506470e-01 2.014710754156112671e-01 1.338665634393692017e-01 -2.719747461378574371e-02 1.587141007184982300e-01 -2.009354233741760254e-01 -8.548893034458160400e-02 1.960070282220840454e-01 -1.234060525894165039e-01 -6.883564591407775879e-02 -1.927909702062606812e-01 1.757003217935562134e-01 1.354838162660598755e-01 1.027041450142860413e-01 5.926954001188278198e-02 -1.736563444137573242e-01 1.120723709464073181e-01 -2.340865135192871094e-01 3.701306879520416260e-01 1.232753158546984196e-03 -2.829201817512512207e-01
6.833218038082122803e-02 1.591171473264694214e-01 1.337478905916213989e-01 3.119900636374950409e-02 1.287872046232223511e-01 9.842531383037567139e-02 1.911021769046783447e-01 -8.698292076587677002e-02 5.132905021309852600e-02 -2.178424410521984100e-02 -2.299728840589523315e-01 -5.473205819725990295e-02 1.701578199863433838e-01 -5.601267144083976746e-02 -2.991541028022766113e-01 5.623764544725418091e-02 8.651349693536758423e-02 8.452022075653076172e-02 -1.326893419027328491e-01 1.958946436643600464e-01 -3.727019205689430237e-02 -6.507706642150878906e-02 3.750123828649520874e-02 -4.036847352981567383e-01 2.424634844064712524e-01 8.558228611946105957e-02 -1.686696559190750122e-01 3.264957964420318604e-01 -3.932414948940277100e-01 2.316039353609085083e-01 1.931465864181518555e-01 9.850616008043289185e-02
-1.956686675548553467e-01 2.297665476799011230e-01 -8.102180063724517822e-02 1.748184263706207275e-01 2.190725207328796387e-01 2.182948589324951172e-02 4.981793463230133057e-02 -3.139523863792419434e-01 2.403183877468109131e-01 -3.172048032283782959e-01 -4.927365109324455261e-02 -5.853102728724479675e-02 2.240950167179107666e-01 2.003789991140365601e-01 -1.880948543548583984e-01 1.326584815979003906e-01 5.861990153789520264e-02 -1.599461287260055542e-01 1.085140258073806763e-01 -2.136800140142440796e-01 4.679847136139869690e-02 -1.243815273046493530e-01 -2.265100628137588501e-01 -1.394888162612915039e-01 1.244856417179107666e-01 -2.932375483214855194e-02 -3.036562204360961914e-01 9.368404746055603027e-02 -1.668416410684585571e-01 2.035214006900787354e-01 1.854873448610305786e-01 1.371957510709762573e-01
-2.680000662803649902e-01 7.663653790950775146e-02 -3.509302437305450439e-01 1.644281148910522461e-01 1.109441295266151428e-01 1.171002164483070374e-01 8.441069722175598145e-02 -1.625823378562927246e-01 3.970225527882575989e-02 2.772571332752704620e-02 -2.634675055742263794e-02 2.505356371402740479e-01 9.841889888048171997e-02 -6.581013649702072144e-02 -7.285855710506439209e-02 1.532790064811706543e-01 4.503617435693740845e-02 -1.189360022544860840e-01 1.981647163629531860e-01 1.183973178267478943e-01 1.852037757635116577e-01 9.355221688747406006e-02 9.894967824220657349e-02 -2.465139776468276978e-01 -8.986379951238632202e-02 1.472456380724906921e-02 1.068770885467529297e-01 6.857052445411682129e-02 -2.991303801536560059e-01 3.861130475997924805e-01 -5.552753061056137085e-02 -3.934096992015838623e-01
2.000833675265312195e-02 1.880430579185485840e-01 -3.150783106684684753e-02 6.104508414864540100e-02 9.226893633604049683e-02 -1.175759658217430115e-01 7.471997290849685669e-02 -9.927144646644592285e-02 -5.549855902791023254e-02 6.592726707458496094e-02 -2.102048695087432861e-01 6.139469519257545471e-02 3.086423501372337341e-02 1.624992340803146362e-01 -2.024532109498977661e-01 -1.483405977487564087e-01 -2.731734514236450195e-01 -4.508178308606147766e-02 4.237319231033325195e-01 -4.875264689326286316e-02 1.155812516808509827e-01 -7.698417454957962036e-02 1.824290603399276733e-01 -3.716901242733001709e-01 2.797996997833251953e-01 2.890559732913970947e-01 -9.418536722660064697e-02 2.639248371124267578e-01 -2.248645573854446411e-01 1.798576861619949341e-01 2.847959473729133606e-02 -5.117124691605567932e-02
6.224816199392080307e-03 3.378117680549621582e-01 -1.671034470200538635e-02 1.443926990032196045e-01 -1.919265240430831909e-01 -1.072126179933547974e-01 3.876533359289169312e-02 -3.370896577835083008e-01 6.980353593826293945e-02 -2.420943975448608398e-02 -2.349719107151031494e-01 -1.596469432115554810e-02 -1.644964702427387238e-02 2.401928007602691650e-01 -9.082191437482833862e-02 1.468407213687896729e-01 -1.515766978263854980e-01 2.142781019210815430e-01 1.918530762195587158e-01 -7.460465282201766968e-02 6.634672731161117554e-02 6.109195947647094727e-02 1.337009966373443604e-01 -2.278319932520389557e-02 4.845258779823780060e-03 1.493130326271057129e-01 3.754055202007293701e-01 1.206163987517356873e-01 -2.855526506900787354e-01 2.948871850967407227e-01 2.608177065849304199e-02 -2.603583633899688721e-01
-6.293492019176483154e-02 -2.377944737672805786e-01 -2.263044565916061401e-01 -2.475900761783123016e-02 2.296616435050964355e-01 -6.450004875659942627e-02 3.007010817527770996e-01 -2.059964463114738464e-02 2.895178087055683136e-02 2.593749761581420898e-01 -2.080050706863403320e-01 -5.572764202952384949e-02 9.083391726016998291e-02 2.681238949298858643e-01 -2.065189331769943237e-01 -3.773434087634086609e-02 -2.664460837841033936e-01 7.562083005905151367e-02 8.441808819770812988e-02 -1.156061142683029175e-01 1.599240154027938843e-01 7.859950512647628784e-02 1.090046465396881104e-01 -3.392674922943115234e-01 3.343062102794647217e-01 4.173411801457405090e-02 9.154193848371505737e-02 2.963082790374755859e-01 -7.393265515565872192e-02 6.482424587011337280e-02 -1.596696972846984863e-01 2.075148932635784149e-02
-1.082047745585441589e-01 6.975144147872924805e-02 -9.700471907854080200e-02 1.988835185766220093e-01 2.992235422134399414e-01 8.161280304193496704e-02 2.396357357501983643e-01 -2.860282659530639648e-01 -8.055266924202442169e-03 1.869307160377502441e-01 -5.932879075407981873e-02 -4.570595920085906982e-03 -8.185011893510818481e-02 2.546463012695312500e-01 2.403499558568000793e-02 2.576117515563964844e-01 2.900919131934642792e-02 1.826598495244979858e-01 -5.390073359012603760e-02 1.867199540138244629e-01 -1.873082220554351807e-01 1.263158116489648819e-02 -7.563153654336929321e-02 1.718468964099884033e-03 -1.110033690929412842e-01 1.912866532802581787e-01 -8.168621361255645752e-02 1.417591273784637451e-01 -4.786377549171447754e-01 2.382850497961044312e-01 1.363764554262161255e-01 -1.699965298175811768e-01
-4.374169111251831055e-01 1.095774620771408081e-01 6.194900721311569214e-02 2.448269873857498169e-01 -6.382954120635986328e-02 -1.795242130756378174e-01 -8.195462822914123535e-02 -1.936102956533432007e-01 3.222586959600448608e-02 2.553001642227172852e-01 -2.888119518756866455e-01 -3.887180984020233154e-02 8.989350497722625732e-02 1.893963366746902466e-01 1.744419485330581665e-01 1.944608539342880249e-01 -9.891243278980255127e-02 -1.568816229701042175e-02 1.617661416530609131e-01 -8.096729218959808350e-02 3.392436802387237549e-01 4.951341822743415833e-02 1.787394471466541290e-02 -2.170391231775283813e-01 8.473700284957885742e-02 1.823000423610210419e-02 -6.534104049205780029e-02 1.104299575090408325e-01 -2.979304790496826172e-01 1.937355101108551025e-01 1.137079149484634399e-01 -1.346119195222854614e-01
3.179727792739868164e-01 -4.481634590774774551e-03 -4.540269076824188232e-02 9.959152340888977051e-02 1.153203472495079041e-01 -1.236958727240562439e-01 1.044437140226364136e-01 -9.326273947954177856e-02 -2.970393747091293335e-02 9.779808111488819122e-03 -1.211089938879013062e-01 -2.350304424762725830e-01 -1.922294944524765015e-01 1.333925873041152954e-01 -3.265042901039123535e-01 1.429624706506729126e-01 3.746527060866355896e-02 -5.126903206110000610e-02 -1.126881502568721771e-02 4.715285822749137878e-02 5.362707749009132385e-02 2.974311709403991699e-01 5.355920642614364624e-03 -5.270135402679443359e-01 1.942914873361587524e-01 5.675161629915237427e-02 6.923586130142211914e-02 2.082933038473129272e-01 -2.289088517427444458e-01 2.075560092926025391e-01 -1.506613492965698242e-01 5.648734048008918762e-02
-1.256740000098943710e-02 2.403220832347869873e-01 4.940370470285415649e-02 -1.435527503490447998e-01 1.029864549636840820e-01 -1.440376490354537964e-01 2.765919566154479980e-01 3.360958397388458252e-02 -4.162176325917243958e-02 -1.054569408297538757e-01 6.954116374254226685e-02 4.271182045340538025e-02 1.713089644908905029e-01 1.673796176910400391e-01 -6.812749803066253662e-02 6.490615010261535645e-02 -3.129167556762695312e-01 -1.334273908287286758e-02 2.465624362230300903e-01 -7.069694995880126953e-02 1.039794757962226868e-01 5.074682831764221191e-02 2.977755963802337646e-01 -2.764489650726318359e-01 2.815279066562652588e-01 -1.679480075836181641e-02 -4.834393784403800964e-02 3.793365061283111572e-01 -1.716104149818420410e-01 2.158442437648773193e-01 -2.139053493738174438e-02 -2.822867333889007568e-01
1.593907922506332397e-01 4.882999346591532230e-04 2.132037878036499023e-01 2.751668393611907959e-01 2.859621345996856689e-01 6.897632777690887451e-02 8.727499842643737793e-02 -1.028588712215423584e-01 3.318532928824424744e-02 -6.178863346576690674e-03 -1.710200309753417969e-01 -8.855080232024192810e-03 2.200277298688888550e-01 -9.752225130796432495e-02 -3.201625943183898926e-01 2.328452765941619873e-01 -2.803818285465240479e-01 1.396775841712951660e-01 1.840124130249023438e-01 -8.335551619529724121e-02 -4.110962525010108948e-02 -1.854734122753143311e-01 -6.121600419282913208e-02 -6.237039342522621155e-02 -8.043131232261657715e-02 9.438211470842361450e-02 4.140643775463104248e-02 1.279508471488952637e-01 -4.167199134826660156e-01 2.600253820419311523e-01 2.100543379783630371e-01 4.547863453626632690e-02
-3.993520438671112061e-01 2.268776744604110718e-01 7.133115432225167751e-04 7.209745049476623535e-02 -5.097817629575729370e-02 7.478778064250946045e-02 1.172946467995643616e-01 -3.805095851421356201e-01 1.883551478385925293e-01 2.927024289965629578e-02 -1.376539766788482666e-01 -1.451427489519119263e-01 2.560472190380096436e-01 1.417747437953948975e-01 -2.823278866708278656e-02 -3.693297132849693298e-02 -3.493796885013580322e-01 1.241731271147727966e-01 3.712613508105278015e-02 1.412025839090347290e-01 1.568903326988220215e-01 1.161321923136711121e-01 2.410322427749633789e-02 -2.068529874086380005e-01 -1.153130680322647095e-01 1.549103260040283203e-01 9.318104386329650879e-02 1.583836525678634644e-01 -6.676207482814788818e-02 2.913048863410949707e-01 5.359814316034317017e-02 -2.222943156957626343e-01
1.158253625035285950e-01 -2.531103789806365967e-01 -4.411534965038299561e-02 -2.297135815024375916e-02 -9.423796832561492920e-02 -1.589755341410636902e-02 2.771294116973876953e-01 -1.658685058355331421e-01 8.400655537843704224e-02 -2.980231046676635742e-01 -1.871324330568313599e-01 2.564485371112823486e-01 -7.523488253355026245e-02 3.595083355903625488e-01 -1.869366765022277832e-01 4.130606949329376221e-01 6.309732049703598022e-02 4.843764007091522217e-02 9.352072328329086304e-02 2.744410037994384766e-01 -1.116093900054693222e-02 -1.026028916239738464e-01 -1.035791784524917603e-01 -1.684888452291488647e-01 1.701167225837707520e-01 3.268615156412124634e-02 -9.724491834640502930e-02 2.151200771331787109e-01 -1.789366453886032104e-01 1.030657589435577393e-01 -3.024824894964694977e-02 3.363885916769504547e-03
-1.401144312694668770e-03 -7.758933119475841522e-03 -8.013878017663955688e-02 2.372064441442489624e-01 9.114399552345275879e-03 1.063126102089881897e-01 1.525363475084304810e-01 -5.831608921289443970e-02 -1.084685027599334717e-01 7.305542379617691040e-02 5.720219761133193970e-02 5.219957325607538223e-03 -1.225978136062622070e-01 1.619768887758255005e-01 4.627065360546112061e-02 1.304079741239547729e-01 -1.290692389011383057e-01 -1.104820519685745239e-01 1.326470728963613510e-02 -1.837264164350926876e-03 -6.697254627943038940e-02 -2.544702291488647461e-01 7.228978723287582397e-02 -2.138386219739913940e-01 9.888286143541336060e-02 -2.055747658014297485e-01 -2.910633087158203125e-01 4.750697314739227295e-01 -4.490216672420501709e-01 3.074657022953033447e-01 -9.920302033424377441e-02 2.639782987534999847e-02
-2.188181132078170776e-01 -2.947685420513153076e-01 -6.489045172929763794e-02 8.160495758056640625e-02 1.441196799278259277e-01 2.193635888397693634e-02 2.103375345468521118e-01 5.465226247906684875e-02 -1.338276863098144531e-01 -5.370419472455978394e-02 -8.724367618560791016e-02 -6.157211586833000183e-02 2.461864501237869263e-01 -4.727220162749290466e-02 -1.146737486124038696e-01 4.767469763755798340e-01 1.334049459546804428e-02 -5.286515876650810242e-02 1.368027627468109131e-01 2.958085834980010986e-01 1.005720794200897217e-01 1.833660751581192017e-01 -5.740082636475563049e-02 -1.091698482632637024e-01 7.691127806901931763e-02 -3.315630853176116943e-01 1.074078083038330078e-01 1.704605370759963989e-01 -7.947780191898345947e-02 3.395712375640869141e-01 4.697700217366218567e-02 -4.457642883062362671e-02
-2.061460167169570923e-01 -2.383273094892501831e-01 -4.618595540523529053e-02 -9.865614026784896851e-02 2.160129696130752563e-01 -6.570689729414880276e-04 2.982223033905029297e-01 1.064970791339874268e-01 -7.765915989875793457e-02 1.076827794313430786e-01 -2.741296887397766113e-01 -2.951680123805999756e-01 1.120786815881729126e-01 1.144795119762420654e-01 -3.765145689249038696e-02 3.193379044532775879e-01 2.195079065859317780e-02 6.885120272636413574e-02 9.952754527330398560e-02 1.951856017112731934e-01 2.526819109916687012e-01 3.128055930137634277e-01 -6.796165555715560913e-02 -6.740248948335647583e-02 -5.785807222127914429e-02 -2.217960208654403687e-01 2.060775309801101685e-01 2.833204865455627441e-01 -8.098097145557403564e-02 1.262926906347274780e-01 -1.051862314343452454e-01 -2.027034061029553413e-03
-3.675498068332672119e-01 -6.547369807958602905e-02 -1.068827584385871887e-01 1.670016646385192871e-01 -2.209570631384849548e-02 7.213940378278493881e-03 8.856761455535888672e-02 -6.524857133626937866e-02 -2.067002654075622559e-01 1.244649738073348999e-01 -1.014837026596069336e-01 -3.949534893035888672e-02 -1.451270431280136108e-01 4.951919987797737122e-02 -1.374499779194593430e-02 4.203796386718750000e-01 1.063795536756515503e-01 -8.823071420192718506e-02 -5.694615095853805542e-02 1.102444827556610107e-01 1.303995549678802490e-01 -2.915405482053756714e-02 1.207655295729637146e-01 -3.151766061782836914e-01 2.580464072525501251e-02 -2.382291853427886963e-01 6.482051685452461243e-03 1.698042452335357666e-01 -2.019885741174221039e-02 4.959444999694824219e-01 1.667839735746383667e-01 -1.068396046757698059e-01
2.137423008680343628e-01 -4.440956935286521912e-02 -1.282241661101579666e-02 -3.233389556407928467e-02 1.464734822511672974e-01 9.271281212568283081e-02 2.476140484213829041e-02 1.513260006904602051e-01 -5.973758548498153687e-02 4.394776746630668640e-02 -1.406803280115127563e-01 -2.015435248613357544e-01 2.691892348229885101e-02 1.229980736970901489e-01 -2.994163930416107178e-01 1.325347870588302612e-01 3.164842026308178902e-03 5.063198134303092957e-02 2.804055996239185333e-02 -8.875571191310882568e-02 2.220434844493865967e-01 2.557393908500671387e-01 2.286889590322971344e-02 -4.343064725399017334e-01 2.821655869483947754e-01 -1.546248234808444977e-02 1.603973507881164551e-01 4.735041856765747070e-01 -1.828044354915618896e-01 1.159627586603164673e-01 3.726779296994209290e-02 1.243275031447410583e-01
-2.781574130058288574e-01 3.691530227661132812e-02 2.590337023138999939e-02 2.387405782938003540e-01 -8.153020404279232025e-03 -2.993932962417602539e-01 1.957191675901412964e-01 -3.328113853931427002e-01 -7.426767796277999878e-02 -1.020066440105438232e-01 -2.646162509918212891e-01 5.752607807517051697e-02 1.043422371149063110e-01 1.868356764316558838e-01 -3.072921559214591980e-02 -7.400285452604293823e-02 -2.073958963155746460e-01 1.110212951898574829e-01 1.230582967400550842e-02 1.200729981064796448e-01 2.089395374059677124e-01 9.333725087344646454e-03 1.507916152477264404e-01 -6.059703975915908813e-02 -5.214996635913848877e-02 2.411450594663619995e-01 2.516943216323852539e-01 1.832440793514251709e-01 -2.445230484008789062e-01 3.400841951370239258e-01 9.591041505336761475e-02 -2.916415408253669739e-02
-2.394562512636184692e-01 -7.907495647668838501e-02 -2.068082988262176514e-01 1.356915086507797241e-01 -6.895843148231506348e-02 -1.454335004091262817e-01 2.112277895212173462e-01 -8.698031306266784668e-02 1.230895146727561951e-01 -3.089881241321563721e-01 -2.218664139509201050e-01 -1.546525806188583374e-01 -9.461788833141326904e-02 2.581502497196197510e-01 -2.463966161012649536e-01 1.934960857033729553e-02 -1.868201345205307007e-01 2.335081398487091064e-01 4.343065023422241211e-01 1.289532482624053955e-01 2.036347836256027222e-01 1.308455020189285278e-01 -4.515581950545310974e-02 5.218554288148880005e-02 -1.248449366539716721e-02 1.499250680208206177e-01 8.447961509227752686e-02 1.174768432974815369e-01 -1.049933880567550659e-01 5.838588252663612366e-02 -2.461051791906356812e-01 -9.504999034106731415e-03
1.341599822044372559e-01 -1.510495990514755249e-01 -4.459298215806484222e-03 2.755900621414184570e-01 3.799707815051078796e-02 4.102494195103645325e-02 -4.660575836896896362e-02 -1.795204132795333862e-01 1.574948430061340332e-01 2.413458190858364105e-02 -1.922148019075393677e-01 -5.707454867660999298e-03 2.448305338621139526e-01 -8.823303878307342529e-02 -3.446671664714813232e-01 6.801425665616989136e-02 -3.678436949849128723e-02 2.023082971572875977e-01 2.179147452116012573e-01 -1.140404492616653442e-01 -8.030417957343161106e-04 -2.593009173870086670e-01 -6.375128775835037231e-02 -1.057213693857192993e-01 -6.802738457918167114e-02 1.907038092613220215e-01 -4.591083899140357971e-02 2.355766445398330688e-01 -5.110818743705749512e-01 1.559760570526123047e-01 1.482107043266296387e-01 -2.867108397185802460e-02
-3.190504014492034912e-01 -8.539110422134399414e-02 -4.558804258704185486e-02 -2.436068095266819000e-02 -2.673516571521759033e-01 -2.227966338396072388e-01 1.238210946321487427e-01 -2.362707443535327911e-02 2.044610492885112762e-02 -3.939655423164367676e-01 -3.233231306076049805e-01 -8.579640835523605347e-02 7.837191969156265259e-02 1.678765565156936646e-01 7.547172904014587402e-02 4.447912797331809998e-02 -1.210146844387054443e-01 7.146501541137695312e-02 2.453706115484237671e-01 7.262998819351196289e-02 1.465085446834564209e-01 1.758888065814971924e-01 -6.777427345514297485e-02 -3.068969547748565674e-01 -1.146672070026397705e-01 6.380096822977066040e-02 3.112424612045288086e-01 1.265192478895187378e-01 -2.134403735399246216e-01 1.116071566939353943e-01 -1.260596364736557007e-01 -3.601362556219100952e-02
-1.967405527830123901e-01 7.186175882816314697e-02 8.835598826408386230e-02 -1.576161157572641969e-04 3.909391537308692932e-02 -4.232394695281982422e-02 1.994523257017135620e-01 -9.458826482295989990e-02 -7.675921916961669922e-02 2.438991703093051910e-02 -1.593744605779647827e-01 -3.066962771117687225e-02 2.235962152481079102e-01 -4.719245806336402893e-02 -7.954653352499008179e-02 3.445007503032684326e-01 -2.399553358554840088e-01 -7.912386208772659302e-02 1.174385100603103638e-02 1.999129503965377808e-01 -1.852393448352813721e-01 -1.552156656980514526e-01 2.620420753955841064e-01 -1.031285002827644348e-01 -2.552229724824428558e-02 -9.170710295438766479e-02 2.303488850593566895e-01 3.263847529888153076e-01 5.169097706675529480e-02 2.605088353157043457e-01 -3.310582935810089111e-01 -3.094851970672607422e-01
6.067127361893653870e-02 4.678076505661010742e-02 -1.321911215782165527e-01 -3.272841572761535645e-01 6.524728238582611084e-02 1.083822697401046753e-01 3.031141757965087891e-01 -2.489675432443618774e-01 -1.469769626855850220e-01 -1.074264645576477051e-01 -9.719194844365119934e-03 -5.290059000253677368e-02 7.520352303981781006e-02 1.027805730700492859e-01 -8.911746740341186523e-02 1.121012344956398010e-01 6.729570776224136353e-02 1.523635685443878174e-01 2.493247240781784058e-01 1.439173817634582520e-01 6.709942221641540527e-02 -1.854673326015472412e-01 -2.219621986150741577e-01 -1.290862411260604858e-01 1.046753376722335815e-01 9.250129759311676025e-02 1.313580274581909180e-01 7.766941189765930176e-02 -5.498189926147460938e-01 2.124936580657958984e-01 1.111532300710678101e-01 -9.407830983400344849e-02
7.250568270683288574e-02 4.054279327392578125e-01 9.622369706630706787e-02 2.245956957340240479e-01 1.297674626111984253e-01 -1.094134077429771423e-01 1.478639394044876099e-01 -1.003194879740476608e-02 1.449825614690780640e-01 -2.032702974975109100e-02 -2.014216482639312744e-01 -4.346885904669761658e-02 2.799809575080871582e-01 2.015508711338043213e-01 1.620065718889236450e-01 1.295202225446701050e-01 -1.044022738933563232e-01 -2.104664221405982971e-02 2.426142692565917969e-01 2.985521554946899414e-01 6.896560639142990112e-02 1.182288751006126404e-01 -1.785666495561599731e-01 -3.119418323040008545e-01 6.431107223033905029e-02 6.465873867273330688e-02 -7.112667709589004517e-02 7.917041890323162079e-03 -2.335904389619827271e-01 1.201537922024726868e-01 -7.667823135852813721e-02 -3.136581778526306152e-01
-7.299070805311203003e-02 1.969902589917182922e-02 -7.666983455419540405e-02 -4.182190075516700745e-02 1.838664412498474121e-01 -5.306408926844596863e-02 1.199208274483680725e-01 1.533984541893005371e-01 2.655748724937438965e-01 -6.760185211896896362e-02 -1.207505017518997192e-01 6.952711846679449081e-03 2.721110880374908447e-01 -1.204503029584884644e-01 -2.619181573390960693e-01 -2.672502025961875916e-02 -5.538064241409301758e-02 5.455472972244024277e-03 -1.833877526223659515e-02 1.336827278137207031e-01 6.601343303918838501e-02 -1.619445681571960449e-01 -7.101760804653167725e-02 -2.943121194839477539e-01 1.659585684537887573e-01 3.447359800338745117e-02 -6.108966469764709473e-02 3.343176841735839844e-01 -5.177990198135375977e-01 2.800514400005340576e-01 1.733463108539581299e-01 1.222402788698673248e-02
-2.895841896533966064e-01 2.232549488544464111e-01 1.470108032226562500e-01 -2.487340942025184631e-03 1.850501000881195068e-01 -1.273736655712127686e-01 6.958363205194473267e-02 1.270302943885326385e-02 3.117275983095169067e-02 -4.211596399545669556e-02 3.098912723362445831e-02 -2.880074083805084229e-01 7.982457429170608521e-02 2.401890009641647339e-01 -2.042185366153717041e-01 1.210422907024621964e-02 -8.411649614572525024e-02 -2.131283730268478394e-01 5.110895633697509766e-01 -3.498652577400207520e-02 2.734532654285430908e-01 1.090251728892326355e-01 -1.361773461103439331e-01 -1.364281624555587769e-01 -2.110978774726390839e-02 1.632999330759048462e-01 -4.434173926711082458e-02 1.856466829776763916e-01 -2.159557491540908813e-01 7.134208828210830688e-02 -2.014442235231399536e-01 4.510815814137458801e-02
-1.938003897666931152e-01 -2.393235713243484497e-01 -9.654225409030914307e-02 1.305823326110839844e-01 2.331447042524814606e-02 7.399951666593551636e-02 2.012253850698471069e-01 -2.875698208808898926e-01 1.884829625487327576e-02 2.896719425916671753e-02 1.733014285564422607e-01 2.540967166423797607e-01 5.550707131624221802e-02 2.284912168979644775e-01 3.446739865466952324e-03 4.912928491830825806e-02 2.540751397609710693e-01 -2.310979180037975311e-02 7.963541150093078613e-02 1.581004075706005096e-02 -2.108830586075782776e-02 2.483009546995162964e-01 -1.810148358345031738e-01 -2.083811908960342407e-01 -8.866918087005615234e-02 1.337004601955413818e-01 8.404699712991714478e-02 1.946649998426437378e-01 -1.962555944919586182e-01 4.510316252708435059e-01 -7.908783853054046631e-02 -2.592566311359405518e-01
1.808256208896636963e-01 -4.359914734959602356e-02 6.045563146471977234e-02 4.760219529271125793e-02 1.753864735364913940e-01 1.921421736478805542e-01 3.026105761528015137e-01 -1.415461488068103790e-02 7.077521085739135742e-02 -2.268300205469131470e-01 -6.323059648275375366e-02 -1.701118797063827515e-02 2.111083455383777618e-02 1.905137896537780762e-01 -1.435488164424896240e-01 1.373028606176376343e-01 -2.695457078516483307e-02 3.228354454040527344e-01 1.073303893208503723e-01 2.366662919521331787e-01 -1.408666521310806274e-01 5.412111431360244751e-02 -9.033579379320144653e-02 -2.219287604093551636e-01 7.269531954079866409e-03 3.826261758804321289e-01 2.948539331555366516e-02 4.370918869972229004e-01 -1.742790788412094116e-01 1.314102262258529663e-01 -6.980801373720169067e-02 -1.397316604852676392e-01
-2.795740664005279541e-01 -9.844359755516052246e-02 1.437557209283113480e-02 1.067152768373489380e-01 1.697545945644378662e-01 1.314321309328079224e-01 2.900238633155822754e-01 4.178515635430812836e-03 6.401289999485015869e-02 1.442642789334058762e-02 -2.129386663436889648e-01 -3.967356681823730469e-02 6.352049857378005981e-02 7.695551961660385132e-02 3.012119978666305542e-02 4.599259793758392334e-01 1.627711951732635498e-01 5.652902647852897644e-02 1.766097396612167358e-01 1.690381169319152832e-01 -2.377168275415897369e-02 3.304120302200317383e-01 4.120133817195892334e-02 -4.255607724189758301e-02 9.568499028682708740e-02 -2.816146612167358398e-01 8.777301758527755737e-02 1.702791154384613037e-01 -4.198082908987998962e-02 3.294097483158111572e-01 1.992506980895996094e-01 -1.373868286609649658e-01
-1.398088485002517700e-01 -1.953025460243225098e-01 -2.804271578788757324e-01 1.986480355262756348e-01 -1.857615262269973755e-01 -1.123804152011871338e-01 2.152289599180221558e-01 -1.603177934885025024e-01 1.798710376024246216e-01 -3.140626549720764160e-01 -4.274351522326469421e-02 3.137046471238136292e-02 1.259951591491699219e-01 -1.058686599135398865e-01 -2.044136524200439453e-01 3.328013122081756592e-01 -1.182710528373718262e-01 -6.691707670688629150e-02 3.014656901359558105e-01 1.313958466053009033e-01 3.235551714897155762e-01 -5.065086856484413147e-02 -9.017020463943481445e-02 -4.199716448783874512e-02 7.865761965513229370e-02 -2.566541135311126709e-01 -4.828419070690870285e-03 2.183459848165512085e-01 -1.372189968824386597e-01 -4.330288991332054138e-02 1.520124543458223343e-02 -8.468191325664520264e-02
5.163165181875228882e-02 -1.347375661134719849e-01 9.567403793334960938e-02 7.225270383059978485e-03 1.083379834890365601e-01 1.170123890042304993e-01 2.606859207153320312e-01 2.559588756412267685e-03 1.213968731462955475e-02 7.767760753631591797e-02 -9.092715382575988770e-02 -1.611193120479583740e-01 4.083486273884773254e-02 2.404535412788391113e-01 2.006540447473526001e-01 2.430326342582702637e-01 1.198564097285270691e-01 -2.263907492160797119e-01 2.638144195079803467e-01 6.581541150808334351e-02 9.271780960261821747e-03 -3.317568004131317139e-01 -2.320832163095474243e-01 -1.346087753772735596e-01 -2.172157764434814453e-01 7.328249514102935791e-02 -6.406977772712707520e-02 3.709300756454467773e-01 -1.680401563644409180e-01 3.143666088581085205e-01 3.079770877957344055e-02 -1.828182339668273926e-01
1.074711605906486511e-01 2.640189602971076965e-02 3.205141425132751465e-02 -1.365759819746017456e-01 -8.796428143978118896e-02 1.976238377392292023e-02 1.138105913996696472e-01 -2.533901669085025787e-02 3.718205168843269348e-02 -4.242309555411338806e-02 -2.539100944995880127e-01 3.340087458491325378e-02 -1.275287270545959473e-01 2.413851618766784668e-01 -2.078759074211120605e-01 6.825155764818191528e-02 3.673081472516059875e-02 1.025899052619934082e-01 1.052377521991729736e-01 -2.004406005144119263e-01 6.112317368388175964e-02 3.181470632553100586e-01 1.000777855515480042e-01 -5.448411107063293457e-01 2.020224779844284058e-01 -5.705055966973304749e-02 3.454287648200988770e-01 2.365021407604217529e-01 -1.844944059848785400e-01 1.145300418138504028e-01 -1.162521764636039734e-01 1.555153541266918182e-02
8.387316763401031494e-02 1.415941864252090454e-01 2.093270607292652130e-02 -9.899707883596420288e-02 2.704667486250400543e-02 -7.169513404369354248e-02 2.420077323913574219e-01 -9.918404743075370789e-03 6.756428629159927368e-02 -1.452084779739379883e-01 -1.747905761003494263e-01 -5.874424055218696594e-02 -1.224029585719108582e-01 9.417105466127395630e-02 4.386126250028610229e-02 1.058563217520713806e-02 -5.436331033706665039e-03 -4.412887617945671082e-02 1.594505012035369873e-01 2.584863305091857910e-01 -2.424105852842330933e-01 2.353852838277816772e-01 -2.015485428273677826e-03 -4.406587481498718262e-01 1.100457832217216492e-01 1.520421206951141357e-01 -8.722526580095291138e-02 3.983509838581085205e-01 -3.352643847465515137e-01 3.024019002914428711e-01 6.769404560327529907e-02 -8.957657031714916229e-03
-6.496293097734451294e-02 -1.734258383512496948e-01 -3.132306039333343506e-01 7.907393574714660645e-02 -9.647959843277931213e-03 6.458309292793273926e-02 2.625760734081268311e-01 -1.559311989694833755e-02 -1.475711911916732788e-01 7.324704527854919434e-02 -1.026787608861923218e-01 -2.161461561918258667e-01 -4.739311710000038147e-02 8.712475001811981201e-02 -9.398468583822250366e-02 5.685016512870788574e-02 -3.382656276226043701e-01 9.338019788265228271e-02 -3.475164994597434998e-02 -9.513319283723831177e-02 5.209788680076599121e-02 -4.347850754857063293e-02 7.796055078506469727e-02 -8.634652197360992432e-02 2.051621824502944946e-01 1.754195839166641235e-01 -3.293582797050476074e-02 3.064421713352203369e-01 -5.083132386207580566e-01 2.548470199108123779e-01 -1.011971980333328247e-01 -1.691525280475616455e-01
-1.290885359048843384e-01 1.604792922735214233e-01 -4.007937852293252945e-03 1.409666836261749268e-01 -2.103632539510726929e-01 2.615057397633790970e-03 2.172638475894927979e-01 -6.712948530912399292e-02 -7.093618065118789673e-02 -3.281532227993011475e-02 -3.943283855915069580e-02 8.249153941869735718e-02 3.120147250592708588e-02 7.339645922183990479e-02 -3.301197886466979980e-01 -1.646528244018554688e-01 2.820378541946411133e-01 -2.034401334822177887e-02 2.762506008148193359e-01 1.900439709424972534e-01 -5.851874127984046936e-02 -2.868408560752868652e-01 -6.613399088382720947e-02 -2.854151725769042969e-01 -1.045974204316735268e-03 -5.680067092180252075e-02 -3.311801329255104065e-02 4.020551145076751709e-01 -1.056332513689994812e-01 8.516577631235122681e-02 -3.517790436744689941e-01 -1.128984019160270691e-01
-3.408468961715698242e-01 2.237436026334762573e-01 -8.728247880935668945e-02 1.790033727884292603e-01 -1.119080334901809692e-01 2.643391303718090057e-02 9.190804511308670044e-02 -1.144153103232383728e-01 5.270199477672576904e-02 5.894695594906806946e-02 -2.346840947866439819e-01 5.609131418168544769e-03 2.571705579757690430e-01 1.469786912202835083e-01 1.049501895904541016e-01 -2.573123760521411896e-02 -1.549638658761978149e-01 1.693830937147140503e-01 7.408235222101211548e-02 1.553528308868408203e-01 7.963757961988449097e-02 -1.080165244638919830e-02 1.320698261260986328e-01 -3.048754036426544189e-01 -5.315810069441795349e-02 2.696248590946197510e-01 4.677501693367958069e-02 3.587457835674285889e-01 -2.911517322063446045e-01 2.600789666175842285e-01 -1.494927704334259033e-01 -1.349789202213287354e-01
-1.453216969966888428e-01 1.585219651460647583e-01 -1.320969760417938232e-01 -9.589045308530330658e-03 1.672002971172332764e-01 -2.508578300476074219e-01 -6.228047981858253479e-02 -4.060859382152557373e-01 8.891960233449935913e-02 -3.353748917579650879e-01 -2.459446154534816742e-02 -2.280339151620864868e-01 1.622663438320159912e-01 1.840263903141021729e-01 -5.279584228992462158e-02 1.311808377504348755e-01 -2.216878533363342285e-01 -9.219848364591598511e-02 2.275047898292541504e-01 9.210694581270217896e-03 8.931017667055130005e-02 8.574163168668746948e-02 -2.666442394256591797e-01 -1.026440262794494629e-01 2.588338851928710938e-01 1.591204665601253510e-03 7.718580774962902069e-03 1.084492728114128113e-01 -2.037552446126937866e-01 2.607709765434265137e-01 -1.648262292146682739e-01 -3.748799487948417664e-02
-5.577635765075683594e-02 2.441338747739791870e-01 8.425478637218475342e-02 9.136046469211578369e-02 -2.007657140493392944e-01 -7.706923782825469971e-02 1.664746701717376709e-01 -2.517339885234832764e-01 1.312023103237152100e-01 -1.395634561777114868e-01 -1.169939190149307251e-01 5.397962406277656555e-02 -5.952493101358413696e-02 -4.607513546943664551e-02 -1.335843354463577271e-01 5.077468231320381165e-02 -8.414197713136672974e-02 1.333696097135543823e-01 3.675017133355140686e-02 -1.299912929534912109e-01 8.660251041874289513e-04 2.269886992871761322e-02 -1.198990829288959503e-02 -8.708009123802185059e-02 -1.725599467754364014e-01 4.145481809973716736e-02 4.395954608917236328e-01 2.243488579988479614e-01 -2.855874598026275635e-01 5.015473365783691406e-01 6.810779869556427002e-02 -2.023623138666152954e-01
1.959804296493530273e-01 -2.751598656177520752e-01 -7.421363145112991333e-02 2.534506842494010925e-02 6.190641596913337708e-02 -4.495461657643318176e-02 4.357596859335899353e-02 -2.113000154495239258e-01 -4.253419116139411926e-02 1.015390306711196899e-01 -2.559097707271575928e-01 -2.052952647209167480e-01 -8.900214731693267822e-02 8.859264105558395386e-02 -1.573892831802368164e-01 6.402087956666946411e-02 9.443827718496322632e-02 -2.354008145630359650e-03 1.708258688449859619e-01 -6.515859812498092651e-02 1.025858893990516663e-01 2.800897061824798584e-01 6.968334317207336426e-02 -3.437671959400177002e-01 4.168531894683837891e-01 -6.773319095373153687e-02 -1.101387441158294678e-01 2.987473607063293457e-01 -2.589797377586364746e-01 2.354561835527420044e-01 -3.666543215513229370e-02 7.061927765607833862e-02
-7.424502819776535034e-02 4.159602522850036621e-02 1.990793347358703613e-01 3.728084862232208252e-01 1.311706602573394775e-01 -1.397188901901245117e-01 6.450383365154266357e-02 1.440111249685287476e-01 -1.920206546783447266e-01 3.594889491796493530e-02 1.827043294906616211e-01 -1.624239981174468994e-02 8.791141211986541748e-02 1.678739637136459351e-01 -1.946667283773422241e-01 1.741173677146434784e-02 8.195602893829345703e-02 1.243786215782165527e-01 1.416070610284805298e-01 2.526352405548095703e-01 1.186603903770446777e-01 1.999756842851638794e-01 -1.975426077842712402e-01 -7.801312953233718872e-02 1.875732094049453735e-02 -1.592055112123489380e-01 -1.386460512876510620e-01 3.929286301136016846e-01 -2.913649678230285645e-01 2.629037797451019287e-01 1.162923127412796021e-01 -1.857444941997528076e-01
3.436731994152069092e-01 -1.957750618457794189e-01 4.938972741365432739e-02 1.704698652029037476e-01 2.121229618787765503e-01 6.293106079101562500e-02 2.714636921882629395e-01 -3.158076107501983643e-01 1.930225789546966553e-01 -1.652698218822479248e-01 -3.061369061470031738e-01 -1.270427703857421875e-01 6.960488855838775635e-02 2.780319154262542725e-01 -1.848021894693374634e-01 1.134742125868797302e-01 6.850348412990570068e-02 -6.469786912202835083e-02 2.151779830455780029e-01 -1.786684617400169373e-02 2.096714377403259277e-01 -1.099960505962371826e-01 1.163937672972679138e-01 -4.577684402465820312e-02 1.474683135747909546e-01 -8.696202188730239868e-02 1.605723500251770020e-01 5.512973759323358536e-03 -1.487600803375244141e-01 2.699274122714996338e-01 -4.605304077267646790e-02 -8.144775032997131348e-02
6.969366967678070068e-02 -7.677962630987167358e-02 1.651908904314041138e-01 1.685811281204223633e-01 1.643144190311431885e-01 -3.238676115870475769e-02 6.920117884874343872e-02 -1.044386774301528931e-01 6.003998965024948120e-02 1.127899065613746643e-01 -1.806824207305908203e-01 -3.082216978073120117e-01 5.574032291769981384e-02 -1.212862581014633179e-01 -3.124249279499053955e-01 8.715754747390747070e-02 -1.879090676084160805e-03 6.001207511872053146e-03 3.333120048046112061e-01 -3.388232737779617310e-02 6.362229585647583008e-02 -7.196793705224990845e-02 -2.098677307367324829e-02 -2.737773396074771881e-02 -6.399732828140258789e-02 2.976329624652862549e-01 -1.183392256498336792e-01 2.955786287784576416e-01 -5.248635411262512207e-01 9.227117151021957397e-02 1.208464279770851135e-01 8.629207313060760498e-02
1.407546401023864746e-01 -1.572446674108505249e-01 5.207555741071701050e-02 -1.016312390565872192e-01 1.956829279661178589e-01 2.591941952705383301e-01 2.316787540912628174e-01 -1.725672781467437744e-01 3.039071802049875259e-03 -5.728843808174133301e-02 -2.882769890129566193e-02 -4.758311063051223755e-02 -1.360549870878458023e-02 3.248236700892448425e-02 -3.279040157794952393e-01 1.118807271122932434e-01 -2.228669449687004089e-02 3.756727650761604309e-02 -1.711907386779785156e-01 -1.517258137464523315e-01 1.866780966520309448e-01 -3.847752884030342102e-02 -3.568498045206069946e-02 -2.965403199195861816e-01 1.676889061927795410e-01 1.570698022842407227e-01 -1.698265224695205688e-01 2.958358228206634521e-01 -3.590324819087982178e-01 3.603529334068298340e-01 -1.343947499990463257e-01 9.150400757789611816e-03
-1.858198642730712891e-01 -8.564345538616180420e-03 -1.328818798065185547e-01 -1.971242278814315796e-01 6.296861171722412109e-02 4.408853873610496521e-02 1.596935689449310303e-01 -1.054124608635902405e-01 3.892871737480163574e-02 1.685343086719512939e-01 -2.826472744345664978e-02 3.577081020921468735e-03 -7.723228633403778076e-02 -7.867375016212463379e-02 -8.289845287799835205e-02 1.235914230346679688e-01 -3.379461169242858887e-01 1.175670772790908813e-01 3.396599590778350830e-01 2.030065357685089111e-01 1.512823402881622314e-01 -2.240402549505233765e-01 6.153287738561630249e-02 -1.624219417572021484e-01 2.928530871868133545e-01 1.556688249111175537e-01 1.708294451236724854e-01 4.284455478191375732e-01 -2.814427912235260010e-01 5.099169164896011353e-02 -9.119241684675216675e-02 -2.447546459734439850e-02
2.530835755169391632e-02 -2.239046841859817505e-01 -7.185584306716918945e-02 -2.046232968568801880e-01 5.935592576861381531e-02 2.665224075317382812e-01 1.079676672816276550e-01 -1.005598157644271851e-01 -1.180208846926689148e-02 1.093182265758514404e-01 8.360069245100021362e-03 1.829813607037067413e-02 -7.298414409160614014e-02 1.904083490371704102e-01 -2.173229306936264038e-01 9.898751974105834961e-02 -1.854279637336730957e-01 1.659719944000244141e-01 2.070864588022232056e-01 2.204364985227584839e-01 -1.327889263629913330e-01 -8.345854282379150391e-02 3.801647573709487915e-02 -3.922113776206970215e-01 1.185187920928001404e-01 -7.881513983011245728e-02 1.753789037466049194e-01 1.572817414999008179e-01 -4.929395020008087158e-01 1.914584338665008545e-01 7.500843703746795654e-02 -2.132756263017654419e-02
6.485107541084289551e-02 -2.320417761802673340e-01 8.664975315332412720e-02 3.124266862869262695e-01 1.859740018844604492e-01 3.639528527855873108e-02 1.077850013971328735e-01 -1.570408940315246582e-01 3.258339315652847290e-02 2.248333245515823364e-01 -3.150306642055511475e-01 -2.568261623382568359e-01 1.710879504680633545e-01 -9.101431071758270264e-02 -3.730582594871520996e-01 2.272160351276397705e-01 -1.322971582412719727e-01 -1.631147973239421844e-02 1.132041439414024353e-01 -1.340863388031721115e-02 -4.103802517056465149e-02 -1.020432859659194946e-01 -1.355431675910949707e-01 -1.388725191354751587e-01 -1.818044483661651611e-02 1.841643303632736206e-01 -2.184831071645021439e-03 8.530270308256149292e-02 -3.474564254283905029e-01 1.739249676465988159e-01 1.966899037361145020e-01 -8.810630440711975098e-02
7.169498503208160400e-02 8.101010322570800781e-02 -2.480670511722564697e-01 -1.707579195499420166e-01 5.833962466567754745e-03 2.188124656677246094e-01 1.130507439374923706e-01 -1.971943378448486328e-01 -7.443279027938842773e-02 -1.242130100727081299e-01 1.802193075418472290e-01 -2.284521050751209259e-02 5.772664211690425873e-03 1.564309932291507721e-02 -2.611232399940490723e-01 6.082824245095252991e-02 -1.446882355958223343e-02 1.698834076523780823e-02 1.208556964993476868e-01 -2.631292305886745453e-02 5.928571149706840515e-02 -2.109625339508056641e-01 3.781080991029739380e-02 -3.076137006282806396e-01 2.178991883993148804e-01 1.074170097708702087e-01 2.324371337890625000e-01 3.252780437469482422e-01 -4.785411953926086426e-01 1.510047316551208496e-01 1.728050261735916138e-01 -1.072386652231216431e-01
2.125775218009948730e-01 -4.680940508842468262e-02 -7.899177074432373047e-02 -1.080043241381645203e-02 3.528441786766052246e-01 -3.056811913847923279e-02 1.270435750484466553e-01 -9.573325514793395996e-02 1.263533905148506165e-02 -1.239337548613548279e-01 -1.722991466522216797e-01 8.908380754292011261e-03 -2.162792086601257324e-01 2.047210931777954102e-01 -2.257904112339019775e-01 2.023858428001403809e-01 -1.333323717117309570e-01 -8.475086092948913574e-02 3.821789920330047607e-01 5.349770933389663696e-02 3.357230499386787415e-02 1.842480748891830444e-01 7.944051176309585571e-02 -3.784416317939758301e-01 3.553373217582702637e-01 1.291940547525882721e-02 1.144042611122131348e-01 9.897292405366897583e-02 -2.275081425905227661e-01 8.050940185785293579e-02 -5.496715381741523743e-02 -2.336059138178825378e-02
-4.650672525167465210e-02 1.875704377889633179e-01 -2.062378637492656708e-02 1.217571422457695007e-01 3.669405728578567505e-02 -6.143636256456375122e-02 3.610106706619262695e-01 6.035297363996505737e-02 5.375032871961593628e-02 2.041078060865402222e-01 -1.160493027418851852e-02 -1.598468609154224396e-02 2.300670593976974487e-01 3.271750807762145996e-01 -1.917982101440429688e-02 2.136701345443725586e-01 -3.773658871650695801e-01 -6.609503179788589478e-02 -1.053840760141611099e-02 4.119110852479934692e-02 3.795490041375160217e-02 -1.839473396539688110e-01 -9.382086992263793945e-02 -1.442248076200485229e-01 2.953977137804031372e-02 -1.396346539258956909e-01 1.894210278987884521e-01 2.751975059509277344e-01 -1.757199317216873169e-01 2.926178574562072754e-01 -3.088575601577758789e-01 -5.831595975905656815e-03
-6.228419020771980286e-02 8.186726830899715424e-03 9.513501822948455811e-02 -3.227465748786926270e-01 -2.158950641751289368e-02 8.249037712812423706e-02 3.298321068286895752e-01 -2.040582895278930664e-01 2.790617048740386963e-01 -8.708004653453826904e-02 -1.668760180473327637e-01 1.153939068317413330e-01 -4.290766268968582153e-02 1.583281904458999634e-01 -2.537866234779357910e-01 3.208482861518859863e-01 7.108148187398910522e-02 -2.034544944763183594e-01 1.289932131767272949e-01 7.887262105941772461e-02 -1.898583769798278809e-02 -1.842366755008697510e-01 -1.035604029893875122e-01 -9.023718535900115967e-02 -1.671189442276954651e-02 2.765852957963943481e-02 -5.857058987021446228e-02 4.482628405094146729e-01 -2.274163067340850830e-01 1.520093679428100586e-01 -8.098903112113475800e-03 3.838350996375083923e-02
-1.332352608442306519e-01 -3.254619240760803223e-02 1.040095761418342590e-01 1.519607454538345337e-01 -1.752509474754333496e-01 -1.335253119468688965e-01 1.688339412212371826e-01 4.351321607828140259e-02 6.089838221669197083e-02 3.446829915046691895e-01 1.099868677556514740e-02 7.026406377553939819e-02 -1.096308697015047073e-02 2.038212567567825317e-01 -4.605488479137420654e-02 3.174092769622802734e-01 8.881609886884689331e-02 -4.802022501826286316e-02 1.646691560745239258e-01 1.023718193173408508e-01 3.435531631112098694e-02 -1.338911056518554688e-01 -1.460654586553573608e-01 -2.046027183532714844e-01 -2.337279170751571655e-01 1.739253848791122437e-01 1.056362688541412354e-02 4.836904704570770264e-01 -2.118931561708450317e-01 2.553628571331501007e-02 -2.604030966758728027e-01 -1.839312613010406494e-01
2.369715273380279541e-01 -4.078868031501770020e-02 -1.799378246068954468e-01 -3.062015213072299957e-02 1.938795596361160278e-01 -3.872821107506752014e-02 6.672862172126770020e-02 1.432145852595567703e-02 -2.666896879673004150e-01 1.368492543697357178e-01 -1.870029270648956299e-01 1.016839779913425446e-02 5.603889748454093933e-02 2.164622843265533447e-01 -1.992799788713455200e-01 2.432096898555755615e-01 6.676511839032173157e-03 -6.994089484214782715e-02 1.311009973287582397e-01 -2.551499605178833008e-01 2.319313958287239075e-02 1.767369061708450317e-01 1.413036733865737915e-01 -4.757233858108520508e-01 2.060461044311523438e-01 -1.419612914323806763e-01 -6.025344878435134888e-02 2.407153546810150146e-01 -1.861328631639480591e-01 2.366840839385986328e-01 -9.474015235900878906e-02 4.725176841020584106e-02
-3.313422948122024536e-02 3.050076402723789215e-02 -1.751548200845718384e-01 1.167848706245422363e-02 -1.653799116611480713e-01 -1.305191218852996826e-01 -4.688451439142227173e-02 -2.397002577781677246e-01 2.790176570415496826e-01 -2.954112887382507324e-01 3.329066187143325806e-02 -1.460406631231307983e-01 -3.043918870389461517e-02 -1.396474093198776245e-01 -4.082319736480712891e-01 3.135693073272705078e-01 -1.205581203103065491e-01 -6.682738661766052246e-02 1.706984639167785645e-01 8.748839795589447021e-02 5.273048952221870422e-02 -9.589161723852157593e-03 -3.713981434702873230e-02 -1.932909935712814331e-01 2.150781266391277313e-02 -3.297896981239318848e-01 -6.410915404558181763e-02 3.290205299854278564e-01 -1.220906302332878113e-01 2.332255393266677856e-01 3.080991469323635101e-02 3.018105402588844299e-02
-2.784593999385833740e-01 -6.179471313953399658e-02 -2.207444161176681519e-01 -1.174217611551284790e-01 2.623998327180743217e-03 4.681123793125152588e-02 2.325498610734939575e-01 -2.798312604427337646e-01 -1.017961185425519943e-02 1.746564507484436035e-01 -6.644280254840850830e-02 -1.825283095240592957e-02 -2.260945923626422882e-02 -3.933466970920562744e-02 -8.618598431348800659e-02 2.020330727100372314e-01 -1.522902101278305054e-01 1.172642633318901062e-01 2.449765503406524658e-01 -8.375186473131179810e-03 -3.368721902370452881e-02 -2.450628131628036499e-01 8.067297935485839844e-02 -2.236549556255340576e-01 1.861689984798431396e-01 2.691158354282379150e-01 1.264589130878448486e-01 1.778004318475723267e-02 -5.322679281234741211e-01 9.547638148069381714e-02 -3.455249965190887451e-02 -6.423825770616531372e-02
-2.366745471954345703e-01 -1.100979819893836975e-01 -2.639124095439910889e-01 2.857759594917297363e-01 -4.831300675868988037e-02 1.346984654664993286e-01 1.732048243284225464e-01 -2.561828792095184326e-01 1.187863945960998535e-01 -5.004347488284111023e-02 1.571812108159065247e-02 1.201225742697715759e-01 3.176115080714225769e-02 -1.021008342504501343e-01 -2.279099524021148682e-01 -7.796625792980194092e-02 7.179101556539535522e-02 -2.799203246831893921e-02 2.526044249534606934e-01 2.568474411964416504e-01 2.179010063409805298e-01 1.726566106081008911e-01 1.891130059957504272e-01 -1.999511271715164185e-01 -7.575266063213348389e-02 -2.167112566530704498e-02 4.615119192749261856e-03 1.068039890378713608e-02 -2.054173201322555542e-01 2.860038578510284424e-01 -2.082523405551910400e-01 -3.181716203689575195e-01
-1.992479860782623291e-01 1.716555841267108917e-02 -4.121822416782379150e-01 2.286268174648284912e-01 1.227414309978485107e-01 1.902401149272918701e-01 2.027351409196853638e-01 -3.140676617622375488e-01 9.135761111974716187e-02 1.128506660461425781e-01 -1.110194437205791473e-02 1.739174276590347290e-01 3.336485102772712708e-02 4.259695112705230713e-02 -1.504591554403305054e-01 1.251496970653533936e-01 1.637960970401763916e-01 -2.446047589182853699e-02 1.320144832134246826e-01 1.647387742996215820e-01 2.332033403217792511e-02 1.072433665394783020e-01 1.276839375495910645e-01 -3.168555200099945068e-01 -5.838471115566790104e-04 6.174998357892036438e-02 1.400029193609952927e-02 6.596615165472030640e-02 -5.631102994084358215e-02 3.742603957653045654e-01 -6.953118741512298584e-02 -3.114278018474578857e-01
-1.329155564308166504e-01 -1.722466349601745605e-01 2.838946580886840820e-01 -8.107728511095046997e-02 7.097863405942916870e-02 -5.286639183759689331e-02 6.151374801993370056e-02 -6.372911483049392700e-02 7.272922247648239136e-02 -2.412443421781063080e-02 5.224571749567985535e-02 -1.661596298217773438e-01 1.542213261127471924e-01 1.196080595254898071e-01 -1.088018566370010376e-01 4.958241283893585205e-01 5.643793568015098572e-02 -1.447044163942337036e-01 -3.714341903105378151e-03 8.098373562097549438e-02 1.685628592967987061e-01 3.366647660732269287e-02 4.967759177088737488e-02 7.508780062198638916e-02 -6.078046187758445740e-02 1.297950744628906250e-01 -1.629521697759628296e-01 4.371818602085113525e-01 -2.364399610087275505e-03 4.332433938980102539e-01 -1.485941410064697266e-01 3.845919668674468994e-02
-1.622791290283203125e-01 1.752542853355407715e-01 2.031809836626052856e-01 1.004004254937171936e-01 1.245061308145523071e-02 -3.972177952527999878e-02 1.255411058664321899e-01 1.042531728744506836e-01 -6.757050007581710815e-02 -1.866644918918609619e-01 -1.697371751070022583e-01 1.521165817975997925e-01 2.216626256704330444e-01 2.309055328369140625e-01 -1.598661094903945923e-01 1.365740448236465454e-01 -3.249525129795074463e-01 -4.820675775408744812e-02 1.325878500938415527e-01 1.347186416387557983e-01 1.181797534227371216e-01 -8.129496127367019653e-02 3.329978585243225098e-01 -2.892492711544036865e-01 2.111309170722961426e-01 3.195680677890777588e-03 6.590348482131958008e-02 3.426170349121093750e-01 -1.011364981532096863e-01 1.839319169521331787e-01 2.275557629764080048e-02 -2.356638610363006592e-01
1.679059714078903198e-01 -9.620579332113265991e-02 5.923836026340723038e-03 1.823596954345703125e-01 7.916489988565444946e-02 -1.462357677519321442e-02 3.115300536155700684e-01 1.672084182500839233e-01 -9.436951577663421631e-02 -1.798956394195556641e-01 5.869406834244728088e-02 1.020040735602378845e-01 1.600020937621593475e-02 1.941663026809692383e-01 -1.430431157350540161e-01 2.894985973834991455e-01 1.306195836514234543e-02 -1.842185109853744507e-02 2.340314537286758423e-01 1.013410389423370361e-01 -2.178880386054515839e-02 -7.664483040571212769e-02 -9.570315480232238770e-03 -2.608580887317657471e-01 -3.871826827526092529e-02 3.510223925113677979e-01 5.005281046032905579e-02 4.224015176296234131e-01 -2.784843742847442627e-01 9.370000101625919342e-03 -2.377549111843109131e-01 -1.434396505355834961e-01
-2.329199165105819702e-01 -4.188577085733413696e-02 2.972322516143321991e-02 3.585724830627441406e-01 1.065475866198539734e-01 1.516053825616836548e-01 9.091304987668991089e-02 -4.019502997398376465e-01 -2.628192007541656494e-01 -4.822838678956031799e-02 8.791817724704742432e-02 2.437258213758468628e-01 1.648887526243925095e-03 1.745373904705047607e-01 -8.531256020069122314e-02 -1.739677041769027710e-02 -7.836315780878067017e-02 -1.291895955801010132e-01 6.549348682165145874e-02 2.428544312715530396e-01 -6.331721693277359009e-02 1.460732370615005493e-01 9.257327020168304443e-02 -7.431825250387191772e-02 -2.198875183239579201e-03 2.067944221198558807e-02 3.812522813677787781e-02 1.588488817214965820e-01 -3.710399270057678223e-01 2.189548909664154053e-01 -3.575556352734565735e-02 -3.069927096366882324e-01
2.217934876680374146e-01 -1.612798720598220825e-01 -5.765762180089950562e-03 2.324698418378829956e-01 -5.477127432823181152e-02 8.492794632911682129e-02 1.810254603624343872e-01 -2.364993840456008911e-01 -1.990491449832916260e-01 1.186813786625862122e-01 5.889403074979782104e-02 1.653726771473884583e-02 -1.742164939641952515e-01 2.281075417995452881e-01 -1.216036006808280945e-01 2.399101704359054565e-01 -4.696596041321754456e-02 -1.195394396781921387e-01 2.107106298208236694e-01 1.296307742595672607e-01 -6.881561130285263062e-02 -8.639372885227203369e-02 -1.430567912757396698e-02 -4.189241528511047363e-01 3.471013307571411133e-01 -6.703133229166269302e-03 -1.890585720539093018e-01 2.984519600868225098e-01 -1.927631944417953491e-01 1.066773086786270142e-01 -8.576704189181327820e-03 8.782146498560905457e-03
1.893587224185466766e-02 -8.364596962928771973e-02 1.695837266743183136e-02 1.045143753290176392e-01 -2.840428613126277924e-02 2.140939002856612206e-03 1.363968551158905029e-01 -1.812504380941390991e-01 -1.283140629529953003e-01 4.755781218409538269e-02 5.972434952855110168e-02 1.737269461154937744e-01 2.271093577146530151e-01 7.087201625108718872e-02 2.455815672874450684e-02 -1.647051423788070679e-02 -9.274144470691680908e-02 -1.900088340044021606e-01 3.171505630016326904e-01 -3.145331889390945435e-02 -1.045655459165573120e-01 8.406142145395278931e-02 -2.469616383314132690e-01 -1.792950034141540527e-01 4.263723194599151611e-01 1.289732940495014191e-02 2.558802664279937744e-01 3.975093066692352295e-01 -3.284687697887420654e-01 2.007371485233306885e-01 -8.940352499485015869e-02 1.315953023731708527e-02
-1.747594624757766724e-01 2.260808348655700684e-01 2.406709641218185425e-01 2.638510763645172119e-01 2.196169048547744751e-01 7.854542881250381470e-02 4.272592812776565552e-02 -2.418767064809799194e-01 1.401106268167495728e-01 -1.263765543699264526e-01 5.819717422127723694e-02 -5.289129167795181274e-02 2.742338478565216064e-01 9.419771283864974976e-02 2.981707826256752014e-02 1.219932213425636292e-01 4.439734295010566711e-02 1.345477253198623657e-02 1.835625618696212769e-01 1.616878062486648560e-01 -3.148363530635833740e-02 7.042974233627319336e-02 -1.379220485687255859e-01 -2.063014954328536987e-01 1.608501225709915161e-01 -2.431347072124481201e-01 -3.329984145238995552e-03 1.451704502105712891e-01 -2.746678292751312256e-01 7.392777502536773682e-02 -3.749790191650390625e-01 2.780758440494537354e-01
3.061685860157012939e-01 7.242018729448318481e-02 -3.805113583803176880e-02 -3.468621149659156799e-02 4.840866476297378540e-02 3.958239033818244934e-02 3.232249319553375244e-01 6.311438232660293579e-02 -3.285044059157371521e-02 -6.688269227743148804e-02 2.481006458401679993e-02 1.897624693810939789e-02 1.434102058410644531e-01 6.964626163244247437e-02 -2.618790566921234131e-01 1.592475771903991699e-01 -3.534149436745792627e-04 2.220371365547180176e-01 1.030515134334564209e-01 1.845600903034210205e-01 7.736864686012268066e-02 -1.150453388690948486e-01 -2.549223899841308594e-01 -3.241591751575469971e-01 1.048003956675529480e-01 3.869404494762420654e-01 5.256974697113037109e-02 3.970201313495635986e-01 -1.074605584144592285e-01 1.649570465087890625e-01 3.162417933344841003e-02 -1.264501214027404785e-01
-1.870755404233932495e-01 1.428411062806844711e-02 1.499827504158020020e-01 -9.701091051101684570e-02 1.651439629495143890e-02 -3.052938915789127350e-02 2.648432850837707520e-01 -1.967855244874954224e-01 3.285326957702636719e-01 -1.527318954467773438e-01 -1.250595152378082275e-01 -1.351561676710844040e-02 1.387290954589843750e-01 -6.894371472299098969e-03 -2.061560750007629395e-01 4.751978814601898193e-02 1.589266359806060791e-01 -8.685502409934997559e-02 2.201963812112808228e-01 -2.566176056861877441e-01 1.025899723172187805e-01 -2.263458073139190674e-01 3.939618468284606934e-01 -6.147973239421844482e-02 1.127208098769187927e-01 6.511803716421127319e-02 1.298803240060806274e-01 1.692228317260742188e-01 -3.037443161010742188e-01 2.562379539012908936e-01 6.249812245368957520e-02 -1.397395879030227661e-01
-9.968163818120956421e-02 3.634622693061828613e-02 -2.651153206825256348e-01 -2.065953798592090607e-02 -2.345783449709415436e-02 -1.835179924964904785e-01 2.968412041664123535e-01 -1.246519684791564941e-01 1.996809393167495728e-01 -2.320916652679443359e-01 -1.083287447690963745e-01 -2.044957578182220459e-01 -2.328729256987571716e-02 2.373036891222000122e-01 -6.638780236244201660e-02 1.941591948270797729e-01 -4.481496810913085938e-01 -1.877434551715850830e-01 2.916234731674194336e-01 2.860461361706256866e-02 -3.444711212068796158e-03 1.071451976895332336e-01 1.112839728593826294e-01 -2.307727038860321045e-01 2.380319237709045410e-01 -1.853519119322299957e-02 4.687140882015228271e-02 1.750464737415313721e-01 -1.272690594196319580e-01 1.965993084013462067e-03 -1.002405881881713867e-01 -1.368347555398941040e-01
9.414458274841308594e-02 -1.887154132127761841e-01 3.310493379831314087e-02 -1.553149223327636719e-01 -1.891985535621643066e-02 9.509160369634628296e-02 3.801217973232269287e-01 -2.398423701524734497e-01 2.550554871559143066e-01 -8.536278456449508667e-02 -2.699774205684661865e-01 -6.875786185264587402e-02 8.814155310392379761e-02 2.020703554153442383e-01 -3.434096276760101318e-01 3.038889169692993164e-01 9.686070680618286133e-02 -1.323048323392868042e-01 7.582236081361770630e-02 2.023786902427673340e-01 8.288506418466567993e-02 -2.095157653093338013e-01 -2.965557621791958809e-03 -4.904437437653541565e-02 -1.725717261433601379e-02 1.793561130762100220e-01 -5.788007006049156189e-02 3.541718423366546631e-01 -1.043904945254325867e-01 9.849967807531356812e-02 -1.877497695386409760e-02 -3.273540735244750977e-02
-4.109256267547607422e-01 7.892137020826339722e-02 4.483702406287193298e-02 5.271549522876739502e-02 2.926617115736007690e-02 9.881998598575592041e-02 2.263958156108856201e-01 -3.176164627075195312e-02 3.382067382335662842e-02 5.784566327929496765e-02 -5.154491215944290161e-02 2.006928175687789917e-01 1.128955185413360596e-01 2.165165245532989502e-01 2.565994299948215485e-02 -2.355848252773284912e-02 -3.320327997207641602e-01 -5.304481089115142822e-02 1.888396441936492920e-01 5.633197724819183350e-03 -1.275642961263656616e-02 -1.565468758344650269e-01 1.816331595182418823e-01 -3.003244102001190186e-01 1.430141776800155640e-01 1.520033925771713257e-01 3.153418302536010742e-01 2.496034950017929077e-01 -2.511334717273712158e-01 1.743645519018173218e-01 -2.021891325712203979e-01 -1.127615869045257568e-01
-4.452081620693206787e-01 1.597893685102462769e-01 1.642744801938533783e-02 2.361737489700317383e-01 8.728313446044921875e-02 1.220835223793983459e-01 7.181172072887420654e-02 -1.673439741134643555e-01 1.144976019859313965e-01 2.683146484196186066e-02 -8.356110006570816040e-02 -2.445778250694274902e-02 3.089924529194831848e-02 8.272652328014373779e-02 -8.142279088497161865e-02 2.589216828346252441e-01 3.193933069705963135e-01 7.757639139890670776e-02 2.011750452220439911e-02 1.703070700168609619e-01 1.195431500673294067e-01 3.750380501151084900e-02 1.058172509074211121e-01 -1.289520561695098877e-01 -2.701652646064758301e-01 7.288062572479248047e-02 -2.444930747151374817e-02 2.980526089668273926e-01 -1.869251020252704620e-02 1.599569469690322876e-01 -1.458227336406707764e-01 -4.071247279644012451e-01
5.260488018393516541e-02 1.114077493548393250e-01 1.880837231874465942e-01 5.631209537386894226e-02 -4.432928562164306641e-02 -2.557047009468078613e-01 3.020536340773105621e-02 -2.378571331501007080e-01 -9.970653802156448364e-03 -6.289719138294458389e-03 -3.666583895683288574e-01 1.436003893613815308e-01 2.046448290348052979e-01 1.233308687806129456e-01 -2.771377265453338623e-01 8.532334864139556885e-02 3.035449385643005371e-01 1.112461555749177933e-02 1.821580231189727783e-01 1.231954544782638550e-01 1.550561655312776566e-02 -1.313937753438949585e-01 -1.510110050439834595e-01 -2.850217819213867188e-01 1.751808798871934414e-03 -2.166682779788970947e-01 1.345348954200744629e-01 1.783718317747116089e-01 -2.943145632743835449e-01 4.863607138395309448e-02 -2.553483247756958008e-01 -1.088126078248023987e-01
-2.949883937835693359e-01 -5.190982297062873840e-02 -1.647997200489044189e-01 2.711293101310729980e-01 2.299576103687286377e-01 2.464252114295959473e-01 2.354992330074310303e-01 -2.118678241968154907e-01 -1.911498755216598511e-01 -2.812789380550384521e-02 1.263603419065475464e-01 -3.338551223278045654e-01 -5.211578309535980225e-02 7.764000445604324341e-02 -9.928011894226074219e-02 1.040390580892562866e-01 1.700988709926605225e-01 -7.791411876678466797e-02 3.246209770441055298e-02 1.618079245090484619e-01 8.219723403453826904e-02 1.524443626403808594e-01 1.296862363815307617e-01 -2.182987779378890991e-01 -1.411083154380321503e-02 -1.391119509935379028e-01 -1.607505977153778076e-01 1.788601726293563843e-01 -3.912708759307861328e-01 -5.622735247015953064e-02 8.176572620868682861e-02 -6.672181189060211182e-02
-3.657154142856597900e-01 -2.409432232379913330e-01 3.054336272180080414e-02 8.677178621292114258e-02 1.555210798978805542e-01 -1.798509657382965088e-01 2.552967667579650879e-01 -2.244299203157424927e-01 -6.666132062673568726e-02 5.053722485899925232e-02 -1.539465337991714478e-01 -8.651919662952423096e-02 -2.948768809437751770e-02 -7.770072668790817261e-02 -1.061915233731269836e-02 4.163942039012908936e-01 -2.236158400774002075e-02 -6.409535557031631470e-02 4.372946545481681824e-02 2.666670083999633789e-01 1.372683048248291016e-01 2.678029537200927734e-01 3.055859170854091644e-02 -1.154176965355873108e-01 -5.658578872680664062e-02 -2.188840657472610474e-01 1.757269501686096191e-01 3.129242062568664551e-01 -1.764626801013946533e-01 4.666416440159082413e-03 -1.164550632238388062e-01 4.457347467541694641e-02
-5.579365417361259460e-02 2.537950277328491211e-01 -1.626684069633483887e-01 -1.192215010523796082e-01 5.733380839228630066e-02 -7.924120128154754639e-02 1.570729017257690430e-01 -9.932579845190048218e-02 1.886893063783645630e-01 -4.405339434742927551e-02 -4.462293684482574463e-01 1.266035884618759155e-01 -5.922278761863708496e-02 1.689654216170310974e-02 -1.100555136799812317e-01 7.294242084026336670e-02 -2.240854203701019287e-01 -1.340225040912628174e-01 1.271199882030487061e-01 -9.164011478424072266e-02 5.011093243956565857e-02 1.632244139909744263e-02 -4.075640172231942415e-04 -2.782539427280426025e-01 3.053069710731506348e-01 -1.185364741832017899e-02 -1.184505596756935120e-01 3.762086927890777588e-01 -2.399701476097106934e-01 2.619763612747192383e-01 1.320881694555282593e-01 -9.088385105133056641e-02
-2.296629846096038818e-01 1.321799010038375854e-01 -4.541082680225372314e-02 9.614582359790802002e-02 1.987832635641098022e-01 -1.072719991207122803e-01 -1.180942282080650330e-01 -1.224039271473884583e-01 -1.258769631385803223e-01 -8.739140629768371582e-02 1.582839936017990112e-01 -3.844399452209472656e-01 3.369968831539154053e-01 1.544970124959945679e-01 -4.235764965415000916e-02 2.311656065285205841e-02 -5.526811257004737854e-02 2.589327655732631683e-02 3.686175644397735596e-01 -3.796935454010963440e-02 1.398660242557525635e-01 8.136424422264099121e-02 -6.141585111618041992e-02 -1.482848823070526123e-01 3.006556332111358643e-01 5.875596031546592712e-02 -1.598256826400756836e-01 2.321102321147918701e-01 -3.182669878005981445e-01 2.326046116650104523e-02 -1.738529503345489502e-01 -6.416692584753036499e-02
9.044592827558517456e-02 4.967148229479789734e-02 -1.550817638635635376e-01 2.399086505174636841e-01 -7.053229212760925293e-02 -1.296576112508773804e-01 2.797407805919647217e-01 1.117057949304580688e-01 2.660233080387115479e-01 1.019665747880935669e-01 -7.205057889223098755e-02 2.130742371082305908e-01 4.474023357033729553e-02 9.429604746401309967e-03 -1.889405995607376099e-01 2.342232167720794678e-01 -2.228345572948455811e-01 3.377111628651618958e-02 2.409504652023315430e-01 -8.665180951356887817e-02 -1.362353712320327759e-01 -6.089982017874717712e-02 1.075563877820968628e-01 -3.783898055553436279e-01 5.798921734094619751e-02 2.511018216609954834e-01 -6.445512920618057251e-02 3.992811143398284912e-01 -5.571277067065238953e-02 1.354023665189743042e-01 -5.179964378476142883e-02 -1.527303904294967651e-01
1.756377518177032471e-02 1.448426097631454468e-01 7.168284803628921509e-02 6.418625265359878540e-02 1.655711829662322998e-01 -4.519492015242576599e-02 -8.229396492242813110e-02 -2.020912021398544312e-01 -1.212334036827087402e-01 5.749861896038055420e-02 2.864113748073577881e-01 -2.067851424217224121e-01 1.510418802499771118e-01 1.561564058065414429e-01 -4.759435250889509916e-04 1.339039802551269531e-01 -1.895203837193548679e-03 -1.941105127334594727e-01 5.397095680236816406e-01 -1.038359403610229492e-01 1.767142117023468018e-01 1.394591629505157471e-01 -1.943501643836498260e-02 -1.972034126520156860e-01 1.380460523068904877e-02 2.824828624725341797e-01 -1.070399209856987000e-01 2.010129541158676147e-01 -3.052689433097839355e-01 -2.848701551556587219e-02 -2.047103457152843475e-02 -1.688047796487808228e-01
-1.199691519141197205e-01 1.511681918054819107e-02 -2.407381832599639893e-01 6.475220620632171631e-02 -8.987049758434295654e-02 -2.468957304954528809e-01 1.005781665444374084e-01 -2.968862354755401611e-01 4.253069311380386353e-02 2.748428285121917725e-02 5.944166332483291626e-03 2.019301950931549072e-01 3.006223738193511963e-01 5.025106668472290039e-02 -5.277571827173233032e-02 2.131312526762485504e-02 -1.549804508686065674e-01 2.040291875600814819e-01 1.065640822052955627e-01 -1.131768301129341125e-01 7.452192157506942749e-02 -6.362728774547576904e-02 1.305296272039413452e-01 -7.410324364900588989e-02 -6.512581557035446167e-02 5.944711342453956604e-02 3.151730597019195557e-01 3.571732640266418457e-01 -4.944287985563278198e-02 4.961877465248107910e-01 -4.275377839803695679e-02 -9.657055139541625977e-02
-3.455207645893096924e-01 -1.045972481369972229e-01 -2.682117521762847900e-01 1.506042629480361938e-01 1.064374819397926331e-01 2.246007621288299561e-01 3.222148492932319641e-02 -1.911508738994598389e-01 3.582103177905082703e-02 2.326922025531530380e-03 -1.046040281653404236e-01 3.030438423156738281e-01 1.948242187500000000e-01 2.818120829761028290e-02 -3.217403218150138855e-02 3.799219802021980286e-02 1.243907734751701355e-01 1.673227101564407349e-01 2.800401151180267334e-01 1.141532734036445618e-01 9.463974088430404663e-02 -1.079865023493766785e-01 1.820006370544433594e-01 -4.752891510725021362e-02 4.614112526178359985e-02 -6.717654876410961151e-03 9.950800240039825439e-02 1.614749729633331299e-01 -3.473880589008331299e-01 3.182408511638641357e-01 -6.145491451025009155e-02 -2.749581038951873779e-01
-1.778921335935592651e-01 -5.925505980849266052e-02 -2.003044821321964264e-02 1.433557122945785522e-01 8.178400248289108276e-02 -9.850150905549526215e-03 1.500988565385341644e-02 -9.229604899883270264e-02 -1.589873880147933960e-01 2.693420276045799255e-02 5.499795451760292053e-02 -3.012423403561115265e-04 -1.834736317396163940e-01 -7.876536250114440918e-02 5.395541340112686157e-02 1.455986499786376953e-01 2.036203593015670776e-01 3.376827836036682129e-01 2.159336060285568237e-01 8.265625685453414917e-02 6.098157726228237152e-03 4.197431504726409912e-01 3.580909967422485352e-02 -2.438329160213470459e-01 1.851991866715252399e-03 -1.612689942121505737e-01 -1.670594699680805206e-02 3.154194951057434082e-01 -2.830627858638763428e-01 3.581130504608154297e-01 -2.958811074495315552e-02 -2.332904487848281860e-01
4.710296634584665298e-03 -1.600071191787719727e-01 1.851050853729248047e-01 9.388543665409088135e-02 -2.135070413351058960e-01 2.134152054786682129e-01 2.187995463609695435e-01 -1.403379738330841064e-01 1.366122215986251831e-01 -1.365344524383544922e-01 6.397838145494461060e-02 -4.591123014688491821e-02 -6.539445370435714722e-02 4.714493155479431152e-01 -1.885365992784500122e-01 -3.911126405000686646e-02 -8.100590854883193970e-02 1.543742865324020386e-01 1.362125426530838013e-01 6.650833785533905029e-02 1.161639839410781860e-01 1.244550943374633789e-01 1.049514412879943848e-01 -2.110041826963424683e-01 1.498066335916519165e-01 2.338839322328567505e-01 -1.491389274597167969e-01 2.627051770687103271e-01 -1.949156969785690308e-01 1.200288608670234680e-01 -2.100869417190551758e-01 2.502969205379486084e-01
-1.523435711860656738e-01 6.069157272577285767e-02 -2.135353535413742065e-01 6.161593273282051086e-02 1.667964458465576172e-01 -1.207670867443084717e-01 2.989199459552764893e-01 -9.524270892143249512e-02 3.353771194815635681e-02 -4.253042638301849365e-01 -2.921805083751678467e-01 1.854254603385925293e-01 -1.557586714625358582e-02 2.103869169950485229e-01 -6.571582704782485962e-02 -1.916611194610595703e-02 -2.064691297709941864e-02 1.137902662158012390e-01 2.156340777873992920e-01 -1.927374899387359619e-01 2.281946241855621338e-01 4.246962070465087891e-02 -1.861751973628997803e-01 -2.135452181100845337e-01 -1.683515496551990509e-02 2.535883784294128418e-01 1.358791440725326538e-01 4.967401176691055298e-02 -1.502788960933685303e-01 2.320142835378646851e-01 -1.751801222562789917e-01 -9.027411788702011108e-02
-2.735195159912109375e-01 1.173577606678009033e-01 7.871554046869277954e-02 2.771642208099365234e-01 -1.992847770452499390e-01 -1.958368718624114990e-01 6.305731087923049927e-02 -1.202846542000770569e-01 -2.731420099735260010e-02 1.051726713776588440e-01 -1.731345951557159424e-01 3.792778402566909790e-02 1.472587883472442627e-01 8.035461604595184326e-02 -6.328671425580978394e-02 2.536856830120086670e-01 -2.294204682111740112e-01 -1.928973756730556488e-02 1.954524368047714233e-01 1.315406057983636856e-02 3.633289933204650879e-01 -1.011976376175880432e-01 5.787942185997962952e-02 -1.384184658527374268e-01 7.705122977495193481e-02 2.812617719173431396e-01 -1.741380095481872559e-01 1.072031706571578979e-01 -3.583239614963531494e-01 2.153378576040267944e-01 1.658360660076141357e-01 8.302476257085800171e-02
-2.217652946710586548e-01 -1.153199374675750732e-01 1.903101354837417603e-01 -1.491835117340087891e-01 -3.641151264309883118e-02 3.697382211685180664e-01 3.765988945960998535e-01 -8.656604588031768799e-02 -1.243728026747703552e-01 -1.227531507611274719e-01 4.380850493907928467e-02 2.423820495605468750e-01 -2.004930004477500916e-02 3.751087561249732971e-02 -1.232611611485481262e-01 2.320809960365295410e-01 -3.042475506663322449e-02 -6.379282474517822266e-02 1.065324172377586365e-01 1.203665956854820251e-01 -2.018072269856929779e-02 -1.266665607690811157e-01 8.200737833976745605e-02 -7.166001200675964355e-02 1.360990405082702637e-01 6.500253081321716309e-02 6.056275218725204468e-02 3.091474771499633789e-01 -9.905076026916503906e-02 4.171818494796752930e-01 -1.084886491298675537e-01 2.299384921789169312e-01
4.900849610567092896e-02 1.698397845029830933e-02 2.341967076063156128e-01 -6.015608832240104675e-02 2.484854608774185181e-01 -5.985549837350845337e-02 2.704033255577087402e-01 -2.240861207246780396e-01 2.597460336983203888e-02 -3.021552972495555878e-02 -1.058545112609863281e-01 -5.259887315332889557e-03 7.188625633716583252e-02 4.818212687969207764e-01 -2.542486786842346191e-01 -4.856449738144874573e-02 -4.794382303953170776e-02 6.045465357601642609e-03 3.849495649337768555e-01 -2.827227581292390823e-03 1.341998279094696045e-01 -1.716196238994598389e-01 -1.114042699337005615e-01 -1.302051693201065063e-01 -1.577362865209579468e-01 -1.716766059398651123e-01 -7.900721579790115356e-02 1.115433350205421448e-01 -7.504758983850479126e-02 1.426468789577484131e-01 2.392335608601570129e-02 -3.257228434085845947e-01
-2.492794096469879150e-01 1.194553226232528687e-01 -1.244945079088211060e-01 1.628811936825513840e-03 1.129536852240562439e-01 2.845464460551738739e-02 -6.877923011779785156e-02 -2.705498039722442627e-01 -3.172154426574707031e-01 -1.406344622373580933e-01 -3.663654997944831848e-02 6.860279291868209839e-02 1.201365664601325989e-01 1.995081454515457153e-01 -1.860721856355667114e-01 3.325127065181732178e-02 1.836376488208770752e-01 1.902437955141067505e-01 -2.610417082905769348e-03 1.749523431062698364e-01 -2.038135193288326263e-03 2.532575130462646484e-01 1.062525436282157898e-01 -1.579287946224212646e-01 -3.805776312947273254e-02 1.759346127510070801e-01 5.779620632529258728e-02 1.574366837739944458e-01 -2.685035765171051025e-01 4.115199744701385498e-01 -7.236465066671371460e-02 -3.034185171127319336e-01
-3.522174656391143799e-01 -2.145723700523376465e-01 3.533620759844779968e-02 -1.084998548030853271e-01 6.756448000669479370e-02 7.619825750589370728e-02 1.763989776372909546e-01 -3.889398276805877686e-02 -1.231700628995895386e-01 1.062436476349830627e-01 -1.742571443319320679e-01 -4.862214624881744385e-02 1.793963015079498291e-01 1.070207506418228149e-01 3.619054332375526428e-02 4.149128198623657227e-01 5.125247314572334290e-02 9.703444316983222961e-03 1.929352134466171265e-01 1.254594922065734863e-01 3.576935455203056335e-02 2.539902031421661377e-01 -7.602053880691528320e-02 -4.115495830774307251e-03 1.054372340440750122e-01 -3.578978478908538818e-01 1.900819540023803711e-01 3.347219824790954590e-01 -1.832916289567947388e-01 2.217644602060317993e-01 -1.293959561735391617e-02 1.027057413011789322e-03
-1.795775443315505981e-01 -4.063007980585098267e-02 9.587509930133819580e-02 2.926402091979980469e-01 8.546332269906997681e-02 1.154004558920860291e-01 -1.032698825001716614e-01 -1.085480600595474243e-01 1.240519285202026367e-01 3.990108147263526917e-03 -1.204975247383117676e-01 -1.954773217439651489e-01 2.276792228221893311e-01 3.039034903049468994e-01 2.231939323246479034e-02 -1.382028162479400635e-01 -1.420111805200576782e-01 -6.527465302497148514e-03 2.434369623661041260e-01 -2.829969115555286407e-02 1.668120175600051880e-01 4.644504562020301819e-02 2.499652467668056488e-02 -4.287680685520172119e-01 -2.890504300594329834e-01 8.351723104715347290e-02 3.075089156627655029e-01 2.224979102611541748e-01 -9.618617594242095947e-02 2.020526677370071411e-01 -1.028226241469383240e-01 -7.942691445350646973e-02
1.638712584972381592e-01 -8.027417957782745361e-02 6.208342500030994415e-03 -4.266633465886116028e-02 -1.070013567805290222e-01 -9.128765016794204712e-02 8.759485930204391479e-02 -1.397382318973541260e-01 -4.891482368111610413e-02 -3.904139995574951172e-02 -3.652865439653396606e-02 -1.002883091568946838e-01 -1.005693152546882629e-01 1.268949806690216064e-01 -1.496693938970565796e-01 3.698896467685699463e-01 3.447027504444122314e-02 1.058065146207809448e-02 3.448698818683624268e-01 -1.062242197804152966e-03 -9.846560657024383545e-02 1.670894026756286621e-01 7.951413840055465698e-02 -2.758419215679168701e-01 3.284935057163238525e-01 2.018670439720153809e-01 -1.469426508992910385e-02 4.243218302726745605e-01 -4.656373709440231323e-02 -7.294875383377075195e-02 -3.576982915401458740e-01 -1.117718517780303955e-01
-2.333961874246597290e-01 1.539535820484161377e-01 -8.706444501876831055e-02 5.980861186981201172e-02 -1.210971772670745850e-01 -9.861579537391662598e-02 5.890562385320663452e-02 -1.361841559410095215e-01 1.171739920973777771e-01 -9.629157185554504395e-02 -8.009630441665649414e-02 -1.609642058610916138e-01 1.690642237663269043e-01 7.515049725770950317e-02 -1.210209429264068604e-01 3.296603560447692871e-01 1.855716854333877563e-01 1.015264838933944702e-01 2.834892272949218750e-01 9.715898334980010986e-02 2.530033513903617859e-02 -3.832768201828002930e-01 -1.539831310510635376e-01 -6.243233010172843933e-02 2.549513056874275208e-02 1.122991740703582764e-02 2.152504771947860718e-01 2.661854326725006104e-01 -2.447249135002493858e-03 1.934455782175064087e-01 2.188546359539031982e-01 -3.720136582851409912e-01
-9.323468804359436035e-02 1.200003325939178467e-01 -7.951545529067516327e-03 2.068718224763870239e-01 1.622677966952323914e-02 -1.452674567699432373e-01 9.018469601869583130e-02 -5.898419022560119629e-02 -1.806401014328002930e-01 -2.375514060258865356e-01 -1.542939431965351105e-02 1.111406907439231873e-01 4.144440218806266785e-02 1.450003832578659058e-01 -2.378270626068115234e-01 3.742021918296813965e-01 7.356937229633331299e-02 2.187335789203643799e-01 2.708893418312072754e-01 2.550224959850311279e-01 1.857410371303558350e-01 -2.175926268100738525e-01 -1.454036333598196507e-03 -3.161510080099105835e-02 4.100890457630157471e-01 1.524003744125366211e-01 1.894542574882507324e-01 2.279403805732727051e-01 -1.053470149636268616e-01 6.136591732501983643e-02 4.150328785181045532e-02 -9.863544255495071411e-02
-1.922855228185653687e-01 1.243074387311935425e-01 1.471567600965499878e-01 -3.672349452972412109e-01 -3.623100370168685913e-02 1.098929047584533691e-01 2.970434725284576416e-02 -1.976594924926757812e-01 -2.624606527388095856e-02 2.748851478099822998e-02 -5.752300471067428589e-02 -4.032852128148078918e-02 1.037211716175079346e-01 3.622426986694335938e-01 -1.420224010944366455e-01 -1.354448199272155762e-01 -1.381023526191711426e-01 1.706924289464950562e-01 1.259244382381439209e-01 -7.129235565662384033e-02 3.587603867053985596e-01 5.444624274969100952e-02 -5.090671777725219727e-02 -3.830271661281585693e-01 1.977284997701644897e-01 5.551247671246528625e-02 -7.003361731767654419e-02 3.189725279808044434e-01 -2.034289836883544922e-01 9.178118407726287842e-02 -3.183387219905853271e-02 3.277340158820152283e-02
8.367023617029190063e-02 2.076386287808418274e-02 1.688068658113479614e-01 2.771962285041809082e-01 -9.407126158475875854e-02 1.410577446222305298e-01 1.959362030029296875e-01 -1.401173183694481850e-03 3.298209980130195618e-02 7.996802031993865967e-02 -1.051780357956886292e-01 -4.864675924181938171e-02 -1.511107534170150757e-01 3.912378847599029541e-02 -1.045271828770637512e-01 3.477714061737060547e-01 -1.227705702185630798e-01 -2.165527641773223877e-01 2.311465889215469360e-01 -2.955639176070690155e-02 -1.892115473747253418e-01 -1.119427606463432312e-01 3.477878123521804810e-02 -2.716971039772033691e-01 1.950466483831405640e-01 -2.128546833992004395e-01 -1.602667868137359619e-01 3.860796988010406494e-01 -3.295656144618988037e-01 1.155358999967575073e-01 -1.424537897109985352e-01 5.447874218225479126e-02
-1.428762525320053101e-01 -1.895080059766769409e-01 1.445904076099395752e-01 2.081786245107650757e-01 5.850460752844810486e-02 2.430237643420696259e-02 2.215969935059547424e-02 -1.098104193806648254e-01 -1.060390472412109375e-01 -3.019796013832092285e-01 -2.633543610572814941e-01 -1.530085057020187378e-01 1.090718358755111694e-01 9.504275023937225342e-02 -5.876782909035682678e-02 -1.446736231446266174e-02 -8.160761743783950806e-02 -8.769595623016357422e-02 2.706190943717956543e-01 -1.052878499031066895e-01 3.192440271377563477e-01 1.935730129480361938e-02 -1.094224303960800171e-01 -3.318401277065277100e-01 -1.809287965297698975e-01 3.084614574909210205e-01 6.465196609497070312e-02 4.666826128959655762e-02 -7.459148019552230835e-02 3.030930757522583008e-01 -2.821381986141204834e-01 -9.350840747356414795e-02
-9.274333715438842773e-02 1.885535009205341339e-02 -1.842705607414245605e-01 4.221880063414573669e-02 -2.357586175203323364e-01 6.537473201751708984e-02 1.336771100759506226e-01 -3.824301660060882568e-01 2.122335284948348999e-01 -2.327711284160614014e-01 1.814310997724533081e-01 -9.878039360046386719e-02 1.970568671822547913e-03 1.395883560180664062e-01 -3.068119585514068604e-01 2.119025588035583496e-01 -2.298877388238906860e-01 -3.055758588016033173e-02 1.898393630981445312e-01 2.104911766946315765e-02 6.128417700529098511e-02 -4.018339794129133224e-03 -1.156975775957107544e-01 -1.943089365959167480e-01 -3.674829751253128052e-02 -4.129858911037445068e-01 -3.330292552709579468e-02 1.572867184877395630e-01 -1.633939594030380249e-01 1.882812380790710449e-01 -1.063912138342857361e-01 1.204192861914634705e-01
-2.226692438125610352e-01 2.262251228094100952e-01 1.227184757590293884e-01 1.239350587129592896e-01 3.203408420085906982e-02 -2.792799472808837891e-01 9.709037840366363525e-02 2.922519482672214508e-02 -1.383330971002578735e-01 -2.224722057580947876e-01 1.700465679168701172e-01 -1.925222575664520264e-01 1.469543902203440666e-03 -5.201026052236557007e-02 -9.301722794771194458e-02 2.447355240583419800e-01 4.412952810525894165e-02 -5.227731168270111084e-02 2.878373265266418457e-01 7.706032693386077881e-02 4.298013150691986084e-01 -1.444618552923202515e-01 1.844446733593940735e-02 -7.346590980887413025e-03 1.578771471977233887e-01 4.680738598108291626e-02 2.103221416473388672e-01 3.801652789115905762e-01 -1.464492082595825195e-01 1.356291770935058594e-01 -1.053958833217620850e-01 8.580068498849868774e-02
-3.315621614456176758e-01 2.073939144611358643e-01 4.454324766993522644e-02 2.695766836404800415e-02 -4.437251016497612000e-02 2.976231090724468231e-02 1.878344337455928326e-04 -1.585187464952468872e-01 1.972191333770751953e-01 -3.834204673767089844e-01 -1.398377865552902222e-01 -1.800545752048492432e-01 1.080901175737380981e-01 9.955537319183349609e-02 -5.795391649007797241e-02 1.111311987042427063e-01 -2.554164826869964600e-01 1.367004215717315674e-01 4.566824734210968018e-01 6.466490216553211212e-03 4.163644835352897644e-02 -6.671591103076934814e-02 1.449301540851593018e-01 -1.045085340738296509e-01 2.288387529551982880e-02 1.521553397178649902e-01 5.915655195713043213e-02 3.104553818702697754e-01 -2.356941699981689453e-01 -2.624272555112838745e-02 -4.006338119506835938e-02 -1.706961691379547119e-01
-1.328745950013399124e-02 7.797218859195709229e-02 -6.223630905151367188e-02 7.121479511260986328e-02 -2.294856309890747070e-02 -6.879165768623352051e-02 4.742872342467308044e-02 -3.170813024044036865e-01 -5.499219894409179688e-02 -1.817769557237625122e-01 -3.552314043045043945e-01 -2.754772007465362549e-01 -2.698751538991928101e-02 3.226797878742218018e-01 -5.485412664711475372e-03 -9.827303886413574219e-02 -1.929738074541091919e-01 2.352290600538253784e-01 3.558692336082458496e-01 1.927464604377746582e-01 9.973044693470001221e-02 3.675219044089317322e-02 -1.113896593451499939e-01 -1.483872830867767334e-01 6.540175527334213257e-02 -1.654125005006790161e-01 1.173577904701232910e-01 8.823841065168380737e-02 -3.192552924156188965e-01 1.275913268327713013e-01 2.080254815518856049e-02 2.239299416542053223e-01
-7.235546410083770752e-02 4.380107671022415161e-02 6.189860403537750244e-02 7.925232499837875366e-02 1.211141347885131836e-01 -1.782692372798919678e-01 4.555666074156761169e-02 2.173683978617191315e-02 -4.053459316492080688e-02 -2.167661674320697784e-02 -3.325132429599761963e-01 1.047132685780525208e-01 3.419092297554016113e-01 -1.840680539608001709e-01 1.518651992082595825e-01 1.790619492530822754e-01 2.676098048686981201e-02 -6.484222598373889923e-03 2.890704274177551270e-01 9.171994030475616455e-02 2.906723022460937500e-01 -8.097752928733825684e-02 -1.887589097023010254e-01 -2.963638007640838623e-01 2.050434052944183350e-01 -3.355542896315455437e-03 -2.204864174127578735e-01 1.413241773843765259e-01 -9.822939336299896240e-02 3.617850244045257568e-01 -1.954735517501831055e-01 8.692213147878646851e-02
-1.789630800485610962e-01 -3.146051988005638123e-02 3.217504024505615234e-01 -2.638683915138244629e-01 -4.351187869906425476e-02 6.521565467119216919e-02 3.453200161457061768e-01 -9.246465051546692848e-04 1.506531424820423126e-02 -1.603319942951202393e-01 8.460788056254386902e-03 -1.634734570980072021e-01 -2.655905671417713165e-02 4.673323929309844971e-01 -1.892192512750625610e-01 3.117283284664154053e-01 1.088186055421829224e-01 4.876875877380371094e-02 -4.452000558376312256e-02 -5.011301115155220032e-02 2.395087331533432007e-01 -5.152442306280136108e-02 2.280394285917282104e-01 -1.813484430313110352e-01 -7.146169082261621952e-04 1.094342991709709167e-01 3.710788115859031677e-02 1.864754259586334229e-01 -7.170406728982925415e-02 1.690068691968917847e-01 -1.346128433942794800e-01 -7.348405197262763977e-03
-3.794269263744354248e-01 5.279356241226196289e-02 -1.667610555887222290e-01 2.973253466188907623e-02 -1.117678955197334290e-01 -2.217878848314285278e-01 -1.431596428155899048e-01 -1.739884316921234131e-01 1.170834824442863464e-01 9.284904226660728455e-03 -4.900654032826423645e-02 -1.773442924022674561e-01 1.266775578260421753e-01 2.643835544586181641e-01 -5.536076612770557404e-03 1.196824163198471069e-01 1.660635173320770264e-01 -4.032441228628158569e-02 7.586788269691169262e-04 1.890502274036407471e-01 -1.327627599239349365e-01 -9.864848852157592773e-02 7.165677845478057861e-02 -1.414007395505905151e-01 -1.540088206529617310e-01 1.819085627794265747e-01 4.339770972728729248e-02 2.698433101177215576e-01 -1.579395085573196411e-01 4.619300067424774170e-01 -1.169692724943161011e-01 -2.514241933822631836e-01
-2.513452805578708649e-02 -9.024991095066070557e-02 -9.440901875495910645e-02 2.415138483047485352e-02 4.436005651950836182e-02 -1.443652659654617310e-01 2.735880315303802490e-01 -3.318099975585937500e-01 4.161795228719711304e-02 -3.173698782920837402e-01 -1.201791688799858093e-01 -2.719111740589141846e-01 1.344851255416870117e-01 1.341730952262878418e-01 -2.269702106714248657e-01 5.432549118995666504e-02 -5.132948607206344604e-02 -3.482352942228317261e-02 3.986962437629699707e-01 -1.910178512334823608e-01 1.092565134167671204e-01 6.476398557424545288e-02 -5.820639804005622864e-02 -2.130223661661148071e-01 2.738004736602306366e-02 -3.046476542949676514e-01 -3.108149170875549316e-01 1.876418292522430420e-01 2.385943755507469177e-02 3.651285171508789062e-02 -1.168999355286359787e-02 3.120484389364719391e-02
1.541550969704985619e-03 2.758265659213066101e-02 3.935015574097633362e-02 -6.576525513082742691e-03 -1.150705106556415558e-02 -8.440301567316055298e-02 6.164886429905891418e-02 -3.466757014393806458e-02 -1.474318504333496094e-01 -1.551282107830047607e-01 3.380543366074562073e-02 9.561564773321151733e-02 1.203322634100914001e-01 3.233019709587097168e-01 -2.491481043398380280e-02 2.297873497009277344e-01 -1.130167469382286072e-01 -2.933711111545562744e-01 2.927700281143188477e-01 -1.642333567142486572e-01 -8.367364108562469482e-02 -1.033092439174652100e-01 -2.055607289075851440e-01 -2.648871839046478271e-01 2.860312461853027344e-01 -6.469814479351043701e-02 1.617242395877838135e-01 2.460459023714065552e-01 -4.231908321380615234e-01 2.414376288652420044e-01 -2.179951034486293793e-02 6.856937706470489502e-02
-2.737589180469512939e-01 2.063908427953720093e-01 -3.040502965450286865e-01 -8.414129167795181274e-02 7.626879028975963593e-03 1.153774186968803406e-01 3.019342124462127686e-01 -3.416864573955535889e-01 2.187403738498687744e-01 -1.070890575647354126e-01 -1.545636653900146484e-01 -1.224583014845848083e-01 1.208268105983734131e-01 3.459778428077697754e-02 -5.801919847726821899e-02 -4.255849495530128479e-02 2.077938765287399292e-01 -8.166722953319549561e-02 4.228616654872894287e-01 1.727759540081024170e-01 1.320921033620834351e-01 -1.448401212692260742e-01 6.259336322546005249e-02 -1.000810042023658752e-02 1.526255160570144653e-01 4.349244758486747742e-02 -1.072972565889358521e-01 2.472887188196182251e-01 -6.732957065105438232e-02 1.757249534130096436e-01 -9.002086520195007324e-02 -1.225719414651393890e-02
-8.314689248800277710e-02 2.739413082599639893e-02 3.412287682294845581e-02 2.545724213123321533e-01 -1.206809878349304199e-01 1.297893188893795013e-02 3.793286383152008057e-01 -2.413561642169952393e-01 1.726021915674209595e-01 -6.948669254779815674e-02 2.778504192829132080e-01 -2.521801292896270752e-01 2.449088916182518005e-02 6.463822722434997559e-02 -3.286816179752349854e-01 -3.699783235788345337e-02 5.886906385421752930e-02 -3.970525041222572327e-02 1.744993031024932861e-01 1.887889206409454346e-01 1.482245028018951416e-01 1.824402511119842529e-01 -2.192872017621994019e-01 -2.900058627128601074e-01 2.109807729721069336e-01 -1.151459291577339172e-02 2.595034427940845490e-02 2.205296456813812256e-01 8.293907344341278076e-02 8.796620368957519531e-02 1.348216831684112549e-01 -1.859320551156997681e-01
-1.638506799936294556e-01 1.815888285636901855e-01 9.068163484334945679e-02 -9.095388650894165039e-02 9.026007354259490967e-02 6.638001650571823120e-02 -2.435740455985069275e-02 1.557717658579349518e-02 -3.332455456256866455e-02 -1.997950226068496704e-01 -8.127655833959579468e-02 1.205592378973960876e-01 2.691132128238677979e-01 2.071221470832824707e-01 -1.767752468585968018e-01 -8.074940741062164307e-02 -1.686457097530364990e-01 -1.578001827001571655e-01 4.801075458526611328e-01 1.068454012274742126e-01 -1.997495256364345551e-02 3.102473914623260498e-01 3.461964130401611328e-01 -7.297317683696746826e-02 3.603537753224372864e-02 6.950955092906951904e-02 1.329754292964935303e-01 3.046576678752899170e-01 -2.121343463659286499e-01 1.266790032386779785e-01 7.852413691580295563e-03 1.424860768020153046e-02
-9.545817971229553223e-02 1.031234264373779297e-01 -1.874439716339111328e-01 1.737472563982009888e-01 -1.020250618457794189e-01 2.971037477254867554e-02 -4.679579753428697586e-03 5.537703167647123337e-03 1.835611760616302490e-01 -3.666439950466156006e-01 1.030714884400367737e-01 -9.311925619840621948e-02 7.169821299612522125e-03 8.731523901224136353e-02 -8.681956678628921509e-03 3.683401271700859070e-02 2.239619940519332886e-02 1.480847001075744629e-01 3.692408204078674316e-01 -1.889537721872329712e-01 -1.737604588270187378e-01 9.620327502489089966e-02 1.680417954921722412e-01 -2.318643331527709961e-01 4.420278221368789673e-02 1.265462338924407959e-01 -9.990583360195159912e-02 5.025351643562316895e-01 -4.442402347922325134e-02 3.172513544559478760e-01 -1.564874872565269470e-02 -8.822306245565414429e-02
-1.759226024150848389e-01 3.565913066267967224e-02 1.332755088806152344e-01 1.902782618999481201e-01 -6.561323255300521851e-02 2.315681427717208862e-01 8.378563076257705688e-02 -9.253164380788803101e-02 -3.652359545230865479e-02 1.248314678668975830e-01 9.584268182516098022e-02 -5.123661085963249207e-02 4.625569880008697510e-01 1.942574828863143921e-01 -1.408382654190063477e-01 9.584034979343414307e-02 -3.248212486505508423e-02 -1.305639594793319702e-01 1.184949204325675964e-01 4.453923180699348450e-02 -1.623009331524372101e-02 -1.405667960643768311e-01 -2.979445643723011017e-02 -1.619136631488800049e-01 -2.040100842714309692e-01 1.389390379190444946e-01 5.527335777878761292e-02 3.752920627593994141e-01 -1.146158277988433838e-01 1.921760886907577515e-01 -1.993698924779891968e-01 -3.936541080474853516e-01
-7.250957936048507690e-02 6.774652749300003052e-02 2.314998954534530640e-01 1.334213465452194214e-01 -9.083139151334762573e-02 6.946824956685304642e-03 1.961457543075084686e-02 4.658536240458488464e-02 -2.418045252561569214e-01 4.614611342549324036e-02 -1.105163991451263428e-01 -2.588623575866222382e-02 -1.385158747434616089e-01 2.331679016351699829e-01 -1.936849057674407959e-01 4.410094022750854492e-01 -9.724516421556472778e-02 6.536612659692764282e-02 1.641320437192916870e-01 2.918371744453907013e-02 -1.455488502979278564e-01 -1.282255947589874268e-01 7.559420913457870483e-02 -7.750640809535980225e-02 -1.901922374963760376e-01 6.685569137334823608e-02 1.202672272920608521e-01 3.374096751213073730e-01 -2.365046143531799316e-01 1.455164551734924316e-01 -4.291328191757202148e-01 -8.821003884077072144e-02
-2.529335021972656250e-01 -1.306359916925430298e-01 -1.591399908065795898e-01 -5.354091897606849670e-02 1.192373782396316528e-01 3.411523066461086273e-04 1.745193898677825928e-01 -9.767623245716094971e-02 -7.308792322874069214e-03 -3.805970847606658936e-01 -2.692365050315856934e-01 -6.319806724786758423e-02 8.231808245182037354e-02 9.652116894721984863e-02 -2.390999794006347656e-01 -1.193517670035362244e-01 -2.406842410564422607e-01 2.420849800109863281e-01 1.779913604259490967e-01 -8.575852960348129272e-02 3.245787024497985840e-01 1.716519147157669067e-01 -1.585111618041992188e-01 -7.106304913759231567e-02 1.285851299762725830e-01 1.735792905092239380e-01 1.866524517536163330e-01 2.292003184556961060e-01 -1.673013120889663696e-01 1.285276710987091064e-01 -1.689579635858535767e-01 1.660706242546439171e-03
-7.243614643812179565e-03 1.175424009561538696e-01 -4.568801075220108032e-02 2.745051681995391846e-02 1.756365448236465454e-01 1.422775834798812866e-01 2.086266726255416870e-01 -9.517080336809158325e-02 9.302586317062377930e-02 -1.912221126258373260e-02 -2.920941710472106934e-01 -6.769304722547531128e-02 9.539268165826797485e-02 8.498412370681762695e-02 1.524081081151962280e-01 -2.331104502081871033e-02 1.946214735507965088e-01 -3.829381614923477173e-02 8.263816684484481812e-02 2.649212777614593506e-01 -2.306265980005264282e-01 -8.629611134529113770e-02 -4.209271166473627090e-03 -3.040722608566284180e-01 1.378372311592102051e-01 4.893479496240615845e-02 3.550488650798797607e-01 3.221394121646881104e-01 -1.022459641098976135e-01 3.866973221302032471e-01 -2.265337258577346802e-01 -9.272949397563934326e-02
-2.375224977731704712e-01 8.663164824247360229e-02 -1.034071296453475952e-01 1.346951425075531006e-01 6.976946443319320679e-02 1.240541413426399231e-01 1.567780822515487671e-01 2.985581196844577789e-02 3.574452828615903854e-03 -1.242754608392715454e-01 -1.571849435567855835e-01 8.294925838708877563e-02 5.401179194450378418e-02 1.670572757720947266e-01 -1.141906380653381348e-01 -3.400427848100662231e-02 2.366179227828979492e-01 7.840755581855773926e-02 4.668785631656646729e-02 -9.532571583986282349e-02 -1.351165920495986938e-01 -3.458453714847564697e-01 -1.644359081983566284e-01 -1.549156904220581055e-01 1.587926596403121948e-01 -2.706988751888275146e-01 2.356579452753067017e-01 2.643705308437347412e-01 -2.194993495941162109e-01 3.377443253993988037e-01 -2.492530196905136108e-01 -2.425790280103683472e-01
-7.442046701908111572e-02 3.386406600475311279e-02 -1.756404154002666473e-02 -7.701081782579421997e-02 2.746889293193817139e-01 -9.272629395127296448e-03 -8.272929489612579346e-02 -4.131803512573242188e-01 -5.021125823259353638e-02 -1.946040987968444824e-02 -6.451031565666198730e-02 -4.314633831381797791e-02 -6.895943731069564819e-02 1.557662338018417358e-01 5.438809283077716827e-03 9.314109385013580322e-02 -6.855403631925582886e-02 2.336710244417190552e-01 2.916622459888458252e-01 5.455708131194114685e-03 -1.355875581502914429e-01 6.718949228525161743e-02 -9.358223527669906616e-02 -1.508492827415466309e-01 3.621238172054290771e-01 2.228967100381851196e-01 -2.501575052738189697e-01 3.685472607612609863e-01 -1.980247497558593750e-01 1.968788504600524902e-01 1.691842824220657349e-01 -5.192685872316360474e-02
-1.086725816130638123e-01 5.682177469134330750e-02 3.638823702931404114e-02 5.832892656326293945e-02 7.940582931041717529e-02 -2.581903040409088135e-01 2.839564383029937744e-01 1.078042481094598770e-02 8.877518773078918457e-02 -1.660505980253219604e-01 -2.396039962768554688e-01 7.131659984588623047e-02 -4.744090512394905090e-02 1.913120150566101074e-01 -3.444387018680572510e-02 -9.393056482076644897e-02 -3.224672079086303711e-01 -4.766549915075302124e-02 2.695645391941070557e-01 -5.426807329058647156e-02 5.878891423344612122e-02 -1.130065917968750000e-01 -1.054271981120109558e-01 -2.415295392274856567e-01 3.074383735656738281e-01 -1.313820183277130127e-01 -4.988300055265426636e-02 3.985791504383087158e-01 -1.018178537487983704e-01 3.548301458358764648e-01 5.215402692556381226e-02 -6.336870137602090836e-03
1.530290246009826660e-01 -9.719435870647430420e-02 -2.497374080121517181e-03 2.450100630521774292e-01 4.927364364266395569e-02 -1.262794286012649536e-01 5.979389324784278870e-02 4.242154583334922791e-02 -2.318022772669792175e-02 4.068215843290090561e-03 4.905485734343528748e-02 1.046065017580986023e-01 5.125972256064414978e-02 3.442275524139404297e-01 -7.360433042049407959e-02 5.327925458550453186e-02 -1.399307698011398315e-01 -1.469972282648086548e-01 2.911754250526428223e-01 1.609006524085998535e-02 -1.682112514972686768e-01 1.990384235978126526e-02 -2.433742135763168335e-01 -2.638389170169830322e-01 2.900618016719818115e-01 2.702256105840206146e-02 2.044091671705245972e-01 3.588856458663940430e-01 -3.442946076393127441e-01 2.601417303085327148e-01 -9.597272612154483795e-03 1.206397116184234619e-01
-3.999153524637222290e-02 -1.743138208985328674e-02 3.411184251308441162e-02 1.646422296762466431e-01 3.039799630641937256e-01 -1.006573662161827087e-01 5.827426537871360779e-02 -1.134546995162963867e-01 1.157931387424468994e-01 -1.777509152889251709e-01 -2.560151517391204834e-01 -2.097833603620529175e-01 1.293210536241531372e-01 -8.381505310535430908e-02 -5.222751498222351074e-01 5.395201221108436584e-02 5.337654426693916321e-02 2.174665927886962891e-01 -6.397987902164459229e-02 1.057958677411079407e-01 -3.675321117043495178e-02 -1.409374922513961792e-01 5.613858252763748169e-02 -1.892262995243072510e-01 4.315070062875747681e-02 1.235277280211448669e-01 1.664857263676822186e-03 1.679177880287170410e-01 -4.126403927803039551e-01 2.021872550249099731e-01 1.172537803649902344e-01 3.486182913184165955e-02
-1.169117689132690430e-01 4.455342143774032593e-02 1.093011423945426941e-01 1.935176849365234375e-01 -1.263065934181213379e-01 -1.283459067344665527e-01 2.402656227350234985e-01 -3.001089394092559814e-01 1.042680442333221436e-01 -2.066572159528732300e-01 1.111839339137077332e-01 5.745011195540428162e-02 1.385570503771305084e-02 1.153168752789497375e-01 -2.971559166908264160e-01 8.837515860795974731e-02 5.960244685411453247e-02 -2.301344871520996094e-01 1.947303116321563721e-02 2.574326843023300171e-02 1.874517947435379028e-01 3.991265594959259033e-01 -4.172320067882537842e-01 -2.170278728008270264e-01 1.002015471458435059e-01 -4.467751085758209229e-02 1.578156091272830963e-02 2.219518721103668213e-01 -1.625518798828125000e-01 8.301487565040588379e-02 2.463929168879985809e-02 -8.508164435625076294e-02
5.518000945448875427e-02 -2.559064701199531555e-02 -4.805356636643409729e-02 1.426479816436767578e-01 1.556632667779922485e-01 3.345616534352302551e-02 2.483132928609848022e-01 -3.039713203907012939e-02 1.414055824279785156e-01 -3.685801476240158081e-02 -2.762175500392913818e-01 -1.424900740385055542e-01 1.657459884881973267e-01 -6.391116976737976074e-02 -1.665219664573669434e-01 6.290768086910247803e-02 -3.668388351798057556e-02 8.626585453748703003e-02 -1.488528400659561157e-01 5.552276968955993652e-02 -3.896119818091392517e-02 -1.885786503553390503e-01 -9.703498333692550659e-02 -4.852147996425628662e-01 5.612551420927047729e-02 1.012166738510131836e-01 -1.402555108070373535e-01 4.567718803882598877e-01 -3.630065023899078369e-01 9.148578345775604248e-02 8.187127113342285156e-02 -1.441808417439460754e-03
-6.433818489313125610e-02 -2.108455002307891846e-01 -6.557973101735115051e-03 1.603707969188690186e-01 9.884863346815109253e-02 1.748198270797729492e-01 1.147241964936256409e-01 1.923514902591705322e-01 2.191621214151382446e-01 1.231651194393634796e-02 -1.003739982843399048e-01 -1.930288970470428467e-01 2.597912028431892395e-02 2.740267431363463402e-03 -2.052026689052581787e-01 2.066470831632614136e-01 -1.785338968038558960e-01 -1.089976076036691666e-02 4.136418700218200684e-01 -1.168708577752113342e-01 8.083768188953399658e-02 -2.307114899158477783e-01 3.065505027770996094e-01 1.037449836730957031e-01 1.068689953535795212e-02 1.542229354381561279e-01 1.146907284855842590e-01 1.796614974737167358e-01 -3.586020469665527344e-01 2.697870433330535889e-01 2.521890960633754730e-02 3.922989964485168457e-02
-1.722823381423950195e-01 2.447127252817153931e-01 1.841481029987335205e-01 1.179859861731529236e-01 2.252248674631118774e-01 2.152176108211278915e-03 1.027481332421302795e-01 -3.486784100532531738e-01 9.980648756027221680e-02 -6.902292370796203613e-02 1.045690625905990601e-01 -9.762527793645858765e-02 2.548788487911224365e-01 2.493015080690383911e-01 1.079799905419349670e-01 1.176780685782432556e-01 2.053743749856948853e-01 1.060208901762962341e-01 2.735478878021240234e-01 -1.124845817685127258e-01 1.484831720590591431e-01 5.387278273701667786e-02 -1.000758260488510132e-01 -2.893317043781280518e-01 2.207901924848556519e-01 -4.311775788664817810e-02 -9.378977119922637939e-02 -3.062333166599273682e-02 -1.530621200799942017e-01 2.222238034009933472e-01 -2.456648200750350952e-01 1.970865726470947266e-01
-1.739635914564132690e-01 8.402018249034881592e-02 -8.530298620462417603e-02 1.228842213749885559e-01 -6.492145359516143799e-02 -1.874650865793228149e-01 1.326556503772735596e-01 -3.150164484977722168e-01 4.851431772112846375e-02 -3.593292320147156715e-03 -1.810629963874816895e-01 5.607303231954574585e-03 2.113419473171234131e-01 1.780986487865447998e-01 -3.055508136749267578e-01 -8.223983645439147949e-02 -1.482052206993103027e-01 3.132624924182891846e-01 2.292686700820922852e-01 1.331102848052978516e-02 1.190461441874504089e-01 7.368908822536468506e-02 1.044087186455726624e-01 -1.578252017498016357e-01 8.798287063837051392e-02 1.179533004760742188e-01 2.884713113307952881e-01 6.415289640426635742e-02 2.530200639739632607e-03 3.860929608345031738e-01 -8.087672293186187744e-02 -2.820750772953033447e-01
-1.502401381731033325e-01 1.402834504842758179e-01 1.529817841947078705e-02 2.547523379325866699e-01 -8.714137226343154907e-02 9.489493817090988159e-02 2.192753106355667114e-01 7.428596913814544678e-02 -4.842356219887733459e-02 2.163983732461929321e-01 -4.727348685264587402e-02 -1.252061724662780762e-01 1.510498672723770142e-01 2.704816162586212158e-01 -3.089912533760070801e-01 2.478742450475692749e-01 -3.293912112712860107e-01 2.506356313824653625e-02 9.753888100385665894e-02 1.403535455465316772e-01 -8.570799231529235840e-02 -2.464255839586257935e-01 -4.107201099395751953e-02 -1.153731793165206909e-01 -8.957842737436294556e-02 -1.403389424085617065e-01 8.453863672912120819e-03 2.935822010040283203e-01 9.738129377365112305e-02 3.089250922203063965e-01 -2.097702920436859131e-01 -1.346372812986373901e-01
-1.037099063396453857e-01 -9.527483582496643066e-02 2.093025743961334229e-01 3.067867457866668701e-01 8.481597155332565308e-02 -2.194606363773345947e-01 1.259140297770500183e-02 -1.654053181409835815e-01 -4.161722213029861450e-02 4.130570963025093079e-02 -3.814897835254669189e-01 1.635580807924270630e-01 2.066053897142410278e-01 1.194346249103546143e-01 1.329472959041595459e-01 1.765554845333099365e-01 -1.899808831512928009e-02 -1.064537838101387024e-02 2.403088659048080444e-01 7.531753927469253540e-02 2.254686504602432251e-01 -3.577353432774543762e-02 -1.812966763973236084e-01 -3.175171017646789551e-01 8.726670593023300171e-02 -1.651911288499832153e-01 -2.131394743919372559e-01 -3.202962502837181091e-02 -1.539769023656845093e-01 3.366882205009460449e-01 -2.985336259007453918e-02 9.397972375154495239e-02
2.704767882823944092e-02 1.639007329940795898e-01 -1.340274959802627563e-01 7.091098278760910034e-02 -6.616838276386260986e-02 -1.443828493356704712e-01 4.917645081877708435e-02 -4.247640371322631836e-01 5.904179066419601440e-02 -8.404362201690673828e-02 -1.800647377967834473e-01 4.664398729801177979e-02 -9.466197341680526733e-02 1.402580887079238892e-01 7.232049945741891861e-03 6.028089299798011780e-02 -2.385769933462142944e-01 7.659044861793518066e-02 7.337005436420440674e-02 -2.557620592415332794e-02 2.339235097169876099e-01 8.712717890739440918e-02 -1.363255381584167480e-01 -1.296575963497161865e-01 -9.876988828182220459e-02 2.078476995229721069e-01 3.798363506793975830e-01 2.474071234464645386e-01 -1.503252089023590088e-01 4.066880345344543457e-01 3.168514743447303772e-02 -2.234051674604415894e-01
-2.240064293146133423e-01 -1.440087407827377319e-01 -2.984237372875213623e-01 2.778807878494262695e-01 9.368795156478881836e-02 6.362124695442616940e-04 1.878480315208435059e-01 -2.445478290319442749e-01 -1.766359433531761169e-02 -1.499008685350418091e-01 -4.435506463050842285e-02 1.225846558809280396e-01 1.672822833061218262e-01 -2.192847989499568939e-02 -1.742337346076965332e-01 2.826764993369579315e-02 7.694821059703826904e-02 -1.264131665229797363e-01 2.758921496570110321e-02 1.136157512664794922e-01 9.585842490196228027e-02 1.467286050319671631e-01 2.258109748363494873e-01 -3.510476350784301758e-01 5.994458869099617004e-02 -1.113137230277061462e-01 7.763940095901489258e-02 1.996650826185941696e-03 -1.977030783891677856e-01 3.300468623638153076e-01 -1.583444178104400635e-01 -3.520257472991943359e-01
-1.464515775442123413e-01 4.897582158446311951e-02 2.760152146220207214e-02 1.276445239782333374e-01 -1.627552211284637451e-01 4.328930377960205078e-02 1.606182605028152466e-01 -4.427585005760192871e-02 -1.449147313833236694e-01 -2.007243633270263672e-01 -1.319954097270965576e-01 3.146031796932220459e-01 4.019077122211456299e-01 2.643353343009948730e-01 4.512413218617439270e-02 6.306955963373184204e-02 3.164151683449745178e-02 -1.638393402099609375e-01 2.133628875017166138e-01 -1.127956211566925049e-01 4.165123403072357178e-02 -1.425879150629043579e-01 5.023839324712753296e-02 -1.893280297517776489e-01 2.470479309558868408e-01 -1.450514197349548340e-01 -4.151554033160209656e-02 2.271736711263656616e-01 -3.705260455608367920e-01 1.698464900255203247e-01 -1.951137036085128784e-01 4.164395481348037720e-02
-1.677071601152420044e-01 8.617064356803894043e-02 1.204471141099929810e-01 3.004535846412181854e-02 -1.807864755392074585e-02 3.841800242662429810e-02 5.710927769541740417e-02 -5.440743267536163330e-02 -6.124697253108024597e-02 2.435678094625473022e-01 -1.384802609682083130e-01 2.193051576614379883e-01 3.363913595676422119e-01 2.218925803899765015e-01 -5.262097716331481934e-02 2.094007097184658051e-02 -1.886769314296543598e-03 -9.515351057052612305e-02 2.335665971040725708e-01 -1.027888953685760498e-01 -2.002649605274200439e-01 -2.772044204175472260e-02 1.094489097595214844e-01 -2.932012677192687988e-01 2.388337254524230957e-01 -8.150925487279891968e-02 -8.370474725961685181e-02 1.394651532173156738e-01 -1.775022000074386597e-01 4.511004686355590820e-01 -2.591150440275669098e-02 -3.259660005569458008e-01
-3.620379567146301270e-01 -2.384055852890014648e-01 -5.576507188379764557e-03 -4.060262581333518028e-04 -5.038063600659370422e-02 -3.325884938240051270e-01 -5.122426524758338928e-02 1.450808346271514893e-01 -1.676364690065383911e-01 -8.719636499881744385e-02 1.085996553301811218e-01 1.074023023247718811e-01 -3.214808925986289978e-02 3.907065093517303467e-02 -3.867165744304656982e-01 2.792049348354339600e-01 -1.397705525159835815e-01 -1.780518442392349243e-01 1.026628017425537109e-01 8.168177306652069092e-02 -4.382162541151046753e-02 2.242719568312168121e-02 -4.095830395817756653e-02 -2.595703303813934326e-01 -1.231864690780639648e-01 9.016721509397029877e-03 4.111227020621299744e-02 2.774687111377716064e-01 -1.617456972599029541e-01 2.644458115100860596e-01 -6.042604334652423859e-03 -2.369436621665954590e-01
-1.334733217954635620e-01 1.904702186584472656e-01 -2.481122314929962158e-01 2.883354127407073975e-01 -1.261351816356182098e-02 1.660063266754150391e-01 1.189154163002967834e-01 -1.300810277462005615e-01 -6.444521248340606689e-02 -6.994606554508209229e-02 -1.821347326040267944e-01 1.371742486953735352e-01 3.266227841377258301e-01 3.427195549011230469e-01 -7.279736548662185669e-02 1.203102320432662964e-01 -7.058981060981750488e-02 -2.551786229014396667e-02 -4.948350600898265839e-03 -1.341974139213562012e-01 -1.336686015129089355e-01 9.735538065433502197e-02 4.367624595761299133e-02 -4.974427074193954468e-02 1.862247586250305176e-01 -6.271444261074066162e-02 8.127233386039733887e-02 2.058907970786094666e-02 -1.555345058441162109e-01 3.778447210788726807e-01 -2.527239024639129639e-01 -3.249884247779846191e-01
-1.164662837982177734e-01 1.410540286451578140e-02 -1.091784611344337463e-01 -6.342050433158874512e-02 1.734700053930282593e-01 1.107985377311706543e-01 9.340611100196838379e-02 6.897017359733581543e-02 4.856524989008903503e-02 -4.995093867182731628e-02 -2.115876674652099609e-01 -2.119827419519424438e-01 6.781157851219177246e-02 -2.544052898883819580e-01 -4.938762784004211426e-01 2.037404328584671021e-01 -1.342559456825256348e-01 -4.060369357466697693e-02 9.983008354902267456e-02 -9.321612119674682617e-02 -1.463141888380050659e-01 2.332556806504726410e-02 9.196776896715164185e-02 -8.966939896345138550e-02 -6.967114657163619995e-02 1.330431401729583740e-01 -2.919786842539906502e-03 2.789373099803924561e-01 -3.762938678264617920e-01 3.203331530094146729e-01 -2.444984205067157745e-02 2.078080624341964722e-01
1.161211058497428894e-01 -1.051236838102340698e-01 1.983256936073303223e-01 -1.827511638402938843e-01 3.164055049419403076e-01 1.364368200302124023e-01 4.884893447160720825e-02 -1.954526752233505249e-01 7.262394577264785767e-02 1.372485458850860596e-01 -4.833893850445747375e-02 7.277712970972061157e-02 -5.032280460000038147e-02 2.364611178636550903e-01 -4.179385676980018616e-02 3.726707398891448975e-01 2.735142968595027924e-02 -6.235352903604507446e-02 4.647352173924446106e-02 1.553179174661636353e-01 1.407514214515686035e-01 -2.408183664083480835e-01 4.800551757216453552e-02 -3.475013971328735352e-01 -1.756884008646011353e-01 -2.253049984574317932e-02 -1.383021920919418335e-01 2.718484699726104736e-01 -9.532803297042846680e-02 3.807349801063537598e-01 -9.125021286308765411e-03 -4.773646593093872070e-02
-9.114972501993179321e-02 2.207320481538772583e-01 3.680129647254943848e-01 2.583535388112068176e-03 4.930967837572097778e-02 -2.281332612037658691e-01 1.560331732034683228e-01 -2.098421752452850342e-01 6.457411497831344604e-02 -3.114478290081024170e-02 -5.863127857446670532e-02 9.096779674291610718e-02 2.738373577594757080e-01 1.976941078901290894e-01 -1.833388507366180420e-01 1.861654222011566162e-02 -3.566657379269599915e-02 -3.027630969882011414e-02 4.655252769589424133e-02 -3.749063611030578613e-02 2.111593931913375854e-01 -1.663820147514343262e-01 -9.786915034055709839e-04 -2.106515914201736450e-01 -8.636323362588882446e-02 8.275479823350906372e-02 -2.222344726324081421e-01 2.096491754055023193e-01 -3.165704309940338135e-01 2.099931985139846802e-01 -1.627668738365173340e-01 -3.448591530323028564e-01
-1.261729300022125244e-01 -4.951052833348512650e-03 7.142284512519836426e-02 1.586970835924148560e-01 6.103785708546638489e-02 5.066974833607673645e-02 -3.760947287082672119e-02 -6.485057622194290161e-02 -1.622166186571121216e-01 7.936533540487289429e-03 -2.382318861782550812e-02 -1.025592386722564697e-01 1.749164164066314697e-01 4.028644263744354248e-01 -3.046841546893119812e-02 -1.452153325080871582e-01 -1.925026625394821167e-02 3.670304268598556519e-02 3.039639592170715332e-01 6.876256316900253296e-02 1.407079249620437622e-01 6.919119507074356079e-02 1.017196327447891235e-01 -3.846868276596069336e-01 -4.494616687297821045e-01 1.816768646240234375e-01 1.877530962228775024e-01 1.702391505241394043e-01 -2.006123214960098267e-01 2.479152083396911621e-01 6.189392879605293274e-03 -8.200484514236450195e-02
-1.787282675504684448e-01 -4.035799950361251831e-02 1.387296169996261597e-01 -2.046045660972595215e-01 1.014406681060791016e-01 9.002873301506042480e-02 8.180203847587108612e-03 -1.843120157718658447e-01 3.027524612843990326e-02 7.276729494333267212e-02 -2.476154118776321411e-01 -7.449369132518768311e-02 2.995069324970245361e-01 1.775757372379302979e-01 -1.872019022703170776e-01 7.650290429592132568e-02 5.767905339598655701e-02 -4.583311080932617188e-02 3.768336176872253418e-01 -2.834704518318176270e-02 1.940541714429855347e-01 8.492546156048774719e-03 1.399624794721603394e-01 -2.931343615055084229e-01 -4.971488416194915771e-01 -2.386381849646568298e-02 1.613982766866683960e-02 2.096517980098724365e-01 -1.321199983358383179e-01 6.591398268938064575e-02 -9.296666830778121948e-02 6.173441559076309204e-02
-4.044405519962310791e-01 -4.043020308017730713e-01 5.458271130919456482e-02 7.418534159660339355e-02 1.165930107235908508e-01 9.594868868589401245e-02 2.437481284141540527e-01 -3.632669895887374878e-02 -1.160881511168554425e-04 1.375373154878616333e-01 9.357920289039611816e-02 -1.972033083438873291e-01 6.240376085042953491e-02 -1.212090924382209778e-01 2.301633916795253754e-02 4.111680388450622559e-01 6.025988142937421799e-03 1.710530929267406464e-02 1.048867329955101013e-01 2.401485443115234375e-01 2.948785573244094849e-02 2.197130620479583740e-01 -1.194916367530822754e-01 -1.359506547451019287e-01 1.499185524880886078e-02 -1.092655658721923828e-01 7.301218062639236450e-02 2.351778298616409302e-01 -1.253411322832107544e-01 2.860974669456481934e-01 -6.691576540470123291e-02 2.158060297369956970e-02
8.135960996150970459e-02 -9.719441086053848267e-02 1.772946119308471680e-01 -4.149033874273300171e-02 1.572261899709701538e-01 1.330872327089309692e-01 8.264441043138504028e-02 -5.516748130321502686e-02 4.273693636059761047e-02 -9.027175605297088623e-02 7.132528722286224365e-02 8.766668289899826050e-02 7.496616244316101074e-02 2.901421189308166504e-01 4.689070396125316620e-03 4.094680249691009521e-01 -7.633306831121444702e-02 1.292677372694015503e-01 2.965972423553466797e-01 1.271587610244750977e-01 -8.116796612739562988e-02 8.911404013633728027e-02 -2.230747789144515991e-01 -2.738992273807525635e-01 7.472863420844078064e-03 3.182980120182037354e-01 4.945619031786918640e-02 2.492481768131256104e-01 -3.067802786827087402e-01 2.671267278492450714e-02 -2.818511128425598145e-01 1.097258776426315308e-01
-2.396284490823745728e-01 -8.969881385564804077e-02 -3.608393967151641846e-01 1.382386982440948486e-01 7.348609715700149536e-02 1.141170188784599304e-01 9.624170511960983276e-02 -1.628129333257675171e-01 5.708244442939758301e-02 -4.225398879498243332e-03 -1.531791687011718750e-02 -7.527843117713928223e-02 1.659884452819824219e-01 -5.829078331589698792e-02 -9.100805968046188354e-02 3.900344297289848328e-02 6.901884078979492188e-02 -1.466557085514068604e-01 2.204544693231582642e-01 2.334362417459487915e-01 5.231384560465812683e-02 8.580946922302246094e-02 8.734683692455291748e-02 -1.653902083635330200e-01 -1.236751750111579895e-01 3.571312874555587769e-02 1.173171028494834900e-01 4.546545818448066711e-02 -2.002444118261337280e-01 4.839735031127929688e-01 1.452261954545974731e-02 -4.468830823898315430e-01
-2.858809530735015869e-01 -2.243912965059280396e-01 7.300293445587158203e-02 2.511613368988037109e-01 6.754672527313232422e-02 3.070794045925140381e-01 4.632843732833862305e-01 -1.980167180299758911e-01 -2.025213986635208130e-01 8.960885554552078247e-02 -9.111316502094268799e-02 -1.426792740821838379e-01 -4.108960181474685669e-02 2.110490575432777405e-02 1.328817848116159439e-02 2.808761596679687500e-01 1.970288157463073730e-01 -3.088398370891809464e-03 1.088321879506111145e-01 5.166533216834068298e-02 7.742410898208618164e-02 2.249272316694259644e-01 3.963935002684593201e-02 -1.801769286394119263e-01 2.127404808998107910e-01 -1.689068973064422607e-01 -4.488748684525489807e-02 2.616363950073719025e-02 -8.076372742652893066e-02 2.111427932977676392e-01 -1.213868036866188049e-01 4.011000692844390869e-02
-1.090838834643363953e-01 -6.123841553926467896e-02 8.292984962463378906e-02 -1.128378510475158691e-01 9.438429027795791626e-02 4.120374917984008789e-01 2.269036769866943359e-01 -1.964212208986282349e-01 1.012902241200208664e-02 4.743484407663345337e-02 4.717481881380081177e-02 -3.658916056156158447e-02 2.124575525522232056e-01 2.330541610717773438e-01 -6.057152058929204941e-04 3.842739462852478027e-01 -1.318876743316650391e-01 6.595793366432189941e-02 -5.291597917675971985e-02 -4.007240757346153259e-02 1.264045536518096924e-01 -7.605621963739395142e-02 -1.370576769113540649e-01 -2.072324603796005249e-01 1.747199892997741699e-01 -1.299228668212890625e-01 -2.923444146290421486e-03 1.342225670814514160e-01 8.986536413431167603e-02 4.951188564300537109e-01 8.745200932025909424e-02 8.374764025211334229e-02
-6.024678051471710205e-02 -1.005105823278427124e-01 9.742193669080734253e-02 9.235571324825286865e-02 -3.320631012320518494e-02 -2.063885927200317383e-01 -5.688577517867088318e-02 1.715955585241317749e-01 8.126723766326904297e-02 5.448381230235099792e-02 1.545085608959197998e-01 1.887411065399646759e-02 -1.306165903806686401e-01 1.683771610260009766e-01 -2.015577256679534912e-01 3.487857878208160400e-01 -3.970598280429840088e-01 -3.493111347779631615e-03 1.950569450855255127e-01 9.904634207487106323e-02 -1.393652111291885376e-01 1.525122523307800293e-01 -9.432028979063034058e-02 -2.569223642349243164e-01 1.134090870618820190e-01 -8.163928240537643433e-02 1.428538858890533447e-01 1.836520284414291382e-01 -1.448058634996414185e-01 3.141462206840515137e-01 1.479606777429580688e-01 -3.347412049770355225e-01
-9.245518594980239868e-02 3.240826725959777832e-01 2.138993144035339355e-02 1.076629459857940674e-01 2.548032701015472412e-01 -2.134998589754104614e-01 9.131971746683120728e-02 1.135864481329917908e-01 2.443128675222396851e-01 7.722625136375427246e-02 2.877358794212341309e-01 -3.227346539497375488e-01 9.866431355476379395e-02 2.125384658575057983e-01 -2.972658537328243256e-02 1.884714961051940918e-01 -1.503957957029342651e-01 9.670162200927734375e-02 2.412657886743545532e-01 -1.222569569945335388e-01 1.114680171012878418e-01 9.186873584985733032e-02 -1.573520153760910034e-01 -1.458102278411388397e-02 -5.062334984540939331e-02 2.511271834373474121e-01 1.019083987921476364e-02 3.049146831035614014e-01 -2.030820697546005249e-01 2.032336890697479248e-01 5.769975855946540833e-02 -5.628140270709991455e-02
2.970870956778526306e-02 6.431627087295055389e-03 1.563507169485092163e-01 -1.084280386567115784e-01 9.691040217876434326e-02 2.884595692157745361e-01 4.334554448723793030e-02 -7.583048939704895020e-02 1.045326665043830872e-01 -3.104849755764007568e-01 -1.158385127782821655e-01 3.998622670769691467e-02 1.571942865848541260e-01 2.615965902805328369e-01 5.886967480182647705e-02 2.061802446842193604e-01 6.413110345602035522e-02 3.475204110145568848e-01 1.390824764966964722e-01 9.507000446319580078e-02 2.031296789646148682e-01 1.147626414895057678e-01 4.724483937025070190e-02 -3.580947518348693848e-01 1.773259788751602173e-01 1.952903270721435547e-01 -1.679954119026660919e-02 2.432292550802230835e-01 -5.819364637136459351e-02 3.207721710205078125e-01 1.619284600019454956e-02 -1.656787395477294922e-01
3.021616488695144653e-02 1.672173291444778442e-01 1.274804919958114624e-01 2.703440487384796143e-01 1.542915850877761841e-01 -1.702765077352523804e-01 2.971701510250568390e-02 3.868525847792625427e-02 1.687501221895217896e-01 1.964510828256607056e-01 -2.195065170526504517e-01 3.342558741569519043e-01 1.034389063715934753e-01 7.892207801342010498e-02 1.105057373642921448e-01 1.078495532274246216e-01 1.630291491746902466e-01 1.266127228736877441e-01 4.417303800582885742e-01 2.466476056724786758e-03 1.512431055307388306e-01 -9.959994256496429443e-02 3.722675144672393799e-02 -2.274086028337478638e-01 1.982219368219375610e-01 -6.080267950892448425e-02 -4.587740823626518250e-02 1.280771046876907349e-01 -1.433538645505905151e-01 3.381066918373107910e-01 -1.502144187688827515e-01 -1.276449710130691528e-01
-9.505805373191833496e-02 -8.106897026300430298e-02 9.241162985563278198e-02 3.334074318408966064e-01 1.370997875928878784e-01 -2.311738580465316772e-02 1.583593338727951050e-01 3.848253563046455383e-02 -2.812421023845672607e-01 -1.118920296430587769e-01 1.687815487384796143e-01 6.509710848331451416e-02 -1.141108945012092590e-01 1.008042991161346436e-01 -1.541405320167541504e-01 8.889790624380111694e-02 1.917025148868560791e-01 6.935506314039230347e-02 2.029589265584945679e-01 2.291970849037170410e-01 2.101312875747680664e-01 2.151277661323547363e-01 -7.301537692546844482e-02 -6.792774051427841187e-02 -9.777757525444030762e-02 -1.389176249504089355e-01 -6.893114000558853149e-02 2.481060028076171875e-01 -3.929425179958343506e-01 2.874485850334167480e-01 -3.531055152416229248e-02 -2.655319869518280029e-01
-2.098129242658615112e-01 1.494410336017608643e-01 -7.017246633768081665e-02 1.492567360401153564e-01 1.036438569426536560e-01 1.650414057075977325e-02 1.467040032148361206e-01 1.416622251272201538e-01 1.684435904026031494e-01 -1.084281131625175476e-01 -1.516709327697753906e-01 8.631473779678344727e-02 3.219998180866241455e-01 1.439118981361389160e-01 -6.949898600578308105e-02 2.298952043056488037e-01 9.180943481624126434e-03 -2.486352920532226562e-01 4.918661341071128845e-02 3.510147333145141602e-02 -2.155302762985229492e-01 -1.489076912403106689e-01 -3.799104690551757812e-02 -1.820337325334548950e-01 2.735373675823211670e-01 7.180096209049224854e-02 -3.288958594202995300e-02 1.822211146354675293e-01 -1.118191238492727280e-02 5.156919360160827637e-01 -8.689492940902709961e-02 -2.110427320003509521e-01
-2.832332253456115723e-01 9.240171313285827637e-02 6.525657325983047485e-02 2.517708539962768555e-01 -9.685352444648742676e-02 -7.141631841659545898e-02 1.936508417129516602e-01 -1.308737546205520630e-01 5.074850842356681824e-02 2.502720355987548828e-01 -1.139291971921920776e-01 2.549635618925094604e-02 1.503480374813079834e-01 -1.753346920013427734e-01 9.489855170249938965e-02 8.781081438064575195e-02 -2.640495598316192627e-01 -3.802752867341041565e-02 3.694943785667419434e-01 7.863489538431167603e-02 1.933918595314025879e-01 6.562737375497817993e-02 1.446329355239868164e-01 -1.693430542945861816e-01 -1.316045820713043213e-01 1.263503581285476685e-01 -7.961305975914001465e-02 2.294245362281799316e-01 -3.718555271625518799e-01 1.870534867048263550e-01 2.098687589168548584e-01 1.040682196617126465e-01
-4.185568913817405701e-02 -5.803547427058219910e-02 -2.145287841558456421e-01 2.234999090433120728e-01 -2.052455693483352661e-01 -2.388617582619190216e-02 1.412891745567321777e-01 -2.329453527927398682e-01 1.873337477445602417e-01 -2.432876676321029663e-01 1.029442250728607178e-01 -3.242359310388565063e-02 -1.125909611582756042e-01 3.380782008171081543e-01 -4.277582466602325439e-01 1.519306302070617676e-01 -1.439848393201828003e-01 -2.520384788513183594e-01 1.990280896425247192e-01 -4.944454506039619446e-02 1.604625135660171509e-01 9.985177963972091675e-02 -1.530994474887847900e-01 -1.724177300930023193e-01 1.176804229617118835e-01 -1.206469759345054626e-01 1.585487723350524902e-01 5.905399844050407410e-02 -1.935676485300064087e-01 1.533373147249221802e-01 3.339726477861404419e-02 9.324147552251815796e-02
-3.016878962516784668e-01 -1.940587311983108521e-01 2.108626514673233032e-01 -9.143398702144622803e-02 1.674869656562805176e-01 1.036401763558387756e-01 3.099291920661926270e-01 1.023955792188644409e-01 -1.043357402086257935e-01 2.019620034843683243e-03 -7.240963727235794067e-02 -1.936964923515915871e-03 2.406558841466903687e-01 2.101545184850692749e-01 -1.199987679719924927e-01 4.985642135143280029e-01 5.086858570575714111e-02 -3.969619795680046082e-02 -5.560620129108428955e-02 8.431735634803771973e-02 1.599459052085876465e-01 3.085395395755767822e-01 -6.291793286800384521e-02 -1.816473603248596191e-01 7.433131337165832520e-02 -8.796744793653488159e-02 -4.714925959706306458e-02 1.656046807765960693e-01 -2.093905657529830933e-01 1.492207795381546021e-01 -4.578673839569091797e-02 -9.363535046577453613e-02
-5.847049877047538757e-02 8.618769235908985138e-03 -2.540368586778640747e-02 -1.635475158691406250e-01 1.721538454294204712e-01 5.488689639605581760e-04 1.253406852483749390e-01 -1.402985751628875732e-01 -1.276278644800186157e-01 -1.887484639883041382e-01 -9.710775315761566162e-02 1.459749191999435425e-01 -1.274400576949119568e-02 2.262647598981857300e-01 -2.058143354952335358e-02 1.532867252826690674e-01 4.369074106216430664e-02 1.913619935512542725e-01 -1.016110032796859741e-01 1.301581263542175293e-01 2.887675166130065918e-01 1.643687859177589417e-02 3.229871094226837158e-01 -2.337545752525329590e-01 2.230167761445045471e-02 -5.375663191080093384e-02 -3.481229767203330994e-02 2.943151295185089111e-01 1.113658472895622253e-01 5.662134289741516113e-01 1.084316074848175049e-01 4.195153340697288513e-02
-2.059585303068161011e-01 1.606783717870712280e-01 1.349447220563888550e-01 2.356406301259994507e-01 3.336774110794067383e-01 -2.010637894272804260e-02 1.577482819557189941e-01 -1.730322092771530151e-01 1.271852850914001465e-01 -6.978958100080490112e-02 -2.434407174587249756e-01 3.086654841899871826e-02 1.689210832118988037e-01 -2.011657804250717163e-01 2.648105621337890625e-01 3.029911220073699951e-02 -6.465000659227371216e-02 3.999154642224311829e-02 4.123738110065460205e-01 7.636141031980514526e-02 -2.150793792679905891e-03 -5.070905014872550964e-02 -2.463746815919876099e-01 -1.622376590967178345e-01 -4.655195400118827820e-02 -9.211031347513198853e-02 -1.754707545042037964e-01 1.775894910097122192e-01 -1.664396673440933228e-01 2.678940594196319580e-01 -1.611002683639526367e-01 2.209365740418434143e-02
4.072115756571292877e-03 -1.488953083753585815e-02 -7.818454504013061523e-02 1.652522385120391846e-01 -2.519394159317016602e-01 -1.766016930341720581e-01 1.469050347805023193e-01 -3.264363110065460205e-01 -1.706556789577007294e-02 -3.333222819492220879e-03 -2.221487313508987427e-01 1.160004138946533203e-01 1.172722503542900085e-02 4.539123550057411194e-02 -2.337659597396850586e-01 -3.387048095464706421e-02 -1.929437667131423950e-01 1.262580007314682007e-01 -1.166060101240873337e-02 -3.773645684123039246e-02 1.483484655618667603e-01 1.353990100324153900e-02 3.547376394271850586e-02 -1.965841203927993774e-01 -7.999521493911743164e-02 1.507088541984558105e-01 3.897728621959686279e-01 3.439673483371734619e-01 -1.523064225912094116e-01 3.177552819252014160e-01 3.832605853676795959e-02 -2.839558422565460205e-01
-2.273096144199371338e-01 -1.513629034161567688e-02 -7.681645452976226807e-02 2.569161057472229004e-01 -2.072464227676391602e-01 -1.489469558000564575e-01 -5.544434860348701477e-02 -6.777817010879516602e-02 6.769629567861557007e-02 7.469389587640762329e-02 -8.380650728940963745e-02 -1.508476585149765015e-01 1.349742412567138672e-01 3.393613100051879883e-01 -1.080476492643356323e-01 1.545377075672149658e-01 1.529678255319595337e-01 4.632719326764345169e-03 1.144414097070693970e-01 2.224050462245941162e-01 -1.988922953605651855e-01 6.562135182321071625e-03 1.106578391045331955e-02 2.612634189426898956e-02 -2.165575474500656128e-01 3.355992734432220459e-01 1.060028895735740662e-01 1.115128546953201294e-01 -3.951672315597534180e-01 2.970317900180816650e-01 -1.839298605918884277e-01 -8.191899210214614868e-02
-5.072488635778427124e-02 2.025355398654937744e-01 3.146141394972801208e-02 -2.476590499281883240e-02 6.431970000267028809e-02 8.030443638563156128e-02 9.706766158342361450e-02 -1.934897899627685547e-01 9.397089481353759766e-02 -5.057894811034202576e-02 -2.054054439067840576e-01 -2.048658430576324463e-01 1.882903836667537689e-02 1.196775510907173157e-01 -9.101444482803344727e-02 -1.575439274311065674e-01 -2.835986018180847168e-01 3.134107589721679688e-01 3.468172550201416016e-01 1.478796452283859253e-01 3.187466561794281006e-01 1.433686614036560059e-01 -7.126507163047790527e-02 -1.866227090358734131e-01 9.492976218461990356e-02 -8.358176797628402710e-02 -6.933176517486572266e-02 -7.155401259660720825e-02 -1.479714363813400269e-01 4.555576443672180176e-01 -1.156848073005676270e-01 -4.923732951283454895e-02
2.591061405837535858e-02 -4.101666435599327087e-02 2.336475253105163574e-02 -1.992352455854415894e-01 3.327894806861877441e-01 1.758144944906234741e-01 2.839660970494151115e-03 -1.345754414796829224e-01 -3.615178633481264114e-03 -1.164784878492355347e-01 7.601054012775421143e-02 -1.283307969570159912e-01 -8.691943436861038208e-02 1.339446157217025757e-01 1.045027226209640503e-01 1.244907677173614502e-01 -1.227943133562803268e-02 1.060243472456932068e-01 2.576786093413829803e-02 3.223001956939697266e-02 1.492873132228851318e-01 -1.275759190320968628e-01 -1.675623655319213867e-01 -2.409141808748245239e-01 -4.782004654407501221e-02 4.654661566019058228e-02 -1.967681497335433960e-01 4.657332301139831543e-01 -2.185159176588058472e-01 4.917034804821014404e-01 -2.945804595947265625e-02 1.471205800771713257e-01
-1.567806452512741089e-01 2.517618238925933838e-01 1.821737922728061676e-02 9.476698189973831177e-02 9.698962420225143433e-02 7.518357783555984497e-02 5.441322922706604004e-01 -4.270327836275100708e-02 4.949767887592315674e-02 9.599023498594760895e-03 -1.621883809566497803e-01 1.418528854846954346e-01 3.809319064021110535e-02 1.177964285016059875e-01 -4.137038812041282654e-02 1.513226032257080078e-01 -2.332421243190765381e-01 2.442999370396137238e-02 1.815127730369567871e-01 3.008119463920593262e-01 2.553503960371017456e-02 -3.031190335750579834e-01 -1.725284457206726074e-01 5.923562496900558472e-02 -7.624109275639057159e-03 9.094052761793136597e-02 5.123038217425346375e-02 2.569730021059513092e-02 -3.179593980312347412e-01 1.683973670005798340e-01 9.043425321578979492e-02 2.176339030265808105e-01
-1.212830320000648499e-01 1.679845005273818970e-01 8.126438409090042114e-02 1.750028878450393677e-01 -2.870007455348968506e-01 -1.917504966259002686e-01 3.652622550725936890e-02 -5.325667560100555420e-02 -9.511224180459976196e-02 1.986428797245025635e-01 -3.629234433174133301e-01 -8.998394757509231567e-02 1.398531496524810791e-01 1.512735635042190552e-01 -2.532534003257751465e-01 1.111277490854263306e-01 -2.619103156030178070e-02 5.422873422503471375e-02 2.096054852008819580e-01 -8.201800286769866943e-02 -1.365589350461959839e-01 -1.957418583333492279e-02 -1.308845877647399902e-01 -1.289036124944686890e-01 -6.502653658390045166e-02 -3.519184887409210205e-01 1.116158217191696167e-01 3.291627764701843262e-01 -1.770390570163726807e-01 1.056322306394577026e-01 -1.594931781291961670e-01 -2.557372152805328369e-01
-2.251952588558197021e-01 1.018597632646560669e-01 -2.134895473718643188e-01 2.111783474683761597e-01 4.632391780614852905e-02 9.053980931639671326e-03 1.338943541049957275e-01 7.608577609062194824e-02 -4.306038841605186462e-02 -1.132948175072669983e-01 -2.676964178681373596e-02 1.724066287279129028e-01 7.862466573715209961e-02 2.803891301155090332e-01 -1.787309348583221436e-01 -3.874795511364936829e-03 -2.230671644210815430e-01 -5.934538319706916809e-02 -9.011879563331604004e-03 1.423268616199493408e-01 -1.838365048170089722e-01 -1.719260588288307190e-02 2.727117948234081268e-02 -1.686760038137435913e-01 -7.162900269031524658e-02 -9.704393893480300903e-02 -4.380146041512489319e-02 3.284476399421691895e-01 -2.375884652137756348e-01 3.998950421810150146e-01 -8.233018964529037476e-02 -4.201308488845825195e-01
-1.085347831249237061e-01 1.064572706818580627e-01 -2.133144438266754150e-01 9.714405983686447144e-03 -2.379382960498332977e-02 -1.329113095998764038e-01 -8.416977524757385254e-02 -1.565295904874801636e-01 3.560904562473297119e-01 -2.424897253513336182e-01 -3.300834000110626221e-01 4.552762582898139954e-02 4.843419790267944336e-02 1.067199409008026123e-01 -1.921688467264175415e-01 1.198779605329036713e-02 -1.184409260749816895e-01 -5.093339458107948303e-02 3.391661643981933594e-01 2.293303050100803375e-02 2.992684580385684967e-02 -1.320752352476119995e-01 2.565798815339803696e-03 -2.649174332618713379e-01 1.647533327341079712e-01 -2.963605225086212158e-01 -3.674676408991217613e-03 2.066335529088973999e-01 -2.087340950965881348e-01 2.723157405853271484e-01 -8.132842928171157837e-02 1.769213974475860596e-01
-2.358541190624237061e-01 -2.294624447822570801e-01 2.277389727532863617e-02 2.685106992721557617e-01 1.777471452951431274e-01 1.117406412959098816e-01 3.989449441432952881e-01 -1.251612603664398193e-02 -3.777654469013214111e-02 2.269736677408218384e-02 4.165294766426086426e-02 -1.222729831933975220e-01 6.833550333976745605e-02 4.226908553391695023e-03 2.909648790955543518e-02 1.587244272232055664e-01 3.073673546314239502e-01 5.578737705945968628e-02 3.681347519159317017e-02 9.320985525846481323e-02 9.650266915559768677e-02 9.770907461643218994e-02 2.310411483049392700e-01 -1.684717833995819092e-01 9.378635138273239136e-02 -2.560881078243255615e-01 7.851966470479965210e-02 1.873105019330978394e-01 -2.698426842689514160e-01 3.734510540962219238e-01 1.576322168111801147e-01 7.310968637466430664e-02
-2.586262859404087067e-02 7.091975212097167969e-02 -2.325636893510818481e-01 -1.617731899023056030e-02 1.264523863792419434e-01 2.550293803215026855e-01 -4.501393809914588928e-02 -2.531737089157104492e-01 -1.199799403548240662e-01 -1.257034987211227417e-01 1.051358762197196484e-03 -3.236832469701766968e-02 5.171117559075355530e-02 2.593219578266143799e-01 8.425599895417690277e-03 2.570798397064208984e-01 1.023210398852825165e-02 5.345531925559043884e-02 -1.794958673417568207e-02 5.506300553679466248e-02 -6.093241740018129349e-03 -4.648363217711448669e-02 1.683898419141769409e-01 -2.917537987232208252e-01 1.489665657281875610e-01 2.206155657768249512e-01 -1.220919862389564514e-01 4.016733765602111816e-01 1.026268228888511658e-01 4.738309085369110107e-01 -1.086897850036621094e-01 9.752402454614639282e-02
1.616586893796920776e-01 -4.285530000925064087e-02 3.220880404114723206e-02 -7.621584087610244751e-02 8.636077493429183960e-02 -2.579704485833644867e-02 2.532056868076324463e-01 1.326684374362230301e-02 -2.755310237407684326e-01 9.228402376174926758e-02 -3.027469217777252197e-01 -1.395863592624664307e-01 6.780324876308441162e-02 1.815415322780609131e-01 -1.560846865177154541e-01 5.430331826210021973e-02 -5.198622867465019226e-02 -1.491864472627639771e-01 9.625036269426345825e-02 3.013885114341974258e-03 6.583318859338760376e-02 3.505585491657257080e-01 -4.195079579949378967e-02 -2.816996574401855469e-01 1.984388530254364014e-01 -5.319894291460514069e-03 -4.578394070267677307e-02 4.473792910575866699e-01 -2.594744265079498291e-01 1.035232096910476685e-01 -2.186850458383560181e-01 -1.491344273090362549e-01
-1.769729554653167725e-01 4.975041747093200684e-02 -4.353548884391784668e-01 3.049240708351135254e-01 1.443245075643062592e-02 1.044497936964035034e-01 2.092155963182449341e-01 -3.049882352352142334e-01 2.415382564067840576e-01 -1.849931329488754272e-01 7.732992619276046753e-02 1.348365992307662964e-01 6.114662066102027893e-02 -1.397609151899814606e-02 3.410741314291954041e-02 1.382256150245666504e-01 9.579505026340484619e-02 -2.189320698380470276e-02 1.223263069987297058e-01 1.361501514911651611e-01 6.789439171552658081e-02 1.240422278642654419e-01 1.727632433176040649e-01 -2.317258715629577637e-01 -2.074489369988441467e-02 -3.338036313652992249e-02 2.369745634496212006e-02 2.303236909210681915e-02 -2.737029790878295898e-01 2.874096632003784180e-01 -1.803243905305862427e-01 -2.355637103319168091e-01
-2.441535592079162598e-01 -2.004681974649429321e-01 7.345337420701980591e-02 1.446170061826705933e-01 3.075609803199768066e-01 5.482215061783790588e-02 -8.609504252672195435e-02 -7.475663721561431885e-02 -2.598709240555763245e-02 -1.714374721050262451e-01 3.987157344818115234e-02 -3.148970305919647217e-01 1.483619064092636108e-01 1.347327232360839844e-01 -9.522619098424911499e-02 -1.541697978973388672e-01 -1.098800357431173325e-02 -6.535588949918746948e-02 2.123732268810272217e-01 3.694302588701248169e-02 1.998385339975357056e-01 -6.990458071231842041e-02 1.445964574813842773e-01 -4.953210055828094482e-01 -1.088922172784805298e-01 2.198551744222640991e-01 1.907885819673538208e-01 2.360182851552963257e-01 -9.509547054767608643e-02 1.463285237550735474e-01 -9.957703948020935059e-02 -6.981019675731658936e-02
-1.104307025671005249e-01 2.167634479701519012e-02 -4.315416887402534485e-02 -7.045578211545944214e-02 -9.254626929759979248e-03 -1.973004937171936035e-01 -8.744988590478897095e-02 2.565003186464309692e-02 -5.124795809388160706e-02 -4.526158049702644348e-02 -4.050709679722785950e-02 3.388804197311401367e-01 1.190516445785760880e-02 1.386492401361465454e-01 -2.604596316814422607e-01 1.477502733469009399e-01 -5.051879882812500000e-01 -2.203651703894138336e-02 1.973608285188674927e-01 -5.642556399106979370e-02 6.795367598533630371e-02 5.083980783820152283e-02 -3.874037414789199829e-02 -3.609504997730255127e-01 -3.087450750172138214e-02 -3.237286210060119629e-02 -1.175132696516811848e-03 1.135592311620712280e-01 -3.011431694030761719e-01 3.713647127151489258e-01 9.960550069808959961e-02 -1.129481419920921326e-01
1.474186182022094727e-01 4.149676859378814697e-02 -2.865114212036132812e-01 -6.498449295759201050e-02 1.123935133218765259e-01 -1.574459820985794067e-01 1.163468956947326660e-01 -9.664050489664077759e-02 -4.548687115311622620e-02 -1.743063181638717651e-01 -2.013062536716461182e-01 -1.342638432979583740e-01 1.657221764326095581e-01 1.072526648640632629e-01 -3.821473121643066406e-01 3.060610592365264893e-01 5.540664121508598328e-02 -3.551605716347694397e-02 3.168968260288238525e-01 -1.508372724056243896e-01 1.561980247497558594e-01 3.538990393280982971e-02 7.223512977361679077e-02 -7.296691089868545532e-02 -3.204946815967559814e-01 -1.239922940731048584e-01 -1.962824612855911255e-01 3.337744474411010742e-01 -1.000878810882568359e-01 3.288655355572700500e-02 -8.134952187538146973e-02 1.040089949965476990e-01
-2.290343493223190308e-01 1.953974664211273193e-01 1.542631443589925766e-02 3.629552423954010010e-01 2.721647024154663086e-01 -8.521520532667636871e-03 1.234486624598503113e-01 -1.320321112871170044e-01 -1.158936787396669388e-02 -4.841532558202743530e-02 -1.439983099699020386e-01 -1.283678561449050903e-01 1.632321327924728394e-01 2.487566322088241577e-01 -3.130988404154777527e-02 3.737986460328102112e-02 9.950205683708190918e-02 -1.487471163272857666e-01 8.107953518629074097e-02 -1.602964699268341064e-01 1.928813755512237549e-01 -2.007152698934078217e-02 3.306030035018920898e-01 -1.189595684409141541e-01 1.163204163312911987e-01 5.538335442543029785e-02 4.487097635865211487e-02 6.244818866252899170e-02 -2.012208253145217896e-01 2.382507920265197754e-01 -1.688329130411148071e-01 4.078679084777832031e-01
-2.705731689929962158e-01 9.903877973556518555e-02 -1.455377936363220215e-01 3.763411939144134521e-01 -4.231273010373115540e-02 -5.105244368314743042e-02 4.220459610223770142e-02 -3.067555427551269531e-01 -1.777660995721817017e-01 -1.185216661542654037e-02 1.365994755178689957e-02 2.352759689092636108e-01 1.338705867528915405e-01 1.043405830860137939e-01 -1.239692047238349915e-01 9.321055561304092407e-02 1.656097769737243652e-01 -8.459042012691497803e-02 1.756204664707183838e-01 7.261836528778076172e-02 3.341433778405189514e-02 1.346707642078399658e-01 8.456220477819442749e-02 -1.332856416702270508e-01 1.540807932615280151e-01 8.521115779876708984e-02 -8.499607443809509277e-02 4.917447268962860107e-02 -3.806504607200622559e-01 1.067960560321807861e-01 -3.608757257461547852e-02 -4.479167759418487549e-01
1.010491922497749329e-01 2.550511658191680908e-01 1.506743878126144409e-01 -4.225974529981613159e-02 1.505709588527679443e-01 1.204250082373619080e-01 -6.440979242324829102e-02 -2.274729162454605103e-01 1.132254898548126221e-01 -3.734696283936500549e-02 -4.273208230733871460e-02 1.142521947622299194e-01 1.050372198224067688e-01 -6.835554540157318115e-02 -1.723554432392120361e-01 2.330901771783828735e-01 1.393907219171524048e-01 -2.192122638225555420e-01 3.566764593124389648e-01 1.195896342396736145e-01 -1.926756091415882111e-02 2.271721512079238892e-01 -2.894628345966339111e-01 -1.824724227190017700e-01 5.800311267375946045e-02 8.603282272815704346e-03 -1.106395199894905090e-01 6.112135201692581177e-02 -2.415730506181716919e-01 3.041698336601257324e-01 -2.718174159526824951e-01 2.368587106466293335e-01
2.762884367257356644e-03 2.034882307052612305e-01 -4.807283356785774231e-02 9.737317264080047607e-02 -2.876403555274009705e-02 -6.674189865589141846e-02 1.434846073389053345e-01 -1.971398144960403442e-01 -8.017552085220813751e-03 -2.319421768188476562e-01 1.602612622082233429e-02 3.079256415367126465e-02 1.309048980474472046e-01 8.548339456319808960e-02 -2.175399959087371826e-01 3.889284729957580566e-01 -9.175304323434829712e-02 2.098035365343093872e-01 2.452369332313537598e-01 1.490202546119689941e-01 1.585168242454528809e-01 -3.201125562191009521e-01 -6.935674697160720825e-02 -2.017078101634979248e-01 3.276900053024291992e-01 -1.156894303858280182e-02 3.055533766746520996e-01 1.373237967491149902e-01 -2.035259753465652466e-01 9.968993067741394043e-02 1.435629129409790039e-01 6.612818688154220581e-02
-3.642503172159194946e-02 -2.294918056577444077e-03 -1.521141678094863892e-01 4.330886155366897583e-02 1.134592890739440918e-01 -8.131085336208343506e-02 -7.672122679650783539e-03 7.843220233917236328e-02 1.758792996406555176e-01 -1.284597367048263550e-01 5.697685480117797852e-02 -1.018968075513839722e-01 2.246329039335250854e-01 1.042709648609161377e-01 -4.486161842942237854e-02 1.905540674924850464e-01 -6.943204998970031738e-02 -1.188479512929916382e-01 3.800234198570251465e-01 1.538547426462173462e-01 1.518882662057876587e-01 1.361296176910400391e-01 -2.017876356840133667e-01 -6.228642538189888000e-02 4.050571322441101074e-01 3.199983015656471252e-02 -1.067980937659740448e-02 2.258350551128387451e-01 -3.173754513263702393e-01 1.205930635333061218e-01 -3.940303027629852295e-01 1.651170551776885986e-01
-2.409377247095108032e-01 2.709099277853965759e-02 -3.829055726528167725e-01 2.256111353635787964e-01 1.837164349853992462e-02 6.365950405597686768e-02 1.532376408576965332e-01 -2.635779380798339844e-01 -9.674478322267532349e-02 -3.547066077589988708e-02 9.643525630235671997e-02 3.018380999565124512e-01 4.591415077447891235e-02 4.030335322022438049e-02 -2.302079647779464722e-01 4.695066064596176147e-02 2.435254678130149841e-02 3.286498039960861206e-02 1.326449513435363770e-01 1.673542261123657227e-01 1.800970733165740967e-01 4.258547350764274597e-02 2.301831245422363281e-01 -1.918205916881561279e-01 -7.718815654516220093e-02 -3.008177131414413452e-02 3.888171911239624023e-02 1.263081282377243042e-01 -3.467658758163452148e-01 2.579824328422546387e-01 9.356080740690231323e-02 -2.919072210788726807e-01
1.635318249464035034e-02 -1.082775443792343140e-01 -1.030517145991325378e-01 4.034091234207153320e-01 2.723242342472076416e-02 5.543368682265281677e-02 2.350016832351684570e-01 -1.111268401145935059e-01 -4.216789081692695618e-02 -4.393546842038631439e-03 1.959905326366424561e-01 -4.823987185955047607e-02 1.664748936891555786e-01 -6.356009840965270996e-02 5.763423070311546326e-02 3.403367400169372559e-01 -4.233328253030776978e-02 -1.061036884784698486e-01 1.815437152981758118e-02 2.615592181682586670e-01 -3.499582409858703613e-01 -1.119680926203727722e-01 -1.262904703617095947e-01 -1.184983924031257629e-01 -1.546049267053604126e-01 5.382067710161209106e-02 1.728811115026473999e-01 2.712009847164154053e-01 -3.802424371242523193e-01 7.131750136613845825e-02 9.205498546361923218e-02 -1.210192739963531494e-01
-1.786727905273437500e-01 3.443360924720764160e-01 3.335420042276382446e-02 3.107099235057830811e-01 2.665432989597320557e-01 6.455732882022857666e-02 1.520493030548095703e-01 -2.734751999378204346e-01 3.196291625499725342e-02 1.031531915068626404e-01 1.153127327561378479e-01 -3.434317111968994141e-01 1.584239006042480469e-01 8.432649821043014526e-02 -1.426620036363601685e-01 4.867732226848602295e-01 -1.558017730712890625e-01 4.974095523357391357e-02 3.883183002471923828e-02 1.790198497474193573e-02 9.280773997306823730e-02 -2.386457845568656921e-02 -3.252308070659637451e-02 1.288730055093765259e-01 -1.201438345015048981e-02 4.812248423695564270e-02 -9.238397330045700073e-02 2.073239237070083618e-01 6.205071881413459778e-02 1.669664233922958374e-01 -6.910368055105209351e-02 -2.033646218478679657e-02
-2.249614447355270386e-01 -4.510807618498802185e-02 -7.765115052461624146e-02 1.582744121551513672e-01 1.082089692354202271e-01 1.842788010835647583e-01 7.400395721197128296e-02 -8.815837209112942219e-04 -1.049634292721748352e-01 7.268035411834716797e-02 -2.903183698654174805e-01 4.426078870892524719e-02 1.169270798563957214e-01 4.583957418799400330e-02 3.563456237316131592e-02 2.927198112010955811e-01 3.197325170040130615e-01 2.325764857232570648e-02 -6.447030603885650635e-02 6.265380978584289551e-02 1.704720556735992432e-01 2.462229728698730469e-01 1.454649567604064941e-01 -3.059956431388854980e-01 -3.904684260487556458e-02 -2.507355511188507080e-01 1.397795230150222778e-01 1.391204744577407837e-01 -1.498139202594757080e-01 4.668450951576232910e-01 4.650943446904420853e-03 -2.885843440890312195e-02
-7.348827552050352097e-03 6.529615819454193115e-02 -1.058957055211067200e-01 -2.758866846561431885e-01 -8.206621743738651276e-03 1.195856630802154541e-01 -3.760665422305464745e-03 -1.527110189199447632e-01 1.364101562649011612e-02 5.209057126194238663e-04 3.329816088080406189e-02 -3.993591293692588806e-02 -1.097814068198204041e-01 -6.032598391175270081e-02 -3.192256987094879150e-01 2.932885885238647461e-01 -1.528152823448181152e-01 1.933697760105133057e-01 2.012011259794235229e-01 9.703820571303367615e-03 5.022449791431427002e-02 -1.327567398548126221e-01 8.278873562812805176e-02 -1.365526914596557617e-01 2.003557831048965454e-01 2.636350691318511963e-02 1.489640027284622192e-01 2.646050155162811279e-01 -4.993911683559417725e-01 1.861141175031661987e-01 1.840293258428573608e-01 -2.573701143264770508e-01
-3.554292321205139160e-01 9.466839022934436798e-03 -2.761793881654739380e-02 1.559202075004577637e-01 2.587040066719055176e-01 -1.041557043790817261e-01 3.844632580876350403e-02 1.479196548461914062e-01 1.181990057229995728e-01 -4.120030626654624939e-02 1.014917045831680298e-01 -2.374386042356491089e-02 1.828681230545043945e-01 8.664631843566894531e-02 5.719750002026557922e-02 2.666152417659759521e-01 -1.004993841052055359e-01 -1.516825577709823847e-04 -7.623661775141954422e-03 6.951739639043807983e-02 1.516827940940856934e-01 3.345774412155151367e-01 -2.142059616744518280e-02 -8.037117868661880493e-02 -2.550430297851562500e-01 -1.919353455305099487e-01 -9.026580303907394409e-02 3.157544732093811035e-01 -9.180319309234619141e-02 4.109853208065032959e-01 -1.781387925148010254e-01 -1.728339493274688721e-01
-1.753508597612380981e-01 -1.634491980075836182e-01 -3.088925182819366455e-01 2.429655790328979492e-01 2.916216254234313965e-01 -2.080366313457489014e-01 -2.431196533143520355e-02 -4.623509943485260010e-02 1.322627961635589600e-01 -1.968904882669448853e-01 -5.731546133756637573e-02 -2.527081370353698730e-01 2.505872249603271484e-01 9.214110672473907471e-02 1.134717613458633423e-01 1.903633922338485718e-01 -9.001263976097106934e-02 -1.122717410326004028e-01 2.068116813898086548e-01 -1.382863335311412811e-02 1.993869096040725708e-01 1.241814494132995605e-01 1.947174668312072754e-01 -3.317860066890716553e-01 -8.837405592203140259e-02 1.361867934465408325e-01 1.750380098819732666e-01 -3.784266859292984009e-02 -2.271144092082977295e-01 1.068856492638587952e-01 1.162174269556999207e-01 -1.070180162787437439e-01
-1.752425432205200195e-01 -2.944184839725494385e-01 -2.120455913245677948e-02 2.031349577009677887e-02 -3.689183294773101807e-02 1.199782639741897583e-01 1.745773553848266602e-01 -3.248332440853118896e-02 -1.296076029539108276e-01 -1.336997281759977341e-02 -7.784632593393325806e-02 -1.251140385866165161e-01 3.030538745224475861e-02 2.366722375154495239e-01 1.253351941704750061e-02 4.823414981365203857e-01 5.887074396014213562e-02 -9.781742095947265625e-02 1.419304013252258301e-01 8.309982717037200928e-02 7.043329626321792603e-02 3.511241078376770020e-01 1.491088718175888062e-01 -5.277838557958602905e-02 -3.340287506580352783e-02 -2.301532477140426636e-01 1.864852160215377808e-01 1.999300420284271240e-01 -7.519754022359848022e-02 4.100010693073272705e-01 3.903770586475729942e-03 -1.003323271870613098e-01
1.472220420837402344e-01 1.986130923032760620e-01 1.213554739952087402e-01 1.726135909557342529e-01 -3.242129459977149963e-02 -1.579966694116592407e-01 1.769855767488479614e-01 -2.386963963508605957e-01 1.222905740141868591e-01 9.964145720005035400e-02 -2.193263322114944458e-01 3.676592186093330383e-02 1.555999517440795898e-01 6.099380925297737122e-02 -2.108221203088760376e-01 -1.404882408678531647e-02 2.182218581438064575e-01 1.172661036252975464e-01 1.236392557621002197e-01 -7.505844533443450928e-02 1.305686980485916138e-01 -2.238331735134124756e-01 -3.174500763416290283e-01 -2.000489532947540283e-01 -2.267406694591045380e-02 -1.615415364503860474e-01 -7.145192474126815796e-02 2.094062268733978271e-01 -1.395903676748275757e-01 3.786484003067016602e-01 -3.055979907512664795e-01 -1.052393987774848938e-01
3.916626796126365662e-02 1.026708707213401794e-01 1.444984823465347290e-01 6.764464080333709717e-02 1.781439781188964844e-02 9.357914328575134277e-02 3.885776996612548828e-01 -6.082041561603546143e-02 -7.642265409231185913e-02 1.658012717962265015e-01 3.157447651028633118e-02 2.025178670883178711e-01 -1.544294953346252441e-01 2.111255079507827759e-01 -1.204758659005165100e-01 1.853227801620960236e-02 -8.266287297010421753e-02 -1.844406425952911377e-01 2.722756862640380859e-01 2.618259750306606293e-02 -5.793806910514831543e-02 1.191884838044643402e-02 4.382479004561901093e-03 -3.234984576702117920e-01 1.208269521594047546e-01 8.148556947708129883e-02 1.418895572423934937e-01 3.662387132644653320e-01 -4.207192063331604004e-01 4.535453021526336670e-02 -1.862100213766098022e-01 1.643252521753311157e-01
2.452645897865295410e-01 -2.568214945495128632e-02 -3.552764281630516052e-02 -5.040804669260978699e-02 2.666106522083282471e-01 9.759295731782913208e-02 2.390045225620269775e-01 -3.626733422279357910e-01 2.974829673767089844e-01 -6.844844669103622437e-02 -8.053740113973617554e-02 4.145678132772445679e-02 -4.034886136651039124e-02 3.341071605682373047e-01 -1.115574911236763000e-01 1.573862433433532715e-01 -9.685453027486801147e-03 3.755480051040649414e-02 2.688319385051727295e-01 -3.247063234448432922e-02 1.331277787685394287e-01 -1.876658946275711060e-01 -7.573278248310089111e-02 -2.448522427584975958e-04 1.496789008378982544e-01 1.237743347883224487e-02 1.509486697614192963e-02 2.277498394250869751e-01 -4.378097057342529297e-01 5.550453811883926392e-02 6.689327210187911987e-02 -8.289057761430740356e-02
1.821022480726242065e-01 2.149383127689361572e-01 2.154124379158020020e-01 3.213324546813964844e-01 1.758307218551635742e-01 -1.754756420850753784e-01 1.147255748510360718e-01 -9.137385338544845581e-02 2.633167505264282227e-01 -1.218024194240570068e-01 -1.381820142269134521e-01 -2.141851559281349182e-02 2.028290480375289917e-01 2.585806846618652344e-01 -3.287234529852867126e-02 1.989600509405136108e-01 -2.100957483053207397e-01 -1.224995404481887817e-02 1.829585880041122437e-01 1.869174540042877197e-01 8.366919308900833130e-02 1.426406353712081909e-01 -1.574772447347640991e-01 -2.389728464186191559e-02 2.499002665281295776e-01 -4.305234644562005997e-03 1.832036417908966541e-03 7.389616221189498901e-02 -3.377837836742401123e-01 1.690849512815475464e-01 -2.292873710393905640e-01 8.220573514699935913e-02
-1.528631299734115601e-01 1.330356597900390625e-01 6.329342722892761230e-02 1.485976874828338623e-01 9.825488924980163574e-02 1.201066151261329651e-01 4.802367836236953735e-02 -5.376954749226570129e-02 -2.368297800421714783e-02 -2.230473905801773071e-01 -4.132020473480224609e-01 -4.251778125762939453e-02 -2.707472741603851318e-01 -8.360686153173446655e-02 -3.421444892883300781e-01 5.898044630885124207e-02 -2.641213238239288330e-01 -2.012512534856796265e-01 3.193658590316772461e-01 2.181504108011722565e-02 2.312151044607162476e-01 1.482674628496170044e-01 -1.151796281337738037e-01 -2.462747097015380859e-01 -6.052130460739135742e-02 3.927126992493867874e-03 8.110232651233673096e-02 2.243641167879104614e-01 -2.263115495443344116e-01 3.678689152002334595e-02 4.183822125196456909e-02 5.357052385807037354e-02
1.450452059507369995e-01 -1.542860716581344604e-01 2.090511023998260498e-01 1.270377039909362793e-01 9.376120567321777344e-02 1.258912533521652222e-01 1.886801123619079590e-01 -1.473778635263442993e-01 1.785318702459335327e-01 2.059210240840911865e-01 -7.228034734725952148e-02 -7.947108894586563110e-02 9.906416386365890503e-02 2.209765911102294922e-01 7.379961200058460236e-03 2.115998715162277222e-01 -1.015005707740783691e-01 1.737597137689590454e-01 -1.257601231336593628e-01 1.260404288768768311e-01 -1.843624748289585114e-02 -1.385854780673980713e-01 -1.444600522518157959e-02 -1.927274912595748901e-01 -7.587891817092895508e-02 1.212022751569747925e-01 -1.751030981540679932e-01 3.096189498901367188e-01 -3.888030946254730225e-01 3.672517538070678711e-01 1.660869829356670380e-02 -2.483564615249633789e-01
6.270498037338256836e-02 -1.558183431625366211e-01 8.262895047664642334e-02 1.676457226276397705e-01 9.536059945821762085e-02 -8.782465755939483643e-02 2.785950005054473877e-01 -1.598641276359558105e-01 2.351845502853393555e-01 -2.857035696506500244e-01 -1.476518809795379639e-01 -3.483348339796066284e-02 9.965676069259643555e-02 2.554665803909301758e-01 -1.017496511340141296e-01 7.709420472383499146e-02 7.574775069952011108e-02 1.694545596837997437e-01 -3.035854920744895935e-02 -1.677991598844528198e-01 -4.749768879264593124e-03 -1.596100330352783203e-01 1.879566162824630737e-01 -9.698221459984779358e-03 -1.330856084823608398e-01 -9.444533288478851318e-02 1.798537671566009521e-01 4.229167401790618896e-01 -3.877665698528289795e-01 9.830295294523239136e-02 1.272786706686019897e-01 -1.640709638595581055e-01
-3.525919616222381592e-01 -1.047229468822479248e-01 -8.275795727968215942e-02 1.650149524211883545e-01 -8.030838519334793091e-02 -3.549153357744216919e-02 1.243756264448165894e-01 -1.767634749412536621e-01 -7.310867309570312500e-02 2.358217164874076843e-02 -1.003739833831787109e-01 1.209285482764244080e-01 2.502345144748687744e-01 2.358515858650207520e-01 1.100088059902191162e-01 2.280372232198715210e-01 4.422850534319877625e-02 1.370271295309066772e-01 -1.573993079364299774e-02 2.668296694755554199e-01 7.425096631050109863e-02 -9.737583994865417480e-02 -1.662107929587364197e-02 -1.271954178810119629e-01 -1.613748520612716675e-01 2.133847326040267944e-01 2.059722244739532471e-01 1.724489331245422363e-01 -2.440491318702697754e-01 4.028945863246917725e-01 -3.863185644149780273e-02 -2.692965567111968994e-01
-1.489470899105072021e-01 8.259468525648117065e-02 -1.420414745807647705e-01 -1.232135109603404999e-02 -1.769878715276718140e-01 -3.352315723896026611e-02 8.278886973857879639e-02 -3.275938332080841064e-01 1.382255852222442627e-01 -2.528041005134582520e-01 -1.299753189086914062e-01 -1.383695602416992188e-01 -9.528408199548721313e-02 -7.629749597981572151e-04 -3.692769110202789307e-01 3.194615542888641357e-01 -1.760260611772537231e-01 -9.397924691438674927e-02 5.627422779798507690e-02 4.557131230831146240e-02 1.298532783985137939e-01 -1.263278871774673462e-01 -8.298534899950027466e-02 -1.702535152435302734e-01 1.225248128175735474e-01 -3.335125744342803955e-01 -1.754850745201110840e-01 1.745238453149795532e-01 -1.543216407299041748e-01 3.324178159236907959e-01 -3.936303406953811646e-02 1.927249319851398468e-02
1.897321194410324097e-01 -5.630281753838062286e-03 1.982158869504928589e-01 8.920239657163619995e-02 1.381664127111434937e-01 -2.291436195373535156e-01 3.669751882553100586e-01 -1.832925081253051758e-01 -6.670588161796331406e-03 6.655695289373397827e-02 -1.633297801017761230e-01 -4.561305418610572815e-02 7.970744371414184570e-02 1.693172156810760498e-01 1.717577129602432251e-02 1.485935151576995850e-01 1.280979216098785400e-01 8.953566849231719971e-02 1.084050536155700684e-01 1.451064944267272949e-01 1.619075685739517212e-01 -1.536330133676528931e-01 -8.874875493347644806e-03 -3.376919031143188477e-01 5.132071673870086670e-02 1.966893374919891357e-01 -6.525941938161849976e-02 2.485118061304092407e-01 3.474444523453712463e-02 6.476849317550659180e-02 -2.912419475615024567e-02 -5.014767646789550781e-01
-4.509592354297637939e-01 -3.169767931103706360e-02 2.583520710468292236e-01 2.437748908996582031e-01 -1.054785922169685364e-01 -1.096680462360382080e-01 1.359781157225370407e-02 -1.434959769248962402e-01 -1.348932087421417236e-01 3.333879113197326660e-01 -1.042607277631759644e-01 -5.110372602939605713e-02 1.611343771219253540e-01 5.315116792917251587e-02 4.853764176368713379e-02 1.047654524445533752e-01 -1.433595865964889526e-01 2.660147286951541901e-02 2.262995392084121704e-01 -3.090989589691162109e-02 1.203778386116027832e-01 7.629629224538803101e-02 7.393077760934829712e-02 -2.599364221096038818e-01 7.027973979711532593e-02 1.240352541208267212e-01 3.887861967086791992e-02 2.464839220046997070e-01 -2.072802037000656128e-01 2.576393783092498779e-01 2.855017483234405518e-01 1.918966509401798248e-02
-1.988137960433959961e-01 1.429113596677780151e-01 -5.109921097755432129e-02 1.544866412878036499e-01 -8.103469014167785645e-02 -1.832877695560455322e-01 8.046175539493560791e-02 -7.231677323579788208e-02 1.839986816048622131e-02 1.104409769177436829e-01 9.436689317226409912e-02 -1.101860031485557556e-01 2.983646094799041748e-01 2.505934238433837891e-01 -1.994634419679641724e-01 9.269323945045471191e-02 1.147261187434196472e-01 -8.658120036125183105e-02 4.210604429244995117e-01 1.255887001752853394e-01 2.444876283407211304e-01 -6.560698617249727249e-03 -1.045767143368721008e-01 7.411780208349227905e-02 3.430903553962707520e-01 -7.009120285511016846e-02 4.853188246488571167e-02 4.577381014823913574e-01 4.409880563616752625e-02 3.177574276924133301e-02 2.170562185347080231e-02 5.538361147046089172e-03
2.661408483982086182e-01 -1.386840790510177612e-01 -6.161572784185409546e-02 1.257019639015197754e-01 -1.141983270645141602e-01 1.108950003981590271e-01 1.890758723020553589e-01 -2.134852260351181030e-01 2.076352760195732117e-02 -2.826555259525775909e-02 1.391707547008991241e-02 -5.041982512921094894e-03 -2.976407296955585480e-02 3.621277213096618652e-02 -8.857936598360538483e-03 1.196036711335182190e-01 8.237724006175994873e-02 -8.450202643871307373e-02 2.309528440237045288e-01 6.134653929620981216e-03 -2.157227322459220886e-02 2.173229902982711792e-01 1.531041264533996582e-01 -4.985127151012420654e-01 2.730425000190734863e-01 -1.275846511125564575e-01 1.050341352820396423e-01 3.108884096145629883e-01 -3.143506944179534912e-01 7.219690829515457153e-02 -2.753494679927825928e-01 1.816142909228801727e-02
9.618409723043441772e-02 6.874710321426391602e-03 1.538351085036993027e-02 -4.119510296732187271e-03 1.873646080493927002e-01 1.772062182426452637e-01 7.886114716529846191e-02 -4.453604817390441895e-01 8.250933885574340820e-02 -5.423349887132644653e-02 -4.453793168067932129e-02 -2.327355444431304932e-01 -4.017279297113418579e-02 1.458943784236907959e-01 -7.959791272878646851e-02 1.064892709255218506e-01 -1.373409181833267212e-01 1.802092492580413818e-01 2.560628950595855713e-01 -5.760891363024711609e-03 -5.856191366910934448e-02 9.996960312128067017e-02 -2.409393042325973511e-01 -2.370075732469558716e-01 2.609916329383850098e-01 2.559866309165954590e-01 -1.066982969641685486e-01 2.564607560634613037e-01 2.964730560779571533e-02 2.676738500595092773e-01 8.470486849546432495e-02 -2.789427936077117920e-01
-8.750361949205398560e-02 4.949664324522018433e-02 -1.320859044790267944e-01 1.100902855396270752e-01 2.905443012714385986e-01 6.338860839605331421e-02 2.215340733528137207e-01 -1.939821690320968628e-01 -2.933873049914836884e-02 -2.300228774547576904e-01 1.081977561116218567e-01 -3.145985305309295654e-03 2.428794950246810913e-01 3.238198161125183105e-02 -6.685873121023178101e-02 -7.139155268669128418e-02 -6.977538764476776123e-02 -1.907059848308563232e-01 4.129024446010589600e-01 8.800902962684631348e-02 6.333281844854354858e-02 -8.760485798120498657e-03 6.343484669923782349e-02 -4.128129184246063232e-01 -2.762329280376434326e-01 2.328503578901290894e-01 1.372356414794921875e-01 7.335317134857177734e-02 4.834449850022792816e-03 2.482891380786895752e-01 -1.879149675369262695e-01 1.932398416101932526e-02
1.896055601537227631e-02 -1.679644733667373657e-01 8.870086818933486938e-02 -9.482593089342117310e-02 -1.641921252012252808e-01 2.135255485773086548e-01 2.457124739885330200e-01 -2.461927086114883423e-01 6.229924410581588745e-02 -1.738887131214141846e-01 1.066961288452148438e-01 1.075512394309043884e-01 -1.028840914368629456e-01 1.533930450677871704e-01 -3.357330560684204102e-01 3.518154621124267578e-01 -1.168839856982231140e-01 -6.638747453689575195e-02 2.987699508666992188e-01 2.035706639289855957e-01 4.150549694895744324e-02 -1.331702619791030884e-01 -1.709409505128860474e-01 -1.895571202039718628e-01 1.897599995136260986e-01 1.063551232218742371e-01 5.483324080705642700e-02 3.402400612831115723e-01 -1.112471893429756165e-01 4.849374666810035706e-02 8.252235502004623413e-02 1.111062765121459961e-01
-1.431142538785934448e-01 -7.368388772010803223e-02 -1.204867586493492126e-01 -1.000375300645828247e-01 8.372632414102554321e-02 -4.327052086591720581e-02 3.419384062290191650e-01 -3.031790554523468018e-01 9.684827178716659546e-02 -1.152478903532028198e-01 -6.149792671203613281e-02 -1.339415311813354492e-01 4.332277923822402954e-02 1.240602508187294006e-01 -1.901384294033050537e-01 1.642937064170837402e-01 -3.425058424472808838e-01 -9.013973921537399292e-02 4.788107275962829590e-01 -1.829663813114166260e-01 5.201118811964988708e-02 -5.502610933035612106e-03 6.619260460138320923e-02 -4.892716649919748306e-03 -1.932404190301895142e-01 -1.707494854927062988e-01 -3.542779386043548584e-02 1.211318671703338623e-01 -3.106292188167572021e-01 2.384113706648349762e-02 -1.994155719876289368e-02 1.784691810607910156e-01
2.689290940761566162e-01 -2.776428461074829102e-01 -1.413499265909194946e-01 -9.236772358417510986e-02 -1.291047781705856323e-01 2.126503884792327881e-01 1.679331362247467041e-01 -1.638399511575698853e-01 2.849282622337341309e-01 -8.574543893337249756e-02 5.419659242033958435e-02 -2.000934332609176636e-01 -1.194731146097183228e-01 1.164277866482734680e-01 -2.495972663164138794e-01 2.196017205715179443e-01 -1.530244201421737671e-01 2.067106962203979492e-02 5.017554759979248047e-01 4.920171573758125305e-02 1.489045321941375732e-01 3.397512435913085938e-02 7.034038752317428589e-02 -4.601507633924484253e-02 7.650998979806900024e-02 8.622197061777114868e-02 1.006802096962928772e-01 2.012243419885635376e-01 -1.093428656458854675e-01 2.113302052021026611e-01 -7.957313954830169678e-02 1.906845718622207642e-03
-2.381032556295394897e-01 -3.551649302244186401e-02 -2.740951776504516602e-01 2.434826791286468506e-01 5.926024168729782104e-02 3.307991847395896912e-02 8.107668906450271606e-02 -2.474700808525085449e-01 1.643815636634826660e-02 9.048279374837875366e-02 -4.619131609797477722e-02 1.446261554956436157e-01 1.022644266486167908e-01 3.044084459543228149e-02 -7.872395217418670654e-02 2.272401303052902222e-01 8.668866753578186035e-02 -2.408392168581485748e-02 -7.255163788795471191e-02 5.724899098277091980e-02 1.374837458133697510e-01 1.888066679239273071e-01 5.401641130447387695e-02 -1.282053738832473755e-01 -1.676459163427352905e-01 4.097706824541091919e-02 2.401297986507415771e-01 1.729596555233001709e-01 -2.204612791538238525e-01 4.797959625720977783e-01 -1.097538769245147705e-01 -3.684145212173461914e-01
-1.793782711029052734e-01 7.261801511049270630e-02 -2.521578073501586914e-01 1.003048792481422424e-01 -2.021652832627296448e-02 1.837834566831588745e-01 2.206797301769256592e-01 1.978574506938457489e-02 1.119863241910934448e-01 -7.336351275444030762e-02 -5.832529161125421524e-03 9.199429303407669067e-02 4.359078407287597656e-01 7.744147628545761108e-02 -2.244862467050552368e-01 1.874434351921081543e-01 -1.660241484642028809e-01 2.710543572902679443e-01 -5.664179846644401550e-02 -3.902041539549827576e-02 2.121185511350631714e-01 2.592484354972839355e-01 1.171420067548751831e-01 -3.267600387334823608e-02 -3.694102913141250610e-02 -1.249295175075531006e-01 2.099984586238861084e-01 1.055871173739433289e-01 -2.491451948881149292e-01 1.685241162776947021e-01 8.251663297414779663e-02 -3.088771700859069824e-01
1.128772720694541931e-01 -8.495011180639266968e-02 2.137595266103744507e-01 -4.422587156295776367e-02 2.481651008129119873e-01 -2.458380302414298058e-03 1.512502580881118774e-01 -1.514018476009368896e-01 8.298411965370178223e-02 -9.422281384468078613e-02 -2.654204070568084717e-01 1.317473873496055603e-02 8.361809700727462769e-02 1.515222433954477310e-02 -1.250040680170059204e-01 1.156730428338050842e-01 1.967488527297973633e-01 -1.248280778527259827e-01 5.030099153518676758e-01 -4.068113490939140320e-02 1.872899825684726238e-03 -7.327241450548171997e-02 2.522337734699249268e-01 1.542670726776123047e-01 -7.027114182710647583e-02 6.448935717344284058e-02 1.236149594187736511e-01 1.466436088085174561e-01 -4.159958660602569580e-01 2.655282318592071533e-01 -3.846743144094944000e-03 -1.057132035493850708e-01
-1.768562644720077515e-01 8.011095225811004639e-02 -5.998928099870681763e-02 1.053673028945922852e-01 -1.025920361280441284e-01 -1.760194450616836548e-01 -5.710793286561965942e-02 -5.604685842990875244e-02 6.649691611528396606e-02 1.890210956335067749e-01 -4.089504480361938477e-02 -2.867228686809539795e-01 -3.905040398240089417e-02 3.659897744655609131e-01 -3.328596353530883789e-01 1.128683164715766907e-01 2.733524143695831299e-01 2.045808881521224976e-01 3.307107985019683838e-01 6.907307356595993042e-02 1.276673190295696259e-02 -2.481825277209281921e-02 -1.799524724483489990e-01 -1.000242307782173157e-01 3.012432157993316650e-01 -1.292311549186706543e-01 2.034609764814376831e-02 3.517334163188934326e-01 1.611024513840675354e-02 8.887972682714462280e-02 5.225168168544769287e-02 -1.734941639006137848e-02
1.840144768357276917e-02 -1.343991011381149292e-01 1.707349717617034912e-01 1.110578253865242004e-01 -1.581106185913085938e-01 -5.489363521337509155e-02 1.643432825803756714e-01 -3.869083821773529053e-01 -5.742171779274940491e-02 1.077932212501764297e-02 -9.877638518810272217e-02 -4.441338032484054565e-02 -4.429325461387634277e-02 -8.379109948873519897e-02 -2.337624877691268921e-01 5.058024078607559204e-02 -4.426532238721847534e-02 2.735702320933341980e-03 2.573755085468292236e-01 -3.096257150173187256e-01 -1.324492990970611572e-01 -8.941189944744110107e-02 -8.697921782732009888e-02 6.097865290939807892e-03 -3.199876099824905396e-02 -8.461443334817886353e-02 -2.214357443153858185e-02 3.273948132991790771e-01 7.213590294122695923e-02 5.009878277778625488e-01 1.623125374317169189e-01 -2.417645007371902466e-01
-1.057716906070709229e-01 4.961417615413665771e-02 7.880417630076408386e-03 2.493090182542800903e-02 1.438851654529571533e-01 -5.703027173876762390e-02 3.100486695766448975e-01 5.555212032049894333e-03 -1.887644454836845398e-02 -9.348928928375244141e-02 2.886247634887695312e-02 4.009387269616127014e-02 2.854546308517456055e-01 2.474981993436813354e-01 -1.966466009616851807e-01 3.096136450767517090e-02 -4.188719391822814941e-01 -2.398712374269962311e-02 5.356225743889808655e-02 -4.820219054818153381e-02 4.833056405186653137e-02 -6.260699033737182617e-02 2.570616900920867920e-01 -1.092055216431617737e-01 2.457001358270645142e-01 7.629348337650299072e-02 -6.233524158596992493e-02 4.374416172504425049e-01 -2.217426896095275879e-01 2.106641083955764771e-01 7.602918893098831177e-02 -2.130778878927230835e-01
2.722682952880859375e-01 6.862526386976242065e-02 -1.741296052932739258e-01 2.060406506061553955e-01 -1.937429904937744141e-01 9.390059113502502441e-02 1.473606228828430176e-01 -2.187466025352478027e-01 -1.706263571977615356e-01 -2.002200856804847717e-02 -1.120555102825164795e-01 -1.308553069829940796e-01 -1.880045086145401001e-01 1.244261767715215683e-02 -6.798592209815979004e-02 2.751464396715164185e-02 1.634617149829864502e-01 -9.596972167491912842e-02 2.538669407367706299e-01 -4.975163936614990234e-02 2.185026369988918304e-02 1.419508457183837891e-01 9.934185445308685303e-02 -4.968388080596923828e-01 2.026297599077224731e-01 -6.033630296587944031e-02 -9.548090398311614990e-02 3.435803949832916260e-01 -1.982221454381942749e-01 1.166328340768814087e-01 -1.110104694962501526e-01 1.229377165436744690e-01
-1.328544765710830688e-01 -8.752678520977497101e-03 -5.341812223196029663e-02 -1.373427808284759521e-01 -3.407721593976020813e-02 -2.291779778897762299e-02 2.225359231233596802e-01 8.616252988576889038e-02 -3.423921763896942139e-02 -1.535521894693374634e-01 2.362174354493618011e-02 2.352834343910217285e-01 2.400812208652496338e-01 3.607533574104309082e-01 -1.471729427576065063e-01 7.454864680767059326e-02 -1.920035630464553833e-01 7.352594286203384399e-02 3.390121161937713623e-01 1.082654669880867004e-01 2.767542563378810883e-02 -2.428275533020496368e-02 3.191783428192138672e-01 -1.919681280851364136e-01 -3.983632847666740417e-02 -1.283571589738130569e-02 -1.191084384918212891e-01 5.241888016462326050e-02 -4.914269596338272095e-02 3.726443648338317871e-01 -2.810290157794952393e-01 -2.414768785238265991e-01
-2.300465703010559082e-01 2.266784906387329102e-01 9.397812187671661377e-02 5.701612308621406555e-02 -1.683682203292846680e-01 1.929070055484771729e-01 -2.456648088991641998e-02 -1.852844655513763428e-01 2.352127879858016968e-01 -1.356641799211502075e-01 -3.151508048176765442e-02 2.202049791812896729e-01 8.680207282304763794e-02 9.950183331966400146e-02 -2.213334888219833374e-01 5.354961752891540527e-02 1.376071423292160034e-01 1.237947717308998108e-01 3.892662823200225830e-01 -8.430130034685134888e-02 1.786177009344100952e-01 -1.865534633398056030e-01 -7.198768109083175659e-02 -1.275639683008193970e-01 4.579537734389305115e-02 -3.196946680545806885e-01 4.082685802131891251e-03 2.441734075546264648e-01 -1.319058686494827271e-01 1.804730147123336792e-01 2.812459766864776611e-01 -1.286396086215972900e-01
-2.132082432508468628e-01 -3.582217171788215637e-02 -2.194651812314987183e-01 -1.689622998237609863e-01 -1.234536767005920410e-01 -7.798512279987335205e-02 1.487912535667419434e-01 -7.531408965587615967e-02 2.118293642997741699e-01 -4.478047788143157959e-01 -6.934098899364471436e-02 7.021001726388931274e-02 -5.626179650425910950e-02 1.254835277795791626e-01 3.224979341030120850e-02 1.578300744295120239e-01 -1.077760756015777588e-01 5.028694495558738708e-02 3.470770120620727539e-01 -1.837936043739318848e-01 -6.278194487094879150e-02 1.176043674349784851e-01 -1.010102257132530212e-01 -2.923715114593505859e-01 1.275231093168258667e-01 1.674962937831878662e-01 -7.513260096311569214e-02 3.004313707351684570e-01 -1.307563483715057373e-01 2.859751284122467041e-01 -5.587291717529296875e-02 -5.784898623824119568e-02
-2.423859536647796631e-01 -2.584688067436218262e-01 2.526090145111083984e-01 8.402319252490997314e-02 2.098454982042312622e-01 9.772181510925292969e-02 1.708917021751403809e-01 7.629474252462387085e-02 1.921851485967636108e-01 1.674155332148075104e-02 1.017776727676391602e-01 1.233579814434051514e-01 6.491254270076751709e-02 3.581040799617767334e-01 -2.040275186300277710e-01 3.176718950271606445e-01 -1.809426583349704742e-02 2.797923795878887177e-02 8.357941359281539917e-02 3.775980323553085327e-02 1.671142429113388062e-01 1.535922735929489136e-01 -2.310103476047515869e-01 5.583472922444343567e-02 -1.373900771141052246e-01 7.306803017854690552e-03 1.460780575871467590e-02 1.378058791160583496e-01 2.332226559519767761e-02 4.694022834300994873e-01 -2.071817405521869659e-02 1.444591954350471497e-02
-2.265337705612182617e-01 6.876415014266967773e-02 1.206356659531593323e-01 1.582377851009368896e-01 -1.354974359273910522e-01 -2.647409439086914062e-01 4.271798431873321533e-01 -1.817974895238876343e-01 1.923611462116241455e-01 -1.972763240337371826e-01 -4.877775907516479492e-03 -2.517419159412384033e-01 1.490721851587295532e-01 6.418143748305737972e-04 -2.492167651653289795e-01 6.929089874029159546e-02 7.799625396728515625e-02 -2.135793864727020264e-01 5.253469571471214294e-02 2.788636833429336548e-02 1.816265732049942017e-01 7.296673720702528954e-04 -2.297178357839584351e-01 -2.215822935104370117e-01 5.733624473214149475e-02 1.065717041492462158e-01 5.859060585498809814e-02 1.480393260717391968e-01 9.364385157823562622e-02 2.458204925060272217e-01 -3.625222668051719666e-02 -2.670772075653076172e-01
2.967779934406280518e-01 -7.247684150934219360e-02 4.721952602267265320e-02 -1.254064738750457764e-01 2.384287863969802856e-01 1.585402935743331909e-01 1.803879737854003906e-01 -3.347502052783966064e-01 2.074560970067977905e-01 -2.488329410552978516e-01 -1.464358121156692505e-01 -5.949036404490470886e-02 9.973231703042984009e-02 1.473656594753265381e-01 -1.799281537532806396e-01 1.094234436750411987e-01 -2.016794867813587189e-02 -9.982289373874664307e-02 3.611690104007720947e-01 -8.611067384481430054e-02 1.273154914379119873e-01 -1.474453508853912354e-01 1.483527868986129761e-01 -1.461885124444961548e-02 7.383424043655395508e-02 -1.123647913336753845e-01 3.717781603336334229e-02 2.707487344741821289e-01 -1.985798776149749756e-01 2.189796715974807739e-01 -1.671362668275833130e-01 -1.992421299219131470e-01
2.130794525146484375e-01 -8.097246289253234863e-02 -3.013145923614501953e-02 3.805775940418243408e-01 1.582186371088027954e-01 1.833913177251815796e-01 1.861451379954814911e-02 -1.538816392421722412e-01 2.777094766497612000e-02 8.553920686244964600e-02 -2.664911448955535889e-01 -1.196763589978218079e-01 1.886504292488098145e-01 -1.893717348575592041e-01 -4.038634300231933594e-01 1.933167278766632080e-01 -9.099218249320983887e-02 8.743964880704879761e-02 1.341302245855331421e-01 -9.762208163738250732e-02 8.429663628339767456e-02 2.963147498667240143e-02 7.901616394519805908e-02 -4.115622118115425110e-02 -9.099705517292022705e-02 2.267353534698486328e-01 -5.294897034764289856e-02 1.535580158233642578e-01 -3.748604059219360352e-01 2.339233458042144775e-01 1.134949252009391785e-01 2.615147642791271210e-02
-1.070841029286384583e-01 -2.056729607284069061e-02 2.243545204401016235e-01 2.423814237117767334e-01 1.564510315656661987e-01 -2.309179753065109253e-01 1.431224048137664795e-01 -1.512170881032943726e-01 -1.921786069869995117e-01 1.179284304380416870e-01 1.658659428358078003e-01 2.889365516602993011e-02 7.920338958501815796e-02 1.644842922687530518e-01 1.776265054941177368e-01 2.287444174289703369e-01 1.046711858361959457e-02 -7.983615249395370483e-02 5.968515202403068542e-02 2.017471045255661011e-01 1.205453798174858093e-01 6.923390924930572510e-02 -1.760590821504592896e-01 3.799930214881896973e-02 -1.752581894397735596e-01 4.918253421783447266e-02 1.321936994791030884e-01 4.342724680900573730e-01 -2.684537470340728760e-01 3.051276803016662598e-01 -1.840766519308090210e-01 -1.439324319362640381e-01
-9.843108057975769043e-02 -6.430175900459289551e-02 -7.582192867994308472e-02 8.417309075593948364e-02 2.308190464973449707e-01 -2.199269086122512817e-01 1.536778360605239868e-01 -9.399247914552688599e-02 -2.991546876728534698e-03 1.388151943683624268e-02 -2.768438756465911865e-01 2.278439933434128761e-03 2.033085376024246216e-01 1.802917011082172394e-02 -3.790477216243743896e-01 1.576811224222183228e-01 8.287994423881173134e-04 2.393023520708084106e-01 -1.575860753655433655e-02 5.552602186799049377e-02 -6.631111353635787964e-02 -3.185555040836334229e-01 -1.411894336342811584e-02 -2.129381448030471802e-01 5.438579991459846497e-02 7.203223556280136108e-02 -8.503600209951400757e-02 2.357908785343170166e-01 -3.923440277576446533e-01 1.517337709665298462e-01 2.271119207143783569e-01 2.016683369874954224e-01
-1.570184677839279175e-01 1.671425998210906982e-01 -5.684445798397064209e-02 3.612725734710693359e-01 -1.090177819132804871e-01 3.292382135987281799e-02 5.103444308042526245e-02 -2.387606538832187653e-02 1.759940013289451599e-02 2.743926644325256348e-01 -1.757656633853912354e-01 1.218060329556465149e-01 1.858785748481750488e-01 1.515501439571380615e-01 -2.292604446411132812e-01 3.739940524101257324e-01 -4.931031540036201477e-02 -4.784790799021720886e-02 2.195349931716918945e-01 -2.380877733230590820e-02 6.248040497303009033e-02 1.142723485827445984e-01 5.681094899773597717e-02 -2.071515023708343506e-01 -9.583915770053863525e-02 3.400177657604217529e-01 -8.469101786613464355e-02 -4.813730251044034958e-03 -2.542173862457275391e-01 1.449804604053497314e-01 2.550178468227386475e-01 1.642466783523559570e-01
-5.186836794018745422e-02 -3.851339966058731079e-02 -1.804767847061157227e-01 1.279349178075790405e-01 1.922629773616790771e-01 1.180632039904594421e-01 2.254073023796081543e-01 -2.246407270431518555e-01 -9.270758926868438721e-02 4.660433530807495117e-02 7.029008120298385620e-02 1.615059524774551392e-01 8.613607846200466156e-03 2.456022053956985474e-01 -2.115391008555889130e-02 1.655158102512359619e-01 2.934276163578033447e-01 1.896163523197174072e-01 -1.316137984395027161e-02 2.250707745552062988e-01 4.232304543256759644e-02 3.029854595661163330e-01 -1.562622785568237305e-01 -1.630489975214004517e-01 -5.155768617987632751e-02 6.599126756191253662e-02 7.701405137777328491e-02 2.954581081867218018e-01 -1.619319915771484375e-01 3.023042082786560059e-01 -4.430408403277397156e-02 -3.569193780422210693e-01
-9.189675562083721161e-03 7.500622421503067017e-02 -1.969303041696548462e-01 2.437639534473419189e-01 -1.682761013507843018e-01 -2.125061154365539551e-01 2.215397804975509644e-01 -2.315977513790130615e-01 1.414305269718170166e-01 -2.887610197067260742e-01 3.524769470095634460e-02 -1.671627759933471680e-01 9.177355468273162842e-02 3.971684277057647705e-01 -4.243496358394622803e-01 3.208848461508750916e-02 2.693613804876804352e-02 -1.196517050266265869e-01 1.019234433770179749e-01 4.694683104753494263e-02 -7.428747415542602539e-02 1.021099984645843506e-01 -8.436934649944305420e-02 -2.068953216075897217e-01 1.039269492030143738e-01 -1.354046165943145752e-01 -5.401646345853805542e-02 7.246682047843933105e-02 -6.478974223136901855e-02 2.483298480510711670e-01 2.081498056650161743e-01 7.467889226973056793e-03
-1.669585406780242920e-01 -3.038657270371913910e-02 8.027534186840057373e-02 8.204444497823715210e-02 -8.087283372879028320e-02 2.308438159525394440e-02 3.057199418544769287e-01 -2.364750355482101440e-01 -3.102853596210479736e-01 5.535437539219856262e-02 -1.682479530572891235e-01 2.026378959417343140e-01 1.105907112360000610e-01 2.193788588047027588e-01 -1.377627253532409668e-01 6.999276578426361084e-02 2.094085328280925751e-02 3.825559839606285095e-02 2.443842589855194092e-01 -6.397813558578491211e-02 -2.496853023767471313e-01 -4.013706445693969727e-01 -7.406456023454666138e-02 -1.167227178812026978e-01 9.674232453107833862e-02 -2.019308134913444519e-02 1.428030282258987427e-01 4.517778754234313965e-02 -1.489375829696655273e-01 4.072583913803100586e-01 -9.252896159887313843e-02 -1.074633002281188965e-01
1.073889657855033875e-01 5.854317918419837952e-02 -2.554594539105892181e-02 6.822754442691802979e-02 -8.308494091033935547e-02 6.536088883876800537e-02 3.439131677150726318e-01 -4.141768068075180054e-02 1.659689545631408691e-01 -2.796933054924011230e-01 5.663248896598815918e-02 -1.876793503761291504e-01 2.225001342594623566e-02 2.699807882308959961e-01 -3.412705361843109131e-01 2.958995997905731201e-01 -1.383132189512252808e-01 -2.787295281887054443e-01 1.052477210760116577e-01 1.042816191911697388e-01 -1.306569483131170273e-02 1.744563430547714233e-01 -2.453209161758422852e-01 -1.749462783336639404e-01 8.918276429176330566e-02 -9.897330403327941895e-02 1.011531054973602295e-01 2.001252472400665283e-01 -1.711128652095794678e-01 2.200014293193817139e-01 1.790605187416076660e-01 9.493838250637054443e-02
1.771625578403472900e-01 1.147428452968597412e-01 2.366153448820114136e-01 7.296774536371231079e-02 -5.174851790070533752e-02 -1.051838845014572144e-01 2.359496653079986572e-01 -8.426089584827423096e-02 -9.863936901092529297e-02 -1.638511940836906433e-02 1.073970720171928406e-01 2.758342921733856201e-01 3.558538854122161865e-02 1.682584434747695923e-01 -5.178848654031753540e-02 2.034071534872055054e-01 1.183617394417524338e-02 2.172533422708511353e-01 1.112949550151824951e-01 7.789146155118942261e-02 1.169653013348579407e-01 8.044321089982986450e-03 -2.118351012468338013e-01 -3.138097226619720459e-01 3.497017920017242432e-02 2.529108524322509766e-01 -7.635101675987243652e-02 5.067901015281677246e-01 -1.077368780970573425e-01 1.172813326120376587e-01 -2.364857792854309082e-01 -1.197617277503013611e-01
-3.031482994556427002e-01 -3.866517916321754456e-02 -5.245254561305046082e-02 1.673591136932373047e-01 2.491814494132995605e-01 -4.159986227750778198e-02 1.355540752410888672e-01 -9.096415340900421143e-02 1.421657800674438477e-01 1.829058490693569183e-02 -4.363248497247695923e-02 -2.868514358997344971e-01 2.865562438964843750e-01 2.747859656810760498e-01 2.084578014910221100e-02 -2.453785389661788940e-01 -1.439271867275238037e-01 -3.301900997757911682e-02 2.043976932764053345e-01 2.196190953254699707e-01 6.252030283212661743e-02 6.198115646839141846e-03 1.032622009515762329e-01 -3.981676399707794189e-01 -1.794275343418121338e-01 8.933119475841522217e-03 2.124174088239669800e-01 8.971507847309112549e-02 -4.022869840264320374e-02 2.871852815151214600e-01 -8.235748857259750366e-02 3.301230818033218384e-02
-2.772397398948669434e-01 -2.539388835430145264e-01 7.816192810423672199e-04 2.569645941257476807e-01 1.798427551984786987e-01 1.732991933822631836e-01 3.648519515991210938e-01 -2.331867348402738571e-03 -6.336682289838790894e-02 9.340177476406097412e-02 1.647450029850006104e-02 -1.468142308294773102e-02 4.929307848215103149e-02 5.207230150699615479e-02 -1.307462453842163086e-01 1.105806455016136169e-01 3.771795034408569336e-01 1.356975883245468140e-01 1.568315625190734863e-01 1.497512906789779663e-01 1.416917592287063599e-01 5.872862040996551514e-02 1.089052259922027588e-01 -1.576895415782928467e-01 1.189762167632579803e-02 -1.931754499673843384e-01 4.618746414780616760e-02 1.954970508813858032e-01 -1.550019830465316772e-01 3.415378928184509277e-01 2.066923826932907104e-01 1.423906683921813965e-01
1.116395834833383560e-02 1.077968031167984009e-01 2.173708379268646240e-01 1.349235475063323975e-01 -7.587236166000366211e-02 -3.742322325706481934e-02 4.160775840282440186e-01 3.095666505396366119e-02 8.819296211004257202e-02 -6.598432362079620361e-02 -2.074054181575775146e-01 1.233236119151115417e-01 3.015763759613037109e-01 1.117075085639953613e-01 -4.458633363246917725e-01 1.546019613742828369e-01 1.083754077553749084e-01 -1.209212392568588257e-01 8.035748032853007317e-04 -6.146929785609245300e-02 2.865633694455027580e-03 -7.951075583696365356e-02 -1.533357352018356323e-01 -1.411306560039520264e-01 -2.220619320869445801e-01 -2.514118850231170654e-01 2.082243934273719788e-02 2.473649978637695312e-01 -2.323827296495437622e-01 6.902354210615158081e-02 -3.165837749838829041e-02 -1.768271625041961670e-01
-1.519033908843994141e-01 1.996083371341228485e-02 -2.708464860916137695e-01 -9.325071424245834351e-02 -7.927673310041427612e-02 -1.834504604339599609e-01 7.832830399274826050e-02 -2.237718403339385986e-01 1.772784441709518433e-01 -2.115697115659713745e-01 -1.744161546230316162e-01 -6.366121768951416016e-02 -1.465467959642410278e-01 -2.096358314156532288e-02 -2.118828892707824707e-01 1.710642427206039429e-01 -2.119526267051696777e-01 -1.841968744993209839e-01 2.369432449340820312e-01 2.505541779100894928e-02 2.746681571006774902e-01 -1.092372313141822815e-01 -1.363622397184371948e-01 -2.141239345073699951e-01 -7.034815102815628052e-02 -2.893276214599609375e-01 2.348418161273002625e-02 3.290102481842041016e-01 -1.541715413331985474e-01 2.607747316360473633e-01 3.642192482948303223e-02 1.165784522891044617e-01
-5.229881498962640762e-03 3.220330551266670227e-02 -1.766338795423507690e-01 -1.449596583843231201e-01 8.877288200892508030e-04 -5.017790198326110840e-02 2.304169237613677979e-01 -5.668713524937629700e-02 -1.608274579048156738e-01 -1.436377689242362976e-02 -5.196657776832580566e-02 5.734644085168838501e-02 8.184753358364105225e-02 1.309017539024353027e-01 4.817269369959831238e-02 2.157107442617416382e-01 7.326775696128606796e-03 3.072327077388763428e-01 1.130365282297134399e-01 5.299808457493782043e-02 3.808966604992747307e-03 -2.208197861909866333e-01 -1.703671813011169434e-01 -2.863613069057464600e-01 -7.687509059906005859e-02 3.132862225174903870e-02 1.729778647422790527e-01 1.929945051670074463e-01 -5.553183555603027344e-01 6.352230906486511230e-02 -2.128541171550750732e-01 -2.855461239814758301e-01
-1.989529728889465332e-01 1.514694932848215103e-02 8.021977543830871582e-02 2.427645176649093628e-01 -1.084708496928215027e-01 8.394931256771087646e-02 1.573731601238250732e-01 1.279157400131225586e-01 -1.079047098755836487e-01 2.863100767135620117e-01 1.168611645698547363e-01 -4.483613371849060059e-02 2.176012098789215088e-01 2.288818210363388062e-01 -2.605667412281036377e-01 2.129597067832946777e-01 -1.892036199569702148e-01 -7.772763818502426147e-02 7.290401309728622437e-02 2.927992306649684906e-02 4.180886596441268921e-02 -2.004162818193435669e-01 -1.893118768930435181e-01 -1.538510918617248535e-01 -1.051474362611770630e-01 -4.942706599831581116e-02 2.387349009513854980e-01 2.498548775911331177e-01 -1.234208047389984131e-01 3.628518283367156982e-01 -2.884640097618103027e-01 1.209864486008882523e-02
-2.174005359411239624e-01 -3.111545443534851074e-01 3.239577636122703552e-02 1.791249364614486694e-01 1.799708306789398193e-01 2.068202197551727295e-01 2.866545021533966064e-01 -6.122587621212005615e-02 -2.698146104812622070e-01 1.083544418215751648e-01 -8.135265856981277466e-02 -1.072351038455963135e-01 -5.969345197081565857e-02 1.427274942398071289e-01 -6.847404688596725464e-02 3.007465898990631104e-01 2.525954246520996094e-01 6.104987859725952148e-02 1.611094623804092407e-01 1.646540164947509766e-01 8.172553032636642456e-02 2.324604541063308716e-01 1.901964992284774780e-01 -1.442562341690063477e-01 1.516387164592742920e-01 -2.219388633966445923e-01 2.749358490109443665e-02 8.440347760915756226e-02 -1.965857446193695068e-01 2.810944318771362305e-01 -5.652044340968132019e-02 -2.617945894598960876e-02
-1.490799635648727417e-01 2.623656392097473145e-01 -1.624871641397476196e-01 1.644912064075469971e-01 -8.691796660423278809e-02 -2.058828771114349365e-01 4.564108094200491905e-04 -7.234205305576324463e-02 1.182751134037971497e-01 5.852274596691131592e-02 -8.264032751321792603e-02 -7.956525683403015137e-02 1.608999967575073242e-01 3.666611313819885254e-01 -1.822597980499267578e-01 1.278157979249954224e-01 2.721351981163024902e-01 1.543776541948318481e-01 9.263919293880462646e-02 2.744856290519237518e-02 1.741966158151626587e-01 1.273838896304368973e-02 -2.284834682941436768e-01 -1.280202567577362061e-01 3.550708293914794922e-01 -2.871593832969665527e-02 2.361254692077636719e-01 3.389095664024353027e-01 -1.844686865806579590e-01 1.515919435769319534e-02 -7.059796899557113647e-02 1.294669806957244873e-01
-3.021013140678405762e-01 -4.787658154964447021e-02 -1.341059710830450058e-02 2.776507139205932617e-01 4.858514294028282166e-02 1.282616555690765381e-01 -7.381122559309005737e-02 6.251732259988784790e-02 1.434071213006973267e-01 1.344985514879226685e-01 -1.849134415388107300e-01 -7.166881114244461060e-02 -1.716624647378921509e-01 2.144363708794116974e-02 -1.709947288036346436e-01 2.574232518672943115e-01 2.285767942667007446e-01 6.141695007681846619e-02 -1.026929393410682678e-01 2.337054461240768433e-01 1.052305400371551514e-01 2.564950883388519287e-01 4.677053168416023254e-02 -3.519309163093566895e-01 1.096050888299942017e-01 -1.454712748527526855e-01 1.028211340308189392e-01 2.822774052619934082e-01 -1.248421967029571533e-01 3.276841044425964355e-01 1.550840679556131363e-02 -1.639082729816436768e-01
-1.933339685201644897e-01 8.794283866882324219e-02 1.100362315773963928e-01 1.810817718505859375e-01 -9.470703452825546265e-02 1.167999487370252609e-02 3.840555846691131592e-01 -3.015333414077758789e-01 1.315430104732513428e-01 -1.536226421594619751e-01 -1.339299976825714111e-01 -3.752290308475494385e-01 2.060894370079040527e-01 1.229367256164550781e-01 -3.746676146984100342e-01 -3.445357456803321838e-02 1.516162604093551636e-01 2.545484155416488647e-02 1.145538687705993652e-01 -3.716318681836128235e-02 -3.797950688749551773e-03 -6.383119523525238037e-02 -2.643643617630004883e-01 -1.394490748643875122e-01 2.359568476676940918e-01 -1.355041004717350006e-02 7.843813300132751465e-02 1.019449979066848755e-01 1.298281364142894745e-02 8.129291236400604248e-02 1.324135810136795044e-01 -1.881442070007324219e-01
5.513287708163261414e-02 -2.085604667663574219e-01 2.604078352451324463e-01 1.169400736689567566e-01 1.148186251521110535e-01 4.199773445725440979e-02 3.252434432506561279e-01 -2.358677834272384644e-01 3.045246303081512451e-01 -2.679769508540630341e-02 -8.084413409233093262e-02 -1.595373153686523438e-01 1.679999232292175293e-01 1.029606834053993225e-01 -5.224467068910598755e-02 3.541544079780578613e-02 3.316184505820274353e-02 1.005440577864646912e-01 2.057073116302490234e-01 -1.074993014335632324e-01 -2.086141519248485565e-02 -1.939302384853363037e-01 1.633468866348266602e-01 1.043284758925437927e-01 -1.294154375791549683e-01 -1.602954566478729248e-01 2.145971357822418213e-01 1.552011221647262573e-01 -4.613836109638214111e-01 2.404858916997909546e-01 5.510706081986427307e-02 1.852154359221458435e-02
-2.073310017585754395e-01 7.050473988056182861e-02 7.443998940289020538e-03 -9.072854369878768921e-02 2.194020897150039673e-02 8.884032070636749268e-02 5.296693444252014160e-01 -2.258307337760925293e-01 1.925360783934593201e-02 1.450761258602142334e-01 -4.330596420913934708e-03 1.704053431749343872e-01 1.782312095165252686e-01 4.685819447040557861e-01 -7.813987135887145996e-02 1.628733873367309570e-01 2.252736687660217285e-01 -9.764773398637771606e-02 7.234931737184524536e-02 3.873037174344062805e-02 -1.810285300016403198e-01 -5.656506121158599854e-02 -1.030355766415596008e-01 -1.525972932577133179e-01 1.927984952926635742e-01 7.135989516973495483e-02 -1.656111516058444977e-02 2.968743070960044861e-02 -6.246375665068626404e-02 2.009973078966140747e-01 5.138459429144859314e-02 -2.052736133337020874e-01
-3.781500831246376038e-02 1.267602145671844482e-01 7.333680242300033569e-02 1.993263810873031616e-01 1.357858479022979736e-01 -1.268898397684097290e-01 -1.678387820720672607e-01 -8.160380274057388306e-02 6.585583090782165527e-02 1.829687654972076416e-01 -2.928457558155059814e-01 1.391436308622360229e-01 2.949711680412292480e-01 6.548963487148284912e-02 1.104711443185806274e-01 2.412007451057434082e-01 1.189600452780723572e-01 2.117545902729034424e-01 3.873610794544219971e-01 7.768959552049636841e-02 -1.701099239289760590e-02 8.903352916240692139e-02 -1.704086214303970337e-01 -2.188895493745803833e-01 1.335986554622650146e-01 -2.203115522861480713e-01 -1.491229832172393799e-01 1.357696801424026489e-01 -1.046321764588356018e-01 3.581085205078125000e-01 -4.744243994355201721e-02 1.211240515112876892e-01
1.223659887909889221e-01 -1.255620419979095459e-01 8.058881014585494995e-02 5.324227362871170044e-02 1.679043173789978027e-01 -9.368529915809631348e-02 3.504978418350219727e-01 -2.356249541044235229e-01 3.071836829185485840e-01 -1.561823487281799316e-01 -4.824435710906982422e-02 -6.628633290529251099e-02 1.208796352148056030e-01 1.702942848205566406e-01 -1.143464702181518078e-03 1.119147241115570068e-01 2.945444285869598389e-01 2.261777222156524658e-01 2.287440299987792969e-01 3.854980319738388062e-02 -2.528192289173603058e-02 -1.007728800177574158e-01 1.609927713871002197e-01 -1.181231997907161713e-02 3.280510753393173218e-02 5.991469696164131165e-02 2.584381401538848877e-01 3.551725745201110840e-01 -2.927396893501281738e-01 7.057049125432968140e-02 1.592640429735183716e-01 -1.440813690423965454e-01
-1.111475676298141479e-01 -1.791410744190216064e-01 9.958166629076004028e-02 3.367340862751007080e-01 6.738239526748657227e-02 6.903947889804840088e-02 1.000580862164497375e-01 1.812304370105266571e-02 -3.228949904441833496e-01 2.547449804842472076e-02 1.332192271947860718e-01 -1.706329584121704102e-01 -1.948431581258773804e-01 -1.140448674559593201e-01 -7.327214628458023071e-02 1.876419335603713989e-01 2.961635403335094452e-02 1.027636229991912842e-01 1.684290319681167603e-01 1.367141753435134888e-01 1.006951481103897095e-01 2.120358794927597046e-01 -6.706354767084121704e-02 -1.877637654542922974e-01 -2.134906947612762451e-01 -5.318503081798553467e-02 -2.590906992554664612e-02 3.234933614730834961e-01 -4.155553281307220459e-01 2.916484177112579346e-01 -4.140542075037956238e-02 -5.240657180547714233e-02
-2.642245590686798096e-02 -3.898956254124641418e-02 -1.511272192001342773e-01 5.064132437109947205e-02 7.877456024289131165e-03 -2.747682929039001465e-01 2.875395119190216064e-01 -1.937406212091445923e-01 4.960969462990760803e-02 1.193947903811931610e-02 -2.186305634677410126e-02 -3.462520660832524300e-03 -8.526138216257095337e-02 3.062106966972351074e-01 -3.846739530563354492e-01 1.791466623544692993e-01 -4.354458767920732498e-03 4.871691018342971802e-02 3.586939275264739990e-01 -1.941223889589309692e-01 -2.185690030455589294e-02 -1.260135471820831299e-01 1.380935125052928925e-02 1.312598735094070435e-01 -4.559677094221115112e-02 -2.540781795978546143e-01 8.929243311285972595e-03 3.179895579814910889e-01 -1.068946495652198792e-01 1.407675594091415405e-01 7.611438632011413574e-02 2.915930449962615967e-01
1.406220793724060059e-01 -9.748037159442901611e-02 8.684744685888290405e-02 4.525118321180343628e-02 1.172590777277946472e-01 6.204452738165855408e-02 1.961951702833175659e-01 2.290879935026168823e-02 -1.353947520256042480e-01 2.694839378818869591e-03 8.087537251412868500e-03 -1.205595433712005615e-01 -1.104509979486465454e-01 3.349930047988891602e-01 -1.699486374855041504e-01 1.875533610582351685e-01 -7.609406113624572754e-02 5.258630495518445969e-03 2.785653471946716309e-01 -3.014622069895267487e-02 1.754588633775711060e-02 1.140868291258811951e-01 2.237628400325775146e-01 -3.650080263614654541e-01 3.430816233158111572e-01 -8.375672996044158936e-02 1.725479960441589355e-01 4.199578762054443359e-01 -1.181522533297538757e-01 -5.806746706366539001e-02 -2.315468639135360718e-01 -1.859142258763313293e-02
-1.045394390821456909e-01 1.261714100837707520e-01 -1.890160888433456421e-01 -8.434581011533737183e-02 -6.448836624622344971e-02 -1.659058779478073120e-01 1.850804388523101807e-01 2.057415097951889038e-01 5.420757830142974854e-02 -2.125387191772460938e-01 -1.787556856870651245e-01 -1.122698560357093811e-01 -1.875473745167255402e-02 2.732276683673262596e-03 5.327166616916656494e-02 1.431519389152526855e-01 -1.427082717418670654e-01 1.555557847023010254e-01 2.447929233312606812e-01 4.547274857759475708e-02 -1.053103134036064148e-01 3.381079062819480896e-02 9.803111851215362549e-02 -4.527193307876586914e-01 -7.452974095940589905e-03 3.208554983139038086e-01 9.632023423910140991e-02 3.195069134235382080e-01 -2.211782485246658325e-01 3.151322305202484131e-01 -9.820531308650970459e-02 -9.646613150835037231e-03
-3.059969246387481689e-01 3.425828740000724792e-02 -9.756012260913848877e-02 5.528612993657588959e-03 3.915324509143829346e-01 -2.323382347822189331e-01 7.114028185606002808e-02 -1.842595338821411133e-01 1.703549548983573914e-02 2.783090472221374512e-01 1.133657544851303101e-01 -2.657262384891510010e-01 4.340062849223613739e-03 2.080361992120742798e-01 -4.888402298092842102e-02 3.660402595996856689e-01 7.128342241048812866e-02 -8.846715092658996582e-02 -2.082384750247001648e-02 -6.334668397903442383e-02 1.817529797554016113e-01 2.362135350704193115e-01 2.099402993917465210e-02 -2.002624720335006714e-01 -5.429778993129730225e-02 -3.726016730070114136e-02 5.832542106509208679e-02 3.577013313770294189e-01 -1.625234633684158325e-02 8.322756737470626831e-02 -1.084764227271080017e-01 -8.422236144542694092e-02
7.706307619810104370e-02 -2.735661268234252930e-01 5.347780138254165649e-02 1.694930642843246460e-01 1.768692284822463989e-01 4.567605257034301758e-02 4.573566466569900513e-02 -6.669792532920837402e-02 1.391589492559432983e-01 -2.110382169485092163e-01 -2.843319475650787354e-01 -1.214856877923011780e-01 1.344246864318847656e-01 -1.652247272431850433e-02 -4.688811004161834717e-01 2.084435820579528809e-01 -9.394788742065429688e-02 -3.308813273906707764e-02 9.551545232534408569e-02 -7.761053740978240967e-02 4.195488989353179932e-02 -4.959536716341972351e-02 -8.379841595888137817e-02 -1.701743714511394501e-02 -1.846219226717948914e-02 3.016217350959777832e-01 -3.578229621052742004e-02 3.007275462150573730e-01 -3.780403137207031250e-01 1.620098054409027100e-01 1.332246363162994385e-01 5.917088128626346588e-03
1.575938761234283447e-01 -1.461465209722518921e-01 2.256561815738677979e-01 -2.067529782652854919e-02 1.966023743152618408e-01 3.217266798019409180e-01 3.041684627532958984e-01 -6.855309009552001953e-02 3.662376478314399719e-02 -1.491895765066146851e-01 -2.539120316505432129e-01 -2.370245307683944702e-01 -8.423119783401489258e-02 1.336475908756256104e-01 -9.627062827348709106e-02 1.676083058118820190e-01 -1.005948185920715332e-01 4.318008944392204285e-02 -1.031056344509124756e-01 2.303114160895347595e-02 2.508257627487182617e-01 -2.174153737723827362e-02 3.564980626106262207e-02 -1.522928178310394287e-01 9.671134501695632935e-02 1.486710608005523682e-01 -1.281578540802001953e-01 2.051446884870529175e-01 -3.733378648757934570e-01 2.757441699504852295e-01 -1.679706722497940063e-01 -1.091805994510650635e-01
-5.658504366874694824e-02 -3.763211145997047424e-02 2.020928561687469482e-01 -6.918463110923767090e-02 -2.879933454096317291e-02 1.183604449033737183e-01 2.732075154781341553e-01 -9.460635483264923096e-02 2.243764251470565796e-01 8.945986628532409668e-02 -1.169045865535736084e-01 -4.326958209276199341e-03 2.685071229934692383e-01 5.021934211254119873e-02 1.138790026307106018e-01 -7.844266295433044434e-02 1.625939905643463135e-01 4.977076128125190735e-02 3.243135213851928711e-01 1.558677405118942261e-01 -3.176373541355133057e-01 -6.223066151142120361e-02 -1.848526485264301300e-02 -1.454159766435623169e-01 -1.066503524780273438e-01 2.411380782723426819e-02 9.770288318395614624e-02 3.734903633594512939e-01 -2.361897081136703491e-01 3.793168365955352783e-01 -1.964271962642669678e-01 -4.075464606285095215e-02
-4.987139627337455750e-02 -2.421229705214500427e-02 1.054476723074913025e-01 2.533717453479766846e-01 1.373434662818908691e-01 -5.862700566649436951e-02 9.467895328998565674e-02 1.550547331571578979e-01 -2.488932311534881592e-01 -6.610044836997985840e-02 1.169626936316490173e-01 -8.361184038221836090e-03 -5.653584748506546021e-02 9.699857234954833984e-02 -1.253540217876434326e-01 5.002174898982048035e-02 1.882598698139190674e-01 9.751443564891815186e-02 2.570632696151733398e-01 1.526589971035718918e-02 1.843198537826538086e-01 2.079439759254455566e-01 -1.180855259299278259e-01 -1.353712230920791626e-01 -1.162108182907104492e-01 -1.853669136762619019e-01 -1.249705925583839417e-01 3.943089246749877930e-01 -3.568571805953979492e-01 3.484957218170166016e-01 9.771583229303359985e-02 -2.394960969686508179e-01
-2.615406215190887451e-01 -7.153222709894180298e-02 -1.241734847426414490e-01 -3.723914548754692078e-02 -7.847549766302108765e-02 9.311363101005554199e-02 -9.055610001087188721e-02 -9.408493340015411377e-02 -1.265810802578926086e-02 -1.610842496156692505e-01 1.542300172150135040e-02 1.007781997323036194e-01 1.273073256015777588e-02 2.581810355186462402e-01 -2.200442999601364136e-01 1.060558110475540161e-01 3.712888360023498535e-01 3.529222607612609863e-01 1.242510527372360229e-01 -6.717640161514282227e-02 1.108958795666694641e-01 -1.716971248388290405e-01 -1.632372289896011353e-01 -2.345593422651290894e-01 -1.126989796757698059e-01 -1.926265507936477661e-01 -8.098429441452026367e-02 4.081586003303527832e-02 -3.979910612106323242e-01 2.447486370801925659e-01 -9.162964671850204468e-02 -1.558061093091964722e-01
-2.001813426613807678e-02 9.213995188474655151e-03 -2.521523833274841309e-01 1.245069205760955811e-01 -2.393357604742050171e-01 2.076519280672073364e-02 6.931940466165542603e-02 -3.526669144630432129e-01 1.227847039699554443e-01 -2.412002980709075928e-01 -6.037070602178573608e-02 6.844281405210494995e-02 -1.009765341877937317e-01 -1.178382933139801025e-01 -2.061342149972915649e-01 2.117900997400283813e-01 -2.239176034927368164e-01 -1.375317424535751343e-01 4.307271242141723633e-01 8.319647610187530518e-02 9.378821402788162231e-02 9.247963130474090576e-02 -1.080107614398002625e-01 -1.589911729097366333e-01 4.824903979897499084e-02 -2.083454728126525879e-01 -6.268230825662612915e-02 3.740396797657012939e-01 -7.507815212011337280e-02 1.177639290690422058e-01 -8.140739053487777710e-02 9.503162652254104614e-02
-7.339490950107574463e-02 1.857291013002395630e-01 1.284179538488388062e-01 1.761279418133199215e-03 -4.580299183726310730e-02 2.337148487567901611e-01 9.700194746255874634e-02 -2.600994892418384552e-02 2.573860883712768555e-01 -2.078888937830924988e-04 -2.494756132364273071e-01 -4.220109060406684875e-02 -5.676396936178207397e-02 2.735248208045959473e-01 -1.643609702587127686e-01 4.521340597420930862e-03 -2.990354597568511963e-02 1.902131289243698120e-01 4.420496523380279541e-01 -2.801935076713562012e-01 1.559840589761734009e-01 7.700701057910919189e-02 1.715238764882087708e-02 -2.562425136566162109e-01 1.058089062571525574e-01 1.332420706748962402e-01 2.550117298960685730e-02 3.045069575309753418e-01 -6.132681667804718018e-02 8.366036415100097656e-02 -3.098330199718475342e-01 -7.204233855009078979e-02
-2.732464373111724854e-01 -2.504830062389373779e-01 -1.667106747627258301e-01 1.205286681652069092e-01 1.073180139064788818e-01 2.631444111466407776e-02 1.535094231367111206e-01 -1.681831628084182739e-01 4.020766541361808777e-02 -3.263982757925987244e-02 5.365590751171112061e-02 3.265543580055236816e-01 9.561854600906372070e-02 2.190866172313690186e-01 -9.033615142107009888e-02 9.295583516359329224e-02 1.544020026922225952e-01 4.165108501911163330e-02 1.574498414993286133e-02 5.491200834512710571e-02 7.647428661584854126e-02 3.690151274204254150e-01 -1.921880096197128296e-01 -2.015490680932998657e-01 -4.431219398975372314e-02 1.259653363376855850e-02 3.528475016355514526e-02 4.667852446436882019e-02 -2.277289777994155884e-01 4.172816276550292969e-01 -1.794235259294509888e-01 -2.406926304101943970e-01
-4.771110415458679199e-02 -1.189088895916938782e-01 -1.442017108201980591e-01 -1.683876477181911469e-02 3.688327595591545105e-02 1.822323203086853027e-01 1.922415941953659058e-01 -1.100059133023023605e-02 -1.126032322645187378e-01 -4.510228708386421204e-02 -5.155488848686218262e-02 -1.422048360109329224e-01 7.767722010612487793e-02 4.032643511891365051e-02 -3.237571120262145996e-01 1.075159087777137756e-01 -3.301719129085540771e-01 8.745161443948745728e-02 3.041575103998184204e-02 -7.541672885417938232e-02 -1.259298920631408691e-01 7.748098671436309814e-02 1.849420219659805298e-01 -1.336897909641265869e-01 2.852404713630676270e-01 9.377369284629821777e-02 -2.104753442108631134e-02 2.672762572765350342e-01 -5.805645585060119629e-01 1.758798956871032715e-01 3.532205149531364441e-02 -2.727068960666656494e-02
8.268960565328598022e-02 -9.147009812295436859e-03 1.949402838945388794e-01 -7.237000018358230591e-02 -1.190425977110862732e-01 -8.190711960196495056e-03 2.772244215011596680e-01 5.276190489530563354e-02 -2.547135949134826660e-02 -9.605273604393005371e-02 5.426637455821037292e-02 -8.765672892332077026e-02 1.404101122170686722e-02 2.603412270545959473e-01 1.951934248208999634e-01 2.438112050294876099e-01 -8.839984983205795288e-02 -2.315401136875152588e-01 2.820622324943542480e-01 1.464127153158187866e-01 1.843561418354511261e-02 -1.398806832730770111e-02 -1.117975339293479919e-01 -3.618731200695037842e-01 1.792483329772949219e-01 3.691898426041007042e-03 8.108507841825485229e-02 3.327056169509887695e-01 -3.758597373962402344e-01 2.533411085605621338e-01 8.248029649257659912e-02 -4.321643710136413574e-02
-2.859462201595306396e-01 -2.464534491300582886e-01 4.138093069195747375e-02 1.492201536893844604e-01 1.612542271614074707e-01 1.781978905200958252e-01 2.304644435644149780e-01 -2.922322228550910950e-02 -1.118572205305099487e-01 -1.075114309787750244e-02 -1.394136250019073486e-01 -9.552216529846191406e-02 -6.200362741947174072e-02 2.726189419627189636e-02 -7.249630242586135864e-02 2.767288386821746826e-01 3.291035592555999756e-01 1.571023911237716675e-01 1.295755803585052490e-01 2.316017299890518188e-01 6.470379978418350220e-02 1.571376770734786987e-01 2.193211317062377930e-01 -1.669238954782485962e-01 -2.281292527914047241e-02 -2.451042979955673218e-01 1.036705169826745987e-02 2.122928947210311890e-01 -2.678192257881164551e-01 3.036222159862518311e-01 1.063618585467338562e-01 7.013120502233505249e-02
-1.606864184141159058e-01 1.101249307394027710e-01 -6.570633500814437866e-02 3.342627286911010742e-01 1.960100606083869934e-02 2.382474392652511597e-02 1.370374560356140137e-01 -2.952552139759063721e-01 1.994155347347259521e-01 9.457514435052871704e-02 1.965496391057968140e-01 -2.866946756839752197e-01 2.211698889732360840e-01 4.227951914072036743e-02 -1.607486605644226074e-01 3.701897859573364258e-01 -1.591518819332122803e-01 1.290165036916732788e-01 -6.114574521780014038e-02 -2.293462753295898438e-01 1.452036798000335693e-01 6.382016092538833618e-02 4.648930858820676804e-03 1.571505069732666016e-01 6.450760364532470703e-02 1.092206612229347229e-01 -2.100246399641036987e-02 4.035190641880035400e-01 -3.562827408313751221e-02 9.016878157854080200e-02 -1.339570283889770508e-01 -3.293345496058464050e-02
-1.367867738008499146e-01 8.400513231754302979e-02 2.489632517099380493e-01 2.120233476161956787e-01 -2.904636412858963013e-02 1.361132562160491943e-01 3.509532809257507324e-01 1.099655590951442719e-02 4.749368131160736084e-02 1.243773624300956726e-01 -1.766010671854019165e-01 2.056423425674438477e-01 -1.040581986308097839e-01 2.762190103530883789e-01 -1.509764939546585083e-01 -8.226236701011657715e-02 7.931816391646862030e-03 -4.645124077796936035e-02 3.166657984256744385e-01 -7.993911206722259521e-02 -1.512268465012311935e-02 1.323819607496261597e-01 1.088272407650947571e-01 -1.901418864727020264e-01 2.784223556518554688e-01 1.185138747096061707e-01 6.669802218675613403e-02 3.767327368259429932e-01 -3.321322053670883179e-02 1.851424127817153931e-01 -2.571783959865570068e-01 -5.144493654370307922e-02
-2.129166126251220703e-01 3.754890337586402893e-02 1.376317590475082397e-01 3.329625129699707031e-01 2.262374609708786011e-01 2.092289328575134277e-01 1.082163583487272263e-02 -1.402593106031417847e-01 1.467195153236389160e-01 -5.747292563319206238e-02 -1.098171025514602661e-01 8.140017092227935791e-02 -1.250341534614562988e-01 1.006697639822959900e-01 -1.887173950672149658e-01 1.973087191581726074e-01 -5.942755192518234253e-02 1.203745696693658829e-02 -3.066945970058441162e-01 1.883097141981124878e-01 4.434303194284439087e-02 2.619022727012634277e-01 -3.829587996006011963e-02 -3.118863403797149658e-01 -1.451842188835144043e-01 -2.251110523939132690e-01 7.683866471052169800e-02 3.152010142803192139e-01 -1.340385079383850098e-01 1.706084758043289185e-01 6.996847689151763916e-02 -1.827447414398193359e-01
-1.667079865001142025e-03 -2.365801930427551270e-01 9.978377819061279297e-02 -2.289080768823623657e-01 -1.673655770719051361e-02 -2.007417939603328705e-02 3.418097496032714844e-01 -2.769551873207092285e-01 2.711537480354309082e-01 -1.062842682003974915e-01 -2.041052281856536865e-01 -9.125104546546936035e-02 -1.112707983702421188e-02 3.966794162988662720e-02 -2.557107806205749512e-01 3.348113298416137695e-01 -1.738859154284000397e-02 -5.729683861136436462e-02 2.608915045857429504e-02 2.298616170883178711e-01 1.873255670070648193e-01 -1.312160193920135498e-01 3.475010767579078674e-02 -1.651565879583358765e-01 -1.944043636322021484e-01 9.709972143173217773e-02 -5.909992009401321411e-02 3.941680788993835449e-01 -1.372424513101577759e-01 5.853066593408584595e-02 -3.428280726075172424e-02 -7.775339484214782715e-02
2.381853610277175903e-01 -1.878241449594497681e-01 1.185152120888233185e-02 1.462848633527755737e-01 -2.323946915566921234e-02 1.728509366512298584e-02 1.333641260862350464e-01 -1.142944991588592529e-01 -7.938677072525024414e-02 1.267736107110977173e-01 -1.633437871932983398e-01 -2.578631639480590820e-01 -8.870286494493484497e-02 7.557370513677597046e-02 6.144749000668525696e-03 2.243381142616271973e-01 6.142375525087118149e-03 -5.923586711287498474e-02 2.304194867610931396e-01 -2.245500870048999786e-02 1.520866006612777710e-01 2.585712671279907227e-01 8.229117840528488159e-02 -5.524344444274902344e-01 1.521417647600173950e-01 -6.428793817758560181e-02 -1.047198548913002014e-01 2.025651782751083374e-01 -2.199485898017883301e-01 5.350309982895851135e-02 -2.926581501960754395e-01 -3.462912980467081070e-03
-5.730864591896533966e-03 7.045199722051620483e-02 -7.772078365087509155e-02 -2.625500559806823730e-01 1.837681531906127930e-01 1.775466352701187134e-01 2.234380394220352173e-01 4.952854290604591370e-02 8.105140924453735352e-02 5.584060773253440857e-02 -1.887620240449905396e-01 -2.247129799798130989e-03 -3.310046391561627388e-03 -1.547965407371520996e-02 -3.410218060016632080e-01 9.984575957059860229e-02 -6.906851381063461304e-02 2.142493380233645439e-03 7.418294250965118408e-02 8.445859700441360474e-02 2.818353176116943359e-01 -6.572632584720849991e-03 5.296189337968826294e-02 -3.343117833137512207e-01 1.396775394678115845e-01 -1.965045928955078125e-01 1.259469538927078247e-01 1.200339421629905701e-01 -3.844631910324096680e-01 2.350540161132812500e-01 -3.058311343193054199e-01 1.845955848693847656e-01
-3.330587148666381836e-01 1.334544420242309570e-01 -1.260763555765151978e-01 2.160865440964698792e-02 -5.748592689633369446e-02 2.439982891082763672e-01 2.118325531482696533e-01 6.010569259524345398e-02 1.285477727651596069e-01 9.764313697814941406e-02 -1.334302127361297607e-01 4.356301575899124146e-02 2.274459451436996460e-01 1.846907734870910645e-01 -3.710843920707702637e-01 9.382801502943038940e-02 -1.830485314130783081e-01 1.869935095310211182e-01 -5.178644135594367981e-02 2.714169025421142578e-01 9.582620859146118164e-02 2.254563421010971069e-01 -5.160830169916152954e-02 -1.495404690504074097e-01 -1.640274226665496826e-01 -4.115519672632217407e-02 1.248713135719299316e-01 2.431218326091766357e-01 -1.368967592716217041e-01 1.916966140270233154e-01 -4.275899380445480347e-02 -2.738367915153503418e-01
-1.432905495166778564e-01 -2.534027099609375000e-01 8.281465619802474976e-02 -3.881563618779182434e-02 2.778272628784179688e-01 -8.365331590175628662e-02 1.546891778707504272e-01 -5.369505658745765686e-02 1.166080497205257416e-02 -8.695074170827865601e-02 -2.058901488780975342e-01 -1.413804292678833008e-01 3.087073862552642822e-01 2.243510447442531586e-02 -3.404999375343322754e-01 1.223267465829849243e-01 -3.681307658553123474e-02 5.346296355128288269e-02 3.668742477893829346e-01 -2.218351364135742188e-01 1.032292693853378296e-01 -3.053877055644989014e-01 3.016701936721801758e-01 -1.245908066630363464e-01 -7.630524784326553345e-02 -9.012555330991744995e-02 8.719985187053680420e-02 1.822208017110824585e-01 -1.007373929023742676e-01 1.781438291072845459e-01 -1.963533274829387665e-02 6.016718596220016479e-02
-3.902385830879211426e-01 1.706249862909317017e-01 1.343690305948257446e-01 1.165518760681152344e-01 -2.608779668807983398e-01 -7.478325068950653076e-02 3.454045653343200684e-01 2.324118278920650482e-02 2.150429487228393555e-01 -3.106454014778137207e-01 9.358546137809753418e-02 -2.687600255012512207e-01 2.996879816055297852e-01 2.045550942420959473e-01 -2.499923557043075562e-01 -8.890199661254882812e-02 5.618662759661674500e-02 3.890311112627387047e-03 2.091427743434906006e-01 1.731326989829540253e-02 4.706764966249465942e-02 1.604153811931610107e-01 1.716085709631443024e-02 -8.964229375123977661e-02 -3.913886845111846924e-02 -5.125559493899345398e-02 -5.335902422666549683e-02 2.511602044105529785e-01 -6.960444897413253784e-02 7.156756520271301270e-02 -5.665314197540283203e-02 -3.037461452186107635e-02
-1.027996279299259186e-02 3.510070964694023132e-02 2.025219649076461792e-01 1.398970931768417358e-01 -2.507024817168712616e-02 -1.890126802027225494e-02 7.211023569107055664e-02 -2.495868504047393799e-02 1.242415979504585266e-01 -7.760355621576309204e-02 -7.167955487966537476e-02 4.751775041222572327e-02 1.484885215759277344e-01 3.077711760997772217e-01 -3.316781818866729736e-01 5.376508831977844238e-01 -9.259991347789764404e-02 -1.945871263742446899e-01 1.603044718503952026e-01 -4.341218993067741394e-02 2.719231247901916504e-01 -4.976753890514373779e-02 -8.182515949010848999e-02 -1.690426319837570190e-01 -4.791895300149917603e-02 2.124131470918655396e-01 -3.238566219806671143e-01 2.122106850147247314e-01 -4.669849947094917297e-02 1.831551268696784973e-02 3.157989680767059326e-02 -2.432447858154773712e-03
-2.123157531023025513e-01 1.462447941303253174e-01 -2.135641276836395264e-01 1.920989900827407837e-01 -2.316717617213726044e-02 -9.504423476755619049e-03 -1.022519767284393311e-01 -2.023000717163085938e-01 4.171673953533172607e-02 -2.619727700948715210e-02 -1.809999346733093262e-03 -4.573073983192443848e-02 1.935386955738067627e-01 5.496896803379058838e-02 -4.117079079151153564e-02 5.880445614457130432e-02 -7.933325320482254028e-02 9.788892418146133423e-02 -2.876844070851802826e-02 1.043045893311500549e-01 1.811403483152389526e-01 2.933629453182220459e-01 5.984344333410263062e-02 -5.271947011351585388e-02 4.173270240426063538e-02 8.827657252550125122e-02 2.686952054500579834e-01 1.090238988399505615e-01 -2.628561258316040039e-01 5.961480736732482910e-01 -1.066062599420547485e-01 -2.580237388610839844e-01
-2.412135712802410126e-02 -7.837307453155517578e-02 5.814347788691520691e-02 3.469467163085937500e-01 2.083095312118530273e-01 -6.934340298175811768e-02 1.198732331395149231e-01 1.499505788087844849e-01 -1.758334189653396606e-01 8.946674875915050507e-03 -7.237062603235244751e-02 -2.358847409486770630e-01 -1.329708844423294067e-01 6.085589155554771423e-02 -1.121279522776603699e-01 2.493172325193881989e-02 1.500848084688186646e-01 1.641888022422790527e-01 2.447407394647598267e-01 1.512088179588317871e-01 1.230023950338363647e-01 3.042176067829132080e-01 -1.086593866348266602e-01 -8.726228959858417511e-03 -2.838296256959438324e-02 -8.191618323326110840e-02 1.016955897212028503e-01 1.408639699220657349e-01 -2.979453206062316895e-01 4.830526113510131836e-01 1.999503932893276215e-02 -2.144607752561569214e-01
-3.156942427158355713e-01 -2.817996144294738770e-01 -9.441857784986495972e-02 -6.764253228902816772e-02 5.601679161190986633e-02 -5.889235064387321472e-02 2.820801138877868652e-01 -1.066981256008148193e-01 -3.316099196672439575e-02 -4.897305741906166077e-02 -1.546261757612228394e-01 -1.537157744169235229e-01 1.826238036155700684e-01 2.023253822699189186e-03 4.278752207756042480e-02 3.254725039005279541e-01 -2.898247539997100830e-02 -1.129243671894073486e-01 -3.867681324481964111e-02 2.143477499485015869e-01 2.430544197559356689e-01 3.914155364036560059e-01 4.180559888482093811e-03 -2.112718075513839722e-01 7.649157941341400146e-02 -2.150731980800628662e-01 4.715114459395408630e-02 3.330467045307159424e-01 -2.393868565559387207e-02 1.124437749385833740e-01 1.527231093496084213e-02 -1.450970321893692017e-01
8.815532922744750977e-02 1.661743409931659698e-02 1.005445346236228943e-01 1.025996133685112000e-01 5.882728099822998047e-02 9.864979982376098633e-02 2.320333123207092285e-01 -5.851290374994277954e-02 -1.629482507705688477e-01 -3.823420032858848572e-02 -1.213497817516326904e-01 -8.997552841901779175e-02 5.500264093279838562e-02 1.429998278617858887e-01 7.676938921213150024e-02 2.423022389411926270e-01 -2.827259302139282227e-01 -3.570185005664825439e-01 4.242860674858093262e-01 6.100027635693550110e-02 -6.786975264549255371e-02 8.883988112211227417e-02 -9.568999707698822021e-02 -2.204937934875488281e-01 2.636781930923461914e-01 -1.462722867727279663e-01 1.531020998954772949e-01 2.874704003334045410e-01 -1.184713318943977356e-01 2.582049667835235596e-01 1.425345689058303833e-01 -5.015916377305984497e-02
-4.150896370410919189e-01 -4.822030663490295410e-02 8.220396935939788818e-03 1.990245431661605835e-01 1.356926411390304565e-01 3.291457518935203552e-02 4.269307255744934082e-01 -3.973133862018585205e-02 -1.488644033670425415e-01 -6.930818408727645874e-02 2.238907665014266968e-02 -9.890601038932800293e-02 -4.466343298554420471e-02 -9.978438913822174072e-02 -1.095852851867675781e-01 6.996634602546691895e-02 2.607314288616180420e-01 1.286386698484420776e-01 4.367786645889282227e-02 5.695952847599983215e-02 -1.942022144794464111e-01 2.597118020057678223e-01 2.656061667948961258e-03 -1.993049234151840210e-01 -8.781477063894271851e-02 -6.162887066602706909e-02 -5.696222931146621704e-02 1.843862235546112061e-01 -2.722230255603790283e-01 3.966880440711975098e-01 3.732133284211158752e-02 -7.868583314120769501e-03
3.810036480426788330e-01 -1.083473786711692810e-01 -6.386101245880126953e-02 1.904488168656826019e-02 -5.282086506485939026e-02 2.741998992860317230e-02 8.228193223476409912e-02 -8.043310046195983887e-02 -1.786446571350097656e-02 1.546797305345535278e-01 -2.304221093654632568e-01 -1.064629480242729187e-01 1.908948086202144623e-02 8.706334978342056274e-02 -2.633267641067504883e-01 8.415291458368301392e-02 1.937524229288101196e-02 -4.416399076581001282e-02 2.086271047592163086e-01 -1.082843542098999023e-02 1.291966587305068970e-01 3.335393667221069336e-01 7.217866927385330200e-02 -3.386003077030181885e-01 3.023352324962615967e-01 -3.672517091035842896e-02 -6.766850501298904419e-02 3.266142308712005615e-01 -2.514005899429321289e-01 1.552915871143341064e-01 -2.459185421466827393e-01 5.709766596555709839e-02
-1.485021263360977173e-01 -2.541382908821105957e-01 -1.751527786254882812e-01 1.694756448268890381e-01 -8.804467320442199707e-02 -1.991250552237033844e-02 4.057219624519348145e-01 -1.745339184999465942e-01 -9.565885365009307861e-02 1.881529577076435089e-02 8.380241692066192627e-02 2.179397791624069214e-01 1.813603341579437256e-01 1.233000680804252625e-01 -9.340877085924148560e-02 -1.718850582838058472e-01 2.102829068899154663e-01 -7.036568969488143921e-02 5.590852722525596619e-02 2.167429961264133453e-02 1.410115063190460205e-01 2.558205723762512207e-01 -1.523851603269577026e-01 -2.795977517962455750e-02 -1.133508831262588501e-01 -6.818521767854690552e-02 -1.315791010856628418e-01 2.619621753692626953e-01 -2.413227856159210205e-01 3.845633566379547119e-01 -8.814293891191482544e-02 -1.446492820978164673e-01
-3.250574320554733276e-02 8.988009393215179443e-02 -3.052291870117187500e-01 -7.960469275712966919e-02 1.006511971354484558e-01 -7.810739427804946899e-02 3.684757947921752930e-01 -1.455362290143966675e-01 1.965936720371246338e-01 3.286758437752723694e-02 -2.325553297996520996e-01 1.274535506963729858e-01 5.640214309096336365e-02 3.068628609180450439e-01 -2.314888834953308105e-01 4.737092927098274231e-02 1.025722697377204895e-01 9.970914572477340698e-02 3.967295885086059570e-01 2.714736759662628174e-01 1.886231154203414917e-01 1.582509875297546387e-01 -1.371888071298599243e-01 -1.649652235209941864e-02 -7.291109859943389893e-02 -1.215476393699645996e-01 -1.319859176874160767e-01 1.741659492254257202e-01 3.831872344017028809e-02 1.343527138233184814e-01 1.718107014894485474e-01 8.241240680217742920e-02
1.413783878087997437e-01 1.299845725297927856e-01 -2.754249237477779388e-02 1.583381593227386475e-01 2.010676451027393341e-02 1.301884353160858154e-01 6.988371163606643677e-02 -1.292824298143386841e-01 -6.519027054309844971e-02 6.721440702676773071e-02 -8.981765806674957275e-02 2.032655328512191772e-01 1.811335980892181396e-01 9.121573716402053833e-02 -2.177832834422588348e-02 1.045096144080162048e-01 -1.209174469113349915e-01 -2.330020964145660400e-01 2.930766940116882324e-01 -1.012980043888092041e-01 -5.550492554903030396e-02 -9.326531738042831421e-02 -2.923313975334167480e-01 -4.175304472446441650e-01 2.833905220031738281e-01 8.726355619728565216e-03 1.090712174773216248e-01 3.335234224796295166e-01 -3.307782113552093506e-01 1.944701522588729858e-01 1.468853652477264404e-02 -7.322676945477724075e-03
2.266495972871780396e-01 -2.017081230878829956e-01 1.497937599197030067e-03 1.685811877250671387e-01 1.062085554003715515e-01 5.559540167450904846e-02 2.662241458892822266e-01 -1.567222326993942261e-01 2.504941634833812714e-02 -9.513911604881286621e-02 1.027698963880538940e-01 -1.577972322702407837e-01 -9.114785119891166687e-03 2.404434382915496826e-01 -4.431982338428497314e-02 1.486018449068069458e-01 -1.869114637374877930e-01 -6.499841064214706421e-02 -6.518352776765823364e-02 1.188715174794197083e-01 7.012713700532913208e-02 -3.807214647531509399e-02 8.905111998319625854e-02 -3.846669197082519531e-01 2.462205737829208374e-01 -2.032834291458129883e-01 -1.666724830865859985e-01 2.119658738374710083e-01 -3.972541391849517822e-01 2.584404945373535156e-01 -1.534993946552276611e-01 -1.283766352571547031e-03
-3.584497869014739990e-01 1.855282336473464966e-01 -3.600640594959259033e-02 8.823060989379882812e-02 -1.974025219678878784e-01 -1.827015876770019531e-01 3.513383865356445312e-01 -1.035714969038963318e-01 1.357316225767135620e-01 -1.762392669916152954e-01 1.637798249721527100e-01 -3.305116295814514160e-01 1.972558051347732544e-01 1.152101308107376099e-01 -1.872083842754364014e-01 7.975132018327713013e-02 2.559962868690490723e-02 -8.835844695568084717e-02 2.781976461410522461e-01 -3.150563454255461693e-03 -3.917994722723960876e-02 2.672022879123687744e-01 1.596129313111305237e-02 6.463497132062911987e-02 1.393687278032302856e-01 1.862497925758361816e-01 -4.961276799440383911e-02 1.311752200126647949e-01 -2.160046845674514771e-01 2.063467800617218018e-01 1.238838657736778259e-01 -2.769191190600395203e-02
2.918343245983123779e-01 7.508099824190139771e-02 -2.458095178008079529e-02 -1.049334257841110229e-01 2.330228835344314575e-01 -2.491499669849872589e-02 1.988321691751480103e-01 8.292145282030105591e-02 3.039158284664154053e-01 -1.107771173119544983e-01 -6.256530433893203735e-02 -1.105721667408943176e-01 4.463578760623931885e-02 2.862006425857543945e-01 -1.489935964345932007e-01 1.796913444995880127e-01 1.421425584703683853e-02 -1.648940593004226685e-01 2.256835848093032837e-01 1.457467377185821533e-01 -2.478136867284774780e-02 1.788724958896636963e-01 1.310297753661870956e-02 -1.678406894207000732e-01 2.895261645317077637e-01 -9.866588562726974487e-02 3.917109966278076172e-02 2.101541310548782349e-01 -3.721750378608703613e-01 2.637592852115631104e-01 1.577410697937011719e-01 6.585972011089324951e-02
-2.724475562572479248e-01 5.151988193392753601e-02 -2.521053850650787354e-01 8.672566153109073639e-03 -5.721348524093627930e-02 -8.867672085762023926e-02 2.435506582260131836e-01 -3.388025164604187012e-01 2.220179885625839233e-01 -1.027162596583366394e-01 -2.151734381914138794e-01 1.223088875412940979e-01 1.279840618371963501e-01 3.316946327686309814e-02 -1.412082761526107788e-01 -2.604416944086551666e-02 4.361205175518989563e-02 3.126046434044837952e-02 3.897024095058441162e-01 3.955802619457244873e-01 2.287422418594360352e-01 -1.533068865537643433e-01 -4.035081714391708374e-02 -2.590441107749938965e-01 8.405087888240814209e-02 6.434450298547744751e-02 3.084326162934303284e-02 1.715833246707916260e-01 -1.325057074427604675e-02 5.284493416547775269e-02 2.938594855368137360e-02 -1.175885498523712158e-01
1.789671741425991058e-02 -4.271113499999046326e-02 -1.776200085878372192e-01 6.404435634613037109e-02 6.741747260093688965e-02 -1.524094045162200928e-01 8.906850963830947876e-02 -3.881745785474777222e-02 -7.672957330942153931e-02 -8.298771083354949951e-02 1.798847466707229614e-01 9.273470193147659302e-02 3.667239844799041748e-02 2.269407957792282104e-01 -2.025164961814880371e-01 1.841800510883331299e-01 -3.361344039440155029e-01 -3.107784688472747803e-01 3.440625667572021484e-01 -1.718002557754516602e-02 -1.233808472752571106e-01 7.288124412298202515e-02 -1.884312927722930908e-02 -4.799060225486755371e-01 1.003013774752616882e-01 5.828795582056045532e-02 1.851152479648590088e-01 1.052113715559244156e-02 -2.234221398830413818e-01 2.363233864307403564e-01 9.073847532272338867e-02 4.687495902180671692e-02
-3.976982459425926208e-02 -2.271929010748863220e-02 -1.747085750102996826e-01 2.671667039394378662e-01 7.819127291440963745e-02 2.954008430242538452e-02 2.215405404567718506e-01 -1.481946259737014771e-01 1.946242153644561768e-01 8.915683627128601074e-02 3.188379406929016113e-01 -1.380395740270614624e-01 -1.058548763394355774e-01 -7.831931114196777344e-03 2.234538458287715912e-02 2.032453864812850952e-01 2.065013945102691650e-01 2.372647225856781006e-01 5.349446088075637817e-02 5.141074210405349731e-02 5.539614707231521606e-02 5.646368116140365601e-02 4.535120725631713867e-02 -2.764859199523925781e-01 -1.648401916027069092e-01 2.104263007640838623e-01 -2.259480059146881104e-01 1.636335849761962891e-01 -4.743323028087615967e-01 1.165999844670295715e-01 1.370473653078079224e-01 -5.009237304329872131e-02
-1.135140433907508850e-01 1.237918883562088013e-01 -5.708861351013183594e-02 4.868943244218826294e-02 -1.907697170972824097e-01 -3.974151797592639923e-03 1.707148402929306030e-01 -4.620280563831329346e-01 7.734207063913345337e-02 -1.397553086280822754e-01 -6.834763288497924805e-02 -2.515542805194854736e-01 -2.483432181179523468e-02 -1.533988863229751587e-01 -1.434515714645385742e-01 4.159674644470214844e-01 4.214759916067123413e-02 5.056829005479812622e-02 3.034055829048156738e-01 1.591640152037143707e-02 2.188517749309539795e-01 -1.514264047145843506e-01 -1.692037880420684814e-01 -2.775501273572444916e-02 1.686231195926666260e-01 -1.459412425756454468e-01 7.925111800432205200e-02 2.913716733455657959e-01 -1.761714965105056763e-01 -4.976053908467292786e-02 -2.569230459630489349e-02 6.298342347145080566e-02
8.343598246574401855e-02 -2.360871881246566772e-01 1.140593737363815308e-01 1.636055558919906616e-01 9.725437313318252563e-02 -2.275835275650024414e-01 1.838987320661544800e-01 -4.057694375514984131e-01 -3.391017392277717590e-02 2.772909700870513916e-01 -3.060214221477508545e-01 -1.502192318439483643e-01 1.554222106933593750e-01 6.094082817435264587e-02 -2.820369601249694824e-01 1.680451929569244385e-01 -3.221435472369194031e-02 2.632403075695037842e-01 4.403265193104743958e-02 1.512849330902099609e-01 -1.697298837825655937e-03 3.068282641470432281e-02 1.145341619849205017e-01 4.181318357586860657e-02 -7.445403188467025757e-02 1.708630472421646118e-01 -2.094455435872077942e-02 2.767088115215301514e-01 -1.185960099101066589e-01 2.491514682769775391e-01 9.502689540386199951e-02 3.171576419845223427e-03
9.319169074296951294e-02 6.033103913068771362e-02 1.735785901546478271e-01 8.069767057895660400e-02 1.101262047886848450e-01 -2.148527652025222778e-02 2.619446814060211182e-01 4.986642673611640930e-02 8.097305148839950562e-02 -1.573402667418122292e-03 -9.547901898622512817e-02 1.803807020187377930e-01 2.636231482028961182e-01 2.646883726119995117e-01 -5.232031270861625671e-02 2.625404000282287598e-01 -1.710086017847061157e-01 -2.572968900203704834e-01 1.424732357263565063e-01 4.684850275516510010e-01 1.082717478275299072e-01 1.258989572525024414e-01 -1.762064695358276367e-01 -1.644003540277481079e-01 1.143099069595336914e-01 1.922949403524398804e-02 -1.622934937477111816e-01 2.425601333379745483e-01 -1.527580916881561279e-01 1.809218674898147583e-01 -1.781508773565292358e-01 2.489108964800834656e-02
3.158635646104812622e-02 2.396094501018524170e-01 -1.770918369293212891e-01 -1.610308438539505005e-01 5.276567488908767700e-02 -3.884492069482803345e-02 3.343223035335540771e-01 -6.860416382551193237e-02 2.155958302319049835e-02 -2.831096351146697998e-01 -1.575476825237274170e-01 -1.974688470363616943e-01 -1.684560030698776245e-01 2.013160884380340576e-01 3.633116930723190308e-02 -3.837349824607372284e-03 1.289903521537780762e-01 1.072709411382675171e-01 2.770100831985473633e-01 -3.309877589344978333e-02 1.110807359218597412e-01 1.470727566629648209e-02 -1.622866094112396240e-01 -1.912741661071777344e-01 6.072461977601051331e-02 3.736147582530975342e-01 -7.140010595321655273e-03 3.375577926635742188e-01 -8.905971422791481018e-03 3.099413514137268066e-01 8.871601521968841553e-02 -7.820519804954528809e-02
-3.543867170810699463e-01 1.945623904466629028e-01 7.023700326681137085e-02 2.926080822944641113e-01 -7.565990090370178223e-02 3.567491192370653152e-03 1.858745887875556946e-02 -2.726610004901885986e-01 1.188241392374038696e-01 7.548139244318008423e-02 -1.202085614204406738e-01 -2.150638550519943237e-01 1.990337222814559937e-01 1.771820634603500366e-01 -7.791566662490367889e-03 -1.074803695082664490e-01 -2.789240181446075439e-01 1.709013879299163818e-01 8.084409683942794800e-02 4.340413585305213928e-02 1.444246619939804077e-01 -1.355860382318496704e-02 6.270939111709594727e-02 -2.652651071548461914e-01 -1.298750489950180054e-01 2.368475645780563354e-01 8.474315702915191650e-02 2.351608723402023315e-01 -1.873917728662490845e-01 2.814363241195678711e-01 -1.101246550679206848e-01 -1.725528687238693237e-01
-1.429136693477630615e-01 -4.158701002597808838e-02 -4.533237591385841370e-02 1.542261242866516113e-01 2.084591239690780640e-01 1.038867831230163574e-01 -2.334705926477909088e-02 -1.992183625698089600e-01 -6.340224295854568481e-02 1.156285554170608521e-01 -2.155788475647568703e-03 -2.072470784187316895e-01 2.263434976339340210e-01 8.809129893779754639e-02 -3.336344957351684570e-01 3.896503895521163940e-02 2.013294398784637451e-02 -1.206711977720260620e-01 8.615336567163467407e-02 1.065330654382705688e-01 1.951470673084259033e-01 5.053432285785675049e-02 -1.136662662029266357e-01 -3.219893276691436768e-01 -2.359273880720138550e-01 -3.546085208654403687e-02 2.717651426792144775e-02 2.806068062782287598e-01 2.759366929531097412e-01 2.880092561244964600e-01 -1.358909010887145996e-01 -3.470316529273986816e-01
-1.823225170373916626e-01 1.456284821033477783e-01 -1.494759619235992432e-01 1.421995013952255249e-01 -1.312839686870574951e-01 7.131128758192062378e-02 2.765198051929473877e-01 -8.557822555303573608e-02 -1.418588012456893921e-01 1.056842729449272156e-01 -1.879671812057495117e-01 5.497174337506294250e-02 1.701412945985794067e-01 1.882632374763488770e-01 -2.912122942507266998e-02 1.078747585415840149e-01 -2.095665484666824341e-01 1.079912036657333374e-01 -9.643284976482391357e-02 3.193709254264831543e-02 2.339197695255279541e-01 4.320149123668670654e-01 -1.268855016678571701e-02 -2.788997292518615723e-01 -6.749779731035232544e-02 -9.449128806591033936e-02 -1.088649332523345947e-01 4.723001644015312195e-02 -1.647754572331905365e-02 4.805714488029479980e-01 5.404918268322944641e-02 -5.871319398283958435e-02
-2.501681447029113770e-02 1.658521220088005066e-02 6.639490276575088501e-02 1.117955967783927917e-01 3.924037795513868332e-03 1.971005201339721680e-01 1.691371053457260132e-01 1.576433181762695312e-01 2.194953709840774536e-02 -1.039750059135258198e-03 -3.094207942485809326e-01 -7.185777276754379272e-02 -1.480092406272888184e-01 4.650036245584487915e-02 -1.801907122135162354e-01 1.766341626644134521e-01 -1.202722862362861633e-01 -1.066743507981300354e-01 1.762097626924514771e-01 -2.918395698070526123e-01 2.429666221141815186e-01 2.920447289943695068e-01 1.350715309381484985e-01 -4.606027901172637939e-01 1.031874567270278931e-01 -1.159747913479804993e-01 -1.098144501447677612e-01 2.339668273925781250e-01 -1.203199997544288635e-01 1.091652289032936096e-01 -2.250192314386367798e-01 -1.266193538904190063e-01
-6.381066888570785522e-02 1.903068087995052338e-02 -6.950508803129196167e-02 1.616473048925399780e-01 1.309355795383453369e-01 1.029342487454414368e-01 1.338780671358108521e-01 -2.171153873205184937e-01 -1.852784603834152222e-01 -3.468431532382965088e-01 -1.535245329141616821e-01 -1.616140902042388916e-01 1.034103482961654663e-01 -1.370663493871688843e-01 -2.502502873539924622e-02 -6.514351814985275269e-03 -1.014565583318471909e-02 -1.007124856114387512e-01 3.227825164794921875e-01 4.690574109554290771e-02 1.453804224729537964e-01 -2.734530158340930939e-02 -6.364755332469940186e-02 -3.510963022708892822e-01 -6.096528470516204834e-02 4.236665964126586914e-01 2.244982868432998657e-01 2.308395057916641235e-01 -1.903963685035705566e-01 8.812496811151504517e-02 -1.890631914138793945e-01 -6.957580894231796265e-02
1.063541173934936523e-01 2.124881595373153687e-01 -8.373282104730606079e-02 1.461340934038162231e-01 1.057397425174713135e-01 -1.206521093845367432e-01 -3.924779593944549561e-03 -2.665408849716186523e-01 3.763994202017784119e-02 -9.982385672628879547e-03 -1.933260560035705566e-01 1.555474102497100830e-01 8.328202366828918457e-02 3.752760961651802063e-02 -1.407925039529800415e-01 -8.410555124282836914e-02 1.528563350439071655e-01 5.427044630050659180e-02 2.418031841516494751e-01 1.048413440585136414e-01 -7.097461074590682983e-02 -2.816415727138519287e-01 -6.046462804079055786e-02 -3.089799284934997559e-01 -9.851587563753128052e-02 -3.080871105194091797e-01 1.684181839227676392e-01 3.392185568809509277e-01 -2.161739915609359741e-01 1.798940896987915039e-01 -2.999331951141357422e-01 -1.538902968168258667e-01
-4.854569584131240845e-02 -9.429705888032913208e-02 1.898170709609985352e-01 -4.913357086479663849e-03 4.576076567173004150e-02 6.102454662322998047e-02 3.547219932079315186e-02 -2.312910854816436768e-01 1.268307417631149292e-01 -1.197407692670822144e-01 1.250298470258712769e-01 -1.031679660081863403e-01 -3.182996064424514771e-03 4.970546662807464600e-01 -5.408259574323892593e-03 3.225436210632324219e-01 -7.040128856897354126e-02 -7.620898634195327759e-02 6.366245448589324951e-02 1.310682594776153564e-01 3.464161977171897888e-02 7.278321683406829834e-02 -1.030909270048141479e-01 -3.204735368490219116e-02 2.659686468541622162e-02 4.421225935220718384e-02 -7.319965213537216187e-02 4.524981975555419922e-01 -2.236247360706329346e-01 1.708159595727920532e-01 1.958844065666198730e-01 3.221921622753143311e-01
9.943416714668273926e-02 -2.255026996135711670e-02 1.519299000501632690e-01 -3.140951320528984070e-02 2.024482041597366333e-01 2.914771139621734619e-01 2.239353954792022705e-01 -1.050045788288116455e-01 2.963324189186096191e-01 -1.119104549288749695e-01 -1.134954839944839478e-01 -1.287139505147933960e-01 3.299245983362197876e-02 1.221324652433395386e-01 -2.385160326957702637e-01 6.756292283535003662e-02 7.644723518751561642e-04 1.241532936692237854e-01 -7.756704837083816528e-02 2.006796598434448242e-01 1.252214331179857254e-02 -1.181738525629043579e-01 1.216141656041145325e-01 -3.678102791309356689e-01 1.299831420183181763e-01 -2.582608349621295929e-02 -1.134640276432037354e-01 2.274516224861145020e-01 -2.789804935455322266e-01 4.028143286705017090e-01 -1.119635105133056641e-01 1.023574993014335632e-01
-1.667466163635253906e-01 5.310815945267677307e-02 -8.748930692672729492e-02 2.439576834440231323e-01 2.347993701696395874e-01 -3.830721601843833923e-02 -4.382708668708801270e-02 -8.115533739328384399e-02 1.884375512599945068e-01 1.273211091756820679e-01 -3.959628567099571228e-02 -2.401562035083770752e-01 4.905138537287712097e-02 2.637890577316284180e-01 -3.476691246032714844e-01 8.054117858409881592e-02 -5.995135009288787842e-02 -3.938047587871551514e-02 2.625941336154937744e-01 1.582381431944668293e-03 1.687879115343093872e-01 8.753336966037750244e-03 -3.205233514308929443e-01 -1.940768808126449585e-01 4.179767072200775146e-01 -7.481466978788375854e-02 1.419739425182342529e-01 5.789185687899589539e-02 -1.461364030838012695e-01 3.607514780014753342e-03 -2.385021746158599854e-01 4.067358374595642090e-02
-9.662798792123794556e-02 3.346748352050781250e-01 -1.672315411269664764e-02 1.898306012153625488e-01 -6.819599121809005737e-02 -4.388667643070220947e-02 2.259207963943481445e-01 7.326893974095582962e-03 -1.694038063287734985e-01 -1.331661343574523926e-01 -9.563413448631763458e-03 1.527265459299087524e-01 5.635153129696846008e-02 1.593313515186309814e-01 -1.347244828939437866e-01 3.695907294750213623e-01 1.187485828995704651e-01 1.294592618942260742e-01 1.524460315704345703e-01 1.795350313186645508e-01 2.002346515655517578e-01 -3.181431293487548828e-01 8.108133077621459961e-02 -2.687876820564270020e-01 2.965009808540344238e-01 7.499265670776367188e-02 1.930136382579803467e-01 -5.834348499774932861e-03 -2.225079685449600220e-01 1.895709186792373657e-01 9.292602539062500000e-02 -1.189433597028255463e-02
-1.651447862386703491e-01 -3.967303410172462463e-02 1.117087434977293015e-02 1.256828755140304565e-01 -1.664441525936126709e-01 -1.433446854352951050e-01 -8.622868917882442474e-03 -4.472636878490447998e-01 1.199601367115974426e-01 -1.549366116523742676e-02 -2.073076069355010986e-01 5.402288958430290222e-02 2.152546048164367676e-01 2.166575044393539429e-01 -4.529718682169914246e-02 -3.124932572245597839e-02 -1.574144512414932251e-01 3.222320973873138428e-01 -3.977626189589500427e-02 -5.964556708931922913e-03 1.153496205806732178e-01 1.130707412958145142e-01 1.880887299776077271e-01 -1.283730417490005493e-01 5.758751183748245239e-03 1.300575137138366699e-01 2.361258715391159058e-01 2.501575052738189697e-01 -3.052374124526977539e-01 2.962956428527832031e-01 -4.099565371870994568e-02 -1.546963006258010864e-01
9.730247408151626587e-02 -3.154097497463226318e-02 -1.896540820598602295e-01 -3.239441812038421631e-01 2.526448071002960205e-01 8.873566053807735443e-03 1.869851946830749512e-01 -9.825654327869415283e-02 5.682485550642013550e-02 -1.236696075648069382e-02 -7.771432399749755859e-02 -6.910029053688049316e-02 -1.211821511387825012e-01 4.802535101771354675e-02 -2.100594639778137207e-01 2.255128622055053711e-01 -1.752010732889175415e-01 -1.940441899932920933e-03 -1.048257574439048767e-02 -5.851586163043975830e-02 3.455758094787597656e-01 6.116493046283721924e-02 8.468315005302429199e-02 -4.555646181106567383e-01 2.235926128923892975e-02 -1.848792731761932373e-01 5.084432289004325867e-02 2.603274285793304443e-01 -3.304131925106048584e-01 1.522374600172042847e-01 -2.472348324954509735e-02 -6.189061328768730164e-02
5.938963219523429871e-02 -3.442009678110480309e-03 -8.245765417814254761e-02 3.465788811445236206e-02 1.370850652456283569e-01 -8.749911189079284668e-02 2.548235356807708740e-01 -3.766118735074996948e-02 8.922599256038665771e-02 -1.522386372089385986e-01 -2.839058041572570801e-01 -1.408083885908126831e-01 1.644043028354644775e-01 -2.032650634646415710e-02 -3.242949545383453369e-01 7.786341011524200439e-02 -1.008042544126510620e-01 4.503135755658149719e-02 -1.222123578190803528e-01 2.223864495754241943e-01 -6.935743242502212524e-02 -1.932933032512664795e-01 1.278797239065170288e-01 -4.882078468799591064e-01 1.331964433193206787e-01 -9.381692111492156982e-02 -6.147526204586029053e-02 2.396489232778549194e-01 -2.578299045562744141e-01 2.873875200748443604e-01 5.588301643729209900e-02 1.096419394016265869e-01
5.231631174683570862e-02 3.941462188959121704e-02 1.280553638935089111e-01 1.426783502101898193e-01 -1.883076131343841553e-01 -1.832493096590042114e-01 2.549571692943572998e-01 -4.164226353168487549e-02 1.351726353168487549e-01 -1.050773262977600098e-01 -2.155332267284393311e-02 7.462476193904876709e-02 3.647844493389129639e-02 1.127708032727241516e-01 -4.011229574680328369e-01 9.685141593217849731e-02 2.343249320983886719e-02 1.661261171102523804e-01 3.122945725917816162e-01 -3.153236210346221924e-01 -7.484740018844604492e-02 7.376521080732345581e-02 -1.801765710115432739e-01 -2.204715907573699951e-01 -2.427543997764587402e-01 8.850256353616714478e-02 3.229694664478302002e-01 6.681914906948804855e-03 -1.679279208183288574e-01 2.079744338989257812e-01 1.051077023148536682e-01 -1.807402819395065308e-01
-2.737198770046234131e-01 6.837012618780136108e-02 -6.438329815864562988e-03 5.594534873962402344e-01 1.645606905221939087e-01 -4.568829014897346497e-02 -1.347696874290704727e-02 -6.555281579494476318e-02 5.920897424221038818e-02 1.348944306373596191e-01 -1.430087834596633911e-01 -1.711167395114898682e-02 5.707873404026031494e-02 -8.587099611759185791e-03 2.146031558513641357e-01 4.018065631389617920e-01 -4.931447282433509827e-02 -7.229089736938476562e-02 1.609184443950653076e-01 1.016122661530971527e-02 2.265559732913970947e-01 4.298039898276329041e-02 -9.109790623188018799e-02 -1.774173080921173096e-01 7.250825315713882446e-02 -8.770373463630676270e-02 2.714679837226867676e-01 6.427218019962310791e-02 -2.211102694272994995e-01 2.091878056526184082e-01 8.533164113759994507e-02 -5.597502738237380981e-02
-1.006698310375213623e-01 -2.090974897146224976e-02 -3.201378285884857178e-01 -9.141873568296432495e-02 2.729645371437072754e-02 -5.621322616934776306e-02 1.503020077943801880e-01 -2.505488395690917969e-01 1.376965045928955078e-01 -1.490759551525115967e-01 -5.964631214737892151e-02 -5.317480117082595825e-02 2.501789927482604980e-01 7.074513286352157593e-02 -3.855025470256805420e-01 1.712758243083953857e-01 -2.949504926800727844e-02 -1.485813222825527191e-02 3.925122618675231934e-01 -1.177045255899429321e-01 -7.501224428415298462e-02 5.575934797525405884e-02 -2.116319239139556885e-01 9.053468704223632812e-02 2.556798756122589111e-01 -9.236798435449600220e-02 -1.501630097627639771e-01 3.148788809776306152e-01 -8.121275156736373901e-02 1.393713206052780151e-01 1.927184015512466431e-01 -8.190037310123443604e-02
1.528586726635694504e-02 1.105453073978424072e-01 1.661642491817474365e-01 1.415991224348545074e-02 5.889786034822463989e-02 -1.380930189043283463e-02 1.610453277826309204e-01 -3.352828025817871094e-01 2.714344859123229980e-02 1.032644286751747131e-01 -1.118060722947120667e-01 2.514403462409973145e-01 -1.106106266379356384e-01 -8.983928710222244263e-03 -4.858567416667938232e-01 3.763557970523834229e-02 1.405039131641387939e-01 -7.661887258291244507e-02 1.406468600034713745e-01 1.740064471960067749e-01 -3.934063389897346497e-02 -1.799476444721221924e-01 4.353578202426433563e-03 -2.749792337417602539e-01 -2.114957422018051147e-01 -1.991233527660369873e-01 1.880331784486770630e-01 3.029481172561645508e-01 -1.361072510480880737e-01 1.567151397466659546e-01 -1.843775957822799683e-01 -8.358182758092880249e-02
-2.963399589061737061e-01 -9.056974202394485474e-03 -1.595420092344284058e-01 -4.872714355587959290e-02 -1.348984092473983765e-01 2.491659075021743774e-01 -1.208727136254310608e-01 -2.980824708938598633e-01 -1.773172318935394287e-01 -1.490681171417236328e-01 5.479746311902999878e-02 -7.363334298133850098e-02 2.042724043130874634e-01 2.830706536769866943e-01 -4.732311517000198364e-02 1.123712062835693359e-01 1.808164864778518677e-01 3.887357935309410095e-02 1.028975844383239746e-01 1.507480740547180176e-01 -2.726809761952608824e-04 6.727930903434753418e-02 -1.673190891742706299e-01 -1.972402818500995636e-02 -1.364352554082870483e-02 6.592378765344619751e-02 6.207632273435592651e-02 1.503742933273315430e-01 -3.903077244758605957e-01 4.046686589717864990e-01 1.878845877945423126e-02 -2.320345491170883179e-01
5.038760602474212646e-02 -1.174801513552665710e-01 -5.169259756803512573e-02 1.548152267932891846e-01 2.138213813304901123e-01 6.520639359951019287e-02 7.042305916547775269e-02 -2.131368666887283325e-01 1.307107210159301758e-01 2.193860858678817749e-01 -2.193189710378646851e-01 2.490152567625045776e-01 2.477315366268157959e-01 -8.860865235328674316e-02 -4.418503344058990479e-01 1.043670624494552612e-01 -9.744667261838912964e-02 2.283970415592193604e-01 1.649131178855895996e-01 1.883665174245834351e-01 2.607353404164314270e-02 -2.055504322052001953e-01 9.487167745828628540e-02 -6.924417102709412575e-04 1.564159393310546875e-01 5.592174828052520752e-02 1.232565417885780334e-01 2.056219130754470825e-01 -2.978073060512542725e-01 2.034203112125396729e-01 1.183278039097785950e-01 2.413334883749485016e-02
-6.549847871065139771e-02 -4.318030923604965210e-02 3.137781023979187012e-01 4.976533353328704834e-02 4.855321347713470459e-02 -1.778632402420043945e-01 2.853645086288452148e-01 -5.978808924555778503e-02 -5.441499873995780945e-02 -8.875386416912078857e-02 -8.917175978422164917e-02 2.086820155382156372e-01 2.255166918039321899e-01 3.123452365398406982e-01 -2.388177514076232910e-01 1.595973223447799683e-01 -3.581509292125701904e-01 7.065432518720626831e-02 1.631547957658767700e-01 7.285041362047195435e-02 1.710440032184123993e-02 -6.966645270586013794e-02 2.911143004894256592e-01 -7.673815358430147171e-03 9.479322284460067749e-02 -4.770632088184356689e-02 6.412130594253540039e-02 2.259296476840972900e-01 -1.483197957277297974e-01 2.209798842668533325e-01 7.421678304672241211e-02 -2.876662015914916992e-01
2.558127045631408691e-01 -2.774681746959686279e-01 -4.582207649946212769e-02 1.628587096929550171e-01 -9.232444316148757935e-02 2.394154667854309082e-02 1.852740347385406494e-01 5.793860182166099548e-02 -5.807798728346824646e-02 1.131419278681278229e-02 -6.877439469099044800e-02 -1.206074431538581848e-01 -2.069355398416519165e-01 3.577994182705879211e-02 -2.536531090736389160e-01 1.920459866523742676e-01 1.402596384286880493e-01 -6.003656983375549316e-02 1.929503828287124634e-01 -1.243776530027389526e-01 5.268727615475654602e-02 1.301654279232025146e-01 2.097680866718292236e-01 -4.474633932113647461e-01 2.399681359529495239e-01 -2.998879924416542053e-02 1.169005781412124634e-01 2.394489496946334839e-01 -2.938900589942932129e-01 1.765614449977874756e-01 -1.558608710765838623e-01 5.312186479568481445e-02
-2.022582739591598511e-01 -8.826786279678344727e-02 -7.524335384368896484e-02 8.178714662790298462e-02 1.888935416936874390e-01 -2.130863964557647705e-01 2.681590914726257324e-01 2.434431761503219604e-02 -4.161736927926540375e-03 -1.455258429050445557e-01 -1.719331443309783936e-01 1.687141954898834229e-01 -1.623345538973808289e-02 2.494337856769561768e-01 -2.537684142589569092e-01 -7.684439420700073242e-02 -2.101538032293319702e-01 -5.606116354465484619e-02 1.681971549987792969e-01 4.349452629685401917e-02 -2.785635925829410553e-02 -2.018200755119323730e-01 -1.373421698808670044e-01 -1.470574289560317993e-01 2.832017540931701660e-01 -5.896826833486557007e-02 -1.334543079137802124e-01 3.152069747447967529e-01 5.207151547074317932e-02 3.726307451725006104e-01 7.531694322824478149e-02 -2.564897537231445312e-01
6.513109803199768066e-02 -9.637986123561859131e-02 -3.334158658981323242e-01 -1.458180397748947144e-01 -9.919792413711547852e-02 -1.572002470493316650e-01 2.909452617168426514e-01 -3.247756659984588623e-01 5.019866861402988434e-03 -3.231442272663116455e-01 -1.661160290241241455e-01 -9.666428901255130768e-03 4.147114697843790054e-03 9.949053078889846802e-02 -2.156724482774734497e-01 3.150002658367156982e-02 -2.871386706829071045e-01 8.478834293782711029e-03 3.147812485694885254e-01 3.764026239514350891e-02 2.218794971704483032e-01 -5.246166512370109558e-02 -2.377516590058803558e-02 -2.571313679218292236e-01 5.030577257275581360e-02 -3.104798088315874338e-04 2.736766077578067780e-02 2.214752435684204102e-01 -2.155271824449300766e-03 1.719245165586471558e-01 7.711879163980484009e-02 -2.242129594087600708e-01
-1.741879433393478394e-01 -3.043519556522369385e-01 -7.159167435020208359e-03 -9.534376859664916992e-02 4.826286341995000839e-03 1.845942437648773193e-01 3.615007102489471436e-01 -1.410267055034637451e-01 -1.086298096925020218e-02 -1.480890251696109772e-02 1.471366137266159058e-01 -8.974578231573104858e-02 1.423925608396530151e-01 3.154815435409545898e-01 -8.604770526289939880e-03 1.305889934301376343e-01 3.315344080328941345e-02 1.208729445934295654e-01 9.581930935382843018e-03 1.070222556591033936e-01 3.253909051418304443e-01 -7.957466691732406616e-02 7.235585246235132217e-03 -3.758307397365570068e-01 2.225347310304641724e-01 1.229655891656875610e-01 -1.974160969257354736e-01 2.020609676837921143e-01 1.629081927239894867e-02 1.874557286500930786e-01 -3.564928099513053894e-02 2.331463247537612915e-01
-4.588696658611297607e-01 -1.328250020742416382e-01 -5.429739877581596375e-02 6.412406265735626221e-02 2.749604359269142151e-02 4.523854702711105347e-02 1.089600399136543274e-01 9.077583253383636475e-02 -1.327534615993499756e-01 1.170266717672348022e-01 -2.261964678764343262e-01 -7.048892229795455933e-02 -3.820097073912620544e-02 4.901133477687835693e-02 -7.070681452751159668e-02 4.507580697536468506e-01 7.707355916500091553e-02 4.024610295891761780e-02 7.670591026544570923e-02 5.630694702267646790e-02 3.201821446418762207e-01 2.569055855274200439e-01 7.056461274623870850e-02 -7.066434621810913086e-02 1.211898177862167358e-01 -2.147352099418640137e-01 5.345263332128524780e-02 3.101400136947631836e-01 -5.836478248238563538e-02 2.882929742336273193e-01 -2.527043595910072327e-02 1.486119441688060760e-02
-1.471617072820663452e-01 6.106405984610319138e-03 4.766803607344627380e-02 2.920881509780883789e-01 1.158583834767341614e-01 -2.567797601222991943e-01 8.462879806756973267e-02 -2.767912745475769043e-01 -2.119053713977336884e-02 2.255130708217620850e-01 -1.996798217296600342e-01 6.140424311161041260e-02 2.693558856844902039e-02 9.520789235830307007e-02 1.806847900152206421e-01 3.105047941207885742e-01 2.680810689926147461e-01 3.167823255062103271e-01 1.577452868223190308e-01 -1.390435174107551575e-02 1.755039095878601074e-01 -2.825007438659667969e-01 -2.372975274920463562e-02 -1.058992519974708557e-01 2.105834931135177612e-01 -2.355861850082874298e-02 -1.138957217335700989e-01 2.310004383325576782e-01 -1.301783770322799683e-01 1.021894812583923340e-01 2.032500877976417542e-02 1.872660368680953979e-01
-2.904326915740966797e-01 -3.660741075873374939e-02 -2.337455302476882935e-01 1.959006786346435547e-01 2.000903338193893433e-01 1.458622068166732788e-01 4.003059267997741699e-01 -9.603205323219299316e-02 -6.162256002426147461e-02 1.306335031986236572e-01 -3.560154512524604797e-02 -1.493415534496307373e-01 -5.486883968114852905e-02 -3.020173497498035431e-02 -1.672543734312057495e-01 2.352955043315887451e-01 3.542491197586059570e-01 9.276822209358215332e-02 9.839327633380889893e-02 -6.781200319528579712e-02 -4.832604900002479553e-02 -1.724356203339993954e-03 1.384414881467819214e-01 -7.960564643144607544e-02 -3.309105755761265755e-03 -1.199954152107238770e-01 1.306973695755004883e-01 1.772814989089965820e-01 -3.372508883476257324e-01 2.270977348089218140e-01 1.881331950426101685e-01 -1.377552896738052368e-01
-1.341021955013275146e-01 -7.837270200252532959e-02 -3.192711770534515381e-01 1.085076555609703064e-01 3.646383434534072876e-02 7.144874334335327148e-02 2.297187447547912598e-01 -2.203188538551330566e-01 4.427012987434864044e-03 1.004981175065040588e-01 1.051629893481731415e-02 2.563299834728240967e-01 1.473753247410058975e-02 2.477303296327590942e-01 -7.138080149888992310e-02 2.095053941011428833e-01 3.057719469070434570e-01 1.881208568811416626e-01 -5.272198468446731567e-02 9.498304128646850586e-02 9.411408752202987671e-02 3.334304690361022949e-01 -2.110500633716583252e-01 -1.978877335786819458e-01 2.098485641181468964e-02 1.197049170732498169e-01 5.357871949672698975e-02 2.583205997943878174e-01 -1.022323146462440491e-01 2.058569192886352539e-01 -1.658410727977752686e-01 -2.424589246511459351e-01
-2.531209588050842285e-01 1.677248775959014893e-01 -1.371411532163619995e-01 -1.945593357086181641e-01 5.422624200582504272e-02 4.353375639766454697e-03 1.617725640535354614e-01 -1.053321436047554016e-01 9.319135919213294983e-03 -1.600304841995239258e-01 -1.381935626268386841e-01 2.471761591732501984e-02 -2.227140963077545166e-01 2.636179327964782715e-01 -5.370154231786727905e-02 3.379419073462486267e-02 -2.393490523099899292e-01 1.548818200826644897e-01 3.185760378837585449e-01 -6.501725874841213226e-03 1.975557655096054077e-01 1.606303602457046509e-01 1.939752548933029175e-01 -2.696531713008880615e-01 2.096052318811416626e-01 5.878257378935813904e-02 1.204179376363754272e-01 3.056781589984893799e-01 -3.470769822597503662e-01 -2.959568612277507782e-02 8.346623741090297699e-03 8.757511526346206665e-02
-4.908881615847349167e-03 -1.028457209467887878e-01 -9.207042306661605835e-02 -1.179513037204742432e-01 8.223443478345870972e-02 1.066074706614017487e-02 2.420579940080642700e-01 -1.036416664719581604e-01 4.389636218547821045e-02 -1.424531489610671997e-01 -1.770894974470138550e-01 -5.958580411970615387e-03 1.564765572547912598e-01 -8.313237130641937256e-02 -2.847601771354675293e-01 1.954075247049331665e-01 -6.027156114578247070e-02 -2.220121622085571289e-01 5.325667262077331543e-01 -1.026035025715827942e-01 1.240193620324134827e-01 -1.482861191034317017e-01 1.999108791351318359e-01 -1.069559082388877869e-01 -3.043970279395580292e-02 -2.423546165227890015e-01 -1.115191876888275146e-01 1.501245051622390747e-01 -3.231953680515289307e-01 2.100906707346439362e-02 -1.944941729307174683e-01 1.153412759304046631e-01
-2.338448539376258850e-02 -7.048797607421875000e-02 1.494152098894119263e-01 -1.861274614930152893e-02 -6.860692799091339111e-02 -8.523052930831909180e-02 1.802150011062622070e-01 -3.627628982067108154e-01 1.668504327535629272e-01 -2.046665847301483154e-01 -7.430519908666610718e-02 -2.182170301675796509e-01 1.913908720016479492e-01 6.612036377191543579e-02 -2.260755002498626709e-01 6.594689935445785522e-02 -2.469417452812194824e-02 -1.817052215337753296e-01 1.183754727244377136e-01 -1.213471367955207825e-01 2.470117062330245972e-01 -7.940119504928588867e-02 2.809589207172393799e-01 -2.888260222971439362e-02 1.000933498144149780e-01 8.234905451536178589e-02 9.817454218864440918e-02 1.232691109180450439e-01 -5.060208439826965332e-01 1.038101315498352051e-02 -3.523568436503410339e-02 -2.606588304042816162e-01
8.140297979116439819e-02 -1.111031919717788696e-01 -4.544194787740707397e-03 3.539602458477020264e-02 2.172537744045257568e-01 -2.972231507301330566e-01 4.032242894172668457e-01 -3.037407696247100830e-01 1.727888733148574829e-01 -4.612833634018898010e-02 1.330937147140502930e-01 -1.275473833084106445e-01 1.351866275072097778e-01 3.124655187129974365e-01 -8.737234026193618774e-02 3.013129532337188721e-01 1.106091886758804321e-01 2.451161742210388184e-01 2.166322246193885803e-02 -1.313089579343795776e-01 2.535658515989780426e-02 -1.509332358837127686e-01 1.549049764871597290e-01 3.344152122735977173e-02 -3.407556330785155296e-03 -3.596981614828109741e-02 1.292073726654052734e-01 2.734605073928833008e-01 -2.295455336570739746e-01 8.242626488208770752e-02 5.100108310580253601e-02 -1.250407546758651733e-01
1.304157078266143799e-01 -1.502910628914833069e-03 1.339227855205535889e-01 -3.257474005222320557e-01 -9.515973925590515137e-02 -1.071585416793823242e-01 2.187942415475845337e-01 -2.140371352434158325e-01 8.161243051290512085e-02 -1.603527963161468506e-01 -2.237176597118377686e-01 -1.339735388755798340e-01 2.353008836507797241e-01 2.183059453964233398e-01 -2.899239957332611084e-02 3.097856044769287109e-01 1.882421970367431641e-01 -1.559376567602157593e-01 -3.393291309475898743e-02 6.541752070188522339e-02 2.700218856334686279e-01 9.265773743391036987e-02 -6.923143565654754639e-02 -2.188945561647415161e-02 3.339624730870127678e-03 -8.008857071399688721e-02 -1.597381830215454102e-01 3.126715421676635742e-01 -1.199393048882484436e-01 3.492828607559204102e-01 3.505392698571085930e-03 -1.626792401075363159e-01
-3.309979438781738281e-01 3.093908168375492096e-02 1.720079630613327026e-01 2.851766347885131836e-01 -1.095581427216529846e-01 -1.719973236322402954e-01 1.727151572704315186e-01 -3.306113183498382568e-01 -1.509990841150283813e-01 -6.808611005544662476e-02 1.441229581832885742e-01 -2.042436450719833374e-01 2.417209371924400330e-02 3.004770874977111816e-01 -2.907383441925048828e-01 1.844241619110107422e-01 -2.546455860137939453e-01 -9.894192218780517578e-02 3.719953820109367371e-02 -1.039990186691284180e-01 7.290292531251907349e-02 1.801575161516666412e-02 -1.916896253824234009e-01 4.566645249724388123e-03 1.168515384197235107e-01 8.278519660234451294e-02 -7.377139478921890259e-02 1.852416098117828369e-01 -1.020019277930259705e-01 1.597020030021667480e-01 2.224861234426498413e-01 1.536325663328170776e-01
-3.171286284923553467e-01 -6.790240854024887085e-02 1.223953515291213989e-01 3.185003697872161865e-01 2.006246447563171387e-01 -1.296197623014450073e-02 -1.250401586294174194e-01 -8.078575134277343750e-02 4.221078008413314819e-02 -5.296174436807632446e-02 -2.973218262195587158e-01 -3.623877093195915222e-02 1.955940872430801392e-01 1.773000657558441162e-01 -9.944919496774673462e-02 3.112556636333465576e-01 -1.917872279882431030e-01 -3.394876793026924133e-02 3.368435204029083252e-01 -1.104778330773115158e-02 2.191410958766937256e-01 1.765313148498535156e-01 -1.104528680443763733e-01 -1.141537502408027649e-01 1.163831055164337158e-01 2.352242320775985718e-01 2.162654846906661987e-01 -9.655249118804931641e-02 -1.663478165864944458e-01 8.759633451700210571e-02 -1.476963460445404053e-01 -8.359501510858535767e-02
-4.486058652400970459e-02 6.075606122612953186e-02 -3.440908342599868774e-02 1.040884405374526978e-01 -5.011994391679763794e-02 7.261045277118682861e-02 1.667377650737762451e-01 -4.379331767559051514e-01 2.688494324684143066e-01 -6.326491385698318481e-02 -1.698340773582458496e-01 -1.982504725456237793e-01 1.467668563127517700e-01 -1.331886947154998779e-01 -2.630649805068969727e-01 2.936303801834583282e-02 -1.412200927734375000e-01 -7.493724115192890167e-03 1.445680260658264160e-01 1.938969790935516357e-01 1.544616669416427612e-01 -2.394112050533294678e-01 -2.797804772853851318e-02 -1.550502181053161621e-01 2.124252617359161377e-01 -1.547361314296722412e-01 3.058160543441772461e-01 3.510259091854095459e-01 -9.149274230003356934e-02 -6.248193792998790741e-03 1.355305016040802002e-01 -6.362886726856231689e-02
1.522792130708694458e-01 -1.194117590785026550e-01 1.337179243564605713e-01 -1.492628306150436401e-01 -3.977485001087188721e-02 -1.409285217523574829e-01 2.031810879707336426e-01 -1.484478265047073364e-01 -1.695326417684555054e-01 -6.734948605298995972e-02 -4.071763902902603149e-02 3.240319341421127319e-02 2.824583649635314941e-01 2.483088523149490356e-01 -1.527515649795532227e-01 2.307746410369873047e-01 -1.437524408102035522e-01 1.817584037780761719e-01 4.368039667606353760e-01 9.608021378517150879e-02 -1.118152309209108353e-02 2.092588320374488831e-02 4.219610989093780518e-01 -2.452343888580799103e-02 -8.420017361640930176e-02 -2.747205644845962524e-02 -4.846110567450523376e-02 2.108969837427139282e-01 4.405868425965309143e-02 2.753402888774871826e-01 -6.756158173084259033e-02 -1.169657334685325623e-01
-4.208435416221618652e-01 -7.533040642738342285e-02 7.732252124696969986e-03 2.018158882856369019e-01 -3.154428899288177490e-01 -5.818160250782966614e-02 5.328954756259918213e-02 -3.714539408683776855e-01 3.356193006038665771e-02 1.900240033864974976e-01 -6.844805181026458740e-02 1.856570839881896973e-01 1.148266494274139404e-01 -4.636082425713539124e-02 5.793697386980056763e-02 7.920031249523162842e-02 -5.396157875657081604e-02 6.212197616696357727e-02 3.581488132476806641e-01 -1.027630642056465149e-01 2.363406866788864136e-01 3.806092217564582825e-02 8.055426180362701416e-02 -8.507292717695236206e-02 1.255479827523231506e-02 1.398521810770034790e-01 -4.055340960621833801e-02 2.054740339517593384e-01 -2.802863419055938721e-01 2.667604386806488037e-01 -2.327861450612545013e-02 2.981227450072765350e-02
-3.318018913269042969e-01 3.757474943995475769e-02 2.580723352730274200e-02 1.045487895607948303e-01 1.925628483295440674e-01 3.448992222547531128e-02 2.221759706735610962e-01 -8.863360434770584106e-02 -1.584023833274841309e-01 1.801916584372520447e-02 -2.490969300270080566e-01 -8.862741291522979736e-02 -9.746547043323516846e-02 3.651183471083641052e-02 -1.424724757671356201e-01 2.562791705131530762e-01 2.752949893474578857e-01 6.314639002084732056e-02 -1.860531046986579895e-02 7.765810191631317139e-02 1.733868867158889771e-01 1.241292431950569153e-01 -1.250044349581003189e-02 -8.024367690086364746e-02 -2.289925217628479004e-01 -1.744978874921798706e-01 -2.052143365144729614e-01 3.910358995199203491e-02 -2.926451563835144043e-01 3.950541913509368896e-01 3.885854780673980713e-02 -2.851572036743164062e-01
1.784702837467193604e-01 2.065536379814147949e-02 1.855801045894622803e-02 3.309100270271301270e-01 1.879897564649581909e-01 -9.244702756404876709e-02 1.198997646570205688e-01 -1.906135380268096924e-01 1.972135528922080994e-02 1.161149814724922180e-01 5.400985479354858398e-02 -1.200811043381690979e-01 1.650221459567546844e-02 3.899655640125274658e-01 -1.086655184626579285e-01 3.225755989551544189e-01 9.905481338500976562e-02 -4.215845093131065369e-02 -9.909982234239578247e-02 -2.356886491179466248e-02 2.841499447822570801e-01 -1.245991736650466919e-01 2.738758325576782227e-01 -1.334846019744873047e-01 2.593688201159238815e-03 3.132427036762237549e-01 1.563974618911743164e-01 1.751098036766052246e-02 -1.246206238865852356e-01 3.252859115600585938e-01 -8.296631276607513428e-02 -4.106291010975837708e-02
1.364282816648483276e-01 -5.812395364046096802e-02 -2.110092341899871826e-02 2.049320042133331299e-01 -1.082457080483436584e-01 7.224798947572708130e-02 2.049207091331481934e-01 -5.522730574011802673e-02 -1.797813773155212402e-01 1.249717473983764648e-01 -3.752626106142997742e-02 -1.221616100519895554e-02 3.587181270122528076e-01 2.451040744781494141e-01 -2.669950127601623535e-01 3.359802663326263428e-01 7.328340411186218262e-02 2.544133961200714111e-01 3.580600321292877197e-01 1.227282956242561340e-01 -8.547008782625198364e-02 1.806061267852783203e-01 -7.808045297861099243e-02 1.021522469818592072e-02 -1.149873435497283936e-01 1.841217577457427979e-01 4.341753572225570679e-02 1.401301324367523193e-01 1.543829143047332764e-01 1.893334835767745972e-01 -1.422843188047409058e-01 -2.076190263032913208e-01
-1.690118908882141113e-01 4.677487909793853760e-02 1.719511449337005615e-01 2.089423388242721558e-01 1.789222806692123413e-01 2.138691842555999756e-01 3.250422328710556030e-02 -5.753251910209655762e-02 7.916955649852752686e-02 -9.054812788963317871e-02 5.265193805098533630e-02 -2.984394431114196777e-01 1.099329218268394470e-01 7.635156065225601196e-02 -4.049175232648849487e-02 3.177208080887794495e-02 -2.559489198029041290e-02 -1.238961368799209595e-01 2.992236316204071045e-01 5.572273954749107361e-02 2.131507843732833862e-01 7.311933487653732300e-02 1.609306335449218750e-01 -5.151327848434448242e-01 -1.629557460546493530e-01 2.911076247692108154e-01 8.814059942960739136e-02 1.582439541816711426e-01 -1.574220657348632812e-01 1.200237125158309937e-01 -1.515638530254364014e-01 1.734414100646972656e-01
1.160498857498168945e-01 1.639079153537750244e-01 -1.386048495769500732e-01 2.086077332496643066e-01 -6.397130340337753296e-02 8.161240071058273315e-02 1.824340820312500000e-01 -7.825368642807006836e-02 -1.881554909050464630e-02 2.915416471660137177e-02 6.898485869169235229e-02 -2.036157697439193726e-01 6.605945527553558350e-02 2.471937090158462524e-01 -6.129511445760726929e-02 1.785757243633270264e-01 -2.164122909307479858e-01 -6.281351298093795776e-02 2.328044176101684570e-02 -9.148616343736648560e-02 -1.516102254390716553e-01 -5.697849392890930176e-02 2.819707058370113373e-02 -8.911497145891189575e-02 1.118310913443565369e-01 -3.680154308676719666e-02 -2.859747707843780518e-01 4.051898717880249023e-01 -4.222599267959594727e-01 3.213518559932708740e-01 -2.401455789804458618e-01 6.723385304212570190e-02
-2.170419245958328247e-01 2.073391899466514587e-02 1.052740663290023804e-01 5.890385806560516357e-02 -2.183012850582599640e-02 -2.036767005920410156e-01 -1.785851083695888519e-02 -4.209668338298797607e-01 1.218619793653488159e-01 -1.431957632303237915e-01 9.064079076051712036e-02 -1.394206285476684570e-01 2.704795598983764648e-01 3.170665204524993896e-01 -2.639620602130889893e-01 7.940530776977539062e-02 2.823105268180370331e-02 -1.168003752827644348e-01 1.237814128398895264e-01 7.025806605815887451e-02 1.168649420142173767e-01 1.361603587865829468e-01 2.714529931545257568e-01 1.082997024059295654e-01 2.880622632801532745e-02 8.504713326692581177e-02 -1.284262984991073608e-01 3.491866588592529297e-01 -1.224415004253387451e-01 1.530309021472930908e-01 -1.580626666545867920e-01 2.086755782365798950e-01
-2.664237841963768005e-02 2.399930506944656372e-01 -3.421027958393096924e-02 1.630470901727676392e-01 2.113301753997802734e-01 -2.052983045578002930e-01 9.164737164974212646e-02 -6.059458851814270020e-02 1.775993853807449341e-01 -2.154695987701416016e-01 -5.939261615276336670e-02 8.410733193159103394e-02 2.395469695329666138e-01 2.429040372371673584e-01 -2.189126014709472656e-01 -7.216741889715194702e-02 -2.397742718458175659e-01 7.685776054859161377e-02 4.865957796573638916e-01 1.698883064091205597e-02 1.085545271635055542e-01 1.564116179943084717e-01 3.200762569904327393e-01 -1.293876618146896362e-01 -4.493771493434906006e-02 -6.002542376518249512e-02 1.351508498191833496e-01 2.333595007658004761e-01 -1.449288129806518555e-01 -8.902143687009811401e-03 1.428658142685890198e-02 3.794537484645843506e-02
8.074873685836791992e-02 -2.140446007251739502e-01 6.559678167104721069e-02 -6.026306375861167908e-02 4.015120267868041992e-01 1.850209385156631470e-01 1.633123145438730717e-03 -4.951493069529533386e-02 1.067112237215042114e-01 3.200632333755493164e-01 1.090982481837272644e-01 6.293815374374389648e-02 -5.896423757076263428e-02 2.127475440502166748e-01 -8.351683616638183594e-02 3.269420564174652100e-01 -1.053232792764902115e-02 -9.778247773647308350e-02 1.452130973339080811e-01 2.165239006280899048e-01 -1.039987243711948395e-02 -2.511845529079437256e-02 -3.833341225981712341e-02 -3.132362961769104004e-01 -6.328409537672996521e-03 9.858240187168121338e-02 7.352587301284074783e-03 4.049814641475677490e-01 -4.941461980342864990e-02 2.562884092330932617e-01 -1.716326326131820679e-01 1.272104308009147644e-02
-1.951999515295028687e-01 3.176115155220031738e-01 1.965622417628765106e-02 -2.069747447967529297e-01 -2.715902216732501984e-02 -6.447929888963699341e-02 1.726644337177276611e-01 -6.685787439346313477e-02 2.308224290609359741e-01 -3.882520198822021484e-01 -2.420551329851150513e-01 3.363748639822006226e-02 1.417619735002517700e-01 2.300161421298980713e-01 3.238948807120323181e-02 2.209539115428924561e-01 -8.117954712361097336e-05 2.011694200336933136e-02 2.605402171611785889e-01 -9.153957664966583252e-02 2.746751159429550171e-02 9.953410923480987549e-02 -2.224130779504776001e-01 -1.368591338396072388e-01 3.520603850483894348e-02 2.059264481067657471e-01 8.768450468778610229e-02 5.246147513389587402e-02 -1.814354211091995239e-01 3.113116323947906494e-01 -2.272973954677581787e-01 2.989649213850498199e-02
-2.164334207773208618e-01 -1.393870115280151367e-01 -1.106736883521080017e-01 1.065471023321151733e-01 -1.468448201194405556e-03 5.159826576709747314e-02 8.923880010843276978e-02 -3.895208835601806641e-01 3.883815929293632507e-02 9.535629302263259888e-02 -1.306161731481552124e-01 1.649641245603561401e-02 2.093289792537689209e-01 1.238552927970886230e-01 -1.290184706449508667e-01 5.246959254145622253e-02 5.032445862889289856e-02 2.869589328765869141e-01 1.043361127376556396e-01 1.060457676649093628e-01 3.469085693359375000e-02 5.753488466143608093e-02 3.114560842514038086e-01 1.061041876673698425e-01 1.529733985662460327e-01 9.754876606166362762e-03 3.609265685081481934e-01 2.129094153642654419e-01 -1.612661331892013550e-01 3.419470191001892090e-01 4.354910552501678467e-02 -2.785116732120513916e-01
-2.981167733669281006e-01 -7.018608041107654572e-03 1.079218536615371704e-01 2.793138623237609863e-01 1.543776094913482666e-01 -1.801722683012485504e-02 2.992416620254516602e-01 4.482118040323257446e-02 -2.190649211406707764e-01 -1.647537387907505035e-02 3.921652212738990784e-02 -1.388972699642181396e-01 -9.642019122838973999e-02 -2.562231197953224182e-02 -1.322871148586273193e-01 2.070588320493698120e-01 3.140016496181488037e-01 1.489103287458419800e-01 4.544687923043966293e-03 8.492267690598964691e-03 5.568208172917366028e-02 2.453183382749557495e-01 -2.215548604726791382e-02 -1.983855515718460083e-01 -6.341101974248886108e-02 -8.615863323211669922e-02 8.322515338659286499e-02 2.531924843788146973e-01 -4.089561700820922852e-01 2.299135327339172363e-01 1.395562738180160522e-01 -1.422419697046279907e-01
3.375706449151039124e-02 -1.671295762062072754e-01 -1.161147132515907288e-01 -8.703817427158355713e-02 3.756949678063392639e-02 1.695243716239929199e-01 2.440940886735916138e-01 -1.731783002614974976e-01 3.607841581106185913e-02 -5.379011482000350952e-02 -8.309365808963775635e-02 -5.908166989684104919e-02 4.036852717399597168e-02 1.263293810188770294e-02 -2.402583360671997070e-01 2.377210706472396851e-01 -1.849510967731475830e-01 1.700490862131118774e-01 -5.300955101847648621e-02 -1.345936208963394165e-01 -1.820093207061290741e-02 -3.859720006585121155e-02 1.955363601446151733e-01 -1.612419188022613525e-01 2.376183271408081055e-01 1.969277709722518921e-01 4.330897331237792969e-02 3.929887115955352783e-01 -5.297778844833374023e-01 3.010459803044795990e-02 -1.276544183492660522e-01 1.931200269609689713e-03
-2.011228203773498535e-01 6.532291322946548462e-02 6.870524585247039795e-02 8.103318512439727783e-02 -2.125468850135803223e-01 -5.045663565397262573e-02 3.228074908256530762e-01 -3.015999197959899902e-01 2.146340459585189819e-01 -2.719583213329315186e-01 1.319562196731567383e-01 -1.457804739475250244e-01 9.375414252281188965e-02 1.915771067142486572e-01 -2.333378493785858154e-01 1.947912126779556274e-01 -1.702154278755187988e-01 -1.673761904239654541e-01 2.083808928728103638e-01 1.923717409372329712e-01 2.621101737022399902e-01 -1.530502340756356716e-03 -1.694374382495880127e-01 -1.462775021791458130e-01 1.394939702004194260e-02 2.007755488157272339e-01 -8.986099623143672943e-03 2.717546224594116211e-01 -3.665672615170478821e-02 3.249064460396766663e-02 1.506423950195312500e-01 -9.367074817419052124e-02
-2.915877997875213623e-01 1.348565071821212769e-01 1.562339067459106445e-01 3.793032094836235046e-02 1.165032684803009033e-01 -2.435075193643569946e-01 3.609273731708526611e-01 -2.568493783473968506e-01 1.086438149213790894e-01 -1.722216755151748657e-01 2.103745788335800171e-01 -6.784902513027191162e-02 1.847450137138366699e-01 5.677410215139389038e-02 -4.046919643878936768e-01 2.285674512386322021e-01 -8.784666657447814941e-02 -2.187934890389442444e-02 2.769150733947753906e-01 2.022998034954071045e-01 1.119971871376037598e-01 1.154458001255989075e-01 -5.981761589646339417e-02 -2.300849854946136475e-01 1.518658548593521118e-01 -4.185885656625032425e-03 -7.045806199312210083e-02 2.134139090776443481e-02 -5.087983980774879456e-02 -5.787540972232818604e-02 4.073535557836294174e-03 -1.244561970233917236e-01
-2.154343873262405396e-01 3.312868624925613403e-02 -4.452334716916084290e-02 1.319396048784255981e-01 2.274291813373565674e-01 2.438475610688328743e-03 4.496906325221061707e-02 -9.560062736272811890e-02 7.126906514167785645e-02 -2.934286892414093018e-01 -2.308231741189956665e-01 -1.495250016450881958e-01 1.670857146382331848e-02 -4.941964894533157349e-02 -1.083695050328969955e-02 2.767780609428882599e-02 3.666361048817634583e-02 -2.979841828346252441e-02 3.237016201019287109e-01 -1.206896379590034485e-01 3.054332435131072998e-01 7.433535903692245483e-02 1.277192775160074234e-02 -2.596515119075775146e-01 -4.525564983487129211e-02 4.035281836986541748e-01 1.277670562267303467e-01 1.728136390447616577e-01 -1.756813973188400269e-01 1.437292993068695068e-01 -3.861806392669677734e-01 -8.882445283234119415e-03
9.271539747714996338e-02 -2.459383606910705566e-01 7.931629568338394165e-02 2.205173969268798828e-01 8.020120859146118164e-02 -1.853571683168411255e-01 1.007567048072814941e-01 -3.078186810016632080e-01 -1.242542918771505356e-02 4.000406861305236816e-01 -3.261081874370574951e-01 -9.584011137485504150e-02 1.825765967369079590e-01 1.652991771697998047e-01 -3.221683204174041748e-01 7.598087936639785767e-02 1.480689942836761475e-01 2.639480531215667725e-01 4.400533437728881836e-02 1.447661370038986206e-01 -9.799416363239288330e-02 6.171227619051933289e-02 1.588655561208724976e-01 -1.008063852787017822e-01 6.924869865179061890e-02 8.143133670091629028e-02 1.214312463998794556e-01 1.631163954734802246e-01 -6.116980314254760742e-02 1.991691738367080688e-01 1.538095921277999878e-01 3.490728884935379028e-02
-3.000726103782653809e-01 -8.491622656583786011e-02 -3.184841275215148926e-01 5.740448087453842163e-02 -3.055419027805328369e-02 -1.027557924389839172e-01 2.214050665497779846e-02 -2.025506198406219482e-01 -3.414729610085487366e-02 1.194481328129768372e-01 -1.642225682735443115e-01 1.510668247938156128e-01 2.297298163175582886e-01 1.018041893839836121e-01 -1.035244315862655640e-01 1.099580898880958557e-01 -3.373345360159873962e-02 3.263885378837585449e-01 4.194789379835128784e-02 5.038904771208763123e-02 9.373635053634643555e-02 -5.461427569389343262e-02 2.201175838708877563e-01 -5.515312030911445618e-02 1.680407524108886719e-01 2.214989438652992249e-02 3.210967481136322021e-01 2.263396680355072021e-01 -1.787698417901992798e-01 3.870770037174224854e-01 1.092085242271423340e-01 -2.045319378376007080e-01
1.056580096483230591e-01 -1.235454007983207703e-01 1.056872829794883728e-01 1.448371112346649170e-01 -7.115306705236434937e-02 -1.944084912538528442e-01 3.392564058303833008e-01 -2.028686255216598511e-01 7.450129091739654541e-02 1.130856946110725403e-01 -2.744581401348114014e-01 -2.008083462715148926e-01 -4.970007389783859253e-02 -1.012033000588417053e-01 -4.626862406730651855e-01 -8.097399026155471802e-03 -2.405039221048355103e-02 4.681812599301338196e-02 1.970241665840148926e-01 -2.189363837242126465e-01 -4.665280133485794067e-02 -7.687505334615707397e-02 1.920403391122817993e-01 -5.115943029522895813e-03 -8.218942582607269287e-02 -7.929335534572601318e-02 -1.067959219217300415e-01 1.641801297664642334e-01 -2.669410109519958496e-01 3.040919303894042969e-01 -4.671683907508850098e-02 -1.721685528755187988e-01
1.214730925858020782e-02 2.617820799350738525e-01 -1.871034950017929077e-01 1.411392241716384888e-01 1.967339813709259033e-01 9.584936499595642090e-02 1.131300553679466248e-01 -2.079128324985504150e-01 1.720896214246749878e-01 3.011659532785415649e-02 -1.064209863543510437e-01 -5.358672142028808594e-02 3.172158300876617432e-01 2.173282653093338013e-01 -1.564253270626068115e-01 2.664604596793651581e-02 -2.147000981494784355e-03 -8.277053385972976685e-02 4.214664995670318604e-01 1.807727366685867310e-01 3.854799866676330566e-01 -7.235149852931499481e-03 5.444052815437316895e-02 -2.871154844760894775e-01 -1.476877033710479736e-01 6.582535058259963989e-02 1.296715140342712402e-01 1.015755906701087952e-01 -1.445083320140838623e-01 -1.518188267946243286e-01 -7.807850092649459839e-02 1.423010323196649551e-02
-2.559942603111267090e-01 -4.953586682677268982e-02 1.711304765194654465e-03 3.536148369312286377e-01 3.041607700288295746e-02 2.667252123355865479e-01 2.951829880475997925e-02 -4.715438559651374817e-02 7.722765207290649414e-02 -5.191624909639358521e-02 -1.325408816337585449e-01 -8.710212260484695435e-02 -8.622678369283676147e-02 -2.032754272222518921e-01 -1.417239904403686523e-01 2.665735185146331787e-01 1.197127252817153931e-01 9.022714942693710327e-02 -1.898417323827743530e-01 1.687166541814804077e-01 -6.306932866573333740e-02 1.827125698328018188e-01 -8.455444185528904200e-05 -3.413341641426086426e-01 9.404610842466354370e-02 -1.022213622927665710e-01 2.272069603204727173e-01 2.364398241043090820e-01 -1.689983904361724854e-01 3.823531568050384521e-01 -1.239321380853652954e-01 -1.748873665928840637e-02
-4.386581853032112122e-02 -3.022497333586215973e-02 3.369906684383749962e-03 1.699218302965164185e-01 -1.027780845761299133e-01 -2.307290881872177124e-01 -4.588125646114349365e-02 -1.404862105846405029e-01 2.684142887592315674e-01 2.693694829940795898e-01 5.167255643755197525e-03 4.157386254519224167e-03 -1.615314185619354248e-02 2.764666378498077393e-01 -2.535679340362548828e-01 2.006133347749710083e-01 9.526249021291732788e-02 -5.534442886710166931e-02 6.528259813785552979e-02 1.749372035264968872e-01 -7.813496142625808716e-02 8.460686355829238892e-02 -5.442565307021141052e-03 5.586520303040742874e-03 -2.145258635282516479e-01 3.762902319431304932e-01 4.119206592440605164e-02 1.089977100491523743e-01 -3.230659663677215576e-01 4.363042712211608887e-01 -1.244832383235916495e-04 -2.228087186813354492e-02
-3.973217308521270752e-01 5.102754011750221252e-02 -1.300933957099914551e-01 1.710179597139358521e-01 -1.588337272405624390e-01 1.978027448058128357e-02 2.329509109258651733e-01 -2.146237045526504517e-01 8.911197632551193237e-02 1.805294863879680634e-02 -1.413432210683822632e-01 -3.175624832510948181e-02 6.762599945068359375e-02 1.893858462572097778e-01 1.420331597328186035e-01 9.907770901918411255e-02 -8.771651238203048706e-02 -4.522222094237804413e-03 -1.243961974978446960e-01 2.230895310640335083e-01 1.032620668411254883e-01 8.650968223810195923e-02 3.080259859561920166e-01 -1.942085176706314087e-01 -2.151274085044860840e-01 1.953925490379333496e-01 -6.212624162435531616e-02 2.768272757530212402e-01 -3.088223636150360107e-01 1.890800297260284424e-01 -3.868145123124122620e-02 -2.155376225709915161e-01
-3.157640993595123291e-01 -2.483249828219413757e-02 -8.634579181671142578e-02 9.504541009664535522e-02 8.613624423742294312e-02 5.926168337464332581e-02 9.999614953994750977e-02 -7.039384543895721436e-02 -1.202759444713592529e-01 -7.025281339883804321e-02 4.334145039319992065e-02 9.144435077905654907e-02 4.827568680047988892e-02 3.497898578643798828e-01 -1.028475984930992126e-01 2.905496954917907715e-01 -4.430213943123817444e-02 2.443714998662471771e-02 1.856032013893127441e-02 2.267224900424480438e-02 2.355569601058959961e-01 2.687616348266601562e-01 8.598858118057250977e-02 8.881297707557678223e-02 1.750735938549041748e-01 9.674572944641113281e-02 1.145297065377235413e-01 3.266671895980834961e-01 2.183063626289367676e-01 5.003954768180847168e-01 2.706269733607769012e-02 5.416431277990341187e-02
-2.755348682403564453e-01 1.613997109234333038e-02 -4.665405303239822388e-02 1.585474610328674316e-01 -1.650048494338989258e-01 3.098152577877044678e-01 1.312480419874191284e-01 -1.026038229465484619e-01 6.608515232801437378e-02 -4.335088282823562622e-02 6.481983233243227005e-03 -1.406440977007150650e-02 3.253208696842193604e-01 4.514455422759056091e-02 -3.007435500621795654e-01 8.050445467233657837e-02 -1.097019016742706299e-01 2.696492075920104980e-01 -1.526110321283340454e-01 2.664822041988372803e-01 1.352874040603637695e-01 2.348692268133163452e-01 -2.922314032912254333e-02 -2.349206209182739258e-01 -8.036365360021591187e-02 -3.062260150909423828e-02 8.157844841480255127e-02 1.160084754228591919e-01 -2.270746082067489624e-01 3.060273826122283936e-01 -7.668061554431915283e-02 -2.170118838548660278e-01
-1.283387988805770874e-01 -4.127169772982597351e-02 -8.294803649187088013e-02 1.808020174503326416e-01 -1.937165409326553345e-01 -2.506219744682312012e-01 1.968282908201217651e-01 5.191243812441825867e-02 -1.409322470426559448e-01 4.206717014312744141e-02 7.013191282749176025e-02 -1.280822157859802246e-01 3.622496128082275391e-02 1.883862465620040894e-01 -3.393251597881317139e-01 6.103388965129852295e-02 -3.304146602749824524e-02 -3.248252347111701965e-02 2.309035956859588623e-01 4.941670224070549011e-02 -3.960066009312868118e-03 -2.369445860385894775e-01 -2.164632380008697510e-01 -1.270315945148468018e-01 -3.537606075406074524e-02 -1.728145182132720947e-01 8.546171337366104126e-02 4.442447125911712646e-01 -8.213938772678375244e-02 7.489079982042312622e-02 -1.784007698297500610e-01 -3.805865347385406494e-01
-7.699528336524963379e-02 -1.662223488092422485e-01 -3.312937915325164795e-02 5.946696922183036804e-02 -6.381338089704513550e-02 3.810843452811241150e-02 8.328332006931304932e-02 -2.963641285896301270e-01 2.354746013879776001e-01 2.532602548599243164e-01 -1.674522608518600464e-01 -3.408872783184051514e-01 2.201227545738220215e-01 -6.842795014381408691e-02 -1.617138683795928955e-01 2.397220134735107422e-01 2.597255259752273560e-02 -1.855665892362594604e-01 2.395166456699371338e-01 -1.468983888626098633e-01 8.927816897630691528e-02 -2.605732977390289307e-01 7.270684093236923218e-02 -6.184153258800506592e-02 -1.635453477501869202e-02 2.830786816775798798e-02 2.456427067518234253e-01 5.001533776521682739e-02 -3.582068085670471191e-01 2.172395586967468262e-01 -1.335923969745635986e-01 6.803319603204727173e-02
-3.089061975479125977e-01 -4.456025734543800354e-02 9.785197675228118896e-02 2.054875157773494720e-02 2.669219858944416046e-02 -1.822298169136047363e-01 -8.619950711727142334e-02 -2.022566199302673340e-01 -1.347292121499776840e-02 -1.209382782690227032e-03 6.804526597261428833e-02 -1.134647578001022339e-01 2.833689153194427490e-01 2.140592634677886963e-01 -7.286097854375839233e-02 2.387176007032394409e-01 5.421065166592597961e-02 -1.375014781951904297e-01 4.306712448596954346e-01 -2.053870260715484619e-01 3.459633588790893555e-01 -7.563680410385131836e-02 7.018354535102844238e-02 -1.335023641586303711e-01 -2.167873084545135498e-01 1.087978482246398926e-01 -7.993403822183609009e-02 1.756737083196640015e-01 -1.390503346920013428e-01 2.247352749109268188e-01 1.836649477481842041e-01 8.311961591243743896e-02
-1.204031035304069519e-01 1.496995687484741211e-01 1.370049268007278442e-01 3.196456730365753174e-01 4.738949984312057495e-02 1.228395104408264160e-01 1.820312887430191040e-01 -2.939729690551757812e-01 -6.905210018157958984e-02 -1.011630594730377197e-01 -6.587745994329452515e-02 -2.766529917716979980e-01 1.904888600111007690e-01 2.101873606443405151e-01 1.290493309497833252e-01 9.551832079887390137e-02 3.676854074001312256e-02 6.651329249143600464e-02 -6.450945883989334106e-02 -6.614325940608978271e-02 3.999467492103576660e-01 5.055696517229080200e-02 -5.640719458460807800e-02 -3.227491676807403564e-01 -1.559756137430667877e-02 1.544563174247741699e-01 9.120633453130722046e-02 -4.479303583502769470e-02 -2.527829706668853760e-01 7.998394221067428589e-02 -2.364711612462997437e-01 2.415010631084442139e-01
-4.675642773509025574e-02 -4.303840175271034241e-02 1.925740838050842285e-01 1.968502849340438843e-01 6.318511813879013062e-02 2.935763448476791382e-02 1.937578618526458740e-01 -3.541998565196990967e-02 3.218289837241172791e-02 3.310985118150711060e-02 2.391943484544754028e-01 7.322024554014205933e-02 5.811827629804611206e-02 1.175533905625343323e-01 -2.304310947656631470e-01 -2.697894349694252014e-02 -1.225455254316329956e-01 -8.416905254125595093e-02 3.771624863147735596e-01 -1.981527209281921387e-01 1.549066454172134399e-01 -6.399884074926376343e-02 -1.230231970548629761e-01 -2.058162987232208252e-01 3.735872805118560791e-01 -2.633617818355560303e-01 2.943465411663055420e-01 -1.909186132252216339e-02 -3.241742253303527832e-01 1.859403848648071289e-01 8.416395634412765503e-02 9.414526820182800293e-02
8.060786128044128418e-02 -2.497239857912063599e-01 6.249837577342987061e-02 2.108932733535766602e-01 1.427250653505325317e-01 1.861505210399627686e-02 1.740954443812370300e-02 -2.367657124996185303e-01 1.368799954652786255e-01 2.201061844825744629e-01 -8.849071711301803589e-02 3.256644308567047119e-02 2.821853160858154297e-01 -1.439963281154632568e-01 -3.750317394733428955e-01 4.168025031685829163e-02 -1.060036867856979370e-01 1.064677089452743530e-01 8.533868938684463501e-02 2.460559457540512085e-01 3.181270882487297058e-02 -2.143415063619613647e-01 1.610327363014221191e-01 -6.771582644432783127e-03 1.208985075354576111e-01 1.210556477308273315e-01 1.978752911090850830e-01 2.836781144142150879e-01 -2.177430987358093262e-01 3.017441630363464355e-01 1.883390694856643677e-01 -2.634981460869312286e-02
-2.953071333467960358e-02 5.959603190422058105e-02 -1.579783558845520020e-01 1.643219143152236938e-01 -1.335419416427612305e-01 -1.502598524093627930e-01 2.343892008066177368e-01 -3.235622048377990723e-01 1.718043088912963867e-01 -7.885544747114181519e-02 7.127003045752644539e-04 2.798627503216266632e-02 -8.136018365621566772e-02 -2.977807819843292236e-01 -3.456332981586456299e-01 3.123789131641387939e-01 -1.326021254062652588e-01 -4.575652536004781723e-03 1.621320545673370361e-01 1.132588312029838562e-01 1.502927541732788086e-01 -2.789064645767211914e-01 6.514389067888259888e-03 -2.531864047050476074e-01 7.504715025424957275e-02 -1.994499415159225464e-01 2.957305498421192169e-02 2.504383921623229980e-01 -1.946735829114913940e-01 5.782771855592727661e-02 5.042558163404464722e-02 1.438349187374114990e-01
-1.891980469226837158e-01 1.712251007556915283e-01 1.428348571062088013e-01 1.371423006057739258e-01 -5.027078464627265930e-02 -1.430415660142898560e-01 1.749540716409683228e-01 2.910144999623298645e-02 1.304512321949005127e-01 -1.705766171216964722e-01 2.334838658571243286e-01 -1.282396912574768066e-01 2.260838747024536133e-01 7.235844433307647705e-02 -3.071850836277008057e-01 -8.461646735668182373e-02 -1.083442866802215576e-01 -2.153310179710388184e-01 1.215711086988449097e-01 -9.705737233161926270e-03 1.550711989402770996e-01 4.001680910587310791e-01 -2.347338944673538208e-01 -5.130649358034133911e-02 -1.319556534290313721e-01 -2.840008586645126343e-02 9.777346253395080566e-02 3.535029590129852295e-01 -2.549359500408172607e-01 1.596895009279251099e-01 8.936043828725814819e-02 -1.309149339795112610e-02
7.154633849859237671e-02 -9.785912930965423584e-02 1.064759194850921631e-01 8.579564094543457031e-02 -3.432097136974334717e-01 2.055883407592773438e-01 4.014512002468109131e-01 3.921215608716011047e-02 1.423238813877105713e-01 -5.605007335543632507e-02 -1.900851428508758545e-01 -1.011502370238304138e-01 -1.613899469375610352e-01 2.834681272506713867e-01 -2.247900217771530151e-01 1.449443846940994263e-01 -4.537913948297500610e-02 1.866649985313415527e-01 8.031830936670303345e-02 -1.679787784814834595e-01 2.261859774589538574e-01 7.670044153928756714e-02 -2.797914482653141022e-02 -2.460573017597198486e-01 -3.687690477818250656e-03 8.500204235315322876e-02 -9.614361077547073364e-02 2.762029170989990234e-01 -2.404932230710983276e-01 4.031451046466827393e-02 -1.826786100864410400e-01 1.435250639915466309e-01
2.191059291362762451e-02 3.657650202512741089e-02 -4.994470998644828796e-02 2.461594343185424805e-01 -3.223991394042968750e-02 -9.284608811140060425e-02 2.233761698007583618e-01 1.658565364778041840e-02 1.226077601313591003e-01 4.622151330113410950e-02 8.545709773898124695e-03 1.835114955902099609e-01 1.613241434097290039e-01 1.535858958959579468e-01 -3.974103182554244995e-02 7.834565639495849609e-02 -2.632991969585418701e-01 -2.156393080949783325e-01 2.707420289516448975e-01 -8.744142949581146240e-02 -2.764206565916538239e-02 -6.911302357912063599e-02 2.895718812942504883e-02 -4.564143121242523193e-01 1.165210008621215820e-01 2.710650563240051270e-01 6.023959070444107056e-02 2.630813717842102051e-01 -3.205549716949462891e-01 1.697907447814941406e-01 -1.858824193477630615e-01 -1.717942208051681519e-01
-3.894465267658233643e-01 -3.197924196720123291e-01 4.760102927684783936e-02 4.679638147354125977e-02 1.189981624484062195e-01 -8.889260701835155487e-03 1.993497312068939209e-01 9.141361713409423828e-02 3.328542038798332214e-02 -1.095969229936599731e-01 -9.283407032489776611e-02 3.548135235905647278e-02 9.321307390928268433e-02 5.957940127700567245e-03 -1.297917962074279785e-01 4.451976716518402100e-01 2.082729041576385498e-01 9.918280690908432007e-02 1.187183707952499390e-01 2.713076397776603699e-02 1.234814226627349854e-01 2.606994807720184326e-01 -1.428185030817985535e-02 6.394029408693313599e-02 5.924095585942268372e-02 -2.449938952922821045e-01 1.460974365472793579e-01 2.693693041801452637e-01 -1.554594337940216064e-01 2.879028022289276123e-01 -8.614518493413925171e-02 -7.101336121559143066e-02
-4.504114389419555664e-02 2.680774591863155365e-02 -7.613174617290496826e-02 -2.594877593219280243e-02 7.839188724756240845e-02 1.474774479866027832e-01 1.637133955955505371e-02 -8.767265081405639648e-02 -8.717158436775207520e-02 -1.177206076681613922e-02 -1.173757165670394897e-01 -2.661741971969604492e-01 -4.598644096404314041e-03 -6.764450517948716879e-05 -3.902327120304107666e-01 1.797799915075302124e-01 -2.081904411315917969e-01 8.332623541355133057e-02 7.373217376880347729e-04 -2.212242037057876587e-01 -8.859267830848693848e-02 1.747433692216873169e-01 1.925629675388336182e-01 -1.255271434783935547e-01 1.891786158084869385e-01 9.998755156993865967e-02 -7.899326831102371216e-02 1.980570405721664429e-01 -5.679324269294738770e-01 2.660515010356903076e-01 4.480459913611412048e-02 -3.012523055076599121e-02
-1.664869934320449829e-01 8.189263939857482910e-02 9.507589042186737061e-02 1.784309372305870056e-02 -1.403395086526870728e-01 -1.198460385203361511e-01 -5.290405079722404480e-02 2.912385761737823486e-02 1.152658909559249878e-01 -3.492651879787445068e-02 -2.302078902721405029e-01 1.043460145592689514e-01 1.548113822937011719e-01 3.115483522415161133e-01 -2.713079452514648438e-01 -5.521571263670921326e-03 -4.514638707041740417e-02 -2.812765538692474365e-01 2.291461974382400513e-01 2.100168764591217041e-01 -1.013026665896177292e-02 -7.628152612596750259e-03 9.533771313726902008e-03 -1.259592920541763306e-01 2.911060452461242676e-01 -3.005503676831722260e-02 -2.369375526905059814e-01 1.815367788076400757e-01 -2.562924921512603760e-01 3.814455568790435791e-01 -1.218117773532867432e-01 -2.253942340612411499e-01
-4.084833711385726929e-02 7.661409676074981689e-03 -1.851484775543212891e-01 -5.418976396322250366e-02 -2.634667046368122101e-02 3.164958357810974121e-01 4.410365968942642212e-02 1.803594268858432770e-02 2.268935739994049072e-02 -1.011409163475036621e-01 -3.430682122707366943e-01 4.708112776279449463e-02 -5.440083146095275879e-02 2.501550614833831787e-01 -2.184333354234695435e-01 3.882395327091217041e-01 -1.418975144624710083e-01 -1.440763622522354126e-01 2.159148454666137695e-01 -1.265057623386383057e-01 3.918130695819854736e-02 3.344727447256445885e-03 -3.273052349686622620e-02 -3.119639754295349121e-01 7.676099985837936401e-02 3.241806626319885254e-01 9.772015735507011414e-03 1.908342093229293823e-01 -2.232716977596282959e-01 1.338357329368591309e-01 -1.035625413060188293e-01 1.839685738086700439e-01
-4.207939207553863525e-01 -1.502004861831665039e-01 -2.591860890388488770e-01 1.081600040197372437e-01 -5.544081330299377441e-03 2.477983683347702026e-01 -1.978515647351741791e-02 -1.490985304117202759e-01 -1.904435157775878906e-01 4.695746675133705139e-02 -5.434266757220029831e-03 -6.526713259518146515e-03 7.872993499040603638e-02 1.695823222398757935e-01 -2.241658568382263184e-01 9.029594063758850098e-02 9.288467466831207275e-02 -7.330013066530227661e-02 -1.341759040951728821e-02 9.023761749267578125e-02 -1.304799225181341171e-02 -2.164618670940399170e-01 -1.272543519735336304e-01 -1.303505450487136841e-01 -1.412903666496276855e-01 -1.100231334567070007e-02 7.441133260726928711e-02 2.945351600646972656e-01 -3.984697461128234863e-01 2.619127929210662842e-01 -1.907618194818496704e-01 -1.638924032449722290e-01
-3.287757635116577148e-01 1.748858541250228882e-01 -8.214025874622166157e-04 -2.033090144395828247e-01 -5.042883381247520447e-02 5.856394022703170776e-02 9.815510362386703491e-02 -1.667283922433853149e-01 4.927241802215576172e-02 -1.053198799490928650e-01 1.506585776805877686e-01 -8.721331506967544556e-02 1.479976624250411987e-01 4.776065051555633545e-01 -1.817730516195297241e-01 -4.250318929553031921e-02 -9.501110762357711792e-02 7.669495046138763428e-02 1.038158610463142395e-01 8.285866118967533112e-03 3.410141766071319580e-01 -2.651760540902614594e-02 2.042912319302558899e-02 -3.009291589260101318e-01 -1.577555760741233826e-02 3.546772301197052002e-01 9.745369851589202881e-02 1.808810234069824219e-01 -1.963526755571365356e-01 8.378559350967407227e-02 -1.624201238155364990e-02 8.591100573539733887e-03
5.277105048298835754e-02 -2.012353092432022095e-01 8.273165673017501831e-02 1.361071467399597168e-01 5.829579383134841919e-02 -2.052177488803863525e-01 -1.213190779089927673e-01 -2.133719474077224731e-01 1.614432930946350098e-01 1.045209616422653198e-01 -1.663953252136707306e-02 -3.022340536117553711e-01 2.850080430507659912e-01 -2.734874724410474300e-04 -1.356066614389419556e-01 4.192685484886169434e-01 6.506124883890151978e-02 -8.138600736856460571e-02 2.693665623664855957e-01 -3.110152482986450195e-01 4.939889535307884216e-02 -1.033893525600433350e-01 9.634938836097717285e-02 -1.758268624544143677e-01 -7.368411123752593994e-02 -5.080207437276840210e-02 -2.051355130970478058e-02 2.001694440841674805e-01 -1.833036541938781738e-01 2.389154136180877686e-01 1.966640353202819824e-01 1.012214645743370056e-01
-2.525682747364044189e-02 2.062615379691123962e-02 1.770679950714111328e-01 -2.596504054963588715e-02 6.561785191297531128e-02 2.009004950523376465e-01 2.096198946237564087e-01 -7.415243983268737793e-02 -7.622616738080978394e-02 9.035138785839080811e-02 -2.133657932281494141e-01 -1.613707393407821655e-01 2.737735807895660400e-01 1.229659020900726318e-01 1.262076646089553833e-01 1.063813641667366028e-02 8.936016261577606201e-02 9.544169902801513672e-02 1.799438595771789551e-01 2.388052642345428467e-01 -3.071267604827880859e-01 -9.122385643422603607e-03 6.717064231634140015e-02 -2.714436054229736328e-01 2.960957214236259460e-02 9.350213408470153809e-02 2.313206940889358521e-01 4.650086462497711182e-01 -1.566921919584274292e-01 1.768876165151596069e-01 -2.099428474903106689e-01 1.508811861276626587e-01
8.772889524698257446e-02 5.950878933072090149e-02 -1.678181439638137817e-01 1.084507778286933899e-01 5.288279056549072266e-02 4.039042687509208918e-04 2.092921733856201172e-01 -1.829279661178588867e-01 -7.352480292320251465e-02 -2.234275080263614655e-02 -2.040642946958541870e-01 -2.902516722679138184e-01 -1.662887930870056152e-01 7.998722046613693237e-02 -8.521052449941635132e-02 8.313320577144622803e-02 -1.971986293792724609e-01 9.903975762426853180e-03 6.884013116359710693e-02 -7.826495170593261719e-02 -1.625539958477020264e-01 -1.730835288763046265e-01 6.450296193361282349e-02 -2.146379053592681885e-01 1.239446923136711121e-01 -1.289898902177810669e-01 -2.057675272226333618e-01 3.232760429382324219e-01 -4.325974583625793457e-01 2.951288521289825439e-01 -2.607661485671997070e-01 1.058761700987815857e-01
-1.401856988668441772e-01 -1.271253228187561035e-01 -2.997562848031520844e-02 -1.767718046903610229e-02 2.554184794425964355e-01 -1.019776090979576111e-01 1.150637269020080566e-01 -1.448044329881668091e-01 -7.652480900287628174e-02 1.472566276788711548e-01 -3.119858205318450928e-01 -8.019458502531051636e-03 2.373159229755401611e-01 -8.417928963899612427e-02 -4.082838892936706543e-01 -3.086443804204463959e-02 2.831559441983699799e-02 -3.510276321321725845e-03 6.699038296937942505e-02 1.654470264911651611e-01 5.844089202582836151e-03 -1.565498411655426025e-01 -1.038646176457405090e-01 -1.977798938751220703e-01 -6.080397404730319977e-03 1.270694285631179810e-01 -1.211521308869123459e-02 3.457202911376953125e-01 -3.463036715984344482e-01 2.078269571065902710e-01 2.407308369874954224e-01 1.819148212671279907e-01
1.000260859727859497e-01 1.148900017142295837e-02 6.420973688364028931e-02 9.070740081369876862e-03 -2.556043267250061035e-01 -2.312313169240951538e-01 3.546627983450889587e-02 -3.903152048587799072e-01 -4.013424739241600037e-02 4.242906346917152405e-02 -2.799465507268905640e-02 1.404948532581329346e-01 1.903538405895233154e-01 -7.033820450305938721e-02 -7.466962933540344238e-02 1.169571578502655029e-01 -7.505971472710371017e-03 1.999290436506271362e-01 1.313559114933013916e-01 9.562426805496215820e-02 2.131968587636947632e-01 1.138291656970977783e-01 1.070272251963615417e-01 -1.400838643312454224e-01 -2.888470143079757690e-02 1.100640520453453064e-01 2.578648626804351807e-01 1.977024078369140625e-01 -1.925587207078933716e-01 4.588417112827301025e-01 -1.452334970235824585e-01 -2.927992045879364014e-01
-1.181418299674987793e-01 1.388096250593662262e-02 -1.934089362621307373e-01 1.618880033493041992e-01 2.341649383306503296e-01 -1.079988032579421997e-01 5.844915658235549927e-02 -2.398279458284378052e-01 -1.418995410203933716e-01 1.436384022235870361e-01 2.038600295782089233e-01 -4.832547623664140701e-03 1.698928177356719971e-01 5.090001970529556274e-02 -5.303447693586349487e-02 3.610236644744873047e-01 8.250693231821060181e-02 9.556769579648971558e-02 6.304576992988586426e-02 -2.770667970180511475e-01 1.827082782983779907e-01 1.675692796707153320e-01 2.215587347745895386e-02 -1.744757145643234253e-01 5.103847011923789978e-02 -7.847594469785690308e-02 1.556390523910522461e-01 4.045135676860809326e-01 -5.662238970398902893e-02 6.895760446786880493e-02 -3.911097645759582520e-01 -3.503509238362312317e-02
-4.055042937397956848e-02 2.295325882732868195e-02 -1.518332362174987793e-01 1.336267888545989990e-01 6.613600254058837891e-02 -1.927649378776550293e-01 -7.996365427970886230e-02 -2.976639270782470703e-01 1.170373037457466125e-01 6.160443299449980259e-04 1.208676397800445557e-01 1.121248602867126465e-01 -8.194237947463989258e-02 3.335380554199218750e-01 -2.108718752861022949e-01 2.566909193992614746e-01 -7.694085687398910522e-02 -7.071868749335408211e-04 3.126696646213531494e-01 -6.581075489521026611e-02 2.444295287132263184e-01 7.591330260038375854e-02 -2.380144000053405762e-01 4.167620092630386353e-02 2.867015302181243896e-01 -5.194997787475585938e-02 1.224812120199203491e-01 3.713926672935485840e-01 -1.424632817506790161e-01 2.673370018601417542e-02 1.414122409187257290e-03 2.458399534225463867e-01
-1.305121928453445435e-02 -2.142345532774925232e-02 -1.797049343585968018e-01 1.531660109758377075e-01 -1.582131721079349518e-02 1.507811248302459717e-01 6.702443212270736694e-02 -3.440063595771789551e-01 -1.541623175144195557e-01 -5.937638878822326660e-02 7.324950397014617920e-02 2.485105991363525391e-01 2.134783864021301270e-01 2.768092751502990723e-01 2.490136586129665375e-02 1.337767541408538818e-01 1.929339617490768433e-01 1.914254277944564819e-01 1.819494366645812988e-02 1.185012161731719971e-01 -4.067611694335937500e-02 2.383543848991394043e-01 -5.653350800275802612e-02 -1.654736697673797607e-01 -6.739831063896417618e-03 1.323169320821762085e-01 -8.045395463705062866e-02 1.931352168321609497e-01 -3.099787533283233643e-01 3.288599848747253418e-01 1.872244663536548615e-02 -3.456480801105499268e-01
-4.342190027236938477e-01 1.429050415754318237e-01 -1.110839843750000000e-01 4.060346484184265137e-01 1.203036233782768250e-01 1.468400061130523682e-01 5.462942644953727722e-02 -1.744149625301361084e-01 -4.266769066452980042e-02 3.338152170181274414e-02 -1.182956770062446594e-01 -2.786448597908020020e-01 5.247223749756813049e-02 -1.349324919283390045e-02 3.593365848064422607e-02 1.566505432128906250e-01 6.222662329673767090e-02 -1.275367438793182373e-01 -3.511342406272888184e-02 9.010642766952514648e-02 7.160677015781402588e-02 3.008237183094024658e-01 1.438791491091251373e-02 -2.651230692863464355e-01 -7.771798968315124512e-02 -1.120718643069267273e-01 -1.578981131315231323e-01 2.872189879417419434e-01 -1.148644089698791504e-01 4.743428528308868408e-02 5.339778959751129150e-02 -2.848141193389892578e-01
-2.271904051303863525e-02 -1.180452480912208557e-01 1.181180328130722046e-01 6.735309213399887085e-02 -2.018190734088420868e-02 9.550853073596954346e-02 7.436330616474151611e-02 -1.560852676630020142e-01 -8.006022870540618896e-02 1.852031648159027100e-01 9.829005599021911621e-02 4.887475445866584778e-02 4.176015555858612061e-01 1.768229603767395020e-01 -2.952923774719238281e-01 -7.014609128236770630e-02 -2.332164049148559570e-01 -6.903124600648880005e-02 2.282548695802688599e-01 -7.163631916046142578e-02 -5.057590897195041180e-04 -1.018377952277660370e-02 -5.764386057853698730e-02 -1.647829264402389526e-01 -2.375363707542419434e-01 -5.164453759789466858e-02 3.918116688728332520e-01 3.023306727409362793e-01 1.156036648899316788e-02 3.154567480087280273e-01 -1.319892555475234985e-01 -9.517290443181991577e-02
-1.456879973411560059e-01 2.084835320711135864e-01 -1.895195059478282928e-02 2.070174813270568848e-01 1.053406074643135071e-01 -1.430587619543075562e-01 1.127252355217933655e-01 -3.542980551719665527e-01 1.252912431955337524e-01 -9.327601641416549683e-02 1.125884428620338440e-02 -4.404977895319461823e-03 5.110119655728340149e-02 2.577000558376312256e-01 -2.721423804759979248e-01 2.732980251312255859e-01 5.331493914127349854e-02 -2.407021969556808472e-01 3.121030330657958984e-01 -7.566179335117340088e-02 1.185572966933250427e-01 9.981038421392440796e-02 -8.939669281244277954e-02 -1.209614332765340805e-03 1.112035810947418213e-01 -3.489949926733970642e-02 -2.650284767150878906e-01 2.437284737825393677e-01 -1.961866915225982666e-01 6.286782771348953247e-02 -2.059165760874748230e-02 3.129880130290985107e-01
-3.083319365978240967e-01 -7.418572902679443359e-02 -1.183322444558143616e-01 1.126499176025390625e-01 -7.461437582969665527e-02 2.708124518394470215e-01 -5.859145894646644592e-02 1.001566499471664429e-01 4.174684733152389526e-02 7.830198109149932861e-02 -8.510506153106689453e-02 -1.627922430634498596e-02 2.456490546464920044e-01 -3.591310605406761169e-02 -3.074980378150939941e-01 2.210080772638320923e-01 -1.271152198314666748e-01 3.461669087409973145e-01 -7.820083200931549072e-02 2.020541727542877197e-01 2.238216102123260498e-01 2.049197256565093994e-01 4.294161126017570496e-02 -2.286870181560516357e-01 -1.232170090079307556e-01 -9.791018813848495483e-02 -7.131570484489202499e-03 2.201283574104309082e-01 -1.865195780992507935e-01 2.080900669097900391e-01 -8.709689229726791382e-02 -2.680217921733856201e-01
2.477942593395709991e-02 1.011689975857734680e-01 -3.865899890661239624e-02 8.893575519323348999e-02 -5.042736977338790894e-02 1.954459846019744873e-01 2.302387952804565430e-01 3.352522104978561401e-02 -7.011756300926208496e-02 7.484000921249389648e-02 1.645310670137405396e-01 4.398922622203826904e-02 -2.712484896183013916e-01 4.262644648551940918e-01 -1.186034157872200012e-01 1.001384779810905457e-01 -3.150136023759841919e-02 -1.743965893983840942e-01 3.676525950431823730e-01 3.117191977798938751e-02 -8.633639663457870483e-02 4.046165384352207184e-03 -1.192703321576118469e-01 -3.040549159049987793e-01 1.826025098562240601e-01 2.863880945369601250e-03 -8.972673118114471436e-02 3.816092312335968018e-01 -2.788350880146026611e-01 1.055781096220016479e-01 -5.428831651806831360e-02 -7.357319444417953491e-02
6.715489923954010010e-02 -1.907892078161239624e-01 2.131509631872177124e-01 2.139512076973915100e-02 -1.161303371191024780e-01 -4.335958138108253479e-02 1.686204820871353149e-01 5.298895761370658875e-02 3.555938601493835449e-02 -1.417261268943548203e-02 1.577683351933956146e-02 -3.137100720778107643e-03 1.680451445281505585e-02 4.276493191719055176e-01 -3.129981085658073425e-02 1.031795665621757507e-01 -1.432187706232070923e-01 -2.630701363086700439e-01 2.864476740360260010e-01 1.495538055896759033e-01 8.399893529713153839e-03 -2.912511862814426422e-02 2.638550996780395508e-01 -1.553657054901123047e-01 1.393027603626251221e-01 8.574660122394561768e-02 -1.647446304559707642e-02 4.309619963169097900e-01 -1.439223736524581909e-01 3.146736621856689453e-01 2.152394950389862061e-01 -4.943503811955451965e-02
-1.906285285949707031e-01 2.131160348653793335e-01 -3.217092156410217285e-01 3.859448432922363281e-01 -2.306245453655719757e-02 6.937409937381744385e-02 1.129436567425727844e-01 -1.256796419620513916e-01 4.804605245590209961e-02 -7.475297898054122925e-02 2.142420038580894470e-02 1.594980508089065552e-01 3.836369886994361877e-02 1.002196893095970154e-01 -2.257372140884399414e-01 5.666710063815116882e-02 -2.388295531272888184e-02 7.708458602428436279e-02 1.394665688276290894e-01 1.522843539714813232e-01 4.456889256834983826e-02 -6.879077292978763580e-03 2.013445496559143066e-01 -1.677573919296264648e-01 -8.306152187287807465e-03 3.260041354224085808e-03 1.917451918125152588e-01 1.146515384316444397e-01 -2.122307866811752319e-01 3.059664964675903320e-01 -9.734433144330978394e-02 -4.630578458309173584e-01
-2.393823862075805664e-01 -1.929058432579040527e-01 1.051924303174018860e-01 -1.233867034316062927e-01 2.628038227558135986e-01 -9.077201038599014282e-02 2.669158764183521271e-02 -1.686337143182754517e-01 3.242047876119613647e-02 1.855860352516174316e-01 6.607486307621002197e-02 -1.163394078612327576e-01 1.434759050607681274e-01 3.861135989427566528e-02 8.048833906650543213e-02 4.899022579193115234e-01 -5.304033681750297546e-02 -9.890575706958770752e-02 -1.853184588253498077e-02 4.127538576722145081e-02 1.797838211059570312e-01 2.641076445579528809e-01 -1.122241914272308350e-01 -1.330231726169586182e-01 6.236970052123069763e-02 1.534368246793746948e-01 2.497307062149047852e-01 3.916778862476348877e-01 -4.031154885888099670e-02 2.348194867372512817e-01 1.128187403082847595e-02 -6.063107401132583618e-02
9.229492396116256714e-02 3.116463422775268555e-01 -7.140918821096420288e-02 2.344589233398437500e-01 5.264420062303543091e-02 -3.988259285688400269e-02 2.282068878412246704e-02 -2.441735565662384033e-01 9.809225052595138550e-02 -9.073181450366973877e-02 4.996197298169136047e-02 -1.209113188087940216e-02 1.662981212139129639e-01 2.190599739551544189e-01 -9.493934363126754761e-02 1.993583291769027710e-01 1.855161190032958984e-01 -9.232232719659805298e-02 1.509424895048141479e-01 1.001658961176872253e-01 3.223275765776634216e-02 1.156661137938499451e-01 1.088466960936784744e-02 -1.288060247898101807e-01 -2.983750998973846436e-01 3.631910979747772217e-01 1.074010971933603287e-02 9.631153196096420288e-02 -1.524222642183303833e-01 3.907265365123748779e-01 -1.857680678367614746e-01 2.779715359210968018e-01
-3.584563732147216797e-01 1.869422048330307007e-01 -2.634942904114723206e-02 3.168531358242034912e-01 -4.807546269148588181e-03 8.782915771007537842e-02 6.005930248647928238e-03 6.374047696590423584e-02 5.368969589471817017e-02 9.343689680099487305e-02 7.565730810165405273e-02 -1.323077529668807983e-01 1.367543339729309082e-01 -6.640783697366714478e-02 7.773506641387939453e-02 1.433126032352447510e-01 -1.988989710807800293e-01 -9.869436919689178467e-02 8.508048206567764282e-02 1.976626217365264893e-01 2.307389229536056519e-01 4.545795619487762451e-01 -1.472769230604171753e-01 -3.006598651409149170e-01 -4.232541099190711975e-02 1.309461295604705811e-01 -9.902724623680114746e-02 2.246977835893630981e-01 -1.492882668972015381e-01 2.451260387897491455e-01 -6.365758925676345825e-02 -7.655028253793716431e-02
-1.095785945653915405e-01 -9.964078664779663086e-02 3.103966638445854187e-02 1.446661204099655151e-01 2.131668105721473694e-02 -3.312362357974052429e-02 4.017894566059112549e-01 -2.913720607757568359e-01 2.350423187017440796e-01 -2.358995974063873291e-01 -1.798582375049591064e-01 1.171812117099761963e-01 -4.301466047763824463e-02 1.363530009984970093e-01 -2.580143213272094727e-01 1.266498565673828125e-01 1.322547048330307007e-01 -1.624644398689270020e-01 3.427685201168060303e-01 -6.935085356235504150e-02 1.626553982496261597e-01 -1.244518086314201355e-01 2.296190708875656128e-02 1.607195436954498291e-01 -4.423227906227111816e-02 -1.073419451713562012e-01 4.931898415088653564e-02 3.197291791439056396e-01 8.940236270427703857e-02 2.272670269012451172e-01 1.321832537651062012e-01 1.360817849636077881e-01
-2.805394232273101807e-01 7.060106098651885986e-02 2.333618234843015671e-03 2.007654309272766113e-01 -8.355899900197982788e-02 2.155990004539489746e-01 -1.285075023770332336e-02 -9.259776026010513306e-02 7.451152801513671875e-02 -1.082128472626209259e-02 -2.509605586528778076e-01 1.571569740772247314e-01 -6.579902023077011108e-02 -4.318408295512199402e-02 -1.735985279083251953e-01 1.682613044977188110e-01 1.718582212924957275e-01 -4.059648513793945312e-02 2.038592658936977386e-02 2.671725749969482422e-01 7.089511305093765259e-02 1.139363497495651245e-01 1.687696129083633423e-01 -8.894728124141693115e-02 -1.965686678886413574e-01 4.107369482517242432e-02 -4.173757508397102356e-02 1.727350205183029175e-01 -2.546633481979370117e-01 4.302541017532348633e-01 -1.700154840946197510e-01 -3.842391669750213623e-01
-1.469283998012542725e-01 3.521826565265655518e-01 2.598739229142665863e-02 1.344443559646606445e-01 -1.530608814209699631e-02 -7.436031103134155273e-02 2.745757400989532471e-01 1.449709665030241013e-02 -2.564301490783691406e-01 -9.192598611116409302e-02 9.883036464452743530e-02 1.740007996559143066e-01 2.594387233257293701e-01 2.005760967731475830e-01 -1.886227577924728394e-01 2.504501938819885254e-01 6.281569600105285645e-03 1.302860230207443237e-01 1.894467473030090332e-01 1.923371851444244385e-01 1.826244592666625977e-02 -2.210377454757690430e-01 1.105638220906257629e-01 -1.470289528369903564e-01 3.427508175373077393e-01 1.023355126380920410e-01 1.592293679714202881e-01 3.996453061699867249e-02 -2.307874709367752075e-01 2.226495444774627686e-01 2.811634913086891174e-02 -5.206601694226264954e-02
-1.956129968166351318e-01 2.002177387475967407e-01 -6.571483681909739971e-04 1.072306558489799500e-01 4.169791936874389648e-02 -1.577498167753219604e-01 2.645432353019714355e-01 8.940783888101577759e-02 2.638217806816101074e-02 -4.765788838267326355e-02 -1.643363684415817261e-01 -1.316538080573081970e-02 2.151211947202682495e-01 3.066801726818084717e-01 3.315746411681175232e-02 2.405362129211425781e-01 -1.813125163316726685e-01 -2.100481092929840088e-01 3.105928897857666016e-01 6.665706634521484375e-02 1.032884120941162109e-01 -8.087140321731567383e-02 -2.164574861526489258e-01 -2.590520083904266357e-01 2.800309360027313232e-01 -3.699072077870368958e-02 -2.628453671932220459e-01 1.553815901279449463e-01 -1.734279282391071320e-02 1.973945796489715576e-01 -7.056592404842376709e-02 -2.231079339981079102e-01
-2.541367113590240479e-01 -7.568480074405670166e-02 -4.271191358566284180e-02 1.498144268989562988e-01 -2.183379791676998138e-02 -1.308446377515792847e-01 -5.692373216152191162e-02 -1.674764603376388550e-01 -3.209744393825531006e-02 1.554081588983535767e-01 3.712575510144233704e-02 -1.029318869113922119e-01 3.709673881530761719e-01 1.524268686771392822e-01 -7.743665575981140137e-02 2.327291965484619141e-01 5.630111321806907654e-02 9.240423142910003662e-02 5.065740942955017090e-01 -3.515972495079040527e-01 2.514476776123046875e-01 -4.095526039600372314e-02 1.090804189443588257e-01 -8.895540237426757812e-02 -6.692983955144882202e-02 4.719344154000282288e-02 -3.189601004123687744e-02 9.426377713680267334e-02 -2.329911887645721436e-01 1.280916333198547363e-01 2.488296292722225189e-02 1.838044226169586182e-01
-2.040774226188659668e-01 1.147367954254150391e-01 9.463259577751159668e-02 1.914520710706710815e-01 1.098788678646087646e-01 1.877446323633193970e-01 2.403571084141731262e-02 -2.471332252025604248e-01 1.541267037391662598e-01 -2.989938557147979736e-01 -1.689259856939315796e-01 -1.881501823663711548e-01 9.048434346914291382e-02 1.672106683254241943e-01 2.697776630520820618e-02 3.168674930930137634e-02 -2.584780752658843994e-02 2.168025374412536621e-01 5.814408063888549805e-01 8.087629079818725586e-02 3.848602995276451111e-02 -4.743865504860877991e-02 1.928592473268508911e-01 -1.965228617191314697e-01 -3.692992404103279114e-02 4.184481874108314514e-02 4.713990911841392517e-02 3.001558482646942139e-01 -3.234456526115536690e-03 1.192327868193387985e-02 3.923404961824417114e-02 -8.174008131027221680e-02
-1.890494823455810547e-01 2.865672810003161430e-03 7.587542384862899780e-02 9.335898607969284058e-02 6.712087988853454590e-02 -1.046288087964057922e-01 2.074575275182723999e-01 -1.484061926603317261e-01 1.015826910734176636e-01 -2.708214223384857178e-01 -1.630440652370452881e-01 -2.052041441202163696e-01 8.454295247793197632e-02 1.401882022619247437e-01 -4.979275912046432495e-02 1.686706207692623138e-02 -1.272643655538558960e-01 1.858193129301071167e-01 5.472301244735717773e-01 1.081266775727272034e-01 1.134472638368606567e-01 -1.701879352331161499e-01 3.191387057304382324e-01 -2.294625192880630493e-01 -8.652902208268642426e-03 1.313855051994323730e-01 -7.791935652494430542e-02 2.865198552608489990e-01 -1.063836812973022461e-01 1.440180494682863355e-04 5.902427434921264648e-02 -9.395044296979904175e-02
-2.571551688015460968e-02 3.845744580030441284e-02 1.122335195541381836e-01 4.221225529909133911e-02 1.140558719635009766e-01 1.534978151321411133e-01 1.450430303812026978e-01 -3.911223113536834717e-01 9.627850353717803955e-02 -1.551512330770492554e-01 -1.004225388169288635e-01 -1.262589097023010254e-01 1.039719730615615845e-01 2.984925508499145508e-01 -1.065241843461990356e-01 1.817729920148849487e-01 -7.917179167270660400e-02 1.849395185708999634e-01 9.142547100782394409e-02 3.505441709421575069e-04 4.428324475884437561e-02 1.301662325859069824e-01 -8.229077607393264771e-02 -3.407769203186035156e-01 3.443474173545837402e-01 3.714402914047241211e-01 -1.125894486904144287e-01 9.602151066064834595e-02 -1.388075053691864014e-01 1.083749905228614807e-01 1.545322686433792114e-01 -2.127580642700195312e-01
2.917433530092239380e-02 5.809034779667854309e-02 -2.552551217377185822e-03 -1.481015533208847046e-01 8.634345233440399170e-02 5.192319676280021667e-02 1.713882982730865479e-01 2.157099731266498566e-02 8.054133504629135132e-02 -1.892500519752502441e-01 -2.101217657327651978e-01 -9.587072581052780151e-02 -3.122473368421196938e-03 2.140884697437286377e-01 -1.207992807030677795e-01 4.819609224796295166e-01 -2.052253037691116333e-01 -2.143165171146392822e-01 2.828588783740997314e-01 -1.257202476263046265e-01 1.626790612936019897e-01 1.711389422416687012e-01 -5.237731710076332092e-02 -3.632122278213500977e-01 1.036798283457756042e-01 1.808344125747680664e-01 -4.198216646909713745e-02 8.986505866050720215e-02 -5.576575919985771179e-02 2.712869644165039062e-01 1.834060624241828918e-02 2.021416574716567993e-01
1.397292017936706543e-01 -1.039079949259757996e-01 -7.399404793977737427e-02 1.933890394866466522e-02 -4.944740235805511475e-02 3.372839093208312988e-02 8.100337535142898560e-02 2.481972612440586090e-02 -1.357713341712951660e-01 1.519047915935516357e-01 1.398973912000656128e-01 -2.986825704574584961e-01 -1.881653629243373871e-02 9.113565087318420410e-02 -3.385891318321228027e-01 2.401795387268066406e-01 -2.222017049789428711e-01 2.217723578214645386e-01 2.833892107009887695e-01 1.835524290800094604e-01 5.065449699759483337e-02 9.154718369245529175e-02 -8.314596861600875854e-02 -3.514962792396545410e-01 -5.738060176372528076e-02 1.750805377960205078e-01 -2.200265973806381226e-01 -1.485103815793991089e-01 -2.112472653388977051e-01 3.297268450260162354e-01 5.292448773980140686e-02 -8.522512763738632202e-02
7.717853784561157227e-02 1.309758126735687256e-01 1.904587894678115845e-01 1.416905783116817474e-02 -2.476901188492774963e-02 -1.201371923089027405e-01 2.787570953369140625e-01 -2.111694365739822388e-01 -2.293448597192764282e-01 -1.538552045822143555e-01 -2.398275211453437805e-02 -1.975474506616592407e-02 2.357563078403472900e-01 1.469548046588897705e-01 -1.003006622195243835e-01 2.821640670299530029e-01 -7.969119399785995483e-02 1.267065703868865967e-01 1.288565099239349365e-01 2.350661009550094604e-01 1.118931621313095093e-01 -4.574333727359771729e-01 5.692068859934806824e-02 -1.297017633914947510e-01 1.879118829965591431e-01 -6.672011315822601318e-02 1.892217546701431274e-01 4.360323306173086166e-03 -1.819999217987060547e-01 2.680677771568298340e-01 1.482828985899686813e-02 -2.051727473735809326e-01
-2.348562330007553101e-01 -3.243781030178070068e-01 -2.712380886077880859e-02 -2.733432687819004059e-03 4.033767059445381165e-02 1.401752680540084839e-01 1.881155073642730713e-01 -7.180971652269363403e-02 -7.913403213024139404e-02 -8.045200258493423462e-02 -2.405542433261871338e-01 -9.785235859453678131e-03 8.224306255578994751e-02 1.173214837908744812e-01 -1.380140632390975952e-01 5.690644383430480957e-01 1.324465721845626831e-01 6.972441077232360840e-02 7.232975959777832031e-02 1.019763574004173279e-01 1.263546943664550781e-01 1.914526522159576416e-01 -5.124967545270919800e-02 2.598517388105392456e-02 8.410250768065452576e-03 -2.572284340858459473e-01 2.298932820558547974e-01 2.470894902944564819e-01 -1.512804068624973297e-02 2.286935299634933472e-01 -4.127497598528862000e-02 -1.209148988127708435e-01
1.904403120279312134e-01 -2.308559566736221313e-01 1.084283590316772461e-01 -3.608965128660202026e-02 1.558464318513870239e-01 1.960248500108718872e-01 2.648015320301055908e-01 -2.108463346958160400e-01 3.373042941093444824e-01 -9.286795556545257568e-02 -1.823704093694686890e-01 -4.755110666155815125e-02 6.174881011247634888e-02 1.830696165561676025e-01 -1.499613225460052490e-01 2.087756805121898651e-02 1.398490555584430695e-02 -4.894010722637176514e-02 4.252755939960479736e-01 -1.241069436073303223e-01 8.885344117879867554e-02 -3.448109701275825500e-02 5.623529106378555298e-02 5.073750391602516174e-02 1.570129841566085815e-01 -2.169257104396820068e-01 -9.672696143388748169e-02 1.776884794235229492e-01 -3.262271583080291748e-01 1.733272075653076172e-01 -6.267833709716796875e-02 -1.876466125249862671e-01
1.212505996227264404e-02 1.789566874504089355e-01 3.279944509267807007e-02 4.247402772307395935e-02 -2.086507230997085571e-01 -1.357298791408538818e-01 1.350805163383483887e-01 -1.916747987270355225e-01 -3.453487902879714966e-02 9.036206454038619995e-02 -7.934430614113807678e-03 -3.080349415540695190e-02 1.579015105962753296e-01 2.664658725261688232e-01 -1.315087974071502686e-01 9.969811886548995972e-02 2.458842694759368896e-01 -2.605428695678710938e-01 8.275998383760452271e-02 1.551149785518646240e-02 8.009664714336395264e-02 6.146776303648948669e-02 -9.845991432666778564e-02 -8.110804110765457153e-02 -4.549174010753631592e-01 1.484190672636032104e-01 1.121104806661605835e-01 2.192155569791793823e-01 -1.330543607473373413e-01 4.480464458465576172e-01 -1.154031306505203247e-01 1.766223162412643433e-01
-4.817832633852958679e-02 2.088293060660362244e-02 -1.215510629117488861e-02 1.562626212835311890e-01 2.698961496353149414e-01 3.405085578560829163e-02 7.457300275564193726e-02 1.104346662759780884e-01 -7.559451460838317871e-02 6.936203688383102417e-02 3.832200542092323303e-02 3.424172848463058472e-02 -3.072373941540718079e-02 1.417220383882522583e-01 -4.212067276239395142e-02 -2.076430805027484894e-02 -2.449073828756809235e-02 1.353975236415863037e-01 2.233033776283264160e-01 -1.338384449481964111e-01 2.747423648834228516e-01 1.679465919733047485e-01 -1.143936365842819214e-01 -3.810195997357368469e-02 -2.723978459835052490e-01 -3.034725785255432129e-01 -1.469291597604751587e-01 4.181063473224639893e-01 -4.079838693141937256e-01 3.146025538444519043e-01 -1.040364336222410202e-02 -1.065260842442512512e-01
1.584920883178710938e-01 -4.756255075335502625e-02 6.349804252386093140e-02 4.557349893730133772e-04 4.428582638502120972e-02 3.461228609085083008e-01 1.599481552839279175e-01 -2.071648389101028442e-01 9.533426910638809204e-02 -4.262899979948997498e-02 1.874746382236480713e-02 1.122589111328125000e-01 -8.798176050186157227e-02 2.175305783748626709e-01 -5.873259529471397400e-02 1.811746358871459961e-01 2.082146331667900085e-02 -2.131739705801010132e-01 2.575350105762481689e-01 8.299741894006729126e-02 -2.717833966016769409e-02 -1.314885169267654419e-01 3.366432711482048035e-02 -3.737194240093231201e-01 1.762786954641342163e-01 -1.252307742834091187e-01 -1.528645753860473633e-01 4.095169901847839355e-01 -3.777309656143188477e-01 2.245653048157691956e-02 1.092508714646100998e-02 6.387025117874145508e-02
2.211761288344860077e-02 -1.450735628604888916e-01 -5.792990326881408691e-02 -2.725617401301860809e-02 1.430722624063491821e-01 1.246503442525863647e-01 7.615673542022705078e-02 -1.748619526624679565e-01 -3.612667322158813477e-02 -8.206046372652053833e-02 -2.327987849712371826e-01 -1.203879192471504211e-01 1.650497764348983765e-01 -1.552264541387557983e-01 9.782934561371803284e-03 9.772679209709167480e-02 -2.223442643880844116e-01 2.696128189563751221e-01 1.922897994518280029e-01 1.584318876266479492e-01 -2.854906022548675537e-01 6.317133456468582153e-02 -3.907857835292816162e-02 -3.292227387428283691e-01 2.062675505876541138e-01 2.140710502862930298e-01 3.494272474199533463e-03 3.553310334682464600e-01 -2.050114572048187256e-01 2.648859918117523193e-01 1.043403521180152893e-01 -2.166354507207870483e-01
1.348354201763868332e-02 6.037486717104911804e-02 -1.863666623830795288e-01 2.744719684123992920e-01 5.307909846305847168e-02 -3.501074388623237610e-02 2.585484683513641357e-01 6.264418363571166992e-02 -3.193521499633789062e-01 -1.556665599346160889e-01 -1.087098196148872375e-01 -2.422595396637916565e-02 5.377108696848154068e-03 4.371128976345062256e-02 9.807408601045608521e-02 1.346057057380676270e-01 8.157251030206680298e-02 2.131063342094421387e-01 9.271597117185592651e-02 2.515588700771331787e-01 -2.111462205648422241e-01 2.463822364807128906e-01 2.528865449130535126e-02 -2.585884332656860352e-01 -1.164554432034492493e-01 5.489481240510940552e-02 8.161794394254684448e-03 3.352674543857574463e-01 -1.890956163406372070e-01 2.419247776269912720e-01 2.249720543622970581e-01 -2.689002454280853271e-01
-3.168709576129913330e-01 -5.084750801324844360e-02 -9.504423290491104126e-02 1.024441421031951904e-01 4.191896691918373108e-02 2.868641912937164307e-01 1.115282401442527771e-01 -1.663262695074081421e-01 -2.146167904138565063e-01 -3.909511864185333252e-02 5.978710576891899109e-02 3.823831379413604736e-01 2.046151459217071533e-01 -1.767855137586593628e-03 -5.117562040686607361e-02 1.420266181230545044e-01 9.027950465679168701e-02 3.126839399337768555e-01 2.113783955574035645e-01 -3.033926710486412048e-03 -3.232619538903236389e-02 1.279208064079284668e-01 -2.457827888429164886e-02 -1.840032637119293213e-01 -7.436554878950119019e-02 8.291642367839813232e-02 6.056709215044975281e-02 1.085042580962181091e-01 -2.039626389741897583e-01 4.098996520042419434e-01 9.469670802354812622e-02 -2.058450281620025635e-01
-8.879768848419189453e-02 -1.732828617095947266e-01 -3.872503340244293213e-01 1.378279738128185272e-02 -3.803967684507369995e-02 -5.385977774858474731e-02 1.271178722381591797e-01 -3.193027675151824951e-01 2.309874445199966431e-02 -2.575355768203735352e-02 -1.430632472038269043e-01 -9.011282771825790405e-02 5.915309861302375793e-02 1.964822262525558472e-01 -3.879905045032501221e-01 2.337139546871185303e-01 2.837304398417472839e-02 1.907149329781532288e-02 4.839989840984344482e-01 8.945418149232864380e-02 3.045034967362880707e-02 6.803905218839645386e-02 -1.443724483251571655e-01 -4.604099690914154053e-02 1.220194697380065918e-01 -2.582116052508354187e-02 -2.109822779893875122e-01 8.596128970384597778e-02 4.934595152735710144e-02 9.368384629487991333e-02 1.380860060453414917e-01 -2.067450284957885742e-01
-2.920622825622558594e-01 3.812298923730850220e-02 1.090136915445327759e-01 9.448420256376266479e-02 1.211198233067989349e-02 8.385492861270904541e-02 2.675624564290046692e-02 -1.617409139871597290e-01 1.219929903745651245e-01 -1.717783212661743164e-01 -3.412475883960723877e-01 -1.387983709573745728e-01 1.480745375156402588e-01 2.068063020706176758e-01 -8.417060971260070801e-02 -6.299213320016860962e-02 -2.679099142551422119e-01 2.439464181661605835e-01 3.122895956039428711e-01 2.027927041053771973e-01 1.713413149118423462e-01 3.418052196502685547e-01 -1.466625928878784180e-01 -2.068355381488800049e-01 1.063245534896850586e-01 9.666626155376434326e-02 3.751171380281448364e-02 -1.006618812680244446e-01 -2.413818836212158203e-01 1.536724567413330078e-01 -1.724991016089916229e-02 8.801107853651046753e-02
1.070064157247543335e-01 1.302879303693771362e-01 -1.506207734346389771e-01 5.612906441092491150e-02 3.817146935034543276e-04 2.097541838884353638e-01 1.130540370941162109e-01 -2.387773990631103516e-01 -6.658412516117095947e-02 -3.452655375003814697e-01 -2.678665816783905029e-01 -6.305640935897827148e-02 2.452792041003704071e-02 -1.424720976501703262e-02 -7.013934850692749023e-02 5.739078298211097717e-02 4.393436014652252197e-02 -2.470727115869522095e-01 4.610000550746917725e-01 -1.823270618915557861e-01 1.638293713331222534e-01 -9.255530312657356262e-04 -1.183369457721710205e-01 -1.076103150844573975e-01 2.344891726970672607e-01 1.962550282478332520e-01 1.747691482305526733e-01 1.123066991567611694e-01 -2.785470485687255859e-01 1.937469691038131714e-01 -9.040629118680953979e-02 -4.934388399124145508e-02
1.622447967529296875e-01 -1.602419167757034302e-01 -1.097207143902778625e-01 -1.475430559366941452e-02 3.369416594505310059e-01 1.646606624126434326e-01 2.828054428100585938e-01 -4.155288636684417725e-02 2.377884984016418457e-01 3.758477419614791870e-02 -4.854272305965423584e-02 -2.826692461967468262e-01 -1.274822056293487549e-01 1.650062650442123413e-01 -2.180339246988296509e-01 1.212529242038726807e-01 -3.046132624149322510e-01 -6.796102970838546753e-02 3.945881873369216919e-02 -3.946952149271965027e-02 8.160862326622009277e-02 6.474888324737548828e-02 1.984738558530807495e-01 -1.242392733693122864e-01 9.304955601692199707e-02 5.629373341798782349e-02 1.268000714480876923e-02 1.102669015526771545e-01 -1.983643472194671631e-01 4.865326583385467529e-01 3.078914619982242584e-02 1.003447640687227249e-02
-4.448573663830757141e-02 -1.245325058698654175e-01 -1.748356074094772339e-01 -2.028020471334457397e-01 5.470190569758415222e-02 -2.864956855773925781e-02 1.103124469518661499e-01 -2.404392659664154053e-01 -6.465779989957809448e-02 -2.146613746881484985e-01 -6.742101162672042847e-02 -1.531759798526763916e-01 2.068017572164535522e-01 1.709328293800354004e-01 -2.958915531635284424e-01 1.746175736188888550e-01 1.015695929527282715e-02 2.016095817089080811e-02 4.863099157810211182e-01 -1.179248318076133728e-01 8.766072988510131836e-02 -1.010545119643211365e-01 2.161087095737457275e-01 3.761735977604985237e-03 -9.012164920568466187e-02 -2.203482538461685181e-01 -1.178932860493659973e-01 2.920557856559753418e-01 -2.786867618560791016e-01 -2.989493496716022491e-02 -8.188896626234054565e-02 1.098339930176734924e-01
-5.956942960619926453e-02 -5.593696981668472290e-02 -1.199173256754875183e-01 2.124496735632419586e-02 -7.974055409431457520e-02 1.265857964754104614e-01 2.700177431106567383e-01 -4.241100326180458069e-02 -1.262913793325424194e-01 -7.402820140123367310e-02 -1.340568363666534424e-01 -2.410874888300895691e-02 1.646533161401748657e-01 6.607417762279510498e-02 2.103221043944358826e-02 1.226336508989334106e-01 -8.029793947935104370e-02 6.375819444656372070e-02 7.685177028179168701e-02 -5.493129137903451920e-03 3.239898681640625000e-01 1.498340964317321777e-01 -8.450561016798019409e-02 -9.392594546079635620e-02 1.581685692071914673e-01 6.412595510482788086e-03 9.173969924449920654e-02 3.786340057849884033e-01 2.625152170658111572e-01 5.612052083015441895e-01 1.149531975388526917e-01 -2.463940829038619995e-01
-1.513821631669998169e-01 1.549314707517623901e-01 1.710666902363300323e-02 -2.129912842065095901e-03 -1.452730298042297363e-01 4.888456314802169800e-02 2.547100484371185303e-01 -3.065766692161560059e-01 2.587267197668552399e-02 1.864438131451606750e-02 1.407415419816970825e-01 -3.170214593410491943e-01 4.324425011873245239e-02 -1.121349912136793137e-02 -1.636364012956619263e-01 1.948765218257904053e-01 3.531777486205101013e-02 1.724685281515121460e-01 1.954788118600845337e-01 4.653063043951988220e-02 2.971673309803009033e-01 -5.184306949377059937e-02 4.261320829391479492e-01 -3.200880587100982666e-01 -1.109155416488647461e-01 -2.037556916475296021e-01 -1.229527294635772705e-01 2.326477766036987305e-01 -2.816755697131156921e-02 -2.755810506641864777e-02 -8.996510505676269531e-02 5.680201202630996704e-02
-3.276415169239044189e-01 9.489172697067260742e-02 4.233286380767822266e-01 3.665935248136520386e-02 1.734754294157028198e-01 -1.686856597661972046e-01 8.102267235517501831e-02 -2.799909114837646484e-01 1.750112622976303101e-01 -1.414094120264053345e-01 2.532522678375244141e-01 1.396099757403135300e-02 1.323663592338562012e-01 1.119737178087234497e-01 -2.931572496891021729e-01 4.447812680155038834e-03 -5.592364445328712463e-02 6.823028624057769775e-02 3.375543355941772461e-01 8.701859042048454285e-03 2.326213419437408447e-01 2.246038289740681648e-03 7.629477232694625854e-02 -1.107749566435813904e-01 6.451038271188735962e-02 -1.067042946815490723e-01 5.280883982777595520e-02 3.479797765612602234e-02 -8.449178189039230347e-02 2.436829358339309692e-01 -2.184966355562210083e-01 -2.812772989273071289e-02
-1.196130067110061646e-01 5.851157382130622864e-02 -3.897630050778388977e-02 1.093841567635536194e-01 2.654130756855010986e-01 2.802453003823757172e-02 1.317912936210632324e-01 -2.597876638174057007e-02 2.159979939460754395e-01 9.720542281866073608e-02 1.072953045368194580e-01 6.077065691351890564e-02 1.610569804906845093e-01 1.344280391931533813e-01 -1.534189283847808838e-01 3.245960772037506104e-01 1.544476002454757690e-01 -2.040920555591583252e-01 1.591632068157196045e-01 -3.377204835414886475e-01 3.108126819133758545e-01 4.676212370395660400e-02 1.753475964069366455e-01 -1.691772416234016418e-02 -5.224111303687095642e-02 5.114728957414627075e-02 1.051674336194992065e-01 3.121202290058135986e-01 -1.458868682384490967e-01 1.404548138380050659e-01 -3.437990844249725342e-01 -1.659509688615798950e-01
-2.555301487445831299e-01 -1.355213969945907593e-01 -1.966154202818870544e-03 1.448997706174850464e-01 3.840616345405578613e-01 -1.667815260589122772e-02 9.151444584131240845e-02 9.503831714391708374e-02 1.231207326054573059e-01 1.363589335232973099e-02 1.873059943318367004e-02 1.091592833399772644e-01 2.922415360808372498e-02 3.446147143840789795e-01 -1.534472107887268066e-01 3.465022444725036621e-01 5.310053378343582153e-02 1.514346301555633545e-01 -1.797762815840542316e-03 1.206208020448684692e-02 5.559473112225532532e-02 3.304696083068847656e-01 -9.508369490504264832e-03 3.809473663568496704e-02 -1.796294748783111572e-01 -1.047429069876670837e-01 -2.683377452194690704e-02 1.717119365930557251e-01 -4.619483649730682373e-02 4.464288055896759033e-01 -1.506827920675277710e-01 4.462242126464843750e-02
2.185934409499168396e-02 9.109941869974136353e-02 -1.256505697965621948e-01 -1.157247181981801987e-02 1.767537593841552734e-01 -1.819724962115287781e-02 2.327595502138137817e-01 2.202028175815939903e-03 -2.038405686616897583e-01 1.938970535993576050e-01 -3.089771568775177002e-01 1.672014594078063965e-01 1.385147571563720703e-01 -6.287580821663141251e-03 -2.346842437982559204e-01 2.093264907598495483e-01 -1.957275271415710449e-01 6.758342683315277100e-02 3.277604579925537109e-01 9.620660543441772461e-02 2.782877683639526367e-01 -1.231239363551139832e-01 4.191174805164337158e-01 -3.016000054776668549e-02 7.586325705051422119e-02 1.380358338356018066e-01 1.601154804229736328e-01 1.809460818767547607e-01 -1.892664730548858643e-01 1.296920627355575562e-01 5.434092134237289429e-02 -3.662461787462234497e-02
-1.011577025055885315e-01 -1.811340153217315674e-01 3.905184566974639893e-02 2.142686545848846436e-01 5.942064672126434743e-05 -1.416309475898742676e-01 3.709397614002227783e-01 1.427460461854934692e-01 1.514969915151596069e-01 -7.646053284406661987e-02 1.293092072010040283e-01 9.107957780361175537e-02 1.059171929955482483e-01 7.374566793441772461e-02 -1.351414471864700317e-01 9.108426421880722046e-02 -1.716813743114471436e-01 -2.115406841039657593e-01 3.105961084365844727e-01 -2.581944502890110016e-02 -1.022118255496025085e-01 1.013054847717285156e-01 3.631649613380432129e-01 -1.402698308229446411e-01 2.614685893058776855e-01 1.207380145788192749e-01 -6.731835007667541504e-02 3.202188611030578613e-01 -6.471548229455947876e-02 2.078758478164672852e-01 4.117117449641227722e-02 -2.274053841829299927e-01
8.424703776836395264e-02 -1.785991638898849487e-01 -9.050200879573822021e-02 2.262222021818161011e-01 -1.686060577630996704e-01 -1.001429259777069092e-01 -1.242618542164564133e-02 -2.215046137571334839e-01 2.536704950034618378e-02 -1.106767728924751282e-01 -6.025300547480583191e-02 -1.625290066003799438e-01 2.940852344036102295e-01 -8.760161697864532471e-03 -3.995458781719207764e-02 3.043299317359924316e-01 -1.990733146667480469e-01 1.394036412239074707e-01 1.815780699253082275e-01 -3.209157586097717285e-01 4.972389340400695801e-02 -3.104926086962223053e-02 -2.090027183294296265e-01 -1.320564597845077515e-01 -1.083238944411277771e-01 -3.625184530392289162e-03 -1.014813631772994995e-01 2.118613868951797485e-01 -7.707802951335906982e-02 3.935936093330383301e-01 1.703508645296096802e-01 2.717749476432800293e-01
-3.268398940563201904e-01 8.552725426852703094e-03 -4.019097611308097839e-02 -1.293153036385774612e-02 -1.306562274694442749e-01 -2.178003638982772827e-02 1.385594606399536133e-01 -1.181911304593086243e-01 -9.916860610246658325e-02 -1.625464297831058502e-02 -2.332154661417007446e-01 -2.854192815721035004e-02 1.260938942432403564e-01 1.850995421409606934e-02 7.528460025787353516e-02 -6.666666828095912933e-03 -3.495355248451232910e-01 9.843605011701583862e-02 3.793850168585777283e-02 1.732061356306076050e-01 -1.277037709951400757e-01 1.315670758485794067e-01 1.870304793119430542e-01 -2.316240519285202026e-01 -1.197616383433341980e-01 1.242858469486236572e-01 -7.010796666145324707e-02 3.087041079998016357e-01 -5.418680906295776367e-01 1.918871104717254639e-01 3.255895525217056274e-02 7.932220399379730225e-02
-1.853426247835159302e-01 -1.370984762907028198e-01 -1.197557672858238220e-01 -7.228868454694747925e-02 1.224756147712469101e-02 2.428821772336959839e-01 3.229628503322601318e-01 8.272581733763217926e-03 -2.327714115381240845e-01 -1.351727247238159180e-01 8.082822710275650024e-02 1.320227086544036865e-01 2.865968942642211914e-01 4.328617751598358154e-01 1.296677999198436737e-02 5.261598154902458191e-02 6.155071035027503967e-02 -7.986980676651000977e-02 3.243650197982788086e-01 -3.857815405353903770e-03 -1.232935935258865356e-01 -1.390582919120788574e-01 -5.940458923578262329e-02 -1.141115576028823853e-01 2.705825269222259521e-01 4.236640781164169312e-02 1.370636075735092163e-01 1.686490327119827271e-01 -2.227266579866409302e-01 2.332880795001983643e-01 -4.613803327083587646e-02 -5.160083994269371033e-03
-1.979167312383651733e-01 2.947706915438175201e-02 -1.313320100307464600e-01 9.134090691804885864e-02 6.102582439780235291e-03 -5.199587717652320862e-02 2.032282203435897827e-01 -1.920376718044281006e-01 -1.021922156214714050e-01 -4.063379168510437012e-01 -2.301415652036666870e-01 -2.328641712665557861e-01 -5.102094635367393494e-02 2.435288876295089722e-01 -8.726620674133300781e-02 -7.766516506671905518e-02 -4.289256781339645386e-02 6.372876465320587158e-02 3.318024277687072754e-01 -1.536929905414581299e-01 4.810056090354919434e-02 1.108246594667434692e-01 6.046902015805244446e-02 2.629528939723968506e-02 3.244214132428169250e-02 1.668665856122970581e-01 1.177523136138916016e-01 2.126831375062465668e-02 -2.630788087844848633e-01 3.360036015510559082e-01 -2.434532940387725830e-01 -2.280224412679672241e-01
-3.733805418014526367e-01 3.493473306298255920e-02 -1.655262410640716553e-01 1.438750326633453369e-01 1.454528272151947021e-01 7.320524007081985474e-02 3.620120882987976074e-01 -6.873192638158798218e-02 -1.051180809736251831e-01 4.471463710069656372e-02 6.436066329479217529e-02 -1.972330510616302490e-01 -8.952036499977111816e-02 2.748199924826622009e-02 -1.539028286933898926e-01 1.200876310467720032e-01 4.245887994766235352e-01 2.007526010274887085e-01 9.011322259902954102e-02 -2.468501217663288116e-02 -7.827777415513992310e-02 2.445834875106811523e-01 9.273353964090347290e-02 -1.881105452775955200e-01 7.382006943225860596e-02 -5.458318069577217102e-02 -1.702061481773853302e-02 9.539829939603805542e-02 -3.897643387317657471e-01 1.379661709070205688e-01 6.786389648914337158e-02 -1.157162189483642578e-01
-5.217945948243141174e-02 -2.283837459981441498e-02 -1.277875155210494995e-03 1.683605015277862549e-01 2.700620591640472412e-01 -9.392713010311126709e-02 4.037202596664428711e-01 -1.025484576821327209e-01 3.779046609997749329e-02 -1.118669286370277405e-02 2.775017637759447098e-03 -7.594352588057518005e-03 2.932307422161102295e-01 -1.004353389143943787e-01 -2.301551550626754761e-01 -8.566495031118392944e-02 1.039559617638587952e-01 2.781930938363075256e-02 -1.271505355834960938e-01 3.772567510604858398e-01 1.010211408138275146e-01 -1.947342306375503540e-01 1.306100515648722649e-03 -3.646846413612365723e-01 -8.187095820903778076e-02 1.026992872357368469e-01 2.819619327783584595e-02 1.902812272310256958e-01 -3.069373071193695068e-01 1.825985014438629150e-01 2.011484652757644653e-02 1.474572122097015381e-01
-3.267946243286132812e-01 -6.261006742715835571e-02 5.753351002931594849e-02 3.503983318805694580e-01 2.078188806772232056e-01 -5.731903016567230225e-02 -2.734743952751159668e-01 -1.482601761817932129e-01 8.054751902818679810e-02 -1.352288275957107544e-01 -1.794853508472442627e-01 1.394282095134258270e-02 1.118501946330070496e-01 2.752235531806945801e-01 -1.076310127973556519e-01 3.234641551971435547e-01 -1.982967257499694824e-01 1.991209201514720917e-02 3.342226743698120117e-01 5.940265208482742310e-02 5.918432772159576416e-02 1.542211472988128662e-01 -1.652531921863555908e-01 -1.277389824390411377e-01 2.264667898416519165e-01 7.432089000940322876e-02 5.291401594877243042e-02 -7.638876885175704956e-02 -1.786960214376449585e-01 1.605391502380371094e-01 -7.062997668981552124e-02 6.551563739776611328e-02
-2.615192532539367676e-01 2.548980712890625000e-01 1.480558961629867554e-01 1.585433781147003174e-01 -6.079666782170534134e-03 2.188017591834068298e-02 2.252282351255416870e-01 -3.572940230369567871e-01 2.513837218284606934e-01 -3.619791939854621887e-03 8.922403305768966675e-02 -2.919197082519531250e-01 -2.821328677237033844e-02 9.130422025918960571e-02 -2.509234547615051270e-01 2.022470980882644653e-01 1.040442436933517456e-01 1.697987690567970276e-02 1.826291680335998535e-01 -3.614629432559013367e-02 5.703736841678619385e-02 6.475333124399185181e-02 -2.220967262983322144e-01 -8.327268809080123901e-02 3.003298640251159668e-01 -7.981199026107788086e-02 5.637734010815620422e-02 3.391333818435668945e-01 7.580008357763290405e-02 -1.693760231137275696e-02 1.734028011560440063e-01 -1.046503633260726929e-01
-2.816226482391357422e-01 -8.644417859613895416e-03 -3.182657957077026367e-01 2.613648474216461182e-01 1.136259064078330994e-01 1.683720797300338745e-01 1.042813584208488464e-01 -1.788223087787628174e-01 1.071230992674827576e-01 -1.141319517046213150e-02 -4.898991063237190247e-02 8.155782520771026611e-02 1.026004552841186523e-01 1.246072873473167419e-01 -5.173659697175025940e-02 2.840755879878997803e-01 5.337489396333694458e-02 3.265542536973953247e-02 1.297851055860519409e-01 1.913874000310897827e-01 2.666974067687988281e-01 1.350079290568828583e-02 1.941334158182144165e-01 -2.036576867103576660e-01 -1.621307730674743652e-01 -1.200008168816566467e-01 5.934692174196243286e-02 -1.480535324662923813e-02 -1.699685305356979370e-01 3.541469275951385498e-01 -5.613354220986366272e-02 -3.564547002315521240e-01
1.007968932390213013e-01 -5.189378932118415833e-02 -4.092303104698657990e-03 2.036974132061004639e-01 2.525576390326023102e-03 -8.683098107576370239e-02 1.429742574691772461e-01 -3.922910690307617188e-01 1.523840576410293579e-01 -1.681593507528305054e-01 -1.958238631486892700e-01 -1.431544870138168335e-01 -1.473510265350341797e-02 -2.237869054079055786e-02 -3.484044075012207031e-01 2.812551259994506836e-01 -3.708284720778465271e-02 5.737271904945373535e-02 3.017918169498443604e-01 1.171856597065925598e-01 2.706522345542907715e-01 -2.684059441089630127e-01 -1.115963384509086609e-01 -1.675226539373397827e-01 2.009081244468688965e-01 -6.936044991016387939e-02 1.732842773199081421e-01 1.398031413555145264e-01 -9.230121225118637085e-02 5.458800122141838074e-03 2.313782572746276855e-01 9.438370354473590851e-03
[truncated: 3,267,039 more chars]
