# Supplementary material for: The Language of Innovation
Source: PLoS One. 2020 Apr 30;15(4):e0230107. doi: 10.1371/journal.pone.0230107 (PMC7194493; doi:10.1371/journal.pone.0230107)
Supplement: S6 File — (GZ) [file pone.0230107.s006.tar.gz › 1984-1988/V2Run_18_VS_4500_embeddings1984-1988ED32.txt]

-2.945675849914550781e-01 4.120610356330871582e-01 -2.049745526164770126e-03 3.369200229644775391e-02 -5.457174032926559448e-02 -1.938444077968597412e-01 1.095015704631805420e-01 2.849870026111602783e-01 -2.269949018955230713e-01 4.150034859776496887e-02 2.307686023414134979e-02 -2.673574388027191162e-01 3.540271520614624023e-02 -1.742063760757446289e-01 2.607901096343994141e-01 -4.002985954284667969e-01 4.068617895245552063e-02 1.141410320997238159e-01 9.619762748479843140e-02 -3.661544248461723328e-02 -1.889098584651947021e-01 1.484695076942443848e-01 1.441039890050888062e-01 9.289299696683883667e-02 3.127388656139373779e-02 1.580215841531753540e-01 -1.833334797993302345e-03 4.821019619703292847e-02 1.248391941189765930e-01 -1.653615236282348633e-01 -6.835997104644775391e-02 -1.874543428421020508e-01
1.574994325637817383e-01 8.697519451379776001e-02 1.879464089870452881e-01 2.266687899827957153e-01 -2.373584210872650146e-01 8.532794564962387085e-02 9.374257177114486694e-02 1.083930283784866333e-01 1.697632968425750732e-01 3.277232050895690918e-01 2.201127260923385620e-01 -1.260266304016113281e-01 -1.688273847103118896e-01 -2.567069828510284424e-01 -2.063733339309692383e-02 -2.160218656063079834e-01 1.294470131397247314e-01 -2.029286772012710571e-01 -2.464189380407333374e-01 -7.299661636352539062e-02 -1.883857138454914093e-02 -1.065917164087295532e-01 3.406841754913330078e-01 8.426824212074279785e-02 -2.736293971538543701e-01 2.625391185283660889e-01 1.512754857540130615e-01 -1.332637965679168701e-01 6.821490079164505005e-02 4.257764667272567749e-02 -3.259904682636260986e-02 -6.229044869542121887e-02
1.809269040822982788e-01 2.222141474485397339e-01 2.173781394958496094e-01 2.425151169300079346e-01 -1.634825319051742554e-01 -1.405471712350845337e-01 3.772643953561782837e-02 2.716338634490966797e-01 -1.713847965002059937e-01 3.018520474433898926e-01 1.921335756778717041e-01 -3.420670032501220703e-01 -1.329561769962310791e-01 -1.143369898200035095e-01 -7.721155416220426559e-03 -1.487964093685150146e-01 2.174235880374908447e-02 -2.518535777926445007e-02 1.341110914945602417e-01 -3.344303667545318604e-01 -4.704655334353446960e-02 1.901860684156417847e-01 1.117485761642456055e-01 3.678563237190246582e-01 -1.333983987569808960e-01 2.757242135703563690e-02 6.645989418029785156e-02 2.819270081818103790e-02 1.734787784516811371e-02 5.528741702437400818e-02 -1.332617402076721191e-01 -2.753566205501556396e-02
-2.043434530496597290e-01 2.242463827133178711e-01 9.471815824508666992e-02 3.387832939624786377e-01 -1.600794345140457153e-01 1.308601647615432739e-01 1.226411387324333191e-01 2.174918167293071747e-02 -1.108501255512237549e-01 1.722640097141265869e-01 1.831290721893310547e-01 -2.071286588907241821e-01 4.564521089196205139e-02 -4.881554469466209412e-02 -1.414404995739459991e-02 -3.472050130367279053e-01 2.298192679882049561e-01 -3.016162812709808350e-01 -1.416685879230499268e-01 8.468218892812728882e-02 -1.263542473316192627e-01 2.486229538917541504e-01 2.743866741657257080e-01 -1.375062763690948486e-01 -1.131416708230972290e-01 1.954215764999389648e-01 -1.051789149641990662e-01 7.077860832214355469e-02 -6.778373569250106812e-02 -1.193080767989158630e-01 -2.166430205106735229e-01 -8.060901612043380737e-02
-1.133078038692474365e-01 3.414270281791687012e-01 1.557894796133041382e-01 1.462915539741516113e-01 5.774232000112533569e-02 -2.502439729869365692e-02 -5.723114125430583954e-03 2.704657316207885742e-01 -1.368772685527801514e-01 6.696701049804687500e-02 -9.266623854637145996e-02 -2.459132969379425049e-01 -4.400166496634483337e-02 -4.732409026473760605e-03 1.390674263238906860e-01 9.425636380910873413e-02 2.177066057920455933e-01 -1.500988751649856567e-01 -1.977327838540077209e-02 -1.166984066367149353e-01 -7.506711781024932861e-02 1.613999903202056885e-01 3.425138592720031738e-01 2.165095806121826172e-01 -3.066768497228622437e-02 1.990826129913330078e-01 -1.842221915721893311e-01 -2.933342754840850830e-01 -1.323575973510742188e-01 -2.996609508991241455e-01 -2.781724631786346436e-01 -1.564518548548221588e-02
-4.818136338144540787e-03 1.587085872888565063e-01 7.165952026844024658e-02 2.490653544664382935e-01 -7.451001554727554321e-02 2.241312414407730103e-01 5.059337615966796875e-02 2.276642024517059326e-01 -2.607350945472717285e-01 1.039531901478767395e-01 9.672830253839492798e-02 -9.919446706771850586e-02 -1.278206612914800644e-02 -3.208400011062622070e-01 6.677571684122085571e-03 -1.996464878320693970e-01 6.718426942825317383e-02 -1.522116661071777344e-01 1.746862679719924927e-01 -9.755864739418029785e-02 1.377120614051818848e-01 -6.502465903759002686e-02 3.748388290405273438e-01 8.177099376916885376e-02 1.428815070539712906e-02 -4.378890991210937500e-02 -2.273438125848770142e-01 -3.143465220928192139e-01 1.293372362852096558e-01 4.609673097729682922e-02 -1.744831651449203491e-01 -3.412274122238159180e-01
-7.154755294322967529e-02 6.422472745180130005e-02 1.997442096471786499e-01 3.589653372764587402e-01 1.675159633159637451e-01 -2.676122449338436127e-02 -1.307430397719144821e-02 2.910986244678497314e-01 -1.671571433544158936e-01 2.111542075872421265e-01 7.457243651151657104e-02 -1.217019259929656982e-01 -2.664402425289154053e-01 -2.192696928977966309e-02 -1.426895558834075928e-01 6.391577422618865967e-02 2.851705849170684814e-01 -5.861718673259019852e-03 -3.055259957909584045e-02 -2.452014386653900146e-01 5.893857404589653015e-02 -1.912447214126586914e-01 4.608842730522155762e-01 2.345275282859802246e-01 -7.572606950998306274e-02 1.358974277973175049e-01 -1.473714411258697510e-01 6.175898481160402298e-03 4.170523956418037415e-02 -1.319246292114257812e-01 -5.234711244702339172e-02 4.214404895901679993e-02
-1.919489800930023193e-01 -7.190825045108795166e-02 2.083381712436676025e-01 2.943131923675537109e-01 -1.504172943532466888e-02 3.488428890705108643e-02 3.049515783786773682e-01 -1.228795275092124939e-01 6.546833366155624390e-02 2.339336574077606201e-01 2.684585750102996826e-01 -2.330264002084732056e-01 1.932726651430130005e-01 -1.316618323326110840e-01 2.067024633288383484e-02 -1.002828106284141541e-01 1.984334141016006470e-01 -9.594852477312088013e-02 5.920612439513206482e-02 1.283189803361892700e-01 1.065374687314033508e-01 -5.399746075272560120e-02 4.355814754962921143e-01 1.241011917591094971e-01 -2.207371741533279419e-01 2.673502564430236816e-01 6.833361089229583740e-02 -1.268124207854270935e-02 -5.649860203266143799e-02 -1.417076587677001953e-01 -1.485553681850433350e-01 9.768173843622207642e-02
-3.060976862907409668e-01 2.138062715530395508e-01 1.230860725045204163e-01 1.652941703796386719e-01 -2.961199171841144562e-02 1.390895098447799683e-01 -1.943485997617244720e-02 -1.765273213386535645e-01 -1.229100674390792847e-01 6.090559065341949463e-02 1.975452154874801636e-01 3.062505833804607391e-02 -4.454134032130241394e-02 -3.616923466324806213e-02 7.692727725952863693e-03 -3.585245013236999512e-01 2.197004556655883789e-01 -2.617146074771881104e-01 -7.710673660039901733e-02 8.237358182668685913e-02 -2.268559783697128296e-01 -1.130197271704673767e-01 4.135008156299591064e-01 -1.052502095699310303e-01 -2.001722604036331177e-01 2.317517250776290894e-01 -1.365663558244705200e-01 -1.464467793703079224e-01 -1.343378722667694092e-01 -1.703843474388122559e-01 -1.365617364645004272e-01 -1.714447326958179474e-02
-3.178099989891052246e-01 -1.912269294261932373e-01 3.320347964763641357e-01 -8.981475979089736938e-02 -1.621830612421035767e-01 -4.461272805929183960e-02 8.157316595315933228e-03 2.482619322836399078e-02 -2.815307378768920898e-01 -2.155201509594917297e-02 -6.371343135833740234e-02 1.466259360313415527e-01 -2.054943293333053589e-01 5.616907775402069092e-02 -9.410461783409118652e-02 -4.968279302120208740e-01 2.221812307834625244e-01 1.919944882392883301e-01 -1.058276817202568054e-01 -4.189036786556243896e-02 -1.089822649955749512e-01 -2.383600175380706787e-02 3.017703890800476074e-01 -1.637801714241504669e-02 3.560981526970863342e-02 -1.516942400485277176e-02 -1.563294529914855957e-01 -8.174540847539901733e-02 -2.768262848258018494e-02 -9.569377452135086060e-02 -2.150449007749557495e-01 1.305101513862609863e-01
-9.134510159492492676e-02 2.301987409591674805e-01 1.333830207586288452e-01 7.225969433784484863e-02 -4.702222049236297607e-01 5.993230640888214111e-02 1.534983962774276733e-01 -8.109890669584274292e-02 -3.833679854869842529e-02 2.863383591175079346e-01 6.269022822380065918e-02 -4.859450459480285645e-02 5.846443027257919312e-02 -1.553234010934829712e-01 -3.569709882140159607e-02 -1.886650472879409790e-01 -7.530817389488220215e-02 -1.896370947360992432e-02 -1.092736870050430298e-01 1.033699046820402145e-02 -5.711711011826992035e-03 -1.317465454339981079e-01 4.251303672790527344e-01 2.285552620887756348e-01 -6.858769059181213379e-02 3.552178740501403809e-01 5.848708003759384155e-02 6.592544913291931152e-02 -1.087373420596122742e-01 -2.626267075538635254e-01 -9.210304170846939087e-02 1.013775840401649475e-01
-4.571394622325897217e-02 1.890346258878707886e-01 4.152930080890655518e-01 -1.160299405455589294e-01 1.125883087515830994e-01 2.635143399238586426e-01 9.363358467817306519e-02 4.517859965562820435e-02 7.200109213590621948e-02 -1.355213858187198639e-02 6.754823494702577591e-03 -2.478699982166290283e-01 -1.294395029544830322e-01 -5.343236774206161499e-02 -1.586833596229553223e-01 -5.110844969749450684e-02 7.794822007417678833e-02 -1.083547025918960571e-01 -2.064563930034637451e-01 2.318376004695892334e-01 8.932015858590602875e-03 -1.387851089239120483e-01 3.025482594966888428e-01 3.987540006637573242e-01 -4.315111786127090454e-02 1.227121651172637939e-01 -1.713775657117366791e-02 1.553273350000381470e-01 -1.848308928310871124e-02 -2.465832978487014771e-01 -1.900103539228439331e-01 -2.154185324907302856e-01
-3.532948791980743408e-01 -8.735508657991886139e-03 2.748284935951232910e-01 3.332552015781402588e-01 -1.324618607759475708e-01 4.356169104576110840e-01 1.207365281879901886e-02 1.716957688331604004e-01 -2.201609164476394653e-01 1.807645335793495178e-02 1.356331408023834229e-01 -1.768458485603332520e-01 -2.736778855323791504e-01 -5.241484940052032471e-02 -1.989270448684692383e-01 -1.593066304922103882e-01 2.310920320451259613e-02 5.852958559989929199e-02 -6.408057361841201782e-02 2.735599875450134277e-02 -1.930515654385089874e-02 1.470346599817276001e-01 1.018082052469253540e-01 -5.324948206543922424e-02 6.659873574972152710e-02 2.199608534574508667e-01 -1.179543733596801758e-01 -2.131301313638687134e-01 -1.067084223031997681e-01 -1.544762551784515381e-01 -1.160892769694328308e-01 -7.502396404743194580e-02
-1.549380719661712646e-01 2.544189989566802979e-01 3.121997416019439697e-01 1.217584609985351562e-01 -2.002732753753662109e-01 -1.856725104153156281e-02 1.584183722734451294e-01 -1.507242396473884583e-02 -3.051012754440307617e-01 1.257788538932800293e-01 1.367418169975280762e-01 -2.184651046991348267e-01 1.381365358829498291e-01 1.484668999910354614e-01 -8.806981146335601807e-02 -1.613527685403823853e-01 3.766726553440093994e-01 -4.541814699769020081e-02 -7.899448275566101074e-02 -4.090509414672851562e-01 1.185109540820121765e-01 9.651622921228408813e-02 1.493340879678726196e-01 7.485914230346679688e-02 -1.104371324181556702e-01 1.540273725986480713e-01 -1.164296343922615051e-01 -1.756850183010101318e-01 1.167307719588279724e-01 -1.418774724006652832e-01 8.438453078269958496e-03 -2.263198839500546455e-03
-2.938658297061920166e-01 6.581868976354598999e-02 1.356580257415771484e-01 1.250926125794649124e-02 -1.504474729299545288e-01 -5.020566657185554504e-02 -6.333265453577041626e-02 1.273990571498870850e-01 -2.657421827316284180e-01 1.627904772758483887e-01 -1.786189377307891846e-01 -7.199012488126754761e-02 -2.077946364879608154e-01 1.432354450225830078e-01 3.231979673728346825e-03 -2.846129238605499268e-01 -4.325433820486068726e-02 -2.182094939053058624e-02 -9.936450421810150146e-02 1.504437327384948730e-01 -9.037748724222183228e-02 1.988347917795181274e-01 3.035472631454467773e-01 1.429860014468431473e-02 -9.361911565065383911e-02 2.780486047267913818e-01 3.592293336987495422e-02 -4.638191163539886475e-01 1.010955944657325745e-01 9.234566241502761841e-02 -2.452257126569747925e-01 -1.007848307490348816e-01
-3.261025846004486084e-01 1.550412327051162720e-01 -2.714663743972778320e-02 1.996469944715499878e-01 -2.497223913669586182e-01 1.102334856986999512e-01 2.087270170450210571e-01 -8.112977445125579834e-02 -1.178210526704788208e-01 1.073840782046318054e-01 9.553658962249755859e-02 -2.191927880048751831e-01 -4.226751253008842468e-02 -3.481394946575164795e-01 1.045253127813339233e-03 -1.817096620798110962e-01 2.059536278247833252e-01 -5.278278142213821411e-02 -4.615213349461555481e-02 2.461962774395942688e-02 3.157041072845458984e-01 5.255679041147232056e-02 2.134691476821899414e-01 1.832503974437713623e-01 -1.701980978250503540e-01 2.296484559774398804e-01 4.108756780624389648e-02 -9.910062700510025024e-02 -1.470863968133926392e-01 -3.188242316246032715e-01 -4.948277771472930908e-02 -1.315359920263290405e-01
2.489356249570846558e-01 4.569690674543380737e-02 4.031709134578704834e-01 1.353709548711776733e-01 1.862148195505142212e-01 1.920267343521118164e-01 2.726778984069824219e-01 1.022692173719406128e-01 -1.106386855244636536e-01 1.040777638554573059e-01 2.783499956130981445e-01 -2.861004173755645752e-01 5.699369311332702637e-02 3.744706511497497559e-03 1.010985579341650009e-03 -1.186253800988197327e-01 -3.219466283917427063e-02 5.396562069654464722e-02 -1.795147657394409180e-01 1.266306787729263306e-01 -2.238024258986115456e-03 1.414922904223203659e-02 3.569378852844238281e-01 2.039970457553863525e-01 3.602446615695953369e-02 1.995833963155746460e-01 7.015804946422576904e-02 -1.132415384054183960e-01 1.819109171628952026e-01 -1.972425282001495361e-01 -1.529207378625869751e-01 -1.525628566741943359e-01
-1.086500287055969238e-01 8.516817539930343628e-02 -2.415215410292148590e-02 1.777885258197784424e-01 -6.315997987985610962e-02 1.920917183160781860e-01 -1.224075257778167725e-01 -1.083542108535766602e-01 -3.091648221015930176e-01 2.004890888929367065e-01 2.167682796716690063e-01 -1.600975096225738525e-01 -8.285197615623474121e-02 -1.272759139537811279e-01 1.349678337574005127e-01 -2.208826988935470581e-01 1.254909951239824295e-02 1.527980417013168335e-01 4.337821900844573975e-02 5.597125273197889328e-03 -2.815642952919006348e-01 -2.890108525753021240e-01 1.321561932563781738e-01 3.422828018665313721e-02 -1.971283853054046631e-01 3.761964142322540283e-01 -1.613457649946212769e-01 -1.688039279542863369e-03 2.245859354734420776e-01 -1.937877237796783447e-01 -2.448335140943527222e-01 -1.464729011058807373e-01
-1.517693102359771729e-01 1.008599326014518738e-01 5.390400439500808716e-02 -2.886304259300231934e-01 1.565148681402206421e-01 3.978212550282478333e-02 -9.127526730298995972e-02 2.943415939807891846e-01 -4.918946698307991028e-02 1.001715734601020813e-01 4.218881658744066954e-04 -3.074745833873748779e-01 -1.826720498502254486e-02 -3.077625036239624023e-01 -2.016036957502365112e-01 -4.165144264698028564e-01 9.162475168704986572e-02 5.561932921409606934e-02 -1.496290564537048340e-01 -7.886806130409240723e-02 -3.523226827383041382e-02 -1.324516385793685913e-01 1.506415009498596191e-01 3.392315506935119629e-01 1.879635751247406006e-01 8.192667365074157715e-02 3.365186229348182678e-02 -1.377843767404556274e-01 6.306110322475433350e-02 -4.036703612655401230e-03 -2.408649474382400513e-01 1.501221656799316406e-01
-1.959244310855865479e-01 2.333893030881881714e-01 8.224461972713470459e-02 2.877365648746490479e-01 2.537872195243835449e-01 4.552589729428291321e-02 -1.348930131644010544e-02 1.180872321128845215e-02 2.667088247835636139e-02 1.491609364748001099e-01 4.138547228649258614e-04 -1.757367849349975586e-01 8.459156006574630737e-02 -5.065528750419616699e-01 8.285959064960479736e-02 -1.961443573236465454e-01 2.184595763683319092e-01 -1.072845980525016785e-01 4.559088498353958130e-02 -1.679139398038387299e-02 -1.927093565464019775e-01 -4.666040837764739990e-02 2.307988256216049194e-01 9.405638091266155243e-03 -2.485733032226562500e-01 2.537082433700561523e-01 -2.727279663085937500e-01 -6.056106835603713989e-02 -1.275762617588043213e-01 8.017021417617797852e-02 -6.287504732608795166e-02 -5.219336971640586853e-02
-1.390639692544937134e-01 1.573277860879898071e-01 2.013177573680877686e-01 5.744938850402832031e-01 -5.539083480834960938e-02 1.565780192613601685e-01 1.909842789173126221e-01 5.994766205549240112e-02 -1.760616749525070190e-01 2.797505855560302734e-01 -8.648193441331386566e-03 -3.379442542791366577e-02 2.520751655101776123e-01 9.264527820050716400e-03 -9.557353705167770386e-02 -2.137496173381805420e-01 1.925386786460876465e-01 2.799021825194358826e-02 1.679093390703201294e-02 -6.018930301070213318e-02 -8.216062933206558228e-02 7.667148858308792114e-02 3.222586959600448608e-02 1.228424161672592163e-01 1.288979686796665192e-02 6.089086085557937622e-02 -1.439227610826492310e-01 -3.673801422119140625e-01 -1.660302579402923584e-01 -9.525664150714874268e-02 -6.907909363508224487e-02 -1.314281225204467773e-01
-1.944406032562255859e-01 1.265594959259033203e-01 1.612045168876647949e-01 2.150061726570129395e-01 2.905797213315963745e-02 2.559012174606323242e-01 1.241003256291151047e-02 4.170009493827819824e-01 1.296643018722534180e-01 7.260250300168991089e-02 -3.052852349355816841e-03 -1.209467649459838867e-03 1.353181153535842896e-01 -1.036477163434028625e-01 -7.115451619029045105e-03 -3.577749431133270264e-02 2.714446187019348145e-01 5.710404366254806519e-02 -8.213783055543899536e-02 -1.728497892618179321e-01 1.271785199642181396e-01 2.011981010437011719e-01 2.932861149311065674e-01 7.015515118837356567e-02 -7.044288516044616699e-02 2.272102683782577515e-01 -1.975862681865692139e-01 -3.130862116813659668e-01 -4.797986894845962524e-02 -8.448287099599838257e-02 -3.351442813873291016e-01 6.735487282276153564e-02
-6.517973542213439941e-02 1.863201521337032318e-02 7.780771702527999878e-02 6.921997759491205215e-03 -2.382283210754394531e-01 -4.768442362546920776e-02 1.164658740162849426e-01 3.284362554550170898e-01 2.593631446361541748e-01 1.945069283246994019e-01 2.733959555625915527e-01 2.031952887773513794e-01 -9.919909387826919556e-02 9.622111916542053223e-02 7.989052683115005493e-02 -1.583668738603591919e-01 2.340845763683319092e-01 3.633843958377838135e-01 2.574047744274139404e-01 -6.434278097003698349e-03 1.148743703961372375e-01 -4.386320337653160095e-02 2.532368004322052002e-01 2.789431512355804443e-01 3.427984938025474548e-02 1.815727353096008301e-01 -5.274214223027229309e-02 -3.702057525515556335e-02 1.258189976215362549e-01 -5.469614267349243164e-02 -1.604481935501098633e-01 -2.099558264017105103e-01
-1.210543587803840637e-01 2.241003699600696564e-02 5.654096230864524841e-02 1.123515591025352478e-01 2.388239055871963501e-01 3.134337663650512695e-01 -1.144024953246116638e-01 8.749368786811828613e-02 4.123067855834960938e-02 2.025791853666305542e-01 1.820720583200454712e-01 -2.207869738340377808e-01 1.243050545454025269e-01 -3.001277446746826172e-01 4.882581997662782669e-03 -3.188514709472656250e-01 4.137480258941650391e-02 1.117895618081092834e-01 -4.382819309830665588e-02 -3.119329810142517090e-01 -1.464284360408782959e-01 -1.264641713351011276e-02 2.071617245674133301e-01 1.118144616484642029e-01 -4.506604745984077454e-02 1.405557990074157715e-01 -9.548036754131317139e-02 -1.129629388451576233e-01 -1.898204535245895386e-01 9.812717884778976440e-02 -4.230845272541046143e-01 -4.870966449379920959e-02
-1.248780861496925354e-01 3.324251770973205566e-01 3.414365649223327637e-02 4.970546066761016846e-02 -1.490680873394012451e-01 -3.390210866928100586e-02 2.714580297470092773e-01 1.838744282722473145e-01 8.544470369815826416e-02 3.181297183036804199e-01 1.293347626924514771e-01 -6.326819956302642822e-02 4.862795397639274597e-02 -3.497237265110015869e-01 4.215015098452568054e-03 -2.131387144327163696e-01 2.840760350227355957e-01 -2.493289709091186523e-01 1.789893358945846558e-01 -1.157939992845058441e-02 7.184153050184249878e-02 -6.993834674358367920e-02 3.036134876310825348e-02 8.129476010799407959e-02 -4.468260332942008972e-02 2.424551397562026978e-01 -2.995921969413757324e-01 -1.252834778279066086e-02 -1.996187418699264526e-01 2.988522639498114586e-03 -6.240419670939445496e-02 -2.301626205444335938e-01
-2.743485569953918457e-01 4.885443672537803650e-02 1.385811418294906616e-01 7.305229455232620239e-02 1.591893732547760010e-01 2.900923490524291992e-01 2.145081162452697754e-01 -2.691978402435779572e-02 -1.734420508146286011e-01 2.100156694650650024e-01 2.248623669147491455e-01 4.585168510675430298e-02 -2.659063413739204407e-02 -2.550080046057701111e-02 2.473603934049606323e-02 -2.797848880290985107e-01 -4.083312302827835083e-02 -5.935984477400779724e-02 -1.666327416896820068e-01 -2.608537673950195312e-01 3.356319293379783630e-02 1.062882840633392334e-01 4.671696424484252930e-01 4.308128263801336288e-03 -1.452309638261795044e-01 1.511438041925430298e-01 2.223485857248306274e-01 5.701905116438865662e-03 -1.084058284759521484e-01 -1.876771897077560425e-01 -2.204082906246185303e-01 -1.175354570150375366e-01
2.615177631378173828e-02 1.613102853298187256e-01 9.131295233964920044e-02 3.294072747230529785e-01 2.158960998058319092e-01 -6.254996638745069504e-03 1.151727885007858276e-01 1.056830435991287231e-01 1.285679042339324951e-01 1.257777661085128784e-01 1.144286692142486572e-01 -4.671911243349313736e-03 2.252998352050781250e-01 -3.945565968751907349e-02 1.845108717679977417e-02 -1.746041476726531982e-01 1.558493375778198242e-01 -9.546194970607757568e-02 -1.244874447584152222e-01 -4.871896654367446899e-02 -1.015104539692401886e-02 2.660923004150390625e-01 3.273988664150238037e-01 2.666665911674499512e-01 -1.771287918090820312e-01 1.020370349287986755e-01 -3.445790708065032959e-01 -2.181031256914138794e-01 8.977200090885162354e-02 -2.753806114196777344e-01 -1.646663695573806763e-01 -1.928066462278366089e-01
-2.526033520698547363e-01 2.037964016199111938e-01 3.269530534744262695e-01 1.553368419408798218e-01 4.887294769287109375e-02 6.895974278450012207e-02 -7.732231169939041138e-02 2.726640403270721436e-01 -1.054657697677612305e-01 3.211295008659362793e-01 1.456549316644668579e-01 -2.407515943050384521e-01 -8.782869577407836914e-02 1.035345792770385742e-01 -8.543159812688827515e-02 -7.079572230577468872e-02 9.578496962785720825e-02 -9.492184966802597046e-02 1.165464892983436584e-01 -2.881203889846801758e-01 1.342536807060241699e-01 5.217079818248748779e-02 1.831529438495635986e-01 2.024303078651428223e-01 -3.721227049827575684e-01 -3.961592167615890503e-02 -5.801088362932205200e-02 3.889868408441543579e-02 -1.379288136959075928e-01 1.093541756272315979e-01 -2.543687820434570312e-01 3.653874248266220093e-02
-1.333950757980346680e-01 3.039924502372741699e-01 9.425334632396697998e-02 1.580660641193389893e-01 1.215683370828628540e-01 -1.222112923860549927e-01 1.974654793739318848e-01 3.759225010871887207e-01 2.290391921997070312e-01 2.000589966773986816e-01 6.430718116462230682e-03 1.313303858041763306e-01 4.481363669037818909e-02 -6.673608720302581787e-02 -3.752215579152107239e-02 -6.300093233585357666e-02 2.068577110767364502e-01 -1.573451310396194458e-01 -1.073209717869758606e-01 8.538284897804260254e-02 -9.833533316850662231e-02 1.753069609403610229e-01 3.949100077152252197e-01 6.025876849889755249e-02 -4.773219674825668335e-02 2.805158197879791260e-01 -2.622646689414978027e-01 -1.335162222385406494e-01 9.109196066856384277e-02 -2.427324950695037842e-01 -2.655202895402908325e-02 4.948457702994346619e-02
-1.936348974704742432e-01 2.366223931312561035e-01 2.202625125646591187e-01 4.316664338111877441e-01 2.868411839008331299e-01 2.762191183865070343e-02 1.672891378402709961e-01 2.591756284236907959e-01 -1.572254300117492676e-01 3.890093863010406494e-01 5.585857853293418884e-02 -2.358897924423217773e-01 6.076917052268981934e-02 6.020545959472656250e-02 -1.433442384004592896e-01 -2.260339856147766113e-01 4.287847876548767090e-02 -2.399971894919872284e-02 -6.859613209962844849e-02 -2.689583599567413330e-01 1.395768970251083374e-01 1.926323771476745605e-02 1.168276816606521606e-01 1.507424116134643555e-01 1.661119796335697174e-02 2.528111822903156281e-02 -3.401700034737586975e-02 -5.030000954866409302e-02 1.064737960696220398e-01 1.146273538470268250e-01 -1.076385080814361572e-01 5.786691978573799133e-02
-1.699083000421524048e-01 3.541157543659210205e-01 2.364850416779518127e-02 3.443962037563323975e-01 6.629899144172668457e-02 -8.410272747278213501e-02 1.762083172798156738e-01 2.609929144382476807e-01 7.310439646244049072e-02 7.796377688646316528e-02 1.530477497726678848e-02 -1.046533584594726562e-01 -3.110304661095142365e-02 -1.816803663969039917e-01 -3.805523738265037537e-03 -5.897141993045806885e-02 1.194487065076828003e-01 9.340491145849227905e-02 2.746753394603729248e-03 -4.595528915524482727e-02 3.693161532282829285e-03 2.032261043787002563e-01 2.954527437686920166e-01 9.808272868394851685e-02 -2.313435524702072144e-01 1.827459484338760376e-01 -4.397515952587127686e-01 -2.899611294269561768e-01 9.908612817525863647e-02 -8.744668960571289062e-02 -9.463073313236236572e-02 4.146876558661460876e-02
-2.861553430557250977e-01 6.608849763870239258e-02 2.181226611137390137e-01 1.671173721551895142e-01 6.086887046694755554e-02 -9.836886823177337646e-02 7.436312735080718994e-02 2.925653755664825439e-01 1.079211384057998657e-01 1.819640249013900757e-01 2.480895817279815674e-01 -1.100517734885215759e-01 9.686557948589324951e-02 -2.948031127452850342e-01 -3.689919412136077881e-02 1.702128909528255463e-02 1.444233804941177368e-01 -1.173675507307052612e-01 -2.881939709186553955e-01 1.452684700489044189e-01 1.111854426562786102e-02 2.854051291942596436e-01 2.769761383533477783e-01 1.457792669534683228e-01 -1.571739912033081055e-01 3.290906548500061035e-02 -2.491703331470489502e-01 -2.939222455024719238e-01 -5.440340191125869751e-02 -1.413162648677825928e-01 -4.259557276964187622e-02 -5.379067268222570419e-03
-2.939422130584716797e-01 1.854280978441238403e-01 1.347651183605194092e-01 2.137310206890106201e-01 -1.705153137445449829e-01 -1.859432160854339600e-01 -1.433426886796951294e-01 5.053375661373138428e-02 1.867665946483612061e-01 1.148874312639236450e-01 7.736458629369735718e-02 -2.554128766059875488e-01 1.193443685770034790e-01 -2.148699313402175903e-01 3.550364971160888672e-01 -2.800682783126831055e-01 -1.002931445837020874e-01 -3.709356766194105148e-03 -6.596323847770690918e-02 -9.156119823455810547e-02 3.163086175918579102e-01 6.500717252492904663e-02 3.535410761833190918e-01 1.377501040697097778e-01 -2.269129753112792969e-01 4.003527015447616577e-02 -1.151483692228794098e-02 8.081046864390373230e-03 7.325004041194915771e-02 -7.293240725994110107e-02 -1.892169378697872162e-02 9.504762291908264160e-02
-3.760486543178558350e-01 -1.210496481508016586e-02 8.718757890164852142e-03 1.653622835874557495e-02 -9.337649494409561157e-02 -8.808370679616928101e-02 1.759222596883773804e-01 -7.963285595178604126e-02 -5.065598525106906891e-03 2.770360112190246582e-01 1.611887067556381226e-01 -2.491269260644912720e-01 -2.710355222225189209e-01 6.539265811443328857e-02 -3.226926624774932861e-01 -3.561500012874603271e-01 -7.457110285758972168e-02 1.797349601984024048e-01 -8.785136789083480835e-02 1.310579776763916016e-01 -1.052208691835403442e-01 6.680001318454742432e-02 2.896412909030914307e-01 7.683998346328735352e-02 -1.284466236829757690e-01 1.952852308750152588e-01 -8.135821670293807983e-02 3.038755431771278381e-02 -1.056406497955322266e-01 -1.893204450607299805e-01 -1.087034791707992554e-01 -2.042239606380462646e-01
-6.120139732956886292e-02 1.462698280811309814e-01 2.026838362216949463e-01 1.792126893997192383e-01 -8.076222240924835205e-02 1.607593744993209839e-01 4.331946372985839844e-02 3.817707896232604980e-01 2.289093332365155220e-03 5.615216493606567383e-02 8.385223895311355591e-02 -9.732678532600402832e-02 -1.629202365875244141e-01 -1.967335678637027740e-02 -1.398448348045349121e-01 -2.125025838613510132e-01 3.105262517929077148e-01 -6.872515380382537842e-02 -2.367445230484008789e-01 -2.674701511859893799e-01 -1.840499788522720337e-01 2.587827146053314209e-01 1.660688668489456177e-01 2.571175694465637207e-01 5.506841093301773071e-02 4.896426945924758911e-02 -2.747842967510223389e-01 -8.858038485050201416e-02 2.650847472250461578e-02 -1.674247682094573975e-01 -2.364295572042465210e-01 -1.169582381844520569e-01
6.895934045314788818e-02 4.330465570092201233e-02 2.161075472831726074e-01 2.257249504327774048e-01 5.843375995755195618e-02 -7.261686027050018311e-02 4.791126772761344910e-02 4.527446329593658447e-01 -1.406827569007873535e-02 1.504915207624435425e-01 3.406965732574462891e-02 -7.815485447645187378e-02 1.293061394244432449e-02 -2.429553121328353882e-01 3.443757817149162292e-02 -5.997302383184432983e-02 2.904321849346160889e-01 2.613678015768527985e-02 1.069235336035490036e-02 -6.566151976585388184e-02 3.117104619741439819e-02 3.013736009597778320e-01 2.983663380146026611e-01 3.942615166306495667e-02 -3.551396131515502930e-01 1.935091614723205566e-01 -2.745909690856933594e-01 -1.264020502567291260e-01 3.349827835336327553e-03 -2.168948352336883545e-01 -7.335069775581359863e-02 -8.028434216976165771e-02
-2.268780767917633057e-01 3.405570685863494873e-01 2.959106676280498505e-02 2.539557591080665588e-02 2.444997616112232208e-02 -1.192208155989646912e-01 1.210575774312019348e-01 3.405322134494781494e-02 1.786504685878753662e-01 3.929696977138519287e-01 6.347710639238357544e-02 -3.800027370452880859e-01 8.568014204502105713e-02 -6.564571708440780640e-02 3.785527497529983521e-02 -1.999848186969757080e-01 -9.417591989040374756e-02 -1.556074023246765137e-01 1.392719596624374390e-01 -2.115969918668270111e-02 -9.983028471469879150e-02 6.705364584922790527e-02 1.874383985996246338e-01 -1.655554920434951782e-01 2.788737183436751366e-03 1.510732620954513550e-01 3.525888547301292419e-02 2.221745103597640991e-01 -7.060387730598449707e-02 -1.139716431498527527e-01 -3.203670382499694824e-01 -2.976144850254058838e-01
-1.782194972038269043e-01 2.298674136400222778e-01 2.372124046087265015e-01 1.783493012189865112e-01 -3.792138397693634033e-02 1.962912976741790771e-01 2.800223417580127716e-02 1.936168968677520752e-01 -6.260737031698226929e-02 4.231362417340278625e-02 -1.609957665205001831e-01 -6.258492171764373779e-02 6.166549026966094971e-02 -1.926575414836406708e-02 -2.161807417869567871e-01 -7.815098762512207031e-02 3.718213438987731934e-01 2.706490084528923035e-02 -2.213350981473922729e-01 1.864660531282424927e-01 1.159777585417032242e-02 7.318289019167423248e-03 2.729811966419219971e-01 4.239246249198913574e-03 -1.359776854515075684e-01 -3.558238595724105835e-02 -2.921238839626312256e-01 -2.421259321272373199e-02 2.661764621734619141e-01 -5.074462667107582092e-02 -2.581557333469390869e-01 -3.366059660911560059e-01
3.077421523630619049e-02 1.972094774246215820e-01 1.986260265111923218e-01 2.211254388093948364e-01 1.261450946331024170e-01 -2.042618766427040100e-02 2.479892522096633911e-01 -1.323434524238109589e-02 8.463937044143676758e-02 8.439799398183822632e-02 -7.275172322988510132e-02 -1.394586861133575439e-01 -5.652119591832160950e-02 -2.269328385591506958e-01 -2.776456773281097412e-01 -5.182393193244934082e-01 2.836152315139770508e-01 1.325660049915313721e-01 8.756252378225326538e-02 2.028969079256057739e-01 -7.589752227067947388e-02 -1.731509529054164886e-02 -4.155626147985458374e-02 -2.608357965946197510e-01 -2.646797522902488708e-02 2.773834168910980225e-01 1.409034281969070435e-01 6.398729234933853149e-02 1.310150623321533203e-01 -1.093373447656631470e-01 1.717782020568847656e-02 -2.747998386621475220e-02
1.807936094701290131e-02 2.733139097690582275e-01 1.328194588422775269e-01 -5.388596653938293457e-02 1.371025741100311279e-01 4.998090676963329315e-03 1.423098593950271606e-01 -3.446464985609054565e-02 2.034619152545928955e-01 4.536228254437446594e-02 1.417506784200668335e-01 2.540467977523803711e-01 -1.644924581050872803e-01 -1.389464288949966431e-01 -1.256106346845626831e-01 -3.674590289592742920e-01 2.207363396883010864e-02 -9.039782918989658356e-03 2.059598267078399658e-01 -9.387849830090999603e-03 -1.282325088977813721e-01 2.114115953445434570e-01 1.520460397005081177e-01 1.475361585617065430e-01 4.653045907616615295e-02 2.489753663539886475e-01 1.495142877101898193e-01 -4.151623249053955078e-01 2.611812204122543335e-02 -2.317471057176589966e-01 -2.606330811977386475e-01 9.286503493785858154e-02
-2.977992296218872070e-01 1.808144003152847290e-01 1.199640519917011261e-02 3.365982770919799805e-01 -2.033603042364120483e-01 1.878855377435684204e-01 -1.119444891810417175e-01 1.604026556015014648e-01 -1.320877373218536377e-01 2.338133752346038818e-01 2.205211818218231201e-01 1.370050478726625443e-03 -1.230762619525194168e-02 5.408829078078269958e-02 -5.107188597321510315e-02 -1.720296591520309448e-01 2.653691768646240234e-01 -1.332722157239913940e-01 1.406032405793666840e-02 -6.595928966999053955e-02 1.058220770210027695e-02 -1.165259256958961487e-01 2.023092061281204224e-01 4.692780226469039917e-02 -1.235139891505241394e-01 3.383201360702514648e-01 1.137006729841232300e-01 -1.375664174556732178e-01 -1.109258681535720825e-01 9.271984547376632690e-02 -3.929654955863952637e-01 -8.826895058155059814e-02
-1.931857913732528687e-01 1.197028607130050659e-01 -3.679086267948150635e-02 3.320563733577728271e-01 -1.022406071424484253e-01 2.470482140779495239e-01 7.758996635675430298e-02 4.123268425464630127e-01 -1.491339802742004395e-01 1.823406964540481567e-01 -5.627154558897018433e-02 -2.076991647481918335e-01 7.467716932296752930e-02 -1.335016936063766479e-01 7.173634320497512817e-02 -1.007171198725700378e-01 2.493782192468643188e-01 -5.024409852921962738e-03 -3.603937849402427673e-02 -5.630774423480033875e-02 6.869501434266567230e-03 -1.167986765503883362e-01 4.244621396064758301e-01 3.283351659774780273e-02 -3.496275842189788818e-02 -1.591422557830810547e-01 -1.114841029047966003e-01 -3.684553876519203186e-02 2.481530308723449707e-01 -2.694734930992126465e-01 -8.037769049406051636e-02 7.823770493268966675e-02
-2.413145452737808228e-01 1.441432088613510132e-01 1.078284829854965210e-01 -7.418561261147260666e-03 3.397856652736663818e-02 -7.787383347749710083e-02 -1.219537928700447083e-01 5.618244037032127380e-02 -2.765476889908313751e-02 1.232287213206291199e-01 -9.905796498060226440e-02 2.440090179443359375e-01 -4.334000125527381897e-02 -2.081551402807235718e-02 -2.037707865238189697e-01 -2.345211803913116455e-01 1.599667072296142578e-01 -7.018417119979858398e-02 8.433774858713150024e-02 -2.011388242244720459e-01 -1.030788198113441467e-01 4.088522121310234070e-02 3.546194359660148621e-02 1.799285113811492920e-01 -3.523123264312744141e-01 3.410101681947708130e-02 1.831054389476776123e-01 -2.340198606252670288e-01 2.156771421432495117e-01 -2.339405119419097900e-01 -5.109108686447143555e-01 -7.394575048238039017e-03
-2.126124650239944458e-01 3.145686388015747070e-01 1.125227063894271851e-01 3.212537243962287903e-02 -9.632940590381622314e-02 -1.198408082127571106e-01 5.157533288002014160e-01 1.724523603916168213e-01 6.331566721200942993e-02 1.514457613229751587e-01 1.132403910160064697e-01 -1.485064476728439331e-01 -2.763032168149948120e-02 -3.340584784746170044e-02 -2.918674349784851074e-01 -2.292001992464065552e-01 5.628904700279235840e-02 9.193377196788787842e-02 2.092859596014022827e-01 -9.538538753986358643e-02 -2.843404002487659454e-02 -1.767005771398544312e-01 -1.168107427656650543e-02 1.938629720825701952e-04 -9.358976967632770538e-03 9.466117620468139648e-02 -2.059575170278549194e-03 -7.649373263120651245e-02 4.010540433228015900e-03 -3.204739093780517578e-01 -2.805450558662414551e-01 -1.683133542537689209e-01
-2.380172163248062134e-01 2.826031744480133057e-01 2.520843446254730225e-01 1.977759003639221191e-01 4.934609681367874146e-02 9.029273688793182373e-02 8.969070017337799072e-02 3.282890617847442627e-01 1.789668649435043335e-01 3.116362690925598145e-01 8.573459088802337646e-02 -1.826879531145095825e-01 2.328910082578659058e-01 -9.174330532550811768e-02 2.475821226835250854e-01 5.101432651281356812e-02 2.500003576278686523e-01 -9.682314842939376831e-02 -2.699987888336181641e-01 -4.753030464053153992e-02 8.965503424406051636e-03 1.773895919322967529e-01 2.298460751771926880e-01 1.220536157488822937e-01 -9.875753521919250488e-02 9.470484405755996704e-02 -7.107111811637878418e-02 -8.878774195909500122e-02 1.713868528604507446e-01 -9.527152776718139648e-02 1.420022398233413696e-01 -3.756396844983100891e-02
-1.641355603933334351e-01 2.035739868879318237e-01 1.652141064405441284e-01 1.305819153785705566e-01 -7.687950879335403442e-02 2.842338383197784424e-01 5.605616420507431030e-02 2.064319252967834473e-01 -1.417026221752166748e-01 1.259606629610061646e-01 -1.093913614749908447e-01 1.131395921111106873e-01 -1.290115807205438614e-02 -2.238967567682266235e-01 -4.266735911369323730e-02 -2.035773992538452148e-01 2.444307953119277954e-01 -2.000501900911331177e-01 -3.961053118109703064e-02 -2.927500009536743164e-01 -1.148727014660835266e-01 1.036963686347007751e-01 1.826898604631423950e-01 1.809009313583374023e-01 -1.321961432695388794e-01 2.659755572676658630e-02 -3.368883132934570312e-01 -1.005608960986137390e-01 4.564624279737472534e-02 -3.832990825176239014e-01 -1.800045818090438843e-01 1.613399013876914978e-02
-9.355258196592330933e-02 1.398147791624069214e-01 1.376302689313888550e-01 8.750576525926589966e-02 2.671297490596771240e-01 1.383311897516250610e-01 1.134181767702102661e-01 1.297371461987495422e-02 1.884975433349609375e-01 6.292309612035751343e-02 1.098645254969596863e-01 -3.238305449485778809e-01 1.106255352497100830e-01 -3.413008749485015869e-01 -1.613063067197799683e-01 -1.130025759339332581e-01 3.508273959159851074e-01 8.173713833093643188e-02 5.846935510635375977e-02 -1.011528074741363525e-01 -2.735078632831573486e-01 1.706976816058158875e-02 1.275230497121810913e-01 9.815552085638046265e-02 1.163863204419612885e-02 3.277074918150901794e-02 1.061799004673957825e-01 -2.706440389156341553e-01 -5.059031769633293152e-02 -1.057786121964454651e-01 -3.424239754676818848e-01 2.376838624477386475e-01
-2.335644364356994629e-01 5.824735015630722046e-02 2.922960221767425537e-01 -1.823477596044540405e-01 -3.755423799157142639e-02 -1.483153402805328369e-01 9.888879209756851196e-02 1.791983246803283691e-01 -1.448234915733337402e-01 7.485332340002059937e-02 -1.203163415193557739e-01 -2.100393325090408325e-01 -5.539302155375480652e-02 -1.246746405959129333e-01 6.316152215003967285e-02 -4.350548386573791504e-01 -2.223906815052032471e-01 -1.720830798149108887e-01 8.452109992504119873e-03 2.244341969490051270e-01 -1.446496248245239258e-01 -2.470156550407409668e-01 1.650597304105758667e-01 1.383645981550216675e-01 -3.274966180324554443e-01 -9.389924257993698120e-02 1.558791473507881165e-02 -1.153587400913238525e-01 1.652661263942718506e-01 9.380149841308593750e-02 -7.535975426435470581e-02 1.782424151897430420e-01
-2.596699893474578857e-01 2.334562987089157104e-01 2.445257306098937988e-01 2.264848351478576660e-01 -3.119852952659130096e-02 3.176262378692626953e-01 -1.627887189388275146e-01 7.787895202636718750e-02 -2.623375356197357178e-01 4.245248436927795410e-01 2.157167941331863403e-01 -3.551656007766723633e-02 1.458442304283380508e-03 3.303030878305435181e-02 -5.368873849511146545e-02 -1.143531948328018188e-01 1.975238919258117676e-01 9.634620696306228638e-02 -1.466884911060333252e-01 -8.098607510328292847e-02 1.289643049240112305e-01 -6.104533001780509949e-02 1.686123013496398926e-01 -7.854227721691131592e-02 1.027512252330780029e-01 -4.703966900706291199e-02 7.686384022235870361e-02 -3.403497114777565002e-02 4.728028923273086548e-02 -6.462626159191131592e-02 -2.261023968458175659e-01 -3.316072821617126465e-01
-2.240648865699768066e-01 -1.174792423844337463e-01 3.043331801891326904e-01 3.029661774635314941e-01 -1.171815618872642517e-01 1.662790775299072266e-01 -1.820702478289604187e-02 1.284339576959609985e-01 -2.156743556261062622e-01 6.168252229690551758e-02 6.257010623812675476e-03 -2.604363486170768738e-02 9.404721856117248535e-02 -2.132937461137771606e-01 1.393694281578063965e-01 -1.101315021514892578e-01 2.808706760406494141e-01 4.837509617209434509e-02 8.541109412908554077e-02 1.670201867818832397e-01 8.180123753845691681e-03 -1.381740570068359375e-01 2.471483796834945679e-01 1.002123951911926270e-01 -2.199433445930480957e-01 -1.866539418697357178e-01 -4.154025614261627197e-01 9.611076116561889648e-02 -7.755085825920104980e-02 -1.815672814846038818e-01 -1.440565437078475952e-01 -1.581211388111114502e-01
-1.770686358213424683e-01 1.952656209468841553e-01 2.165911346673965454e-01 1.032277271151542664e-01 -9.414545446634292603e-02 1.933688670396804810e-01 -6.196456030011177063e-02 5.100112408399581909e-02 -9.399477392435073853e-02 4.564569890499114990e-02 4.568293318152427673e-02 -1.954901367425918579e-01 -1.255692690610885620e-01 2.683525979518890381e-01 -2.339473366737365723e-01 -2.288454920053482056e-01 -8.885782957077026367e-02 2.764093577861785889e-01 -1.280036866664886475e-01 -1.423662155866622925e-01 2.242241352796554565e-01 9.836169332265853882e-02 3.507264554500579834e-01 9.271124005317687988e-02 -2.511018812656402588e-01 8.654651790857315063e-02 -8.636828511953353882e-02 -1.692240536212921143e-01 -1.483198702335357666e-01 -2.392128407955169678e-01 -1.420666724443435669e-01 -2.357976585626602173e-01
-1.091502830386161804e-01 2.718124985694885254e-01 1.010339632630348206e-01 3.050104975700378418e-01 1.370335370302200317e-01 2.102397680282592773e-01 -1.176304742693901062e-01 6.334456801414489746e-02 6.297288835048675537e-02 1.450824439525604248e-01 2.088885605335235596e-01 -2.335135489702224731e-01 1.071872562170028687e-01 -2.334473282098770142e-01 -2.170288935303688049e-03 -2.462029904127120972e-01 8.874448388814926147e-02 1.559042632579803467e-01 -2.217726111412048340e-01 -1.224915683269500732e-01 1.583668589591979980e-01 3.670586447697132826e-04 3.694716393947601318e-01 -8.766164630651473999e-02 2.138767093420028687e-01 2.115385979413986206e-01 -1.763998866081237793e-01 -1.690131239593029022e-02 2.686025798320770264e-01 -6.968201696872711182e-02 -1.169815510511398315e-01 -4.611637443304061890e-02
-2.127476036548614502e-01 1.681437790393829346e-01 1.081596165895462036e-01 -3.012776747345924377e-02 1.342017948627471924e-01 6.961822509765625000e-03 4.814191162586212158e-02 1.348762363195419312e-01 -1.277606282383203506e-02 -1.444377657026052475e-02 -2.564140558242797852e-01 8.204948902130126953e-02 -1.907145529985427856e-01 -4.138975962996482849e-02 -2.993481932207942009e-03 -3.612491786479949951e-01 1.333291530609130859e-01 1.253058016300201416e-01 -1.033959686756134033e-01 3.990125283598899841e-02 -2.094261944293975830e-01 -1.110914424061775208e-01 3.172059357166290283e-01 2.190779000520706177e-01 5.929361097514629364e-03 -1.985580325126647949e-01 -9.324855357408523560e-02 -3.954023420810699463e-01 1.151182278990745544e-01 5.126504600048065186e-02 -3.987793326377868652e-01 6.216405704617500305e-02
-1.238436549901962280e-01 1.686481684446334839e-01 6.850899755954742432e-02 8.914005756378173828e-02 -5.532516166567802429e-02 2.798905968666076660e-01 1.637680679559707642e-01 3.920486867427825928e-01 -8.239553868770599365e-02 8.776324987411499023e-02 1.831593811511993408e-01 -1.538379043340682983e-01 -2.851254120469093323e-02 -2.391348779201507568e-01 1.162475571036338806e-01 -1.353368759155273438e-01 1.058261841535568237e-01 -1.813847571611404419e-02 -1.690043658018112183e-01 -2.008879482746124268e-01 1.013656780123710632e-01 1.851835399866104126e-01 3.677687644958496094e-01 2.062720246613025665e-02 2.120959013700485229e-02 4.102018103003501892e-02 -1.227849423885345459e-01 -3.979719430208206177e-02 -2.124710194766521454e-02 -2.384039461612701416e-01 -4.030150473117828369e-01 1.446757763624191284e-01
-8.053819090127944946e-02 1.091664284467697144e-01 4.889741837978363037e-01 9.822592884302139282e-02 5.326120927929878235e-02 -2.298926711082458496e-01 1.373620033264160156e-01 7.425629347562789917e-02 -6.099914386868476868e-02 2.027523219585418701e-01 4.512701928615570068e-02 2.716346411034464836e-03 -2.972963452339172363e-01 -1.730390191078186035e-01 1.677466481924057007e-01 -1.371500641107559204e-01 1.808205544948577881e-01 -1.842345595359802246e-01 7.729816436767578125e-02 -1.169405877590179443e-01 -2.967205047607421875e-01 1.517358422279357910e-01 2.093540281057357788e-01 -1.308723986148834229e-01 1.077151298522949219e-01 -2.478964477777481079e-01 -1.669498085975646973e-01 -1.110431998968124390e-01 2.075940817594528198e-01 -1.576562412083148956e-02 -9.796336293220520020e-02 -1.269716769456863403e-01
-1.350145190954208374e-01 1.222138926386833191e-01 7.036984711885452271e-02 -3.067004866898059845e-02 8.401577919721603394e-02 1.121822744607925415e-02 3.557733893394470215e-01 2.622565254569053650e-02 1.028896868228912354e-01 5.417370051145553589e-02 -7.211648672819137573e-02 -2.091385871171951294e-01 1.079163849353790283e-01 -2.730998955667018890e-02 -2.395213395357131958e-01 -2.964518070220947266e-01 1.896294206380844116e-01 1.820776760578155518e-01 2.344985306262969971e-01 2.322513796389102936e-02 -1.962969750165939331e-01 2.808562479913234711e-03 2.943963706493377686e-01 2.322376370429992676e-01 -2.313259094953536987e-01 1.538104414939880371e-01 -2.731910906732082367e-02 -1.202602237462997437e-01 1.681106351315975189e-02 2.424024976789951324e-03 -1.973207108676433563e-02 -4.577640593051910400e-01
-3.015677332878112793e-01 -6.401659548282623291e-02 2.834553122520446777e-01 3.126283362507820129e-02 1.862816214561462402e-01 -2.040150761604309082e-01 3.087940253317356110e-02 1.824075430631637573e-01 -7.137958705425262451e-02 -1.189041510224342346e-01 -1.060546375811100006e-02 -2.739062719047069550e-02 -3.254479765892028809e-01 1.199272200465202332e-01 -1.379269957542419434e-01 -3.307020962238311768e-01 4.292307794094085693e-02 8.299219608306884766e-02 7.913284003734588623e-02 4.665202647447586060e-02 -1.547664999961853027e-01 -2.609700262546539307e-01 2.896228432655334473e-01 -5.980319902300834656e-02 -2.327339351177215576e-01 1.022248417139053345e-01 -3.763658180832862854e-02 -3.812215626239776611e-01 -2.675169706344604492e-02 -1.533566117286682129e-01 7.391343265771865845e-02 -8.099246770143508911e-02
2.639124915003776550e-02 4.636041224002838135e-01 3.578516542911529541e-01 1.707580089569091797e-01 6.536167114973068237e-02 2.015093155205249786e-02 1.115778014063835144e-01 2.006445527076721191e-01 -1.739257723093032837e-01 1.445568948984146118e-01 -1.419762969017028809e-01 -1.854873001575469971e-01 1.238337084650993347e-01 -1.434422880411148071e-01 6.749288737773895264e-02 6.927800923585891724e-02 2.906344234943389893e-01 -8.356769382953643799e-02 1.508153378963470459e-01 1.281619369983673096e-01 5.329316109418869019e-02 -1.111524701118469238e-01 3.844135105609893799e-01 6.025687605142593384e-02 -2.547607757151126862e-02 -1.017326787114143372e-01 -8.612319827079772949e-02 9.097015857696533203e-02 2.349417954683303833e-01 -7.461696118116378784e-02 -7.265891134738922119e-02 -1.698212772607803345e-01
-1.077501475811004639e-01 4.594614803791046143e-01 2.367073595523834229e-01 -2.632309123873710632e-02 3.020506910979747772e-02 -1.240791380405426025e-01 1.874375790357589722e-01 -2.226353064179420471e-02 5.021896585822105408e-02 -7.977519184350967407e-02 2.658003568649291992e-02 9.992720186710357666e-02 -1.947055337950587273e-03 -2.825284302234649658e-01 1.462372392416000366e-01 -3.058850169181823730e-01 -4.605624824762344360e-02 -8.292663097381591797e-02 1.577154099941253662e-01 -2.844017185270786285e-02 1.625280827283859253e-01 -2.568736970424652100e-01 2.030172646045684814e-01 -1.165132597088813782e-01 -1.922487467527389526e-01 1.847800761461257935e-01 -1.585791558027267456e-01 -2.338171750307083130e-01 -1.824714541435241699e-01 -1.773256622254848480e-02 -2.717870771884918213e-01 -1.183165758848190308e-01
-2.892547547817230225e-01 2.073796093463897705e-02 9.641376137733459473e-02 2.811279520392417908e-02 -4.374024458229541779e-03 9.416418522596359253e-02 4.364439547061920166e-01 5.930783227086067200e-02 -2.473986148834228516e-02 2.694300413131713867e-01 8.790410310029983521e-02 -1.112739294767379761e-01 -2.521466016769409180e-01 -1.945771127939224243e-01 -2.224881201982498169e-01 -1.394275426864624023e-01 -3.919107839465141296e-02 2.771140336990356445e-01 2.012642472982406616e-01 6.115701049566268921e-02 1.564243808388710022e-02 -1.717742532491683960e-02 2.769465744495391846e-01 -1.020718738436698914e-01 -1.475598812103271484e-01 2.382229864597320557e-01 -1.065749907866120338e-03 4.677790403366088867e-02 4.417563229799270630e-02 -2.053148299455642700e-01 -3.169630765914916992e-01 -6.097543612122535706e-02
-1.883993744850158691e-01 2.404999732971191406e-01 3.201151490211486816e-01 2.083422094583511353e-01 6.015067175030708313e-02 7.059367746114730835e-02 -1.069386396557092667e-02 1.177730336785316467e-01 2.866768743842840195e-03 1.005569472908973694e-01 2.730338275432586670e-01 -1.391504257917404175e-01 -4.441785439848899841e-02 -8.236983418464660645e-02 -2.165433019399642944e-01 -5.091829597949981689e-02 2.207144051790237427e-01 -2.195480614900588989e-01 1.079183593392372131e-01 2.683772742748260498e-01 -1.146186068654060364e-01 8.242449164390563965e-02 3.075982332229614258e-01 4.410694912075996399e-02 -2.146810293197631836e-02 2.156020849943161011e-01 -3.650498390197753906e-01 -1.238399296998977661e-01 -5.026191100478172302e-02 8.957151323556900024e-02 -2.677770256996154785e-01 -3.237506002187728882e-02
-1.718135774135589600e-01 4.839098826050758362e-02 1.057598590850830078e-01 2.473734319210052490e-01 2.015910670161247253e-02 -1.249141842126846313e-01 2.966116666793823242e-01 -1.539866533130407333e-02 2.670467495918273926e-01 1.535048633813858032e-01 1.928650885820388794e-01 -2.749827206134796143e-01 -1.037534177303314209e-01 -7.499852031469345093e-02 2.986942231655120850e-02 -2.438575923442840576e-01 -9.154149889945983887e-02 5.089890956878662109e-02 1.640315800905227661e-01 8.922382257878780365e-03 3.874858468770980835e-02 1.162143424153327942e-01 1.346466392278671265e-01 4.389937594532966614e-02 1.286114752292633057e-01 4.096882045269012451e-02 -1.421929616481065750e-02 9.537091106176376343e-02 -8.006318658590316772e-02 -4.017910063266754150e-01 -4.517595171928405762e-01 -1.860789060592651367e-01
2.355646640062332153e-01 1.052030734717845917e-02 1.890363693237304688e-01 1.024219766259193420e-01 -1.980390548706054688e-01 -6.169488281011581421e-02 -6.307280063629150391e-02 3.795133531093597412e-01 -1.302933506667613983e-02 8.601675927639007568e-02 3.546446934342384338e-02 -8.333228528499603271e-02 -5.735178291797637939e-02 -2.756569683551788330e-01 -1.564623862504959106e-01 -2.184830456972122192e-01 2.299951314926147461e-01 8.622987568378448486e-02 -7.820798456668853760e-02 -5.183197930455207825e-02 -3.108674883842468262e-01 -1.873030066490173340e-01 3.155208230018615723e-01 -4.168436676263809204e-02 2.396058440208435059e-01 1.478379666805267334e-01 -1.111606061458587646e-01 -2.628127932548522949e-01 -1.210415363311767578e-01 -2.167257368564605713e-01 -1.085415035486221313e-01 6.026937440037727356e-02
-1.465775519609451294e-01 2.117226868867874146e-01 3.311911523342132568e-01 -5.873697996139526367e-02 -1.624726802110671997e-01 4.899214953184127808e-02 4.067339599132537842e-01 3.911610692739486694e-02 6.164732947945594788e-02 1.835241615772247314e-01 1.732399314641952515e-01 -2.578848600387573242e-01 3.375851362943649292e-02 -2.889980934560298920e-02 -1.773403584957122803e-01 -1.904952526092529297e-01 1.949533075094223022e-01 1.304442584514617920e-01 2.929295301437377930e-01 -2.139684110879898071e-01 9.628427773714065552e-02 -8.471308648586273193e-02 -5.954036116600036621e-02 3.374790400266647339e-02 -8.308788388967514038e-02 2.616281807422637939e-01 2.503235824406147003e-02 7.885009050369262695e-02 -5.147672723978757858e-03 -2.171612232923507690e-01 -2.122214883565902710e-01 -1.972715556621551514e-01
-7.253320515155792236e-02 1.589079350233078003e-01 1.527739614248275757e-01 -8.528371900320053101e-02 2.796554267406463623e-01 -1.234081983566284180e-01 -2.074286639690399170e-01 -6.891042739152908325e-02 9.479963779449462891e-02 3.206327855587005615e-01 4.602490738034248352e-02 -1.547829061746597290e-01 -8.889593183994293213e-03 -3.453933820128440857e-02 -1.829439103603363037e-01 -2.802054584026336670e-01 1.942254006862640381e-01 -1.316344887018203735e-01 9.630993753671646118e-02 -8.075253665447235107e-02 -3.336612284183502197e-01 5.513282120227813721e-02 2.382869422435760498e-01 1.271944791078567505e-01 8.681045472621917725e-02 1.019510030746459961e-01 -3.607831001281738281e-01 -1.528649926185607910e-01 5.590607970952987671e-02 -2.030381262302398682e-01 1.691301017999649048e-01 -2.096298933029174805e-01
-2.851108014583587646e-01 -1.905892789363861084e-02 1.188620552420616150e-01 3.895015269517898560e-02 7.737327250652015209e-04 -9.661108255386352539e-02 3.602480888366699219e-01 -9.194585494697093964e-03 -1.385713228955864906e-03 6.975989043712615967e-02 1.611573398113250732e-01 -3.434808552265167236e-01 -2.638202905654907227e-01 -1.840312480926513672e-01 -2.195010185241699219e-01 -2.727129757404327393e-01 1.096895635128021240e-01 1.460386067628860474e-01 2.793009160086512566e-03 2.781935334205627441e-01 -5.185776576399803162e-02 2.398511767387390137e-02 1.610878556966781616e-01 -7.126951962709426880e-02 -2.888361513614654541e-01 2.588984072208404541e-01 -5.975848436355590820e-02 -7.396332919597625732e-02 4.903825744986534119e-02 -1.741726696491241455e-01 -1.335263997316360474e-01 -1.831574738025665283e-01
-3.352492451667785645e-01 1.419986039400100708e-01 1.860485970973968506e-01 -9.037929773330688477e-02 -1.079416647553443909e-01 -4.593389108777046204e-02 -6.325314939022064209e-02 9.919748455286026001e-02 -9.096929430961608887e-02 1.813490241765975952e-01 -2.856211271136999130e-03 1.566553562879562378e-01 -1.695995926856994629e-01 5.728459730744361877e-02 -2.125936150550842285e-01 -3.106311261653900146e-01 8.511314541101455688e-02 1.040369123220443726e-01 -1.850613951683044434e-01 2.108489163219928741e-02 -1.238486841320991516e-01 3.766286969184875488e-01 3.569335043430328369e-01 -1.070310398936271667e-01 7.869720458984375000e-02 2.260442078113555908e-01 -2.070782333612442017e-02 -2.710616290569305420e-01 1.517241001129150391e-01 -1.163081005215644836e-01 -4.301345348358154297e-02 -1.980370581150054932e-01
-1.379370391368865967e-01 2.421469688415527344e-01 2.403300851583480835e-01 -6.162702664732933044e-02 -1.870635449886322021e-01 5.783517286181449890e-02 2.256396412849426270e-01 -1.456468403339385986e-01 4.979642108082771301e-02 1.927013695240020752e-01 2.980775535106658936e-01 -4.753595963120460510e-02 -2.155382931232452393e-01 -1.132002845406532288e-01 2.491128593683242798e-01 -1.629707776010036469e-02 3.399429619312286377e-01 -4.145306721329689026e-02 9.253618307411670685e-03 -2.183039858937263489e-02 2.862215042114257812e-01 7.512158900499343872e-02 2.337761819362640381e-01 -4.822563380002975464e-02 -6.123382970690727234e-02 -1.445757150650024414e-01 -6.213891878724098206e-02 -2.071006968617439270e-02 2.509061694145202637e-01 -3.333164751529693604e-01 2.753627300262451172e-02 -1.784989088773727417e-01
-1.828713268041610718e-01 -3.286357223987579346e-02 1.054196730256080627e-01 7.915525138378143311e-02 -5.906310398131608963e-03 -1.759085655212402344e-01 4.779256284236907959e-01 1.038822531700134277e-01 -7.927153259515762329e-02 1.925230175256729126e-01 1.763101853430271149e-02 -3.918764591217041016e-01 -2.383847087621688843e-01 -1.563146412372589111e-01 -6.916832178831100464e-02 -3.050327599048614502e-01 -3.234058246016502380e-02 2.564166486263275146e-01 -3.613600134849548340e-02 1.294201463460922241e-01 -1.233483403921127319e-01 1.973834186792373657e-01 4.294916242361068726e-02 1.239543557167053223e-01 -2.300419360399246216e-01 2.347741276025772095e-02 -1.335843801498413086e-01 4.106790944933891296e-02 1.942222565412521362e-02 -2.044695615768432617e-01 -1.121275871992111206e-01 -1.326782852411270142e-01
-7.771302759647369385e-02 3.226339817047119141e-01 2.013926953077316284e-01 2.838673889636993408e-01 -9.661597013473510742e-02 4.508721083402633667e-02 6.193666160106658936e-02 1.751769930124282837e-01 5.064563453197479248e-02 2.103855013847351074e-01 3.923014923930168152e-02 1.246798038482666016e-01 6.586388498544692993e-02 -1.107866168022155762e-01 5.107926577329635620e-02 -6.898187845945358276e-02 2.406529784202575684e-01 -4.717646539211273193e-02 7.108914107084274292e-02 5.617278814315795898e-02 5.833195149898529053e-02 2.002953439950942993e-01 3.167574405670166016e-01 2.214095592498779297e-01 -3.726180791854858398e-01 1.146539822220802307e-01 -4.320381581783294678e-01 -6.714295595884323120e-02 -9.166488051414489746e-02 -9.379213675856590271e-03 -4.788804054260253906e-02 -1.406478732824325562e-01
-2.421253323554992676e-01 1.152402758598327637e-01 1.947531998157501221e-01 3.782036602497100830e-01 -1.795651018619537354e-01 3.440252542495727539e-01 -1.395495980978012085e-02 4.580755904316902161e-02 -3.221188485622406006e-01 1.900806427001953125e-01 2.591965794563293457e-01 -2.527334690093994141e-01 -8.088288456201553345e-02 1.690276083536446095e-03 -7.547476142644882202e-02 -1.174558028578758240e-01 2.836173167452216148e-03 1.250171214342117310e-01 -6.745945662260055542e-03 6.388872861862182617e-02 -2.809240669012069702e-02 -2.232411503791809082e-01 2.070528417825698853e-01 1.055167242884635925e-01 2.491010166704654694e-02 3.367096558213233948e-02 1.391310989856719971e-01 -2.166990935802459717e-01 1.557666659355163574e-01 -2.283359020948410034e-01 -8.806515485048294067e-02 -1.436360478401184082e-01
-4.862376302480697632e-02 1.050938293337821960e-01 1.255031526088714600e-01 3.366054594516754150e-01 8.793661743402481079e-02 4.337590634822845459e-01 -1.177937258034944534e-02 2.006539851427078247e-01 -1.675497442483901978e-01 4.307576268911361694e-02 -1.226249933242797852e-01 -1.503562182188034058e-01 -1.000739410519599915e-01 -9.803416579961776733e-02 -1.897820644080638885e-02 -2.754625380039215088e-01 2.847495377063751221e-01 -1.358099579811096191e-01 1.765466779470443726e-01 -1.396096497774124146e-01 9.694869816303253174e-02 6.253334879875183105e-02 3.879166543483734131e-01 6.805941462516784668e-02 -1.026330664753913879e-01 -9.302225895226001740e-03 -6.626281142234802246e-02 -1.073353886604309082e-01 -2.512211352586746216e-02 -1.785105615854263306e-01 -1.661722660064697266e-01 -2.292805761098861694e-01
-2.908350229263305664e-01 7.743672933429479599e-03 3.047334551811218262e-01 3.883054014295339584e-03 -1.085564419627189636e-01 6.145136803388595581e-02 1.027568653225898743e-01 -3.368409276008605957e-01 1.307229883968830109e-02 4.549765884876251221e-01 1.787868291139602661e-01 -1.744439601898193359e-01 -2.318741530179977417e-01 -1.051701456308364868e-01 1.406794190406799316e-01 -2.091806083917617798e-01 3.325443267822265625e-01 1.377303749322891235e-01 6.571526825428009033e-02 -2.918715216219425201e-02 1.963265798985958099e-02 1.120197102427482605e-01 -7.403836399316787720e-02 -4.575832933187484741e-02 7.342375814914703369e-02 -8.867496997117996216e-02 1.946669667959213257e-01 1.539649665355682373e-01 -6.990388035774230957e-02 -1.565360873937606812e-01 -1.152449399232864380e-01 -1.104133352637290955e-01
-6.665656715631484985e-02 4.868967831134796143e-01 2.577873468399047852e-01 1.475761830806732178e-01 -1.016212813556194305e-02 5.383706092834472656e-02 7.790386676788330078e-02 -5.504314973950386047e-02 -1.808083429932594299e-02 -6.359857972711324692e-03 4.929217696189880371e-02 -1.507892459630966187e-01 8.151628077030181885e-02 -1.984806507825851440e-01 -1.322203576564788818e-01 -2.264636009931564331e-01 1.407753080129623413e-01 8.058899082243442535e-03 1.980335116386413574e-01 -4.622342064976692200e-02 -5.128881335258483887e-02 3.971862420439720154e-02 2.290225178003311157e-01 -7.138360291719436646e-02 -1.201575808227062225e-02 4.157608151435852051e-01 2.377075850963592529e-01 -7.132671773433685303e-02 1.295326054096221924e-01 -5.871497467160224915e-02 -1.131095215678215027e-01 -3.566622436046600342e-01
4.019984975457191467e-02 2.037799209356307983e-01 2.390141040086746216e-01 3.468486964702606201e-01 3.453852550592273474e-04 -3.988959267735481262e-02 1.985980421304702759e-01 1.151996925473213196e-01 -1.513281315565109253e-01 -1.126612257212400436e-02 4.634622111916542053e-02 1.082313358783721924e-01 2.288905344903469086e-02 -2.623581327497959137e-02 7.264056056737899780e-02 -1.028650626540184021e-01 7.015562802553176880e-02 2.790102362632751465e-01 -8.117628097534179688e-02 -3.887869045138359070e-02 -6.523730605840682983e-02 -1.649966090917587280e-02 1.688164174556732178e-01 5.021362379193305969e-02 -4.026315510272979736e-01 1.517401635646820068e-01 -3.033672869205474854e-01 -5.683951079845428467e-02 -2.024592459201812744e-01 -1.261332184076309204e-01 -3.908891975879669189e-01 -2.337767779827117920e-01
-7.091807574033737183e-02 1.530083864927291870e-01 6.818185746669769287e-02 3.694606125354766846e-01 -2.968949377536773682e-01 -1.379462629556655884e-01 5.491658672690391541e-02 2.349142543971538544e-02 1.052089631557464600e-01 3.754750490188598633e-01 -1.156904622912406921e-01 -1.839924454689025879e-01 2.110023200511932373e-01 -4.050063788890838623e-01 4.721336066722869873e-02 -1.149632856249809265e-01 7.811680436134338379e-02 -1.152066793292760849e-02 -1.203198805451393127e-01 -1.201723963022232056e-01 7.542977482080459595e-02 -2.551485002040863037e-01 3.365693688392639160e-01 9.350381791591644287e-02 -1.382269263267517090e-01 4.075978323817253113e-02 3.468288481235504150e-02 3.222225233912467957e-02 -2.841725014150142670e-03 -8.181961625814437866e-02 -1.862102150917053223e-01 6.346997618675231934e-02
-3.976663947105407715e-02 3.891318440437316895e-01 2.297361642122268677e-01 2.136742770671844482e-01 -1.097056791186332703e-01 7.315740734338760376e-02 -1.918326690793037415e-02 1.280460208654403687e-01 -4.435484483838081360e-02 1.914302110671997070e-01 9.464497864246368408e-02 -2.823366411030292511e-02 -5.518940743058919907e-03 1.757683157920837402e-01 -1.363659352064132690e-01 -2.037806659936904907e-01 1.946203708648681641e-01 -4.449327662587165833e-02 -6.415740400552749634e-02 -2.343437969684600830e-01 1.945343166589736938e-01 2.146988809108734131e-01 2.764900326728820801e-01 3.504208326339721680e-01 -5.017663165926933289e-02 4.856185242533683777e-02 -2.372584640979766846e-01 -8.373238146305084229e-02 9.196381270885467529e-02 -2.613545656204223633e-01 -1.917261928319931030e-01 1.059333980083465576e-01
-1.282523125410079956e-01 1.231385674327611923e-02 5.613433718681335449e-01 -4.609693214297294617e-02 -1.378897428512573242e-01 -3.778127208352088928e-02 -2.723923921585083008e-01 -9.627777338027954102e-02 1.762747466564178467e-01 2.428947985172271729e-01 1.850422173738479614e-01 7.380259782075881958e-02 5.980953574180603027e-02 -1.074417307972908020e-01 -3.802653029561042786e-02 -3.281293511390686035e-01 1.921137720346450806e-01 -3.871934860944747925e-02 1.582397669553756714e-01 9.009236842393875122e-02 -2.755173444747924805e-01 6.801147945225238800e-03 6.635461002588272095e-02 -5.351038277149200439e-02 2.301706373691558838e-01 1.473090983927249908e-02 -2.480506747961044312e-01 -6.401564925909042358e-02 9.155678004026412964e-02 -1.012386381626129150e-01 4.429262771736830473e-04 -1.265934109687805176e-01
-4.150027930736541748e-01 8.390291780233383179e-02 -5.136898253113031387e-03 -1.148860976099967957e-01 5.028890445828437805e-02 -1.901377737522125244e-01 3.983453214168548584e-01 1.401129662990570068e-01 -1.797616668045520782e-02 1.502819806337356567e-01 1.293185204267501831e-01 -3.363994359970092773e-01 -3.297604322433471680e-01 -6.996084004640579224e-02 -1.396248191595077515e-01 -3.030144274234771729e-01 1.103192642331123352e-01 1.058208048343658447e-01 -4.314659908413887024e-02 7.244184613227844238e-02 -8.462298661470413208e-02 -4.683694243431091309e-02 2.525700926780700684e-01 4.118576645851135254e-02 -1.909098923206329346e-01 1.865220516920089722e-01 2.214076928794384003e-02 5.700455233454704285e-02 3.306386861368082464e-05 -8.914282917976379395e-02 -8.220183849334716797e-02 -1.333036571741104126e-01
2.544018067419528961e-02 2.060481905937194824e-01 2.721165120601654053e-01 2.096091657876968384e-01 -1.107648313045501709e-01 1.082351729273796082e-01 1.861071288585662842e-01 2.773509621620178223e-01 -1.478110719472169876e-02 1.551427096128463745e-01 6.906303763389587402e-02 -1.780202090740203857e-01 -9.007081389427185059e-02 -3.437094688415527344e-01 1.947112083435058594e-01 -1.390256434679031372e-01 3.409415185451507568e-01 -1.281892657279968262e-01 2.204096615314483643e-01 7.394728809595108032e-02 2.475461959838867188e-01 -1.582246460020542145e-02 -8.867164701223373413e-02 5.960291996598243713e-02 -1.860548257827758789e-01 1.893488019704818726e-01 -1.711911112070083618e-01 -3.355320170521736145e-02 -2.478049844503402710e-01 -5.817324295639991760e-02 -1.594688147306442261e-01 -9.133586287498474121e-02
-1.939315944910049438e-01 1.055661588907241821e-01 1.722368150949478149e-01 3.100376427173614502e-01 -8.322151005268096924e-02 5.548763647675514221e-02 3.663080632686614990e-01 8.946427702903747559e-02 1.176809370517730713e-01 2.757045924663543701e-01 1.254403591156005859e-01 -1.274539977312088013e-01 3.304328303784132004e-03 -1.340093761682510376e-01 6.086869165301322937e-02 -1.728776693344116211e-01 -1.117928475141525269e-01 6.192872673273086548e-02 2.504527270793914795e-01 1.156384646892547607e-01 -8.707962930202484131e-02 4.543489590287208557e-02 8.812986314296722412e-02 -2.980109751224517822e-01 2.535916492342948914e-02 8.704928308725357056e-02 4.526179283857345581e-02 1.593748331069946289e-01 -1.731001213192939758e-02 -2.501128315925598145e-01 -3.789376616477966309e-01 -2.430818527936935425e-01
-2.396557182073593140e-01 -4.109992831945419312e-02 1.310520321130752563e-01 2.867372930049896240e-01 -2.347315996885299683e-01 -1.794117987155914307e-01 2.476978302001953125e-01 2.702201604843139648e-01 -3.452967405319213867e-01 1.484390646219253540e-01 -4.161002114415168762e-03 -2.223406881093978882e-01 -6.150448694825172424e-02 -1.124425306916236877e-01 2.558400034904479980e-01 -8.270449191331863403e-02 1.529760360717773438e-01 -4.694807156920433044e-02 -9.866000711917877197e-02 1.542441099882125854e-01 1.435398757457733154e-01 1.013796962797641754e-02 1.187351122498512268e-01 1.116803288459777832e-01 -1.057427898049354553e-01 5.579293519258499146e-02 -4.028221964836120605e-01 -3.023732267320156097e-02 -3.776634112000465393e-02 -1.361049860715866089e-01 -8.656348288059234619e-02 -1.704672425985336304e-01
-3.428066968917846680e-01 -7.138228416442871094e-02 1.947511583566665649e-01 3.320073485374450684e-01 1.244373768568038940e-01 8.889167755842208862e-02 1.735457479953765869e-01 1.877877563238143921e-01 -5.556832253932952881e-02 4.941476508975028992e-02 1.128498688340187073e-01 3.778290702030062675e-03 6.027545034885406494e-02 1.020181551575660706e-01 -1.596376597881317139e-01 -2.728147804737091064e-01 -1.357819437980651855e-01 2.254653424024581909e-01 -8.077860623598098755e-02 -2.301285713911056519e-01 -9.135835617780685425e-02 -2.370139025151729584e-02 3.781844973564147949e-01 4.036231338977813721e-02 -6.695687770843505859e-02 1.381063461303710938e-01 -1.041663512587547302e-01 -5.364089831709861755e-02 -1.923903077840805054e-02 1.057296805083751678e-02 -1.755191236734390259e-01 -3.966618180274963379e-01
-2.161439508199691772e-01 3.594127669930458069e-02 2.751082181930541992e-01 -9.418888390064239502e-02 5.180514417588710785e-03 -2.653084397315979004e-01 2.685840725898742676e-01 2.240232974290847778e-01 6.512744724750518799e-02 -1.785393506288528442e-01 2.279142439365386963e-01 -1.349493563175201416e-01 -7.140544056892395020e-02 -3.187026679515838623e-01 7.273825258016586304e-02 -2.040386348962783813e-01 1.169941648840904236e-01 -1.121024638414382935e-01 2.437447607517242432e-01 -3.528746217489242554e-02 1.523573845624923706e-01 -1.961209177970886230e-01 1.132455393671989441e-01 9.486111253499984741e-02 -2.674072682857513428e-01 -6.096865763538517058e-05 1.010115444660186768e-01 -2.236341387033462524e-01 6.337499618530273438e-02 -1.872861832380294800e-01 -2.690944373607635498e-01 -3.450309112668037415e-02
-1.657214313745498657e-01 -5.744246393442153931e-02 -1.755376532673835754e-02 2.489740997552871704e-01 -3.203717991709709167e-02 -2.076780349016189575e-01 -3.229768201708793640e-02 3.432359397411346436e-01 -1.419672966003417969e-01 3.262414336204528809e-01 -1.443383097648620605e-01 -1.389231383800506592e-01 1.548765599727630615e-01 -1.263262182474136353e-01 -4.824027791619300842e-02 -1.060226410627365112e-01 1.735886037349700928e-01 -4.382815584540367126e-02 2.242837287485599518e-02 9.257745742797851562e-02 2.772298082709312439e-02 2.253902405500411987e-01 3.261233866214752197e-01 1.280573159456253052e-01 -2.125446647405624390e-01 2.019741013646125793e-02 -3.772024810314178467e-01 -1.071355119347572327e-01 -1.555332541465759277e-02 -1.989875584840774536e-01 -2.529301047325134277e-01 -7.133948057889938354e-02
-2.296711951494216919e-01 8.812569826841354370e-02 1.051888987421989441e-01 2.539767026901245117e-01 4.730186238884925842e-02 -4.193489998579025269e-02 1.994602829217910767e-01 1.364733576774597168e-01 5.995410308241844177e-02 2.271955013275146484e-01 1.225937996059656143e-02 -1.309769153594970703e-01 -1.477967649698257446e-01 -4.392299354076385498e-01 7.645291835069656372e-02 -1.437263786792755127e-01 2.609187364578247070e-01 -1.338422149419784546e-01 1.256576366722583771e-02 9.498640149831771851e-02 7.149760425090789795e-02 -2.217949330806732178e-01 7.546707242727279663e-02 2.662682831287384033e-01 9.276486933231353760e-03 3.243987858295440674e-01 -2.309052646160125732e-01 -1.060822755098342896e-01 -1.979070305824279785e-01 -1.893493980169296265e-01 4.487282037734985352e-02 -1.213551163673400879e-01
-2.145809978246688843e-01 2.181082069873809814e-01 3.972144424915313721e-01 1.436830461025238037e-01 1.272938847541809082e-01 -1.256371140480041504e-01 1.478085368871688843e-01 1.172035261988639832e-01 -8.644731342792510986e-02 7.832928001880645752e-02 1.022569984197616577e-01 -5.710685253143310547e-02 3.448776202276349068e-03 -1.042856574058532715e-01 2.031682878732681274e-01 -2.981072962284088135e-01 9.036161005496978760e-02 -1.545702368021011353e-01 -1.228292882442474365e-01 -3.486941456794738770e-01 1.414481699466705322e-01 4.165082052350044250e-02 2.329774051904678345e-01 7.374123483896255493e-02 -3.273837566375732422e-01 -2.003187090158462524e-01 -1.090618595480918884e-01 2.137385010719299316e-01 -3.724908083677291870e-02 1.385455485433340073e-02 -1.636201590299606323e-01 9.273850917816162109e-02
-2.882098257541656494e-01 2.284348458051681519e-01 1.491917520761489868e-01 -4.076455254107713699e-03 -1.491391211748123169e-01 -4.419859498739242554e-02 3.162249028682708740e-01 1.309064179658889771e-01 9.794200770556926727e-03 2.483348250389099121e-01 2.014798074960708618e-01 -3.841140121221542358e-02 -5.728090554475784302e-02 3.112123534083366394e-02 -1.359641253948211670e-01 -9.679061919450759888e-02 9.662418812513351440e-02 1.818660050630569458e-01 3.752818107604980469e-01 -4.454916715621948242e-02 1.305819023400545120e-02 -1.200035586953163147e-01 6.109100580215454102e-02 3.251468762755393982e-03 -7.203827053308486938e-02 3.933012858033180237e-02 4.460374638438224792e-02 5.029407143592834473e-02 -1.082792654633522034e-01 -4.406913816928863525e-01 -3.653487563133239746e-01 -1.048435792326927185e-01
-4.069205373525619507e-02 3.191182315349578857e-01 1.753592193126678467e-01 -7.971233874559402466e-02 -2.737289667129516602e-02 2.234627604484558105e-01 -8.320863544940948486e-02 -2.328298427164554596e-02 -8.224834501743316650e-02 3.688522279262542725e-01 1.655401103198528290e-02 -4.593136608600616455e-01 -6.143578514456748962e-02 1.637458242475986481e-02 9.704556316137313843e-02 -1.349353343248367310e-01 3.931474089622497559e-01 -2.015301957726478577e-03 -1.360092312097549438e-01 -4.103538813069462776e-04 -1.022102460265159607e-01 -8.783959597349166870e-02 2.968320846557617188e-01 -1.048038005828857422e-01 2.762563340365886688e-02 2.100235372781753540e-01 -1.774093806743621826e-01 -1.608912348747253418e-01 8.937228703871369362e-04 4.099711403250694275e-02 -1.384372115135192871e-01 4.605790227651596069e-02
-2.678186595439910889e-01 1.901978254318237305e-01 1.356409937143325806e-01 2.111125737428665161e-01 -4.312566667795181274e-02 -2.360307984054088593e-02 1.655805855989456177e-01 -4.540275037288665771e-02 1.127891689538955688e-01 -1.341909170150756836e-01 1.500389128923416138e-01 -4.963609203696250916e-02 -6.440822035074234009e-02 -5.302717909216880798e-02 1.826185733079910278e-02 -8.154229819774627686e-02 4.028638899326324463e-01 -1.544560194015502930e-01 -5.260790511965751648e-02 -6.504262983798980713e-02 -3.729127719998359680e-02 1.643827110528945923e-01 5.856441259384155273e-01 7.530076801776885986e-02 -1.715108156204223633e-01 1.194520071148872375e-01 -8.945767581462860107e-02 -2.061242610216140747e-01 -2.094255760312080383e-02 -8.770295232534408569e-02 -1.323930472135543823e-01 -1.937526166439056396e-01
-2.177394181489944458e-01 -1.724761724472045898e-01 5.593628436326980591e-02 1.129559054970741272e-02 1.767646148800849915e-02 -3.368575498461723328e-02 -8.253703266382217407e-02 4.135220125317573547e-02 -7.837027311325073242e-02 1.324246078729629517e-01 -2.863754034042358398e-01 -9.341604262590408325e-02 -1.373977065086364746e-01 -1.090885400772094727e-01 4.042660072445869446e-02 -5.711237788200378418e-01 2.234239876270294189e-01 2.631002962589263916e-01 -1.113039404153823853e-01 -1.862518489360809326e-02 -1.835873425006866455e-01 -1.499501168727874756e-01 1.296403408050537109e-01 2.087650001049041748e-01 -6.104432418942451477e-02 3.302125260233879089e-02 -6.932136416435241699e-02 -3.421280086040496826e-01 5.112665891647338867e-02 -1.120898425579071045e-01 -1.623243391513824463e-01 1.412432938814163208e-01
-1.662819385528564453e-01 -6.152075529098510742e-02 -2.374061942100524902e-02 8.617876470088958740e-02 2.051719725131988525e-01 6.088596209883689880e-02 -8.063505589962005615e-02 1.450057625770568848e-01 -7.025711238384246826e-02 1.556935608386993408e-01 -2.174873948097229004e-01 -9.471127763390541077e-03 -2.589633464813232422e-01 -3.084318339824676514e-01 -3.373121842741966248e-02 -3.803038001060485840e-01 2.254899442195892334e-01 1.272452622652053833e-01 -6.697449833154678345e-02 -1.054652617312967777e-03 1.197643112391233444e-03 -1.085574924945831299e-01 3.981896936893463135e-01 1.119928508996963501e-01 -1.448651552200317383e-01 -1.719623655080795288e-01 -7.955462206155061722e-04 -2.301947921514511108e-01 1.980524957180023193e-01 -7.796765118837356567e-02 -2.230130285024642944e-01 2.229856401681900024e-01
-1.519689708948135376e-01 -1.093620881438255310e-01 3.408501446247100830e-01 1.368767768144607544e-01 1.447382420301437378e-01 -5.271917581558227539e-02 8.854397386312484741e-02 2.924951314926147461e-01 -7.966079562902450562e-02 -1.956604868173599243e-01 -1.993570178747177124e-01 -7.004124671220779419e-02 -2.495225667953491211e-01 4.892377555370330811e-02 3.206004947423934937e-02 -3.596039116382598877e-01 1.310537382960319519e-02 2.655920088291168213e-01 1.073738634586334229e-01 1.723441034555435181e-01 -2.873692512512207031e-01 -1.090352460741996765e-01 2.956491708755493164e-01 8.295620232820510864e-02 3.635156899690628052e-02 1.117687765508890152e-02 1.054065823554992676e-01 -9.980805963277816772e-02 -7.451394200325012207e-02 -1.425103396177291870e-01 -2.818058729171752930e-01 1.168327033519744873e-02
-1.259959042072296143e-01 -1.153270155191421509e-01 -1.132046617567539215e-02 3.966619372367858887e-01 -1.449878886342048645e-02 -6.524454802274703979e-02 6.380936503410339355e-02 4.591445624828338623e-01 -1.742907017469406128e-01 1.162416189908981323e-01 -9.793946892023086548e-02 -4.374343529343605042e-02 1.740671694278717041e-01 -1.187684759497642517e-01 1.659781932830810547e-01 -2.177424728870391846e-01 1.047415211796760559e-01 -3.719219192862510681e-02 5.396262556314468384e-02 4.804261773824691772e-02 1.301183998584747314e-01 9.075579792261123657e-02 1.164801865816116333e-01 1.593153476715087891e-01 -1.291911303997039795e-01 3.524930402636528015e-02 -2.999689280986785889e-01 -2.218905687332153320e-01 2.551529109477996826e-01 -1.751052737236022949e-01 -2.877687215805053711e-01 -4.274111241102218628e-02
-1.573883891105651855e-01 1.862577497959136963e-01 1.062628775835037231e-01 2.091263607144355774e-02 -2.913619875907897949e-01 -3.370303660631179810e-02 2.339105755090713501e-01 1.060411483049392700e-01 8.723618090152740479e-02 2.652589082717895508e-01 1.776167303323745728e-01 -1.856571584939956665e-01 -7.490149885416030884e-02 -1.451137512922286987e-01 1.272354871034622192e-01 -2.978579401969909668e-01 -1.063382178544998169e-01 1.135848835110664368e-01 1.568607687950134277e-01 -2.149509340524673462e-01 1.914159357547760010e-01 -7.752329111099243164e-02 1.742774993181228638e-01 -9.877475351095199585e-02 1.034523174166679382e-01 6.747698783874511719e-02 2.447358891367912292e-02 2.758605964481830597e-02 -2.230292707681655884e-01 -2.913738191127777100e-01 -3.135904669761657715e-01 -2.717780470848083496e-01
-1.918226331472396851e-01 2.315947413444519043e-01 1.291746199131011963e-01 1.705373637378215790e-02 -6.284568458795547485e-02 4.616452753543853760e-02 1.294787973165512085e-01 -8.510419726371765137e-02 1.217571422457695007e-01 2.749702334403991699e-01 8.223476260900497437e-02 -2.621261477470397949e-01 -1.851458847522735596e-01 4.733255878090858459e-02 3.419141471385955811e-01 6.317679304629564285e-03 1.857357323169708252e-01 1.126345694065093994e-01 2.764266133308410645e-01 -1.342872716486454010e-02 4.364416748285293579e-02 -4.705713689327239990e-02 2.060463726520538330e-01 1.264288723468780518e-01 2.163243889808654785e-01 -1.010913774371147156e-01 4.811603203415870667e-02 -4.173781573772430420e-01 -7.934709638357162476e-02 -2.917061150074005127e-01 -1.764787882566452026e-01 -2.699123881757259369e-02
-1.985321491956710815e-01 3.109637796878814697e-01 3.200814127922058105e-01 1.515426784753799438e-01 1.068381592631340027e-01 -6.765497475862503052e-02 5.736427009105682373e-02 1.039369404315948486e-01 -1.367259621620178223e-01 1.444430202245712280e-01 7.197995483875274658e-02 -1.852326095104217529e-01 1.558081656694412231e-01 -6.344567984342575073e-02 2.395828813314437866e-01 -1.871966123580932617e-01 4.835149273276329041e-02 4.503432288765907288e-02 6.341362744569778442e-02 -3.318694829940795898e-01 3.767337501049041748e-01 3.723879531025886536e-02 3.534913063049316406e-01 1.384612321853637695e-01 -1.720867007970809937e-01 -9.323824942111968994e-02 1.288409084081649780e-01 5.982928723096847534e-02 -5.743426829576492310e-02 -1.124646589159965515e-01 -1.431704312562942505e-01 8.769983053207397461e-02
1.184977740049362183e-01 1.801227629184722900e-01 1.588318049907684326e-01 2.530999779701232910e-01 -1.932482570409774780e-01 -8.875738829374313354e-02 3.258672952651977539e-01 1.382767856121063232e-01 2.006326615810394287e-01 3.805349767208099365e-01 2.477054744958877563e-01 -1.213136017322540283e-01 -2.514136731624603271e-01 3.916478529572486877e-02 6.909961998462677002e-02 -7.130803167819976807e-02 2.202860452234745026e-02 1.969294250011444092e-01 2.690528631210327148e-01 5.089726671576499939e-02 -2.531825564801692963e-02 -4.917096719145774841e-02 1.529023498296737671e-01 1.022965610027313232e-01 3.653081133961677551e-02 -1.923587918281555176e-02 2.086357399821281433e-02 -3.237915039062500000e-01 -2.943544834852218628e-02 -2.443029135465621948e-01 8.698155730962753296e-02 -1.780755221843719482e-01
-1.608316898345947266e-01 3.654341995716094971e-01 1.405539214611053467e-01 1.876902133226394653e-01 6.499301642179489136e-02 -2.223788052797317505e-01 1.078561693429946899e-01 -1.293611228466033936e-01 -3.161559253931045532e-02 6.333751231431961060e-02 1.683272868394851685e-01 -1.456602811813354492e-01 -2.423720061779022217e-01 -2.278480976819992065e-01 3.417539969086647034e-02 -2.635631859302520752e-01 1.478850990533828735e-01 1.077859401702880859e-01 -8.872553706169128418e-02 7.627168297767639160e-02 3.667045151814818382e-03 -2.309897392988204956e-01 2.361527830362319946e-01 9.386458992958068848e-02 2.252013795077800751e-02 3.893086910247802734e-01 1.293619573116302490e-01 1.892283856868743896e-01 1.317125931382179260e-02 -1.922531425952911377e-01 2.244197428226470947e-01 -1.023443117737770081e-01
8.077672123908996582e-02 3.753094971179962158e-01 3.157006502151489258e-01 -5.197327584028244019e-02 1.564990878105163574e-01 1.707075387239456177e-01 1.078710630536079407e-01 2.473517060279846191e-01 -2.527640759944915771e-02 3.101781308650970459e-01 -6.294091790914535522e-02 -1.985247284173965454e-01 1.287611573934555054e-01 3.916244208812713623e-02 1.764850318431854248e-02 1.966992951929569244e-02 3.352863490581512451e-01 1.046255901455879211e-01 -8.818118274211883545e-02 9.676159918308258057e-02 1.084095239639282227e-01 2.157068625092506409e-02 3.946445882320404053e-01 8.242637664079666138e-02 1.038896366953849792e-01 5.100074410438537598e-02 5.617762729525566101e-02 -1.451133340597152710e-01 5.762209743261337280e-02 1.032177284359931946e-01 -7.503029704093933105e-02 -3.037971258163452148e-01
-4.392722845077514648e-01 1.388339996337890625e-01 3.394204974174499512e-01 1.670043915510177612e-01 4.182332009077072144e-02 -4.070990532636642456e-02 1.942205280065536499e-01 -5.649440735578536987e-02 8.795397728681564331e-02 1.522210687398910522e-01 3.134016096591949463e-01 -1.995986253023147583e-01 1.028768271207809448e-01 1.410016510635614395e-02 -2.392802387475967407e-01 -2.192465066909790039e-01 2.186602652072906494e-01 -2.024387270212173462e-01 1.778404116630554199e-01 -2.920386381447315216e-02 -1.187888830900192261e-01 -1.590508818626403809e-01 -1.448635011911392212e-01 1.847021728754043579e-01 1.092584878206253052e-01 1.314699947834014893e-01 9.738169610500335693e-02 -5.246694013476371765e-02 6.890445947647094727e-02 -1.566446125507354736e-01 -7.864648103713989258e-02 1.502142548561096191e-01
-9.624185413122177124e-02 5.223611593246459961e-01 1.939895302057266235e-01 1.316767930984497070e-01 -6.408109515905380249e-02 -1.351877599954605103e-01 2.262054942548274994e-03 2.038908451795578003e-01 -1.501196920871734619e-01 6.105785444378852844e-02 9.370967745780944824e-02 -1.930021047592163086e-01 -1.835870146751403809e-01 -1.289803236722946167e-01 -1.585527807474136353e-01 -1.296024620532989502e-01 1.909134685993194580e-01 -1.465797144919633865e-02 5.425265803933143616e-02 -2.356694489717483521e-01 2.527673244476318359e-01 1.251243650913238525e-01 1.700534820556640625e-01 1.933397054672241211e-01 -1.592985838651657104e-01 1.990369856357574463e-01 -2.917940616607666016e-01 -2.298073656857013702e-02 1.947133690118789673e-01 -6.829217821359634399e-02 -5.418488755822181702e-03 1.064648758620023727e-02
-2.225173264741897583e-02 -1.243403367698192596e-02 1.699556261301040649e-01 -4.653130844235420227e-02 -9.827263653278350830e-02 -1.008179858326911926e-01 6.760425865650177002e-02 1.165762096643447876e-01 1.757450699806213379e-01 4.495081007480621338e-01 3.441890180110931396e-01 9.442123770713806152e-02 -7.844079285860061646e-02 -1.239984482526779175e-01 -1.175216659903526306e-01 -2.555448710918426514e-01 2.124264240264892578e-01 4.484638571739196777e-02 1.191028356552124023e-01 1.190056726336479187e-01 1.386612206697463989e-01 8.099371939897537231e-02 -1.712587773799896240e-01 2.950460612773895264e-01 1.771955639123916626e-01 9.439589083194732666e-02 -1.528877019882202148e-01 -1.840975135564804077e-01 -1.836992427706718445e-02 -1.583572179079055786e-01 -3.564749062061309814e-01 -4.040710255503654480e-02
-2.533306777477264404e-01 -1.155273690819740295e-01 1.807290762662887573e-01 5.868862941861152649e-02 -5.970415100455284119e-02 1.318160593509674072e-01 2.324542850255966187e-01 2.936218976974487305e-01 -7.051090151071548462e-02 3.556343019008636475e-01 8.274503797292709351e-02 -1.536331325769424438e-01 -5.544736236333847046e-02 -8.227995038032531738e-02 -2.316185683012008667e-01 -2.449331730604171753e-01 -3.512655198574066162e-02 1.955640017986297607e-01 -2.255427837371826172e-01 -1.957754790782928467e-02 -2.661148607730865479e-01 -6.004337221384048462e-03 4.816708341240882874e-02 2.189579159021377563e-01 -1.213885098695755005e-01 2.359353154897689819e-01 2.110624164342880249e-01 -1.500547677278518677e-01 5.840345472097396851e-02 -5.229768902063369751e-02 -1.976606249809265137e-01 -2.127706110477447510e-01
-1.580127328634262085e-01 2.846404314041137695e-01 1.793623268604278564e-01 2.978817224502563477e-01 6.322450935840606689e-02 3.051975071430206299e-01 -9.791111201047897339e-02 1.577767282724380493e-01 -4.124540984630584717e-01 2.970156371593475342e-01 1.697440594434738159e-01 -2.141223698854446411e-01 4.685009270906448364e-02 -5.518098548054695129e-02 -8.227545768022537231e-03 -2.312843054533004761e-01 7.124298810958862305e-02 1.170852482318878174e-01 -9.304627031087875366e-02 -1.580673605203628540e-01 1.430534943938255310e-02 -7.314723450690507889e-03 1.737540513277053833e-01 -1.215598313137888908e-03 -1.944037852808833122e-03 6.081289425492286682e-02 2.563640847802162170e-02 -1.136509999632835388e-01 -1.488884538412094116e-01 -2.903685271739959717e-01 -1.048067733645439148e-01 -1.790729463100433350e-01
-2.788797318935394287e-01 4.524563904851675034e-03 5.019469931721687317e-02 -1.626361161470413208e-01 6.948678195476531982e-02 3.496659919619560242e-02 5.250992253422737122e-02 4.914032295346260071e-02 -1.552437245845794678e-01 -6.597290933132171631e-02 -2.666528820991516113e-01 -1.282123625278472900e-01 -1.112494468688964844e-01 -4.131913185119628906e-02 1.234755590558052063e-01 -6.120184063911437988e-01 2.239347696304321289e-01 9.871455281972885132e-02 -6.065484881401062012e-02 4.645086452364921570e-02 -1.176779568195343018e-01 -1.773371696472167969e-01 3.329445719718933105e-01 -9.157669730484485626e-03 -5.066752806305885315e-02 4.870158061385154724e-02 2.544968621805310249e-03 -2.174122780561447144e-01 1.957631111145019531e-02 -1.806045770645141602e-01 -2.234528809785842896e-01 7.081037759780883789e-02
-2.141895294189453125e-01 2.243576645851135254e-01 3.711937367916107178e-01 2.779158577322959900e-02 1.660780236124992371e-02 -3.798907101154327393e-01 -4.799406602978706360e-02 5.037065967917442322e-02 1.208488494157791138e-01 2.770588099956512451e-01 -1.332389265298843384e-01 -2.018588967621326447e-02 -2.848485708236694336e-01 -1.107631325721740723e-01 2.640956640243530273e-01 6.353887915611267090e-02 2.367888391017913818e-01 4.346175864338874817e-02 6.666666269302368164e-02 -8.224090188741683960e-02 -2.234202437102794647e-02 1.352120190858840942e-01 3.283405601978302002e-01 1.689150370657444000e-02 2.620952948927879333e-02 -2.541812509298324585e-02 3.213946893811225891e-02 -1.456676274538040161e-01 -7.738802582025527954e-02 -1.006356403231620789e-01 8.781594783067703247e-02 -3.092343509197235107e-01
-3.553700745105743408e-01 2.815728187561035156e-01 5.534368008375167847e-02 1.165737956762313843e-01 -2.430562488734722137e-02 7.274267822504043579e-02 -1.225762292742729187e-01 1.977943629026412964e-01 1.060993298888206482e-01 1.287783123552799225e-02 1.808509416878223419e-02 -2.911526262760162354e-01 -7.892064005136489868e-02 -1.592170000076293945e-01 1.189393624663352966e-01 -1.180043667554855347e-01 2.090707123279571533e-01 -7.190327346324920654e-02 1.063106283545494080e-01 -1.466725170612335205e-01 -1.378188580274581909e-01 -1.685826927423477173e-01 4.830928444862365723e-01 -5.039330944418907166e-02 2.794544026255607605e-02 2.938703894615173340e-01 2.444960623979568481e-01 -8.837698400020599365e-02 8.600749820470809937e-02 1.433790922164916992e-01 -1.471062097698450089e-02 -1.168249770998954773e-01
-1.402427405118942261e-01 -1.525065451860427856e-01 7.371760159730911255e-02 3.712475895881652832e-01 -2.633823454380035400e-01 -3.605521051213145256e-03 -1.776817142963409424e-01 2.062904685735702515e-01 -8.492793142795562744e-02 1.317015737295150757e-01 3.364852443337440491e-02 8.245195448398590088e-02 -8.034173399209976196e-02 -3.292486071586608887e-02 8.291310817003250122e-02 -1.630623489618301392e-01 3.712190687656402588e-01 4.615984857082366943e-03 -1.670818030834197998e-01 2.045779377222061157e-01 5.216528195887804031e-03 -1.412298679351806641e-01 2.017217129468917847e-01 2.486022412776947021e-01 -8.168645203113555908e-02 -1.100389212369918823e-01 -2.607741653919219971e-01 -1.308174431324005127e-01 4.827129095792770386e-02 -3.465309143066406250e-01 -1.627665162086486816e-01 -1.181018427014350891e-01
-9.917216002941131592e-02 2.462985813617706299e-01 1.979338079690933228e-01 5.201234817504882812e-01 -2.727224119007587433e-02 1.417944729328155518e-01 1.246777847409248352e-01 6.192344427108764648e-02 -2.779489159584045410e-01 1.841489225625991821e-01 4.823824018239974976e-02 -1.313301771879196167e-01 1.310024559497833252e-01 -6.905439496040344238e-02 -1.607001200318336487e-02 -2.485129088163375854e-01 1.599076539278030396e-01 -1.415524929761886597e-01 2.169128879904747009e-02 2.743507735431194305e-02 -2.010786682367324829e-01 7.627340406179428101e-02 8.255861699581146240e-02 1.226629391312599182e-01 -1.515399962663650513e-01 -9.909276664257049561e-02 -2.285360991954803467e-01 -2.327255904674530029e-01 8.911458402872085571e-02 -3.018748164176940918e-01 7.139827311038970947e-02 8.120638877153396606e-02
2.884531207382678986e-02 3.808449506759643555e-01 2.135747857391834259e-02 2.195956110954284668e-01 6.489540450274944305e-03 -1.275065634399652481e-02 2.410813271999359131e-01 1.798907518386840820e-01 -1.040532216429710388e-01 4.658059775829315186e-02 2.448345720767974854e-02 -7.807957381010055542e-02 1.788084954023361206e-01 -1.378196924924850464e-01 -8.769034594297409058e-02 -2.518563568592071533e-01 1.799835264682769775e-01 3.603103384375572205e-02 -1.922711282968521118e-01 1.281660497188568115e-01 2.424781024456024170e-01 7.923878729343414307e-03 2.224942445755004883e-01 1.346765011548995972e-01 -2.065706998109817505e-01 1.544493436813354492e-01 -1.265373378992080688e-01 -2.486985623836517334e-01 -1.478588283061981201e-01 -1.497149169445037842e-01 -3.834046721458435059e-01 -1.540415287017822266e-01
1.356897801160812378e-01 5.039905011653900146e-02 2.849994599819183350e-01 5.077322199940681458e-02 -1.656804382801055908e-01 1.324553936719894409e-01 -1.338520348072052002e-01 -1.168305054306983948e-01 -1.590615510940551758e-02 -8.690293878316879272e-02 -2.968475222587585449e-01 -2.262758910655975342e-01 -1.550476998090744019e-01 -2.073434293270111084e-01 -8.018596097826957703e-03 -4.194173216819763184e-01 1.194192245602607727e-01 1.707544364035129547e-02 1.383129954338073730e-01 1.515290793031454086e-02 1.294819563627243042e-01 -8.572926372289657593e-02 1.920500993728637695e-01 9.530954062938690186e-02 -1.255400925874710083e-01 3.146392107009887695e-01 -8.923396468162536621e-02 -1.082919538021087646e-02 2.753636538982391357e-01 -2.313354313373565674e-01 -1.264671832323074341e-01 -2.374590486288070679e-01
-1.981387138366699219e-01 2.181974053382873535e-01 1.434197276830673218e-01 1.333696544170379639e-01 -1.730042994022369385e-01 1.844625361263751984e-02 4.846009612083435059e-01 9.553714841604232788e-02 -5.621263384819030762e-02 -6.258619017899036407e-03 1.885821521282196045e-01 -5.099981278181076050e-02 -1.317670792341232300e-01 -7.673741132020950317e-02 -7.415809482336044312e-02 -2.701841592788696289e-01 8.877871930599212646e-02 9.570756554603576660e-02 3.601029217243194580e-01 -1.642011106014251709e-01 3.403886407613754272e-02 -1.989751905202865601e-01 1.191464886069297791e-01 1.198324784636497498e-01 -1.393099427223205566e-01 1.787461340427398682e-01 -1.521364203654229641e-03 -1.347899436950683594e-01 -1.022789999842643738e-01 -2.888971269130706787e-01 -1.861936599016189575e-01 -1.277608275413513184e-01
-1.295886784791946411e-01 1.142451092600822449e-01 1.538818925619125366e-01 3.109192550182342529e-01 8.795905858278274536e-02 -4.811022430658340454e-02 1.463017053902149200e-02 4.488981887698173523e-02 1.629966944456100464e-01 3.585069775581359863e-01 1.181149259209632874e-01 5.339321121573448181e-02 -1.015512347221374512e-01 -1.945708543062210083e-01 -8.613174408674240112e-02 -2.770172655582427979e-01 2.234755009412765503e-01 -7.948081195354461670e-02 4.734525680541992188e-01 2.923282682895660400e-01 -1.344257779419422150e-02 9.014009684324264526e-02 1.036026775836944580e-01 -2.209220677614212036e-01 1.032622829079627991e-01 -7.035415619611740112e-02 -1.125353872776031494e-01 -1.697126626968383789e-01 8.160999417304992676e-02 -1.751976460218429565e-01 -8.918509818613529205e-03 7.118947058916091919e-02
-2.499818205833435059e-01 -5.382178723812103271e-02 1.823029816150665283e-01 2.166116088628768921e-01 -5.591312050819396973e-02 3.686984255909919739e-02 5.663580819964408875e-02 1.686702221632003784e-01 2.260642796754837036e-01 3.600691854953765869e-01 8.294264972209930420e-02 -2.721006572246551514e-01 -9.646509774029254913e-03 4.967673122882843018e-02 8.977688848972320557e-02 -1.559975147247314453e-01 -2.095531821250915527e-01 -7.971249520778656006e-02 7.122244685888290405e-02 6.833162158727645874e-02 1.230132430791854858e-01 7.737779617309570312e-02 1.932278871536254883e-01 -1.030149832367897034e-01 -4.973401129245758057e-02 1.265872418880462646e-01 1.221784427762031555e-01 1.234302222728729248e-01 1.336500346660614014e-01 -2.578571736812591553e-01 -3.639762997627258301e-01 -3.565337359905242920e-01
-1.017706245183944702e-01 3.222977370023727417e-02 5.867325142025947571e-02 2.432194799184799194e-01 -6.570149958133697510e-02 -1.446459442377090454e-01 -6.934361904859542847e-02 3.347680568695068359e-01 -7.905396074056625366e-02 1.424754410982131958e-01 -5.973935872316360474e-02 -2.336255311965942383e-01 2.382410876452922821e-02 -1.762477606534957886e-01 1.165434569120407104e-01 2.286253264173865318e-03 2.109403163194656372e-01 5.131710693240165710e-02 -9.225412458181381226e-02 1.378726214170455933e-01 4.899929836392402649e-02 2.877012789249420166e-01 1.974144428968429565e-01 2.588008642196655273e-01 -7.148551940917968750e-02 1.212478727102279663e-01 -2.866497039794921875e-01 -5.080387461930513382e-03 2.906795740127563477e-01 -3.789621591567993164e-01 -2.384895235300064087e-01 -3.478433936834335327e-02
-7.549458742141723633e-02 4.739867895841598511e-02 4.418350458145141602e-01 -3.357366099953651428e-02 9.175693616271018982e-03 -6.657154113054275513e-02 -9.912452101707458496e-02 1.690798401832580566e-01 -1.076473370194435120e-01 1.879390776157379150e-01 -5.389012023806571960e-02 -2.780149877071380615e-02 1.363277249038219452e-02 1.396620273590087891e-02 -1.873513609170913696e-01 -3.966849446296691895e-01 -5.986408144235610962e-02 5.841797590255737305e-02 -5.669899284839630127e-02 1.482537835836410522e-01 -1.401670556515455246e-02 5.023874640464782715e-01 4.475590586662292480e-02 -1.339046657085418701e-01 -8.138665556907653809e-02 3.254236578941345215e-01 2.747475914657115936e-02 -1.667848676443099976e-01 -8.748302608728408813e-02 -8.481527864933013916e-02 -1.842210888862609863e-01 -1.214842274785041809e-01
-1.891642212867736816e-01 5.163941904902458191e-02 2.937356233596801758e-01 3.013184964656829834e-01 1.850675195455551147e-01 4.927682876586914062e-02 -2.235924080014228821e-02 1.663096547126770020e-01 2.227407097816467285e-01 5.677767992019653320e-01 -6.334760040044784546e-02 4.586013779044151306e-02 -1.457890728488564491e-03 -1.779423207044601440e-01 1.393932104110717773e-01 -3.649292886257171631e-02 1.040252074599266052e-01 8.867780864238739014e-02 -1.073445081710815430e-01 -1.139549463987350464e-01 -6.187182664871215820e-02 6.529229134321212769e-02 3.793458342552185059e-01 -5.061943084001541138e-02 8.002434670925140381e-02 1.436819136142730713e-01 -7.787764072418212891e-03 1.390045434236526489e-01 -7.709434628486633301e-02 -7.108442485332489014e-02 -1.710744388401508331e-02 1.834152340888977051e-01
-2.213159948587417603e-01 2.701625227928161621e-01 2.640430629253387451e-01 1.490222811698913574e-01 1.129239946603775024e-01 -1.569260656833648682e-01 5.533020943403244019e-02 2.146671563386917114e-01 -6.072736531496047974e-02 9.277344495058059692e-02 2.060855627059936523e-01 -1.223796308040618896e-01 -2.527949772775173187e-02 -5.438856314867734909e-03 1.893127411603927612e-01 -1.302290856838226318e-01 1.321554332971572876e-01 -1.578999459743499756e-01 2.040073834359645844e-02 -1.746257692575454712e-01 3.073307871818542480e-01 8.831388503313064575e-02 4.397929906845092773e-01 1.246322840452194214e-01 -1.529772132635116577e-01 -1.261831820011138916e-01 1.448579877614974976e-01 5.028636381030082703e-02 -9.108264744281768799e-02 -2.556910738348960876e-02 -2.840533256530761719e-01 1.984701901674270630e-01
-5.639315024018287659e-02 1.142092719674110413e-01 8.308368921279907227e-02 2.990383505821228027e-01 8.699363470077514648e-02 1.764533668756484985e-01 1.407612562179565430e-01 2.159531116485595703e-01 -1.881379932165145874e-01 7.903513312339782715e-02 2.824377082288265228e-02 -9.135204553604125977e-02 1.460949331521987915e-01 -1.155189797282218933e-01 2.881876528263092041e-01 -2.020772844552993774e-01 2.767306864261627197e-01 1.854808479547500610e-01 -3.054165244102478027e-01 -1.385172009468078613e-01 1.283858120441436768e-01 1.334107518196105957e-01 3.943554461002349854e-01 1.434008181095123291e-01 3.748337551951408386e-02 1.063222587108612061e-01 -1.315376162528991699e-01 -1.184246242046356201e-01 7.222981750965118408e-02 -1.453701555728912354e-01 -2.339859604835510254e-01 1.182763725519180298e-01
-2.255866490304470062e-02 2.566799819469451904e-01 4.508405029773712158e-01 1.418128013610839844e-01 -3.891592472791671753e-02 1.503975689411163330e-01 1.699788421392440796e-01 1.358197480440139771e-01 -1.557811945676803589e-01 1.617822498083114624e-01 4.545725509524345398e-02 -1.869331747293472290e-01 6.437937170267105103e-02 -2.259336113929748535e-01 1.128367483615875244e-01 8.461184054613113403e-02 2.320390641689300537e-01 2.176662720739841461e-02 8.455649018287658691e-02 1.625192761421203613e-01 9.342435002326965332e-02 -1.975202374160289764e-02 -8.166248910129070282e-03 1.030850708484649658e-01 -2.133320122957229614e-01 -7.536543067544698715e-03 -3.007169961929321289e-01 -1.048539113253355026e-02 -4.514275491237640381e-02 -8.620523661375045776e-02 -3.459238409996032715e-01 -3.214046061038970947e-01
6.194698810577392578e-02 2.947162091732025146e-01 3.272656202316284180e-01 7.240456342697143555e-02 -1.224801223725080490e-02 2.552618384361267090e-01 1.084574162960052490e-01 2.850112020969390869e-01 -1.244235858321189880e-01 1.354950815439224243e-01 -1.483436077833175659e-01 -2.106627970933914185e-01 1.242107897996902466e-02 -1.462812721729278564e-01 2.277540601789951324e-02 -1.263599693775177002e-01 1.034466177225112915e-01 -6.304281949996948242e-02 -2.271544337272644043e-01 1.217925548553466797e-01 -3.058839403092861176e-02 1.285919696092605591e-01 2.119510918855667114e-01 1.501356065273284912e-02 -7.418623566627502441e-02 -7.358490675687789917e-02 -3.136721849441528320e-01 -7.580918818712234497e-02 6.290661543607711792e-02 -2.255311459302902222e-01 -2.838366031646728516e-01 -3.259222805500030518e-01
-2.506194412708282471e-01 1.155669987201690674e-01 4.254887700080871582e-01 3.383121490478515625e-01 1.784217804670333862e-01 -2.104739695787429810e-01 1.692821085453033447e-02 1.539659649133682251e-01 -4.123055934906005859e-02 4.163668304681777954e-02 2.500451803207397461e-01 -1.001073345541954041e-01 -3.200684487819671631e-02 -4.157713148742914200e-03 1.681182831525802612e-01 -2.003566473722457886e-01 3.137194737792015076e-02 1.258035600185394287e-01 -2.671761214733123779e-01 -2.798736095428466797e-01 2.690620124340057373e-01 2.813238464295864105e-02 2.135113179683685303e-01 9.656818956136703491e-02 -1.376440823078155518e-01 -8.944718539714813232e-02 6.966096907854080200e-02 4.661264270544052124e-02 2.243413217365741730e-02 -1.327390223741531372e-01 -1.721138805150985718e-01 8.029515296220779419e-02
-9.309323132038116455e-02 3.873947560787200928e-01 3.244377374649047852e-01 8.716838061809539795e-02 1.580362617969512939e-01 1.288253962993621826e-01 6.917977333068847656e-02 1.459879428148269653e-01 -1.474196761846542358e-01 2.351714372634887695e-01 -1.188645809888839722e-01 -1.298480927944183350e-01 1.911314725875854492e-01 -1.434181481599807739e-01 -1.176562253385782242e-02 3.513055620715022087e-03 2.674482464790344238e-01 2.687280997633934021e-02 -1.457846015691757202e-01 1.384571939706802368e-01 3.445163667201995850e-01 1.200047507882118225e-01 3.032156527042388916e-01 1.021921336650848389e-01 -1.348512768745422363e-01 -1.060247328132390976e-02 -1.317195743322372437e-01 1.603564620018005371e-02 6.985624134540557861e-02 -1.844877451658248901e-01 1.928389444947242737e-02 -2.685348093509674072e-01
-2.076809555292129517e-01 5.733491852879524231e-02 1.336128562688827515e-01 1.450124680995941162e-01 2.761122956871986389e-02 1.975346952676773071e-01 -2.155287191271781921e-02 3.506877124309539795e-01 -5.782497301697731018e-02 4.415277242660522461e-01 4.339082911610603333e-02 -1.988786906003952026e-01 -3.993822634220123291e-02 -2.804319933056831360e-02 -3.526043519377708435e-02 -2.672971412539482117e-02 2.364672273397445679e-01 -1.223774552345275879e-01 -8.590966463088989258e-02 3.404935598373413086e-01 2.436773478984832764e-02 2.839966677129268646e-02 6.863635033369064331e-02 1.688592582941055298e-01 -9.993318468332290649e-02 1.105889678001403809e-02 -4.224088191986083984e-01 -3.556302562355995178e-02 4.710252210497856140e-02 -1.369766741991043091e-01 -2.519035637378692627e-01 6.582409143447875977e-02
-8.553974330425262451e-02 1.797273308038711548e-01 1.281358897686004639e-01 3.464832901954650879e-01 -3.569718897342681885e-01 1.567066647112369537e-02 -4.556293133646249771e-03 2.058399841189384460e-02 7.529298961162567139e-02 -5.397539958357810974e-02 1.760222911834716797e-01 -6.894302368164062500e-02 -1.962313354015350342e-01 -2.528081536293029785e-01 -9.639528580009937286e-03 -2.445629984140396118e-01 4.530651569366455078e-01 1.620800346136093140e-01 -1.642479561269283295e-02 1.495835483074188232e-01 -1.806887239217758179e-01 1.419313699007034302e-01 1.293582469224929810e-01 -7.802268955856561661e-03 -3.958128765225410461e-02 2.091941833496093750e-01 1.523173749446868896e-01 1.102064177393913269e-01 -1.455692052841186523e-01 -1.420797407627105713e-02 -2.432417273521423340e-01 -6.439377367496490479e-02
-1.610255613923072815e-02 4.495875835418701172e-01 2.372694760560989380e-01 5.309025198221206665e-02 -4.240303114056587219e-02 1.020303145051002502e-01 -1.479614973068237305e-01 -8.209227025508880615e-02 1.388924568891525269e-01 1.544668376445770264e-01 1.136105414479970932e-02 -3.048247992992401123e-01 -1.691351411864161491e-03 -3.239170610904693604e-01 4.027239605784416199e-02 -2.326835393905639648e-01 3.269268870353698730e-01 3.920822963118553162e-02 -1.204380318522453308e-01 -1.881056427955627441e-01 -7.743470370769500732e-02 5.081714689731597900e-02 2.475799322128295898e-01 -9.732977300882339478e-02 7.574586570262908936e-02 1.019131690263748169e-01 -2.653323113918304443e-01 9.552025049924850464e-02 2.235629111528396606e-01 -9.469997137784957886e-03 -1.119800359010696411e-01 6.968346983194351196e-02
-1.167105436325073242e-01 3.172073662281036377e-01 2.330062985420227051e-01 1.621303558349609375e-01 6.003868300467729568e-03 -1.088934019207954407e-03 -1.240497827529907227e-01 -5.254913866519927979e-02 -2.755829505622386932e-02 1.803565919399261475e-01 1.522656977176666260e-01 -9.765773266553878784e-02 -6.626389920711517334e-03 -7.515248656272888184e-02 -2.089628577232360840e-01 -3.658208250999450684e-01 1.407951414585113525e-01 4.251976683735847473e-02 2.484419494867324829e-01 -5.012665409594774246e-03 -1.149977445602416992e-01 6.855931133031845093e-03 2.930690944194793701e-01 -2.818155586719512939e-01 -5.975525453686714172e-02 3.101530671119689941e-01 2.771887481212615967e-01 6.562013179063796997e-02 4.568471014499664307e-02 9.809463471174240112e-02 -8.831886202096939087e-02 -2.746364772319793701e-01
-7.429826259613037109e-02 -9.119482338428497314e-02 -2.268579788506031036e-02 2.768665552139282227e-01 -2.456563152372837067e-02 -1.012225449085235596e-01 1.289303004741668701e-01 2.535176873207092285e-01 -1.397175192832946777e-01 2.424848377704620361e-01 -7.688383630011230707e-05 -6.517651677131652832e-02 -1.012155115604400635e-01 2.946404926478862762e-02 3.248836100101470947e-01 -1.559526622295379639e-01 2.297936379909515381e-01 -6.011081114411354065e-02 -6.292606890201568604e-02 1.616008579730987549e-01 -4.168154299259185791e-02 1.061018742620944977e-02 2.591262161731719971e-01 1.021092757582664490e-01 -2.550053298473358154e-01 2.428912222385406494e-01 -4.075841009616851807e-01 -1.455111801624298096e-01 2.565686106681823730e-01 -1.523239761590957642e-01 -1.449654102325439453e-01 -8.009860664606094360e-02
-2.335119396448135376e-01 1.506056338548660278e-01 5.054484009742736816e-01 9.446642547845840454e-02 1.784650236368179321e-02 -1.032213792204856873e-01 1.399164646863937378e-02 -8.422286808490753174e-02 -4.337765648961067200e-02 2.638761699199676514e-01 -2.135915309190750122e-02 -1.780614256858825684e-01 -1.871001422405242920e-01 -1.417248398065567017e-01 1.380896419286727905e-01 -1.351763457059860229e-01 3.185452818870544434e-01 2.076072618365287781e-02 -3.525435552000999451e-02 -2.099045179784297943e-02 -2.128911614418029785e-01 4.938809573650360107e-02 1.305908709764480591e-01 8.964695036411285400e-02 -1.091640740633010864e-01 -3.914076387882232666e-01 -1.879899203777313232e-01 -3.565016388893127441e-02 5.715741217136383057e-02 -1.202334184199571609e-03 1.125403717160224915e-01 -2.234232276678085327e-01
3.149280697107315063e-02 2.540194392204284668e-01 3.506501615047454834e-01 2.058455497026443481e-01 7.201727945357561111e-03 4.428333789110183716e-02 1.732549071311950684e-01 1.666606664657592773e-01 7.951720058917999268e-02 9.796728938817977905e-02 -8.669251203536987305e-02 -2.566471695899963379e-01 -5.727017298340797424e-02 -1.522816270589828491e-01 4.025750979781150818e-02 8.036687225103378296e-02 1.080377474427223206e-01 8.833022788166999817e-03 -1.962961703538894653e-01 -1.957038417458534241e-03 1.267155557870864868e-01 -2.517862319946289062e-01 2.219804525375366211e-01 2.163156121969223022e-01 -1.877051591873168945e-01 9.497078135609626770e-03 4.768336564302444458e-02 -2.253423333168029785e-01 3.852878138422966003e-02 -1.291596293449401855e-01 -3.198908865451812744e-01 -3.883494436740875244e-01
-1.740111410617828369e-01 5.231579765677452087e-02 9.747315943241119385e-02 -8.124176412820816040e-02 -9.379490464925765991e-02 -1.588547080755233765e-01 4.047724306583404541e-01 -3.046947345137596130e-02 -1.876855827867984772e-02 2.293919622898101807e-01 1.779234111309051514e-01 -2.404651790857315063e-01 -3.377446830272674561e-01 -7.004246115684509277e-02 -1.225608438253402710e-01 -2.654190659523010254e-01 6.927683204412460327e-02 1.828476935625076294e-01 -1.623987704515457153e-01 4.015502345282584429e-04 -1.377026140689849854e-01 2.020144015550613403e-01 1.760316789150238037e-01 -1.475019007921218872e-01 -3.449577987194061279e-01 9.834228456020355225e-02 -1.516652554273605347e-01 -3.499500080943107605e-02 6.642983108758926392e-02 -2.442970424890518188e-01 -7.993272691965103149e-02 -6.842754781246185303e-02
-4.215818643569946289e-01 6.105310469865798950e-02 3.758686780929565430e-02 2.663276530802249908e-02 6.866875290870666504e-02 -1.368884369730949402e-02 4.223330020904541016e-01 1.330676376819610596e-01 -5.582928285002708435e-02 2.543153464794158936e-01 5.315900593996047974e-02 -3.671683967113494873e-01 -1.996626406908035278e-01 8.064906299114227295e-02 -1.425673663616180420e-01 -2.351898103952407837e-01 1.025093942880630493e-01 1.907778978347778320e-01 -1.136794760823249817e-01 1.132275238633155823e-01 -1.686404794454574585e-01 2.414792589843273163e-02 3.640613332390785217e-02 6.174943968653678894e-02 -3.044823408126831055e-01 8.378457278013229370e-02 -4.468711838126182556e-02 -9.707323461771011353e-02 -4.218421503901481628e-02 -1.579052656888961792e-01 -1.064281091094017029e-01 -1.788977682590484619e-01
-3.041859529912471771e-02 8.726166933774948120e-02 1.049143448472023010e-01 -2.730082161724567413e-02 1.511446200311183929e-02 4.220736026763916016e-02 -2.094080001115798950e-01 2.675591409206390381e-01 2.135897874832153320e-01 1.914429515600204468e-01 5.117072537541389465e-02 -1.921044439077377319e-01 2.162495441734790802e-02 -4.582796990871429443e-01 -1.464166045188903809e-01 -3.044387102127075195e-01 1.083542332053184509e-01 1.140143424272537231e-01 -1.342455446720123291e-01 -5.433479323983192444e-02 -1.909673660993576050e-01 4.677489027380943298e-02 1.355615109205245972e-01 -9.705076366662979126e-02 -2.723773568868637085e-02 1.072997748851776123e-01 1.894754320383071899e-01 1.035927608609199524e-02 7.892042398452758789e-02 -4.229208081960678101e-02 -4.974007308483123779e-01 -1.380790956318378448e-03
-2.798110246658325195e-01 1.286414563655853271e-01 9.500046819448471069e-02 1.447340846061706543e-01 -6.756258197128772736e-03 -6.584694609045982361e-03 3.465751707553863525e-01 -3.220063820481300354e-02 -1.228481382131576538e-01 1.696910262107849121e-01 2.770753204822540283e-02 -1.333974301815032959e-02 2.703705616295337677e-02 -3.912380337715148926e-01 1.132446452975273132e-01 -2.786998152732849121e-01 3.044853806495666504e-01 -7.428180426359176636e-03 1.775793433189392090e-01 2.543797018006443977e-03 1.031235791742801666e-02 -1.903217732906341553e-01 1.435085386037826538e-01 1.979698389768600464e-01 7.329177856445312500e-02 2.580050826072692871e-01 -2.564177811145782471e-01 -2.752109896391630173e-03 -2.421867698431015015e-01 -1.735235750675201416e-01 5.981741845607757568e-02 -1.198069974780082703e-01
-2.733914256095886230e-01 3.036815226078033447e-01 1.190381050109863281e-01 1.743327230215072632e-01 -5.230280384421348572e-02 5.647900700569152832e-02 -2.568670511245727539e-01 4.179715737700462341e-02 -2.790395617485046387e-01 2.736649811267852783e-01 2.218825966119766235e-01 -2.771020531654357910e-01 -6.447509396821260452e-03 -1.237513031810522079e-02 1.139567326754331589e-02 -7.034234702587127686e-02 1.598043590784072876e-01 -5.441468954086303711e-02 9.541391581296920776e-02 7.622018456459045410e-03 1.001638770103454590e-01 -4.528938978910446167e-02 2.274072617292404175e-01 -1.427456587553024292e-01 -1.657656580209732056e-01 3.993853032588958740e-01 -1.546206977218389511e-02 -2.742541432380676270e-01 -6.412836909294128418e-02 -7.872033864259719849e-02 -1.628697961568832397e-01 -9.829538315534591675e-02
-1.834881901741027832e-01 -6.150656566023826599e-02 1.229812502861022949e-01 -2.006799727678298950e-01 -3.714909553527832031e-01 -2.000331133604049683e-02 2.194048762321472168e-01 -2.277255356311798096e-01 -1.336816698312759399e-01 2.991720139980316162e-01 1.104853749275207520e-01 -1.772603690624237061e-01 -3.248367458581924438e-02 -7.095979154109954834e-02 -1.470309793949127197e-01 -3.716645240783691406e-01 -9.257635474205017090e-02 8.493378013372421265e-02 -1.163182184100151062e-01 4.859378188848495483e-02 6.566944718360900879e-02 1.747120618820190430e-01 2.791510224342346191e-01 6.084111332893371582e-02 -1.777896136045455933e-01 1.393695473670959473e-01 -2.492711693048477173e-02 -1.089994162321090698e-01 -7.680350542068481445e-02 -3.783402964472770691e-02 -2.286657840013504028e-01 -2.839198708534240723e-01
-1.423099189996719360e-01 1.144542098045349121e-01 1.769031137228012085e-01 2.465007454156875610e-01 -3.847047686576843262e-02 1.646658182144165039e-01 -1.065510660409927368e-01 2.017779797315597534e-01 5.628183111548423767e-02 -5.374764651060104370e-02 1.707764565944671631e-01 -3.344245553016662598e-01 1.205549538135528564e-01 -9.108635783195495605e-02 -4.519880190491676331e-02 -4.875994101166725159e-02 3.078738451004028320e-01 -7.809510082006454468e-02 1.313439756631851196e-01 2.079512476921081543e-01 -1.703860908746719360e-01 1.964013576507568359e-01 4.581375718116760254e-01 2.783821225166320801e-01 -7.612232863903045654e-02 3.188992664217948914e-02 -1.035934910178184509e-01 -6.016481667757034302e-02 8.646582067012786865e-02 -1.306007951498031616e-01 -2.277488261461257935e-01 -7.536517828702926636e-02
-1.273633539676666260e-01 -7.456575334072113037e-02 3.328376412391662598e-01 1.019565314054489136e-01 -6.089997664093971252e-02 1.219823583960533142e-01 1.257985234260559082e-01 8.811401203274726868e-03 -9.203928709030151367e-02 3.236353397369384766e-01 7.200307399034500122e-02 7.069483399391174316e-02 1.822597533464431763e-01 -1.297915130853652954e-01 4.950732737779617310e-02 -2.623106837272644043e-01 2.375519871711730957e-01 -2.417420148849487305e-01 1.292255967855453491e-01 -5.689384043216705322e-02 -1.677753925323486328e-01 1.267002075910568237e-01 3.105568289756774902e-01 4.118642508983612061e-01 -2.139078378677368164e-01 1.094758510589599609e-01 -1.756425946950912476e-01 -3.685466246679425240e-03 -8.260778337717056274e-02 1.907142549753189087e-01 3.008049726486206055e-02 6.613187957555055618e-03
-1.662649363279342651e-01 -3.537965565919876099e-02 2.468575090169906616e-01 1.685137003660202026e-01 -2.490749210119247437e-02 4.268458485603332520e-02 -3.028120994567871094e-01 1.525556296110153198e-01 -7.874142378568649292e-02 2.861441969871520996e-01 1.262500733137130737e-01 8.256132155656814575e-02 -6.739271432161331177e-02 8.666045218706130981e-02 2.539329603314399719e-02 -4.791234135627746582e-01 6.742560304701328278e-03 -3.424030244350433350e-01 2.893311977386474609e-01 3.736662119626998901e-02 9.183669090270996094e-02 -6.952620297670364380e-02 -1.362673193216323853e-02 1.093693152070045471e-01 -1.018005385994911194e-01 1.619928632862865925e-03 -1.056418120861053467e-01 -2.068465352058410645e-01 2.104720324277877808e-01 -2.236666232347488403e-01 -1.135829687118530273e-01 1.091820150613784790e-01
-1.639541685581207275e-01 2.636207640171051025e-01 1.320589184761047363e-01 7.888808846473693848e-02 1.305284947156906128e-01 3.112984597682952881e-01 -1.151423081755638123e-01 1.366636604070663452e-01 -3.880195319652557373e-01 3.415122330188751221e-01 4.983697831630706787e-02 -3.920885622501373291e-01 -2.015158906579017639e-02 -1.618872955441474915e-02 -3.415352478623390198e-02 -1.277195215225219727e-01 1.098997294902801514e-01 5.829260125756263733e-02 5.405362695455551147e-02 -1.503163715824484825e-03 2.811742424964904785e-01 1.030594184994697571e-01 1.642095893621444702e-01 -3.652724996209144592e-02 4.578152671456336975e-02 2.438957989215850830e-01 -3.064260259270668030e-02 -8.296772837638854980e-02 -6.476210802793502808e-02 -1.484473645687103271e-01 -2.404782921075820923e-01 5.180543661117553711e-02
-1.605375260114669800e-01 2.961424589157104492e-01 2.437878847122192383e-01 4.027845337986946106e-02 3.125807642936706543e-02 -2.926059439778327942e-02 -1.245050504803657532e-02 8.545941114425659180e-02 3.257821500301361084e-01 3.001044094562530518e-01 -2.137762159109115601e-01 -1.167695000767707825e-01 5.493001267313957214e-02 -4.002574980258941650e-01 1.530830860137939453e-01 -2.649797201156616211e-01 -5.023067817091941833e-02 5.395276844501495361e-02 -9.763508290052413940e-02 -2.311124838888645172e-02 1.932526379823684692e-01 -1.589961200952529907e-01 3.360840976238250732e-01 -6.922139227390289307e-02 6.791926920413970947e-02 8.588156849145889282e-02 -7.643503695726394653e-02 1.027840077877044678e-01 -1.529343277215957642e-01 -9.647084772586822510e-02 1.214040890336036682e-01 -1.790964305400848389e-01
-5.297064036130905151e-02 3.185551166534423828e-01 4.163891822099685669e-02 2.699019312858581543e-01 -8.588576689362525940e-03 -9.572342038154602051e-03 4.005428031086921692e-02 9.770066291093826294e-02 3.185661137104034424e-02 3.485935926437377930e-01 2.839510701596736908e-02 -1.711004674434661865e-01 -1.730895489454269409e-01 -3.487198948860168457e-01 3.210431337356567383e-01 -1.380522549152374268e-02 3.080084025859832764e-01 -1.098791719414293766e-03 2.797088027000427246e-01 1.267121583223342896e-01 -2.095808833837509155e-01 -7.473872508853673935e-03 4.873914271593093872e-02 2.747878059744834900e-02 -5.794791132211685181e-02 4.449758678674697876e-02 -2.377911955118179321e-01 -3.073992766439914703e-02 -1.144997999072074890e-01 -2.932784855365753174e-01 -6.099238246679306030e-02 -2.092820405960083008e-02
-1.196864992380142212e-01 4.642096757888793945e-01 2.122242748737335205e-01 1.547060813754796982e-02 1.405435949563980103e-01 2.092192918062210083e-01 4.605302959680557251e-02 -6.327173206955194473e-03 1.033416837453842163e-01 2.448191940784454346e-01 4.427336156368255615e-02 -3.063934445381164551e-01 2.415393665432929993e-02 -2.310977280139923096e-01 1.576206833124160767e-01 -1.395086348056793213e-01 1.637583374977111816e-01 1.696776449680328369e-01 -1.589253246784210205e-01 -2.255377620458602905e-01 -7.097355276346206665e-02 1.130976900458335876e-01 2.191521376371383667e-01 -1.391353607177734375e-01 5.174686759710311890e-02 1.553306877613067627e-01 -2.566013336181640625e-01 8.287075906991958618e-02 1.613985747098922729e-01 -3.858117386698722839e-02 -1.949582993984222412e-01 1.116250008344650269e-01
-1.752930283546447754e-01 1.235367581248283386e-01 2.142243683338165283e-01 1.394119709730148315e-01 -2.535158991813659668e-01 5.796146020293235779e-02 2.746141850948333740e-01 7.711461931467056274e-02 -9.418370574712753296e-02 7.017446681857109070e-03 2.750242948532104492e-01 -1.468890160322189331e-01 -1.087543368339538574e-01 -3.662422299385070801e-01 -1.283951699733734131e-01 -8.769133687019348145e-02 3.161588907241821289e-01 -2.345559746026992798e-02 6.310684978961944580e-02 1.516792625188827515e-01 1.551802456378936768e-01 -1.608155816793441772e-01 5.786370113492012024e-02 3.252367675304412842e-01 -5.242463573813438416e-02 2.378551661968231201e-01 -7.684087008237838745e-02 6.782221794128417969e-02 4.924864042550325394e-04 -1.859174668788909912e-01 -2.379957586526870728e-01 -1.257884353399276733e-01
-3.481818735599517822e-01 7.940445840358734131e-02 1.810062676668167114e-01 -1.011816337704658508e-01 -1.622993350028991699e-01 1.119162980467081070e-02 2.843688428401947021e-01 -2.546405792236328125e-02 -5.304673314094543457e-02 5.990599840879440308e-02 4.876988753676414490e-02 -9.166528284549713135e-02 -2.556140124797821045e-01 -2.075013965368270874e-01 -1.793852895498275757e-01 -3.790017962455749512e-01 3.849251940846443176e-02 3.533233404159545898e-01 2.981436811387538910e-02 1.909183710813522339e-01 -1.195152178406715393e-01 -1.196983903646469116e-01 8.439408242702484131e-02 -1.197830140590667725e-01 -1.216657757759094238e-01 1.883735656738281250e-01 1.463689059019088745e-01 -1.470013707876205444e-01 1.556659489870071411e-01 -2.342391386628150940e-02 6.308171898126602173e-02 -2.902800440788269043e-01
-4.391045868396759033e-02 5.480021238327026367e-02 3.643210828304290771e-01 -1.785764470696449280e-02 -1.240597441792488098e-01 1.153969205915927887e-02 -1.050868481397628784e-01 -1.259764730930328369e-01 3.394088894128799438e-02 2.161901593208312988e-01 4.134980961680412292e-03 -2.420356124639511108e-01 5.466077104210853577e-02 1.365701258182525635e-01 5.920745059847831726e-02 -3.736651539802551270e-01 3.369341045618057251e-02 6.171726807951927185e-02 1.300627142190933228e-01 -2.022818624973297119e-01 -7.456290721893310547e-02 -4.480888321995735168e-02 1.902028471231460571e-01 2.294342666864395142e-01 -9.458445012569427490e-03 2.987393438816070557e-01 -1.377648264169692993e-01 2.652049064636230469e-01 4.433307647705078125e-01 -4.801261052489280701e-02 -3.072694875299930573e-03 -1.079645976424217224e-01
-2.738747894763946533e-01 -7.131918519735336304e-02 1.866056919097900391e-01 9.337219409644603729e-03 -6.664308905601501465e-02 1.190746277570724487e-01 4.437061399221420288e-02 1.091267913579940796e-01 1.371831744909286499e-01 9.738034754991531372e-02 -6.074970215559005737e-02 9.216038137674331665e-02 -4.294415935873985291e-02 1.841574460268020630e-01 -3.646357357501983643e-01 -4.721544384956359863e-01 -2.513523027300834656e-02 1.277537792921066284e-01 1.255120038986206055e-01 -2.649350650608539581e-02 -1.894441843032836914e-01 1.690253615379333496e-01 3.176297247409820557e-01 8.038389682769775391e-02 -2.101350277662277222e-01 -1.505573242902755737e-01 -2.499221712350845337e-01 -1.098681241273880005e-01 1.861143857240676880e-01 3.918802365660667419e-02 -1.925750076770782471e-01 -2.310640923678874969e-02
-3.932998478412628174e-01 2.591299414634704590e-01 -1.927024312317371368e-02 -9.686227887868881226e-02 1.996547132730484009e-01 -3.856463730335235596e-02 -1.649448573589324951e-01 1.185038909316062927e-01 -1.035908311605453491e-01 7.206245511770248413e-02 -2.477189451456069946e-01 2.082479000091552734e-02 -1.014377623796463013e-01 -1.416834443807601929e-01 -3.891762346029281616e-02 -3.572247028350830078e-01 3.977127745747566223e-02 3.344617486000061035e-01 1.274563670158386230e-01 2.503021061420440674e-02 -1.762680560350418091e-01 -8.965524286031723022e-02 3.300946056842803955e-01 2.668260335922241211e-01 -1.179876625537872314e-01 -7.977201044559478760e-02 -1.125333458185195923e-01 -1.133395805954933167e-01 4.852942749857902527e-02 -5.882671102881431580e-02 -1.678059548139572144e-01 1.387439668178558350e-01
-5.996564403176307678e-02 1.922865509986877441e-01 4.622566998004913330e-01 3.999834656715393066e-01 -1.433236300945281982e-01 -3.605959564447402954e-02 2.409842908382415771e-01 1.598777174949645996e-01 8.242725580930709839e-02 2.176061719655990601e-01 1.063835248351097107e-01 -2.603805810213088989e-02 -6.756383925676345825e-02 -1.399947106838226318e-01 -1.023648083209991455e-01 1.696192659437656403e-02 1.845868825912475586e-01 -2.083372920751571655e-01 1.530178189277648926e-01 -1.018110066652297974e-01 -1.366764754056930542e-01 -2.583733759820461273e-03 -1.118816994130611420e-02 3.858855366706848145e-02 1.351156532764434814e-01 1.906433999538421631e-01 -3.601825535297393799e-01 -1.047827824950218201e-01 1.234502419829368591e-01 -1.287269741296768188e-01 -1.277829855680465698e-01 -6.484252214431762695e-02
-3.171018511056900024e-02 2.821175195276737213e-02 1.489821672439575195e-01 1.731883883476257324e-01 9.102091938257217407e-02 -8.919152617454528809e-02 1.345056444406509399e-01 2.580353617668151855e-01 5.498901754617691040e-02 2.554070949554443359e-01 1.625604480504989624e-01 2.299542278051376343e-01 5.270821973681449890e-02 -2.396569550037384033e-01 7.445909082889556885e-02 -3.409222662448883057e-01 2.021584957838058472e-01 6.647752970457077026e-02 3.983030319213867188e-01 1.736064255237579346e-01 1.480560656636953354e-02 1.817070394754409790e-01 -1.635340601205825806e-01 -2.578558027744293213e-02 7.218375802040100098e-03 9.839079529047012329e-02 -1.613337099552154541e-01 -6.165707483887672424e-02 2.122057229280471802e-01 -6.100283935666084290e-02 -3.625781536102294922e-01 -3.243746235966682434e-02
-1.858037412166595459e-01 1.378394514322280884e-01 3.222871422767639160e-01 3.965589404106140137e-01 2.865284681320190430e-02 7.269250601530075073e-02 -8.917400985956192017e-02 1.059856489300727844e-01 -2.039836347103118896e-01 3.209227621555328369e-01 3.620764613151550293e-01 -1.281962990760803223e-01 -3.793547302484512329e-02 -1.745683699846267700e-01 -2.052841782569885254e-01 -1.601272672414779663e-01 -8.553750067949295044e-02 4.632197320461273193e-03 3.363064024597406387e-03 9.769296646118164062e-02 -2.043939754366874695e-02 7.654985040426254272e-02 3.413452208042144775e-02 -3.695528209209442139e-02 -1.866503506898880005e-01 2.688397467136383057e-01 -2.299744337797164917e-01 3.969540353864431381e-03 -2.378408163785934448e-01 -6.859428435564041138e-02 -1.239567771553993225e-01 -7.662442326545715332e-02
-5.562034994363784790e-02 2.619397044181823730e-01 1.988662332296371460e-01 -4.965700954198837280e-02 1.262426823377609253e-01 1.527637094259262085e-01 1.584529429674148560e-01 2.066579908132553101e-01 1.149899214506149292e-01 3.033719360828399658e-01 3.469571471214294434e-01 1.646631509065628052e-01 1.485294848680496216e-01 -1.365355104207992554e-01 1.610372960567474365e-02 -3.666963279247283936e-01 7.044889032840728760e-02 -1.463788561522960663e-02 2.464025914669036865e-01 4.832357913255691528e-02 9.174037724733352661e-02 1.601831316947937012e-01 -1.251917332410812378e-01 1.025478765368461609e-01 -8.059311658143997192e-02 9.138404577970504761e-02 -1.855377554893493652e-01 9.416498988866806030e-02 9.878150373697280884e-02 4.337337985634803772e-02 -3.858774602413177490e-01 6.199947372078895569e-02
-2.778793871402740479e-01 4.783038794994354248e-02 6.745769828557968140e-02 2.403607666492462158e-01 1.798819750547409058e-02 -1.888876222074031830e-02 8.850390464067459106e-02 -1.512778084725141525e-02 2.073755562305450439e-01 2.946065068244934082e-01 1.296295522479340434e-04 -3.175488412380218506e-01 -2.928733825683593750e-01 -1.849143803119659424e-01 -7.160434871912002563e-02 -2.344378530979156494e-01 -1.523841917514801025e-01 1.218346059322357178e-01 1.210072189569473267e-01 7.303622085601091385e-03 5.434880033135414124e-02 -1.073649004101753235e-01 1.243666708469390869e-01 -1.766766794025897980e-02 6.323742866516113281e-02 7.999210059642791748e-02 1.140344440937042236e-01 1.383064687252044678e-02 -1.202349141240119934e-01 -2.875491976737976074e-01 -4.776258468627929688e-01 -8.280567079782485962e-02
-2.672652006149291992e-01 1.045722365379333496e-01 -3.940393403172492981e-02 -8.877235651016235352e-02 -1.136639970354735851e-03 -1.167959421873092651e-01 4.294882714748382568e-01 -4.052795469760894775e-02 -3.884427249431610107e-02 7.213302701711654663e-02 -1.736612804234027863e-02 -4.394148588180541992e-01 -1.213822141289710999e-01 -7.351255416870117188e-02 -4.416338726878166199e-02 -1.390884518623352051e-01 1.266314089298248291e-01 2.242483645677566528e-01 -1.001317501068115234e-01 1.653583049774169922e-01 -1.170935630798339844e-01 -2.477873116731643677e-02 3.331509232521057129e-01 5.425017699599266052e-02 -6.958887726068496704e-02 1.123593896627426147e-01 -2.594970352947711945e-02 -1.502864062786102295e-01 1.264107227325439453e-02 -2.466212511062622070e-01 -3.136392533779144287e-01 -1.868009865283966064e-01
-2.992143929004669189e-01 7.439999282360076904e-02 2.344642281532287598e-01 4.822405427694320679e-02 1.525554358959197998e-01 -7.596974819898605347e-02 1.492091417312622070e-01 -3.788718581199645996e-02 -3.956380486488342285e-01 4.689750075340270996e-02 -1.128371506929397583e-01 -8.707933872938156128e-02 4.196248948574066162e-02 3.561405465006828308e-02 -1.119470298290252686e-01 -3.718179762363433838e-01 3.513070568442344666e-02 -1.093356460332870483e-01 -1.123853549361228943e-01 1.765829473733901978e-01 -3.002662658691406250e-01 1.704414486885070801e-01 1.982006430625915527e-01 5.622524395585060120e-02 5.088534951210021973e-02 1.990576684474945068e-01 -5.979206413030624390e-03 -2.409874349832534790e-01 3.027921020984649658e-01 -9.861287474632263184e-02 -1.540787070989608765e-01 -1.338358372449874878e-01
-2.215442359447479248e-01 5.548659339547157288e-02 1.113290116190910339e-01 1.291546374559402466e-01 -2.024969458580017090e-01 1.137233152985572815e-02 -2.334661483764648438e-01 9.221583604812622070e-02 -6.384657323360443115e-02 8.151319622993469238e-02 3.701233267784118652e-01 -2.064848989248275757e-01 6.204850226640701294e-02 -1.108507812023162842e-01 -1.195971891283988953e-01 -1.331857442855834961e-01 3.795396685600280762e-01 -5.000446923077106476e-03 -7.510041445493698120e-02 -1.525084078311920166e-01 2.936456725001335144e-02 -7.096708565950393677e-02 3.316649794578552246e-01 4.347204789519309998e-02 1.394783556461334229e-01 -2.469151020050048828e-01 -2.269055247306823730e-01 -7.048101723194122314e-02 -4.034385085105895996e-02 -2.613009512424468994e-01 -2.258652448654174805e-01 -1.659266799688339233e-01
-9.219925850629806519e-02 2.907553315162658691e-01 1.019016653299331665e-01 1.225644722580909729e-01 -1.474262177944183350e-01 2.912307083606719971e-01 1.235333532094955444e-01 1.950424723327159882e-02 -2.678627707064151764e-02 5.483500361442565918e-01 7.213143259286880493e-02 -1.200936213135719299e-01 -3.430076539516448975e-01 -5.752469599246978760e-02 7.633797079324722290e-02 -1.579756736755371094e-01 8.079092949628829956e-02 -3.093540109694004059e-02 1.886590272188186646e-01 1.819646656513214111e-01 6.234545633196830750e-02 -1.310908496379852295e-01 1.071298196911811829e-01 9.354364126920700073e-02 1.693467237055301666e-02 -1.350069791078567505e-01 1.420007050037384033e-01 -1.751241981983184814e-01 -2.117788940668106079e-01 -1.419405043125152588e-01 -1.676952689886093140e-01 8.144988119602203369e-02
-1.657634377479553223e-01 1.995732337236404419e-01 5.204232931137084961e-01 -1.305419504642486572e-01 -8.145407587289810181e-02 -6.511629372835159302e-02 1.900845319032669067e-01 -1.988470740616321564e-02 8.217515051364898682e-02 1.354251950979232788e-01 1.973218619823455811e-01 -1.263318359851837158e-01 1.495280861854553223e-01 -1.633826643228530884e-01 1.152604073286056519e-01 -5.314357951283454895e-02 4.785578697919845581e-02 -5.245512723922729492e-02 2.214085012674331665e-01 -3.269411996006965637e-02 7.130544632673263550e-02 -2.132164686918258667e-01 1.258070170879364014e-01 -2.771924994885921478e-02 -2.166868597269058228e-01 -1.524381488561630249e-01 -1.456300914287567139e-01 -2.379168719053268433e-01 -1.773473918437957764e-01 -2.563582360744476318e-01 -2.772121131420135498e-01 -8.923970162868499756e-02
4.716227948665618896e-02 3.444710969924926758e-01 1.731545180082321167e-01 -7.198578119277954102e-02 -2.043933719396591187e-01 4.232652857899665833e-02 -8.427792042493820190e-02 6.823155283927917480e-02 -2.352686375379562378e-01 -5.112017504870891571e-03 -2.188801020383834839e-02 -3.598759695887565613e-02 1.483398526906967163e-01 -2.535320520401000977e-01 3.526986017823219299e-02 -3.243933320045471191e-01 4.422397017478942871e-01 9.713629633188247681e-02 -1.383774429559707642e-01 3.477321565151214600e-02 -1.136806085705757141e-01 -1.695235446095466614e-02 2.547425031661987305e-01 1.115823611617088318e-01 1.527585387229919434e-01 1.400082558393478394e-01 1.427039783447980881e-02 -2.263396978378295898e-01 -1.917532533407211304e-01 1.146576181054115295e-01 -2.771798670291900635e-01 -4.093254357576370239e-02
-2.419019192457199097e-01 5.240395665168762207e-02 2.455009818077087402e-01 -1.012206897139549255e-01 -5.281432345509529114e-02 2.887915372848510742e-01 -1.124235242605209351e-01 1.063471436500549316e-01 9.916186332702636719e-02 2.399426102638244629e-01 -4.086984694004058838e-02 -7.912370562553405762e-02 5.529266223311424255e-02 -1.300205141305923462e-01 3.579308092594146729e-01 -6.687811762094497681e-02 1.989183016121387482e-02 -7.411726564168930054e-02 2.182125598192214966e-01 -1.132679507136344910e-01 -4.831051081418991089e-02 -1.550813317298889160e-01 3.066525161266326904e-01 1.946209371089935303e-01 7.563578430563211441e-03 3.854970633983612061e-01 -8.300943672657012939e-02 9.680678695440292358e-02 1.819666177034378052e-01 -3.259565234184265137e-01 2.629555761814117432e-02 -2.419362775981426239e-02
-1.221261620521545410e-01 -4.727155342698097229e-02 8.990680426359176636e-02 -1.502028387039899826e-02 -1.368320733308792114e-01 1.382930576801300049e-01 4.676605761051177979e-01 6.472691427916288376e-03 2.541570365428924561e-02 2.428497225046157837e-01 -7.666420191526412964e-02 2.133483253419399261e-02 -1.172318235039710999e-01 3.193023428320884705e-02 -2.019023336470127106e-02 -2.301501631736755371e-01 -2.390691637992858887e-02 2.191635221242904663e-01 1.221078336238861084e-01 1.886306703090667725e-01 -3.438139557838439941e-01 1.342791616916656494e-01 3.229903280735015869e-01 7.219464331865310669e-02 -7.377406209707260132e-02 1.502435654401779175e-01 5.656912922859191895e-02 -1.799007803201675415e-01 -1.088450849056243896e-01 -9.542634338140487671e-02 -3.166509568691253662e-01 -2.327665388584136963e-01
-2.135191857814788818e-01 4.226435348391532898e-02 -4.048739001154899597e-02 -3.502757754176855087e-03 -8.132493123412132263e-03 -7.871280610561370850e-02 -4.133899137377738953e-02 -4.840957373380661011e-02 -1.384500116109848022e-01 9.415587782859802246e-02 -3.735496401786804199e-01 -1.972630061209201813e-02 -1.713392436504364014e-01 -2.768140137195587158e-01 1.666574627161026001e-01 -4.563424289226531982e-01 2.088284492492675781e-01 1.749348044395446777e-01 4.967804625630378723e-02 -1.060466170310974121e-01 -2.498428076505661011e-01 -1.378724277019500732e-01 3.419549465179443359e-01 1.761582344770431519e-01 -6.551710423082113266e-03 -4.128862917423248291e-02 5.205203592777252197e-02 -1.765056103467941284e-01 1.134273037314414978e-01 -8.344879746437072754e-02 -2.400929033756256104e-01 1.683739386498928070e-02
-2.123273462057113647e-01 2.112167030572891235e-01 -4.842668399214744568e-02 -2.644659951329231262e-03 -2.473397403955459595e-01 4.129237309098243713e-02 1.157252416014671326e-01 2.521258592605590820e-01 2.811411321163177490e-01 2.526893317699432373e-01 8.156014233827590942e-02 2.166792191565036774e-02 9.435959160327911377e-02 1.645817458629608154e-01 -4.831920564174652100e-02 -2.575120627880096436e-01 2.979798913002014160e-01 2.314812839031219482e-01 2.581624686717987061e-01 -1.222720602527260780e-03 1.057856082916259766e-01 -2.204285264015197754e-01 1.127886250615119934e-01 1.971538513898849487e-01 -2.121416926383972168e-01 1.317068934440612793e-01 1.605400233529508114e-03 -3.721290500834584236e-03 1.650613844394683838e-01 -2.919059097766876221e-01 -1.094978451728820801e-01 -7.906991243362426758e-02
1.576870307326316833e-02 -9.361533075571060181e-02 1.948914378881454468e-01 5.103139877319335938e-01 4.789426550269126892e-02 2.805162034928798676e-02 -3.346650302410125732e-01 1.643574088811874390e-01 -1.685849577188491821e-01 2.714739143848419189e-01 1.337577700614929199e-01 -2.644892632961273193e-01 1.087943278253078461e-02 -4.247893393039703369e-02 1.029335111379623413e-01 -1.649699807167053223e-01 1.707758903503417969e-01 4.011040553450584412e-02 1.607381924986839294e-02 2.547353506088256836e-01 7.337437570095062256e-02 -5.945241823792457581e-02 2.160965353250503540e-01 1.220994442701339722e-01 -3.103825636208057404e-02 1.967216283082962036e-01 -2.201310694217681885e-01 -2.159756273031234741e-01 5.528150871396064758e-02 -1.051428820937871933e-02 -1.909509114921092987e-02 -1.266837120056152344e-01
-2.605625092983245850e-01 2.184539474546909332e-02 2.974833250045776367e-01 -6.048452109098434448e-02 -1.526965294033288956e-02 8.143831044435501099e-02 6.766004022210836411e-03 -6.729988753795623779e-02 -7.630840688943862915e-02 2.310406565666198730e-01 -5.096803233027458191e-02 -3.423176705837249756e-01 -2.783467173576354980e-01 -2.452789843082427979e-01 9.434730559587478638e-02 4.024860262870788574e-02 1.991694271564483643e-01 2.076552808284759521e-01 2.682349644601345062e-02 -2.532112598419189453e-02 2.602519690990447998e-01 1.473381370306015015e-01 7.411464303731918335e-02 2.914179861545562744e-01 6.860750168561935425e-02 4.986226558685302734e-03 1.965306103229522705e-01 8.619111031293869019e-02 2.077272683382034302e-01 -1.559987813234329224e-01 -2.153184711933135986e-01 -2.687985599040985107e-01
-2.066082879900932312e-02 1.490588020533323288e-02 2.999595701694488525e-01 -1.831773966550827026e-01 1.554984506219625473e-02 7.905458658933639526e-02 2.089230716228485107e-01 -9.074731916189193726e-02 -1.845270246267318726e-01 3.641784489154815674e-01 1.069106608629226685e-01 -6.764984130859375000e-02 -3.810355365276336670e-01 -3.217063248157501221e-01 9.190027415752410889e-02 3.577541187405586243e-02 3.867611885070800781e-01 -2.498770877718925476e-02 1.942333765327930450e-02 1.798064410686492920e-01 1.137844175100326538e-01 2.387305907905101776e-02 2.316188663244247437e-01 9.162580966949462891e-02 2.200248651206493378e-02 5.626480653882026672e-02 -3.447194350883364677e-03 1.253732144832611084e-01 1.112789139151573181e-01 -6.804594397544860840e-02 -2.854532599449157715e-01 -1.475355471484363079e-03
-2.009671628475189209e-01 2.014932595193386078e-02 2.976344227790832520e-01 9.207921475172042847e-02 -1.376785337924957275e-01 -9.911995381116867065e-02 2.380996942520141602e-01 2.206361591815948486e-01 -2.034953832626342773e-01 2.578440308570861816e-01 1.280119419097900391e-01 -4.323373083025217056e-03 1.840723603963851929e-01 -9.724578261375427246e-02 -5.140964314341545105e-02 3.030672483146190643e-02 4.827926456928253174e-01 8.517534285783767700e-02 -1.990134455263614655e-02 1.384607255458831787e-01 -2.545990236103534698e-02 -2.592391073703765869e-01 4.973635822534561157e-02 -1.366885751485824585e-02 2.226984947919845581e-01 -4.380586743354797363e-02 -1.814020127058029175e-01 -1.173470169305801392e-01 6.631048768758773804e-02 -2.549322843551635742e-01 -1.949217021465301514e-01 -1.441934853792190552e-01
-2.241122424602508545e-01 5.942902714014053345e-02 1.749086081981658936e-01 2.854175269603729248e-01 -2.693787515163421631e-01 -3.859984874725341797e-02 -6.442835927009582520e-02 7.080879807472229004e-02 -3.872598707675933838e-02 -3.575973957777023315e-02 2.328245043754577637e-01 -7.673193234950304031e-03 8.187201619148254395e-02 -1.969469487667083740e-01 -2.377024106681346893e-02 -1.097819134593009949e-01 1.483048051595687866e-01 -2.940988726913928986e-02 2.556229569017887115e-02 1.366928964853286743e-01 -1.889092922210693359e-01 2.263218611478805542e-01 5.793333649635314941e-01 7.630264014005661011e-02 -1.728461086750030518e-01 1.323360651731491089e-01 -2.634589076042175293e-01 -1.642369925975799561e-01 4.714332520961761475e-02 -8.898037672042846680e-02 -8.329708129167556763e-02 6.638316065073013306e-02
-6.701362133026123047e-02 2.035090625286102295e-01 1.477216333150863647e-01 1.222565248608589172e-01 -2.423932403326034546e-01 3.169721662998199463e-01 1.349838227033615112e-01 2.405543774366378784e-01 1.619516611099243164e-01 1.984018683433532715e-01 5.981066450476646423e-02 1.421461254358291626e-02 -1.778431236743927002e-01 6.728112697601318359e-02 8.448110520839691162e-02 -1.783219873905181885e-01 6.907795369625091553e-02 2.371654212474822998e-01 3.071573376655578613e-01 1.623537242412567139e-01 1.962968260049819946e-01 -1.681453734636306763e-01 2.852982282638549805e-01 6.031572073698043823e-02 4.710533469915390015e-02 1.519308984279632568e-01 1.113841310143470764e-01 -9.745109826326370239e-02 1.328925490379333496e-01 -2.681707218289375305e-02 -3.532838821411132812e-01 1.165950074791908264e-01
-1.426121145486831665e-01 1.540959924459457397e-01 3.284505605697631836e-01 1.035522371530532837e-01 1.602866947650909424e-01 -2.680935561656951904e-01 -6.491385400295257568e-02 -1.879790276288986206e-01 1.500332169234752655e-02 1.711615622043609619e-01 -1.197374612092971802e-01 -1.141554340720176697e-01 -7.600009441375732422e-02 -9.503782540559768677e-02 2.361537218093872070e-01 -7.909846305847167969e-02 2.533799409866333008e-01 -6.575525552034378052e-02 -5.811263620853424072e-02 8.128610998392105103e-02 -2.490913420915603638e-01 1.607391536235809326e-01 2.212597876787185669e-01 1.580396592617034912e-01 -6.956671178340911865e-02 -2.417389601469039917e-01 -1.438815444707870483e-01 -2.341669052839279175e-01 2.624559700489044189e-01 -2.877057194709777832e-01 -2.334912680089473724e-02 -1.874368190765380859e-01
-3.150740265846252441e-01 -9.628429263830184937e-02 2.717556357383728027e-01 -7.347711175680160522e-02 -5.062381923198699951e-02 7.258401811122894287e-02 -5.620653927326202393e-02 1.404829770326614380e-01 1.692813187837600708e-01 2.908490598201751709e-01 3.162300214171409607e-02 1.246407255530357361e-01 -1.600558161735534668e-01 -3.980925977230072021e-01 -2.144759148359298706e-01 -5.040020495653152466e-02 3.106864690780639648e-01 -5.924634635448455811e-03 1.951932758092880249e-01 1.015152335166931152e-01 2.836582958698272705e-01 1.469479650259017944e-01 1.211060211062431335e-01 4.479953553527593613e-03 4.110900312662124634e-02 -6.109558418393135071e-02 -2.188618108630180359e-02 -2.463425509631633759e-02 1.109332591295242310e-01 -3.121261671185493469e-02 -2.856961190700531006e-01 -2.365184277296066284e-01
-2.609234452247619629e-01 3.217332661151885986e-01 1.928732693195343018e-01 1.752720028162002563e-01 -2.052579075098037720e-01 6.256365031003952026e-02 3.130226135253906250e-01 1.743926666676998138e-02 1.841458529233932495e-01 3.486721515655517578e-01 1.181292235851287842e-01 -1.066051889210939407e-02 1.235513463616371155e-01 -8.483034372329711914e-02 2.036941945552825928e-01 -1.954666823148727417e-01 1.175343319773674011e-01 1.253948211669921875e-01 3.497299551963806152e-01 -6.468681385740637779e-04 1.674874871969223022e-01 -8.217819780111312866e-02 -2.844177186489105225e-03 7.839594036340713501e-02 2.129537612199783325e-01 5.794250871986150742e-03 -8.610319346189498901e-02 -1.866243630647659302e-01 -2.841164916753768921e-02 -1.041676327586174011e-01 -2.060219831764698029e-02 -2.278760075569152832e-01
-2.010985910892486572e-01 8.601604402065277100e-02 1.820624023675918579e-01 1.556787043809890747e-01 -5.900220014154911041e-03 -2.954977005720138550e-02 -3.269633278250694275e-02 2.030671983957290649e-01 -1.324771344661712646e-02 3.057402670383453369e-01 -1.363788545131683350e-01 -1.666694432497024536e-01 -6.918203085660934448e-02 2.078204154968261719e-01 1.884332895278930664e-01 -1.444795727729797363e-01 1.169986799359321594e-01 -4.860617592930793762e-02 3.789412379264831543e-01 7.746867835521697998e-02 -6.670939177274703979e-02 -2.069852501153945923e-01 2.604408264160156250e-01 3.750952705740928650e-02 3.015863895416259766e-01 -1.370546519756317139e-01 -2.428936213254928589e-02 -2.695259451866149902e-01 -6.679996848106384277e-02 5.473530665040016174e-02 -1.945544481277465820e-01 -3.109928071498870850e-01
-2.338137030601501465e-01 1.638787090778350830e-01 3.784845769405364990e-01 8.682264387607574463e-02 -8.326050639152526855e-02 -2.380276471376419067e-02 8.225888945162296295e-03 1.665412783622741699e-01 8.586041629314422607e-02 9.897299110889434814e-02 1.710845679044723511e-01 -1.801697611808776855e-01 7.238712906837463379e-02 -2.721804194152355194e-02 -1.027828678488731384e-01 -4.401325583457946777e-01 -1.591343879699707031e-01 -2.592266499996185303e-01 2.969993054866790771e-01 1.561445742845535278e-01 2.624011598527431488e-02 -2.213300764560699463e-02 7.013006508350372314e-02 1.579232215881347656e-01 7.337196171283721924e-02 5.777602270245552063e-02 -3.309904336929321289e-01 1.524996310472488403e-01 -1.205217540264129639e-01 -2.758685871958732605e-02 -1.618107259273529053e-01 1.551553905010223389e-01
-1.180785298347473145e-01 8.229029923677444458e-02 -1.045667827129364014e-01 -6.571178883314132690e-02 -1.488564312458038330e-01 -1.864226013422012329e-01 -6.192441284656524658e-02 2.709492743015289307e-01 -1.042982749640941620e-02 2.692152857780456543e-01 2.272280603647232056e-01 -1.939991414546966553e-01 1.893956512212753296e-01 -2.924754917621612549e-01 -3.794845938682556152e-02 -3.541312217712402344e-01 3.450277745723724365e-01 -3.554794006049633026e-03 -1.672228872776031494e-01 -2.621358633041381836e-01 7.213464472442865372e-03 -7.856986671686172485e-02 2.010002881288528442e-01 -2.087755650281906128e-01 1.785607635974884033e-01 2.489854767918586731e-02 -1.336706429719924927e-01 8.614040166139602661e-02 1.005805879831314087e-01 -1.708346158266067505e-01 -7.389722764492034912e-02 -1.060919836163520813e-01
-2.618738710880279541e-01 2.028765380382537842e-01 1.350772380828857422e-01 7.635882496833801270e-02 -9.373384714126586914e-02 1.068084463477134705e-01 1.772510856389999390e-01 -7.354009896516799927e-02 1.016510352492332458e-01 1.717205941677093506e-01 3.722589835524559021e-02 1.243235394358634949e-01 -4.886382445693016052e-02 -4.137112200260162354e-02 -1.474765688180923462e-01 -3.028766512870788574e-01 -6.728957593441009521e-02 1.175892502069473267e-01 2.179337143898010254e-01 -2.041543871164321899e-01 -1.440849304199218750e-01 -8.260782063007354736e-02 2.457086294889450073e-01 1.556564122438430786e-01 -1.411553025245666504e-01 1.156908869743347168e-01 1.020456776022911072e-01 7.970586419105529785e-02 -7.403313368558883667e-02 -3.240736424922943115e-01 -4.434599727392196655e-02 -5.026514530181884766e-01
-8.122009038925170898e-02 2.468760460615158081e-01 2.491333782672882080e-01 5.933547392487525940e-03 -8.014731854200363159e-02 -2.016685307025909424e-01 1.127772927284240723e-01 2.694436162710189819e-02 1.450016945600509644e-01 4.254026114940643311e-01 7.852237671613693237e-03 -1.621775925159454346e-01 -2.706688046455383301e-01 -1.383350938558578491e-01 2.891990542411804199e-01 -1.412761807441711426e-01 3.006626367568969727e-01 5.264371261000633240e-02 -6.061857938766479492e-02 1.051719486713409424e-01 -3.159659206867218018e-01 -1.484940648078918457e-01 -8.074248582124710083e-02 1.280592083930969238e-01 1.349324882030487061e-01 -1.310107111930847168e-01 -8.662053942680358887e-02 2.015555351972579956e-01 1.391918510198593140e-01 -1.192135363817214966e-01 -5.133719742298126221e-02 1.141776144504547119e-01
-2.810510694980621338e-01 1.792898327112197876e-01 2.080161571502685547e-01 1.523386687040328979e-01 -1.103959046304225922e-03 2.472041705914307386e-05 1.995838806033134460e-02 1.251248568296432495e-01 -5.354905873537063599e-02 3.006225824356079102e-01 6.859927624464035034e-02 -1.199923381209373474e-01 -1.397268176078796387e-01 -2.547440230846405029e-01 3.011180274188518524e-02 -7.361234724521636963e-02 3.416278362274169922e-01 -1.387936472892761230e-01 1.512532383203506470e-01 1.692028641700744629e-01 -1.193838939070701599e-01 5.527646839618682861e-02 3.082066774368286133e-01 1.958720088005065918e-01 -1.237230226397514343e-01 1.965205818414688110e-01 -1.441250294446945190e-01 -1.239415332674980164e-01 -1.328106410801410675e-02 4.111253023147583008e-01 4.194221645593643188e-02 6.384809315204620361e-02
-7.815759629011154175e-02 3.881784379482269287e-01 2.722133696079254150e-01 -1.291841864585876465e-01 8.767691999673843384e-02 1.480712592601776123e-01 1.906643211841583252e-01 2.456132024526596069e-01 1.663866788148880005e-01 1.582253128290176392e-01 -8.682626485824584961e-02 -2.149389591068029404e-03 -2.820146381855010986e-01 -6.818234175443649292e-02 3.324692845344543457e-01 -7.257067412137985229e-02 2.852153182029724121e-01 -2.823719754815101624e-02 5.278571322560310364e-02 1.344250980764627457e-02 7.662283629179000854e-02 6.258399784564971924e-02 1.289172917604446411e-01 -2.321846783161163330e-01 2.244019806385040283e-01 7.115427404642105103e-02 -2.429050020873546600e-02 -1.296824663877487183e-01 2.420330643653869629e-01 -1.163990348577499390e-01 -2.070702165365219116e-01 -1.123372465372085571e-01
-1.734420773573219776e-03 1.632191836833953857e-01 2.383271008729934692e-01 -1.936210542917251587e-01 7.666011899709701538e-02 9.551569819450378418e-02 2.479656832292675972e-03 2.035352587699890137e-01 9.748255461454391479e-02 1.826585233211517334e-01 -1.169222667813301086e-01 -1.406838446855545044e-01 -1.364051699638366699e-01 -1.731548458337783813e-01 -3.396258875727653503e-02 -2.822473943233489990e-01 2.416779398918151855e-01 -6.241732090711593628e-02 1.313163638114929199e-01 -1.132243797183036804e-01 -3.179583698511123657e-02 1.921376138925552368e-01 2.834646105766296387e-01 3.954362589865922928e-03 -9.252930432558059692e-02 -1.207237318158149719e-01 -1.342602521181106567e-01 -1.880651712417602539e-02 4.610538948327302933e-03 -4.551095068454742432e-01 2.024067342281341553e-01 -3.414756059646606445e-01
-3.875410556793212891e-01 -1.031017526984214783e-01 1.267360001802444458e-01 2.009326666593551636e-01 3.086858056485652924e-02 4.176316410303115845e-02 1.677259355783462524e-01 -7.382923364639282227e-02 1.340480297803878784e-01 3.812773227691650391e-01 1.721545904874801636e-01 1.114613190293312073e-01 -4.282793775200843811e-02 -2.285256236791610718e-02 1.920285075902938843e-01 -7.779984921216964722e-02 2.247152775526046753e-01 1.804054379463195801e-01 2.106461375951766968e-01 1.670390963554382324e-01 -2.476318366825580597e-02 -2.170707881450653076e-01 8.088396862149238586e-04 6.296730786561965942e-02 1.757648400962352753e-02 3.176214694976806641e-01 -3.075070083141326904e-01 -1.262792795896530151e-01 -9.622033685445785522e-02 -9.179910644888877869e-03 -1.874657273292541504e-01 -1.804965138435363770e-01
-3.202983140945434570e-01 4.981680214405059814e-02 9.066719561815261841e-02 2.609622180461883545e-01 1.089990586042404175e-01 1.397890895605087280e-01 -1.813774369657039642e-02 7.705827057361602783e-02 -1.725734560750424862e-03 6.229307055473327637e-01 9.718574583530426025e-02 -1.607135087251663208e-01 6.722564995288848877e-02 2.647610008716583252e-02 -8.409936726093292236e-02 -1.527671813964843750e-01 -2.006192952394485474e-01 -3.001156449317932129e-02 1.625633686780929565e-01 8.164852857589721680e-02 3.529153391718864441e-02 -1.550172716379165649e-01 8.293051272630691528e-02 7.238987833261489868e-02 -8.434210717678070068e-02 3.409110754728317261e-02 -2.128385305404663086e-01 -2.553527057170867920e-01 2.822103910148143768e-02 -2.217588275671005249e-01 9.891736507415771484e-02 -1.783019155263900757e-01
-1.830038875341415405e-01 2.239370644092559814e-01 3.164657652378082275e-01 1.547301262617111206e-01 -3.939045965671539307e-02 1.436650604009628296e-01 2.163093835115432739e-01 5.771904252469539642e-03 1.078564822673797607e-01 1.242634281516075134e-01 2.039057016372680664e-01 2.088728547096252441e-02 -2.480240724980831146e-02 -1.248792409896850586e-01 -2.898987233638763428e-01 -3.706520497798919678e-01 2.471037656068801880e-01 2.668905556201934814e-01 2.018467709422111511e-02 2.508402429521083832e-02 -3.609361872076988220e-02 8.669038303196430206e-03 2.501449361443519592e-02 3.937847795896232128e-04 -1.308798789978027344e-01 4.025603532791137695e-01 1.407714784145355225e-01 1.938572376966476440e-01 8.208676427602767944e-02 -1.017031446099281311e-01 4.355435259640216827e-03 -1.658897101879119873e-01
-4.507954418659210205e-02 1.167944148182868958e-01 2.948490083217620850e-01 2.816559970378875732e-01 1.647297143936157227e-01 1.700194925069808960e-01 -4.317124933004379272e-02 -1.460412144660949707e-01 5.353643000125885010e-02 2.631859295070171356e-02 -1.066061016172170639e-02 1.639289967715740204e-02 -2.058278024196624756e-01 -1.543731242418289185e-01 6.541987508535385132e-02 -3.639831244945526123e-01 2.266186624765396118e-01 1.806782484054565430e-01 1.648838669061660767e-01 6.105406582355499268e-02 -4.698546230792999268e-02 3.800521790981292725e-02 3.466249704360961914e-01 -1.774906814098358154e-01 -1.264111846685409546e-01 4.110167920589447021e-01 1.977521628141403198e-01 -1.035173535346984863e-01 -1.056995689868927002e-01 7.221946865320205688e-02 -7.367955148220062256e-02 -7.179061323404312134e-02
-1.367305815219879150e-01 2.865986824035644531e-01 8.603929728269577026e-02 4.766159132122993469e-02 -6.707429885864257812e-02 1.030934154987335205e-01 1.483872830867767334e-01 1.500118076801300049e-01 1.033036857843399048e-01 2.772881388664245605e-01 3.388799354434013367e-02 -3.033430576324462891e-01 -2.481918036937713623e-01 -3.283077478408813477e-02 1.686826199293136597e-01 -1.472269296646118164e-01 1.227617263793945312e-01 1.464394778013229370e-01 3.279394209384918213e-01 2.015426754951477051e-01 1.903281062841415405e-01 -1.406951099634170532e-01 2.952244579792022705e-01 -1.192048192024230957e-01 1.684761941432952881e-01 -1.252019312232732773e-02 -7.531365752220153809e-02 -2.865266799926757812e-01 -1.539746671915054321e-01 -1.325031071901321411e-01 -7.612325251102447510e-02 1.757071763277053833e-01
-1.847774833440780640e-01 9.343133121728897095e-02 2.570433020591735840e-01 2.130383998155593872e-01 -9.408507496118545532e-02 2.353841662406921387e-01 1.933920532464981079e-01 -8.087225258350372314e-02 -4.885331541299819946e-02 -1.099645942449569702e-01 1.066509187221527100e-01 -2.777780592441558838e-01 7.370820734649896622e-03 -2.451660484075546265e-02 4.671865608543157578e-03 -2.725723385810852051e-01 1.250301301479339600e-01 -1.245704740285873413e-01 -6.441805511713027954e-03 -1.513737887144088745e-01 -3.600207269191741943e-01 -1.352246403694152832e-01 2.139540314674377441e-01 3.571395874023437500e-01 1.848745644092559814e-01 5.372071266174316406e-02 -9.871236979961395264e-02 3.785916045308113098e-02 9.782065451145172119e-02 -2.713834643363952637e-01 -1.056821495294570923e-01 -2.037791758775711060e-01
-3.138497844338417053e-02 2.852616906166076660e-01 2.110683321952819824e-01 -7.154325395822525024e-02 -1.858482211828231812e-01 2.648239023983478546e-02 6.239436194300651550e-02 -2.385742962360382080e-01 6.564649194478988647e-02 8.813042193651199341e-03 -2.624516189098358154e-01 -4.763886034488677979e-01 -2.939975634217262268e-02 3.162042424082756042e-02 -2.203545905649662018e-02 -2.645783126354217529e-01 1.850814819335937500e-01 1.465332955121994019e-01 -4.941269755363464355e-02 1.701127737760543823e-01 -1.695634424686431885e-01 1.102277413010597229e-01 2.578963339328765869e-01 3.009420633316040039e-01 -1.208961606025695801e-01 2.263942658901214600e-01 4.024082794785499573e-02 3.104382008314132690e-02 9.891315549612045288e-02 -1.300406605005264282e-01 -1.007171943783760071e-01 -9.475249797105789185e-02
-1.014505028724670410e-01 1.336862146854400635e-01 2.974351644515991211e-01 4.596385955810546875e-01 1.419815868139266968e-01 1.423294693231582642e-01 2.736501097679138184e-01 2.140697091817855835e-01 -3.835081160068511963e-01 2.808974683284759521e-01 1.305397599935531616e-01 1.549963653087615967e-01 2.856201305985450745e-02 -2.967430055141448975e-01 3.591193631291389465e-02 -9.015817940235137939e-02 8.823078870773315430e-02 7.709886878728866577e-03 4.548778757452964783e-02 -5.961944814771413803e-03 -2.888566628098487854e-02 -8.496466092765331268e-03 1.436383724212646484e-01 8.176670968532562256e-02 1.087776497006416321e-01 -9.555786848068237305e-02 -5.255176499485969543e-02 5.021127313375473022e-02 1.766754090785980225e-01 -5.370819568634033203e-02 -1.436062455177307129e-01 -1.627750694751739502e-01
-1.399219185113906860e-01 1.921769678592681885e-01 4.378646016120910645e-01 2.690582573413848877e-01 -1.172584444284439087e-01 -1.030741725116968155e-02 2.213539928197860718e-01 -2.058196440339088440e-02 -1.507992893457412720e-01 2.150561362504959106e-01 3.886286541819572449e-02 -9.680292010307312012e-02 -9.920036792755126953e-02 -1.635704636573791504e-01 1.401745975017547607e-01 -1.206085756421089172e-01 8.964875340461730957e-02 -1.427990347146987915e-01 2.280943989753723145e-01 2.085868716239929199e-01 -1.621159017086029053e-01 8.785514533519744873e-02 6.550341099500656128e-02 1.013497412204742432e-01 3.492098301649093628e-02 2.164841741323471069e-01 -4.416970014572143555e-01 -7.641544938087463379e-02 -5.441713705658912659e-02 3.660079464316368103e-02 -1.831120848655700684e-01 7.781542092561721802e-02
-3.106995522975921631e-01 1.497127711772918701e-01 2.392362505197525024e-01 1.903877109289169312e-01 9.022885560989379883e-02 2.454635687172412872e-02 1.718605309724807739e-02 1.848970800638198853e-01 4.325567930936813354e-02 2.184935510158538818e-01 1.552582532167434692e-01 -1.859106868505477905e-01 -2.043792279437184334e-03 -4.622082039713859558e-02 -9.954147040843963623e-02 -1.084484159946441650e-01 3.079246878623962402e-01 -3.252096176147460938e-01 2.191085517406463623e-01 6.932002305984497070e-02 -2.169061154127120972e-01 6.931786239147186279e-02 3.300222456455230713e-01 3.351390659809112549e-01 -1.431616097688674927e-01 1.211351975798606873e-01 -8.716969937086105347e-02 -6.702336668968200684e-02 -7.511110603809356689e-02 1.717536151409149170e-01 2.827686071395874023e-02 -5.076175555586814880e-02
-1.821242421865463257e-01 3.562977015972137451e-01 3.451102972030639648e-01 3.050151765346527100e-01 -5.590635538101196289e-02 -3.105284869670867920e-01 -1.726579293608665466e-02 5.050536245107650757e-02 -2.084374427795410156e-01 1.473708301782608032e-01 -2.972726337611675262e-02 -1.726004779338836670e-01 -6.867146492004394531e-02 8.142919838428497314e-02 -1.184959039092063904e-01 -1.199291124939918518e-01 1.605815440416336060e-01 -7.200006395578384399e-02 -2.401024103164672852e-01 -1.873515099287033081e-01 2.563945651054382324e-01 2.197318337857723236e-02 2.613467574119567871e-01 2.598707675933837891e-01 -1.857753098011016846e-02 -5.369929224252700806e-02 -7.857223972678184509e-03 -4.951468110084533691e-02 5.771489441394805908e-02 -9.845654666423797607e-02 -2.123863250017166138e-01 -9.194467216730117798e-03
-8.366998285055160522e-03 3.160954117774963379e-01 2.510548532009124756e-01 -2.953747510910034180e-01 2.881343662738800049e-01 -2.044194191694259644e-01 -6.058989674784243107e-05 1.567604243755340576e-01 9.179101139307022095e-02 1.225680336356163025e-01 1.374321579933166504e-01 -2.138624638319015503e-01 -5.523351207375526428e-02 -1.505760103464126587e-01 2.764626964926719666e-02 -3.134376406669616699e-01 2.283300757408142090e-01 -1.253814250230789185e-01 1.050714626908302307e-01 -2.490301243960857391e-02 3.103790432214736938e-02 1.448184847831726074e-01 1.852799057960510254e-01 2.486706376075744629e-01 -8.271632343530654907e-02 1.234592795372009277e-01 7.680457085371017456e-02 -1.452829092741012573e-01 -6.385368178598582745e-04 -2.616765797138214111e-01 2.575555145740509033e-01 -7.768427580595016479e-02
-1.750033646821975708e-01 2.333176136016845703e-01 2.755208015441894531e-01 2.117716223001480103e-01 1.584358327090740204e-02 1.497438643127679825e-02 -8.567498624324798584e-02 1.137619465589523315e-01 -2.019881755113601685e-01 5.380988121032714844e-02 1.606812030076980591e-01 -2.150624096393585205e-01 2.646596357226371765e-02 1.074905768036842346e-01 -1.247663199901580811e-01 -2.388641834259033203e-01 1.631636619567871094e-01 6.699246168136596680e-02 -1.739191263914108276e-01 -3.038197159767150879e-01 1.668947190046310425e-01 1.987106055021286011e-01 1.361940801143646240e-01 2.910939157009124756e-01 -5.502699315547943115e-02 1.566208302974700928e-01 -2.736518383026123047e-01 2.323621185496449471e-03 -2.306012623012065887e-02 -3.317973613739013672e-01 -1.880521625280380249e-01 -7.457027211785316467e-03
-2.280062437057495117e-01 4.665057957172393799e-01 2.186855226755142212e-01 3.339176476001739502e-01 -8.900672942399978638e-02 -5.512714385986328125e-02 -2.034056931734085083e-01 1.755738854408264160e-01 1.526319235563278198e-01 9.365694969892501831e-02 -8.512558043003082275e-02 7.442036271095275879e-02 1.598534882068634033e-01 -1.067639291286468506e-01 3.195076882839202881e-01 -1.463714987039566040e-01 -4.912757128477096558e-02 2.428192645311355591e-02 -5.985676124691963196e-02 -2.877146191895008087e-02 1.698483824729919434e-01 -1.570217162370681763e-01 2.088272422552108765e-01 2.527855634689331055e-01 -6.433799117803573608e-02 2.217002958059310913e-02 2.491140912752598524e-04 -1.609401851892471313e-01 -1.938001811504364014e-02 1.252268999814987183e-01 -2.498611658811569214e-01 -7.167663425207138062e-02
-3.724845647811889648e-01 3.703657165169715881e-02 3.730593323707580566e-01 9.643433988094329834e-02 1.041229218244552612e-01 -1.025294326245784760e-02 -2.670503556728363037e-01 -1.321318093687295914e-02 8.159445971250534058e-02 1.938345432281494141e-01 2.251427620649337769e-01 1.139040440320968628e-01 5.434378515928983688e-03 7.275737076997756958e-02 3.602814860641956329e-03 -2.926311492919921875e-01 2.252328097820281982e-01 -2.728229463100433350e-01 2.265328317880630493e-01 7.811105251312255859e-02 7.125793397426605225e-02 1.805056445300579071e-02 -5.130218341946601868e-02 1.706228107213973999e-01 8.686868101358413696e-02 1.719015277922153473e-02 1.022097617387771606e-01 2.425774931907653809e-03 3.172849863767623901e-02 -1.482432186603546143e-01 -3.502544164657592773e-01 -2.154719382524490356e-01
-1.857196539640426636e-02 1.254669278860092163e-01 -4.317190498113632202e-02 1.332902312278747559e-01 -2.566803991794586182e-01 -1.582329273223876953e-01 2.306822985410690308e-01 -5.044376943260431290e-03 8.620739728212356567e-02 3.352931141853332520e-01 8.571799844503402710e-02 -2.714752852916717529e-01 -1.202620267868041992e-01 -1.302090138196945190e-01 9.786844253540039062e-02 -2.004992961883544922e-01 6.828624289482831955e-03 2.174722701311111450e-01 1.174330189824104309e-01 -5.278835073113441467e-02 1.142163351178169250e-01 5.081162974238395691e-02 9.103784710168838501e-02 -1.734708249568939209e-01 1.939061842858791351e-02 1.720852702856063843e-01 9.368249773979187012e-02 -1.831418089568614960e-02 1.911774724721908569e-01 -3.852563500404357910e-01 -3.833553791046142578e-01 -2.215107977390289307e-01
-1.499675065279006958e-01 1.486998647451400757e-01 2.188837677240371704e-01 3.552024066448211670e-01 -4.948636051267385483e-03 -2.853762507438659668e-01 -1.853386871516704559e-02 -1.273974776268005371e-01 1.914474368095397949e-01 -3.346576541662216187e-02 1.844749450683593750e-01 -7.940930128097534180e-02 -8.013815432786941528e-02 -1.207008585333824158e-01 -1.587908864021301270e-01 -2.667434513568878174e-01 4.265958666801452637e-01 2.408745139837265015e-01 4.443527758121490479e-02 -9.363113902509212494e-03 -1.864952743053436279e-01 -4.748729616403579712e-02 2.122879773378372192e-01 1.567427068948745728e-01 5.032728426158428192e-03 3.210993707180023193e-01 2.945262938737869263e-02 6.461378931999206543e-02 -6.110421847552061081e-03 -1.174810230731964111e-01 3.951558098196983337e-02 -1.245204359292984009e-01
-1.644420474767684937e-01 3.010571002960205078e-02 5.373081564903259277e-01 8.193804323673248291e-02 -4.404063522815704346e-02 -2.577210664749145508e-01 -2.741089463233947754e-02 2.623047865927219391e-02 1.563217192888259888e-01 -7.179360091686248779e-02 8.696763217449188232e-02 -2.302541732788085938e-01 2.922194823622703552e-02 -8.761549741029739380e-02 -7.611341029405593872e-02 -4.125111997127532959e-01 1.348844021558761597e-01 -1.872130781412124634e-01 3.037498891353607178e-01 1.131623610854148865e-01 1.297186613082885742e-01 -3.607179038226604462e-03 -5.356651265174150467e-03 8.169963210821151733e-02 -4.666629061102867126e-02 1.146061494946479797e-01 -2.031263113021850586e-01 4.713749140501022339e-02 -9.063751995563507080e-02 -1.345514878630638123e-02 -2.406517416238784790e-01 1.588065475225448608e-01
-2.388683110475540161e-01 7.320547848939895630e-02 -5.029040202498435974e-02 1.811074465513229370e-01 -1.448393762111663818e-01 3.919050469994544983e-02 1.444544345140457153e-01 2.048080228269100189e-02 1.479228436946868896e-01 4.070223867893218994e-01 5.084001645445823669e-02 -2.343730032444000244e-01 -1.263183951377868652e-01 4.401986300945281982e-02 7.727877050638198853e-02 -1.328090280294418335e-01 4.753890633583068848e-02 -1.150159314274787903e-01 1.609648019075393677e-01 -3.616084903478622437e-02 -1.195923909544944763e-01 -1.977979689836502075e-01 1.685240417718887329e-01 -7.196521013975143433e-02 -2.456428110599517822e-02 5.476459115743637085e-02 2.264326065778732300e-01 -5.454614758491516113e-02 2.760916203260421753e-02 -1.665092706680297852e-01 -5.191171169281005859e-01 -2.938596904277801514e-01
-3.966727852821350098e-01 -7.340535521507263184e-02 1.353854686021804810e-01 6.638041231781244278e-04 9.927108883857727051e-02 -1.004124134778976440e-01 3.535997867584228516e-01 4.765334352850914001e-02 -4.607953131198883057e-03 2.334351241588592529e-01 2.037618309259414673e-01 -3.735550045967102051e-01 -2.979954481124877930e-01 2.727559534832835197e-03 -7.461431622505187988e-02 -2.862888574600219727e-01 2.884674258530139923e-02 1.509691178798675537e-01 -1.257396936416625977e-01 1.218444854021072388e-01 -1.621258072555065155e-02 1.762772798538208008e-01 9.528058767318725586e-02 1.585346311330795288e-01 -2.836504578590393066e-01 -2.020608074963092804e-02 -9.849843382835388184e-02 1.896164752542972565e-02 -7.611250877380371094e-02 -1.745589822530746460e-01 -8.973888307809829712e-02 -6.859971582889556885e-02
-1.056083887815475464e-01 5.645670741796493530e-02 1.460559815168380737e-01 -2.114782109856605530e-02 -9.585921466350555420e-02 1.712492704391479492e-01 1.819376051425933838e-01 -8.161745965480804443e-02 7.206549495458602905e-02 1.841577291488647461e-01 5.799797177314758301e-02 -2.563420534133911133e-01 1.628403551876544952e-02 -2.306577563285827637e-01 -1.450748294591903687e-01 -4.155609309673309326e-01 2.752500772476196289e-01 -8.118086308240890503e-02 2.588345408439636230e-01 3.818738833069801331e-02 8.703480660915374756e-02 1.421107165515422821e-02 1.934252530336380005e-01 3.372044563293457031e-01 4.262538999319076538e-02 2.836174964904785156e-01 -2.885571122169494629e-01 -7.462386786937713623e-02 -1.806824095547199249e-02 1.868528723716735840e-01 -7.858739793300628662e-02 -8.946444839239120483e-02
-2.649563848972320557e-01 1.489013135433197021e-01 4.676548019051551819e-02 1.511417627334594727e-01 -1.710003763437271118e-01 -2.069368585944175720e-02 1.330553293228149414e-01 -1.377519369125366211e-01 1.364930570125579834e-01 8.079864084720611572e-02 -6.534604728221893311e-02 -2.814066112041473389e-01 5.258940160274505615e-03 -2.780579328536987305e-01 -3.122156560420989990e-01 -3.256669640541076660e-01 2.456891685724258423e-01 -1.103786826133728027e-01 9.010043740272521973e-02 1.687359958887100220e-01 1.836762428283691406e-01 3.048692271113395691e-02 2.620542049407958984e-01 2.862146198749542236e-01 -1.182506908662617207e-03 1.318429261445999146e-01 2.105162478983402252e-02 -1.042038947343826294e-01 -2.763487100601196289e-01 -1.368948221206665039e-01 -9.126126766204833984e-02 1.515643578022718430e-02
9.807509183883666992e-02 1.104410961270332336e-01 -7.792375981807708740e-03 1.880687177181243896e-01 -4.904082790017127991e-02 -2.168933749198913574e-01 1.483401656150817871e-01 1.616955697536468506e-01 -8.743791282176971436e-02 3.129679262638092041e-01 -2.617849707603454590e-01 -2.205560728907585144e-02 -1.799391955137252808e-01 -8.942670375108718872e-02 -1.498857140541076660e-01 -1.166595965623855591e-01 2.617257237434387207e-01 -9.258135408163070679e-02 1.691883206367492676e-01 -1.056130696088075638e-02 -1.249061971902847290e-01 3.629753366112709045e-02 1.779451966285705566e-01 2.962146401405334473e-01 -2.953894436359405518e-01 3.407637476921081543e-01 2.190948873758316040e-01 -3.555169701576232910e-02 1.905731409788131714e-01 -8.236310631036758423e-02 -2.244804203510284424e-01 7.631368935108184814e-02
-2.991209328174591064e-01 7.418324053287506104e-02 5.873723328113555908e-02 -4.092340543866157532e-02 -1.256928145885467529e-01 1.187948510050773621e-01 1.145277395844459534e-01 -5.814591422677040100e-02 -1.047595888376235962e-01 1.221866756677627563e-01 1.962347775697708130e-01 -3.254494071006774902e-01 -1.530153006315231323e-01 -2.311002910137176514e-01 -3.296427130699157715e-01 -4.188527464866638184e-01 1.106127947568893433e-01 6.372465193271636963e-02 -8.666170388460159302e-02 3.203595578670501709e-01 5.469021573662757874e-02 8.250618726015090942e-02 1.812383234500885010e-01 5.667327344417572021e-02 6.093127653002738953e-02 2.736342847347259521e-01 5.593568459153175354e-02 1.697704344987869263e-01 -1.020810455083847046e-01 -1.430613547563552856e-01 -4.478885605931282043e-02 -8.069323748350143433e-02
-2.123171277344226837e-02 1.992703229188919067e-01 2.328465729951858521e-01 3.800663352012634277e-01 -4.910403117537498474e-02 -1.917191147804260254e-01 8.518827706575393677e-02 2.507921755313873291e-01 -1.115962266921997070e-01 1.268505752086639404e-01 -4.248299822211265564e-02 2.297997660934925079e-02 -2.376164048910140991e-01 -2.225927114486694336e-01 1.139839813113212585e-01 -1.839390844106674194e-01 1.187041327357292175e-01 8.640815317630767822e-02 -2.331962436437606812e-01 -3.289817646145820618e-02 3.255603611469268799e-01 1.129204258322715759e-01 2.132158428430557251e-01 1.112471148371696472e-02 -2.797070145606994629e-01 -8.406332880258560181e-02 -5.787686631083488464e-02 -1.038389503955841064e-01 -5.601761117577552795e-02 8.730699121952056885e-02 -2.924037873744964600e-01 1.763470470905303955e-01
-5.619483813643455505e-02 1.235810369253158569e-01 2.121219933032989502e-01 1.954726688563823700e-02 5.725897476077079773e-02 -1.946679688990116119e-02 3.222520276904106140e-02 3.554030954837799072e-01 -2.417928725481033325e-02 1.185015216469764709e-02 1.337765753269195557e-01 -6.355058401823043823e-02 1.189991086721420288e-01 -2.356411814689636230e-01 1.130246836692094803e-02 -1.142325103282928467e-01 2.125305682420730591e-01 -1.965986490249633789e-01 -7.081048935651779175e-02 -2.999518215656280518e-01 -2.823998034000396729e-01 -1.205731108784675598e-01 3.457252979278564453e-01 5.875593051314353943e-02 1.214000433683395386e-01 2.781874537467956543e-01 1.097046677023172379e-02 6.357171805575489998e-04 2.547565102577209473e-01 5.067867413163185120e-02 -3.758256733417510986e-01 -5.126440152525901794e-02
-3.063746690750122070e-01 -8.821228146553039551e-02 2.493965178728103638e-01 1.001132726669311523e-01 -1.870916932821273804e-01 -2.176061645150184631e-02 -1.763521879911422729e-02 7.066766172647476196e-02 1.169315278530120850e-01 1.398759186267852783e-01 6.957732886075973511e-02 -2.176672667264938354e-01 1.104182675480842590e-01 -2.873916923999786377e-01 -1.415844857692718506e-01 -3.952731490135192871e-01 4.697957634925842285e-02 -1.128983795642852783e-01 1.200747489929199219e-01 -2.745101153850555420e-01 2.972181439399719238e-01 -5.340782552957534790e-02 2.303575128316879272e-01 2.401196211576461792e-02 2.050582692027091980e-02 3.484260141849517822e-01 -5.009002983570098877e-02 4.222712293267250061e-02 7.818946242332458496e-02 -1.492139697074890137e-01 1.211871579289436340e-01 -1.004068702459335327e-01
-1.611839830875396729e-01 1.998551785945892334e-01 2.202366292476654053e-01 2.553147822618484497e-02 -1.100897789001464844e-01 2.170328944921493530e-01 2.189639955759048462e-01 1.558671891689300537e-01 2.460225373506546021e-01 2.957264780998229980e-01 1.833224147558212280e-01 1.257191300392150879e-01 6.294044107198715210e-02 1.294241249561309814e-01 1.413252204656600952e-01 -2.227124422788619995e-01 2.600912153720855713e-01 2.598736286163330078e-01 1.112626641988754272e-01 1.127759963274002075e-01 2.534201368689537048e-02 -2.259726524353027344e-01 5.364216491580009460e-02 1.688015908002853394e-01 -2.298745512962341309e-01 9.124170243740081787e-02 1.488147526979446411e-01 6.672318279743194580e-02 3.987746313214302063e-02 -3.163743317127227783e-01 -1.283322721719741821e-01 -1.284722983837127686e-01
-2.646327912807464600e-01 2.581242322921752930e-01 9.569624066352844238e-02 -1.864521298557519913e-03 7.189568132162094116e-02 4.639557003974914551e-02 2.721495628356933594e-01 1.146560236811637878e-01 3.788497745990753174e-01 2.360928356647491455e-01 1.128571182489395142e-01 8.932957053184509277e-02 4.012699052691459656e-02 -1.397358924150466919e-01 2.365870326757431030e-01 -2.752507925033569336e-01 1.313760280609130859e-01 2.162158638238906860e-01 -1.369830816984176636e-01 1.092381030321121216e-01 1.078954115509986877e-01 -2.404009401798248291e-01 8.076473325490951538e-02 2.591016590595245361e-01 -2.656364440917968750e-02 4.448121786117553711e-02 -1.272120177745819092e-01 5.115989968180656433e-02 2.998842895030975342e-01 -1.644169241189956665e-01 -9.389794617891311646e-02 4.158556088805198669e-02
-2.692152261734008789e-01 9.201077371835708618e-02 1.045614928007125854e-01 2.483188919723033905e-02 3.424775227904319763e-02 -7.712931931018829346e-02 6.716715544462203979e-02 5.160977598279714584e-03 -1.163870543241500854e-01 -1.243414822965860367e-02 -2.429056316614151001e-01 -9.734382480382919312e-02 -1.457055807113647461e-01 -2.041577100753784180e-01 -7.738556712865829468e-02 -4.331908524036407471e-01 1.346871256828308105e-01 2.761454880237579346e-01 5.860510095953941345e-02 -1.348422169685363770e-01 -2.080655395984649658e-01 6.386938691139221191e-02 2.842938601970672607e-01 9.825535118579864502e-02 -8.176954835653305054e-02 -1.319847404956817627e-01 -1.031890735030174255e-01 -4.437557756900787354e-01 1.441827118396759033e-01 -6.278351694345474243e-02 -5.657282099127769470e-02 2.089231461286544800e-01
-1.581964939832687378e-01 1.645355969667434692e-01 4.982877895236015320e-02 2.565222382545471191e-01 1.253412067890167236e-01 2.118125408887863159e-01 -1.569935306906700134e-02 1.072995439171791077e-01 -2.188642621040344238e-01 1.582770794630050659e-01 4.651344120502471924e-01 -2.499019801616668701e-01 -7.146035879850387573e-02 -1.091032251715660095e-01 1.876437477767467499e-02 -2.652218043804168701e-01 2.241618037223815918e-01 -1.459609121084213257e-01 -1.130567565560340881e-01 9.943927824497222900e-02 -1.338890343904495239e-01 -1.266031712293624878e-01 1.720821559429168701e-01 -2.663442306220531464e-02 2.688458934426307678e-02 8.123010396957397461e-02 9.222450666129589081e-03 -8.807452023029327393e-02 2.343105375766754150e-01 -1.218818351626396179e-01 -3.254619240760803223e-01 1.359290480613708496e-01
-2.575619816780090332e-01 1.177774667739868164e-01 -2.003162354230880737e-02 -3.125695511698722839e-02 5.469091609120368958e-02 -7.038974761962890625e-02 4.794073402881622314e-01 1.092025190591812134e-01 -1.399918645620346069e-01 1.829188168048858643e-01 6.751390546560287476e-02 -2.118212431669235229e-01 -4.031446278095245361e-01 -1.659915745258331299e-01 -4.903091117739677429e-02 -2.890594899654388428e-01 1.000986248254776001e-01 1.253695338964462280e-01 -3.371121734380722046e-02 7.630121707916259766e-02 -1.687005609273910522e-01 7.637151330709457397e-02 1.653768718242645264e-01 9.239485859870910645e-02 -2.954440712928771973e-01 8.079005032777786255e-02 3.824992105364799500e-02 7.419852167367935181e-02 -7.698641717433929443e-02 -4.495136439800262451e-02 -2.545153498649597168e-01 -1.174961328506469727e-01
-1.140157282352447510e-01 -1.080921292304992676e-01 1.833321750164031982e-01 -8.560937643051147461e-02 -4.729951173067092896e-02 -3.607949614524841309e-02 -6.092834845185279846e-02 1.686645299196243286e-01 3.614229336380958557e-02 -4.863872192800045013e-03 -1.649982780218124390e-01 -1.033325865864753723e-01 -1.561840325593948364e-01 9.507203847169876099e-02 -2.356063127517700195e-01 -5.978850126266479492e-01 1.348238438367843628e-01 5.691573768854141235e-02 2.955886535346508026e-02 -3.251961898058652878e-03 -2.136127650737762451e-01 -1.243234947323799133e-01 3.771904706954956055e-01 1.198987886309623718e-01 1.401033401489257812e-01 -1.649799644947052002e-01 -1.340283304452896118e-01 -1.893764734268188477e-01 2.199943214654922485e-01 -1.382538378238677979e-01 -1.996739022433757782e-02 -6.645261496305465698e-02
4.445699229836463928e-02 5.772784817963838577e-03 2.201479524374008179e-01 1.494497153908014297e-02 -1.666897982358932495e-01 7.113476097583770752e-02 -2.029776107519865036e-03 4.023063480854034424e-01 -1.236194148659706116e-01 -8.856888115406036377e-02 5.145392194390296936e-02 -9.333546459674835205e-02 9.680502861738204956e-02 -3.422793447971343994e-01 2.118652909994125366e-01 -3.230458498001098633e-01 3.504811525344848633e-01 1.821929961442947388e-01 -4.026379808783531189e-02 -1.267978101968765259e-01 -3.239355087280273438e-01 2.853271784260869026e-03 2.096620649099349976e-01 -3.096111863851547241e-02 1.381913125514984131e-01 1.519739478826522827e-01 -2.232016250491142273e-02 -1.762366145849227905e-01 -4.768115282058715820e-02 -1.815446019172668457e-01 -1.166132558137178421e-02 1.078744009137153625e-01
-3.100331723690032959e-01 -1.176944002509117126e-02 4.672508314251899719e-02 3.341287672519683838e-01 -1.879231333732604980e-01 -1.231798306107521057e-01 -5.872690305113792419e-02 1.144830062985420227e-01 -6.099148094654083252e-02 4.454667568206787109e-01 -1.686598956584930420e-01 -1.121183112263679504e-01 -2.478010579943656921e-02 -2.092031538486480713e-01 1.612082123756408691e-02 -2.810275880619883537e-03 3.128853142261505127e-01 5.739019066095352173e-02 1.276514083147048950e-01 1.978195160627365112e-01 -2.462958544492721558e-01 -6.793240550905466080e-03 5.436981841921806335e-02 2.076065838336944580e-01 -2.833129167556762695e-01 1.243713349103927612e-01 1.473172605037689209e-01 -1.564248651266098022e-01 -1.436288952827453613e-01 -1.471440121531486511e-02 -9.240839630365371704e-02 -1.933009363710880280e-02
-8.356898277997970581e-02 2.776230573654174805e-01 1.815727949142456055e-01 -1.057287454605102539e-01 9.039053320884704590e-02 -5.326133104972541332e-04 -7.973974943161010742e-02 3.132944181561470032e-02 1.236614882946014404e-01 3.187095224857330322e-01 2.989293932914733887e-01 1.814492344856262207e-01 2.220802307128906250e-01 -2.156795859336853027e-01 -3.981995582580566406e-02 -3.491979837417602539e-01 -2.757872221991419792e-03 1.714558750391006470e-01 2.183141708374023438e-01 -5.100186169147491455e-02 6.301582604646682739e-02 2.863566875457763672e-01 3.673988953232765198e-02 5.387128889560699463e-02 -7.405257970094680786e-02 1.198706924915313721e-01 -2.320642210543155670e-02 -5.984928575344383717e-04 -9.428812563419342041e-02 -3.424696624279022217e-01 -2.173765748739242554e-01 1.845559626817703247e-01
-9.068538993597030640e-02 6.715317815542221069e-02 1.603390425443649292e-01 1.575954109430313110e-01 1.902637630701065063e-01 2.970216274261474609e-01 -1.201343163847923279e-01 3.744487166404724121e-01 -1.383105963468551636e-01 1.529945135116577148e-01 2.447772771120071411e-01 -7.385407388210296631e-02 -1.531745493412017822e-01 -1.906668096780776978e-01 -4.059490561485290527e-02 -2.784590125083923340e-01 8.343685418367385864e-02 5.653423070907592773e-02 -2.102436870336532593e-02 1.565169170498847961e-02 4.682348296046257019e-02 -2.063147127628326416e-01 1.610747426748275757e-01 -1.505785584449768066e-01 2.616050839424133301e-01 1.978951394557952881e-01 -1.651036143302917480e-01 6.774514913558959961e-02 2.199382036924362183e-01 -2.649229764938354492e-01 -1.572474241256713867e-01 -1.542410850524902344e-01
-2.428890317678451538e-01 2.161340564489364624e-01 3.590421974658966064e-01 9.199046343564987183e-02 -1.096799895167350769e-01 -8.878323435783386230e-02 1.824222207069396973e-01 1.458885669708251953e-01 -3.517657518386840820e-02 -6.159756332635879517e-02 1.912208795547485352e-01 -2.389120310544967651e-01 1.490366309881210327e-01 -2.613494694232940674e-01 3.931598737835884094e-02 -3.829878270626068115e-01 4.718992859125137329e-02 -3.083389401435852051e-01 9.231493622064590454e-02 1.240819469094276428e-01 -8.677771687507629395e-02 -3.840272873640060425e-02 -9.117852151393890381e-02 1.227044388651847839e-01 -2.982023544609546661e-02 2.537870109081268311e-01 -7.173322886228561401e-02 8.496141433715820312e-02 3.214831352233886719e-01 6.991452723741531372e-02 -3.383485972881317139e-02 -6.624494493007659912e-02
-1.283660382032394409e-01 1.892363093793392181e-02 3.422013521194458008e-01 -1.860196888446807861e-02 -1.165450140833854675e-01 -1.514745652675628662e-01 1.441727429628372192e-01 1.557362973690032959e-01 -1.295921057462692261e-01 2.128696739673614502e-01 -1.390525549650192261e-01 -1.409590896219015121e-02 -8.879814296960830688e-02 -7.097829133272171021e-02 -2.096022367477416992e-01 -4.198344647884368896e-01 -9.249822795391082764e-02 3.247968852519989014e-02 -2.478591203689575195e-01 6.706513464450836182e-02 -1.476597785949707031e-01 3.211543858051300049e-01 1.662224829196929932e-01 4.036345705389976501e-02 4.085193201899528503e-02 2.729137837886810303e-01 -3.364431671798229218e-03 -2.762328982353210449e-01 7.863864302635192871e-02 3.509245440363883972e-02 -2.479486614465713501e-01 -1.352179348468780518e-01
-3.187284171581268311e-01 3.456225097179412842e-01 3.942784667015075684e-02 1.536904871463775635e-01 -1.610409915447235107e-01 -8.323731273412704468e-02 1.527694705873727798e-02 -1.068140789866447449e-01 -4.872384294867515564e-02 1.630555540323257446e-01 5.177731066942214966e-02 -2.577550113201141357e-01 -1.478358060121536255e-01 -2.923354804515838623e-01 -3.758544921875000000e-01 -2.661920785903930664e-01 9.336058795452117920e-02 -1.583499759435653687e-01 3.678250312805175781e-02 1.670445948839187622e-01 -1.763901859521865845e-02 4.351294785737991333e-02 2.289645522832870483e-01 2.665776014328002930e-01 8.663845062255859375e-02 1.730410456657409668e-01 -1.919560367241501808e-03 7.319613546133041382e-02 -3.017015941441059113e-02 -1.828939020633697510e-01 8.602219074964523315e-02 1.358115524053573608e-01
-1.077713891863822937e-01 2.902359366416931152e-01 3.756426274776458740e-01 -9.036524593830108643e-02 -4.167523607611656189e-02 -2.793233692646026611e-01 2.398588508367538452e-01 2.233182042837142944e-01 2.143571898341178894e-02 2.088796943426132202e-01 6.536247581243515015e-02 -5.013058334589004517e-02 -4.610833153128623962e-02 -9.084597975015640259e-02 1.368279904127120972e-01 -1.564916670322418213e-01 3.614210709929466248e-02 6.233202666044235229e-02 3.603721037507057190e-02 -3.395603969693183899e-02 5.515448749065399170e-03 -3.303175866603851318e-01 1.288789696991443634e-02 -5.093526840209960938e-02 -3.887362182140350342e-01 -6.016601994633674622e-02 -6.359667330980300903e-02 -7.376750558614730835e-02 -2.244481295347213745e-01 -3.230619430541992188e-02 -3.458505272865295410e-01 -9.191548824310302734e-02
-3.403177857398986816e-02 1.352202147245407104e-01 2.961046099662780762e-01 -5.913893878459930420e-02 2.554819881916046143e-01 -2.930516302585601807e-01 2.448637038469314575e-02 -5.200901534408330917e-03 1.991145126521587372e-02 3.310286998748779297e-01 -5.522014945745468140e-02 -7.548400759696960449e-02 -1.145700458437204361e-03 -2.144584991037845612e-02 2.026331722736358643e-01 -2.076378762722015381e-01 3.382951617240905762e-01 -1.051480174064636230e-01 7.300931960344314575e-02 1.892462372779846191e-01 -2.004598230123519897e-01 1.175640374422073364e-01 2.639043927192687988e-01 1.972713274881243706e-03 6.859967857599258423e-02 -1.447665095329284668e-01 -4.044059514999389648e-01 -8.957111090421676636e-02 1.017860248684883118e-01 -1.725054830312728882e-01 -5.753888934850692749e-02 -5.733813717961311340e-02
-2.069872319698333740e-01 5.916224326938390732e-03 -1.003268212080001831e-01 -3.790562273934483528e-03 1.983723342418670654e-01 1.128928363323211670e-02 -2.223536968231201172e-01 5.363787338137626648e-02 -6.382137537002563477e-02 1.524925529956817627e-01 4.676147550344467163e-02 -1.108624115586280823e-01 -1.335732340812683105e-01 -3.201190829277038574e-01 -7.267421483993530273e-02 -5.152964591979980469e-01 1.729398816823959351e-01 1.419138312339782715e-01 -1.665518581867218018e-01 4.874341562390327454e-02 -2.676675617694854736e-01 -1.197765916585922241e-01 3.819327056407928467e-01 5.239826068282127380e-02 5.367013439536094666e-02 -9.235600382089614868e-02 1.033406853675842285e-01 -8.912379294633865356e-02 7.117583602666854858e-02 -1.369465887546539307e-01 -2.293847948312759399e-01 3.265034034848213196e-02
7.022981345653533936e-02 -1.321001201868057251e-01 2.813394367694854736e-01 1.233136281371116638e-01 -7.832291722297668457e-02 7.205364108085632324e-02 6.097528710961341858e-02 3.023154735565185547e-01 -2.725734412670135498e-01 1.316206604242324829e-01 -3.698282316327095032e-02 6.901144981384277344e-02 -1.442183740437030792e-02 -3.744758069515228271e-01 1.127944216132164001e-01 -3.627233803272247314e-01 1.620362699031829834e-01 1.653561294078826904e-01 1.040932834148406982e-01 -4.821193590760231018e-02 -1.194890309125185013e-02 -1.820529103279113770e-01 3.224532306194305420e-01 -1.668438017368316650e-01 2.403350919485092163e-01 -2.163506485521793365e-02 7.812892645597457886e-02 8.114775270223617554e-02 -1.554915755987167358e-01 -1.148452013731002808e-01 -2.304289191961288452e-01 -3.315297141671180725e-02
-7.237102836370468140e-02 -6.759039312601089478e-02 4.684737920761108398e-01 1.433162242174148560e-01 -5.174519121646881104e-02 -1.879211887717247009e-02 3.599304333329200745e-02 2.989148795604705811e-01 2.393367439508438110e-01 1.531937252730131149e-02 2.440122216939926147e-01 -2.176576256752014160e-01 6.885944306850433350e-02 -1.135389283299446106e-01 -1.127974390983581543e-01 -3.387404084205627441e-01 -1.100618094205856323e-01 -5.303461104631423950e-02 1.943730562925338745e-01 1.608154624700546265e-01 1.868532598018646240e-01 4.723284021019935608e-02 -8.579443395137786865e-02 3.774828016757965088e-01 1.338241696357727051e-01 7.395456731319427490e-02 -8.799678087234497070e-02 -1.648033857345581055e-01 6.113258004188537598e-02 3.679476678371429443e-02 -1.318191289901733398e-01 -2.566987462341785431e-02
-2.074777632951736450e-01 1.638942062854766846e-01 8.840848505496978760e-02 1.581607162952423096e-01 -5.144555494189262390e-02 -7.959458976984024048e-02 2.431621104478836060e-01 9.074751287698745728e-02 5.499759316444396973e-02 3.090495467185974121e-01 -3.607027977705001831e-02 -3.508256077766418457e-01 3.179298248142004013e-03 -1.075235754251480103e-01 1.661252975463867188e-02 -1.969796270132064819e-01 3.888547420501708984e-03 2.910567075014114380e-02 1.116929799318313599e-01 -8.180224150419235229e-02 9.052431583404541016e-02 -1.481613237410783768e-02 1.148511171340942383e-01 -1.435325443744659424e-01 -2.243226580321788788e-02 2.771873492747545242e-03 1.831109970808029175e-01 2.011291980743408203e-01 -2.190098911523818970e-02 -3.432054817676544189e-01 -4.904009401798248291e-01 -2.277268767356872559e-01
-1.503524333238601685e-01 3.373010754585266113e-01 1.003910154104232788e-01 1.628254801034927368e-01 -9.238509088754653931e-02 1.442996263504028320e-01 2.874922752380371094e-01 -1.054200530052185059e-01 8.238755166530609131e-02 2.302988916635513306e-01 1.308425217866897583e-01 8.225060254335403442e-02 4.773338139057159424e-02 -4.952116683125495911e-02 -1.159477680921554565e-01 -3.696037828922271729e-01 -6.769527494907379150e-02 2.485146224498748779e-01 1.624312400817871094e-01 -2.451621890068054199e-01 -1.531851291656494141e-01 8.308798074722290039e-02 2.825923860073089600e-01 -6.130287051200866699e-02 -1.800812184810638428e-01 -2.073163886961992830e-05 2.157594859600067139e-01 -1.395962666720151901e-02 2.376489341259002686e-02 -9.358373284339904785e-02 -1.143395453691482544e-01 -3.114934861660003662e-01
8.799505978822708130e-02 2.023198604583740234e-01 1.400857269763946533e-01 2.215959280729293823e-01 -4.020508751273155212e-02 -2.169703841209411621e-01 3.038545325398445129e-02 3.293111324310302734e-01 -6.626708060503005981e-02 2.327511906623840332e-01 1.166567206382751465e-01 -1.574493348598480225e-01 -5.115021951496601105e-03 1.044830083847045898e-01 1.273546218872070312e-01 -2.335752695798873901e-01 2.870835065841674805e-01 -8.644662797451019287e-02 3.305921256542205811e-01 1.130904778838157654e-01 1.062584593892097473e-01 7.534613460302352905e-02 1.506188809871673584e-01 -9.151539951562881470e-02 1.563811302185058594e-01 -1.353154927492141724e-01 1.564409434795379639e-01 -5.311512202024459839e-02 -1.029389202594757080e-01 -1.173300370573997498e-01 -3.457841575145721436e-01 -2.680684626102447510e-01
-1.436601430177688599e-01 2.187570184469223022e-01 2.735390514135360718e-02 1.795215904712677002e-01 2.030474878847599030e-02 8.082284592092037201e-03 2.125834580510854721e-03 5.878505110740661621e-01 -2.087546586990356445e-01 1.400311142206192017e-01 -7.258050609380006790e-03 9.648936241865158081e-02 -2.888665348291397095e-02 -2.044125199317932129e-01 1.121240407228469849e-01 -1.962065994739532471e-01 3.566648960113525391e-01 -4.135963320732116699e-02 -1.494149416685104370e-01 -2.555378675460815430e-01 -4.607258737087249756e-02 -5.110665690153837204e-03 1.874928772449493408e-01 5.596785992383956909e-02 2.232573926448822021e-01 8.463525772094726562e-02 1.851659864187240601e-01 1.976655982434749603e-02 -1.160539314150810242e-02 -7.318080216646194458e-02 -1.324169188737869263e-01 -1.206425949931144714e-01
1.629286408424377441e-01 3.938530385494232178e-01 5.083199143409729004e-01 -5.851754546165466309e-02 9.695436805486679077e-02 1.641357094049453735e-01 -6.252652406692504883e-02 1.841985285282135010e-01 -5.586984008550643921e-02 -7.436756044626235962e-03 -5.942740943282842636e-03 -4.441323503851890564e-02 -1.889470815658569336e-01 -2.582492530345916748e-01 4.788007959723472595e-02 -2.440841495990753174e-01 2.918589115142822266e-01 -7.277971506118774414e-02 7.733010500669479370e-02 -5.042846128344535828e-02 -3.869689255952835083e-02 8.048850111663341522e-03 3.861005976796150208e-02 1.792547404766082764e-01 1.556832492351531982e-01 1.845666915178298950e-01 -7.508125901222229004e-02 1.167217791080474854e-01 -2.300009727478027344e-01 1.309684067964553833e-01 -1.447065323591232300e-01 -1.007494777441024780e-01
-9.286410361528396606e-02 -4.310563951730728149e-02 4.153439402580261230e-01 1.653474122285842896e-01 1.642860174179077148e-01 -7.141466438770294189e-02 -1.112789586186408997e-01 6.970003247261047363e-02 1.840495467185974121e-01 1.155806183815002441e-01 -2.325986176729202271e-01 -3.938032388687133789e-01 -2.258312515914440155e-02 -3.444308415055274963e-02 -6.071005016565322876e-02 -3.398119509220123291e-01 1.128976792097091675e-01 4.414794594049453735e-02 1.804949194192886353e-01 1.277894992381334305e-02 -1.518078148365020752e-02 -3.625050187110900879e-02 9.674186259508132935e-02 7.977055758237838745e-02 -6.386514008045196533e-02 2.644050121307373047e-01 1.607415080070495605e-01 3.681222200393676758e-01 5.446533113718032837e-02 -1.559983640909194946e-01 -1.754045188426971436e-01 -7.038030028343200684e-02
-3.284192085266113281e-01 1.040936037898063660e-01 1.753762513399124146e-01 1.786393821239471436e-01 -1.519909203052520752e-01 2.595099806785583496e-02 3.151521682739257812e-01 -9.780184179544448853e-02 -2.436883002519607544e-01 7.187260687351226807e-02 1.339456625282764435e-02 -2.383341640233993530e-01 -2.813920676708221436e-01 -1.540070921182632446e-01 -1.969120502471923828e-01 -1.424235403537750244e-01 1.830375194549560547e-01 6.656990200281143188e-02 1.086172759532928467e-01 1.168183311820030212e-01 -9.646767377853393555e-02 -1.297115930356085300e-03 1.311574727296829224e-01 1.268905550241470337e-01 -2.184940129518508911e-01 4.291164278984069824e-01 5.592601746320724487e-02 3.361515328288078308e-02 3.751562908291816711e-02 -1.838916093111038208e-01 -1.550503969192504883e-01 3.305708244442939758e-02
-1.231030821800231934e-01 1.958939135074615479e-01 5.060261487960815430e-01 2.854270040988922119e-01 -1.876852847635746002e-02 -3.812230750918388367e-02 -3.122726827859878540e-02 -1.145706474781036377e-01 -7.318802922964096069e-02 2.422041743993759155e-01 -1.901569515466690063e-01 -1.646979451179504395e-01 -7.659000903367996216e-02 -1.774921715259552002e-01 2.551186680793762207e-01 -1.368279606103897095e-01 2.741385698318481445e-01 -2.099812626838684082e-01 1.466048359870910645e-01 5.169038102030754089e-02 4.589647054672241211e-02 -1.123665869235992432e-01 8.847590535879135132e-03 5.440695956349372864e-02 1.807929426431655884e-01 -1.660185605287551880e-01 -1.274801790714263916e-01 -2.216869443655014038e-01 9.578650444746017456e-02 -4.064988717436790466e-02 -1.490561664104461670e-01 -1.571048647165298462e-01
-1.677114069461822510e-01 -9.261024743318557739e-02 2.402396798133850098e-01 -7.353405654430389404e-02 6.489520519971847534e-02 6.954043358564376831e-02 4.339994862675666809e-02 7.636577636003494263e-02 -1.170773804187774658e-01 1.458735466003417969e-01 -2.260176986455917358e-01 -1.095996126532554626e-01 -8.597283065319061279e-02 9.396314620971679688e-02 -4.368430748581886292e-02 -5.938916802406311035e-01 1.716173440217971802e-02 1.700363010168075562e-01 4.074779525399208069e-02 9.579145908355712891e-02 -2.166343033313751221e-01 1.266959309577941895e-01 4.426533281803131104e-01 -5.425443872809410095e-02 7.788698375225067139e-02 1.179344672709703445e-02 -1.880411505699157715e-01 -1.932263523340225220e-01 -6.797287613153457642e-02 -8.884707838296890259e-02 -1.889998838305473328e-02 1.442544162273406982e-01
-1.764928847551345825e-01 4.226328805088996887e-02 1.848583221435546875e-01 1.502709090709686279e-01 6.060065701603889465e-02 2.749572396278381348e-01 -1.103134676814079285e-01 2.387487441301345825e-01 -3.080446422100067139e-01 2.155201584100723267e-01 -5.255518481135368347e-02 1.270865499973297119e-01 1.786682158708572388e-01 -2.767940759658813477e-01 -1.847098208963871002e-02 -3.276352584362030029e-01 -1.024887431412935257e-02 9.582000225782394409e-02 6.824319809675216675e-02 -9.170882403850555420e-02 -7.479015737771987915e-02 -2.583131790161132812e-01 7.801961153745651245e-02 2.465186715126037598e-01 2.063481360673904419e-01 6.113253906369209290e-02 -1.535466164350509644e-01 2.638618648052215576e-02 -1.145817115902900696e-01 -2.118641436100006104e-01 -2.860369086265563965e-01 -1.159110739827156067e-01
-1.348223239183425903e-01 -8.942808955907821655e-02 -1.732069067656993866e-02 4.467123448848724365e-01 -2.134606391191482544e-01 1.316232420504093170e-02 -2.747724950313568115e-02 3.085936009883880615e-01 -4.791080579161643982e-02 1.248058527708053589e-01 -1.731572300195693970e-02 -1.109252423048019409e-01 -1.443576812744140625e-01 1.726152002811431885e-02 3.323290646076202393e-01 -4.289706051349639893e-02 2.837392091751098633e-01 8.635671436786651611e-02 1.716207414865493774e-01 4.314704239368438721e-02 2.163333073258399963e-02 7.929923385381698608e-02 3.525416553020477295e-01 6.463281065225601196e-02 -2.432613521814346313e-01 1.745961904525756836e-01 -1.437151730060577393e-01 -2.278147339820861816e-01 -3.444109484553337097e-02 -1.784736961126327515e-01 -6.052445620298385620e-02 -1.222214102745056152e-01
-3.458818495273590088e-01 -6.745780701749026775e-04 1.902709454298019409e-01 -1.036968082189559937e-01 4.304187744855880737e-02 -1.655075699090957642e-02 4.092722833156585693e-01 5.192624032497406006e-02 -1.051191985607147217e-02 2.343809604644775391e-01 1.806389391422271729e-01 -3.953910171985626221e-01 -2.806480824947357178e-01 3.422702848911285400e-02 -1.208435669541358948e-01 -1.021948158740997314e-01 5.569375306367874146e-02 1.131723448634147644e-01 -2.195664495229721069e-01 1.264943480491638184e-01 -1.818617880344390869e-01 9.798508882522583008e-02 2.032905966043472290e-01 1.316035091876983643e-01 -1.575123816728591919e-01 9.384644799865782261e-04 -1.192300170660018921e-01 -2.433512918651103973e-02 -7.700354605913162231e-02 -2.241914570331573486e-01 -1.366539299488067627e-01 -1.271436214447021484e-01
-1.826095730066299438e-01 3.302420675754547119e-01 1.478095352649688721e-01 3.206354752182960510e-02 -1.384306401014328003e-01 4.205514863133430481e-02 9.606770426034927368e-02 3.481262028217315674e-01 2.995194196701049805e-01 1.043556258082389832e-01 1.613571494817733765e-01 -7.580415345728397369e-03 -2.853349409997463226e-02 1.646896302700042725e-01 2.038195431232452393e-01 -2.434801459312438965e-01 2.880593836307525635e-01 1.866507679224014282e-01 1.961694844067096710e-02 9.180886298418045044e-02 2.105155587196350098e-01 -1.454360336065292358e-01 -6.148602068424224854e-02 3.235148489475250244e-01 7.934938371181488037e-02 1.435577720403671265e-01 6.362504512071609497e-02 -1.038807928562164307e-01 1.895408332347869873e-01 -1.590998023748397827e-01 -1.500996649265289307e-01 -4.306122660636901855e-02
-1.954043209552764893e-01 7.587329298257827759e-02 1.452347636222839355e-01 2.586583197116851807e-01 1.306175142526626587e-01 -4.018162563443183899e-02 1.345692425966262817e-01 2.163245677947998047e-01 6.868913769721984863e-02 4.259833097457885742e-01 -1.028110906481742859e-01 -1.260686367750167847e-01 -1.907601803541183472e-01 -1.559552699327468872e-01 -1.317869871854782104e-01 3.487975150346755981e-02 2.677585780620574951e-01 -3.892827033996582031e-02 1.657756567001342773e-01 1.960112601518630981e-01 -6.227862089872360229e-03 -2.130302935838699341e-01 -3.543775761500000954e-03 9.379915148019790649e-02 -2.608077228069305420e-01 2.851533293724060059e-01 -1.205720752477645874e-01 -1.489116251468658447e-01 -2.626850306987762451e-01 -5.895985290408134460e-02 -1.982723474502563477e-01 3.691330924630165100e-02
1.457959786057472229e-02 1.368520688265562057e-02 2.695108950138092041e-01 1.830233037471771240e-01 1.608222872018814087e-01 -1.376225948333740234e-01 7.346956431865692139e-02 -7.593619823455810547e-02 3.908822536468505859e-01 1.882934123277664185e-01 6.701880693435668945e-02 6.092980038374662399e-03 -1.581492871046066284e-01 -1.411047577857971191e-01 2.641092240810394287e-01 -3.227094113826751709e-01 3.758970797061920166e-01 1.324783116579055786e-01 -1.012584790587425232e-01 -1.866818070411682129e-01 -1.382787227630615234e-01 5.272901151329278946e-03 3.448076546192169189e-02 2.588316798210144043e-01 4.266655445098876953e-02 -1.958159208297729492e-01 -1.435254514217376709e-01 1.200712025165557861e-01 4.204722493886947632e-02 3.109938651323318481e-02 -2.354005426168441772e-01 -3.600123897194862366e-02
-2.418964803218841553e-01 1.372007280588150024e-01 3.462112247943878174e-01 4.431056976318359375e-02 -4.294532239437103271e-01 -1.995517872273921967e-02 -1.750310808420181274e-01 1.957174390554428101e-01 1.096355989575386047e-01 3.626860082149505615e-01 6.563746929168701172e-02 1.478066444396972656e-01 -1.077712252736091614e-01 1.967854984104633331e-02 -8.887787908315658569e-02 -2.405968308448791504e-01 1.169368177652359009e-01 9.935802966356277466e-02 4.008940234780311584e-02 -8.564744889736175537e-02 -4.859457537531852722e-02 -9.699580073356628418e-02 -2.651836276054382324e-01 -9.034764952957630157e-03 1.137034408748149872e-02 -5.554545670747756958e-02 1.028982177376747131e-01 -3.423821181058883667e-02 8.378764986991882324e-02 7.599770557135343552e-03 -3.867137432098388672e-01 -1.153259053826332092e-01
-3.015184104442596436e-01 -5.642404407262802124e-02 7.192732766270637512e-03 -2.254129759967327118e-02 -1.643388122320175171e-01 -6.386513262987136841e-02 4.223849475383758545e-01 2.525845542550086975e-03 9.273708611726760864e-02 2.684074342250823975e-01 -3.354446729645133018e-03 9.773789905011653900e-03 -3.217587992548942566e-02 -1.401490867137908936e-01 -7.347451895475387573e-02 -3.470865488052368164e-01 1.423005573451519012e-02 -1.480689179152250290e-02 -1.506295949220657349e-01 2.609028220176696777e-01 5.699955392628908157e-03 1.765574142336845398e-02 3.350296616554260254e-01 5.947487056255340576e-02 -3.065464198589324951e-01 2.138748019933700562e-01 -2.410339377820491791e-02 -1.042963787913322449e-01 -7.383232563734054565e-02 -1.795960962772369385e-01 8.856816589832305908e-02 -2.540035247802734375e-01
-2.440529316663742065e-01 1.550445407629013062e-01 1.898599863052368164e-01 7.111450284719467163e-02 -6.516612321138381958e-02 1.857146918773651123e-01 -2.478031069040298462e-01 1.868722140789031982e-01 1.212809532880783081e-01 8.870939910411834717e-02 2.652352750301361084e-01 -8.797139860689640045e-03 9.224563091993331909e-02 -8.574553579092025757e-02 1.283061690628528595e-03 -4.579053223133087158e-01 1.242208033800125122e-01 -3.983585238456726074e-01 -9.336678683757781982e-02 5.051890388131141663e-02 6.411227583885192871e-02 9.185433387756347656e-02 9.004691988229751587e-02 1.676558703184127808e-01 1.666900068521499634e-01 -1.151072382926940918e-01 4.431939125061035156e-02 -3.339276015758514404e-01 1.130058318376541138e-01 -1.309722363948822021e-01 2.812263742089271545e-02 -4.804878309369087219e-02
3.042845800518989563e-02 1.923122704029083252e-01 3.675655722618103027e-01 3.547436743974685669e-02 1.065392643213272095e-01 1.049222350120544434e-01 -1.722295768558979034e-02 3.671802952885627747e-02 -2.333755493164062500e-01 3.925821483135223389e-01 1.213742271065711975e-01 -2.223787643015384674e-02 -2.261449247598648071e-01 -2.940735816955566406e-01 2.038335353136062622e-01 1.745024509727954865e-02 2.900742292404174805e-01 1.194119751453399658e-01 1.300076097249984741e-01 1.687797009944915771e-01 6.676083896309137344e-03 2.479528039693832397e-01 2.267538756132125854e-01 2.072024643421173096e-01 1.792695745825767517e-02 -3.284458816051483154e-02 -4.823632538318634033e-02 1.898102313280105591e-01 8.651582151651382446e-02 2.631341107189655304e-02 -1.550068557262420654e-01 -1.637466102838516235e-01
-2.260710150003433228e-01 1.867857873439788818e-01 -2.147882431745529175e-02 1.244320496916770935e-01 -4.691092297434806824e-02 -1.643205136060714722e-01 -1.599939167499542236e-01 3.047815561294555664e-01 -9.296841919422149658e-02 2.887793481349945068e-01 2.087483257055282593e-01 1.110533699393272400e-01 1.248150616884231567e-01 -3.363263905048370361e-01 -5.151575314812362194e-04 -2.020040750503540039e-01 2.088571339845657349e-01 -1.469126790761947632e-01 3.346227407455444336e-01 9.917861223220825195e-02 3.143596649169921875e-02 1.477458178997039795e-01 6.416634470224380493e-02 1.639951169490814209e-01 6.798680126667022705e-02 1.021029055118560791e-02 -1.771254390478134155e-01 -1.654807478189468384e-01 3.113805949687957764e-01 -2.393751591444015503e-02 -1.644836217164993286e-01 6.331943720579147339e-02
-1.924023181200027466e-01 -6.474971771240234375e-02 5.157004669308662415e-02 -6.473731249570846558e-02 1.640617847442626953e-02 -2.434754073619842529e-01 3.570427000522613525e-01 6.064626574516296387e-02 -5.666717141866683960e-02 3.039190471172332764e-01 1.068460345268249512e-01 -2.799066603183746338e-01 -3.004226386547088623e-01 -1.470637619495391846e-01 -2.136356085538864136e-01 -2.098224610090255737e-01 1.170077472925186157e-01 1.528714746236801147e-01 -1.197639331221580505e-01 1.483114510774612427e-01 5.195226892828941345e-02 2.488865517079830170e-02 3.222767114639282227e-01 1.482442300766706467e-02 -2.930366694927215576e-01 2.142181061208248138e-02 -6.814303994178771973e-02 -4.578579589724540710e-02 -8.258718252182006836e-02 -6.282762438058853149e-02 -2.550029456615447998e-01 -1.570934504270553589e-01
-1.031197234988212585e-01 1.863206624984741211e-01 2.799023985862731934e-01 1.128319501876831055e-01 1.858261972665786743e-01 5.039150640368461609e-02 1.201298460364341736e-01 -4.631646722555160522e-02 -6.828961893916130066e-03 -4.896304383873939514e-02 2.379163205623626709e-01 -1.751368045806884766e-01 -2.505421936511993408e-01 1.563882976770401001e-01 -7.517289370298385620e-02 -3.050343394279479980e-01 6.764243543148040771e-02 4.841271787881851196e-02 8.879591524600982666e-02 -3.595640659332275391e-01 -1.340707242488861084e-01 2.632429003715515137e-01 3.121997416019439697e-01 -2.340095043182373047e-01 -1.634592711925506592e-01 2.504277825355529785e-01 -7.698550820350646973e-02 7.526324689388275146e-02 -9.246531128883361816e-02 6.264370679855346680e-02 -7.702111452817916870e-02 -1.768017113208770752e-01
-2.563885450363159180e-01 9.388855844736099243e-02 4.017268121242523193e-01 -1.072044894099235535e-01 -1.222646515816450119e-02 1.287300605326890945e-02 -1.858397573232650757e-01 1.004075780510902405e-01 9.215154498815536499e-02 2.951587140560150146e-01 -1.358724236488342285e-01 1.142771095037460327e-01 1.698956638574600220e-01 -1.845416724681854248e-01 -6.780041009187698364e-02 -2.349156737327575684e-01 1.526107639074325562e-02 2.066407799720764160e-01 4.031525254249572754e-01 -1.645758599042892456e-01 -9.897387772798538208e-02 1.252579540014266968e-01 -5.571701377630233765e-02 2.081151753664016724e-01 -1.058844253420829773e-01 -1.129387244582176208e-01 7.955978810787200928e-02 -1.933459341526031494e-01 5.266962200403213501e-02 -2.536413669586181641e-01 -1.156857982277870178e-01 7.199472188949584961e-02
-1.898600012063980103e-01 -2.518412470817565918e-01 3.004395365715026855e-01 -4.246963933110237122e-02 9.338700771331787109e-02 -2.221500128507614136e-01 2.020403146743774414e-01 1.123059988021850586e-01 -1.263319998979568481e-01 2.958255261182785034e-02 -9.971556067466735840e-02 -2.414679825305938721e-01 -1.940743625164031982e-01 4.776701331138610840e-02 -1.301017682999372482e-02 -4.482558667659759521e-01 1.716033071279525757e-01 7.245303690433502197e-02 1.366163231432437897e-02 -1.881979033350944519e-02 -1.283494383096694946e-01 -1.909101903438568115e-01 3.027988076210021973e-01 1.816573180258274078e-02 5.187745019793510437e-02 -8.118414133787155151e-02 2.415894418954849243e-01 -2.996065020561218262e-01 6.590393185615539551e-02 -8.693004399538040161e-02 -1.440071761608123779e-01 2.444746345281600952e-02
1.116557419300079346e-01 5.051490068435668945e-01 3.321069180965423584e-01 2.934735454618930817e-02 1.169408187270164490e-01 4.818761348724365234e-02 1.210820972919464111e-01 1.105942111462354660e-02 -1.002153009176254272e-01 1.474291980266571045e-01 1.127734482288360596e-01 -1.518008261919021606e-01 -7.636044919490814209e-02 -1.374987214803695679e-01 1.745750941336154938e-02 -5.209449306130409241e-02 2.001896649599075317e-01 1.254864931106567383e-01 -2.424596399068832397e-01 1.704495549201965332e-01 2.262924909591674805e-01 -6.970895081758499146e-02 2.694638371467590332e-01 1.305671334266662598e-01 -1.251499354839324951e-01 -1.006833687424659729e-01 -1.153237968683242798e-01 -7.477138936519622803e-02 1.880441904067993164e-01 -1.362074613571166992e-01 -1.084888949990272522e-01 -3.088105916976928711e-01
-1.455132365226745605e-01 1.964256912469863892e-01 1.666529476642608643e-01 -3.365459442138671875e-01 1.800914704799652100e-01 -3.894534334540367126e-02 3.132009133696556091e-02 2.178955674171447754e-01 -3.720357641577720642e-02 7.744776457548141479e-02 1.137200295925140381e-01 -5.304429307579994202e-02 -1.611710637807846069e-01 -5.566588044166564941e-02 -1.488319188356399536e-01 -3.301380276679992676e-01 1.764813363552093506e-01 3.168469667434692383e-01 1.027265489101409912e-01 8.854427933692932129e-02 -2.393083572387695312e-01 1.732744723558425903e-01 6.419801712036132812e-02 -4.538437724113464355e-02 -8.807372301816940308e-02 2.722689211368560791e-01 1.856898963451385498e-01 -2.147207111120223999e-01 -2.574358507990837097e-02 -2.165319584310054779e-02 -3.478401005268096924e-01 7.382902503013610840e-02
9.058512002229690552e-02 2.697150409221649170e-01 -1.121760830283164978e-01 1.850023120641708374e-02 -2.862469553947448730e-01 -4.241596907377243042e-02 6.469689309597015381e-03 1.642038226127624512e-01 8.677707612514495850e-02 2.985466718673706055e-01 2.562056183815002441e-01 -6.068874895572662354e-02 -2.888260781764984131e-01 -2.121989428997039795e-01 6.342683732509613037e-02 -4.466620683670043945e-01 -6.839745491743087769e-02 1.300391256809234619e-01 3.551304712891578674e-02 2.953195869922637939e-01 9.343831241130828857e-02 -2.634902484714984894e-02 4.839556664228439331e-02 1.516567170619964600e-01 -2.789890766143798828e-01 -1.317670047283172607e-01 4.403603449463844299e-02 5.105169862508773804e-02 6.218270957469940186e-02 2.479479461908340454e-02 -1.876966506242752075e-01 -1.145985722541809082e-01
-6.072442606091499329e-02 -8.182105422019958496e-02 -7.975425571203231812e-03 -1.144699156284332275e-01 -1.494144946336746216e-01 -5.825819075107574463e-02 6.459164619445800781e-02 1.258091777563095093e-01 -3.548670932650566101e-02 3.410722687840461731e-02 -2.313838303089141846e-01 -6.335927546024322510e-02 -1.931641697883605957e-01 -2.244963496923446655e-01 -2.865472249686717987e-02 -5.538711547851562500e-01 1.848309785127639771e-01 1.316057294607162476e-01 -1.462447494268417358e-01 -6.989825516939163208e-02 -2.346761673688888550e-01 -5.995431914925575256e-02 3.347825109958648682e-01 7.331296056509017944e-02 -4.969483241438865662e-02 -1.270478218793869019e-01 1.729865372180938721e-02 -1.423559337854385376e-01 7.891852408647537231e-02 -2.729118168354034424e-01 -2.829923927783966064e-01 1.469863802194595337e-01
2.346081426367163658e-03 1.273157075047492981e-02 4.573175907135009766e-01 1.393468677997589111e-01 -1.210009455680847168e-01 2.138368934392929077e-01 -1.737965047359466553e-01 -1.543373465538024902e-01 1.166414692997932434e-01 1.242923587560653687e-01 -5.787053704261779785e-02 6.868142634630203247e-03 -1.124942898750305176e-01 -5.430377554148435593e-03 -2.562573365867137909e-02 -4.298848211765289307e-01 -5.029337480664253235e-02 -3.958430141210556030e-02 3.778340294957160950e-02 5.898415297269821167e-02 -1.445429027080535889e-01 -4.805985838174819946e-02 2.954523861408233643e-01 8.827465027570724487e-02 5.862981826066970825e-02 2.414912730455398560e-01 4.237245768308639526e-03 2.110968381166458130e-01 3.404939174652099609e-01 -2.542976438999176025e-01 -8.732149749994277954e-02 6.660948693752288818e-02
-1.796063184738159180e-01 1.219593267887830734e-02 2.187854200601577759e-01 2.108978182077407837e-01 -1.576136350631713867e-01 6.837884336709976196e-02 7.283538579940795898e-02 5.334093049168586731e-02 -2.492188811302185059e-01 1.458537112921476364e-02 2.334766089916229248e-01 -2.156164497137069702e-01 8.023080974817276001e-02 -2.114759385585784912e-01 7.095334678888320923e-02 -2.537901401519775391e-01 3.376520872116088867e-01 -1.871731579303741455e-01 -6.194220110774040222e-02 3.160830438137054443e-01 -1.569497138261795044e-01 -9.959810972213745117e-02 3.034399151802062988e-01 -4.571455344557762146e-02 -2.711859941482543945e-01 6.911117583513259888e-02 -1.746992766857147217e-01 -6.324517726898193359e-02 1.205042600631713867e-01 4.158700257539749146e-02 -1.518995910882949829e-01 -1.413634121417999268e-01
-1.827907115221023560e-01 3.300475478172302246e-01 4.449470043182373047e-01 2.050370723009109497e-01 1.411166489124298096e-01 1.469642072916030884e-01 -1.660599857568740845e-01 3.133549913763999939e-02 3.903974220156669617e-02 4.870198369026184082e-01 1.041341871023178101e-01 -7.185374200344085693e-02 2.424653470516204834e-01 -8.285413682460784912e-02 2.341228723526000977e-02 -6.278809159994125366e-03 1.265611499547958374e-01 5.602920427918434143e-02 -1.742713749408721924e-01 7.260895520448684692e-02 2.450775168836116791e-02 3.667813539505004883e-02 3.391065597534179688e-01 -7.068793475627899170e-02 1.483315080404281616e-01 1.217833533883094788e-01 -8.651927858591079712e-02 4.524654522538185120e-02 -1.094754878431558609e-02 1.194372214376926422e-02 -5.691039189696311951e-02 -1.952257705852389336e-03
-2.888972163200378418e-01 9.058857709169387817e-02 3.963208496570587158e-01 8.044198155403137207e-02 -2.807076554745435715e-03 -1.013417467474937439e-01 -1.323318183422088623e-01 1.865984350442886353e-01 2.334855683147907257e-02 3.310399651527404785e-01 3.558108210563659668e-01 -8.265081048011779785e-02 -1.873701997101306915e-02 -8.668518066406250000e-02 -1.373575925827026367e-01 -1.013333946466445923e-01 1.750591993331909180e-01 -3.656616508960723877e-01 1.650072187185287476e-01 -3.986480832099914551e-02 4.363227635622024536e-02 -4.302935674786567688e-02 6.380232423543930054e-02 1.639101505279541016e-01 1.166226491332054138e-01 2.082078754901885986e-01 2.174635650590062141e-03 -1.332670450210571289e-01 1.238734647631645203e-01 -2.851508371531963348e-02 -3.288920223712921143e-02 2.860019207000732422e-01
-1.910790503025054932e-01 4.955741167068481445e-01 1.656199842691421509e-01 1.334465146064758301e-01 -1.130353361368179321e-01 -7.087863236665725708e-02 2.599507868289947510e-01 2.632666528224945068e-01 1.198585480451583862e-01 7.639845460653305054e-02 -6.009654328227043152e-02 -1.898708753287792206e-02 -2.157604545354843140e-01 -1.494160443544387817e-01 5.317014828324317932e-02 -1.239861845970153809e-01 1.528700888156890869e-01 1.204356476664543152e-01 1.677161455154418945e-01 2.268055975437164307e-01 6.791475415229797363e-02 1.017789170145988464e-01 1.507652848958969116e-01 3.211463987827301025e-02 1.520415842533111572e-01 -2.610760927200317383e-01 -1.893318295478820801e-01 -1.140671819448471069e-01 3.587276861071586609e-02 6.732156872749328613e-02 -3.186985254287719727e-01 5.496365576982498169e-02
-2.683530449867248535e-01 3.003690242767333984e-01 9.389741718769073486e-02 2.421765774488449097e-01 -8.183003962039947510e-02 5.148705095052719116e-02 2.263622544705867767e-02 1.997719407081604004e-01 -1.453897170722484589e-02 1.009181067347526550e-01 2.208079397678375244e-01 -1.102691590785980225e-01 1.864683628082275391e-01 3.911411762237548828e-02 -4.829317796975374222e-03 -2.175948172807693481e-01 8.349961042404174805e-02 5.278720520436763763e-03 -2.727023065090179443e-01 -2.734902203083038330e-01 -3.610892221331596375e-02 5.620805080980062485e-03 4.063065648078918457e-01 -3.188716247677803040e-02 -1.456430554389953613e-01 3.620201051235198975e-01 7.508210092782974243e-02 2.668540738523006439e-02 1.311479359865188599e-01 -2.163567692041397095e-01 -1.121850386261940002e-01 -8.204794675111770630e-02
-3.297488093376159668e-01 1.924498528242111206e-01 4.319958984851837158e-01 4.397290572524070740e-02 -1.820523887872695923e-01 3.677280992269515991e-02 8.255536109209060669e-02 2.098611593246459961e-01 4.232681915163993835e-02 3.274632394313812256e-01 -1.439842134714126587e-01 -1.783916205167770386e-01 3.167136013507843018e-01 -1.728618890047073364e-01 2.411288022994995117e-01 -1.426272541284561157e-01 -4.420053213834762573e-02 1.543515771627426147e-01 -1.294498443603515625e-01 6.244571134448051453e-02 -5.518063437193632126e-03 -3.581149131059646606e-02 1.530107408761978149e-01 4.502474516630172729e-02 5.915086716413497925e-03 1.105730757117271423e-01 1.043483838438987732e-01 2.140233069658279419e-01 -1.027275435626506805e-02 1.846045106649398804e-01 -4.588540643453598022e-03 -1.836319118738174438e-01
-1.795369088649749756e-01 1.408601403236389160e-01 1.597665697336196899e-01 5.387640558183193207e-03 -9.980423003435134888e-02 2.354723662137985229e-01 2.301733344793319702e-01 6.871372461318969727e-02 -6.661874055862426758e-02 1.254120767116546631e-01 1.180268749594688416e-01 -1.954295933246612549e-01 -1.337230950593948364e-01 -2.166294753551483154e-01 -2.677958905696868896e-01 -2.207998484373092651e-01 -1.386985331773757935e-01 1.972878277301788330e-01 2.469843178987503052e-01 -1.478696912527084351e-01 -1.863665729761123657e-01 -9.002193063497543335e-02 2.033273130655288696e-01 6.151636317372322083e-02 -2.325557917356491089e-01 2.252432107925415039e-01 1.501215249300003052e-01 -1.705780476331710815e-01 3.692609956488013268e-03 -2.228980064392089844e-01 -2.829315662384033203e-01 -1.628119796514511108e-01
-2.184449881315231323e-01 2.089216560125350952e-01 5.131649374961853027e-01 4.680029302835464478e-02 7.643013447523117065e-02 -2.786826789379119873e-01 1.287858486175537109e-01 -2.288643084466457367e-02 -9.435301274061203003e-02 3.929205834865570068e-01 -8.133543282747268677e-02 -1.495271176099777222e-01 -1.733634173870086670e-01 -8.667215704917907715e-02 1.101936027407646179e-01 -2.955135330557823181e-02 2.058378458023071289e-01 -1.110705062747001648e-01 -5.031401291489601135e-02 9.995888918638229370e-02 -1.554292887449264526e-01 -5.446166545152664185e-02 3.133415058255195618e-02 7.067321240901947021e-02 -2.799886278808116913e-02 -2.325135767459869385e-01 -2.799650430679321289e-01 -3.560563176870346069e-02 2.318403720855712891e-01 -6.725433468818664551e-02 -5.785771179944276810e-03 -8.070154488086700439e-02
-4.130444675683975220e-02 1.879631429910659790e-01 3.827476501464843750e-01 1.094191223382949829e-01 -1.327922642230987549e-01 2.379845529794692993e-01 4.032114893198013306e-02 1.353588700294494629e-01 -2.184492200613021851e-01 1.817557066679000854e-01 9.765640646219253540e-02 -1.570489257574081421e-01 1.020881012082099915e-01 -1.491354703903198242e-01 1.990595459938049316e-01 -1.993298232555389404e-01 2.812593802809715271e-02 7.967927493155002594e-03 -2.519964054226875305e-02 -2.446392774581909180e-01 1.366702467203140259e-01 -4.949030280113220215e-02 1.213359534740447998e-01 -9.550788253545761108e-02 1.045139655470848083e-01 5.427083373069763184e-01 1.186756789684295654e-01 -1.061353832483291626e-01 1.055370792746543884e-01 -1.828954368829727173e-01 -1.640458032488822937e-02 -3.644410148262977600e-02
-1.771681159734725952e-01 1.306442618370056152e-01 5.137649178504943848e-01 -7.707586884498596191e-02 -8.594997227191925049e-02 -2.666012346744537354e-01 2.260304987430572510e-01 2.066643685102462769e-01 1.557239294052124023e-01 1.175027154386043549e-02 1.315457820892333984e-01 -4.893402010202407837e-02 -5.964424461126327515e-02 -2.018716037273406982e-01 8.190874755382537842e-02 -3.225445747375488281e-02 -9.649724513292312622e-02 -3.740161424502730370e-03 1.918995082378387451e-01 -2.562598697841167450e-02 6.438389420509338379e-02 -2.131799757480621338e-01 2.036463022232055664e-01 -6.291294004768133163e-03 -3.160316646099090576e-01 9.056442230939865112e-02 -7.302428781986236572e-02 -2.474749833345413208e-01 -5.031364783644676208e-02 -1.357517838478088379e-01 -2.819150984287261963e-01 -1.544246356934309006e-02
-2.087085694074630737e-01 1.685284227132797241e-01 6.830367445945739746e-02 -2.354951947927474976e-01 1.696768216788768768e-02 -1.083204597234725952e-01 -6.821281462907791138e-02 1.042675077915191650e-01 7.047186605632305145e-03 2.079276293516159058e-01 2.270137071609497070e-01 -3.631872311234474182e-02 -1.764503717422485352e-01 -2.550044059753417969e-01 1.864796131849288940e-01 -1.692796051502227783e-01 2.301706075668334961e-01 8.458960801362991333e-03 3.488382697105407715e-01 7.836821675300598145e-02 -4.310571402311325073e-02 3.463270962238311768e-01 1.998996138572692871e-01 -8.811917155981063843e-02 6.721690297126770020e-02 1.422581672668457031e-01 6.383787840604782104e-02 6.921506673097610474e-02 2.443834096193313599e-01 -8.690693229436874390e-02 -1.871809661388397217e-01 -3.135285675525665283e-01
-2.828420102596282959e-01 1.077508181333541870e-01 1.355628371238708496e-01 8.678352832794189453e-02 -2.186997979879379272e-02 -9.749930351972579956e-03 -2.997960150241851807e-01 3.360961675643920898e-01 3.012426942586898804e-02 9.140729904174804688e-02 3.917710855603218079e-02 -2.025554329156875610e-01 1.704969443380832672e-02 -1.277942955493927002e-01 -1.407257169485092163e-01 8.345295488834381104e-02 2.124179899692535400e-01 -3.103308007121086121e-02 1.408444046974182129e-01 1.356325298547744751e-01 -7.953393459320068359e-02 -6.861206889152526855e-02 4.504073560237884521e-01 1.524021923542022705e-01 -2.069345414638519287e-01 1.076891645789146423e-01 -3.234761953353881836e-01 -6.501881033182144165e-02 7.731740176677703857e-02 -2.107719928026199341e-01 -4.862899705767631531e-02 -2.153098136186599731e-01
-1.140300855040550232e-01 2.858477532863616943e-01 4.504070803523063660e-02 2.174788564443588257e-01 2.462522685527801514e-01 3.101413547992706299e-01 9.671821445226669312e-02 1.827854663133621216e-02 -2.247581034898757935e-01 4.072494208812713623e-01 5.582301318645477295e-02 -1.612919121980667114e-01 -8.594495803117752075e-02 -7.908526808023452759e-02 -2.697404474020004272e-02 -3.876200318336486816e-01 6.462895870208740234e-02 -1.148664299398660660e-02 2.995329350233078003e-02 5.200840532779693604e-02 1.247713118791580200e-01 -7.392196357250213623e-02 2.223646044731140137e-01 9.636960923671722412e-02 1.542494446039199829e-01 -1.735613644123077393e-01 -5.013613775372505188e-02 1.928960084915161133e-01 2.009044736623764038e-01 -7.622246444225311279e-02 -1.910399198532104492e-01 -1.238728389143943787e-01
1.936762630939483643e-01 2.298960089683532715e-01 1.097361370921134949e-01 8.755267411470413208e-02 -1.864484101533889771e-01 9.804560244083404541e-02 -1.013904511928558350e-01 8.296164870262145996e-02 2.074352353811264038e-01 2.633283436298370361e-01 3.917863368988037109e-01 1.086363047361373901e-01 -3.297140300273895264e-01 2.915302664041519165e-02 6.993734091520309448e-02 -3.264054358005523682e-01 2.562737762928009033e-01 2.465747445821762085e-01 1.525945961475372314e-01 9.550210833549499512e-02 1.569554805755615234e-01 -1.455439478158950806e-01 9.862316399812698364e-02 7.858051359653472900e-02 -1.911792606115341187e-01 1.498845219612121582e-01 -9.001838415861129761e-02 -3.153270110487937927e-02 1.274017840623855591e-01 -1.126984432339668274e-01 -6.343966722488403320e-02 -8.977156877517700195e-02
-7.746478915214538574e-02 3.170345127582550049e-01 1.649875491857528687e-01 -1.278241816908121109e-02 5.002444609999656677e-02 1.848596334457397461e-01 -2.302438616752624512e-01 -2.066691070795059204e-01 -2.003315985202789307e-01 2.720986306667327881e-01 -4.873922094702720642e-03 -2.746537029743194580e-01 7.473626732826232910e-02 -2.901323139667510986e-01 1.567196995019912720e-01 -9.759150445461273193e-02 1.722534298896789551e-01 1.466991752386093140e-01 9.068894386291503906e-02 7.990402728319168091e-02 -1.600804626941680908e-01 2.001694589853286743e-01 2.763990461826324463e-01 -4.452995210886001587e-02 -1.971409656107425690e-02 -1.939540728926658630e-02 -2.999427616596221924e-01 -1.316437721252441406e-01 1.572071909904479980e-01 -2.179000228643417358e-01 -1.724416911602020264e-01 -1.904519647359848022e-02
-7.063614577054977417e-02 1.724169850349426270e-01 1.205630153417587280e-01 1.994721442461013794e-01 1.410610042512416840e-02 -1.597117781639099121e-01 6.776677817106246948e-02 7.723534014075994492e-03 2.024058550596237183e-01 6.069027185440063477e-01 3.946492820978164673e-02 -9.118319489061832428e-03 -1.212862730026245117e-01 -1.175747364759445190e-01 4.876020848751068115e-01 -1.814857721328735352e-01 1.256745010614395142e-01 -4.145294055342674255e-02 4.162926599383354187e-02 4.847636446356773376e-02 -8.110494166612625122e-02 -9.319282323122024536e-02 1.163413152098655701e-01 1.518325209617614746e-01 -9.603283554315567017e-02 -1.714829653501510620e-01 -1.062635704874992371e-01 1.113124005496501923e-02 -2.759305201470851898e-02 -1.349327415227890015e-01 -7.501641660928726196e-02 1.494853794574737549e-01
-9.766626358032226562e-02 1.991715580224990845e-01 1.472691595554351807e-01 1.872817128896713257e-01 -2.470790781080722809e-02 -1.375033557415008545e-01 -3.152623772621154785e-01 1.059457194060087204e-02 -4.274799430277198553e-04 3.604748249053955078e-01 1.402956396341323853e-01 1.074702590703964233e-01 1.192030147649347782e-03 -2.765737473964691162e-03 3.291786313056945801e-01 -1.802622899413108826e-02 2.087811231613159180e-01 2.003543823957443237e-01 -2.312729060649871826e-01 -1.730508171021938324e-02 -2.222747653722763062e-01 -1.132729500532150269e-01 3.739758431911468506e-01 1.613074727356433868e-02 -1.538092177361249924e-02 1.535860728472471237e-02 -2.350195795297622681e-01 -5.710368975996971130e-02 -2.056648284196853638e-01 -8.500896394252777100e-02 -1.984776854515075684e-01 -1.318446695804595947e-01
-3.554248511791229248e-01 -2.064834721386432648e-02 1.007508561015129089e-01 -1.011090278625488281e-01 3.118424303829669952e-02 -1.004023179411888123e-01 2.935433685779571533e-01 2.741048112511634827e-02 3.856979683041572571e-02 1.299874335527420044e-01 1.443210095167160034e-01 -2.916516959667205811e-01 -2.548237144947052002e-01 -8.412376791238784790e-02 -1.076542064547538757e-01 -3.275492191314697266e-01 -9.595911949872970581e-02 1.936979144811630249e-01 -6.622360646724700928e-02 6.339441984891891479e-02 -2.076083272695541382e-01 -4.394422098994255066e-02 1.918483674526214600e-01 1.021461412310600281e-01 -1.990534067153930664e-01 1.518997550010681152e-01 1.775347590446472168e-01 -1.475123316049575806e-01 4.098013043403625488e-02 -2.775866687297821045e-01 -2.712644934654235840e-01 -1.550537645816802979e-01
-8.691889047622680664e-02 1.106267943978309631e-01 2.038044482469558716e-01 -1.126362085342407227e-01 3.779831528663635254e-01 -1.772866547107696533e-01 2.835954427719116211e-01 1.127858385443687439e-01 -2.128994613885879517e-01 2.915126979351043701e-01 3.367320820689201355e-02 -1.336544603109359741e-01 -1.823954135179519653e-01 6.113090366125106812e-02 -1.145611703395843506e-01 -2.163629233837127686e-01 3.470916301012039185e-02 2.652362883090972900e-01 1.184873059391975403e-01 6.798245757818222046e-02 2.000944614410400391e-01 -1.048432290554046631e-01 1.099626049399375916e-01 -4.860079288482666016e-02 -3.342525660991668701e-02 3.324628770351409912e-01 -3.920094575732946396e-03 -9.603700041770935059e-02 -1.585320755839347839e-02 -2.484561800956726074e-01 -2.347608208656311035e-01 1.364112049341201782e-01
-3.380948305130004883e-01 2.705900967121124268e-01 2.712811231613159180e-01 2.990238666534423828e-01 9.272469580173492432e-02 -4.298491403460502625e-02 1.938295662403106689e-01 1.288995295763015747e-01 1.646100282669067383e-01 2.932405471801757812e-01 -8.646884001791477203e-03 8.242663741111755371e-02 4.153195023536682129e-02 -3.512366116046905518e-01 2.469819188117980957e-01 -1.775515675544738770e-01 -7.666465640068054199e-02 -7.297386974096298218e-02 -2.089353799819946289e-01 -1.354478746652603149e-01 1.479597538709640503e-01 1.979655586183071136e-03 2.232977151870727539e-01 8.516197651624679565e-02 1.876142174005508423e-01 -3.859506919980049133e-02 1.854362636804580688e-01 -4.902559332549571991e-03 -9.139247983694076538e-02 1.283585000783205032e-02 -1.242244243621826172e-01 6.867584488645661622e-06
-2.947837710380554199e-01 2.635344564914703369e-01 3.246414661407470703e-02 -2.004456520080566406e-01 -7.899304479360580444e-02 -1.172085851430892944e-01 3.982074931263923645e-02 -1.302330791950225830e-01 -2.550475001335144043e-01 2.070393562316894531e-01 -3.533679619431495667e-02 -1.563073992729187012e-01 -2.184783071279525757e-01 -1.159564331173896790e-01 1.494196951389312744e-01 -2.889063954353332520e-01 2.320840358734130859e-01 -8.618170022964477539e-02 2.420136630535125732e-01 -1.168291494250297546e-01 1.297933310270309448e-01 2.519517838954925537e-01 2.066301107406616211e-01 -1.605555415153503418e-01 -1.452847123146057129e-01 -7.647094875574111938e-02 8.446957170963287354e-02 7.646623253822326660e-02 3.097046017646789551e-01 -1.980069279670715332e-01 -7.683850824832916260e-02 -7.293983362615108490e-03
-2.471157312393188477e-01 9.142259508371353149e-02 2.357836067676544189e-01 1.250672638416290283e-01 -1.897988766431808472e-01 -1.790768355131149292e-01 2.859273850917816162e-01 4.583555832505226135e-02 2.699374556541442871e-01 2.007895559072494507e-01 -2.800032794475555420e-01 -2.570991516113281250e-01 2.531280368566513062e-02 -9.266734868288040161e-02 1.876325756311416626e-01 -1.682932525873184204e-01 -2.987502142786979675e-02 -8.762827515602111816e-02 -8.075885474681854248e-02 1.021649315953254700e-02 -5.038363113999366760e-02 1.877319365739822388e-01 2.012536525726318359e-01 1.167802140116691589e-01 1.616079956293106079e-01 4.074444249272346497e-02 1.348701864480972290e-01 2.016927301883697510e-01 1.293721348047256470e-01 -1.085040122270584106e-01 -3.670894503593444824e-01 1.411356925964355469e-01
-1.933685839176177979e-01 1.552809923887252808e-01 1.495232135057449341e-01 2.882001698017120361e-01 5.327288433909416199e-02 -5.355599522590637207e-02 1.671496927738189697e-01 4.775113612413406372e-02 4.825873672962188721e-02 2.326897531747817993e-01 -6.285928655415773392e-03 -1.422978341579437256e-01 5.112274363636970520e-02 -4.066432118415832520e-01 -7.524722069501876831e-02 -1.919330358505249023e-01 1.047644391655921936e-01 1.629467494785785675e-02 4.731677472591400146e-02 5.088898912072181702e-02 1.034190580248832703e-01 -2.438095957040786743e-01 8.759479224681854248e-02 3.141092956066131592e-01 -6.507606059312820435e-02 3.161397576332092285e-01 -3.765085041522979736e-01 6.361161917448043823e-02 -9.520884603261947632e-02 -2.255882024765014648e-01 1.329136546701192856e-02 -8.519855886697769165e-02
-2.281875461339950562e-01 1.077767536044120789e-01 -4.553772136569023132e-02 1.911747902631759644e-01 7.152527570724487305e-02 -9.176321327686309814e-03 -1.684229969978332520e-01 3.362703919410705566e-01 -1.419256180524826050e-01 4.569993820041418076e-03 -5.833374802023172379e-03 -8.158107521012425423e-04 -7.424627989530563354e-02 -2.119738310575485229e-01 -7.450557500123977661e-02 -1.533195525407791138e-01 2.325057834386825562e-01 1.136749144643545151e-02 8.063055574893951416e-02 3.464758992195129395e-01 -4.804961849004030228e-03 1.219242438673973083e-01 5.238851904869079590e-01 2.048116475343704224e-01 -6.998877972364425659e-02 -9.759697131812572479e-03 -1.916240006685256958e-01 5.696414038538932800e-02 3.935425356030464172e-02 -2.234955132007598877e-01 -1.213101744651794434e-01 -1.677702367305755615e-01
-1.738835424184799194e-01 1.000394970178604126e-01 -4.485604166984558105e-02 2.546598911285400391e-01 6.964788585901260376e-02 -1.073306649923324585e-01 3.088656365871429443e-01 -2.999072708189487457e-02 -5.192989856004714966e-02 1.562149673700332642e-01 1.534836292266845703e-01 -1.451516002416610718e-01 -2.667539715766906738e-01 -3.088203072547912598e-01 -4.280829057097434998e-02 -2.407987564802169800e-01 2.155649363994598389e-01 5.919905006885528564e-02 -5.951922386884689331e-02 1.550342440605163574e-01 3.364710882306098938e-02 -1.551351696252822876e-01 -5.247662216424942017e-02 2.503015697002410889e-01 1.635185182094573975e-01 3.411659002304077148e-01 -4.228338599205017090e-02 -1.674394905567169189e-01 -1.623783707618713379e-01 -1.327108293771743774e-01 -2.021238207817077637e-01 -2.370876818895339966e-01
-9.229093044996261597e-02 -5.713436007499694824e-02 2.997049689292907715e-01 1.490595936775207520e-01 1.883802190423011780e-02 -1.077976971864700317e-01 -1.260396372526884079e-02 -2.663934528827667236e-01 -8.342649042606353760e-02 1.797613054513931274e-01 -2.437890693545341492e-02 -3.362729027867317200e-02 -1.434681266546249390e-01 -1.055298000574111938e-01 4.152045249938964844e-01 -2.927419841289520264e-01 1.255912482738494873e-01 1.039501205086708069e-01 -3.461040556430816650e-02 2.814878821372985840e-01 6.294494122266769409e-02 1.316791623830795288e-01 1.937904953956604004e-01 -2.711275964975357056e-02 7.912234216928482056e-02 1.937372237443923950e-02 -1.629419066011905670e-02 1.171527255792170763e-04 1.836736798286437988e-01 -3.036890923976898193e-02 -1.076323986053466797e-01 -4.924606978893280029e-01
-2.347735017538070679e-01 1.331371217966079712e-01 8.505318313837051392e-02 3.552080392837524414e-01 -1.163427601568400860e-03 1.777411252260208130e-01 1.491383742541074753e-02 1.616417616605758667e-02 3.619595617055892944e-02 3.531366288661956787e-01 1.268159747123718262e-01 -2.360565066337585449e-01 8.681748993694782257e-03 -4.678850248456001282e-02 1.074730157852172852e-01 -6.440943479537963867e-02 5.043066665530204773e-02 2.001166790723800659e-01 3.229727447032928467e-01 6.093797832727432251e-02 -2.391964495182037354e-01 3.096277080476284027e-02 1.536491811275482178e-01 5.422247573733329773e-02 1.903956234455108643e-01 -4.371644556522369385e-02 -2.772822380065917969e-01 -3.140223622322082520e-01 4.255772382020950317e-02 -2.278588563203811646e-01 1.109379902482032776e-01 -1.756597608327865601e-01
-2.243910878896713257e-01 8.808188140392303467e-02 4.254293814301490784e-02 -2.336044013500213623e-01 7.336424291133880615e-02 2.124272845685482025e-02 -2.367937862873077393e-01 2.178738415241241455e-01 9.887085296213626862e-03 2.453789561986923218e-01 3.639170154929161072e-02 -2.218245863914489746e-01 -2.585654556751251221e-01 -1.966796666383743286e-01 -1.032028049230575562e-01 -1.102699264883995056e-01 3.896367270499467850e-03 2.749276347458362579e-02 -6.456916779279708862e-02 1.415572781115770340e-02 -3.465498089790344238e-01 -2.011870220303535461e-02 2.081812322139739990e-01 3.790620341897010803e-02 4.572856426239013672e-02 2.439756691455841064e-01 1.566794961690902710e-01 -3.591587245464324951e-01 2.569522559642791748e-01 -2.149598300457000732e-01 -1.619477570056915283e-01 1.136249080300331116e-01
-5.410821735858917236e-02 -1.224082615226507187e-02 9.948153048753738403e-02 8.685531094670295715e-03 5.639398097991943359e-02 4.254506900906562805e-02 1.533331274986267090e-01 2.507507451809942722e-04 2.817644476890563965e-01 3.317717909812927246e-01 -1.595362424850463867e-01 -2.311925292015075684e-01 5.206409096717834473e-02 -5.372526869177818298e-02 3.509819135069847107e-02 -3.955123424530029297e-01 2.058051079511642456e-01 -6.088043097406625748e-03 1.639931797981262207e-01 -1.306841224431991577e-01 7.856725901365280151e-02 1.980115920305252075e-01 2.089854478836059570e-01 1.861371845006942749e-01 5.899528414011001587e-02 -1.110296025872230530e-01 8.170578628778457642e-02 -1.578695178031921387e-01 1.847184151411056519e-01 -3.482544124126434326e-01 1.916453987360000610e-01 -2.778842151165008545e-01
-2.010519951581954956e-01 1.497519016265869141e-01 2.305385619401931763e-01 1.611604243516921997e-01 8.029931038618087769e-02 2.540644817054271698e-02 6.848777085542678833e-02 1.310791671276092529e-01 1.040655076503753662e-01 4.754551649093627930e-01 1.654338687658309937e-01 -3.428971394896507263e-02 -1.418317109346389771e-02 -2.030853927135467529e-01 3.233622312545776367e-01 -1.018344014883041382e-01 1.225079968571662903e-01 -6.863403320312500000e-02 -1.631575226783752441e-01 -1.537870764732360840e-01 -1.219080165028572083e-01 -2.055935189127922058e-02 4.018140733242034912e-01 -2.281744964420795441e-02 1.204956322908401489e-01 1.819914877414703369e-01 -1.390723288059234619e-01 2.633071243762969971e-01 -3.180549666285514832e-02 -1.087058708071708679e-01 5.988553538918495178e-02 8.532507717609405518e-02
-2.310962527990341187e-01 2.610634565353393555e-01 3.528115153312683105e-01 3.095398843288421631e-01 9.911737591028213501e-02 -1.038740798830986023e-01 -1.636060327291488647e-02 1.825323998928070068e-01 -1.564433276653289795e-01 -6.413511186838150024e-02 6.700631976127624512e-02 -1.864762157201766968e-01 -1.347060948610305786e-01 -8.126856386661529541e-02 2.483511567115783691e-01 -3.184196054935455322e-01 3.407533094286918640e-02 -8.114511519670486450e-02 -1.655901372432708740e-01 -2.354484200477600098e-01 1.966634243726730347e-01 4.296002537012100220e-02 8.971220254898071289e-02 1.149942949414253235e-01 -1.945600360631942749e-01 -1.467662453651428223e-01 1.153215095400810242e-01 8.698046207427978516e-02 -3.801003843545913696e-02 -1.243907064199447632e-01 -2.810400426387786865e-01 1.404400467872619629e-01
-2.412509173154830933e-01 6.113745272159576416e-02 2.231537401676177979e-01 6.833484768867492676e-02 8.178595453500747681e-02 1.749090664088726044e-02 -1.190344467759132385e-01 7.222276180982589722e-02 5.784776527434587479e-03 5.060772877186536789e-03 1.735071539878845215e-01 -3.470652969554066658e-03 -2.026854157447814941e-01 -2.888939976692199707e-01 -7.837522774934768677e-02 -3.760569691658020020e-01 -1.399918198585510254e-01 -1.109204515814781189e-01 1.376255601644515991e-01 -8.704759925603866577e-02 -2.282430678606033325e-01 1.474895179271697998e-01 2.345867753028869629e-01 1.225348263978958130e-01 -1.468003988265991211e-01 3.540231883525848389e-01 3.009698688983917236e-01 -1.142476648092269897e-01 2.535052597522735596e-02 -9.759759902954101562e-02 -2.356386333703994751e-01 -1.908130943775177002e-01
-2.480781674385070801e-01 3.103084564208984375e-01 2.186668813228607178e-01 6.177224591374397278e-02 -4.312443360686302185e-02 -3.298164010047912598e-01 2.525170147418975830e-02 1.512267291545867920e-01 -2.861381769180297852e-01 2.446690797805786133e-01 -2.807365544140338898e-02 -4.500804468989372253e-02 -9.391235560178756714e-02 -8.796795457601547241e-02 -5.179727450013160706e-02 -3.253717347979545593e-02 1.031084284186363220e-01 2.479586899280548096e-01 -1.659739464521408081e-01 -3.518758714199066162e-01 2.597627043724060059e-01 5.418497323989868164e-02 1.849218308925628662e-01 2.338690459728240967e-01 -4.152667149901390076e-02 1.319645196199417114e-01 -1.601106226444244385e-01 2.327452413737773895e-02 2.920139348134398460e-03 -1.070117279887199402e-01 -2.203732877969741821e-01 5.843706801533699036e-02
-2.104411870241165161e-01 5.042273178696632385e-02 5.729856491088867188e-01 4.239118844270706177e-02 -1.029871106147766113e-01 1.552628632634878159e-02 1.479280591011047363e-01 1.353379637002944946e-01 -4.051881478517316282e-05 5.774252861738204956e-02 2.210138589143753052e-01 4.467269778251647949e-02 -4.305800423026084900e-02 -1.783243119716644287e-01 1.147265210747718811e-01 -1.943375617265701294e-01 1.614212989807128906e-02 6.124467402696609497e-02 5.863331258296966553e-02 -2.550388276576995850e-01 8.197054266929626465e-02 -2.442112863063812256e-01 4.382625967264175415e-02 -2.579026818275451660e-01 -2.585819661617279053e-01 -1.721725165843963623e-01 1.128957606852054596e-02 -3.462681770324707031e-01 5.908352881669998169e-02 1.785452361218631268e-03 -7.017330080270767212e-02 3.183991089463233948e-02
-2.566065788269042969e-01 -1.274710446596145630e-01 1.163283661007881165e-01 8.529923856258392334e-02 6.769410520792007446e-02 1.734745502471923828e-01 2.009842842817306519e-01 1.224673539400100708e-01 -1.477538645267486572e-01 2.514218389987945557e-01 5.161749199032783508e-02 -1.710968166589736938e-01 -1.996266283094882965e-02 -3.018616000190377235e-03 -1.133213192224502563e-01 -3.145849406719207764e-01 5.414646118879318237e-02 2.593546211719512939e-01 -1.868520379066467285e-01 -1.142902299761772156e-02 -1.843388080596923828e-01 6.167924776673316956e-02 7.650139182806015015e-02 1.484040319919586182e-01 -5.067735165357589722e-02 9.950234740972518921e-02 2.527132332324981689e-01 -3.730801343917846680e-01 -1.444773003458976746e-02 -8.059819787740707397e-02 -3.102698326110839844e-01 -2.973807454109191895e-01
1.070877313613891602e-01 2.077700346708297729e-01 2.745513916015625000e-01 -1.801949553191661835e-02 2.811709344387054443e-01 -1.152842342853546143e-01 -8.489149808883666992e-02 -1.160579919815063477e-01 1.019782721996307373e-01 1.726602166891098022e-01 -4.402378201484680176e-02 -1.675031483173370361e-01 -2.507794201374053955e-01 -7.691894471645355225e-02 4.599705711007118225e-02 -4.285011291503906250e-01 2.663646638393402100e-01 -1.164172366261482239e-01 8.536344021558761597e-02 6.989639997482299805e-02 -1.915668100118637085e-01 5.055244266986846924e-02 6.881421059370040894e-02 3.042413294315338135e-02 1.524176597595214844e-01 -6.274283677339553833e-02 -2.518287003040313721e-01 1.702420413494110107e-02 7.552797347307205200e-02 -3.851300477981567383e-01 -8.881334960460662842e-02 -1.936804503202438354e-01
1.382438391447067261e-01 1.507779359817504883e-01 2.152200490236282349e-01 2.293679490685462952e-02 -2.597697973251342773e-01 8.652959018945693970e-02 1.759750545024871826e-01 -2.323363721370697021e-01 1.805678009986877441e-03 -5.866251885890960693e-02 5.712870135903358459e-02 -3.649263083934783936e-01 -1.365018039941787720e-01 -3.094154894351959229e-01 2.130066603422164917e-01 -2.753310501575469971e-01 7.963784784078598022e-02 -6.102442368865013123e-02 6.048703566193580627e-02 9.920645505189895630e-02 2.069673035293817520e-03 -2.137512713670730591e-02 3.336602151393890381e-01 2.487747222185134888e-01 4.104696214199066162e-02 1.506702601909637451e-01 2.261179089546203613e-01 5.385146941989660263e-03 1.161177679896354675e-01 2.856702916324138641e-02 -2.641749978065490723e-01 -1.381524950265884399e-01
-7.424145936965942383e-03 2.259217202663421631e-01 1.119614988565444946e-01 5.355712026357650757e-02 2.609068751335144043e-01 -1.495840847492218018e-01 -1.679448336362838745e-01 1.607226394116878510e-02 1.388437300920486450e-01 4.049702882766723633e-01 -2.275291271507740021e-02 -3.588953018188476562e-01 2.299990877509117126e-02 -1.792804598808288574e-01 -1.646487601101398468e-02 -2.271424531936645508e-01 2.462958544492721558e-01 -1.583439260721206665e-01 3.005982190370559692e-02 1.627400517463684082e-02 -1.821960657835006714e-01 2.637819051742553711e-01 2.614710032939910889e-01 -5.580479651689529419e-02 -1.204665750265121460e-02 -4.477529972791671753e-02 -2.678219974040985107e-01 -1.142729297280311584e-01 4.394819028675556183e-03 -2.401706576347351074e-01 -4.639897868037223816e-02 -9.746933728456497192e-02
-1.603177487850189209e-01 4.848994780331850052e-03 1.982098668813705444e-01 2.573329210281372070e-01 -8.155815303325653076e-02 3.180133700370788574e-01 -2.827277481555938721e-01 1.140947919338941574e-02 -3.473856449127197266e-01 3.250887095928192139e-01 1.523237079381942749e-01 -1.180981919169425964e-01 6.478939950466156006e-02 -1.604397147893905640e-01 6.378091871738433838e-03 -3.198451697826385498e-01 1.155903935432434082e-01 1.203140988945960999e-01 2.819227613508701324e-02 -1.295102108269929886e-02 -2.401163876056671143e-01 4.738679528236389160e-02 2.335234135389328003e-01 2.716988883912563324e-02 2.921040542423725128e-02 3.325212299823760986e-01 2.145312540233135223e-02 9.373114258050918579e-02 -6.658763438463211060e-02 -5.303864181041717529e-02 -6.440632790327072144e-02 -9.535277634859085083e-02
-3.677141964435577393e-01 2.648566961288452148e-01 5.008050356991589069e-04 5.703957006335258484e-02 -2.445860505104064941e-01 -1.042083203792572021e-01 1.858089119195938110e-01 3.217857480049133301e-01 2.961406297981739044e-02 4.614810273051261902e-02 2.296171933412551880e-01 1.462333947420120239e-01 2.762970514595508575e-02 3.963612951338291168e-03 2.201357632875442505e-01 -1.142813339829444885e-01 2.875487208366394043e-01 1.444267928600311279e-01 2.102842181921005249e-01 -9.508316870778799057e-04 8.078826963901519775e-02 8.368327282369136810e-03 2.608739072456955910e-03 3.075204491615295410e-01 -6.370291113853454590e-02 4.236859828233718872e-02 1.684186458587646484e-01 1.248020231723785400e-01 1.053789928555488586e-01 -2.946198284626007080e-01 -9.371844679117202759e-02 -1.944173276424407959e-01
-2.103129923343658447e-01 -2.032036036252975464e-01 2.906792461872100830e-01 -7.858815044164657593e-02 8.165723830461502075e-02 -1.412858068943023682e-02 9.197942167520523071e-02 1.739007681608200073e-01 -6.185538321733474731e-02 1.503877639770507812e-01 -2.219046503305435181e-01 -8.989129215478897095e-02 -1.463423818349838257e-01 1.307644098997116089e-01 -3.114500269293785095e-02 -5.079859495162963867e-01 1.264390945434570312e-01 5.513243004679679871e-02 1.033927872776985168e-01 3.977813199162483215e-02 -1.528194248676300049e-01 6.199332326650619507e-02 4.925005435943603516e-01 3.179557155817747116e-03 1.010855808854103088e-01 8.929580450057983398e-02 -1.582970768213272095e-01 -1.746080666780471802e-01 -1.106872037053108215e-01 -5.317831039428710938e-02 -5.903051048517227173e-02 5.976771935820579529e-02
-1.914624571800231934e-01 -1.295836865901947021e-01 2.315855175256729126e-01 2.717536687850952148e-01 -8.340439945459365845e-02 7.817135751247406006e-02 -1.379192769527435303e-01 -2.307195961475372314e-02 1.628057509660720825e-01 1.871931552886962891e-01 -8.897022902965545654e-02 -1.727316528558731079e-01 1.227449849247932434e-01 -1.083148494362831116e-01 2.641868963837623596e-02 -7.027313858270645142e-02 2.746800184249877930e-01 4.046455025672912598e-02 -5.342228338122367859e-02 -1.806757003068923950e-01 5.494071170687675476e-02 1.345510482788085938e-01 8.246365189552307129e-02 1.448228359222412109e-01 -2.538121119141578674e-02 1.660634726285934448e-01 1.893529295921325684e-01 1.902898773550987244e-02 5.153173208236694336e-01 -2.550565004348754883e-01 -3.128328919410705566e-01 -1.802790910005569458e-02
-2.429647371172904968e-02 2.226146310567855835e-01 5.234533548355102539e-01 1.549479216337203979e-01 -5.659294500946998596e-02 -1.807753741741180420e-01 1.257973909378051758e-01 -4.874036833643913269e-02 1.197040677070617676e-01 3.036447167396545410e-01 -2.608676552772521973e-01 -1.675175428390502930e-01 -1.927313655614852905e-01 -1.199090033769607544e-01 1.272452026605606079e-01 -7.364573329687118530e-02 2.549423575401306152e-01 3.418014617636799812e-03 6.745351105928421021e-02 8.159618079662322998e-02 -1.824641227722167969e-01 5.883000791072845459e-02 4.436269029974937439e-02 1.025407835841178894e-01 6.159564107656478882e-02 -2.789260745048522949e-01 -1.671702414751052856e-01 -2.068318128585815430e-01 8.771643042564392090e-02 -2.140340581536293030e-02 -8.138711750507354736e-02 -1.715465337038040161e-01
7.479193061590194702e-02 2.945049107074737549e-01 2.647489905357360840e-01 1.818793476559221745e-03 1.871339082717895508e-01 1.828362047672271729e-01 6.931186467409133911e-02 4.059883952140808105e-02 2.691815793514251709e-02 -9.025901556015014648e-03 3.157662972807884216e-02 -3.714269697666168213e-01 1.998526975512504578e-02 1.622444540262222290e-01 -8.651240170001983643e-02 -5.515181645750999451e-02 2.797822058200836182e-01 1.991259008646011353e-01 4.149902239441871643e-02 5.525955557823181152e-02 3.631518781185150146e-02 -6.353460997343063354e-02 3.823305666446685791e-01 8.625999838113784790e-02 -4.289337433874607086e-03 3.526000380516052246e-01 -2.028106711804866791e-02 -1.906603723764419556e-01 1.606695502996444702e-01 -1.266487836837768555e-01 -2.207171916961669922e-01 -2.287152707576751709e-01
-1.616175323724746704e-01 2.795429527759552002e-01 2.579052448272705078e-01 2.501031160354614258e-01 -3.948419913649559021e-02 -1.265043020248413086e-01 -1.286031007766723633e-01 -1.294710189104080200e-01 1.158375889062881470e-01 1.025907248258590698e-01 -5.871539190411567688e-02 1.074333637952804565e-01 -9.782388806343078613e-02 -1.897281110286712646e-01 -1.866252571344375610e-01 -2.402425110340118408e-01 4.153328835964202881e-01 3.822939991950988770e-01 -3.417645767331123352e-02 9.384997189044952393e-02 -2.485320530831813812e-02 -3.326515201479196548e-03 2.054424583911895752e-01 1.134959459304809570e-01 4.601087886840105057e-03 2.907781898975372314e-01 1.823706030845642090e-01 -5.582325533032417297e-02 -8.357007801532745361e-02 -8.725584298372268677e-02 8.204445987939834595e-02 -1.101858541369438171e-01
-1.963924467563629150e-01 -2.079410292208194733e-02 2.868041098117828369e-01 -6.593674421310424805e-02 -2.168367616832256317e-02 -1.996700093150138855e-02 9.071613848209381104e-02 3.022501170635223389e-01 -7.371927797794342041e-02 4.257062822580337524e-02 -3.142501711845397949e-01 -5.568390339612960815e-02 -1.439884603023529053e-01 -6.404201686382293701e-02 -2.159804105758666992e-01 -5.368385910987854004e-01 6.697063148021697998e-02 5.076752975583076477e-02 -1.428038999438285828e-02 -1.062118932604789734e-01 -1.972629725933074951e-01 7.145768031477928162e-04 3.573262691497802734e-01 7.572614401578903198e-02 1.001266092061996460e-01 -1.043911352753639221e-01 -1.444811522960662842e-01 -2.680624127388000488e-01 -5.044268909841775894e-04 -2.319132909178733826e-02 2.413501031696796417e-03 9.274697862565517426e-03
-1.562170237302780151e-01 1.926885396242141724e-01 1.942507773637771606e-01 -2.186517864465713501e-01 3.145829215645790100e-02 4.385681822896003723e-02 7.155956327915191650e-02 4.313341155648231506e-02 -5.866524949669837952e-02 2.064003944396972656e-01 1.588592231273651123e-01 3.084728308022022247e-02 -2.508044242858886719e-01 -1.806770414113998413e-01 1.363671571016311646e-01 -1.441872119903564453e-01 2.711742520332336426e-01 -1.201498657464981079e-01 4.092951714992523193e-01 -1.875866949558258057e-01 3.863978385925292969e-02 2.816447317600250244e-01 3.321986496448516846e-01 -1.068619862198829651e-01 -1.651663184165954590e-01 -3.784086555242538452e-02 6.329467892646789551e-02 1.163979023694992065e-01 1.603069603443145752e-01 -1.753516346216201782e-01 -1.951259970664978027e-01 4.249096661806106567e-02
-1.349036991596221924e-01 -6.469639018177986145e-03 4.304141700267791748e-01 -8.149217814207077026e-02 9.753202646970748901e-02 -2.604808211326599121e-01 7.355228066444396973e-02 7.363237440586090088e-02 -1.726775318384170532e-01 -2.444935403764247894e-02 -7.885432243347167969e-02 -1.787789613008499146e-01 -1.381738334894180298e-01 3.927048295736312866e-02 -1.097279563546180725e-01 -3.018219769001007080e-01 1.457726657390594482e-01 2.616657614707946777e-01 1.950868964195251465e-01 -8.566545695066452026e-02 -4.246035814285278320e-01 -9.149073064327239990e-02 2.980103790760040283e-01 5.301345139741897583e-02 -1.763232350349426270e-01 -2.916132658720016479e-02 2.814927324652671814e-02 -1.873261779546737671e-01 1.061189640313386917e-02 -1.325317621231079102e-01 -6.255590915679931641e-02 -6.701804697513580322e-02
7.371113752014935017e-04 1.093252897262573242e-01 3.463412225246429443e-01 -8.413803577423095703e-02 2.532193958759307861e-01 1.003707349300384521e-01 4.848700016736984253e-02 1.944490075111389160e-01 2.896814942359924316e-01 3.050093352794647217e-01 -1.313254088163375854e-01 -2.769551277160644531e-01 -1.224130317568778992e-01 -1.302926242351531982e-01 -7.272489368915557861e-02 -3.056793212890625000e-01 1.565531194210052490e-01 -9.076344221830368042e-02 9.081918746232986450e-02 -1.446412056684494019e-01 1.762251108884811401e-01 1.343377232551574707e-01 3.301413357257843018e-01 -5.417801067233085632e-02 1.018596887588500977e-01 -8.123726397752761841e-02 4.156426340341567993e-02 1.520752608776092529e-01 9.486912190914154053e-02 -2.329713702201843262e-01 7.269817590713500977e-02 -1.083379983901977539e-01
-2.401574403047561646e-01 2.057166248559951782e-01 3.584363460540771484e-01 3.576943278312683105e-02 -1.651561111211776733e-01 3.845310583710670471e-02 -2.503919601440429688e-02 1.620542109012603760e-01 2.325620502233505249e-01 3.085509538650512695e-01 -1.841528713703155518e-01 -2.084263265132904053e-01 1.122327595949172974e-01 -1.775146871805191040e-01 3.262930214405059814e-01 -2.149284929037094116e-01 -1.592211425304412842e-01 2.643140032887458801e-02 -1.880554258823394775e-01 -1.947295479476451874e-02 1.079341173171997070e-01 -6.009636074304580688e-02 3.793705403804779053e-01 1.276537775993347168e-01 -1.107259541749954224e-01 1.378735154867172241e-02 1.690178513526916504e-01 7.834585756063461304e-02 2.637790702283382416e-02 5.819277837872505188e-02 -5.063193291425704956e-02 1.093553565442562103e-02
-1.069552004337310791e-01 1.779185980558395386e-01 2.529039978981018066e-01 5.011544376611709595e-02 1.357493698596954346e-01 -1.080009862780570984e-01 -7.780866324901580811e-02 -1.252013295888900757e-01 -1.584962606430053711e-01 3.146559000015258789e-01 1.294231563806533813e-01 -3.579709529876708984e-01 6.647111475467681885e-02 -1.858863532543182373e-01 -2.788004279136657715e-01 -2.303209304809570312e-01 4.018464088439941406e-01 -5.066658183932304382e-02 -1.943383812904357910e-01 -3.277365583926439285e-03 1.029500812292098999e-01 1.338547468185424805e-01 1.677684485912322998e-01 -2.163490280508995056e-02 1.367481499910354614e-01 9.441354870796203613e-02 8.301890641450881958e-02 6.641342490911483765e-02 -2.399573922157287598e-01 -1.916841720230877399e-03 -8.295777440071105957e-02 -1.936523169279098511e-01
-2.274805158376693726e-01 1.437547057867050171e-01 3.372840583324432373e-01 1.497654914855957031e-01 1.295316033065319061e-03 -1.264421492815017700e-01 -7.383199408650398254e-03 1.357927024364471436e-01 -4.461730364710092545e-03 -1.669864058494567871e-01 9.815100580453872681e-02 -2.574409842491149902e-01 2.860950678586959839e-02 -2.740959227085113525e-01 3.730745986104011536e-02 -4.158160090446472168e-01 -1.567625999450683594e-01 -2.070045322179794312e-01 3.563892543315887451e-01 1.681071370840072632e-01 1.921822577714920044e-01 1.218220368027687073e-01 2.781765721738338470e-02 1.456868797540664673e-01 -4.527810961008071899e-02 -4.583846777677536011e-02 -1.766898632049560547e-01 1.077013835310935974e-02 2.071582376956939697e-01 -2.794786915183067322e-02 -1.489632725715637207e-01 7.080829888582229614e-02
-3.093740642070770264e-01 1.094218716025352478e-01 4.193853437900543213e-01 4.773833230137825012e-02 -2.775605767965316772e-02 1.894799470901489258e-01 7.528441026806831360e-03 2.000465244054794312e-01 2.624201402068138123e-02 3.762698173522949219e-01 2.197301201522350311e-02 -2.178748399019241333e-01 1.319682598114013672e-01 -1.449233144521713257e-01 2.722136378288269043e-01 -6.659030914306640625e-02 5.746853351593017578e-02 2.529233992099761963e-01 -1.706621348857879639e-01 7.716525346040725708e-02 1.329906880855560303e-01 3.901153430342674255e-02 2.426289469003677368e-01 -1.145558655261993408e-01 7.528651505708694458e-02 1.190704107284545898e-01 1.806913614273071289e-01 5.376939475536346436e-02 1.704695373773574829e-01 1.914862990379333496e-01 -6.966733187437057495e-02 -1.034920215606689453e-01
-2.112824320793151855e-01 1.544697880744934082e-01 3.732708990573883057e-01 -3.548269718885421753e-02 -9.790045768022537231e-02 -7.195445895195007324e-02 1.278038620948791504e-01 9.479573369026184082e-02 -2.919060289859771729e-01 1.430344581604003906e-01 -6.566785275936126709e-02 8.344312012195587158e-02 -3.102442994713783264e-02 -2.245968021452426910e-02 -1.933657079935073853e-01 -3.783460557460784912e-01 -8.167227357625961304e-02 7.715567201375961304e-02 -1.175234559923410416e-03 -4.167156293988227844e-02 -1.619053333997726440e-01 2.801683545112609863e-01 3.470197916030883789e-01 -2.675433084368705750e-02 -7.687882333993911743e-02 1.866776198148727417e-01 4.461570829153060913e-02 -2.675033807754516602e-01 3.000306785106658936e-01 5.104990303516387939e-02 -4.075246863067150116e-03 6.873572617769241333e-02
-1.406611651182174683e-01 -1.091054826974868774e-01 3.476172089576721191e-01 3.117029741406440735e-02 -4.842454567551612854e-03 -1.182295382022857666e-01 -9.145199507474899292e-02 -2.284417860209941864e-02 1.890388429164886475e-01 5.615489482879638672e-01 -1.389525830745697021e-01 -1.131656691431999207e-01 -1.769079416990280151e-01 -8.964920043945312500e-02 3.649227321147918701e-01 -1.841696202754974365e-01 2.030777484178543091e-01 -1.535582095384597778e-01 3.390506753930822015e-05 -1.704833507537841797e-01 -2.593069970607757568e-01 -1.016338914632797241e-01 3.134462982416152954e-03 6.676208227872848511e-02 5.414458736777305603e-02 -7.088639307767152786e-03 2.928239479660987854e-02 7.934931665658950806e-03 1.397058665752410889e-01 5.192394554615020752e-02 -1.768281161785125732e-01 -2.646283060312271118e-02
-2.571217119693756104e-01 -2.134786993265151978e-01 6.529188901185989380e-02 2.230249643325805664e-01 -3.448268771171569824e-02 2.361658215522766113e-01 -7.890531420707702637e-02 3.500320613384246826e-01 2.873903140425682068e-04 1.050356328487396240e-01 -1.477078534662723541e-02 -1.733242124319076538e-01 7.856702059507369995e-02 -1.507890969514846802e-01 1.018394008278846741e-01 -1.701035052537918091e-01 2.862253487110137939e-01 -3.472466021776199341e-02 8.931864798069000244e-02 2.221472263336181641e-01 1.043653041124343872e-01 -8.025109767913818359e-02 2.953895032405853271e-01 1.245938539505004883e-01 -1.855422556400299072e-01 1.773675680160522461e-01 -3.676689863204956055e-01 -1.486026346683502197e-01 -3.378149121999740601e-02 3.221341222524642944e-02 -1.954904347658157349e-01 -1.223886087536811829e-01
-1.132206395268440247e-01 2.136478424072265625e-01 1.965190768241882324e-01 4.531181454658508301e-01 -1.050179973244667053e-01 1.744835227727890015e-01 1.540590226650238037e-01 1.464045234024524689e-02 -1.246363148093223572e-01 2.708756923675537109e-01 2.482758909463882446e-01 -2.286460995674133301e-01 2.280113473534584045e-02 -9.333778172731399536e-03 6.867759674787521362e-02 -2.287965267896652222e-01 -1.821578829549252987e-03 1.906967535614967346e-02 1.569383442401885986e-01 2.181405946612358093e-02 -1.522343158721923828e-01 -8.496915549039840698e-02 -1.602774262428283691e-01 1.011574640870094299e-01 -1.700315028429031372e-01 4.515843465924263000e-02 -2.665012478828430176e-01 -2.516442239284515381e-01 -6.097378581762313843e-02 -2.887053787708282471e-01 -6.086678430438041687e-02 -1.543321013450622559e-01
-2.270440310239791870e-01 4.394252598285675049e-02 4.423366114497184753e-02 1.533841937780380249e-01 1.936536729335784912e-01 -1.765648424625396729e-01 -5.421712994575500488e-02 1.567610204219818115e-01 1.954043656587600708e-01 1.283237040042877197e-01 -2.041781693696975708e-02 2.857816517353057861e-01 -1.289740949869155884e-01 -3.010968863964080811e-01 -3.364860266447067261e-02 -3.047712147235870361e-01 1.405626386404037476e-01 2.002469599246978760e-01 1.938287019729614258e-01 -1.769790649414062500e-01 -1.687708497047424316e-01 1.327128857374191284e-01 9.860032796859741211e-02 8.701809495687484741e-02 -2.687572538852691650e-01 -8.032324910163879395e-02 2.040927112102508545e-01 -2.028430700302124023e-01 1.477432698011398315e-01 -1.425136178731918335e-01 -2.966524064540863037e-01 -5.510423332452774048e-02
-1.050650030374526978e-01 3.199388086795806885e-01 3.293437063694000244e-01 1.404822170734405518e-01 7.634174078702926636e-02 -1.007290706038475037e-01 8.740416169166564941e-02 9.396120160818099976e-02 -1.740762293338775635e-01 2.013729214668273926e-01 1.842722147703170776e-01 -1.751726716756820679e-01 2.250838559120893478e-03 -5.501621216535568237e-02 1.436485499143600464e-01 -2.976613640785217285e-01 1.833402067422866821e-01 -7.431882619857788086e-02 -2.434984147548675537e-01 -3.324879109859466553e-01 1.269012540578842163e-01 -2.783621661365032196e-02 2.202715128660202026e-01 2.131758928298950195e-01 3.279462829232215881e-02 -1.537370085716247559e-01 -1.581864617764949799e-02 5.791128799319267273e-02 -1.271695792675018311e-01 5.792516469955444336e-02 -2.470918744802474976e-01 2.224318534135818481e-01
-6.810201704502105713e-02 1.224066317081451416e-01 -6.344923377037048340e-02 1.651169657707214355e-01 8.975312113761901855e-02 1.897067278623580933e-01 1.032260283827781677e-01 2.797213196754455566e-01 5.952118337154388428e-02 2.015556842088699341e-01 7.651642709970474243e-02 -1.949990540742874146e-01 9.959159791469573975e-02 -8.603978157043457031e-02 1.494752913713455200e-01 -2.753336131572723389e-01 1.632986366748809814e-01 6.156672164797782898e-02 -1.991982012987136841e-01 -1.758635789155960083e-01 1.670144200325012207e-01 7.769743353128433228e-02 5.267753005027770996e-01 6.134192273020744324e-02 9.144890308380126953e-02 8.436064422130584717e-02 -1.954279541969299316e-01 -1.361656337976455688e-01 -1.366410553455352783e-01 -1.030692011117935181e-01 -2.970132827758789062e-01 8.155666291713714600e-02
-1.459021419286727905e-01 -2.508842572569847107e-02 2.262159734964370728e-01 4.073176383972167969e-01 -9.420155733823776245e-02 1.131146848201751709e-01 -6.529274582862854004e-02 -1.050509437918663025e-01 1.582788825035095215e-01 1.230648458003997803e-01 -9.778673946857452393e-02 -2.598570287227630615e-01 -3.961422946304082870e-03 -8.571720123291015625e-02 -1.493301987648010254e-01 -3.099167048931121826e-01 1.029289364814758301e-01 -1.451881825923919678e-01 -1.312151402235031128e-01 -3.124291002750396729e-01 -2.997260987758636475e-01 -2.093648463487625122e-01 1.483622342348098755e-01 2.379768341779708862e-01 -1.061754152178764343e-01 -5.260649695992469788e-02 -1.386315561830997467e-02 8.285359293222427368e-02 1.588658429682254791e-02 -1.286089569330215454e-01 -9.999229013919830322e-02 -2.726394236087799072e-01
-1.026917845010757446e-01 4.355210810899734497e-03 3.066785931587219238e-01 7.196427322924137115e-03 1.679480075836181641e-02 -1.371306478977203369e-01 -5.388809833675622940e-03 9.448819607496261597e-02 -2.133875787258148193e-01 2.295740395784378052e-01 5.812089424580335617e-03 4.554111510515213013e-03 -1.847120523452758789e-01 -3.291352093219757080e-02 -1.322353780269622803e-01 -4.508439004421234131e-01 -1.132461475208401680e-03 -2.023115754127502441e-02 -2.162731587886810303e-01 1.711210459470748901e-01 1.010418683290481567e-01 4.110002815723419189e-01 2.327107936143875122e-01 -7.776262611150741577e-02 -8.999677002429962158e-02 3.662463128566741943e-01 8.364505320787429810e-02 -1.595688611268997192e-01 5.349813774228096008e-02 1.589819230139255524e-02 -1.292016804218292236e-01 -5.239609628915786743e-02
-1.756888777017593384e-01 4.063482880592346191e-01 2.975952327251434326e-01 -2.239244431257247925e-01 -1.134805157780647278e-01 2.081773057579994202e-02 2.923761010169982910e-01 2.848510257899761200e-02 -1.426860094070434570e-01 2.583010867238044739e-02 -2.075967937707901001e-01 -1.225244030356407166e-01 -3.424651548266410828e-02 4.773251339793205261e-02 -8.532050251960754395e-02 -2.237420529127120972e-01 1.718101203441619873e-01 1.569998711347579956e-01 7.175246626138687134e-02 1.509752422571182251e-01 -1.946502625942230225e-01 3.161255121231079102e-01 2.620913982391357422e-01 1.896666735410690308e-01 -2.829304151237010956e-02 -2.969576977193355560e-02 8.146972954273223877e-02 -5.177354812622070312e-02 6.316709518432617188e-02 -2.630780637264251709e-02 -6.888352334499359131e-02 -2.841660380363464355e-01
-2.927924990653991699e-01 2.584470212459564209e-01 4.032756388187408447e-01 2.256572842597961426e-01 -9.185146540403366089e-02 -1.558106988668441772e-01 2.689849352464079857e-03 -2.099176198244094849e-01 -3.226141259074211121e-02 2.769936323165893555e-01 3.591590747237205505e-02 -9.394127130508422852e-02 -2.610015273094177246e-01 -1.064950451254844666e-01 1.768057346343994141e-01 -1.195376738905906677e-01 9.004237502813339233e-02 -3.140632435679435730e-02 -3.696372732520103455e-02 9.077779948711395264e-02 -5.882482975721359253e-02 1.936846524477005005e-01 1.713974177837371826e-01 -2.789430133998394012e-02 1.124393343925476074e-01 -2.378861159086227417e-01 -2.606302797794342041e-01 -2.619804739952087402e-01 1.059833243489265442e-01 -7.539127022027969360e-02 7.813297212123870850e-02 -1.599985808134078979e-01
-1.223400048911571503e-02 5.986936762928962708e-02 4.603058844804763794e-02 1.837876290082931519e-01 -3.183338642120361328e-01 2.707679755985736847e-02 4.730969294905662537e-02 1.555487811565399170e-01 -2.438324242830276489e-01 2.252999842166900635e-01 1.957134306430816650e-01 -1.878834366798400879e-01 -1.357517987489700317e-01 -1.804489195346832275e-01 -1.874462328851222992e-02 -3.027800619602203369e-01 3.072664439678192139e-01 1.747790873050689697e-01 5.541421845555305481e-02 1.344877183437347412e-01 4.260629042983055115e-02 -1.910764873027801514e-01 4.819161817431449890e-02 4.037252068519592285e-01 1.665888875722885132e-01 -1.776999086141586304e-01 -1.742786318063735962e-01 1.118592619895935059e-01 1.095814704895019531e-01 -2.008658498525619507e-01 -1.700500957667827606e-02 -2.027465403079986572e-02
-2.317293137311935425e-01 6.091108173131942749e-02 8.624038659036159515e-03 -4.554240778088569641e-02 -9.606280922889709473e-02 5.353643000125885010e-02 2.389806210994720459e-01 3.002544045448303223e-01 -1.275037676095962524e-01 2.444831281900405884e-01 2.187159284949302673e-02 -2.563490569591522217e-01 -2.276849746704101562e-01 -6.967075914144515991e-02 -2.261196225881576538e-01 -2.808168232440948486e-01 -2.826555445790290833e-02 2.109948396682739258e-01 -1.373596638441085815e-01 3.441207483410835266e-02 -2.669942378997802734e-01 1.820453852415084839e-01 1.119509488344192505e-01 2.118908464908599854e-01 -7.430421561002731323e-02 1.108459383249282837e-01 2.563697993755340576e-01 -2.809817194938659668e-01 6.944963335990905762e-02 -1.337144523859024048e-01 -1.635878235101699829e-01 -1.140364855527877808e-01
5.610462650656700134e-02 3.130240142345428467e-01 1.219399198889732361e-01 3.798127174377441406e-01 4.459670558571815491e-02 5.319187045097351074e-02 2.208426445722579956e-01 1.452312916517257690e-01 -3.162623569369316101e-02 1.323402393609285355e-02 -3.118663327768445015e-03 -9.008237719535827637e-02 3.995820507407188416e-02 -1.892633289098739624e-01 1.105620488524436951e-01 -1.645318269729614258e-01 2.159054279327392578e-01 1.342693269252777100e-01 -1.813707351684570312e-01 2.365620061755180359e-02 2.380582243204116821e-01 9.776555001735687256e-02 2.834089994430541992e-01 2.514571547508239746e-01 -2.348700910806655884e-01 -2.237525768578052521e-02 -2.552986443042755127e-01 -1.284058988094329834e-01 -1.343429535627365112e-01 -2.142390906810760498e-01 -2.574865818023681641e-01 -5.993574485182762146e-02
-3.061758577823638916e-01 1.846415549516677856e-01 1.734863966703414917e-01 1.668217480182647705e-01 -5.649596080183982849e-02 1.014744341373443604e-01 -3.519144281744956970e-02 1.243596076965332031e-01 -1.144799590110778809e-01 4.674061387777328491e-02 1.363344490528106689e-01 -2.878924310207366943e-01 -4.867344722151756287e-02 -2.907889187335968018e-01 1.017044410109519958e-01 -1.114110648632049561e-01 4.142467379570007324e-01 -1.507462561130523682e-01 -1.253599822521209717e-01 4.504073411226272583e-02 -2.770184874534606934e-01 -5.390698090195655823e-03 2.007070928812026978e-01 2.642911672592163086e-01 -1.725993156433105469e-01 1.879756152629852295e-01 -1.224333792924880981e-01 -1.885528713464736938e-01 -1.694641076028347015e-02 1.515001505613327026e-01 -1.353975981473922729e-01 3.730578720569610596e-02
-1.836795210838317871e-01 -6.027849391102790833e-02 2.878576219081878662e-01 -6.731468439102172852e-02 7.202365249395370483e-02 -5.305465683341026306e-02 1.101836264133453369e-01 9.802908450365066528e-02 -2.230125963687896729e-01 8.204165846109390259e-02 -2.676198184490203857e-01 -6.936511397361755371e-02 -1.620810478925704956e-01 -1.739839557558298111e-03 -5.680972710251808167e-02 -5.636729001998901367e-01 2.228338569402694702e-01 1.843779087066650391e-01 2.169381827116012573e-02 -1.068575307726860046e-02 -1.681623309850692749e-01 -5.887468531727790833e-02 4.565023481845855713e-01 -5.564846843481063843e-02 3.301398828625679016e-02 2.498529385775327682e-03 -7.797531783580780029e-02 -1.191944181919097900e-01 -2.010575728490948677e-03 2.803867869079113007e-02 -9.554987400770187378e-02 8.113556355237960815e-02
-9.597083926200866699e-02 -7.910383865237236023e-03 4.000717103481292725e-01 -1.332142502069473267e-01 1.621927618980407715e-01 -9.335044026374816895e-02 8.200100809335708618e-02 2.130776643753051758e-01 1.515133082866668701e-01 2.841813564300537109e-01 -1.075808629393577576e-01 -7.375998795032501221e-02 9.039971232414245605e-02 -2.402386069297790527e-01 -4.582537803798913956e-03 -1.892618238925933838e-01 -4.683632776141166687e-02 1.023102030158042908e-01 2.014361023902893066e-01 -2.433649152517318726e-01 -7.745408266782760620e-02 1.096622645854949951e-02 -1.698474884033203125e-01 2.762064039707183838e-01 -7.249423116445541382e-02 -8.748365216888487339e-04 7.365237176418304443e-02 -1.474511176347732544e-01 1.862265765666961670e-01 -2.476164102554321289e-01 -3.719685673713684082e-01 1.132272332906723022e-01
-4.027362540364265442e-02 -1.268001049757003784e-01 2.485328018665313721e-01 2.175933420658111572e-01 -3.041005432605743408e-01 1.620128634385764599e-03 1.773425750434398651e-02 3.000808134675025940e-02 -7.366299629211425781e-02 6.923358142375946045e-02 2.442917078733444214e-01 -1.220052987337112427e-01 8.920884132385253906e-02 -2.799532115459442139e-01 -9.000077843666076660e-02 -4.358949065208435059e-01 2.332011461257934570e-01 -4.608781635761260986e-02 -2.582550607621669769e-02 2.316366881132125854e-01 -4.124674946069717407e-02 -1.773985624313354492e-01 2.241088300943374634e-01 1.407793313264846802e-01 1.995280571281909943e-02 1.124304831027984619e-01 -2.868593633174896240e-01 1.095410138368606567e-01 4.938702285289764404e-02 -1.012117788195610046e-01 1.150196567177772522e-01 -2.509712278842926025e-01
-1.063488572835922241e-01 4.555079713463783264e-02 3.954546153545379639e-01 1.634732447564601898e-02 1.580219417810440063e-01 -2.153297215700149536e-01 -4.706625267863273621e-02 -4.557883366942405701e-02 -3.488629758358001709e-01 8.465930074453353882e-02 5.287368968129158020e-02 9.454330056905746460e-02 -2.304349392652511597e-01 -2.658818103373050690e-02 -1.433080285787582397e-01 -1.944504380226135254e-01 2.283156104385852814e-02 3.042730987071990967e-01 -5.826381593942642212e-02 1.337217688560485840e-01 -2.188805192708969116e-01 -1.561836451292037964e-01 2.055720239877700806e-01 8.981534093618392944e-02 -2.506535053253173828e-01 1.129014790058135986e-01 6.532949954271316528e-02 -2.382779866456985474e-01 2.065068334341049194e-01 -1.764431409537792206e-02 -2.620348632335662842e-01 -1.277724653482437134e-01
-1.233834400773048401e-01 4.330181479454040527e-01 2.325981259346008301e-01 -7.089515775442123413e-02 1.293133827857673168e-04 1.179883778095245361e-01 2.462042868137359619e-02 2.947620302438735962e-02 1.422819644212722778e-01 8.380369096994400024e-02 -2.473786287009716034e-02 -3.813476562500000000e-01 1.176270544528961182e-01 -1.995192468166351318e-01 2.288808673620223999e-01 -2.389039099216461182e-01 1.130588203668594360e-01 2.714333236217498779e-01 -1.642039269208908081e-01 -8.534798026084899902e-02 -8.816857635974884033e-02 -9.252786636352539062e-02 1.888612806797027588e-01 -8.041781932115554810e-02 2.617447376251220703e-01 4.281194880604743958e-02 -2.473292797803878784e-01 1.093729808926582336e-01 1.953481882810592651e-01 -1.237820759415626526e-01 -9.235819429159164429e-02 4.086660966277122498e-02
-2.835119068622589111e-01 -9.948367625474929810e-02 5.890194326639175415e-02 1.562100797891616821e-01 4.645840823650360107e-02 -6.202110275626182556e-02 -2.257184088230133057e-01 1.993666440248489380e-01 -1.693879812955856323e-01 1.396412551403045654e-01 -2.971832454204559326e-02 -1.439912468194961548e-01 -4.064637795090675354e-02 -4.202469810843467712e-02 8.823525905609130859e-02 -4.260946065187454224e-02 3.422101438045501709e-01 -7.272599264979362488e-03 1.056233868002891541e-01 8.577927201986312866e-02 9.999614953994750977e-02 9.466289728879928589e-02 3.370082974433898926e-01 1.674416661262512207e-01 -2.684312462806701660e-01 1.458470821380615234e-01 -3.583296239376068115e-01 -1.365083754062652588e-01 2.142175883054733276e-01 -1.959515810012817383e-01 -1.137840077280998230e-01 -2.616932392120361328e-01
-1.471781581640243530e-01 -7.421656697988510132e-02 2.192062884569168091e-01 3.201805949211120605e-01 8.062753081321716309e-02 4.752312228083610535e-02 1.611530035734176636e-01 2.067024558782577515e-01 2.078348025679588318e-02 2.265097498893737793e-01 -1.903591901063919067e-01 -6.885664165019989014e-02 -4.331333190202713013e-02 5.505844950675964355e-02 1.158909425139427185e-01 -9.432370960712432861e-02 3.433835208415985107e-01 -3.932224214076995850e-02 -2.409597486257553101e-01 -2.095839194953441620e-02 1.316810101270675659e-01 -1.928021200001239777e-03 2.723333239555358887e-01 -2.133271694183349609e-01 -3.118237294256687164e-02 -5.878428742289543152e-02 -3.628984987735748291e-01 -2.935684621334075928e-01 -3.251124545931816101e-02 -2.404249757528305054e-01 -1.688722223043441772e-01 -1.395832840353250504e-02
-4.011364281177520752e-02 4.015661031007766724e-02 2.158438563346862793e-01 -2.046734467148780823e-02 -4.859839379787445068e-02 -1.861471831798553467e-01 1.404218971729278564e-01 1.849168911576271057e-03 -1.983444094657897949e-01 2.180162221193313599e-01 2.016412317752838135e-01 -7.146137952804565430e-02 1.492396742105484009e-02 -3.271719813346862793e-02 -1.222285255789756775e-01 -7.019811868667602539e-02 8.548486977815628052e-02 5.120501518249511719e-01 2.490483373403549194e-01 1.239200606942176819e-01 -5.006987228989601135e-02 -7.435667794197797775e-03 2.243269979953765869e-01 7.968963682651519775e-02 -6.335843354463577271e-02 3.485097885131835938e-01 9.351616352796554565e-02 -1.791946738958358765e-01 1.231758520007133484e-01 -3.127141594886779785e-01 -2.319882810115814209e-01 2.878250787034630775e-03
-1.415570378303527832e-01 1.889064013957977295e-01 2.917700409889221191e-01 2.225126512348651886e-02 8.082526177167892456e-02 -2.888137400150299072e-01 2.201968617737293243e-02 9.796392917633056641e-02 2.040115296840667725e-01 2.372309863567352295e-01 5.839437618851661682e-02 -1.634061569347977638e-03 1.504592318087816238e-02 -7.924243062734603882e-02 4.027398526668548584e-01 -3.054910898208618164e-01 1.151431053876876831e-01 -3.053718619048595428e-02 -8.089343458414077759e-02 -1.639635711908340454e-01 8.331996202468872070e-02 -4.300698935985565186e-01 2.198411375284194946e-01 2.904887795448303223e-01 9.711645543575286865e-02 5.264238640666007996e-02 -8.084791712462902069e-03 8.451749384403228760e-02 1.781001500785350800e-02 1.483099255710840225e-02 1.460045314161106944e-04 -5.566326528787612915e-02
-3.695860505104064941e-02 4.507588595151901245e-02 1.629349440336227417e-01 -1.291676610708236694e-01 1.900879740715026855e-01 3.642972558736801147e-02 6.637878715991973877e-02 3.806294500827789307e-02 2.262274622917175293e-01 3.926500082015991211e-01 1.755413785576820374e-02 5.691096559166908264e-02 -2.269814610481262207e-01 4.016704857349395752e-02 3.242647647857666016e-02 -2.735008597373962402e-01 3.888331949710845947e-01 1.349604576826095581e-01 1.570382118225097656e-01 -2.281985282897949219e-01 3.676130250096321106e-02 1.374589651823043823e-01 2.169745229184627533e-02 2.298677340149879456e-02 1.066269427537918091e-01 1.615694165229797363e-01 -3.936237841844558716e-02 -1.643418967723846436e-01 -2.563503086566925049e-01 -2.310917079448699951e-01 -3.268323093652725220e-02 -3.443269729614257812e-01
-2.166988998651504517e-01 3.027091920375823975e-01 2.039790302515029907e-01 -2.178181707859039307e-02 9.144221246242523193e-02 1.527110040187835693e-01 -2.117763161659240723e-01 -7.663282006978988647e-02 2.177546322345733643e-01 1.278805434703826904e-01 1.633465439081192017e-01 -3.245376348495483398e-01 1.058104559779167175e-01 -2.150824964046478271e-01 -5.966262519359588623e-02 -1.745680123567581177e-01 2.368348836898803711e-01 -1.732795536518096924e-01 1.598530411720275879e-01 -2.259129881858825684e-01 -4.787433147430419922e-02 -9.330730885267257690e-02 -2.086768113076686859e-02 3.359097614884376526e-02 -5.158200860023498535e-02 -3.188557922840118408e-02 -7.393778860569000244e-02 -2.196089327335357666e-01 9.212581813335418701e-02 -1.823181062936782837e-01 -4.035661816596984863e-01 1.114543378353118896e-01
-3.428440392017364502e-01 1.575130969285964966e-02 -5.845947936177253723e-02 -2.984615042805671692e-02 -1.549136266112327576e-02 -3.232315555214881897e-02 3.117493093013763428e-01 2.429136186838150024e-01 9.665477275848388672e-02 1.793975979089736938e-01 -6.258819717913866043e-03 -1.394419223070144653e-01 -2.082397341728210449e-01 9.314859285950660706e-03 -1.863925307989120483e-01 -2.591482102870941162e-01 3.666804358363151550e-02 1.478284448385238647e-01 2.136974036693572998e-01 5.149906501173973083e-02 -1.227139383554458618e-01 2.428637072443962097e-02 1.235057488083839417e-01 -4.246579110622406006e-02 -4.737722873687744141e-02 1.819433718919754028e-01 1.472071558237075806e-01 -2.172186411917209625e-02 1.998680830001831055e-02 -2.485905289649963379e-01 -5.194602608680725098e-01 -1.425320953130722046e-01
-2.600115835666656494e-01 -3.123459406197071075e-03 3.058140277862548828e-01 1.269952207803726196e-01 1.042673587799072266e-01 -6.795139610767364502e-02 1.194404140114784241e-01 1.080447360873222351e-01 -1.761856377124786377e-01 1.484879255294799805e-01 -1.272641122341156006e-01 -7.090985029935836792e-02 -2.270932495594024658e-01 -1.190497949719429016e-01 -1.700076460838317871e-01 -3.289884626865386963e-01 5.289808288216590881e-02 2.306616306304931641e-02 -1.161282658576965332e-01 -7.718599401414394379e-03 -1.849166005849838257e-01 3.207144141197204590e-01 8.457429707050323486e-02 -1.949458569288253784e-01 -3.555141622200608253e-03 2.582594752311706543e-01 -1.740705594420433044e-02 -2.644370794296264648e-01 3.214386105537414551e-01 -3.303655982017517090e-02 -2.086887359619140625e-01 1.418481916189193726e-01
-1.127094924449920654e-01 3.835687413811683655e-02 -1.106937900185585022e-01 4.106070473790168762e-02 1.171052530407905579e-01 1.054558232426643372e-01 -1.578408330678939819e-01 6.307655572891235352e-02 -6.735870242118835449e-02 7.265151292085647583e-02 -1.238352581858634949e-01 -7.858694344758987427e-02 -2.537048757076263428e-01 -1.591944098472595215e-01 -2.121214568614959717e-02 -4.951750040054321289e-01 1.600536257028579712e-01 3.524356186389923096e-01 1.443662792444229126e-01 4.361688345670700073e-02 -1.993193924427032471e-01 -1.472260337322950363e-02 2.565701007843017578e-01 2.416435182094573975e-01 -1.407755613327026367e-01 -1.630301773548126221e-01 -6.615177541971206665e-02 -2.291657775640487671e-01 6.932084262371063232e-02 -2.612736225128173828e-01 -1.661349982023239136e-01 1.038225442171096802e-01
-2.443953305482864380e-01 1.143554076552391052e-01 1.960345208644866943e-01 2.081324160099029541e-01 -1.386788338422775269e-01 -3.446385497227311134e-03 1.408516168594360352e-01 1.234837919473648071e-01 -1.399308908730745316e-02 1.998954713344573975e-01 1.533794850111007690e-01 -4.006472602486610413e-02 2.811335213482379913e-02 -2.490904778242111206e-01 7.685254514217376709e-02 -1.600826978683471680e-01 3.501534759998321533e-01 -5.263207852840423584e-02 -3.133428096771240234e-02 1.305165588855743408e-01 -3.546579480171203613e-01 1.868578344583511353e-01 2.035103179514408112e-02 3.961730897426605225e-01 -4.171382263302803040e-02 6.051989644765853882e-02 -1.748008728027343750e-01 -2.076193690299987793e-01 -1.442643404006958008e-01 2.244587391614913940e-01 -1.381742060184478760e-01 -2.551752701401710510e-02
-3.113756477832794189e-01 -4.931364953517913818e-02 8.163574337959289551e-02 1.727713644504547119e-01 1.276952866464853287e-02 -5.691027641296386719e-02 1.371718347072601318e-01 1.044311746954917908e-01 -2.330322861671447754e-01 1.441200673580169678e-01 -7.520768791437149048e-02 -9.170742332935333252e-02 -4.712669551372528076e-02 2.588723003864288330e-01 -7.189386337995529175e-02 -6.333940029144287109e-01 1.948202848434448242e-01 1.215633451938629150e-01 2.064383588731288910e-02 -5.501562729477882385e-02 -5.653121322393417358e-02 2.346663326025009155e-01 2.442606836557388306e-01 -1.491869613528251648e-02 -2.395882830023765564e-02 1.548546552658081055e-01 -6.701122224330902100e-02 -2.246330380439758301e-01 8.789788186550140381e-02 2.799046412110328674e-02 -6.028793007135391235e-02 1.604815572500228882e-02
-2.018088698387145996e-01 9.259381890296936035e-02 3.748501464724540710e-02 3.507149815559387207e-01 -1.625722050666809082e-01 -1.859498023986816406e-01 -1.913482248783111572e-01 4.231413900852203369e-01 -1.251999884843826294e-01 2.433896511793136597e-01 -6.154247373342514038e-02 -1.008453443646430969e-01 3.056611306965351105e-02 -1.416160464286804199e-01 1.378811895847320557e-01 -1.942653954029083252e-02 1.092805042862892151e-01 -4.896704480051994324e-02 1.189670152962207794e-02 1.907201409339904785e-01 8.684648573398590088e-02 1.318982243537902832e-01 2.359023541212081909e-01 8.463773876428604126e-02 -1.705255359411239624e-01 1.238002404570579529e-01 -2.975424826145172119e-01 -7.445206493139266968e-02 1.686782985925674438e-01 -2.064924240112304688e-01 -1.604299247264862061e-01 -2.155383378267288208e-01
-2.613245844841003418e-01 -4.555381834506988525e-02 1.823197007179260254e-01 -2.375367842614650726e-02 6.369410455226898193e-02 1.505566239356994629e-01 1.847633719444274902e-01 5.651650950312614441e-02 -9.875572472810745239e-02 3.382937312126159668e-01 2.143747210502624512e-01 -1.412121206521987915e-02 -2.277025133371353149e-01 2.057373709976673126e-02 -1.514450609683990479e-01 -2.622517049312591553e-01 -1.221837326884269714e-01 7.704051584005355835e-02 -2.337593287229537964e-01 4.619447514414787292e-02 -2.405811399221420288e-01 1.361778378486633301e-01 -5.935519933700561523e-02 1.968539208173751831e-01 -1.419073492288589478e-01 2.752763628959655762e-01 -1.423774212598800659e-01 -1.822485029697418213e-01 1.851193457841873169e-01 -6.692548841238021851e-02 -2.770278453826904297e-01 -2.370785176753997803e-01
-2.780982553958892822e-01 3.407707810401916504e-01 1.852179616689682007e-01 -1.844647526741027832e-01 -5.261510983109474182e-02 8.964056521654129028e-02 -2.440376132726669312e-01 -2.985996007919311523e-02 2.040770500898361206e-01 1.554729491472244263e-01 -4.420144855976104736e-02 -2.055585086345672607e-01 -2.920379638671875000e-01 8.649234473705291748e-02 3.395351767539978027e-01 -2.219745665788650513e-01 2.747742831707000732e-01 -8.063591271638870239e-02 2.219966053962707520e-02 1.186582818627357483e-01 -5.633441265672445297e-03 3.634031489491462708e-02 2.916457653045654297e-01 -1.142744868993759155e-01 -2.129834517836570740e-02 -1.896379515528678894e-02 -2.281530648469924927e-01 8.427290618419647217e-02 -7.083371281623840332e-02 1.238241139799356461e-02 -1.874249428510665894e-01 -5.736467987298965454e-02
-3.117117285728454590e-01 1.596332490444183350e-01 3.069462180137634277e-01 1.229771077632904053e-01 -8.908687531948089600e-02 2.180592566728591919e-01 1.224136948585510254e-01 1.406856626272201538e-01 -1.395007520914077759e-01 1.468232721090316772e-01 1.954606324434280396e-01 -1.955406507477164268e-03 -1.235585007816553116e-02 -1.712046265602111816e-01 6.757217459380626678e-03 -1.252402067184448242e-01 3.540127277374267578e-01 -2.672141790390014648e-01 2.020290046930313110e-01 -6.618326064199209213e-03 -2.547808885574340820e-01 2.209786772727966309e-01 2.353867590427398682e-01 2.389286607503890991e-01 -1.799005270004272461e-01 1.610543131828308105e-01 -1.308848410844802856e-01 -4.335080459713935852e-02 4.356672987341880798e-03 1.004927903413772583e-01 2.554314956068992615e-02 -3.767549991607666016e-02
-1.098238676786422729e-01 2.850172519683837891e-01 7.775570452213287354e-02 7.087884098291397095e-02 3.545289859175682068e-02 -7.510551251471042633e-03 -5.887327343225479126e-02 3.684077858924865723e-01 4.682032391428947449e-02 4.229027777910232544e-02 2.465654313564300537e-01 -8.691590279340744019e-02 2.209957502782344818e-02 -6.118480488657951355e-02 9.975066035985946655e-02 -1.128320991992950439e-01 2.665241956710815430e-01 2.068259753286838531e-03 -2.026783376932144165e-01 -4.576392099261283875e-02 -7.445997744798660278e-02 2.321899086236953735e-01 5.091240406036376953e-01 -3.437465429306030273e-02 -2.231361418962478638e-01 1.334827244281768799e-01 -2.932654619216918945e-01 -1.057236045598983765e-01 1.801628060638904572e-02 -1.307692080736160278e-01 -2.373600751161575317e-02 -1.976161003112792969e-01
1.491281241178512573e-01 7.790588587522506714e-02 2.122516334056854248e-01 -2.472288608551025391e-01 2.347509562969207764e-01 -8.469546586275100708e-02 9.589178115129470825e-02 1.610541939735412598e-01 2.551933228969573975e-01 4.077974259853363037e-01 -2.364457398653030396e-02 -7.386754453182220459e-02 -1.338951140642166138e-01 -1.218358054757118225e-01 1.323760151863098145e-01 -3.669817447662353516e-01 1.963229924440383911e-01 2.593682333827018738e-02 4.981387406587600708e-02 -2.844833023846149445e-02 3.901841863989830017e-02 9.610982984304428101e-02 -7.388734817504882812e-02 1.073271036148071289e-01 -1.317042764276266098e-02 7.332206517457962036e-02 -4.516743123531341553e-02 -1.358550339937210083e-01 -2.137581706047058105e-01 -3.858471810817718506e-01 -9.040258079767227173e-02 -2.160121351480484009e-01
-1.744632571935653687e-01 2.289808243513107300e-01 2.470227926969528198e-01 2.564283907413482666e-01 8.145290613174438477e-02 7.831025868654251099e-02 -1.103971451520919800e-01 4.011991918087005615e-01 2.670295536518096924e-01 2.972062230110168457e-01 4.253350570797920227e-02 -7.939703017473220825e-02 1.320060491561889648e-01 -1.085013896226882935e-01 5.710590258240699768e-02 -4.013185948133468628e-02 1.654590964317321777e-01 -1.542724370956420898e-01 1.226039044559001923e-02 -1.602402627468109131e-01 -3.075453937053680420e-01 1.908654272556304932e-01 5.633364245295524597e-02 -1.933285407721996307e-02 -8.022577315568923950e-02 1.062199771404266357e-01 -3.163939714431762695e-01 -1.863848417997360229e-01 1.477852165699005127e-01 -3.611392900347709656e-02 -1.168944686651229858e-01 4.102329537272453308e-02
-1.645035892724990845e-01 4.807050228118896484e-01 2.911720573902130127e-01 -6.979718804359436035e-02 1.340477028861641884e-04 -1.417862717062234879e-02 9.441228955984115601e-02 -9.259781241416931152e-02 1.294132322072982788e-01 1.117419004440307617e-01 4.291815683245658875e-02 -1.921826750040054321e-01 -3.087163567543029785e-01 -3.332769125699996948e-02 2.534756660461425781e-01 -7.757098972797393799e-02 2.215491384267807007e-01 -4.906290769577026367e-02 7.117643952369689941e-02 7.692474871873855591e-02 2.401745319366455078e-01 3.717245906591415405e-02 7.281624525785446167e-02 8.583603799343109131e-02 1.652709692716598511e-01 1.179948300123214722e-01 -3.928808867931365967e-02 1.224364787340164185e-01 4.807580634951591492e-02 -3.228738903999328613e-01 -1.752092242240905762e-01 -2.656818032264709473e-01
7.927319966256618500e-03 2.668363153934478760e-01 2.708085812628269196e-02 8.869569003582000732e-02 1.331681460142135620e-01 -7.941394299268722534e-02 1.183639988303184509e-01 1.937455832958221436e-01 -8.063220977783203125e-02 4.208305180072784424e-01 2.027058601379394531e-01 -9.680952876806259155e-02 -2.840785980224609375e-01 -1.576570421457290649e-01 6.658378988504409790e-02 -9.684415161609649658e-02 2.379853874444961548e-01 -1.831589341163635254e-01 9.097537398338317871e-02 1.975996494293212891e-01 -2.394779175519943237e-01 -4.679764807224273682e-02 7.571208477020263672e-02 2.725037336349487305e-01 -3.179250061511993408e-01 1.732277423143386841e-01 -2.159200608730316162e-01 -3.522991761565208435e-02 -1.416663229465484619e-01 8.331166952848434448e-02 -8.738602697849273682e-02 -2.207496762275695801e-02
-2.547048628330230713e-01 7.793785631656646729e-02 1.709139943122863770e-01 1.428058147430419922e-01 1.207255199551582336e-01 2.919721305370330811e-01 1.975932717323303223e-01 9.123183786869049072e-02 -1.069390624761581421e-01 2.224272489547729492e-02 1.156146004796028137e-01 1.425791978836059570e-01 -1.777188479900360107e-01 2.758641839027404785e-01 1.118788197636604309e-01 -4.147595167160034180e-01 -4.497587308287620544e-02 4.539904184639453888e-03 -2.097346186637878418e-01 -1.896374523639678955e-01 -6.906580179929733276e-02 9.402010589838027954e-02 4.178420901298522949e-01 2.060573697090148926e-01 -6.030967459082603455e-02 1.529580354690551758e-01 -4.844835773110389709e-02 -4.619798064231872559e-02 1.236865222454071045e-01 -1.151533499360084534e-01 2.104843035340309143e-02 -1.457086205482482910e-01
-1.887001395225524902e-01 -3.441886976361274719e-02 5.558576583862304688e-01 -4.046618193387985229e-02 -7.399988919496536255e-02 -1.932473331689834595e-01 -4.745025187730789185e-02 8.901857584714889526e-02 -4.561355337500572205e-02 3.791889250278472900e-01 7.889768481254577637e-02 -2.185957580804824829e-01 -2.583174705505371094e-01 -2.153395712375640869e-01 1.321110576391220093e-01 1.066584438085556030e-01 2.227938733994960785e-02 1.511913836002349854e-01 2.435234934091567993e-02 -5.794140323996543884e-02 1.041661649942398071e-01 1.632200628519058228e-01 1.214552596211433411e-01 1.027734801173210144e-01 1.497697830200195312e-01 -1.654112040996551514e-01 -6.881692260503768921e-02 -1.351974159479141235e-01 2.173004001379013062e-01 -1.604438871145248413e-01 3.123292140662670135e-02 -1.447064131498336792e-01
-1.979085355997085571e-01 2.443481236696243286e-02 4.634772539138793945e-01 2.107910364866256714e-01 -9.813707321882247925e-02 -7.599427551031112671e-02 1.621509641408920288e-01 1.594045609235763550e-01 -4.847659170627593994e-02 1.702443882822990417e-02 -3.672488406300544739e-02 -1.859702020883560181e-01 -1.378568410873413086e-01 -8.684436976909637451e-02 1.796619296073913574e-01 -2.630717158317565918e-01 -2.064764872193336487e-02 3.113130033016204834e-01 -1.101382896304130554e-01 -1.915250569581985474e-01 1.735220551490783691e-01 -1.841926425695419312e-01 1.455414742231369019e-01 -1.098955348134040833e-01 -4.426993057131767273e-02 1.391845643520355225e-01 -3.171397745609283447e-02 1.790294945240020752e-01 6.288252025842666626e-02 1.626491695642471313e-01 -3.681153357028961182e-01 5.932519957423210144e-02
-2.055463343858718872e-01 7.661526650190353394e-02 1.632217168807983398e-01 1.749158352613449097e-01 -3.839344158768653870e-02 1.563619375228881836e-01 -7.658158242702484131e-02 1.053524166345596313e-01 3.299840912222862244e-02 1.705091893672943115e-01 -1.662095077335834503e-02 -3.614389300346374512e-01 9.698393940925598145e-02 -1.640875786542892456e-01 -9.660363197326660156e-02 -4.067090451717376709e-01 3.852035105228424072e-01 -1.167579442262649536e-01 1.376761347055435181e-01 -1.062400266528129578e-02 -1.974883303046226501e-02 -4.715604707598686218e-02 -3.858375921845436096e-02 -1.112832278013229370e-01 2.547800540924072266e-02 1.843132972717285156e-01 -1.336714327335357666e-01 -9.539923071861267090e-02 -4.809103533625602722e-02 2.963292971253395081e-02 -2.627029120922088623e-01 3.850243687629699707e-01
3.942244499921798706e-02 2.991873323917388916e-01 -4.710842296481132507e-02 2.878992259502410889e-01 5.525241792201995850e-02 2.395299822092056274e-01 -8.099825680255889893e-02 7.911740988492965698e-02 -7.606233656406402588e-02 5.657055974006652832e-01 -1.802911609411239624e-01 -1.627413928508758545e-01 -1.000308468937873840e-01 -4.506614804267883301e-02 -2.794661000370979309e-02 -1.933817267417907715e-01 3.750843182206153870e-02 -5.606380105018615723e-02 2.594177126884460449e-01 1.233897209167480469e-01 -1.707781665027141571e-02 -5.988034885376691818e-03 9.306815266609191895e-02 1.757162511348724365e-01 2.696026563644409180e-01 -8.445804938673973083e-03 -4.487910494208335876e-02 -1.277239471673965454e-01 -3.038965351879596710e-02 -2.115990221500396729e-01 -1.553270965814590454e-01 -1.664962321519851685e-01
-1.931871771812438965e-01 2.407958209514617920e-01 2.149894684553146362e-01 7.966632954776287079e-03 -2.890745699405670166e-01 1.307802461087703705e-02 3.348911106586456299e-01 1.853045225143432617e-01 1.579172909259796143e-01 7.913039624691009521e-02 2.228992283344268799e-01 -7.188925147056579590e-02 -2.089216187596321106e-02 3.706758841872215271e-02 -9.601400792598724365e-02 -2.472590059041976929e-01 1.566580384969711304e-01 7.468647509813308716e-02 3.723527193069458008e-01 -1.074848398566246033e-01 6.689079850912094116e-02 -1.184094250202178955e-01 5.002406612038612366e-02 7.634711265563964844e-02 -3.183131664991378784e-02 5.287510156631469727e-02 1.837181625887751579e-03 4.682358726859092712e-02 -6.331869214773178101e-02 -4.083485305309295654e-01 -2.757677137851715088e-01 -1.000651940703392029e-01
-4.660967290401458740e-01 1.266415417194366455e-01 1.062582656741142273e-01 8.020535111427307129e-02 9.702499955892562866e-02 1.574258878827095032e-02 8.891464769840240479e-02 7.423759996891021729e-02 2.164736390113830566e-01 6.295382045209407806e-03 -6.846220791339874268e-02 9.628646075725555420e-03 8.858708292245864868e-02 -3.804438933730125427e-02 -1.751940101385116577e-01 -3.460449278354644775e-01 3.357421159744262695e-01 3.130864799022674561e-01 -1.027592048048973083e-01 2.286108732223510742e-01 6.194694340229034424e-02 2.710340544581413269e-02 -1.137720271944999695e-01 1.356489062309265137e-01 -1.502623856067657471e-01 1.242431700229644775e-01 -6.745161022990942001e-03 -2.011086791753768921e-02 2.150726467370986938e-01 -1.986234635114669800e-01 -1.110001280903816223e-01 -2.617622911930084229e-01
-8.671009540557861328e-02 -2.649292722344398499e-02 1.647602319717407227e-01 4.138178192079067230e-03 -3.022660128772258759e-02 -1.073836386203765869e-01 2.190121859312057495e-01 2.445793300867080688e-01 -2.000685185194015503e-01 4.402177408337593079e-02 2.574752569198608398e-01 1.304975897073745728e-01 -2.010544836521148682e-01 -1.616362780332565308e-01 9.045570343732833862e-02 -1.962825506925582886e-01 6.488910317420959473e-02 1.790791749954223633e-01 -7.027897238731384277e-02 4.667337518185377121e-03 -2.073450833559036255e-01 -1.853646934032440186e-01 1.682408750057220459e-01 1.301279067993164062e-01 4.786075279116630554e-02 -1.400204282253980637e-02 2.573733329772949219e-01 -8.546213805675506592e-02 -2.066619396209716797e-01 -4.298177957534790039e-01 -3.634176850318908691e-01 8.032345771789550781e-02
-2.468896508216857910e-01 3.710083430632948875e-03 -4.504219815135002136e-02 1.562491208314895630e-01 -5.779983475804328918e-02 -4.636275023221969604e-02 -1.493947654962539673e-01 3.266744613647460938e-01 -6.952057778835296631e-02 1.879599094390869141e-01 -1.015049442648887634e-01 -1.167162656784057617e-01 -2.032099524512887001e-03 5.087467283010482788e-02 2.429222017526626587e-01 -2.207999974489212036e-01 5.016342997550964355e-01 2.722598426043987274e-02 9.921530261635780334e-03 -2.656614780426025391e-02 1.845061033964157104e-01 -1.803150326013565063e-01 1.058334112167358398e-01 1.383645832538604736e-01 -3.131605386734008789e-01 -5.300894379615783691e-03 -2.506505548954010010e-01 -3.482198342680931091e-02 3.034438379108905792e-02 -2.738138139247894287e-01 -7.613411173224449158e-03 -1.242866516113281250e-01
-2.272587642073631287e-02 4.031588435173034668e-01 1.470404267311096191e-01 1.302069723606109619e-01 -1.563987433910369873e-01 2.374254763126373291e-01 -2.546931803226470947e-02 2.306366413831710815e-01 -1.810928434133529663e-02 2.438491582870483398e-01 2.264932841062545776e-01 -1.194380596280097961e-01 -9.088210761547088623e-02 1.509844511747360229e-01 2.971112355589866638e-02 -2.581567168235778809e-01 5.830987915396690369e-02 2.774630784988403320e-01 3.240795135498046875e-01 1.448761522769927979e-01 2.213912457227706909e-01 -1.151432320475578308e-01 2.183509767055511475e-01 2.346200346946716309e-01 1.701085828244686127e-02 2.921584062278270721e-02 -6.422771513462066650e-02 -1.707419902086257935e-01 1.660714000463485718e-01 2.270685695111751556e-02 -4.772441461682319641e-02 5.973012372851371765e-02
4.731447622179985046e-02 6.763534247875213623e-02 3.968686759471893311e-01 -1.122758612036705017e-01 2.831940539181232452e-03 1.036899536848068237e-01 -2.994049340486526489e-02 -1.477934420108795166e-01 2.425519749522209167e-02 -1.445306558161973953e-02 -1.106250658631324768e-01 -1.180631071329116821e-01 5.828600376844406128e-02 4.996590316295623779e-02 1.670784652233123779e-01 -3.672372698783874512e-01 1.659101098775863647e-01 1.249929592013359070e-01 4.979721829295158386e-02 -1.270359009504318237e-01 -8.213878422975540161e-02 1.913980580866336823e-02 2.781038582324981689e-01 4.783575423061847687e-03 -1.492428779602050781e-01 3.183074593544006348e-01 -6.837090104818344116e-02 1.893144398927688599e-01 3.572163283824920654e-01 -1.919230669736862183e-01 -1.701365113258361816e-01 -3.003233075141906738e-01
-1.536151021718978882e-01 2.965370118618011475e-01 1.694307029247283936e-01 -1.535928249359130859e-01 9.103630669414997101e-03 6.956426799297332764e-02 -2.680595517158508301e-01 2.117201499640941620e-02 6.742545962333679199e-02 2.787059359252452850e-02 -9.779633022844791412e-03 -1.698003113269805908e-01 2.160530686378479004e-01 -3.449741005897521973e-01 -1.191717460751533508e-01 -3.044261932373046875e-01 2.451557070016860962e-01 -6.452941149473190308e-02 6.784972548484802246e-02 -8.634061366319656372e-02 -8.928439021110534668e-02 8.200184255838394165e-02 5.804260075092315674e-02 -1.543552577495574951e-01 3.547041863203048706e-02 -1.029003597795963287e-02 -2.473866641521453857e-01 -3.011693060398101807e-01 7.000992447137832642e-02 -3.099876940250396729e-01 -2.815185785293579102e-01 -2.006736025214195251e-02
-1.417889893054962158e-01 3.216888606548309326e-01 8.464755862951278687e-02 1.382292658090591431e-01 -1.203035563230514526e-01 2.395133078098297119e-01 2.557678893208503723e-02 3.675781786441802979e-01 -2.424049004912376404e-02 4.641267284750938416e-02 -5.964587442576885223e-03 1.340579688549041748e-01 -4.513888433575630188e-02 -5.482406541705131531e-02 1.145188957452774048e-01 -2.953368425369262695e-01 1.484227329492568970e-01 -1.344330608844757080e-02 -1.103400588035583496e-01 -3.032311201095581055e-01 -1.735532656311988831e-02 2.407018095254898071e-01 3.740064501762390137e-01 1.279983073472976685e-01 5.134825035929679871e-02 1.118473336100578308e-01 -3.088576495647430420e-01 -1.097723692655563354e-01 7.587410509586334229e-02 -1.516615599393844604e-01 -1.494564414024353027e-01 4.335691407322883606e-02
-1.499513685703277588e-01 -1.128551065921783447e-01 1.893500238656997681e-01 -1.586611717939376831e-01 -1.764557063579559326e-01 -9.732791781425476074e-02 1.635788381099700928e-02 1.086162850260734558e-01 -1.399569958448410034e-01 3.524148762226104736e-01 2.516533136367797852e-01 -2.379195950925350189e-02 -5.259866267442703247e-02 -8.470077812671661377e-02 1.779179871082305908e-01 -2.426816076040267944e-01 1.871596574783325195e-01 -1.725521385669708252e-01 3.416592776775360107e-01 3.255132734775543213e-01 -2.925780974328517914e-02 2.369888126850128174e-01 2.292427122592926025e-01 -8.150248974561691284e-02 -6.181230768561363220e-02 1.093853786587715149e-01 -4.272887855768203735e-02 -8.875455707311630249e-02 2.434361577033996582e-01 -1.353118568658828735e-01 -8.218760788440704346e-02 1.714222729206085205e-01
9.225315600633621216e-02 1.270176321268081665e-01 1.377867162227630615e-01 -2.054325789213180542e-01 -2.542670257389545441e-02 1.217761859297752380e-01 1.397819519042968750e-01 -1.216515004634857178e-01 -2.515575289726257324e-01 3.854949474334716797e-01 7.511401176452636719e-02 1.071409359574317932e-01 -1.483909636735916138e-01 -3.783264458179473877e-01 1.955863982439041138e-01 -1.608224362134933472e-01 2.872862815856933594e-01 1.774356216192245483e-01 3.090261109173297882e-02 7.274181395769119263e-02 4.722963552922010422e-03 2.164049893617630005e-01 3.129450380802154541e-01 2.012575268745422363e-01 -1.896414533257484436e-02 1.328684836626052856e-01 -3.003376536071300507e-02 1.473745983093976974e-02 1.543128490447998047e-02 -3.057831781916320324e-04 -2.215628176927566528e-01 -1.790520548820495605e-01
-1.335374265909194946e-01 9.105498902499675751e-03 1.694874316453933716e-01 1.971245110034942627e-01 -1.706216633319854736e-01 4.049739334732294083e-03 3.951774239540100098e-01 1.955944895744323730e-01 2.167372554540634155e-01 1.664395183324813843e-01 1.354508846998214722e-01 -2.766517698764801025e-01 -6.678941100835800171e-02 -8.065185695886611938e-02 -1.793930120766162872e-02 -2.259393632411956787e-01 -1.536283940076828003e-01 1.474151760339736938e-01 2.337584346532821655e-01 -2.028937190771102905e-01 4.090312868356704712e-02 -1.438224464654922485e-01 2.243467867374420166e-01 -5.886893719434738159e-02 -3.690676996484398842e-03 1.529941707849502563e-01 -1.839978806674480438e-02 3.556859493255615234e-02 5.141048878431320190e-02 -3.364191353321075439e-01 -3.025829792022705078e-01 -9.672309458255767822e-02
-3.856065869331359863e-02 -3.092439286410808563e-02 2.262272983789443970e-01 1.531188189983367920e-01 1.498180329799652100e-01 1.370677053928375244e-01 1.366238296031951904e-01 3.116784095764160156e-01 5.079897120594978333e-02 6.955814361572265625e-02 -1.297838240861892700e-01 -1.050639227032661438e-01 -2.245975434780120850e-01 -6.125374510884284973e-02 3.429388701915740967e-01 -2.305158525705337524e-01 2.454224526882171631e-01 -1.496069744462147355e-04 -1.456842273473739624e-01 -3.726734966039657593e-02 1.437039077281951904e-01 -4.688909649848937988e-02 2.655841112136840820e-01 5.050913989543914795e-02 -8.990981429815292358e-02 5.456670001149177551e-02 -4.510121047496795654e-01 -2.687223851680755615e-01 -9.593255817890167236e-03 -1.276939660310745239e-01 2.660739608108997345e-02 1.519117802381515503e-01
-1.511480957269668579e-01 3.391758203506469727e-01 2.370326966047286987e-01 2.225183546543121338e-01 4.175590723752975464e-02 -1.603650152683258057e-01 1.626401208341121674e-02 2.449057996273040771e-01 -1.235258430242538452e-01 1.174233779311180115e-01 -1.122828125953674316e-01 -6.107119843363761902e-02 -4.001568071544170380e-03 -2.869235910475254059e-02 -1.730342209339141846e-01 -2.199637889862060547e-01 1.351393014192581177e-01 -1.781947761774063110e-01 -6.028054282069206238e-02 -2.533190250396728516e-01 1.804629266262054443e-01 2.127883136272430420e-01 2.291855514049530029e-01 1.740327030420303345e-01 -2.513686008751392365e-02 1.472149640321731567e-01 -3.802915215492248535e-01 -2.610979080200195312e-01 -1.961374096572399139e-02 -1.535892933607101440e-01 -4.851293191313743591e-02 -6.525155901908874512e-02
-7.655962556600570679e-02 -1.864169090986251831e-01 3.406423032283782959e-01 1.377364993095397949e-01 8.755166083574295044e-03 3.773248568177223206e-02 2.036023288965225220e-01 1.825372315943241119e-02 2.780879139900207520e-01 3.410540223121643066e-01 3.289191797375679016e-02 -1.267851591110229492e-01 -7.960299029946327209e-03 -1.738298237323760986e-01 5.149397253990173340e-02 -2.121798396110534668e-01 7.926795631647109985e-02 -3.449202179908752441e-01 -2.100051194429397583e-01 3.028929047286510468e-02 -7.069783657789230347e-02 3.112515807151794434e-02 2.991831395775079727e-03 9.133730828762054443e-02 1.133788749575614929e-01 3.348139300942420959e-02 1.485228687524795532e-01 1.219867989420890808e-01 2.698590159416198730e-01 -1.924637854099273682e-01 -2.725187242031097412e-01 -2.696160674095153809e-01
-3.244428634643554688e-01 8.493316173553466797e-02 1.901562362909317017e-01 -6.321440637111663818e-02 -1.379810571670532227e-01 -2.943957746028900146e-01 6.864739954471588135e-02 7.456745207309722900e-02 -1.537258923053741455e-01 6.209411099553108215e-02 2.126166224479675293e-01 -7.086179405450820923e-02 1.901930384337902069e-02 -2.037021219730377197e-01 -6.302938610315322876e-02 -4.887512922286987305e-01 -1.346462666988372803e-01 3.837177902460098267e-02 2.656605541706085205e-01 2.003328353166580200e-01 -7.632019370794296265e-02 -1.184327676892280579e-01 2.544536590576171875e-01 -3.717976436018943787e-02 -2.369060218334197998e-01 4.633400216698646545e-02 4.363580048084259033e-02 -1.517454683780670166e-01 3.492004936560988426e-03 2.894883416593074799e-02 -1.953416019678115845e-01 1.745408475399017334e-01
-1.020865514874458313e-01 7.777989655733108521e-02 2.298063784837722778e-01 -1.790051162242889404e-01 -2.871155440807342529e-01 -2.577353417873382568e-01 -1.831625699996948242e-01 7.958184927701950073e-02 5.643404275178909302e-02 3.060006797313690186e-01 -1.922749727964401245e-01 -1.233680695295333862e-01 -2.928060889244079590e-01 -9.493685211054980755e-04 3.241924941539764404e-01 -2.673972398042678833e-02 3.823331296443939209e-01 1.700884848833084106e-02 9.188494086265563965e-02 -1.587098538875579834e-01 -1.043119430541992188e-01 7.488644123077392578e-02 2.851011455059051514e-01 -2.954576723277568817e-02 1.121129989624023438e-01 6.111718341708183289e-02 -1.542305350303649902e-01 -1.165819764137268066e-01 1.278653591871261597e-01 -2.497603744268417358e-02 -1.411658227443695068e-01 -6.258135195821523666e-03
8.294314146041870117e-02 -3.841876238584518433e-02 2.135160863399505615e-01 3.793361783027648926e-02 -1.221179738640785217e-01 9.600006788969039917e-02 1.306546479463577271e-01 -1.485729366540908813e-01 -9.886279702186584473e-02 1.737023741006851196e-01 -2.630809843540191650e-01 -2.588475123047828674e-02 7.186432927846908569e-02 -5.683988332748413086e-02 1.682144552469253540e-01 -3.362792432308197021e-01 1.067099273204803467e-01 1.599393784999847412e-01 -1.162459328770637512e-01 -1.115781292319297791e-01 -5.942371487617492676e-02 7.635399699211120605e-02 1.575148105621337891e-01 2.234366685152053833e-01 -1.271657198667526245e-01 2.875241637229919434e-01 -1.111759841442108154e-01 1.911112666130065918e-01 3.042160868644714355e-01 -4.271156191825866699e-01 -2.274195253849029541e-01 1.714008860290050507e-02
2.451810799539089203e-02 1.002469807863235474e-01 9.977574646472930908e-02 -1.432843059301376343e-01 -1.119507942348718643e-02 1.449342966079711914e-01 3.801631927490234375e-01 3.749029338359832764e-02 -1.464055776596069336e-01 3.393615782260894775e-01 -1.958112716674804688e-01 -5.406348407268524170e-02 9.616347961127758026e-03 1.390586346387863159e-01 -2.922363579273223877e-02 -4.023617804050445557e-01 2.286674976348876953e-01 1.640644818544387817e-01 6.447415053844451904e-02 1.017400100827217102e-01 -4.350268468260765076e-02 -7.000748813152313232e-02 1.904496401548385620e-01 1.498516947031021118e-01 -2.477245032787322998e-01 -3.127245604991912842e-02 1.833753138780593872e-01 1.563204079866409302e-02 -8.809696882963180542e-02 -1.459831185638904572e-02 -1.773972809314727783e-01 -3.699515163898468018e-01
-2.706231772899627686e-01 2.792664170265197754e-01 3.605947196483612061e-01 2.049146592617034912e-01 4.193141311407089233e-02 -2.853847108781337738e-02 1.003689989447593689e-01 -3.542705625295639038e-02 -2.220439463853836060e-01 8.176773786544799805e-02 -8.488079160451889038e-02 -2.755527198314666748e-01 -1.157304197549819946e-01 -9.138133376836776733e-02 9.685862809419631958e-02 -3.197751939296722412e-02 -1.374241858720779419e-01 5.084607005119323730e-02 -1.371296644210815430e-01 -2.785051763057708740e-01 1.387770920991897583e-01 -1.172371655702590942e-01 2.561178505420684814e-01 2.374071329832077026e-01 -5.702215060591697693e-02 1.544542796909809113e-02 -1.185726076364517212e-01 -1.227523479610681534e-02 2.740605175495147705e-01 -1.448415368795394897e-01 -3.021510243415832520e-01 1.170254424214363098e-01
-2.878124415874481201e-01 5.032702907919883728e-02 1.449692100286483765e-01 2.375711798667907715e-01 -1.510519832372665405e-01 -6.655661016702651978e-02 1.291393637657165527e-01 -1.472479403018951416e-01 7.688346505165100098e-02 2.382559031248092651e-01 -5.228033661842346191e-02 -7.512591034173965454e-02 2.330473251640796661e-02 -4.307605028152465820e-01 1.032029017806053162e-01 -1.809265166521072388e-01 4.617394506931304932e-02 -4.158736206591129303e-03 -1.289450824260711670e-01 -2.147970348596572876e-02 -3.529000654816627502e-02 -2.196640670299530029e-01 1.455757319927215576e-01 2.735745906829833984e-01 7.515713572502136230e-02 3.632818162441253662e-01 -1.342247277498245239e-01 2.113262712955474854e-01 -6.894587725400924683e-02 -2.616998255252838135e-01 -1.613426059484481812e-01 -8.181127160787582397e-02
-1.659706830978393555e-01 8.855083584785461426e-02 -5.800434947013854980e-02 7.702132314443588257e-02 -9.111227095127105713e-02 -3.100200369954109192e-02 -1.707983165979385376e-01 4.821701347827911377e-01 -1.467326432466506958e-01 1.439979374408721924e-01 -1.746503859758377075e-01 -1.282669305801391602e-01 1.123182475566864014e-01 -2.104262262582778931e-01 -3.847726061940193176e-02 -1.634956151247024536e-01 2.708932161331176758e-01 -4.210142418742179871e-02 -2.203224040567874908e-02 1.465220451354980469e-01 5.303544551134109497e-02 1.249431297183036804e-01 2.062065005302429199e-01 1.829386055469512939e-01 -2.472753524780273438e-01 1.075440347194671631e-01 -2.622278034687042236e-01 -5.655055120587348938e-02 2.448019683361053467e-01 -2.563994228839874268e-01 -1.112434640526771545e-01 -1.892855912446975708e-01
-2.500870525836944580e-01 1.901335269212722778e-01 3.096564412117004395e-01 1.383345127105712891e-01 -1.696581095457077026e-01 -5.772307515144348145e-02 2.065792828798294067e-01 -2.109738737344741821e-01 -1.571094840764999390e-01 1.106954365968704224e-01 -1.711041927337646484e-01 -1.891234070062637329e-01 -2.171043455600738525e-01 -1.505418270826339722e-01 8.920688182115554810e-02 -4.753518104553222656e-02 1.769849658012390137e-01 -2.418497502803802490e-01 5.509974434971809387e-02 1.274741888046264648e-01 -1.246621012687683105e-01 -2.159245312213897705e-03 1.003632023930549622e-01 1.511511653661727905e-01 1.257432550191879272e-01 3.627316653728485107e-01 -2.550233304500579834e-01 -1.178556773811578751e-02 2.239418402314186096e-02 -2.062669992446899414e-01 -2.658761143684387207e-01 3.348190337419509888e-02
-1.458711475133895874e-01 3.313952386379241943e-01 -8.200279437005519867e-03 1.640690565109252930e-01 -1.454475522041320801e-01 -2.060759514570236206e-01 -5.149836838245391846e-02 7.206638902425765991e-02 -3.185742348432540894e-02 4.831734001636505127e-01 -1.328844726085662842e-01 -2.651648819446563721e-01 -2.323113977909088135e-01 -7.440267503261566162e-02 1.430568248033523560e-01 1.028341334313154221e-02 1.748287826776504517e-01 2.220908738672733307e-02 1.950274854898452759e-01 -8.082374185323715210e-02 6.170506402850151062e-02 -3.950652852654457092e-02 1.839545816183090210e-01 -6.969508528709411621e-02 2.731037139892578125e-01 4.810824990272521973e-02 -2.538764476776123047e-01 -1.696076616644859314e-02 -4.214694723486900330e-02 -2.168161571025848389e-01 -2.000899016857147217e-01 -1.333174258470535278e-01
-1.398192048072814941e-01 5.952840670943260193e-02 1.996737718582153320e-01 -9.123867005109786987e-02 5.090166255831718445e-02 -1.011263653635978699e-01 -1.073265373706817627e-01 3.572599291801452637e-01 -2.465759813785552979e-01 4.506521672010421753e-02 2.661321759223937988e-01 -5.023810639977455139e-02 1.891146749258041382e-01 -1.973849236965179443e-01 -1.010913699865341187e-01 -3.595570102334022522e-02 3.979485332965850830e-01 1.343228518962860107e-01 5.639868229627609253e-02 -1.785500049591064453e-01 -3.660345822572708130e-02 -1.328376233577728271e-01 3.179140686988830566e-01 -8.441608399152755737e-02 2.276543676853179932e-01 2.279816567897796631e-02 -1.630335152149200439e-01 -2.027108669281005859e-01 1.439059339463710785e-02 -1.422764807939529419e-01 -2.153120189905166626e-01 -1.698503792285919189e-01
-1.246446594595909119e-01 -2.409854717552661896e-02 1.222561225295066833e-01 -7.118463516235351562e-02 -5.357273295521736145e-02 -2.066217213869094849e-01 -1.324543058872222900e-01 2.122503966093063354e-01 -2.452663183212280273e-01 9.887532144784927368e-02 -2.549517452716827393e-01 -6.503095477819442749e-02 -1.583257615566253662e-01 -1.051110774278640747e-01 -1.460807397961616516e-02 -5.155745744705200195e-01 1.772705614566802979e-01 2.466644495725631714e-01 1.638485193252563477e-01 -4.930714145302772522e-02 -1.042365208268165588e-01 -1.982367336750030518e-01 1.905123293399810791e-01 4.666342958807945251e-02 -3.989487886428833008e-02 -4.748275876045227051e-02 9.895669668912887573e-02 -2.314280718564987183e-01 1.577465087175369263e-01 -1.142239719629287720e-01 -2.613154947757720947e-01 1.755262613296508789e-01
-2.760114669799804688e-01 -1.003233641386032104e-01 5.495307445526123047e-01 1.164428517222404480e-02 1.007070392370223999e-01 -3.281332552433013916e-01 -7.323254644870758057e-02 1.188365295529365540e-01 -1.129889786243438721e-01 1.643733680248260498e-01 8.683932572603225708e-02 -3.091049790382385254e-01 9.289017319679260254e-02 -2.098436355590820312e-01 -5.385804548859596252e-02 -1.160796582698822021e-01 3.539406880736351013e-02 7.701898366212844849e-02 8.467909693717956543e-02 2.035872340202331543e-01 -2.165318652987480164e-02 -7.893728464841842651e-02 -8.237054198980331421e-02 9.785115718841552734e-02 -1.093547493219375610e-01 -3.562897443771362305e-02 -5.860671773552894592e-02 1.234414502978324890e-01 4.918111022561788559e-03 1.965847164392471313e-01 -3.354421555995941162e-01 -2.168671227991580963e-02
-9.911859780550003052e-02 -9.383368492126464844e-02 1.080648377537727356e-01 1.679356768727302551e-02 -6.217504292726516724e-02 4.757164791226387024e-02 1.808881610631942749e-01 7.942164689302444458e-02 -1.117556169629096985e-01 9.818278998136520386e-02 -5.572410300374031067e-02 -1.924836039543151855e-01 -3.068840503692626953e-01 2.617331743240356445e-01 -1.565694622695446014e-02 -6.652549505233764648e-01 7.819199562072753906e-02 1.575998067855834961e-01 1.707244068384170532e-01 -1.139822788536548615e-02 4.210318252444267273e-02 1.686680316925048828e-01 3.306992650032043457e-01 3.360577300190925598e-02 -6.723172962665557861e-02 8.635635673999786377e-02 -8.108194172382354736e-02 -7.243677973747253418e-02 1.175027862191200256e-01 8.419158309698104858e-02 -9.193719923496246338e-02 4.888829216361045837e-02
-3.485069274902343750e-01 -5.592812784016132355e-03 1.304583996534347534e-01 -4.237879067659378052e-02 1.129113882780075073e-01 2.093093395233154297e-01 2.454190552234649658e-01 1.175383701920509338e-01 -1.852331012487411499e-01 2.976410388946533203e-01 3.496522083878517151e-02 -2.524501085281372070e-01 6.827324628829956055e-02 7.928929990157485008e-04 -1.183490082621574402e-01 -2.738108634948730469e-01 5.196132697165012360e-03 2.855770289897918701e-01 -9.773966670036315918e-02 1.997067825868725777e-03 -1.967979222536087036e-01 2.204027771949768066e-02 -4.099348932504653931e-02 2.986212670803070068e-01 -1.347817629575729370e-01 4.153614118695259094e-02 1.956790834665298462e-01 -2.482993751764297485e-01 7.100363075733184814e-02 -1.168916150927543640e-01 -2.301205396652221680e-01 -1.867934912443161011e-01
-1.717188358306884766e-01 1.541398167610168457e-01 1.807512193918228149e-01 2.469893246889114380e-01 -5.823425576090812683e-02 8.236882090568542480e-02 1.052918359637260437e-01 5.219680815935134888e-02 -1.077380180358886719e-01 2.195837944746017456e-01 1.270627975463867188e-01 -1.357955038547515869e-01 -3.778370469808578491e-02 -2.338819205760955811e-02 7.502723485231399536e-02 -1.165429577231407166e-01 3.365617692470550537e-01 -2.221478335559368134e-02 2.007792145013809204e-01 1.584126055240631104e-01 1.661050319671630859e-01 -2.437823861837387085e-01 1.296668797731399536e-01 -2.337848022580146790e-02 1.615700125694274902e-02 -2.305886596441268921e-01 -3.590151369571685791e-01 -2.839268445968627930e-01 -1.123274415731430054e-01 -2.597531676292419434e-01 -1.438526660203933716e-01 -2.573327124118804932e-01
-1.476731449365615845e-01 2.163960635662078857e-01 1.409855484962463379e-01 1.062965169548988342e-01 5.218304228037595749e-03 -6.884192675352096558e-02 1.004651114344596863e-01 2.203717082738876343e-02 1.386026442050933838e-01 3.689319491386413574e-01 -3.359404578804969788e-02 -6.623528315685689449e-04 -1.210476383566856384e-01 -2.206442654132843018e-01 4.562940895557403564e-01 -2.045018523931503296e-01 1.545519083738327026e-01 -2.334697842597961426e-01 2.634222619235515594e-02 -2.000409215688705444e-01 2.386559545993804932e-02 -1.411623209714889526e-01 1.915256977081298828e-01 2.272898703813552856e-01 7.987309247255325317e-03 -8.720656484365463257e-02 -2.141910344362258911e-01 -1.163076385855674744e-01 2.389150857925415039e-01 6.827209144830703735e-03 -8.012180030345916748e-02 2.376290708780288696e-01
-1.583409458398818970e-01 1.879067271947860718e-01 2.918161749839782715e-01 8.910235017538070679e-02 3.054441651329398155e-03 1.387959867715835571e-01 6.063225120306015015e-02 1.518695801496505737e-01 3.506645262241363525e-01 2.264001369476318359e-01 -7.448498159646987915e-02 -2.756259143352508545e-01 3.363172290846705437e-03 -3.260005116462707520e-01 1.775123924016952515e-01 -2.244208455085754395e-01 -1.023701950907707214e-01 1.269581764936447144e-01 -2.417710795998573303e-02 -1.605901122093200684e-01 2.363078743219375610e-01 1.193198487162590027e-01 2.750004529953002930e-01 8.663018047809600830e-02 4.726245626807212830e-02 1.474977135658264160e-01 -1.322197318077087402e-01 -3.576017543673515320e-02 -2.934500277042388916e-01 -1.079313755035400391e-01 8.069077134132385254e-02 -5.832582712173461914e-02
-1.382221728563308716e-01 1.859517544507980347e-01 4.663854539394378662e-01 -7.982396334409713745e-02 -1.496519893407821655e-01 1.086250990629196167e-01 -1.207030266523361206e-01 2.559796869754791260e-01 9.744620323181152344e-02 4.144983589649200439e-01 5.279776081442832947e-02 -1.564108394086360931e-02 4.719362035393714905e-02 -1.944209188222885132e-01 9.490565955638885498e-02 -1.833111643791198730e-01 -3.109152056276798248e-02 3.089973330497741699e-01 -6.040583923459053040e-02 -2.252678759396076202e-02 1.802951842546463013e-01 2.069539576768875122e-01 1.070812940597534180e-01 -8.128161728382110596e-02 -1.877401471138000488e-01 8.312809467315673828e-02 4.944457486271858215e-02 2.004460692405700684e-01 1.574224382638931274e-01 1.617763489484786987e-01 -8.451847732067108154e-02 6.540046632289886475e-02
-1.830825805664062500e-01 2.513268031179904938e-02 1.076207906007766724e-01 -1.135812923312187195e-01 8.226998150348663330e-02 8.097352832555770874e-02 8.866020292043685913e-02 -9.440584690310060978e-04 1.490201503038406372e-01 1.846416145563125610e-01 6.164031103253364563e-02 -3.504256904125213623e-01 1.989807933568954468e-01 -3.774546086788177490e-01 1.836795359849929810e-01 -2.852954864501953125e-01 1.327868998050689697e-01 1.170280426740646362e-01 -2.102217227220535278e-01 -5.035330727696418762e-02 -3.135700821876525879e-01 -9.955614060163497925e-02 1.828972697257995605e-01 -1.543723791837692261e-01 1.591509133577346802e-01 1.041499599814414978e-01 -1.169566959142684937e-01 -9.123060852289199829e-02 1.815669983625411987e-01 -1.277578063309192657e-02 -3.191577792167663574e-01 -5.778606981039047241e-02
2.178682480007410049e-03 -7.539217174053192139e-02 3.878116309642791748e-01 -3.934209048748016357e-01 1.422211676836013794e-01 -1.452325731515884399e-01 -1.445271074771881104e-01 2.009969390928745270e-02 6.113628298044204712e-02 4.303959906101226807e-01 -5.176829546689987183e-02 -2.193660885095596313e-01 -1.388774067163467407e-02 -7.914701104164123535e-02 -3.243948519229888916e-02 -1.576046049594879150e-01 1.495773792266845703e-01 -9.712822735309600830e-02 2.712508738040924072e-01 5.071903765201568604e-02 -5.363413691520690918e-02 -1.274965554475784302e-01 2.468736283481121063e-02 1.359453499317169189e-01 -1.709537655115127563e-01 -7.466040551662445068e-02 -1.337541490793228149e-01 -1.657270491123199463e-01 3.192171081900596619e-02 -2.943580746650695801e-01 -1.847591847181320190e-01 -7.910478860139846802e-02
-2.232268601655960083e-01 1.210626363754272461e-01 1.133340150117874146e-01 4.873352125287055969e-02 -2.323547005653381348e-01 -2.714075446128845215e-01 1.960159093141555786e-01 2.229538708925247192e-01 1.815036386251449585e-01 1.876084059476852417e-01 2.598154544830322266e-01 -1.284922808408737183e-01 -1.337354630231857300e-02 -1.145175695419311523e-01 1.105074211955070496e-01 -2.187375575304031372e-01 2.682144045829772949e-01 1.617267876863479614e-01 3.438414633274078369e-01 2.503522932529449463e-01 1.429095119237899780e-01 2.556385099887847900e-02 2.989760227501392365e-02 -9.714085608720779419e-02 -1.414358615875244141e-01 1.298032999038696289e-01 8.182177692651748657e-02 -1.492564380168914795e-01 9.162252536043524742e-05 5.547123402357101440e-02 -2.207268327474594116e-01 2.257861793041229248e-01
-8.149379491806030273e-02 1.417768001556396484e-01 6.122880578041076660e-01 6.313916295766830444e-02 9.770572185516357422e-02 7.790281902998685837e-03 1.603100635111331940e-02 1.285856366157531738e-01 -2.463933266699314117e-02 1.941342800855636597e-01 -7.738675177097320557e-02 -1.458280831575393677e-01 -1.687914282083511353e-01 -4.698404297232627869e-02 1.462818682193756104e-01 3.059032000601291656e-02 2.870204299688339233e-02 2.517524361610412598e-01 2.377969473600387573e-01 -1.564388722181320190e-01 1.570024341344833374e-01 1.047842949628829956e-01 2.405206412076950073e-01 2.242383956909179688e-01 1.757599413394927979e-01 4.101934283971786499e-02 -1.454699784517288208e-01 4.075315967202186584e-02 2.432153970003128052e-01 -1.621716171503067017e-01 8.496280014514923096e-02 -1.110850796103477478e-01
-2.891978323459625244e-01 -1.033248752355575562e-02 5.269217863678932190e-02 2.093412876129150391e-01 1.042477935552597046e-01 -1.145766377449035645e-01 -3.786243125796318054e-02 7.000655680894851685e-02 4.560547322034835815e-02 2.759515047073364258e-01 9.225667268037796021e-02 -1.712054610252380371e-01 -2.132397741079330444e-01 -2.860038876533508301e-01 2.964353859424591064e-01 -2.589071094989776611e-01 1.149397622793912888e-02 3.509014844894409180e-02 -1.174610555171966553e-01 -1.478064432740211487e-02 -4.750648885965347290e-02 -3.448875248432159424e-01 5.525448173284530640e-02 2.436649054288864136e-01 2.126156687736511230e-01 3.441288471221923828e-01 -7.705949991941452026e-02 1.002629697322845459e-01 -2.596308663487434387e-02 7.977003604173660278e-02 -1.916631162166595459e-01 -1.367397159337997437e-01
-1.551848351955413818e-01 1.979184895753860474e-02 3.183723986148834229e-01 -4.410379752516746521e-02 2.818571217358112335e-02 -1.304481625556945801e-01 2.290863990783691406e-01 9.261571615934371948e-02 2.184191495180130005e-01 1.546761989593505859e-01 6.369758397340774536e-02 -2.337897717952728271e-01 -4.093597456812858582e-02 -3.869751840829849243e-02 7.113732397556304932e-02 -1.802197843790054321e-01 2.247017808258533478e-02 -3.386770188808441162e-02 1.932145804166793823e-01 1.010937523096799850e-02 8.686710894107818604e-02 -2.780314385890960693e-01 1.304887086153030396e-01 -1.504484862089157104e-01 -4.272647798061370850e-01 -2.647998183965682983e-02 -3.855694085359573364e-02 -7.788826525211334229e-02 -2.131891846656799316e-01 -1.893564313650131226e-01 -4.040472507476806641e-01 -1.527286916971206665e-01
-8.527402579784393311e-02 -3.233655123040080070e-03 2.132553905248641968e-01 -1.517863012850284576e-02 3.525100275874137878e-02 2.473117783665657043e-03 2.880466282367706299e-01 2.536931335926055908e-01 -6.269806064665317535e-03 -5.631991848349571228e-02 -1.056140288710594177e-01 -9.514539688825607300e-02 -2.294524610042572021e-01 1.578454822301864624e-01 -2.267993986606597900e-01 -4.338728487491607666e-01 1.859751939773559570e-01 8.948235958814620972e-02 -1.302691847085952759e-01 1.280497163534164429e-01 -7.964853942394256592e-02 8.406985551118850708e-02 2.475182712078094482e-01 1.905373856425285339e-02 -9.002795815467834473e-02 5.550850927829742432e-02 1.275686621665954590e-01 -2.341801971197128296e-01 2.315284013748168945e-01 8.090626448392868042e-02 -4.015611708164215088e-01 -5.532469227910041809e-02
-2.556871473789215088e-01 2.231085896492004395e-01 2.176368683576583862e-01 1.259822100400924683e-01 1.238311752676963806e-01 1.188587844371795654e-01 -9.655993431806564331e-02 -5.373258516192436218e-02 5.145353823900222778e-02 2.169752568006515503e-01 5.865618586540222168e-02 2.106118053197860718e-01 1.880012005567550659e-01 -3.770566880702972412e-01 -1.871546506881713867e-01 -3.872496783733367920e-01 -7.234226912260055542e-02 6.067582592368125916e-02 -6.893234699964523315e-02 -6.796850264072418213e-02 1.031556427478790283e-01 -1.821112930774688721e-01 6.650133430957794189e-02 -2.002270817756652832e-01 -1.793038398027420044e-01 -3.562790574505925179e-03 6.614230107516050339e-03 6.288781762123107910e-02 9.337845444679260254e-02 -2.161110006272792816e-02 -3.349038362503051758e-01 -2.362075597047805786e-01
9.188281372189521790e-03 6.762900203466415405e-02 1.488546878099441528e-01 1.788631081581115723e-01 1.287266314029693604e-01 1.872938498854637146e-02 -1.487151682376861572e-01 9.035970084369182587e-03 -1.032425090670585632e-01 2.785249352455139160e-01 1.311960518360137939e-01 -2.382156550884246826e-01 -2.131977528333663940e-01 4.832764342427253723e-02 3.177498579025268555e-01 -4.178004562854766846e-01 1.224148925393819809e-02 2.660117745399475098e-01 -4.921387135982513428e-02 1.477799564599990845e-01 9.782030433416366577e-02 -8.820420503616333008e-02 -7.383657246828079224e-02 1.151938959956169128e-01 -7.073837518692016602e-02 3.847025930881500244e-01 2.710272669792175293e-01 -3.597584366798400879e-02 -6.340835988521575928e-02 -4.705087468028068542e-02 -1.997103095054626465e-01 -1.070312261581420898e-01
-6.524559855461120605e-02 4.006111621856689453e-01 1.837262511253356934e-01 -2.977259643375873566e-02 -1.621946543455123901e-01 6.958850473165512085e-02 -3.574309870600700378e-02 2.160692811012268066e-01 6.023334711790084839e-02 1.308850646018981934e-01 2.096269428730010986e-01 1.835917979478836060e-01 9.812521934509277344e-02 1.104126349091529846e-01 7.004289329051971436e-02 -2.814984321594238281e-01 3.067115247249603271e-01 1.293499171733856201e-01 1.763373613357543945e-01 9.785800427198410034e-02 1.589860953390598297e-02 -3.261408805847167969e-01 -3.588296100497245789e-02 2.373170554637908936e-01 1.604246720671653748e-02 -1.877118274569511414e-02 -3.249717131257057190e-02 -1.202353313565254211e-01 2.130941599607467651e-01 -1.153097823262214661e-01 -3.383593261241912842e-01 -1.100311130285263062e-01
-7.699893414974212646e-02 2.088834047317504883e-01 1.999408304691314697e-01 3.028117120265960693e-01 1.203076820820569992e-02 -1.198076084256172180e-01 1.889028847217559814e-01 3.748924657702445984e-02 7.603734731674194336e-02 9.343479573726654053e-02 2.052990049123764038e-01 -4.183696582913398743e-03 9.129754453897476196e-02 -8.638875186443328857e-02 6.925609428435564041e-03 -5.986562371253967285e-02 3.051518797874450684e-01 -1.905708909034729004e-01 -3.277572616934776306e-02 -2.371373958885669708e-02 -6.642720103263854980e-02 7.622910290956497192e-02 3.866273164749145508e-01 -1.325450539588928223e-01 -3.392528891563415527e-01 1.249218583106994629e-01 -1.204376071691513062e-01 -3.402689099311828613e-01 -3.711598366498947144e-02 -7.290104031562805176e-02 -3.353070020675659180e-01 -5.117915943264961243e-02
-3.198859095573425293e-01 -2.549824491143226624e-02 1.872401535511016846e-01 -5.214864760637283325e-02 -4.257956892251968384e-02 9.121039882302284241e-03 -1.550553143024444580e-01 -1.360597759485244751e-01 2.324503660202026367e-01 3.216593861579895020e-01 1.940628141164779663e-01 1.293063312768936157e-01 -1.066590845584869385e-01 -2.516874372959136963e-01 1.584960669279098511e-01 -3.383830189704895020e-01 1.980539113283157349e-01 8.885634690523147583e-02 2.273411862552165985e-02 -2.234458476305007935e-01 -9.339272975921630859e-03 -1.687202230095863342e-02 -4.874290525913238525e-02 -1.558657884597778320e-01 6.816190481185913086e-02 1.327052116394042969e-01 -1.334345191717147827e-01 -3.966247290372848511e-02 6.872365484014153481e-04 -3.514349758625030518e-01 -2.513718903064727783e-01 -1.887634694576263428e-01
-2.452127188444137573e-01 8.219015598297119141e-02 2.656036019325256348e-01 1.182201728224754333e-01 2.976699359714984894e-02 7.515981793403625488e-02 7.042662799358367920e-02 1.811254769563674927e-02 1.398320794105529785e-01 3.884333670139312744e-01 2.211084365844726562e-01 1.311399042606353760e-01 -2.333764582872390747e-01 -1.369923353195190430e-01 3.470908403396606445e-01 -1.833008825778961182e-01 1.486606448888778687e-01 -6.138887722045183182e-03 2.532464265823364258e-01 3.630518540740013123e-02 2.049960196018218994e-01 -1.350640356540679932e-01 -2.854128554463386536e-02 1.726382970809936523e-01 7.978697866201400757e-02 2.655945420265197754e-01 -1.773894727230072021e-01 -1.071955710649490356e-01 -6.463687121868133545e-02 -7.513663172721862793e-02 -1.648401655256748199e-02 -2.539984285831451416e-01
-5.046482011675834656e-02 1.683266609907150269e-01 -3.165393602102994919e-03 9.035621583461761475e-02 6.894670426845550537e-02 -2.952530421316623688e-02 8.257974684238433838e-02 3.927717208862304688e-01 -1.273913383483886719e-01 4.145871102809906006e-02 2.600795030593872070e-01 -1.263822764158248901e-01 -1.219041869044303894e-01 -2.122943997383117676e-01 -3.590993583202362061e-02 -3.305806815624237061e-01 2.436418831348419189e-01 -1.790686696767807007e-01 -7.402037829160690308e-02 -2.436564564704895020e-01 -2.997741401195526123e-01 -6.956415018066763878e-04 2.716299891471862793e-01 -1.370084136724472046e-01 -9.268657118082046509e-02 2.679866552352905273e-01 -5.836448818445205688e-02 1.454363465309143066e-01 1.132325157523155212e-01 9.504654258489608765e-02 -2.379697859287261963e-01 -4.755146801471710205e-03
-6.368833035230636597e-02 3.577984571456909180e-01 9.597602486610412598e-02 2.350147366523742676e-01 -1.761465668678283691e-01 -4.364286735653877258e-02 -9.511362761259078979e-02 -6.581106781959533691e-02 -6.186984013766050339e-03 5.655450224876403809e-01 1.435514986515045166e-01 -1.501154154539108276e-01 -1.716415435075759888e-01 -2.229267209768295288e-01 -2.132813483476638794e-01 -7.684622704982757568e-02 1.382249593734741211e-01 4.099105298519134521e-02 2.205819040536880493e-01 1.115536689758300781e-01 -4.535438120365142822e-02 -1.246778145432472229e-01 6.814406067132949829e-02 -5.740742664784193039e-03 1.941284239292144775e-01 -8.803733438253402710e-02 1.735493242740631104e-01 -1.330751478672027588e-01 1.240261569619178772e-01 -2.163969278335571289e-01 -6.230275612324476242e-03 6.260545551776885986e-02
-1.192254596389830112e-03 1.599457114934921265e-01 4.683957993984222412e-02 1.114225760102272034e-01 3.660193085670471191e-02 -1.754389703273773193e-01 3.716449439525604248e-01 2.888000011444091797e-01 6.854487955570220947e-02 1.723619401454925537e-01 -1.409268230199813843e-01 -3.119280338287353516e-01 -2.321859002113342285e-01 -1.658375561237335205e-01 -1.373800784349441528e-01 -2.591381072998046875e-01 -2.680140137672424316e-01 1.104827970266342163e-01 1.275604963302612305e-01 -7.894039154052734375e-02 -3.824263066053390503e-02 -9.275206923484802246e-02 2.177579551935195923e-01 2.092695608735084534e-02 -5.512378737330436707e-02 2.003958076238632202e-01 -7.211400568485260010e-02 -5.081130191683769226e-02 2.264463603496551514e-01 -2.518971860408782959e-01 -1.682646870613098145e-01 -1.693294942378997803e-01
-2.657892405986785889e-01 2.381198666989803314e-02 2.075529098510742188e-01 -7.381572574377059937e-02 -3.782581165432929993e-02 -8.760859817266464233e-02 1.174036860466003418e-01 1.982241421937942505e-01 -2.910073697566986084e-01 1.181826964020729065e-01 -6.689290702342987061e-02 3.606431186199188232e-02 1.878661662340164185e-02 1.641237735748291016e-01 -1.314696669578552246e-01 -5.265124440193176270e-01 3.014261834323406219e-02 3.620460629463195801e-02 1.073179394006729126e-02 6.686341762542724609e-02 -1.563574969768524170e-01 1.227422729134559631e-01 3.847198486328125000e-01 1.500508636236190796e-01 4.067829623818397522e-02 2.456801980733871460e-01 -5.462754145264625549e-02 -1.948671638965606689e-01 1.669380664825439453e-01 8.117975294589996338e-02 -1.744692027568817139e-01 8.456128835678100586e-02
1.446355134248733521e-01 2.233355939388275146e-01 1.703512370586395264e-01 3.583838045597076416e-01 7.839532941579818726e-02 1.269220858812332153e-01 -6.218032911419868469e-03 9.774777293205261230e-02 -2.972555346786975861e-02 1.082305312156677246e-01 1.058282032608985901e-01 -2.802455723285675049e-01 1.533560305833816528e-01 -1.145790740847587585e-01 1.385248303413391113e-01 -1.610464155673980713e-01 1.850773841142654419e-01 2.566193640232086182e-01 -7.073433697223663330e-02 -6.529460102319717407e-02 2.800543904304504395e-01 3.966766595840454102e-02 3.019628226757049561e-01 1.997433304786682129e-01 -1.188124939799308777e-01 5.362450703978538513e-02 -2.923012077808380127e-01 -7.730205357074737549e-02 -1.052893847227096558e-01 -1.114844605326652527e-01 -2.905992567539215088e-01 -1.377020627260208130e-01
-1.115072891116142273e-02 2.543414235115051270e-01 3.262416422367095947e-01 -1.799074858427047729e-01 8.863811194896697998e-02 1.786472052335739136e-01 6.009589135646820068e-02 3.172671794891357422e-02 1.929124295711517334e-01 3.297078013420104980e-01 6.293442845344543457e-02 -3.214595317840576172e-01 2.394441515207290649e-03 -2.241946607828140259e-01 7.678085472434759140e-03 -6.507106125354766846e-02 3.510136306285858154e-01 1.147457286715507507e-01 1.907573789358139038e-01 -6.861856579780578613e-02 -6.632500141859054565e-02 7.180178165435791016e-02 1.681333184242248535e-01 1.621900498867034912e-02 7.101947814226150513e-02 -1.080427691340446472e-02 -2.087625712156295776e-01 -1.391884684562683105e-01 2.657314948737621307e-02 -3.319777548313140869e-01 1.362323164939880371e-01 -1.762489378452301025e-01
-1.501975208520889282e-01 -1.752326786518096924e-01 3.485462963581085205e-01 -2.894938290119171143e-01 1.121496558189392090e-01 6.606619805097579956e-02 1.058410555124282837e-01 2.166809588670730591e-01 1.239059269428253174e-01 2.521135509014129639e-01 7.152277231216430664e-02 -1.016149148344993591e-01 -1.388742476701736450e-01 -9.375529736280441284e-02 1.261823922395706177e-01 -1.809462159872055054e-01 3.213230669498443604e-01 -1.633296459913253784e-01 2.162406146526336670e-01 1.399320270866155624e-02 1.834629923105239868e-01 1.632615029811859131e-01 2.045910209417343140e-01 3.505058959126472473e-02 2.078221440315246582e-01 -1.295741926878690720e-02 3.111599199473857880e-02 -2.316740900278091431e-01 -2.211139770224690437e-03 -3.288794159889221191e-01 -9.814036078751087189e-03 -9.333500266075134277e-02
-6.847499869763851166e-03 2.941576242446899414e-01 1.525547355413436890e-01 1.346614956855773926e-01 -1.206382513046264648e-01 3.009476065635681152e-01 5.989288538694381714e-02 2.629959881305694580e-01 2.363653481006622314e-01 2.167082279920578003e-01 1.077499762177467346e-01 -9.735139319673180580e-04 -1.094567701220512390e-01 -1.077116057276725769e-01 -6.445926427841186523e-02 -3.158912360668182373e-01 8.350025862455368042e-02 2.265682369470596313e-01 3.853843808174133301e-01 1.050870195031166077e-01 2.301888614892959595e-01 -1.120397821068763733e-01 3.202898427844047546e-02 1.307142619043588638e-02 4.005157947540283203e-02 1.861175149679183960e-02 -1.454547494649887085e-01 -2.317245304584503174e-01 9.961276501417160034e-02 -1.000855639576911926e-01 -1.771318912506103516e-01 1.986151784658432007e-01
-2.661831676959991455e-01 -4.908384382724761963e-02 4.567195177078247070e-01 2.170486748218536377e-01 -1.107901483774185181e-01 -1.143169403076171875e-01 1.239431872963905334e-01 1.367560774087905884e-01 -4.117226228117942810e-02 -1.685171276330947876e-01 8.377882838249206543e-02 -1.615996658802032471e-01 -6.586604565382003784e-02 -6.058558076620101929e-02 2.016251534223556519e-01 -1.870586574077606201e-01 2.749056927859783173e-02 2.561939060688018799e-01 -1.232532188296318054e-01 -2.073750197887420654e-01 1.572945266962051392e-01 -8.673042804002761841e-02 2.635629288852214813e-02 1.950343698263168335e-02 2.187499590218067169e-02 7.906690984964370728e-02 1.950690150260925293e-02 8.390752971172332764e-02 2.122250646352767944e-01 1.393409818410873413e-01 -4.602150917053222656e-01 -1.281345784664154053e-01
-1.035909429192543030e-01 2.001835107803344727e-01 1.362739317119121552e-02 1.316758431494235992e-02 -4.359194263815879822e-02 -8.059810101985931396e-02 2.641204893589019775e-01 1.728611290454864502e-01 -1.601102575659751892e-02 1.892459243535995483e-01 -1.716093420982360840e-01 -4.199145436286926270e-01 -2.015946060419082642e-01 -1.851676106452941895e-01 -1.621483415365219116e-01 -2.495054006576538086e-01 -2.624584138393402100e-01 2.349561750888824463e-01 1.120987236499786377e-01 -2.078352682292461395e-02 8.307965844869613647e-02 -1.789580136537551880e-01 2.040893435478210449e-01 3.550294786691665649e-02 -7.285231351852416992e-02 1.455639451742172241e-01 -6.729305535554885864e-02 -9.736419469118118286e-02 6.134279072284698486e-02 -2.846182882785797119e-01 -2.680228948593139648e-01 -1.394252777099609375e-01
-2.486815676093101501e-02 2.037849277257919312e-01 3.780514597892761230e-01 1.760950982570648193e-01 -1.312066894024610519e-02 -1.188828647136688232e-01 1.877062320709228516e-01 6.297245621681213379e-02 -1.621641591191291809e-02 4.132753610610961914e-01 -2.840226292610168457e-01 -6.551518291234970093e-02 1.449208855628967285e-01 -1.561671216040849686e-02 2.763386666774749756e-01 -3.163539171218872070e-01 -1.305898278951644897e-02 -6.833571195602416992e-02 -2.034500539302825928e-01 -1.369773596525192261e-01 2.297762930393218994e-01 5.892078392207622528e-03 1.619833856821060181e-01 -4.344379529356956482e-02 3.072844445705413818e-02 1.656279861927032471e-01 1.072787791490554810e-01 1.336780339479446411e-01 -3.256117552518844604e-02 -2.329194545745849609e-02 -2.470066249370574951e-01 1.018998697400093079e-01
-1.664588749408721924e-01 3.358134031295776367e-01 1.206265091896057129e-01 -1.786639094352722168e-01 -1.414190139621496201e-02 1.911926865577697754e-01 -6.165051832795143127e-02 1.799876093864440918e-01 1.473636180162429810e-01 1.766529232263565063e-01 1.704588681459426880e-01 6.239037960767745972e-02 -1.600583791732788086e-01 3.069215640425682068e-02 6.815541535615921021e-02 -2.210922986268997192e-01 2.667190134525299072e-01 3.925293684005737305e-02 2.609356045722961426e-01 1.188706234097480774e-01 1.288956552743911743e-01 -2.045026049017906189e-02 6.031443923711776733e-02 3.069419264793395996e-01 -4.895805194973945618e-02 4.057017713785171509e-02 -1.899368613958358765e-01 6.236320734024047852e-02 3.774382174015045166e-01 -9.369491785764694214e-02 -6.996344774961471558e-02 -3.228271901607513428e-01
-1.412369459867477417e-01 -2.930474933236837387e-03 3.494976758956909180e-01 -9.458452463150024414e-02 5.013660341501235962e-02 -3.227871656417846680e-01 1.476591378450393677e-01 1.060491874814033508e-01 -1.105422824621200562e-01 2.062571235001087189e-03 -5.526616424322128296e-02 -1.122266799211502075e-01 -6.672260910272598267e-02 1.987070441246032715e-01 -3.675264120101928711e-02 -2.220735251903533936e-01 1.726012080907821655e-01 1.949985474348068237e-01 2.183038368821144104e-02 -1.146181002259254456e-01 -3.915896415710449219e-01 -7.710462808609008789e-02 3.378174602985382080e-01 3.753614053130149841e-02 -2.368435263633728027e-01 1.046566888689994812e-01 1.600910210981965065e-03 -3.672749102115631104e-01 5.089397728443145752e-02 -1.043803021311759949e-01 -7.986893504858016968e-02 -9.308335930109024048e-02
-3.098948001861572266e-01 2.492251247167587280e-01 2.280472666025161743e-01 3.549336493015289307e-01 -6.775677949190139771e-02 5.730077996850013733e-02 4.143996164202690125e-02 2.362770028412342072e-02 1.376585215330123901e-01 1.206690669059753418e-01 9.724356234073638916e-02 -2.726421132683753967e-02 9.403019398450851440e-02 -1.889022588729858398e-01 -1.322696805000305176e-01 -1.905348300933837891e-01 -2.524534463882446289e-01 3.041237294673919678e-01 1.235680058598518372e-01 -2.860069870948791504e-01 -2.148416936397552490e-01 1.529134809970855713e-02 2.951816320419311523e-01 -7.777691632509231567e-02 -1.466201841831207275e-01 -8.246925473213195801e-02 1.084355115890502930e-01 8.111024508252739906e-04 1.013085246086120605e-01 4.464355483651161194e-02 -9.469056129455566406e-02 -2.398708611726760864e-01
-2.494748681783676147e-01 1.117331832647323608e-01 2.537025809288024902e-01 1.080648973584175110e-02 -1.216182559728622437e-01 1.433019936084747314e-01 5.117285251617431641e-01 1.166847050189971924e-01 -8.672224730253219604e-02 1.120007038116455078e-01 3.296567797660827637e-01 -2.663996070623397827e-02 -5.514482408761978149e-02 -9.046193957328796387e-02 -7.443726062774658203e-02 -2.930713593959808350e-01 2.694115508347749710e-03 1.902523189783096313e-01 -5.357889831066131592e-02 -7.633718103170394897e-02 -1.578658968210220337e-01 -2.194643616676330566e-01 2.406312618404626846e-03 1.382735073566436768e-01 -1.330348253250122070e-01 1.081686317920684814e-01 2.243075892329216003e-02 -7.403431460261344910e-03 -2.031351923942565918e-01 -2.872985303401947021e-01 -1.513592153787612915e-01 -6.403485685586929321e-02
-8.691588789224624634e-02 -1.400095522403717041e-01 8.292412757873535156e-02 -1.753795295953750610e-01 3.442339971661567688e-02 5.182523652911186218e-02 -2.199781835079193115e-01 2.877404093742370605e-01 -1.032070964574813843e-01 1.823150366544723511e-01 -1.141113862395286560e-01 1.592076197266578674e-02 -8.746307343244552612e-02 -2.519734203815460205e-01 -3.322663158178329468e-02 -2.971130907535552979e-01 1.227948255836963654e-02 1.018268764019012451e-01 2.506650686264038086e-01 -9.438647329807281494e-02 4.651245102286338806e-02 -7.304604351520538330e-02 2.304368168115615845e-01 -1.381940990686416626e-01 4.290737956762313843e-02 1.444377601146697998e-01 1.044401228427886963e-01 -2.562460005283355713e-01 -1.230806782841682434e-01 -3.317496776580810547e-01 -4.394006133079528809e-01 5.436128377914428711e-02
-2.100078761577606201e-01 -4.779674112796783447e-02 2.433244436979293823e-01 1.683917827904224396e-02 -7.099842187017202377e-03 -1.722852289676666260e-01 2.423508018255233765e-01 -3.157542273402214050e-02 -3.204397559165954590e-01 2.885162830352783203e-01 2.121169418096542358e-01 4.959733411669731140e-02 -1.149668693542480469e-01 1.291292905807495117e-01 -3.579065203666687012e-02 -1.302622109651565552e-01 1.106094494462013245e-01 4.277928173542022705e-01 -4.956891760230064392e-03 5.877023190259933472e-02 -2.077660337090492249e-02 -8.810634166002273560e-02 1.841801255941390991e-01 -4.410930722951889038e-02 -1.855520755052566528e-01 1.444073468446731567e-01 1.732303649187088013e-01 -1.668926626443862915e-01 1.527913566678762436e-02 -3.341079652309417725e-01 -2.251367866992950439e-01 -6.830538809299468994e-02
5.615295842289924622e-03 5.736792925745248795e-03 3.716132342815399170e-01 2.295192629098892212e-01 -3.917679563164710999e-02 -5.289773456752300262e-03 -6.151849031448364258e-02 -3.724400186911225319e-03 3.863046318292617798e-02 2.203189395368099213e-02 -2.566702663898468018e-01 -2.714218199253082275e-01 -1.114173829555511475e-01 -1.770282834768295288e-01 -1.219637468457221985e-01 -1.747282743453979492e-01 3.129086792469024658e-01 -8.320866152644157410e-03 2.507303059101104736e-01 3.701496124267578125e-02 -1.256166100502014160e-01 1.027403622865676880e-01 2.019557803869247437e-01 1.963976025581359863e-02 -1.595636084675788879e-02 3.263774216175079346e-01 1.996408104896545410e-01 1.782047189772129059e-02 3.225552737712860107e-01 -2.099457532167434692e-01 -1.869124323129653931e-01 -1.156880259513854980e-01
4.415973648428916931e-02 2.183117419481277466e-01 2.131260484457015991e-01 2.614706456661224365e-01 -1.814791560173034668e-02 -1.467388123273849487e-01 -7.743950933218002319e-02 3.345415741205215454e-02 3.172935247421264648e-01 1.944401115179061890e-01 -9.556686878204345703e-02 -1.482615768909454346e-01 1.169916316866874695e-01 -2.500031888484954834e-01 2.300492078065872192e-01 -4.133804142475128174e-01 -1.852364093065261841e-01 8.958007395267486572e-02 9.740260988473892212e-02 -4.420538246631622314e-02 2.114239037036895752e-01 -8.692220598459243774e-02 2.898257672786712646e-01 2.486520558595657349e-01 -2.312832623720169067e-01 4.982830211520195007e-02 -1.035185977816581726e-01 -8.835742622613906860e-02 2.736191079020500183e-02 -3.893967717885971069e-02 -4.195088148117065430e-02 8.745032548904418945e-02
-3.625579178333282471e-01 2.201004922389984131e-01 2.733083963394165039e-01 -2.620014846324920654e-01 -2.020365148782730103e-01 -1.457127332687377930e-01 2.282843552529811859e-02 -2.418688870966434479e-02 3.894858062267303467e-01 2.036523222923278809e-01 2.420520037412643433e-01 -1.325273066759109497e-01 -1.042567491531372070e-01 1.406988408416509628e-02 1.624525040388107300e-01 -2.365287840366363525e-01 1.891689598560333252e-01 2.200512401759624481e-02 3.111324273049831390e-02 -1.181313022971153259e-01 -2.350685372948646545e-02 -1.334317624568939209e-01 -8.499510586261749268e-02 1.874581426382064819e-01 -1.553543359041213989e-01 -2.522587403655052185e-02 3.270718082785606384e-02 -2.252923995256423950e-01 6.268621236085891724e-02 -1.977309584617614746e-01 -1.159456372261047363e-01 7.678812742233276367e-02
-6.209117546677589417e-02 7.007487863302230835e-02 4.296869933605194092e-01 5.524477735161781311e-02 -2.177038490772247314e-01 1.177443750202655792e-02 -7.696351408958435059e-02 2.999403774738311768e-01 -4.878679290413856506e-02 2.967430055141448975e-01 1.837380379438400269e-01 1.678597033023834229e-01 -1.101249456405639648e-01 1.372327208518981934e-01 5.359841138124465942e-02 -1.663717180490493774e-01 1.026519685983657837e-01 4.897537827491760254e-02 2.907501757144927979e-01 2.704492956399917603e-02 7.325971871614456177e-02 -1.464919447898864746e-01 -6.786179542541503906e-02 7.030955702066421509e-02 -1.816427558660507202e-01 -1.900417804718017578e-01 2.889295816421508789e-01 1.629981910809874535e-03 7.898642867803573608e-02 -1.137021109461784363e-01 -3.384618759155273438e-01 -1.592154651880264282e-01
-2.867076992988586426e-01 6.722148507833480835e-02 1.580578237771987915e-01 -1.626508682966232300e-01 -6.530476734042167664e-03 1.160121858119964600e-01 -9.042748063802719116e-02 2.786494493484497070e-01 -3.851992636919021606e-02 3.528574109077453613e-01 1.642808504402637482e-02 7.309376448392868042e-02 9.619578719139099121e-02 -1.583897173404693604e-01 2.344249933958053589e-01 4.187533631920814514e-02 2.399362474679946899e-01 -1.722277402877807617e-01 2.375634312629699707e-01 -9.372730739414691925e-03 -5.090937390923500061e-02 1.903194785118103027e-01 3.115159869194030762e-01 3.868380486965179443e-01 -1.110230833292007446e-01 1.288350522518157959e-01 5.704237148165702820e-02 -2.000208646059036255e-01 8.703326433897018433e-02 1.179677471518516541e-01 -1.048054099082946777e-01 -7.711523026227951050e-02
-3.206380605697631836e-01 2.651664614677429199e-01 3.834580183029174805e-01 1.102262958884239197e-01 3.656779974699020386e-02 -7.858123630285263062e-02 1.611869931221008301e-01 1.511538028717041016e-02 -1.895518004894256592e-01 6.707691401243209839e-02 -5.370053928345441818e-03 -2.178596407175064087e-01 -9.414009749889373779e-02 -1.478279829025268555e-01 7.710795104503631592e-02 -9.648477286100387573e-02 -2.131430059671401978e-01 -1.515036914497613907e-02 -1.418081820011138916e-01 -2.952853739261627197e-01 2.655597925186157227e-01 -5.914739891886711121e-02 2.066496163606643677e-01 2.739906907081604004e-01 -4.110989719629287720e-02 1.910282112658023834e-02 -8.963263779878616333e-02 6.206015124917030334e-02 1.099113896489143372e-01 -1.722493171691894531e-01 -3.134147822856903076e-01 3.738417848944664001e-02
-1.986200362443923950e-01 -3.697076067328453064e-02 5.004152059555053711e-01 2.629836201667785645e-01 9.300278872251510620e-02 -1.355754584074020386e-01 1.109234616160392761e-02 -9.344547986984252930e-02 -1.276632547378540039e-01 3.450392782688140869e-01 -7.166600227355957031e-02 -8.816155791282653809e-02 -2.074484676122665405e-01 -1.000931859016418457e-01 2.145132571458816528e-01 -2.501725032925605774e-02 4.558531194925308228e-02 5.730592459440231323e-02 4.953015968203544617e-02 -1.706370562314987183e-01 3.013840690255165100e-02 2.698708176612854004e-01 2.834911346435546875e-01 1.353589147329330444e-01 3.075303137302398682e-02 -1.650816053152084351e-01 -9.629666805267333984e-02 -9.797244518995285034e-02 1.406641751527786255e-01 -1.483798176050186157e-01 3.387911245226860046e-02 -2.374616414308547974e-01
2.853661775588989258e-02 1.474217325448989868e-01 2.867915630340576172e-01 -6.203023716807365417e-02 3.039845824241638184e-01 4.422038793563842773e-02 1.659411042928695679e-01 8.820144087076187134e-02 3.030934184789657593e-02 2.005425840616226196e-01 2.021630555391311646e-01 1.720085181295871735e-02 -1.394186764955520630e-01 -1.745817661285400391e-01 -4.062123224139213562e-02 -4.059813320636749268e-01 2.146922796964645386e-01 3.083988651633262634e-02 6.139750406146049500e-02 -7.333721965551376343e-02 -6.897351890802383423e-02 3.864751756191253662e-01 -1.328643411397933960e-01 -1.300237029790878296e-01 1.669459603726863861e-02 1.715848147869110107e-01 2.899176906794309616e-03 -2.250698506832122803e-01 -7.451589405536651611e-02 -3.610317707061767578e-01 -1.933740079402923584e-02 3.823025524616241455e-02
-8.445124328136444092e-02 2.318486869335174561e-01 -8.139795809984207153e-02 -3.717306256294250488e-02 -1.105166524648666382e-01 -6.688044965267181396e-02 -8.804783225059509277e-02 8.731410652399063110e-02 -1.007723733782768250e-01 1.863932460546493530e-01 3.621220886707305908e-01 -5.823248997330665588e-02 5.916011333465576172e-02 3.899667039513587952e-02 9.524615481495857239e-03 -2.828777134418487549e-01 3.865957260131835938e-01 7.375774532556533813e-02 -1.388573199510574341e-01 3.879972500726580620e-03 -1.404372751712799072e-01 -9.849328547716140747e-02 4.545971751213073730e-01 2.056950479745864868e-01 3.209224715828895569e-02 -1.798430085182189941e-01 -3.264911770820617676e-01 -3.353441879153251648e-02 -6.131217256188392639e-02 -1.172104924917221069e-01 -1.325265914201736450e-01 -7.583384960889816284e-02
-1.615725457668304443e-01 2.952810823917388916e-01 1.137123703956604004e-01 2.344176471233367920e-01 -1.952290683984756470e-01 1.155726984143257141e-01 1.472929567098617554e-01 -2.465566061437129974e-02 -5.937239900231361389e-02 2.635147571563720703e-01 3.525929749011993408e-01 -1.188527569174766541e-01 -6.223544850945472717e-02 -1.972241699695587158e-01 -5.211852863430976868e-02 -2.864938974380493164e-01 2.009555250406265259e-01 -1.172967106103897095e-01 8.435429632663726807e-02 3.401983529329299927e-02 3.699458763003349304e-02 -3.215240687131881714e-02 1.234665438532829285e-01 -5.837672203779220581e-02 -3.530063927173614502e-01 2.944257557392120361e-01 -2.618403136730194092e-01 5.378920957446098328e-02 1.110920403152704239e-02 1.115323454141616821e-01 -1.193203032016754150e-01 -1.142165735363960266e-01
-2.839749455451965332e-01 -2.271286956965923309e-02 5.628449842333793640e-02 -1.658945828676223755e-01 -1.253495225682854652e-03 5.268572270870208740e-02 -4.627102520316839218e-03 -2.772158943116664886e-03 -1.629781872034072876e-01 1.991324424743652344e-01 -3.215497434139251709e-01 -2.084223777055740356e-01 -2.960045635700225830e-01 -1.049847304821014404e-01 4.358151182532310486e-02 -4.233573079109191895e-01 1.032254099845886230e-01 1.785445660352706909e-01 -8.489777147769927979e-02 -6.116097420454025269e-02 -1.906213164329528809e-01 2.133853174746036530e-02 2.269866019487380981e-01 1.240131817758083344e-02 -8.964170515537261963e-02 9.059502184391021729e-02 -3.876300156116485596e-02 -3.184725344181060791e-01 -3.567177802324295044e-03 -9.553498029708862305e-02 -2.917948961257934570e-01 1.926684379577636719e-01
5.490516126155853271e-02 2.274741679430007935e-01 1.495545208454132080e-01 3.774079978466033936e-01 -2.272493578493595123e-02 -1.718574464321136475e-01 1.490922272205352783e-01 2.101397067308425903e-01 1.204222589731216431e-01 2.229113690555095673e-02 -8.940235711634159088e-03 -5.451881140470504761e-02 7.240810990333557129e-02 8.833075873553752899e-03 1.082191616296768188e-01 -1.693505793809890747e-01 2.761995196342468262e-01 1.687483787536621094e-01 -2.311206459999084473e-01 8.831399679183959961e-02 2.120771259069442749e-01 7.374779134988784790e-02 2.886129319667816162e-01 2.325454950332641602e-01 -2.365650385618209839e-01 -1.032916754484176636e-01 -1.340168565511703491e-01 -1.368843317031860352e-01 -5.409971997141838074e-02 -1.076642144471406937e-02 -3.997008800506591797e-01 1.827980019152164459e-02
-2.727060019969940186e-01 1.216620877385139465e-01 2.334386259317398071e-01 1.261148303747177124e-01 -3.554676175117492676e-01 1.224857661873102188e-02 2.440721988677978516e-01 -2.700807452201843262e-01 -4.825013224035501480e-03 3.172920942306518555e-01 -1.098331436514854431e-01 -1.669022142887115479e-01 1.451536361128091812e-02 -3.321451246738433838e-01 -2.409884035587310791e-01 -2.140110731124877930e-01 2.333521395921707153e-01 -2.437699437141418457e-01 1.404253207147121429e-02 1.413529738783836365e-02 -2.338458411395549774e-02 -4.404589906334877014e-02 6.200991570949554443e-02 1.858549267053604126e-01 1.396260922774672508e-03 1.961599476635456085e-02 -4.315950721502304077e-02 -1.422147899866104126e-01 -2.360820956528186798e-02 -2.071921527385711670e-01 -5.963110178709030151e-02 4.147496446967124939e-02
-9.695643559098243713e-03 1.176983639597892761e-01 1.187915168702602386e-02 3.113145530223846436e-01 -5.449981242418289185e-02 6.190122663974761963e-02 3.050119616091251373e-02 2.369865924119949341e-01 -2.282791584730148315e-02 1.017561554908752441e-01 3.174097239971160889e-01 -2.188619077205657959e-01 -1.810553073883056641e-01 -1.929973959922790527e-01 3.304446861147880554e-02 -1.627446264028549194e-01 1.337078660726547241e-01 -3.339295461773872375e-02 5.081924051046371460e-02 1.601642668247222900e-01 -5.751536041498184204e-02 -1.759070158004760742e-01 1.947984099388122559e-01 1.806483417749404907e-01 1.210597455501556396e-01 -1.604726612567901611e-01 -2.757897675037384033e-01 -1.556624323129653931e-01 5.454769730567932129e-02 7.148853689432144165e-02 -5.154013037681579590e-01 -3.855636715888977051e-02
-6.414025276899337769e-02 2.152092307806015015e-01 1.881849914789199829e-01 -1.255007088184356689e-01 1.470665261149406433e-02 -4.095819219946861267e-02 2.176161408424377441e-01 1.184015274047851562e-01 -4.993388801813125610e-02 -6.766470521688461304e-02 -1.192910224199295044e-01 -1.678862571716308594e-01 -2.345385029911994934e-02 -2.448001503944396973e-02 -6.577662378549575806e-02 -3.946366310119628906e-01 2.485281042754650116e-02 2.879258394241333008e-01 -3.260603547096252441e-02 1.563006788492202759e-01 -2.631432563066482544e-02 2.007278054952621460e-02 2.907857596874237061e-01 2.122264653444290161e-01 -4.190535843372344971e-01 1.227484196424484253e-01 9.805433452129364014e-02 9.790413081645965576e-02 8.774045854806900024e-02 -1.609391346573829651e-02 -1.733649671077728271e-01 -3.699268102645874023e-01
-2.832206785678863525e-01 2.347214370965957642e-01 2.012730389833450317e-02 -1.667769402265548706e-01 -2.154118940234184265e-02 4.160153493285179138e-02 1.497096717357635498e-01 1.191815510392189026e-01 2.424146747216582298e-03 9.229584038257598877e-02 2.097652703523635864e-01 -4.105115309357643127e-02 1.315701901912689209e-01 -1.127022802829742432e-01 -3.861063346266746521e-02 -1.074394434690475464e-01 5.438606142997741699e-01 6.002990901470184326e-02 2.025018036365509033e-01 -5.695909261703491211e-02 1.719721108675003052e-01 -2.735584415495395660e-02 3.575446829199790955e-02 -9.123667329549789429e-02 1.362053155899047852e-01 -4.070866107940673828e-02 -1.367513537406921387e-01 4.833289608359336853e-02 -9.375278837978839874e-03 -3.619449138641357422e-01 -3.123452067375183105e-01 -2.166579514741897583e-01
-3.478166162967681885e-01 1.711476892232894897e-01 2.759052217006683350e-01 1.684622317552566528e-01 -2.321443706750869751e-02 -1.790263801813125610e-01 -2.527952492237091064e-01 -1.111277267336845398e-01 3.222864270210266113e-01 7.303841412067413330e-02 8.902808278799057007e-02 -1.443241536617279053e-01 1.047534346580505371e-01 -1.247263625264167786e-01 2.573358714580535889e-01 -3.647131025791168213e-01 -3.455800563097000122e-02 1.551853567361831665e-01 -1.525020748376846313e-01 -1.972073763608932495e-01 5.527752265334129333e-02 -7.545798271894454956e-02 1.117034479975700378e-01 2.012839615345001221e-01 -1.883209645748138428e-01 -1.088673695921897888e-01 -3.269795561209321022e-04 -1.632431000471115112e-01 3.296495974063873291e-02 -1.198060214519500732e-01 -9.024845063686370850e-02 1.610638648271560669e-01
-1.080334708094596863e-01 6.526525318622589111e-02 2.140492498874664307e-01 3.836006820201873779e-01 8.252123743295669556e-02 1.744931787252426147e-01 4.835852980613708496e-02 2.059593051671981812e-01 -4.884382709860801697e-02 -6.836207211017608643e-02 5.384965334087610245e-03 -2.821083664894104004e-01 -1.695666462182998657e-02 -1.559167653322219849e-01 -1.881739497184753418e-01 -4.813691377639770508e-01 1.275730729103088379e-01 -1.407916396856307983e-01 -3.011730127036571503e-02 -2.100576907396316528e-01 -2.893296182155609131e-01 -1.492758095264434814e-01 9.158413857221603394e-02 7.704759389162063599e-02 2.545903436839580536e-02 -3.496817871928215027e-02 -1.368948221206665039e-01 -2.465450577437877655e-02 -3.854638710618019104e-02 -9.737649559974670410e-02 -1.229546740651130676e-01 -2.862488925457000732e-01
-8.428355306386947632e-02 3.189579546451568604e-01 8.820819854736328125e-02 2.591226398944854736e-01 -1.263749748468399048e-01 8.823746442794799805e-02 2.351620048284530640e-02 1.001925691962242126e-01 -5.548110231757164001e-03 -1.629317179322242737e-02 1.824054121971130371e-01 -8.592561632394790649e-02 -5.842546001076698303e-02 -8.538103848695755005e-02 2.561198361217975616e-02 -7.758608460426330566e-02 3.145342469215393066e-01 -3.448355942964553833e-02 -1.467041224241256714e-01 1.098371967673301697e-01 6.194747611880302429e-02 1.632848680019378662e-01 2.963608503341674805e-01 -1.062234397977590561e-02 -3.640637695789337158e-01 -8.444916456937789917e-03 -1.818769425153732300e-01 -2.217564284801483154e-01 1.666579991579055786e-01 -3.435622453689575195e-01 -3.303035795688629150e-01 -4.037283733487129211e-02
-1.236168816685676575e-01 3.354247510433197021e-01 3.113426268100738525e-01 3.533881157636642456e-02 1.044364180415868759e-02 -2.054558396339416504e-01 -1.510063651949167252e-02 2.632995545864105225e-01 -1.110859811305999756e-01 8.663916587829589844e-02 -3.725408390164375305e-02 -1.255700737237930298e-02 -1.437452733516693115e-01 7.863906025886535645e-02 -1.063297018408775330e-01 -8.776985853910446167e-02 -2.470700815320014954e-02 2.876446582376956940e-02 -8.629675209522247314e-02 -3.998145759105682373e-01 2.007088810205459595e-01 3.852342441678047180e-02 2.633831501007080078e-01 1.596389412879943848e-01 -7.489702850580215454e-02 -8.817797154188156128e-02 -8.791695535182952881e-02 -1.619011759757995605e-01 1.774916946887969971e-01 -1.849260628223419189e-01 -4.185669720172882080e-01 3.627909347414970398e-02
-1.035974547266960144e-01 4.011922329664230347e-02 3.870256245136260986e-02 2.064299434423446655e-01 -3.252582624554634094e-02 -1.347571611404418945e-01 1.525322347879409790e-01 1.984970718622207642e-01 8.082684874534606934e-02 2.852486371994018555e-01 1.306877434253692627e-01 -2.391737699508666992e-01 -1.037162914872169495e-02 -1.971687823534011841e-01 9.136515855789184570e-02 -2.556054890155792236e-01 -3.119431436061859131e-01 3.055286593735218048e-03 1.295312494039535522e-01 -2.148919105529785156e-01 -1.277564615011215210e-01 7.636088132858276367e-02 1.653815209865570068e-01 -6.085096672177314758e-02 -2.557564899325370789e-02 2.095855623483657837e-01 1.237102597951889038e-01 7.204693555831909180e-02 9.554103761911392212e-02 -2.873408496379852295e-01 -3.565139770507812500e-01 -2.991032004356384277e-01
-2.630995810031890869e-01 1.854937970638275146e-01 8.621803671121597290e-02 2.258442901074886322e-02 1.331394165754318237e-01 -1.539393663406372070e-01 5.828865990042686462e-02 1.416163891553878784e-01 1.313385665416717529e-01 4.375960826873779297e-01 -2.199114114046096802e-01 1.919592916965484619e-01 -1.260642893612384796e-02 -1.419745832681655884e-01 -4.949666559696197510e-02 -4.656820297241210938e-01 -2.177409082651138306e-02 1.424409151077270508e-01 -1.546990312635898590e-02 2.531618438661098480e-02 -1.405760049819946289e-01 8.677124977111816406e-02 -4.916529729962348938e-02 1.868758499622344971e-01 -2.889974713325500488e-01 -4.080952331423759460e-02 1.505635678768157959e-01 6.718012690544128418e-02 1.006728634238243103e-01 -4.420795291662216187e-02 -2.104558348655700684e-01 1.869573146104812622e-01
-2.117589116096496582e-01 -2.248205617070198059e-02 1.720032095909118652e-01 -7.073721289634704590e-02 -1.485049575567245483e-01 1.251046359539031982e-02 -2.157984972000122070e-01 -3.781323134899139404e-02 1.488612145185470581e-01 4.005686640739440918e-01 7.430225610733032227e-03 6.274984031915664673e-02 -9.685099124908447266e-02 -2.926598489284515381e-01 1.365936398506164551e-01 -1.040252223610877991e-01 1.911332756280899048e-01 -1.695296764373779297e-01 2.447383850812911987e-01 -1.043291110545396805e-02 -2.335194498300552368e-01 2.699230611324310303e-01 3.485000133514404297e-01 9.304030239582061768e-02 -8.965263515710830688e-02 -1.275002360343933105e-01 -1.423834860324859619e-01 -1.594655215740203857e-01 1.959814280271530151e-01 -9.315794706344604492e-02 -1.906568557024002075e-01 5.028153210878372192e-02
-9.693291783332824707e-02 -1.519877165555953979e-01 1.777755767107009888e-01 -8.871179074048995972e-02 8.674136549234390259e-02 1.055295020341873169e-01 2.689550220966339111e-01 1.689328402280807495e-01 -5.404126271605491638e-02 3.885053098201751709e-01 -4.270242154598236084e-02 -2.109175622463226318e-01 6.526792887598276138e-03 1.622050069272518158e-02 -1.004734709858894348e-01 -3.704164922237396240e-01 -9.312079846858978271e-02 1.078996285796165466e-01 -1.769690364599227905e-01 9.955676645040512085e-02 -9.879960119724273682e-02 -1.382090747356414795e-01 1.684212684631347656e-01 1.946628987789154053e-01 -1.511294990777969360e-01 3.202978074550628662e-01 8.313135802745819092e-02 -2.088897079229354858e-01 -9.237908571958541870e-02 -3.806868195533752441e-02 -8.771060407161712646e-02 -3.322647511959075928e-01
-2.934542298316955566e-01 2.946070581674575806e-02 7.023933529853820801e-02 2.526658400893211365e-02 -5.104838311672210693e-02 -6.530982255935668945e-02 1.014045774936676025e-01 4.910790920257568359e-02 -1.404388248920440674e-01 3.862453624606132507e-03 1.352193057537078857e-01 -1.591136679053306580e-03 -3.964461013674736023e-02 1.649326384067535400e-01 -8.671028912067413330e-02 -5.961478352546691895e-01 5.546998232603073120e-02 1.913818269968032837e-01 1.016612052917480469e-01 2.036904245615005493e-01 -1.367362886667251587e-01 1.107551530003547668e-02 9.474944323301315308e-02 -2.988461870700120926e-03 -3.762632012367248535e-01 -2.242091298103332520e-01 3.116162866353988647e-02 -2.334854751825332642e-01 -3.855561465024948120e-02 -1.670432859100401402e-03 -2.669569253921508789e-01 -1.369259208440780640e-01
-1.214203611016273499e-01 1.604283303022384644e-01 2.453119456768035889e-01 3.750213384628295898e-01 3.512044996023178101e-02 -2.044422775506973267e-01 1.884335577487945557e-01 4.820996522903442383e-02 3.473636507987976074e-01 1.926857382059097290e-01 8.207338303327560425e-02 9.869101643562316895e-02 -8.825657516717910767e-02 -3.361370787024497986e-02 -1.334931701421737671e-01 -2.551476359367370605e-01 3.380216956138610840e-01 1.914725303649902344e-01 -4.909233003854751587e-02 1.092907711863517761e-01 1.492662280797958374e-01 -6.564798206090927124e-02 1.696074847131967545e-03 -2.751431427896022797e-02 -3.832522407174110413e-02 2.421213835477828979e-01 2.109850198030471802e-01 1.653808206319808960e-01 1.720186620950698853e-01 -9.888137131929397583e-02 -1.718603223562240601e-01 -1.350867450237274170e-01
-2.857705056667327881e-01 6.257883459329605103e-02 4.468695521354675293e-01 -2.109978944063186646e-01 -6.816723942756652832e-02 -4.195446148514747620e-02 -2.474848181009292603e-01 2.101320959627628326e-02 9.731264412403106689e-02 2.706684470176696777e-01 2.084296643733978271e-01 -8.378627710044384003e-03 -2.347811497747898102e-02 -1.643608063459396362e-01 2.062976509332656860e-01 -3.316464126110076904e-01 2.117369621992111206e-01 -5.926087871193885803e-02 1.195435225963592529e-01 -5.489271599799394608e-03 -2.263907343149185181e-01 9.982184320688247681e-02 -9.733220934867858887e-02 -9.211253374814987183e-02 1.069355085492134094e-01 -1.616227030754089355e-01 -1.136101633310317993e-01 -1.871162354946136475e-01 1.497049331665039062e-01 -1.332343816757202148e-01 -1.381665468215942383e-01 -9.581735730171203613e-02
-1.846399009227752686e-01 -3.060984425246715546e-02 2.974189817905426025e-01 3.063479624688625336e-02 1.289156228303909302e-01 -1.715716719627380371e-01 1.802232116460800171e-01 2.542949281632900238e-02 -2.458357661962509155e-01 1.959699094295501709e-01 1.682470589876174927e-01 6.620843894779682159e-03 -9.235911816358566284e-02 1.011933684349060059e-01 -5.450917035341262817e-02 -8.752868324518203735e-02 3.838115185499191284e-02 4.664333462715148926e-01 1.149578467011451721e-01 1.764996051788330078e-01 5.861305166035890579e-03 -6.973175704479217529e-02 3.186142742633819580e-01 5.291008576750755310e-02 -1.556309461593627930e-01 1.672323644161224365e-01 1.742800921201705933e-01 -2.209109365940093994e-01 1.081698536872863770e-01 -3.377247154712677002e-01 -7.691385596990585327e-02 -6.441314518451690674e-02
-2.926645576953887939e-01 -4.837779793888330460e-03 2.019387185573577881e-01 9.795712679624557495e-02 -2.027616798877716064e-01 1.098073944449424744e-01 -4.319842439144849777e-03 1.324229240417480469e-01 -9.808719158172607422e-02 1.194541528820991516e-01 1.637707948684692383e-01 -1.893297731876373291e-01 2.055775374174118042e-01 -1.124506294727325439e-01 -5.018211528658866882e-02 -1.275388449430465698e-01 4.858979284763336182e-01 -2.191758304834365845e-01 8.068323135375976562e-03 1.746403574943542480e-01 -1.278587877750396729e-01 -3.281439095735549927e-02 3.504160344600677490e-01 4.049409553408622742e-02 -9.922448545694351196e-02 -4.011427611112594604e-02 -1.559910178184509277e-02 -2.927256524562835693e-01 -4.290574416518211365e-02 -4.777259379625320435e-02 1.850242540240287781e-02 -2.730735838413238525e-01
-3.704462349414825439e-01 1.393933594226837158e-01 2.112897783517837524e-01 1.645087301731109619e-01 -2.139361500740051270e-01 3.414037078619003296e-02 2.152013778686523438e-02 -1.310786139219999313e-02 -1.286004111170768738e-02 1.760267317295074463e-01 4.969292134046554565e-02 -2.682828307151794434e-01 2.529627680778503418e-01 -2.974333167076110840e-01 1.292184591293334961e-01 -8.145228773355484009e-02 1.853023171424865723e-01 1.121584922075271606e-01 -1.902593374252319336e-01 1.356926709413528442e-01 -1.865001916885375977e-01 -1.374039500951766968e-01 1.449408978223800659e-01 1.803757399320602417e-01 -1.009446606040000916e-01 2.653006613254547119e-01 -1.842141151428222656e-01 -2.095902860164642334e-01 -1.945365667343139648e-01 5.831696838140487671e-02 -1.366079598665237427e-01 1.249064356088638306e-01
-3.228114247322082520e-01 4.156416282057762146e-02 1.671589761972427368e-01 2.964256890118122101e-02 -2.540373802185058594e-02 -1.491819620132446289e-01 3.450712561607360840e-01 -1.181792616844177246e-01 7.222003303468227386e-03 2.224215418100357056e-01 2.921506203711032867e-02 -1.942864805459976196e-01 -2.763943076133728027e-01 -1.120173484086990356e-01 -1.368358582258224487e-01 -1.472648531198501587e-01 9.893903881311416626e-02 1.698016077280044556e-01 -7.756584137678146362e-02 2.728280723094940186e-01 1.223007962107658386e-02 4.035636410117149353e-02 1.700532436370849609e-01 3.781564906239509583e-02 -2.825272679328918457e-01 2.661027014255523682e-01 -8.007644675672054291e-03 8.814851194620132446e-02 -6.629928946495056152e-02 -2.698533535003662109e-01 -2.319488078355789185e-01 -2.261494994163513184e-01
-3.386694192886352539e-01 5.984319746494293213e-02 -8.394708484411239624e-02 5.838660523295402527e-02 4.637715965509414673e-02 -7.967676222324371338e-02 -2.256783843040466309e-01 2.845533788204193115e-01 -9.636639617383480072e-03 7.573550939559936523e-02 4.061114415526390076e-02 2.708481624722480774e-03 -3.748292848467826843e-02 -4.157234430313110352e-01 -5.296557024121284485e-02 -3.368645012378692627e-01 -2.536384016275405884e-02 1.310746371746063232e-01 -4.278571903705596924e-02 -4.903274029493331909e-02 -2.376617789268493652e-01 -4.349852353334426880e-02 1.014154851436614990e-01 2.969835996627807617e-01 -1.582000404596328735e-01 -5.987467616796493530e-02 1.033137515187263489e-01 -2.293520867824554443e-01 3.699765354394912720e-02 -1.411284059286117554e-01 -3.563732206821441650e-01 1.173509508371353149e-01
-1.348286718130111694e-01 3.080955743789672852e-01 2.351492196321487427e-01 1.862547993659973145e-01 -1.684741228818893433e-01 6.819224357604980469e-02 -2.667331695556640625e-01 -8.092543482780456543e-02 1.882639229297637939e-01 6.619218736886978149e-02 1.356685012578964233e-01 1.490289568901062012e-01 1.773235038854181767e-03 -2.693038284778594971e-01 -5.439670011401176453e-02 -4.315954148769378662e-01 -7.620191574096679688e-02 6.156370788812637329e-02 1.730524897575378418e-01 -8.546271920204162598e-02 -1.824582517147064209e-01 -9.263461828231811523e-02 8.146661520004272461e-02 -4.148486070334911346e-03 -6.050984561443328857e-02 -1.559231579303741455e-01 7.598863542079925537e-02 -1.100806295871734619e-01 1.393001824617385864e-01 -2.792634367942810059e-01 -4.316908866167068481e-02 -3.216923177242279053e-01
-1.489582359790802002e-01 2.321884632110595703e-01 2.231599986553192139e-01 3.122095577418804169e-02 5.360044451663270593e-05 -1.166093349456787109e-01 1.534564644098281860e-01 3.159439265727996826e-01 -1.881658285856246948e-01 4.248269367963075638e-03 3.170885741710662842e-01 9.297974407672882080e-02 -1.145278215408325195e-01 -1.268915534019470215e-01 -2.084933519363403320e-01 -3.013723790645599365e-01 2.081232890486717224e-02 1.425543427467346191e-01 2.789583206176757812e-01 1.389507353305816650e-01 -1.388774514198303223e-01 1.106299087405204773e-01 -1.065399199724197388e-01 -4.401855170726776123e-02 -2.408207952976226807e-01 3.449211595579981804e-03 9.126586467027664185e-02 -3.236925005912780762e-01 1.134855747222900391e-01 -1.757357716560363770e-01 -2.245316654443740845e-01 6.801162380725145340e-03
-2.779610753059387207e-01 1.706840246915817261e-01 3.574374020099639893e-01 -1.896286308765411377e-01 -8.695237338542938232e-02 7.475867401808500290e-03 -3.555800020694732666e-02 -1.454225778579711914e-01 1.386534720659255981e-01 4.107843339443206787e-01 -1.187359020113945007e-01 -2.911926507949829102e-01 -3.687962889671325684e-02 -2.076983153820037842e-01 3.709578216075897217e-01 -2.889989018440246582e-01 1.497149467468261719e-01 -3.659740462899208069e-02 -2.064943686127662659e-02 1.325026061385869980e-02 -1.191887259483337402e-01 6.773191690444946289e-02 3.201548010110855103e-02 -1.959921792149543762e-02 2.685577571392059326e-01 -6.663958728313446045e-02 -1.968547143042087555e-02 1.397382840514183044e-02 1.160889938473701477e-01 -2.158663794398307800e-02 -7.948198169469833374e-02 -7.349257916212081909e-02
-2.439235299825668335e-01 -4.289412498474121094e-02 1.838869899511337280e-01 7.885862141847610474e-02 -7.434649765491485596e-02 -1.896195709705352783e-01 4.214327335357666016e-01 -9.192509204149246216e-02 -6.100562959909439087e-02 -7.636075839400291443e-03 1.026316434144973755e-01 -2.691317200660705566e-01 -2.306872159242630005e-01 3.754054009914398193e-02 -3.581951837986707687e-03 -3.605186343193054199e-01 5.438099056482315063e-02 3.074104711413383484e-02 3.191559389233589172e-02 -2.077702991664409637e-02 -3.197468519210815430e-01 -3.117481432855129242e-02 2.063408344984054565e-01 -7.227125111967325211e-03 -3.143145143985748291e-01 1.669031977653503418e-01 1.241851449012756348e-01 -1.158870309591293335e-01 -2.448296360671520233e-02 -2.168996036052703857e-01 -1.385922580957412720e-01 -1.618210375308990479e-01
4.675213247537612915e-02 4.835597425699234009e-02 1.288339942693710327e-01 -1.787276118993759155e-01 -3.627578541636466980e-02 1.505474597215652466e-01 3.223827481269836426e-01 -1.287883371114730835e-01 -1.661643385887145996e-01 2.705363631248474121e-01 1.135667972266674042e-02 3.398789837956428528e-02 -8.379209786653518677e-02 -4.513949155807495117e-01 1.096906289458274841e-01 -1.615242809057235718e-01 1.653842777013778687e-01 1.770304739475250244e-01 9.893729537725448608e-02 1.672244966030120850e-01 -2.934256941080093384e-02 8.150649815797805786e-02 2.907578945159912109e-01 2.454950958490371704e-01 2.885629609227180481e-02 3.087191581726074219e-01 -1.096660569310188293e-01 -1.399252656847238541e-02 1.698564440011978149e-01 4.683969169855117798e-02 -2.515222728252410889e-01 -4.848483018577098846e-03
-3.280279338359832764e-01 5.890623480081558228e-02 2.474567443132400513e-01 2.746090590953826904e-01 -6.136457994580268860e-02 1.545650325715541840e-02 1.938199251890182495e-01 -1.973109245300292969e-01 4.786535352468490601e-02 2.015926390886306763e-01 9.785246104001998901e-02 -2.223231941461563110e-01 -8.127005398273468018e-02 -1.878964155912399292e-01 1.301678121089935303e-01 -2.685961127281188965e-01 2.683709859848022461e-01 -2.797158956527709961e-01 2.663896679878234863e-01 2.112549096345901489e-01 -2.532410323619842529e-01 1.061041932553052902e-02 1.660251431167125702e-02 9.342282265424728394e-02 7.636331021785736084e-02 1.816611886024475098e-01 -5.101564899086952209e-02 -1.081985682249069214e-01 -6.217487156391143799e-02 -6.595282256603240967e-02 -9.241919219493865967e-02 1.727662235498428345e-01
-2.922698557376861572e-01 2.987793087959289551e-01 2.276778221130371094e-01 -1.072737500071525574e-01 -4.890322685241699219e-02 -2.494107484817504883e-01 -1.221253629773855209e-02 -1.080661490559577942e-01 3.184233605861663818e-01 2.046096473932266235e-01 2.653231024742126465e-01 -9.617844969034194946e-02 2.886934205889701843e-02 -3.473802655935287476e-02 3.146578669548034668e-01 -3.129602670669555664e-01 7.147163152694702148e-02 1.397227644920349121e-01 -2.250190358608961105e-03 7.719969749450683594e-02 -4.899477586150169373e-03 -1.585247665643692017e-01 -6.233262643218040466e-02 1.850412040948867798e-01 -1.712071150541305542e-01 -3.438892960548400879e-02 7.425985485315322876e-02 -2.082997411489486694e-01 -4.132622852921485901e-02 -1.779820322990417480e-01 -2.025442272424697876e-01 1.263244748115539551e-01
-1.903703361749649048e-01 2.863264083862304688e-01 9.048935025930404663e-02 6.459496170282363892e-02 -1.940533369779586792e-01 -5.791497416794300079e-03 5.282984930090606213e-04 1.342687606811523438e-01 1.151323840022087097e-01 2.861910760402679443e-01 6.411541253328323364e-02 -8.633275516331195831e-03 1.336939539760351181e-02 -1.520649809390306473e-02 1.703080981969833374e-01 -4.504778087139129639e-01 1.802427172660827637e-01 1.376885175704956055e-01 1.675997078418731689e-01 1.808513700962066650e-02 3.282146751880645752e-01 -2.438459545373916626e-01 3.954612836241722107e-02 5.826205760240554810e-02 2.626972794532775879e-01 1.719512417912483215e-02 -1.716341972351074219e-01 -8.341028355062007904e-03 3.606279613450169563e-03 -2.273683622479438782e-02 1.676482148468494415e-02 -3.610469698905944824e-01
-1.435920894145965576e-01 3.359951972961425781e-01 2.334647923707962036e-01 1.232141628861427307e-01 -1.819071024656295776e-01 -3.828568756580352783e-02 2.263657152652740479e-01 1.772393882274627686e-01 5.083198845386505127e-02 3.448362052440643311e-01 6.476680934429168701e-02 5.265252664685249329e-02 -1.556558534502983093e-02 -2.560358047485351562e-01 3.040440082550048828e-01 -2.889475822448730469e-01 1.144158989191055298e-01 1.114174649119377136e-01 1.692279577255249023e-01 -1.442045439034700394e-02 1.998848617076873779e-01 -2.607184350490570068e-01 -1.703785173594951630e-02 -3.326539695262908936e-02 1.837845593690872192e-01 1.091039627790451050e-01 -1.278018802404403687e-01 -8.670511096715927124e-02 -1.759355887770652771e-02 -3.557760640978813171e-02 1.138641014695167542e-01 -2.482925504446029663e-01
-1.667000800371170044e-01 1.695828735828399658e-01 2.542512416839599609e-01 1.675574928522109985e-01 2.305924892425537109e-01 3.121918737888336182e-01 1.027426570653915405e-01 -3.759937733411788940e-02 -2.492417097091674805e-01 2.442682534456253052e-01 1.007575169205665588e-01 -1.520445197820663452e-01 -4.757809638977050781e-02 -1.660917103290557861e-01 -1.138465479016304016e-02 -2.363459765911102295e-01 2.103728055953979492e-01 7.756899297237396240e-02 7.271740585565567017e-02 -1.025205403566360474e-01 3.640671819448471069e-02 -8.717913180589675903e-02 1.668370962142944336e-01 6.947854906320571899e-02 3.070866465568542480e-01 -7.887373119592666626e-02 -6.563374400138854980e-02 4.514205735176801682e-03 3.549263477325439453e-01 -7.788170129060745239e-03 -2.918075919151306152e-01 -1.534078270196914673e-01
-1.945418715476989746e-01 2.580230832099914551e-01 4.864434711635112762e-03 1.452261507511138916e-01 1.413253042846918106e-02 -4.726271331310272217e-02 -1.441318541765213013e-01 3.058261871337890625e-01 7.674615085124969482e-02 1.989300996065139771e-01 2.229706943035125732e-01 -2.011965066194534302e-01 -1.248986721038818359e-01 -2.564000487327575684e-01 1.015350148081779480e-01 -1.491488516330718994e-01 3.404438793659210205e-01 -1.375868320465087891e-01 -1.988927461206912994e-02 1.186144128441810608e-01 -3.164209723472595215e-01 -1.257455199956893921e-01 3.364306176081299782e-03 9.850192070007324219e-02 1.081074550747871399e-01 -1.521436870098114014e-01 -2.682487368583679199e-01 -2.099231481552124023e-01 3.662684559822082520e-02 -3.545586019754409790e-02 -2.819981873035430908e-01 -1.564100384712219238e-02
-4.712909832596778870e-02 -1.586515828967094421e-02 7.701043039560317993e-02 3.796573281288146973e-01 -7.605151832103729248e-02 -1.769346445798873901e-01 1.293013691902160645e-01 4.325439631938934326e-01 2.249740436673164368e-02 1.977336108684539795e-01 -7.611339539289474487e-02 -1.327805817127227783e-01 1.983074545860290527e-01 8.076515048742294312e-02 1.975539140403270721e-02 -3.725467026233673096e-01 7.550493627786636353e-02 2.337741106748580933e-01 -2.035332769155502319e-01 -8.140271529555320740e-04 8.781757950782775879e-02 1.213630735874176025e-01 -6.715925782918930054e-02 1.594724208116531372e-01 -2.673914469778537750e-02 -1.703444570302963257e-01 -1.369142979383468628e-01 -5.501053482294082642e-02 1.971990801393985748e-02 -3.643868863582611084e-01 -1.203816384077072144e-01 7.191836088895797729e-02
9.808221831917762756e-03 5.417207628488540649e-02 1.096990779042243958e-01 -7.003527879714965820e-02 -3.125944733619689941e-02 9.813115000724792480e-02 2.181098908185958862e-01 -1.077636778354644775e-01 5.793172121047973633e-02 3.138260841369628906e-01 1.643188297748565674e-02 -9.646341949701309204e-02 2.017365209758281708e-02 -3.525001406669616699e-01 1.370672583580017090e-01 -1.332119107246398926e-01 1.505761444568634033e-01 1.161039173603057861e-01 1.263158768415451050e-02 1.576489508152008057e-01 4.459920804947614670e-03 1.044683828949928284e-01 4.916813373565673828e-01 3.486375808715820312e-01 2.322755903005599976e-01 1.634140461683273315e-01 2.224931865930557251e-02 1.982827931642532349e-01 1.133417636156082153e-01 2.020888775587081909e-02 -2.259047776460647583e-01 -1.321790963411331177e-01
-2.120802700519561768e-01 -5.178748443722724915e-02 4.907820373773574829e-02 -5.005764588713645935e-02 5.900771543383598328e-02 -5.600737407803535461e-03 -8.447442948818206787e-02 9.857936948537826538e-02 -2.330793766304850578e-03 1.568904519081115723e-01 -2.999522686004638672e-01 -9.724514931440353394e-02 -1.469096690416336060e-01 -1.511433422565460205e-01 9.651099680922925472e-04 -4.019869863986968994e-01 8.078923076391220093e-02 3.496473133563995361e-01 -1.449605971574783325e-01 -1.351791620254516602e-01 -1.551295220851898193e-01 -9.308474510908126831e-02 3.461156785488128662e-01 6.083450838923454285e-02 7.048159837722778320e-02 -1.415233761072158813e-01 4.104441404342651367e-02 -3.238567113876342773e-01 7.400956004858016968e-02 -2.826521992683410645e-01 -2.334413677453994751e-01 3.558882325887680054e-02
-3.434134721755981445e-01 1.694641560316085815e-01 2.703879773616790771e-01 1.361231356859207153e-01 1.274144202470779419e-01 4.254119098186492920e-02 -6.706175953149795532e-02 2.112912833690643311e-01 2.751998305320739746e-01 4.202232658863067627e-01 4.775335639715194702e-02 -1.072658970952033997e-01 3.474901989102363586e-02 -6.376672070473432541e-03 1.703831851482391357e-01 -5.587437748908996582e-02 9.313890337944030762e-02 -2.852925658226013184e-02 -1.400385349988937378e-01 -1.107874065637588501e-01 -1.115398705005645752e-01 -5.578986182808876038e-02 4.705440104007720947e-01 1.021200492978096008e-01 1.557912379503250122e-01 1.371926367282867432e-01 -1.127247959375381470e-01 9.372236579656600952e-02 -7.331226766109466553e-02 -5.187971889972686768e-02 9.030952304601669312e-02 1.595061421394348145e-01
-1.826002597808837891e-01 1.372884064912796021e-01 2.418932765722274780e-01 1.747704446315765381e-01 -1.388418525457382202e-01 1.366864442825317383e-01 -2.534789498895406723e-03 -6.921204179525375366e-02 3.653921782970428467e-01 2.762179262936115265e-02 1.084324717521667480e-01 1.451930999755859375e-01 -1.205784156918525696e-01 -2.064290791749954224e-01 -5.503200367093086243e-02 -4.898874163627624512e-01 3.340745461173355579e-04 -3.354222327470779419e-02 1.055936664342880249e-01 -1.429432630538940430e-01 -1.341854184865951538e-01 -5.965976789593696594e-02 1.557898670434951782e-01 -9.469562768936157227e-02 -2.720648348331451416e-01 -1.006155088543891907e-01 1.326184868812561035e-01 -6.126861274242401123e-02 2.116740047931671143e-01 -2.225298881530761719e-01 1.291682273149490356e-01 -2.114406824111938477e-01
-4.918766394257545471e-02 -1.075263787060976028e-02 3.985881209373474121e-01 -3.361349180340766907e-02 8.028695732355117798e-02 -1.149399280548095703e-01 1.227381005883216858e-01 2.047500014305114746e-01 -7.257525622844696045e-02 1.997392475605010986e-01 6.292480975389480591e-02 2.037231028079986572e-01 -2.628523390740156174e-03 -1.545311231166124344e-02 -1.080147363245487213e-02 -2.283818274736404419e-01 1.039540115743875504e-02 1.090639177709817886e-02 3.142243251204490662e-02 3.684253618121147156e-02 2.335565909743309021e-02 3.498740196228027344e-01 3.093261718750000000e-01 5.021300911903381348e-02 -6.500238180160522461e-02 3.567264080047607422e-01 6.591332703828811646e-02 -4.310175776481628418e-01 1.373779177665710449e-01 -4.471086710691452026e-02 3.231625538319349289e-03 -2.268412113189697266e-01
-2.255963534116744995e-01 1.637161225080490112e-01 2.670234739780426025e-01 1.721458286046981812e-01 -7.215802371501922607e-02 2.448187172412872314e-01 -1.585850119590759277e-01 1.450555622577667236e-01 -6.577449291944503784e-02 2.977206744253635406e-02 1.259084511548280716e-02 -2.048846036195755005e-01 1.086115315556526184e-01 -1.924180686473846436e-01 -8.492327295243740082e-03 -1.855655312538146973e-01 2.916489243507385254e-01 -2.020784318447113037e-01 -1.366214156150817871e-01 1.586609929800033569e-01 1.758967339992523193e-02 1.073780283331871033e-01 4.467816352844238281e-01 -2.847944013774394989e-02 8.155712485313415527e-02 7.307572662830352783e-02 -2.595796883106231689e-01 -2.366091609001159668e-01 2.356540411710739136e-01 -7.243578881025314331e-02 -2.021854184567928314e-02 2.853112667798995972e-02
-2.496419660747051239e-02 3.583923578262329102e-01 2.408752888441085815e-01 3.832250535488128662e-01 1.064566895365715027e-01 1.878909021615982056e-01 2.095361202955245972e-01 2.131219655275344849e-01 -3.682255744934082031e-01 3.401160836219787598e-01 1.315806508064270020e-01 -1.119633838534355164e-01 -5.344428867101669312e-02 1.204472966492176056e-02 5.032206699252128601e-02 -9.860809892416000366e-02 -1.109023764729499817e-01 -4.260596260428428650e-02 -8.875972777605056763e-02 -5.254914239048957825e-02 -4.658364877104759216e-02 -8.739826828241348267e-02 1.231591403484344482e-01 1.559784114360809326e-01 -1.715261191129684448e-01 -9.537260979413986206e-02 -9.026755392551422119e-02 -3.686805814504623413e-02 4.824574664235115051e-02 -3.236779570579528809e-01 -6.721068173646926880e-02 -3.768935101106762886e-03
-2.178189903497695923e-01 8.360110223293304443e-02 1.518095582723617554e-01 2.074199169874191284e-01 -1.751675903797149658e-01 2.172972708940505981e-01 1.967004984617233276e-01 -8.340082317590713501e-02 -4.398183226585388184e-01 2.457464486360549927e-01 -9.038674831390380859e-02 -6.518875807523727417e-02 -2.000068724155426025e-01 -4.659096524119377136e-02 -1.749060004949569702e-01 -2.855456471443176270e-01 -1.074957326054573059e-01 3.274740278720855713e-02 1.087183225899934769e-02 5.420555174350738525e-02 -1.760504841804504395e-01 2.404654473066329956e-01 2.211204618215560913e-01 -5.832918733358383179e-02 -4.139505699276924133e-02 -3.128653019666671753e-02 5.809245631098747253e-02 -2.649370431900024414e-01 -1.169013306498527527e-01 -2.708854675292968750e-01 -1.151478812098503113e-01 -4.510544240474700928e-02
-2.037848532199859619e-01 -1.127278525382280350e-02 1.305031180381774902e-01 -4.818280786275863647e-02 1.153196692466735840e-01 -1.292488574981689453e-01 2.100147753953933716e-01 6.637601554393768311e-02 -1.744356751441955566e-01 2.770998775959014893e-01 -9.728525578975677490e-02 -3.899627327919006348e-01 2.759297005832195282e-02 7.064996659755706787e-02 -3.674860894680023193e-01 -3.243829011917114258e-01 -1.031519621610641479e-01 5.069299601018428802e-03 -8.548435755074024200e-03 1.901807188987731934e-01 -2.974957972764968872e-02 -1.252862513065338135e-01 2.619100511074066162e-01 1.179633438587188721e-01 -3.313209861516952515e-03 1.616422832012176514e-01 9.242377430200576782e-02 -2.345295101404190063e-01 7.911495119333267212e-02 -1.149749606847763062e-01 -2.293167561292648315e-01 -1.948172748088836670e-01
-3.384886384010314941e-01 2.026990801095962524e-01 2.623190879821777344e-01 8.328405767679214478e-02 -6.273716222494840622e-03 -2.428623884916305542e-01 -2.029160410165786743e-01 2.844909578561782837e-02 1.459867879748344421e-02 1.364527493715286255e-01 -2.568617165088653564e-01 -2.866337299346923828e-01 -2.949740886688232422e-01 6.268985569477081299e-02 2.862501442432403564e-01 -1.652562320232391357e-01 3.012984395027160645e-01 2.070814818143844604e-01 -6.670878827571868896e-02 1.282523870468139648e-01 1.268760710954666138e-01 4.655303806066513062e-02 5.380591750144958496e-02 -1.031318306922912598e-01 1.594337373971939087e-01 -1.549247000366449356e-02 -2.225452661514282227e-01 8.171951398253440857e-03 -5.819170270115137100e-03 -1.528097689151763916e-01 -1.236190572381019592e-01 -1.227132510393857956e-02
-1.998894810676574707e-01 1.621616482734680176e-01 8.441821485757827759e-02 1.948646306991577148e-01 1.821684278547763824e-02 -2.398214787244796753e-01 2.638639807701110840e-01 1.903860270977020264e-01 -2.720488933846354485e-03 2.330510616302490234e-01 6.796202808618545532e-02 -9.824778139591217041e-02 7.617548853158950806e-02 -6.585684139281511307e-03 1.234393045306205750e-01 -1.797580569982528687e-01 1.809757649898529053e-01 -1.362298615276813507e-02 5.407166481018066406e-01 -6.564971804618835449e-02 3.591624554246664047e-03 -1.214383542537689209e-01 9.558819979429244995e-02 1.367350816726684570e-01 5.584911629557609558e-02 -2.154733389616012573e-01 6.400820612907409668e-02 -2.826510667800903320e-01 -2.199016660451889038e-01 -7.310907542705535889e-02 -1.460360735654830933e-01 -1.488736271858215332e-01
-1.099730283021926880e-01 4.016675949096679688e-01 2.449352592229843140e-01 1.589630991220474243e-01 -7.117129117250442505e-02 2.522852420806884766e-01 5.695912614464759827e-02 1.271284222602844238e-01 7.637930661439895630e-02 3.430169224739074707e-01 1.056529954075813293e-01 -1.921782270073890686e-02 -2.144089043140411377e-01 4.824848100543022156e-02 1.056664064526557922e-01 -1.364643424749374390e-01 1.752117276191711426e-02 8.452439308166503906e-02 2.924446165561676025e-01 2.068738192319869995e-01 -2.063611708581447601e-02 -3.901062533259391785e-02 3.148569464683532715e-01 1.342983692884445190e-01 1.390527486801147461e-01 -6.789177656173706055e-02 -1.643901467323303223e-01 -3.708002343773841858e-02 2.195024341344833374e-01 1.904838234186172485e-01 -1.072636023163795471e-01 1.920123994350433350e-01
6.248724833130836487e-02 2.578198611736297607e-01 1.307622641324996948e-01 1.432730406522750854e-01 -1.421542931348085403e-02 -2.795502915978431702e-02 -7.450219988822937012e-02 5.749118924140930176e-01 1.036028712987899780e-01 2.048321813344955444e-01 -4.248781129717826843e-02 -7.264033704996109009e-02 1.085383370518684387e-01 -1.623121947050094604e-01 1.803561300039291382e-01 -2.181071788072586060e-01 1.689345985651016235e-01 -7.377558201551437378e-02 -1.835078299045562744e-01 -5.057762935757637024e-02 9.284292161464691162e-02 1.035403981804847717e-01 2.939183413982391357e-01 5.430752784013748169e-02 -4.909618943929672241e-02 2.759641967713832855e-02 -1.827834099531173706e-01 -5.063577741384506226e-02 -2.645323872566223145e-01 -7.468497753143310547e-02 -2.726038396358489990e-01 9.506574273109436035e-02
-1.429627090692520142e-01 1.685466803610324860e-02 3.427390754222869873e-01 9.819429367780685425e-02 7.538947463035583496e-02 -1.061902865767478943e-01 -5.925983563065528870e-02 2.572050504386425018e-02 2.277156710624694824e-01 2.808807194232940674e-01 8.544079214334487915e-02 5.593407899141311646e-02 -1.436357945203781128e-01 -2.385324612259864807e-02 5.587037205696105957e-01 -1.401652395725250244e-01 1.089996621012687683e-01 4.417711496353149414e-02 6.995666027069091797e-02 -1.522355228662490845e-01 -1.318912059068679810e-01 -1.913650184869766235e-01 2.193861752748489380e-01 2.804283499717712402e-01 6.158376112580299377e-02 -8.125802129507064819e-02 -2.149328291416168213e-01 -1.004875521175563335e-03 1.199125424027442932e-01 -1.333837807178497314e-01 -1.165940687060356140e-01 1.086897403001785278e-01
-1.487073898315429688e-01 -7.032091915607452393e-02 1.464814543724060059e-01 -2.848110161721706390e-02 -5.209000036120414734e-02 1.057256907224655151e-01 -2.827492170035839081e-02 2.891264259815216064e-01 -2.603349387645721436e-01 1.308183670043945312e-01 -2.348512411117553711e-01 -2.344352155923843384e-01 -5.074611399322748184e-03 -1.632916033267974854e-01 1.188546940684318542e-01 -2.127431333065032959e-01 1.478648632764816284e-01 1.644982695579528809e-01 2.380690574645996094e-01 -2.571367658674716949e-03 -1.504893302917480469e-01 -1.521059572696685791e-01 1.346870362758636475e-01 6.620855629444122314e-02 1.666131466627120972e-01 1.996854841709136963e-01 2.698239684104919434e-01 -1.223947014659643173e-02 -1.076781228184700012e-01 -3.737725317478179932e-01 -2.988072931766510010e-01 -1.273568272590637207e-01
-7.881620526313781738e-02 1.420388370752334595e-01 4.288504272699356079e-02 -9.089774638414382935e-02 -1.210256963968276978e-01 -1.916889473795890808e-02 2.343916893005371094e-01 3.219281882047653198e-02 7.222277577966451645e-03 2.881173193454742432e-01 1.116592884063720703e-01 1.963048726320266724e-01 -2.149449288845062256e-01 6.774535030126571655e-02 2.857156693935394287e-01 -2.540136873722076416e-01 1.041955873370170593e-01 8.827265352010726929e-03 4.609758034348487854e-02 -2.712501883506774902e-01 -2.260822057723999023e-01 8.637236431241035461e-03 5.205224454402923584e-02 2.340824902057647705e-01 -2.029498219490051270e-01 -2.128360420465469360e-01 -3.175066709518432617e-01 -1.280415952205657959e-01 2.021559327840805054e-01 -2.631677091121673584e-01 -2.213037312030792236e-01 -5.818990617990493774e-02
-1.595885306596755981e-01 -7.850394397974014282e-02 9.177509695291519165e-02 3.412668034434318542e-02 -1.945529580116271973e-01 -1.957781761884689331e-01 -2.967432700097560883e-02 3.453010693192481995e-02 2.271227687597274780e-01 2.133576422929763794e-01 -7.383669912815093994e-02 1.670951247215270996e-01 -5.714771524071693420e-02 -1.839871257543563843e-01 9.800264239311218262e-02 -3.968454003334045410e-01 2.558835148811340332e-01 -2.413036674261093140e-01 1.247856616973876953e-01 4.122215881943702698e-02 2.478979825973510742e-01 1.483205258846282959e-01 1.159223690629005432e-01 -4.257379844784736633e-02 1.445300430059432983e-01 2.207396328449249268e-01 -2.664062194526195526e-03 -1.478723287582397461e-01 -8.332327008247375488e-02 -4.151844680309295654e-01 -1.342138946056365967e-01 -1.316881924867630005e-01
-3.755731284618377686e-01 2.213852852582931519e-01 2.900175750255584717e-01 -2.362709641456604004e-01 1.644576489925384521e-01 4.803960025310516357e-02 -9.601962752640247345e-03 2.645202875137329102e-01 2.324843853712081909e-01 2.550072968006134033e-01 3.244983777403831482e-02 1.621989756822586060e-01 -3.842720016837120056e-02 -4.387066140770912170e-02 -4.037745296955108643e-02 -2.453215718269348145e-01 1.087076440453529358e-01 -3.031033091247081757e-03 -8.018190413713455200e-02 -1.893454492092132568e-01 -1.222047284245491028e-01 -1.280882209539413452e-01 -1.515187229961156845e-02 5.826622992753982544e-02 -1.175880208611488342e-01 2.751752734184265137e-01 2.849475741386413574e-01 2.241061447421088815e-04 -2.895850874483585358e-02 -1.235455274581909180e-01 -2.399561256170272827e-01 1.594714373350143433e-01
-2.980816364288330078e-01 6.377235054969787598e-02 2.175628840923309326e-01 -3.912296593189239502e-01 1.898740679025650024e-01 3.292218223214149475e-02 -1.266147494316101074e-01 1.024186611175537109e-01 -3.865060582756996155e-02 1.341477334499359131e-01 -5.651105195283889771e-02 -7.705500721931457520e-02 -2.123863995075225830e-01 -1.497105658054351807e-01 3.495618700981140137e-02 -2.002855092287063599e-01 2.092137634754180908e-01 6.804370135068893433e-02 -2.430185303092002869e-02 -7.247468829154968262e-02 -1.427433937788009644e-01 1.250636577606201172e-01 2.539417743682861328e-01 6.509645283222198486e-02 -8.678182214498519897e-02 1.153564378619194031e-01 3.528659939765930176e-01 -2.331518083810806274e-01 -1.777379214763641357e-02 -2.867017127573490143e-02 -3.814454674720764160e-01 1.471201051026582718e-02
-2.019347250461578369e-01 2.714670598506927490e-01 1.815494596958160400e-01 3.086226284503936768e-01 1.391295790672302246e-01 -7.339727133512496948e-02 9.289597719907760620e-02 -6.330948323011398315e-02 -9.708576649427413940e-02 -8.319114334881305695e-03 2.022696435451507568e-01 -6.997404247522354126e-02 -9.626814723014831543e-02 -3.026661872863769531e-01 3.265112042427062988e-01 -4.592461884021759033e-02 -2.375955134630203247e-02 8.018375188112258911e-02 1.057686656713485718e-01 -1.029621064662933350e-01 1.573816686868667603e-01 -3.132548928260803223e-01 8.429338783025741577e-02 1.815361082553863525e-01 9.965267032384872437e-03 7.373841106891632080e-02 -1.526604741811752319e-01 -1.091968268156051636e-01 2.041895389556884766e-01 -2.322064489126205444e-01 -3.548375666141510010e-01 -3.180435299873352051e-02
-2.968716919422149658e-01 6.217202544212341309e-02 3.176845237612724304e-02 1.585300564765930176e-01 -1.139532998204231262e-01 -8.246956765651702881e-02 1.107525750994682312e-01 1.493957731872797012e-02 -1.388857364654541016e-01 3.884083628654479980e-01 1.973957866430282593e-01 -8.882327936589717865e-03 1.689292788505554199e-01 -4.263513386249542236e-01 -5.190199241042137146e-03 -2.988084852695465088e-01 -9.192811697721481323e-02 -1.085090562701225281e-01 -6.165291368961334229e-02 4.481991007924079895e-02 -1.756354421377182007e-01 -1.078570783138275146e-01 -4.591235145926475525e-02 2.699238061904907227e-01 -1.499973088502883911e-01 1.774817109107971191e-01 -3.017782568931579590e-01 -5.168332904577255249e-02 -1.578329205513000488e-01 -8.766307681798934937e-02 4.451071470975875854e-02 -1.223290860652923584e-01
-2.355719655752182007e-01 7.182984054088592529e-02 2.041399627923965454e-01 4.720488935708999634e-02 -6.511268764734268188e-02 -2.242005765438079834e-01 -1.734696775674819946e-01 -2.632524371147155762e-01 1.704004704952239990e-01 2.887212336063385010e-01 1.328012645244598389e-01 7.803414016962051392e-02 3.814802318811416626e-02 4.267720133066177368e-02 1.538148373365402222e-01 -3.140168264508247375e-02 -6.041879579424858093e-02 1.657581329345703125e-01 -6.774710118770599365e-02 -1.168779879808425903e-01 5.409721657633781433e-02 1.295702606439590454e-01 2.836946249008178711e-01 1.306766271591186523e-01 -1.959072053432464600e-01 -6.053936854004859924e-02 -1.723922640085220337e-01 -3.880938291549682617e-01 -1.719904839992523193e-01 -1.231630295515060425e-01 -3.709516525268554688e-01 7.820915430784225464e-02
-1.052619814872741699e-01 2.103452384471893311e-01 2.742086052894592285e-01 1.896904557943344116e-01 -1.738502085208892822e-01 -1.123301237821578979e-01 2.212454229593276978e-01 1.446487307548522949e-01 -9.550108760595321655e-02 -5.527573823928833008e-02 2.106169015169143677e-01 -2.584546804428100586e-01 1.481912136077880859e-01 1.096925418823957443e-02 9.516861289739608765e-02 -1.018662825226783752e-01 -9.070843458175659180e-02 1.885804533958435059e-01 7.271540164947509766e-02 -3.533314913511276245e-02 -1.216683071106672287e-02 -1.977293938398361206e-01 1.177142634987831116e-01 2.934064567089080811e-01 -1.268586963415145874e-01 1.463948041200637817e-01 -2.338647544384002686e-01 -2.635532617568969727e-01 -2.335076779127120972e-01 -2.687899172306060791e-01 -2.575155496597290039e-01 -1.079679057002067566e-01
-1.126743033528327942e-01 2.178769558668136597e-01 8.495231717824935913e-02 -3.995869774371385574e-03 1.599655486643314362e-02 3.317768871784210205e-01 2.669412791728973389e-01 7.026691734790802002e-02 -8.452005684375762939e-02 4.636597260832786560e-02 -2.275265157222747803e-01 -2.794183790683746338e-01 6.936783343553543091e-02 -2.726850211620330811e-01 1.566703766584396362e-01 -2.922146022319793701e-01 3.274274170398712158e-01 -5.185616202652454376e-03 3.269937038421630859e-01 -1.829468086361885071e-02 -5.753169581294059753e-02 1.750752925872802734e-01 1.244430169463157654e-01 1.880014538764953613e-01 -1.165603324770927429e-01 1.274005174636840820e-01 -1.466217786073684692e-01 -1.867580860853195190e-01 -5.783006176352500916e-02 1.183948442339897156e-01 -1.016623806208372116e-03 -1.224355325102806091e-01
-2.717899680137634277e-01 3.532210290431976318e-01 4.141928628087043762e-02 1.709353178739547729e-01 -3.196361288428306580e-02 1.386867016553878784e-01 3.865619599819183350e-01 1.389080733060836792e-01 1.183179318904876709e-01 4.220517277717590332e-01 -3.036321513354778290e-02 -1.312098950147628784e-01 -2.302166521549224854e-01 -2.063301950693130493e-02 1.622664332389831543e-01 -1.597537100315093994e-01 -1.127625256776809692e-01 1.031495407223701477e-01 2.481986731290817261e-01 1.833157539367675781e-01 3.535793395712971687e-03 -9.433516114950180054e-02 1.856268346309661865e-01 5.314675718545913696e-02 1.129523143172264099e-01 -4.789456725120544434e-02 4.673175886273384094e-02 -1.135213673114776611e-01 1.025616824626922607e-01 -1.978566497564315796e-01 -6.445743888616561890e-02 1.311778724193572998e-01
-3.001904487609863281e-01 5.786915868520736694e-02 1.554857641458511353e-01 3.379217907786369324e-02 -2.412961795926094055e-03 4.617069289088249207e-02 1.292990446090698242e-01 1.641605049371719360e-01 -2.047477960586547852e-01 1.396815478801727295e-01 -4.077458381652832031e-02 -2.840078808367252350e-02 -4.534498974680900574e-02 2.344149500131607056e-01 -2.095885872840881348e-01 -5.757278800010681152e-01 9.938694536685943604e-02 2.047984451055526733e-01 1.403760910034179688e-01 -1.376160234212875366e-02 1.620503026060760021e-03 1.696589440107345581e-01 3.919323384761810303e-01 7.222907245159149170e-02 7.814530283212661743e-02 9.370471537113189697e-02 -1.127665638923645020e-01 1.028798613697290421e-02 1.352911740541458130e-01 -3.172782063484191895e-02 -1.225890740752220154e-01 1.331863254308700562e-01
-1.681303232908248901e-01 3.839921057224273682e-01 1.563698202371597290e-01 -4.545983392745256424e-03 -2.077008634805679321e-01 -1.054444834589958191e-01 2.160965651273727417e-02 -8.295375737361609936e-04 -2.755563259124755859e-01 6.022748723626136780e-02 -5.224076658487319946e-02 -8.811625093221664429e-02 -1.589646786451339722e-01 8.072963356971740723e-02 -2.653535008430480957e-01 -2.359227091073989868e-01 1.685180217027664185e-01 1.324848532676696777e-01 -9.111227840185165405e-02 -2.888982892036437988e-01 9.662050753831863403e-02 1.639950126409530640e-01 2.907266318798065186e-01 2.699644863605499268e-01 -8.731558918952941895e-02 3.822138160467147827e-02 -2.653374373912811279e-01 -1.168675497174263000e-01 5.828953161835670471e-02 -1.706948727369308472e-01 -1.964306235313415527e-01 -3.949499130249023438e-02
-1.321634054183959961e-01 9.095435589551925659e-02 2.271390706300735474e-01 4.084216803312301636e-02 -1.542882323265075684e-01 -3.738484978675842285e-01 3.536721633281558752e-04 1.754422932863235474e-01 7.349579036235809326e-02 1.625652909278869629e-01 2.116105109453201294e-01 -7.867491245269775391e-02 7.082037627696990967e-02 -2.788830548524856567e-02 1.604357361793518066e-01 -1.220285743474960327e-01 3.719838261604309082e-01 4.169422388076782227e-02 4.011249244213104248e-01 2.510476410388946533e-01 -2.900211885571479797e-02 1.247841492295265198e-01 1.419723033905029297e-01 4.969154298305511475e-02 -1.499424725770950317e-01 -3.790128603577613831e-02 9.363061189651489258e-02 -2.980936467647552490e-01 1.213496625423431396e-01 5.905542522668838501e-02 -1.952806115150451660e-01 1.283067017793655396e-01
-1.415640264749526978e-01 -3.054217202588915825e-03 2.890180945396423340e-01 -2.122095376253128052e-01 9.831440448760986328e-02 -5.288133025169372559e-02 -1.622492969036102295e-01 1.229430511593818665e-01 1.541902124881744385e-01 3.107225596904754639e-01 3.840377181768417358e-02 -2.161222696304321289e-01 -4.345530271530151367e-02 -2.508484721183776855e-01 -6.835703551769256592e-02 -2.330377250909805298e-01 1.942261904478073120e-01 6.263811886310577393e-02 9.492819756269454956e-02 -1.239734292030334473e-01 9.429696947336196899e-02 1.978725045919418335e-01 2.869634330272674561e-01 4.122766852378845215e-02 9.754647314548492432e-02 -3.048150539398193359e-01 6.619542092084884644e-02 2.992710098624229431e-02 2.323583364486694336e-01 -3.380499780178070068e-01 3.684677556157112122e-02 -1.724313646554946899e-01
-3.658603429794311523e-01 3.118766658008098602e-02 5.303161218762397766e-02 -3.154978901147842407e-02 2.289455197751522064e-02 -1.103737740777432919e-03 2.830524742603302002e-01 1.317199468612670898e-01 -1.327643245458602905e-01 2.030784934759140015e-01 6.583824753761291504e-02 -3.802341222763061523e-01 -3.356694281101226807e-01 -5.930077657103538513e-02 -2.255577296018600464e-01 -3.051340281963348389e-01 2.068446017801761627e-02 1.447291970252990723e-01 2.125159837305545807e-02 1.916076391935348511e-01 -4.964246600866317749e-02 5.346189439296722412e-02 1.764132082462310791e-01 -1.938255690038204193e-02 -3.648835718631744385e-01 -5.892971158027648926e-02 5.181311443448066711e-02 2.855334058403968811e-02 4.726371541619300842e-02 -1.904891133308410645e-01 -1.458316892385482788e-01 -1.262512523680925369e-02
-1.413589864969253540e-01 1.220387145876884460e-01 5.525889396667480469e-01 2.791326733131427318e-05 1.952854357659816742e-02 -1.403451617807149887e-02 -3.385490924119949341e-02 1.574118137359619141e-01 -3.662608191370964050e-02 4.921883940696716309e-01 -5.006438121199607849e-02 -7.297595590353012085e-02 -3.967453241348266602e-01 -1.696881055831909180e-01 5.154599249362945557e-02 6.628957390785217285e-02 7.689351588487625122e-02 1.742877066135406494e-02 -1.312027964740991592e-02 -8.037810027599334717e-02 1.645897775888442993e-01 2.140614204108715057e-02 2.664617002010345459e-01 5.799634754657745361e-02 1.465345174074172974e-01 -8.143948018550872803e-02 -1.353972405195236206e-01 6.267060525715351105e-03 1.769066415727138519e-02 -1.599301546812057495e-01 3.507280349731445312e-02 1.522906962782144547e-02
[truncated: 3,270,514 more chars]
