# Supplementary material for: The Language of Innovation
Source: PLoS One. 2020 Apr 30;15(4):e0230107. doi: 10.1371/journal.pone.0230107 (PMC7194493; doi:10.1371/journal.pone.0230107)
Supplement: S6 File — (GZ) [file pone.0230107.s006.tar.gz › 1984-1988/V2Run_2_VS_4500_embeddings1984-1988ED32.txt]

-2.661414742469787598e-01 2.311486750841140747e-01 2.519572675228118896e-01 -4.038053378462791443e-02 -1.109179854393005371e-01 -8.921390026807785034e-02 -2.053285092115402222e-01 1.170319970697164536e-02 1.777271479368209839e-01 -2.095265090465545654e-01 5.890942364931106567e-02 -1.304460503160953522e-02 1.611869186162948608e-01 4.981591831892728806e-03 1.747358590364456177e-01 2.777400799095630646e-02 1.358297616243362427e-01 -3.838414251804351807e-01 2.747343778610229492e-01 1.695623546838760376e-01 1.228117197751998901e-02 -1.342777460813522339e-01 1.613447368144989014e-01 -2.150931507349014282e-01 -2.704953253269195557e-01 -2.237770110368728638e-01 4.412154853343963623e-02 1.694436520338058472e-01 2.101730257272720337e-01 -5.064487457275390625e-02 1.827570497989654541e-01 -1.307525634765625000e-01
-1.160085666924715042e-02 -1.031421497464179993e-01 1.932585984468460083e-01 1.760802865028381348e-01 -7.832649350166320801e-02 9.541420638561248779e-02 -2.327351830899715424e-02 1.524322926998138428e-01 3.076248168945312500e-01 -3.826059401035308838e-01 -9.008556604385375977e-02 -4.331151023507118225e-02 2.409933507442474365e-01 1.921244561672210693e-01 8.946172893047332764e-03 1.109848618507385254e-01 -3.840360790491104126e-02 -3.000704050064086914e-01 5.992754176259040833e-02 1.563316732645034790e-01 2.280087918043136597e-01 1.567497551441192627e-01 2.097955495119094849e-01 -2.081520557403564453e-01 -5.004196986556053162e-02 -1.034391075372695923e-01 1.245797947049140930e-01 3.368503749370574951e-01 -2.042878270149230957e-01 -9.607151150703430176e-02 1.221942678093910217e-01 1.786734908819198608e-01
-1.490355432033538818e-01 -1.618039160966873169e-01 2.190696895122528076e-01 2.671700529754161835e-02 -1.592559218406677246e-01 2.265226840972900391e-02 3.760997578501701355e-02 1.423360221087932587e-02 3.255605995655059814e-01 -2.114796638488769531e-01 -2.581236362457275391e-01 -1.069737523794174194e-01 5.122767016291618347e-02 1.984040066599845886e-02 -3.052982687950134277e-01 -1.629468612372875214e-02 2.362229824066162109e-01 -2.597183287143707275e-01 -2.362478524446487427e-01 8.923324197530746460e-02 8.612907840870320797e-04 6.689886003732681274e-02 1.552807390689849854e-01 -2.192178070545196533e-01 -2.971343696117401123e-01 2.882227301597595215e-01 -4.948003590106964111e-02 6.133128702640533447e-02 -1.034690886735916138e-01 -2.969864606857299805e-01 2.226086100563406944e-03 9.988449513912200928e-02
-3.746637403964996338e-01 -5.526261031627655029e-02 -2.218533009290695190e-01 -1.991977915167808533e-02 -1.728428006172180176e-01 9.677011519670486450e-02 -2.946409396827220917e-02 1.648303121328353882e-02 1.346982121467590332e-01 -1.415154933929443359e-01 -8.560442365705966949e-04 1.965147405862808228e-01 2.414966523647308350e-01 2.143822461366653442e-01 1.279894113540649414e-01 2.215297669172286987e-01 2.060324996709823608e-01 -2.275980412960052490e-01 1.995915360748767853e-02 2.605110108852386475e-01 5.366763100028038025e-03 1.617915034294128418e-01 3.044155836105346680e-01 3.101990325376391411e-03 -1.774588078260421753e-01 1.551314839161932468e-03 1.591102927923202515e-01 4.157306551933288574e-01 -3.216966986656188965e-03 -9.358874708414077759e-02 -1.346776727586984634e-02 7.820553146302700043e-03
-1.584383845329284668e-01 1.150182783603668213e-01 1.307888180017471313e-01 -4.502667114138603210e-02 -1.016963273286819458e-01 2.190034836530685425e-01 8.894233033061027527e-03 1.538462787866592407e-01 1.216566711664199829e-01 -4.348453581333160400e-01 -3.304754942655563354e-02 4.539899155497550964e-02 -6.790342740714550018e-03 -4.082686454057693481e-02 7.589145004749298096e-02 -1.687053125351667404e-03 4.639550149440765381e-01 -2.233952656388282776e-02 -6.073206663131713867e-02 1.518291532993316650e-01 -2.875847816467285156e-01 -2.984371222555637360e-02 2.233072817325592041e-01 -2.236548662185668945e-01 -2.766223251819610596e-01 -1.652233600616455078e-01 -5.319692939519882202e-02 2.883391976356506348e-01 1.253118515014648438e-01 -3.987728804349899292e-02 -6.045708805322647095e-02 9.617502987384796143e-02
-9.907479584217071533e-02 -2.353989332914352417e-01 1.729654893279075623e-02 -6.338077783584594727e-02 -2.392063587903976440e-01 2.269759327173233032e-01 -2.214690148830413818e-01 1.234102696180343628e-01 3.278458118438720703e-01 -2.608271837234497070e-01 -9.916035085916519165e-02 1.178313940763473511e-01 1.426252722740173340e-01 3.548270463943481445e-01 1.576929986476898193e-01 2.603352069854736328e-01 2.838367521762847900e-01 2.045998908579349518e-02 -2.322878837585449219e-01 1.079872921109199524e-01 -4.323877394199371338e-02 4.879171401262283325e-02 4.332086443901062012e-02 -1.146653667092323303e-01 1.979559427127242088e-03 -2.531012296676635742e-01 -1.115923076868057251e-01 2.778081409633159637e-02 1.596368253231048584e-01 -6.953187286853790283e-02 -1.758604049682617188e-01 1.221163198351860046e-01
-3.658659458160400391e-01 -1.432128697633743286e-01 2.452518939971923828e-01 5.966006964445114136e-02 -7.596193812787532806e-03 6.047652289271354675e-02 -1.602962464094161987e-01 -1.769353300333023071e-01 2.573541998863220215e-01 -4.404011368751525879e-01 -4.871724545955657959e-02 1.110816150903701782e-01 1.457374840974807739e-01 1.060891151428222656e-01 -1.181386783719062805e-01 7.873882353305816650e-02 3.257716894149780273e-01 -1.136037930846214294e-01 -1.546398922801017761e-02 -1.140693128108978271e-01 -8.242776244878768921e-02 1.926245391368865967e-01 -6.396137643605470657e-03 -2.535440921783447266e-01 -2.494108229875564575e-01 -1.969163119792938232e-01 -1.545229107141494751e-01 7.846438884735107422e-02 -4.422550275921821594e-02 -6.024077907204627991e-02 1.887607015669345856e-02 1.272618919610977173e-01
-1.548622250556945801e-01 -3.302254676818847656e-01 -7.807818800210952759e-02 -8.307847380638122559e-02 8.014155924320220947e-02 2.018274515867233276e-01 -2.753842435777187347e-02 -1.343168132007122040e-02 2.134386301040649414e-01 -2.432831972837448120e-01 4.811820387840270996e-02 1.423544585704803467e-01 1.675992906093597412e-01 1.905738413333892822e-01 -1.597242057323455811e-01 1.152117103338241577e-01 1.771973520517349243e-01 -8.690450340509414673e-02 8.805981278419494629e-02 1.540489792823791504e-01 2.604753673076629639e-01 -4.077283665537834167e-02 3.137495815753936768e-01 -2.114687263965606689e-01 -8.766805380582809448e-02 2.205940634012222290e-01 1.670900583267211914e-01 3.563466072082519531e-01 3.010676428675651550e-02 6.879778951406478882e-02 2.565045058727264404e-01 9.782795608043670654e-02
-2.338082492351531982e-01 -1.799849718809127808e-01 -7.930151373147964478e-02 1.341958343982696533e-01 4.310783464461565018e-03 1.867467910051345825e-01 -3.061616048216819763e-02 -1.174104735255241394e-01 1.999290883541107178e-01 -7.526303827762603760e-02 4.632563330233097076e-03 3.193380683660507202e-02 4.705658257007598877e-01 1.711259037256240845e-01 7.275213301181793213e-02 -4.931157454848289490e-02 2.593294680118560791e-01 -2.526234649121761322e-02 -3.556168079376220703e-02 4.171366095542907715e-01 -1.515719741582870483e-01 1.298113763332366943e-01 2.390047162771224976e-01 -1.222128942608833313e-01 -1.734287738800048828e-01 -1.547363996505737305e-01 1.509543806314468384e-01 1.917444318532943726e-01 -2.433937042951583862e-01 -6.288171559572219849e-02 -3.304270654916763306e-02 -3.171684220433235168e-02
8.767883479595184326e-02 -2.344730198383331299e-01 6.094854325056076050e-02 8.020371943712234497e-02 4.870625957846641541e-02 -1.187718883156776428e-01 -2.827008664608001709e-01 -9.389936923980712891e-02 2.577892541885375977e-01 1.007138043642044067e-01 2.572366967797279358e-02 -5.457526817917823792e-02 1.423906981945037842e-01 5.945494025945663452e-02 -3.000693581998348236e-02 -1.033665612339973450e-02 3.016861379146575928e-01 -2.862939834594726562e-01 1.435672938823699951e-01 1.818318516016006470e-01 -3.213563561439514160e-01 4.006999358534812927e-02 2.472122758626937866e-01 -1.893777772784233093e-02 -2.200325131416320801e-01 2.004034668207168579e-01 -9.179000556468963623e-02 1.773492842912673950e-01 6.994625180959701538e-02 -1.606419309973716736e-02 -5.983130540698766708e-03 -4.362038671970367432e-01
6.856710650026798248e-03 -6.778961420059204102e-02 2.929330989718437195e-02 -2.062257677316665649e-01 4.585089161992073059e-02 3.298214375972747803e-01 -2.196656763553619385e-01 5.995359644293785095e-02 2.228661179542541504e-01 -3.347165286540985107e-01 9.213651716709136963e-02 -4.207497090101242065e-02 3.497039079666137695e-01 7.225533574819564819e-02 -7.929782569408416748e-02 1.315329968929290771e-01 3.133615851402282715e-02 -2.819731235504150391e-01 1.084238514304161072e-01 1.003100052475929260e-01 2.361053377389907837e-01 -9.186637587845325470e-03 2.594248652458190918e-01 -1.005621552467346191e-01 -1.064262688159942627e-01 -1.561260074377059937e-01 -1.208702325820922852e-01 2.899235785007476807e-01 9.140136092901229858e-02 1.839709877967834473e-01 3.626197949051856995e-02 2.296459078788757324e-01
1.798998564481735229e-01 -2.005214542150497437e-01 1.235859692096710205e-01 -3.541009034961462021e-03 -4.537922888994216919e-02 -1.430486589670181274e-01 -1.675348877906799316e-01 -1.317042410373687744e-01 4.377593994140625000e-01 -1.407109200954437256e-01 -1.750970482826232910e-01 -1.878314614295959473e-01 2.177286595106124878e-01 1.312267221510410309e-02 9.567214548587799072e-02 7.829106599092483521e-02 1.084830090403556824e-01 5.191876739263534546e-02 2.290796190500259399e-01 7.534652203321456909e-02 1.390412598848342896e-01 9.012313187122344971e-02 4.301491677761077881e-01 -3.888193517923355103e-02 -2.649080753326416016e-01 3.364598006010055542e-02 -1.406183689832687378e-01 1.148485578596591949e-02 2.726132869720458984e-01 -1.276902109384536743e-01 -6.533840205520391464e-03 1.883593052625656128e-01
-1.506492048501968384e-01 -6.621506065130233765e-02 -1.206482946872711182e-01 -6.864432990550994873e-02 8.166271261870861053e-03 -5.914526060223579407e-02 -9.884789586067199707e-02 2.031330168247222900e-01 4.083817899227142334e-01 -1.875592768192291260e-01 -7.041031494736671448e-03 -1.257702358998358250e-03 2.577441930770874023e-01 1.785337626934051514e-01 -2.379271239042282104e-01 3.550506532192230225e-01 2.041361480951309204e-01 -8.792602457106113434e-03 1.627719998359680176e-01 1.178366616368293762e-01 -1.251658499240875244e-01 2.040027081966400146e-01 2.056163847446441650e-01 3.010854311287403107e-02 -1.647583246231079102e-01 -1.242891550064086914e-01 -1.087955757975578308e-02 2.915511429309844971e-01 2.041096836328506470e-01 -1.017304882407188416e-01 8.026140742003917694e-03 -2.317035794258117676e-01
-3.018450736999511719e-01 -3.126846253871917725e-02 9.798229485750198364e-02 -1.597169190645217896e-01 -1.712727360427379608e-02 1.336150802671909332e-02 -4.030044004321098328e-02 -2.284217923879623413e-01 1.648036390542984009e-01 -4.185865223407745361e-01 1.385399997234344482e-01 -1.422138959169387817e-01 -3.406794741749763489e-02 2.978813648223876953e-01 -2.235801070928573608e-01 1.185640990734100342e-01 1.328641027212142944e-01 -2.274406999349594116e-01 -1.914496868848800659e-01 9.153513610363006592e-02 -1.444541513919830322e-01 1.059899688698351383e-03 2.337468415498733521e-01 -9.789472073316574097e-02 -1.544897854328155518e-01 -9.472031146287918091e-02 -6.803978234529495239e-02 2.840367555618286133e-01 2.532726339995861053e-02 -2.421745210886001587e-01 -1.785431504249572754e-01 1.182415187358856201e-01
-7.579517550766468048e-03 -3.859902545809745789e-02 4.625278711318969727e-02 2.765591070055961609e-02 -2.259071022272109985e-01 -2.018783539533615112e-01 -1.615576148033142090e-01 1.177759841084480286e-01 3.018540740013122559e-01 -8.723989129066467285e-02 1.091186627745628357e-01 1.153896376490592957e-01 -5.141656845808029175e-02 4.245956540107727051e-01 1.925899833440780640e-02 -9.921596944332122803e-02 1.571227461099624634e-01 -2.622677683830261230e-01 2.967869639396667480e-01 3.127910196781158447e-01 -4.892062395811080933e-02 -9.116064012050628662e-02 4.216518253087997437e-02 1.508843898773193359e-01 -1.057252734899520874e-01 -1.402586549520492554e-01 -1.087835133075714111e-01 1.739727258682250977e-01 7.479423284530639648e-02 -3.240696489810943604e-01 1.178383380174636841e-01 -1.860302388668060303e-01
7.616174966096878052e-02 -2.482653111219406128e-01 -2.381411008536815643e-02 -6.873869150876998901e-02 -3.576261922717094421e-02 2.023244947195053101e-01 -1.083532571792602539e-01 5.236758664250373840e-02 1.494947522878646851e-01 -9.792914986610412598e-02 -1.438023746013641357e-01 -1.386778354644775391e-01 2.845666706562042236e-01 2.697579860687255859e-01 -2.191170752048492432e-01 2.294689863920211792e-01 1.845329701900482178e-01 -5.685904622077941895e-02 1.260320246219635010e-01 2.559351027011871338e-01 5.649570003151893616e-02 1.005322113633155823e-02 3.551302254199981689e-01 -2.859123051166534424e-01 -1.810769289731979370e-01 1.249227598309516907e-01 1.450957208871841431e-01 3.064473867416381836e-01 1.127977669239044189e-01 -6.697567552328109741e-02 -1.442602723836898804e-01 1.144699752330780029e-01
-2.239941358566284180e-01 -3.712601959705352783e-02 9.054058790206909180e-02 -1.863956451416015625e-02 -8.522188663482666016e-02 -2.498551905155181885e-01 -4.462382942438125610e-02 -9.205049276351928711e-02 4.940990805625915527e-01 -1.920425593852996826e-01 -2.708375751972198486e-01 -5.178981646895408630e-02 8.044684678316116333e-02 1.788280904293060303e-01 6.307458132505416870e-02 1.745005697011947632e-02 -4.788948595523834229e-02 -3.836053423583507538e-03 8.817069977521896362e-02 1.178444400429725647e-01 9.630373865365982056e-02 -1.001883447170257568e-01 3.974529206752777100e-01 -2.535027861595153809e-01 -1.151799783110618591e-01 -2.969999611377716064e-01 -1.102238297462463379e-01 2.088523954153060913e-01 1.629530787467956543e-01 -7.791946828365325928e-02 -6.709604710340499878e-02 -8.922005072236061096e-03
-3.143337666988372803e-01 -5.285971611738204956e-02 1.709486395120620728e-01 -1.448615193367004395e-01 -4.648338630795478821e-02 3.017008006572723389e-01 -5.445006489753723145e-02 -6.862159818410873413e-02 2.716633677482604980e-01 -1.038639061152935028e-02 -1.535842865705490112e-01 -1.950485706329345703e-01 3.768220916390419006e-02 3.896214962005615234e-01 1.223206054419279099e-02 3.461179733276367188e-01 -5.056255683302879333e-02 -2.444878220558166504e-01 3.317532688379287720e-02 1.420278251171112061e-01 -1.226455532014369965e-02 -7.000898476690053940e-03 -1.031894758343696594e-01 -3.495198190212249756e-01 -2.367169857025146484e-01 -1.587095409631729126e-01 -4.760587587952613831e-02 -5.681620538234710693e-02 -3.051015362143516541e-02 4.772626981139183044e-02 1.698051691055297852e-01 -5.696942657232284546e-02
-4.162510037422180176e-01 1.522392332553863525e-01 2.131925672292709351e-01 -6.594079732894897461e-02 -2.165374346077442169e-02 -1.934312283992767334e-02 -2.704551815986633301e-01 -1.987531036138534546e-01 9.986526519060134888e-02 4.468939267098903656e-03 -7.994250953197479248e-02 -1.665647327899932861e-01 2.079207301139831543e-01 -3.125495091080665588e-02 1.699934750795364380e-01 1.012098044157028198e-03 1.067388057708740234e-01 -2.768596112728118896e-01 1.589059084653854370e-01 2.831625640392303467e-01 6.373003125190734863e-02 -6.982256472110748291e-02 2.722592353820800781e-01 -6.385679543018341064e-02 -4.909794777631759644e-02 1.410707086324691772e-01 -3.229436874389648438e-01 2.526890933513641357e-01 5.678129382431507111e-04 -1.256845444440841675e-01 1.015672460198402405e-01 -1.607739031314849854e-01
-2.639006972312927246e-01 -9.002695977687835693e-02 4.309774190187454224e-02 6.184673681855201721e-02 2.307971864938735962e-01 3.493574261665344238e-01 -1.387116033583879471e-02 1.118620485067367554e-01 2.173525393009185791e-01 -2.353277206420898438e-01 -8.200703561305999756e-02 -1.419579237699508667e-01 2.557630836963653564e-01 1.031272038817405701e-01 2.931377887725830078e-01 2.828866839408874512e-01 2.336558997631072998e-01 -1.972948461771011353e-01 -3.398153558373451233e-02 3.238232433795928955e-01 -1.452367603778839111e-01 -1.271337717771530151e-01 1.660884320735931396e-01 -1.159846633672714233e-01 3.208680823445320129e-02 -6.451337039470672607e-02 1.353793442249298096e-01 8.618141710758209229e-02 6.780251860618591309e-02 -1.570320874452590942e-01 -2.556722797453403473e-02 1.354815512895584106e-01
-1.595295369625091553e-01 -2.138536423444747925e-01 2.791254222393035889e-02 -1.605342626571655273e-01 -4.389388859272003174e-02 1.162726432085037231e-01 1.214247122406959534e-01 4.328968375921249390e-02 3.580536320805549622e-02 -2.828500866889953613e-01 4.434053227305412292e-02 3.026860356330871582e-01 8.644840866327285767e-02 3.574404716491699219e-01 -1.586884260177612305e-01 2.685275673866271973e-01 1.651788055896759033e-01 -1.660808771848678589e-01 -1.033153161406517029e-01 1.723145544528961182e-01 -3.379157781600952148e-01 7.461731880903244019e-02 3.096602857112884521e-01 -1.163955107331275940e-01 -2.213921695947647095e-01 -7.687656581401824951e-02 1.576738357543945312e-01 1.065346226096153259e-01 1.378455311059951782e-01 -6.616403907537460327e-02 1.304157227277755737e-01 -8.280933648347854614e-02
-1.478461325168609619e-01 -1.409447938203811646e-01 3.261741995811462402e-01 -8.991399779915809631e-03 2.964772516861557961e-03 2.384964078664779663e-01 -7.359480857849121094e-02 -1.382406651973724365e-01 1.457809209823608398e-01 -2.522778213024139404e-01 -2.303187400102615356e-01 5.294861737638711929e-03 -7.747641205787658691e-02 2.178242802619934082e-01 2.457317337393760681e-02 2.412606924772262573e-01 3.214778304100036621e-01 -1.774108596146106720e-02 1.872432976961135864e-01 3.336573243141174316e-01 -2.386000454425811768e-01 -1.718681454658508301e-01 -4.019589163362979889e-03 -7.281981408596038818e-02 -1.592830270528793335e-01 -7.388085871934890747e-02 -1.476318240165710449e-01 3.178219199180603027e-01 1.172254458069801331e-01 -3.038666211068630219e-02 -8.869303762912750244e-02 4.640883952379226685e-02
-3.773819208145141602e-01 -1.328985840082168579e-01 9.737344831228256226e-02 -1.516479067504405975e-02 -1.526729315519332886e-01 -7.286555320024490356e-02 -7.847880944609642029e-03 3.547987341880798340e-02 -1.225051283836364746e-01 -3.869639709591865540e-02 -1.382022649049758911e-01 6.753026507794857025e-03 4.113403856754302979e-01 1.179373338818550110e-01 3.996114432811737061e-02 -1.110526453703641891e-02 1.567992419004440308e-01 7.291468977928161621e-02 2.658098042011260986e-01 -1.165753677487373352e-01 -5.983277410268783569e-02 -4.064603745937347412e-01 3.196656405925750732e-01 -9.246579557657241821e-02 -1.693736463785171509e-01 1.120079085230827332e-01 1.219625025987625122e-01 1.879191696643829346e-01 1.649922132492065430e-01 -7.518843561410903931e-02 -1.911513656377792358e-01 -1.589972376823425293e-01
-4.695569276809692383e-01 7.738418132066726685e-02 3.614618778228759766e-01 1.377791166305541992e-01 9.268438071012496948e-02 -3.097683750092983246e-02 -2.029462605714797974e-01 1.213884204626083374e-01 -1.064660549163818359e-01 -1.726531088352203369e-01 -2.767454087734222412e-01 -8.553776144981384277e-02 -2.661913074553012848e-02 2.393148988485336304e-01 1.760887503623962402e-01 1.038316264748573303e-01 6.768491864204406738e-02 -9.655370563268661499e-02 -1.205303594470024109e-01 3.424571454524993896e-01 -9.695958346128463745e-02 6.790505349636077881e-02 3.011804819107055664e-01 -9.038995206356048584e-02 -1.752603352069854736e-01 -1.288133207708597183e-02 2.766076847910881042e-02 1.556642204523086548e-01 -1.471055438742041588e-04 -6.194169446825981140e-02 -9.492960572242736816e-02 -7.920186966657638550e-02
-1.357292085886001587e-01 4.270230978727340698e-02 -4.251003637909889221e-02 -6.755094230175018311e-02 1.244263499975204468e-01 1.095090731978416443e-01 -2.208032011985778809e-01 9.759180992841720581e-02 -9.979669004678726196e-02 -3.309880197048187256e-01 -1.716924458742141724e-01 1.486652344465255737e-01 2.240430563688278198e-01 1.984848529100418091e-01 -4.850232973694801331e-02 1.765328496694564819e-01 3.794717788696289062e-01 -1.960521489381790161e-01 6.549451500177383423e-02 6.856980919837951660e-02 6.187292933464050293e-02 -4.120854288339614868e-02 3.489313721656799316e-01 -2.516491115093231201e-01 -3.386440128087997437e-02 -9.578892588615417480e-02 3.217091560363769531e-01 -4.099384322762489319e-02 2.512242272496223450e-02 -2.682687640190124512e-01 -1.330368518829345703e-01 7.483488321304321289e-02
-3.604961931705474854e-01 -2.941663861274719238e-01 8.070894330739974976e-02 2.817484736442565918e-01 2.137162089347839355e-01 1.232624426484107971e-02 -2.000469714403152466e-01 1.285105347633361816e-01 3.156066238880157471e-01 -1.923861205577850342e-01 1.397414505481719971e-01 -5.174476280808448792e-02 1.455623507499694824e-01 2.271334826946258545e-01 -1.128220707178115845e-01 1.168954595923423767e-01 -1.375779509544372559e-02 -2.182094603776931763e-01 -1.552696526050567627e-01 6.247658282518386841e-02 -1.290615350008010864e-01 4.127420857548713684e-02 2.083876729011535645e-01 -7.965560257434844971e-02 -2.837232947349548340e-01 -1.662897467613220215e-01 -8.406420052051544189e-02 2.496216744184494019e-01 9.445594251155853271e-02 7.385839521884918213e-02 -3.608976304531097412e-02 -1.000014506280422211e-02
-1.195331066846847534e-01 -1.857487559318542480e-01 1.461119204759597778e-01 5.620988830924034119e-02 2.498423866927623749e-02 1.566470116376876831e-01 2.822075970470905304e-02 -2.154936194419860840e-01 3.484647274017333984e-01 -3.104916810989379883e-01 -1.695499122142791748e-01 2.941053509712219238e-01 2.697970531880855560e-02 1.956922188401222229e-02 1.378968656063079834e-01 -1.686525531113147736e-02 3.140856921672821045e-01 -1.331842392683029175e-01 1.963863521814346313e-01 1.611622422933578491e-01 -8.212710171937942505e-02 -6.899198889732360840e-02 3.298516571521759033e-01 -7.888866588473320007e-03 -2.177564352750778198e-01 -1.574033685028553009e-02 -1.145909652113914490e-01 2.746312320232391357e-01 3.047073259949684143e-02 -2.459125369787216187e-01 8.320529945194721222e-03 -4.276038333773612976e-02
-3.503109514713287354e-01 -1.115843951702117920e-01 2.170332670211791992e-01 -1.848014146089553833e-01 -6.225622072815895081e-02 7.756052166223526001e-02 -3.620928153395652771e-02 7.071089744567871094e-02 3.341850638389587402e-01 -5.253605246543884277e-01 -2.210136502981185913e-02 -1.850106269121170044e-01 4.239873215556144714e-02 -1.644104719161987305e-02 -2.079098373651504517e-01 1.473786234855651855e-01 2.528479099273681641e-01 -2.778828740119934082e-01 -3.294922783970832825e-02 1.224528253078460693e-01 1.517457608133554459e-02 -7.644004374742507935e-02 -1.975675486028194427e-02 4.310962278395891190e-03 -1.199919879436492920e-01 1.502078920602798462e-01 -1.593742072582244873e-01 -1.021844800561666489e-02 1.212994679808616638e-01 -1.382357478141784668e-01 1.089921295642852783e-01 7.795730978250503540e-02
-1.672717332839965820e-01 -2.097945660352706909e-01 7.745907455682754517e-02 6.710467487573623657e-02 -1.558848917484283447e-01 2.385084182024002075e-01 1.447083503007888794e-01 -1.736296862363815308e-01 1.781807243824005127e-01 -4.311895072460174561e-01 -9.847673773765563965e-02 1.013363227248191833e-01 -1.000195443630218506e-01 -9.944213554263114929e-03 2.487405389547348022e-01 1.371208205819129944e-02 3.209097683429718018e-01 -6.077102199196815491e-02 1.424813121557235718e-01 2.736318707466125488e-01 5.329339951276779175e-02 -1.087311729788780212e-01 6.123268231749534607e-02 -1.016180664300918579e-01 -3.449878096580505371e-01 7.498107105493545532e-02 1.158779934048652649e-01 2.516435086727142334e-01 9.232882410287857056e-02 -9.035895764827728271e-02 1.553516536951065063e-01 -5.121493712067604065e-02
-3.425733149051666260e-01 -6.387708336114883423e-02 1.948738992214202881e-01 -2.094311565160751343e-01 3.600444644689559937e-03 -3.602937161922454834e-01 -1.287168115377426147e-01 1.226959228515625000e-01 3.339604139328002930e-01 -2.764835655689239502e-01 -1.414128243923187256e-01 1.858843415975570679e-01 1.741592735052108765e-01 3.054686635732650757e-02 -1.221877336502075195e-01 1.416151672601699829e-01 2.108654379844665527e-01 -1.884818673133850098e-01 -1.775770038366317749e-01 2.461356967687606812e-01 -1.001399126835167408e-03 -1.954464800655841827e-02 2.584051340818405151e-02 -2.564244866371154785e-01 -1.923391968011856079e-01 2.849649079144001007e-02 -1.288774162530899048e-01 1.138819530606269836e-01 4.803083464503288269e-02 -6.587176769971847534e-02 8.135613054037094116e-02 8.334640413522720337e-02
-2.000167667865753174e-01 -2.039975225925445557e-01 1.240361705422401428e-01 6.411305814981460571e-02 -1.148098558187484741e-01 2.865320742130279541e-01 8.813051506876945496e-03 -1.041817069053649902e-01 2.915009558200836182e-01 -3.881265223026275635e-01 -5.099219456315040588e-02 3.162611126899719238e-01 -1.036396599374711514e-03 1.315709650516510010e-01 4.412988200783729553e-02 4.114518687129020691e-02 3.424729108810424805e-01 -3.474499657750129700e-02 1.089567616581916809e-01 1.465803831815719604e-01 -1.210976205766201019e-02 -2.662459611892700195e-01 9.372836351394653320e-02 -1.939588785171508789e-01 -6.386303901672363281e-02 -2.475246787071228027e-02 8.830546587705612183e-02 2.854022383689880371e-01 6.847559660673141479e-02 -2.061573714017868042e-01 -1.371918767690658569e-01 6.507634371519088745e-02
-2.162518054246902466e-01 3.751534968614578247e-03 4.621239751577377319e-02 -2.230539731681346893e-02 7.553763687610626221e-02 5.907144770026206970e-02 1.043254882097244263e-01 3.709609061479568481e-02 3.158932328224182129e-01 -4.914384484291076660e-01 -1.137120127677917480e-01 1.582229733467102051e-01 2.844885364174842834e-02 1.793856173753738403e-01 1.001159772276878357e-01 2.110500037670135498e-01 3.974080383777618408e-01 5.643934942781925201e-03 3.532823920249938965e-01 1.019880324602127075e-01 -3.819106146693229675e-03 -1.739166080951690674e-01 1.155626699328422546e-01 7.484322786331176758e-02 -1.032920107245445251e-01 -4.396113753318786621e-02 2.222431078553199768e-02 3.012336194515228271e-01 -1.423122268170118332e-02 -2.646339498460292816e-02 3.065356425940990448e-02 -1.193350255489349365e-01
-5.314482375979423523e-02 -2.181950360536575317e-01 2.101016044616699219e-01 2.522047162055969238e-01 6.236401572823524475e-02 -7.485879212617874146e-02 -2.219418734312057495e-01 1.541213244199752808e-01 4.908345174044370651e-03 -2.813622951507568359e-01 -3.713861107826232910e-01 1.524751335382461548e-01 2.623720169067382812e-01 2.926743924617767334e-01 5.521026998758316040e-02 1.635831594467163086e-02 2.228830754756927490e-01 -2.756240069866180420e-01 -1.842721998691558838e-01 2.283504754304885864e-01 1.283676177263259888e-01 -2.817083001136779785e-01 6.982651352882385254e-02 1.316170990467071533e-01 8.254963904619216919e-02 -5.274942517280578613e-02 -9.982594847679138184e-02 6.818754971027374268e-02 -1.267476752400398254e-02 8.336460590362548828e-02 -5.258540622889995575e-03 1.338287955150008202e-03
-8.426735550165176392e-02 -2.445531338453292847e-01 2.994709834456443787e-02 5.044426769018173218e-02 -1.960162818431854248e-01 1.817190088331699371e-02 -3.435954451560974121e-01 2.915621697902679443e-01 4.058198928833007812e-01 -1.887226663529872894e-02 1.427050232887268066e-01 -4.798812791705131531e-02 3.184238076210021973e-01 2.434131205081939697e-01 -2.103579193353652954e-01 -9.839498437941074371e-03 3.203254938125610352e-02 -4.980335757136344910e-02 6.296783685684204102e-02 1.598317176103591919e-01 5.176730453968048096e-02 -1.509853452444076538e-01 9.812398999929428101e-02 -9.917043894529342651e-02 -7.164096832275390625e-02 1.573843657970428467e-01 -1.123968660831451416e-01 1.906309276819229126e-01 3.176110088825225830e-01 -2.108749188482761383e-02 1.738782078027725220e-01 -8.210032433271408081e-02
-2.046915590763092041e-01 -3.668302670121192932e-02 1.313160657882690430e-01 1.086202543228864670e-02 -1.087668389081954956e-01 1.386253535747528076e-01 -3.461540862917900085e-02 -1.889673173427581787e-01 1.352543979883193970e-01 -3.256808221340179443e-01 -6.601985543966293335e-02 2.347717434167861938e-01 1.324304193258285522e-01 1.241444945335388184e-01 3.145353496074676514e-02 1.359152942895889282e-01 4.363777935504913330e-01 9.036528319120407104e-02 -1.014025360345840454e-01 1.899219304323196411e-01 -1.440065056085586548e-01 1.357030123472213745e-01 1.281330920755863190e-02 1.563829034566879272e-01 -4.256469607353210449e-01 -8.431762456893920898e-02 -9.349697083234786987e-02 2.561728656291961670e-01 5.910276994109153748e-02 -1.718979477882385254e-01 -1.124694496393203735e-01 -1.346476078033447266e-01
-2.905497252941131592e-01 -7.713393867015838623e-02 -4.069686308503150940e-02 -3.130866587162017822e-02 -8.730650693178176880e-02 2.953885495662689209e-01 1.337941363453865051e-02 -8.943367004394531250e-02 2.747866809368133545e-01 -3.416362404823303223e-01 -2.200823277235031128e-01 2.095051407814025879e-01 -6.782975792884826660e-02 1.574215888977050781e-01 1.330805122852325439e-01 3.052687458693981171e-02 4.226438403129577637e-01 -3.004035651683807373e-01 2.183159291744232178e-01 1.696209311485290527e-01 -1.718721836805343628e-01 -1.394125819206237793e-01 5.027147382497787476e-02 -7.477761805057525635e-02 -2.014765888452529907e-01 -4.429390653967857361e-02 -1.190186142921447754e-01 -4.488033708184957504e-03 2.831761725246906281e-02 -4.090964794158935547e-02 -8.304928243160247803e-02 -5.341540277004241943e-02
-2.890170514583587646e-01 -2.104091495275497437e-01 8.673409372568130493e-02 9.230617433786392212e-02 -2.135269045829772949e-01 1.295069903135299683e-01 -3.414826691150665283e-01 -2.097670733928680420e-02 6.271337717771530151e-02 -1.386336684226989746e-01 -2.935948036611080170e-02 -5.565444380044937134e-02 -4.694870486855506897e-02 2.992159873247146606e-02 -1.447472274303436279e-01 -3.617809340357780457e-02 2.324215471744537354e-01 4.113427177071571350e-02 2.975010313093662262e-02 4.107221662998199463e-01 3.068405985832214355e-01 -9.474960714578628540e-02 2.081440947949886322e-02 -2.151312828063964844e-01 -3.797368705272674561e-01 -1.169855967164039612e-01 2.476959526538848877e-01 -5.953602027148008347e-03 6.444308906793594360e-02 1.505456715822219849e-01 -4.700679704546928406e-02 -2.884596027433872223e-02
-1.257357448339462280e-01 -3.245905637741088867e-01 -2.502722665667533875e-02 -7.206633687019348145e-02 -3.409245014190673828e-01 -6.809701025485992432e-02 2.286615408957004547e-02 -1.709635853767395020e-01 1.894212812185287476e-01 -2.986638247966766357e-01 -2.449001073837280273e-01 4.520465154200792313e-03 5.951238423585891724e-02 2.469229400157928467e-01 3.319894373416900635e-01 4.340488463640213013e-02 3.253045082092285156e-01 1.077603548765182495e-01 7.739108800888061523e-02 6.141569465398788452e-02 -6.814452260732650757e-02 1.803148239850997925e-01 2.751670181751251221e-01 -7.520169019699096680e-02 -2.636832892894744873e-01 1.275447010993957520e-01 2.823370695114135742e-02 1.637300848960876465e-02 1.320579648017883301e-01 8.567173779010772705e-02 -3.303949162364006042e-02 4.737674072384834290e-02
-7.516250014305114746e-02 1.654301434755325317e-01 -9.711495600640773773e-03 2.963704764842987061e-01 -2.288780510425567627e-01 3.467964529991149902e-01 -2.515425980091094971e-01 -1.209093108773231506e-01 4.508031997829675674e-03 -8.312710374593734741e-02 8.621890842914581299e-02 -9.531138092279434204e-02 2.672242820262908936e-01 2.085819393396377563e-01 3.644560649991035461e-02 2.302521318197250366e-01 3.457789495587348938e-02 -2.484231814742088318e-02 1.287765204906463623e-01 2.464342303574085236e-02 -1.931706629693508148e-02 -1.217033490538597107e-01 1.333426237106323242e-01 1.736158132553100586e-02 -3.918950557708740234e-01 -1.386131495237350464e-01 2.160895168781280518e-01 2.780278027057647705e-01 6.551180779933929443e-02 -5.612786859273910522e-03 2.672494947910308838e-01 1.048575714230537415e-01
-4.727694094181060791e-01 1.208727210760116577e-01 -4.183497652411460876e-02 -1.409373879432678223e-01 -9.629498235881328583e-03 1.247201114892959595e-01 -4.190884530544281006e-01 -4.733641073107719421e-02 -1.178357470780611038e-02 -6.671845167875289917e-02 8.457411080598831177e-02 4.816445708274841309e-02 -1.615120172500610352e-01 1.746963411569595337e-01 1.044294983148574829e-01 -1.677283644676208496e-02 6.208807975053787231e-02 -2.497851103544235229e-01 5.739316716790199280e-02 -2.606696821749210358e-02 9.006086736917495728e-02 -1.558481156826019287e-01 1.036600321531295776e-01 -6.755221635103225708e-03 -1.997811645269393921e-01 -1.407386064529418945e-01 2.523678541183471680e-01 2.766816318035125732e-01 4.000533372163772583e-02 -3.430167734622955322e-01 1.218584775924682617e-01 -1.319193392992019653e-01
-2.674982249736785889e-01 -3.494488298892974854e-01 4.598693922162055969e-03 -2.169449180364608765e-01 -3.978135809302330017e-02 -1.105535179376602173e-01 -1.018090173602104187e-01 1.949848234653472900e-02 -3.490334842354059219e-03 -2.198664546012878418e-01 -1.659085452556610107e-01 -9.034988284111022949e-02 2.636803090572357178e-01 2.955105900764465332e-01 2.688473463058471680e-02 2.692613303661346436e-01 1.660079210996627808e-01 1.000559180974960327e-01 1.791720539331436157e-01 3.197757303714752197e-01 1.961539965122938156e-03 9.632101655006408691e-02 -1.097179204225540161e-02 -2.706015110015869141e-01 -1.131597533822059631e-01 -5.609105154871940613e-02 8.139088004827499390e-02 2.587091326713562012e-01 -6.756943464279174805e-02 -2.225554585456848145e-01 1.377695202827453613e-01 5.860250443220138550e-02
-1.194403991103172302e-01 -7.733067870140075684e-02 2.427964210510253906e-01 -5.069189518690109253e-02 -2.348144948482513428e-01 5.071714520454406738e-02 -1.069484502077102661e-01 -9.903735667467117310e-02 1.010450124740600586e-01 -2.669868767261505127e-01 2.078190259635448456e-02 1.722837686538696289e-01 5.760249681770801544e-03 1.774149686098098755e-01 1.748516559600830078e-01 3.934320509433746338e-01 3.329854607582092285e-01 -1.830356866121292114e-01 1.986814662814140320e-02 -1.037191785871982574e-02 1.437928378582000732e-01 2.517693638801574707e-01 8.048512786626815796e-02 -1.115668565034866333e-01 -1.585318446159362793e-01 -1.458953171968460083e-01 -2.552022933959960938e-01 2.052518874406814575e-01 2.912193238735198975e-01 2.411969006061553955e-02 1.500030010938644409e-01 3.690886497497558594e-02
-2.889043390750885010e-01 -5.425396561622619629e-02 -1.726320832967758179e-01 -6.444138288497924805e-02 1.915511116385459900e-02 1.622549295425415039e-01 -3.745594322681427002e-01 7.902640849351882935e-02 1.346835866570472717e-02 -3.275086730718612671e-02 6.560070440173149109e-03 -1.218654960393905640e-01 1.062671169638633728e-01 4.192451238632202148e-01 2.474358081817626953e-01 -3.073440492153167725e-01 1.437661349773406982e-01 -1.832245588302612305e-01 -2.273798584938049316e-01 3.935980796813964844e-02 -2.443330436944961548e-01 -1.990712806582450867e-02 1.140949875116348267e-01 -1.334605813026428223e-01 -1.203740909695625305e-01 1.856559813022613525e-01 3.824046254158020020e-02 4.558644071221351624e-02 1.913140877149999142e-04 -2.202686369419097900e-01 1.920970827341079712e-01 -1.057234853506088257e-01
-4.012095928192138672e-01 -7.790163159370422363e-02 1.814252734184265137e-01 -8.516278117895126343e-02 -7.323487102985382080e-02 1.853260546922683716e-01 -2.957870960235595703e-01 1.344390795566141605e-03 2.070932835340499878e-01 -1.111673340201377869e-01 -6.785098812542855740e-04 -1.715286523103713989e-01 3.651047945022583008e-01 4.035303741693496704e-02 -2.631178498268127441e-01 -1.181341484189033508e-01 1.617021043784916401e-03 -1.116534695029258728e-01 1.614712774753570557e-01 -3.962733224034309387e-02 3.631873801350593567e-02 -1.171720847487449646e-01 2.893202602863311768e-01 -8.417425304651260376e-02 -1.383875608444213867e-01 -3.702198714017868042e-02 2.428093850612640381e-01 1.631486415863037109e-02 3.083447217941284180e-01 -1.040978431701660156e-01 -1.151331439614295959e-01 -1.339533030986785889e-01
-7.788371294736862183e-02 1.907224394381046295e-02 2.244556993246078491e-01 -1.148054078221321106e-01 4.562726989388465881e-02 -2.035141922533512115e-02 2.293320298194885254e-01 -1.245377883315086365e-01 1.390998512506484985e-01 -3.298608958721160889e-01 -2.436735667288303375e-02 -2.062596147879958153e-03 1.040106788277626038e-01 2.379207611083984375e-01 2.119770348072052002e-01 1.100743189454078674e-01 3.549247384071350098e-01 -1.392660737037658691e-01 -6.052356585860252380e-02 2.879070639610290527e-01 2.307142615318298340e-01 -2.174019515514373779e-01 6.724429875612258911e-02 -7.438647747039794922e-02 -1.979239657521247864e-02 -3.084150552749633789e-01 2.080930583178997040e-02 3.431463241577148438e-01 4.692717269062995911e-02 -1.381459385156631470e-01 -4.127039015293121338e-02 1.644044220447540283e-01
-6.459784507751464844e-02 2.476575039327144623e-02 8.569273352622985840e-02 -3.728653863072395325e-02 -1.718894690275192261e-01 1.579817682504653931e-01 -5.109018459916114807e-02 -1.088231876492500305e-01 2.624393999576568604e-01 -3.757482767105102539e-01 -6.639774888753890991e-02 2.747634053230285645e-01 1.917907297611236572e-01 6.217043474316596985e-02 7.572975754737854004e-02 3.563596010208129883e-01 2.389525324106216431e-01 -1.560495346784591675e-01 -7.513121515512466431e-02 -2.191106416285037994e-02 -2.269473671913146973e-01 1.221059449017047882e-02 3.240799158811569214e-02 -3.776574507355690002e-02 -4.889833927154541016e-01 -4.185223579406738281e-02 -1.111434772610664368e-01 1.396676450967788696e-01 1.747414842247962952e-02 -1.268256306648254395e-01 -1.418383121490478516e-01 5.703328177332878113e-02
-2.127431780099868774e-01 1.250804811716079712e-01 1.880997866392135620e-01 -6.904577463865280151e-02 1.499432325363159180e-02 9.555999934673309326e-02 -3.610752522945404053e-01 1.897133737802505493e-01 -6.224404275417327881e-02 -2.333574891090393066e-01 -3.167473152279853821e-02 -3.495199084281921387e-01 1.247877553105354309e-01 2.192792743444442749e-01 7.434285432100296021e-02 2.909272611141204834e-01 1.018883138895034790e-01 -9.170190244913101196e-02 2.482564561069011688e-02 2.944892942905426025e-01 -1.528754383325576782e-01 -2.388677895069122314e-01 1.695097982883453369e-01 2.969208545982837677e-02 3.533717617392539978e-02 -1.398346126079559326e-01 -2.128497213125228882e-01 1.807345896959304810e-01 -1.977237015962600708e-01 -1.438036710023880005e-01 -1.010558456182479858e-01 -5.451057106256484985e-02
2.641048431396484375e-01 -1.330566704273223877e-01 2.326081693172454834e-01 -1.369851976633071899e-01 -1.485221385955810547e-01 -6.520022451877593994e-02 -1.038509421050548553e-02 7.693438977003097534e-02 1.240145191550254822e-01 -1.621040105819702148e-01 -6.969980150461196899e-02 8.470637723803520203e-03 1.314598023891448975e-01 1.123683825135231018e-01 8.356990665197372437e-02 -2.134325653314590454e-01 3.636677935719490051e-02 -3.727626800537109375e-01 2.329539880156517029e-02 2.561278343200683594e-01 -5.641227122396230698e-03 -4.071184620261192322e-02 1.350447628647089005e-02 1.050172932446002960e-02 -1.946312338113784790e-01 4.019154012203216553e-01 3.499304056167602539e-01 2.837085723876953125e-01 2.293100953102111816e-02 -2.344112843275070190e-01 1.057939007878303528e-01 -2.961010113358497620e-02
-2.571026682853698730e-01 -2.562130093574523926e-01 1.537058800458908081e-01 -4.571778699755668640e-02 -8.175849914550781250e-02 -1.808407753705978394e-01 -1.300169676542282104e-01 1.342324912548065186e-01 3.536654636263847351e-02 -2.638179659843444824e-01 4.478967934846878052e-02 -1.074856147170066833e-01 4.717388004064559937e-02 3.561459779739379883e-01 -7.728444784879684448e-02 2.832950651645660400e-01 2.370191812515258789e-01 4.505307227373123169e-02 -1.564090549945831299e-01 2.100204080343246460e-01 9.100726991891860962e-02 2.232569605112075806e-01 2.242499887943267822e-01 -2.382761240005493164e-01 -2.981097102165222168e-01 2.722883224487304688e-02 -1.998856961727142334e-01 -6.403398513793945312e-02 1.732504963874816895e-01 2.894417010247707367e-02 3.540021553635597229e-02 -1.038298681378364563e-01
-9.014141559600830078e-02 -2.001744508743286133e-01 1.878721639513969421e-02 -5.748260766267776489e-03 -2.105819135904312134e-01 1.205483824014663696e-01 -2.548187077045440674e-01 -9.348146617412567139e-02 4.858082532882690430e-02 -1.711316523142158985e-03 -7.426021248102188110e-02 1.729525029659271240e-01 3.377829492092132568e-02 2.841744124889373779e-01 1.046714708209037781e-01 1.430483460426330566e-01 5.877788662910461426e-01 -1.946195811033248901e-01 1.593234390020370483e-01 6.258445978164672852e-02 -9.761232137680053711e-02 1.122656762599945068e-01 3.093956112861633301e-01 -2.474948316812515259e-01 8.889795094728469849e-02 -7.343647629022598267e-02 -1.154151037335395813e-01 -5.982434749603271484e-02 1.746695488691329956e-01 -1.219345107674598694e-01 -1.384659856557846069e-02 1.511139515787363052e-02
-1.556084752082824707e-01 -1.357012540102005005e-01 7.864042371511459351e-02 -2.554059326648712158e-01 -1.094536930322647095e-01 3.746419027447700500e-02 -2.940959334373474121e-01 2.906678915023803711e-01 2.485503852367401123e-01 -2.220741659402847290e-01 -1.265207976102828979e-01 -4.395178705453872681e-02 -1.142255030572414398e-02 7.984411716461181641e-02 -1.867230385541915894e-01 -1.763560175895690918e-01 1.227996125817298889e-01 -1.865726523101329803e-02 -5.175580456852912903e-02 1.363883465528488159e-01 -2.262090146541595459e-01 2.929816022515296936e-02 4.145004749298095703e-01 -7.186859846115112305e-02 -2.764119505882263184e-01 2.989888004958629608e-02 -1.711360663175582886e-01 2.608562111854553223e-01 1.370223015546798706e-01 1.968110650777816772e-01 4.561421275138854980e-02 -1.226175669580698013e-02
-3.328596651554107666e-01 -8.435461670160293579e-02 1.208703145384788513e-01 1.352653205394744873e-01 9.062424302101135254e-02 -1.093104854226112366e-02 -9.615372121334075928e-02 1.330175087787210941e-03 -1.669886521995067596e-02 -3.339580595493316650e-01 -2.316820621490478516e-01 -7.816158980131149292e-02 2.329617142677307129e-01 4.755723178386688232e-01 1.019403338432312012e-01 2.319553941488265991e-01 1.699789166450500488e-01 -5.267301201820373535e-02 -6.427218765020370483e-02 7.759585231542587280e-02 5.754255503416061401e-02 7.328265160322189331e-02 3.435968980193138123e-02 -2.604026496410369873e-01 -1.027329936623573303e-01 -5.397587642073631287e-02 -3.226234018802642822e-01 1.738113909959793091e-01 1.407590415328741074e-02 1.180714666843414307e-01 -1.745167523622512817e-01 -5.937478318810462952e-02
-8.160438388586044312e-02 -2.884244732558727264e-02 -5.135106667876243591e-02 -1.691844910383224487e-01 -3.491620719432830811e-02 -1.436645537614822388e-01 -7.974573969841003418e-02 6.550131365656852722e-03 2.062495201826095581e-01 -1.870307922363281250e-01 5.823915451765060425e-02 -1.851671785116195679e-01 1.839873343706130981e-01 7.584087550640106201e-02 -5.445895716547966003e-02 -1.912939697504043579e-01 1.228072270750999451e-01 -3.023456037044525146e-01 -2.137415111064910889e-01 3.723846077919006348e-01 -2.349068671464920044e-01 -2.875211536884307861e-01 1.810045391321182251e-01 -9.342832863330841064e-02 -4.999272525310516357e-03 1.925967484712600708e-01 1.548225991427898407e-02 3.123630583286285400e-01 -3.631028905510902405e-02 -2.315818965435028076e-01 6.491336226463317871e-02 -2.726620137691497803e-01
-2.771293222904205322e-01 -9.921501390635967255e-03 2.667411267757415771e-01 7.165447622537612915e-02 -1.127183884382247925e-01 2.307499013841152191e-02 -1.180047616362571716e-01 5.360779818147420883e-03 1.477136928588151932e-02 -3.080131113529205322e-01 -1.609444618225097656e-01 4.036490246653556824e-02 1.108974143862724304e-01 6.698653846979141235e-02 2.107513546943664551e-01 3.450374603271484375e-01 1.761633455753326416e-01 -8.404855430126190186e-02 3.725922852754592896e-02 2.959564924240112305e-01 -6.834621727466583252e-02 6.884067505598068237e-02 -5.520307272672653198e-02 -9.417450428009033203e-02 -2.800146341323852539e-01 1.031927391886711121e-02 -1.161686331033706665e-01 4.103952944278717041e-01 2.644228041172027588e-01 -4.775649681687355042e-02 -1.650947183370590210e-01 9.195430576801300049e-02
9.747484326362609863e-02 -6.160411611199378967e-02 4.785972181707620621e-03 1.463757753372192383e-01 2.882706560194492340e-02 5.061953142285346985e-02 1.324570327997207642e-01 -3.366271033883094788e-02 3.398834168910980225e-01 -3.123767673969268799e-01 8.056451380252838135e-02 -1.888946145772933960e-01 1.278335005044937134e-01 2.778826057910919189e-01 -1.393075138330459595e-01 1.323788762092590332e-01 3.578240573406219482e-01 -2.918668985366821289e-01 -8.452690206468105316e-03 1.741654239594936371e-02 7.449077069759368896e-02 -4.341978952288627625e-02 -4.178941249847412109e-02 5.075944215059280396e-02 -1.427149325609207153e-01 1.854303330183029175e-01 -6.182057037949562073e-02 -1.974031031131744385e-01 6.828995048999786377e-02 -1.171907261013984680e-01 5.380713194608688354e-02 -4.617688357830047607e-01
-1.538102477788925171e-01 -9.333187341690063477e-02 -1.514234840869903564e-01 1.759159862995147705e-01 -1.027962863445281982e-01 1.536172479391098022e-01 -2.471680194139480591e-01 3.193319216370582581e-02 4.398692846298217773e-01 -1.964706555008888245e-02 -1.437738239765167236e-01 -3.894207477569580078e-01 3.005074858665466309e-01 2.336366772651672363e-01 -3.906522318720817566e-02 -1.576343365013599396e-02 1.031166911125183105e-01 -6.755631417036056519e-02 7.923134416341781616e-02 -1.651197969913482666e-01 -2.481903731822967529e-01 -1.392711251974105835e-01 1.613341867923736572e-01 -1.374987512826919556e-01 -1.371616721153259277e-01 6.130529101938009262e-03 7.641059160232543945e-02 1.466921344399452209e-02 2.778558731079101562e-01 -2.899617515504360199e-02 1.385505497455596924e-01 8.836939185857772827e-02
-9.169766306877136230e-02 -2.553249001502990723e-01 1.624725572764873505e-02 -1.655432730913162231e-01 -2.282362580299377441e-01 -3.753342479467391968e-02 -2.664180696010589600e-01 -2.164110541343688965e-01 2.665943801403045654e-01 1.654323935508728027e-01 6.186857447028160095e-02 7.714110612869262695e-02 2.095652371644973755e-01 2.202899903059005737e-01 1.303709857165813446e-02 -1.139958351850509644e-01 1.513989567756652832e-01 -3.615124225616455078e-01 2.602306008338928223e-01 9.904097020626068115e-02 -1.253584325313568115e-01 -1.168712228536605835e-01 -6.054172292351722717e-02 -1.763498187065124512e-01 -1.289898157119750977e-01 4.099867120385169983e-02 3.743781894445419312e-02 3.627287149429321289e-01 -1.499397754669189453e-01 -1.588263362646102905e-01 1.228636726737022400e-01 -6.491453200578689575e-02
-1.031199693679809570e-01 1.376311779022216797e-01 1.820211857557296753e-02 1.914276331663131714e-01 -2.173823416233062744e-01 -5.061633139848709106e-02 8.898111432790756226e-02 -2.451751381158828735e-01 1.446950584650039673e-01 -1.762925088405609131e-01 -1.983410716056823730e-01 -1.240958645939826965e-01 1.245329678058624268e-01 8.022982627153396606e-02 9.652333706617355347e-02 6.786650419235229492e-02 4.177237749099731445e-01 -1.465691924095153809e-01 -1.006676703691482544e-01 2.215323299169540405e-01 -7.014535367488861084e-02 9.658331423997879028e-02 3.345939517021179199e-01 -5.439056083559989929e-02 -1.326605379581451416e-01 -2.350313365459442139e-01 3.064103052020072937e-02 -2.000061422586441040e-01 3.914046585559844971e-01 -8.643347024917602539e-02 -4.926659539341926575e-02 1.084349676966667175e-01
2.978345565497875214e-02 -1.025793552398681641e-01 -2.482589706778526306e-02 -8.525414019823074341e-02 6.235827133059501648e-02 4.881635680794715881e-02 -2.466880679130554199e-01 -3.727814555168151855e-02 2.228180617094039917e-01 -4.001742228865623474e-02 -3.781138956546783447e-01 7.846441119909286499e-02 3.840612173080444336e-01 7.934090495109558105e-02 6.928797811269760132e-02 6.061971932649612427e-02 9.212075173854827881e-02 -2.329234927892684937e-01 -2.936120033264160156e-01 2.870081365108489990e-01 -3.631234541535377502e-02 -2.256915569305419922e-01 2.199724465608596802e-01 5.857709050178527832e-02 4.659207910299301147e-02 -7.765292376279830933e-02 3.232841193675994873e-01 3.720729798078536987e-02 2.724922001361846924e-01 6.594293750822544098e-03 -1.399561911821365356e-01 -7.850547134876251221e-02
-1.751234531402587891e-01 -2.076338976621627808e-01 1.309562847018241882e-02 5.824321508407592773e-02 -1.040184572339057922e-01 1.129976138472557068e-01 -3.391905128955841064e-01 -9.418404847383499146e-02 3.285998106002807617e-02 -1.252791583538055420e-01 1.639121472835540771e-01 -1.152870580554008484e-01 2.559541761875152588e-01 4.253154695034027100e-01 -3.138217628002166748e-01 -8.899804949760437012e-02 -2.869068644940853119e-02 -1.841476559638977051e-01 1.322392723523080349e-03 1.214877292513847351e-01 -5.324421916157007217e-03 -5.895981565117835999e-02 1.149668321013450623e-01 -1.146320905536413193e-02 -1.596474647521972656e-01 -2.012573480606079102e-01 1.121998280286788940e-01 -3.572091832756996155e-02 3.618448078632354736e-01 -2.956255972385406494e-01 9.335115551948547363e-03 -2.802937477827072144e-02
-1.770598888397216797e-01 -1.986217498779296875e-01 -1.112414374947547913e-01 1.150274127721786499e-01 -1.602554470300674438e-01 1.845347434282302856e-01 -1.206349208950996399e-02 -7.772549241781234741e-02 1.228330358862876892e-01 -2.109920829534530640e-01 -1.833250224590301514e-01 -3.960388153791427612e-02 -7.228248566389083862e-02 1.723490059375762939e-01 3.843488544225692749e-02 3.489576280117034912e-01 4.377025365829467773e-01 -2.048244178295135498e-01 -6.239126250147819519e-02 3.285236656665802002e-01 -1.499246507883071899e-01 8.364202082157135010e-02 1.060938462615013123e-01 -1.020856797695159912e-01 -2.443035989999771118e-01 -5.096428841352462769e-02 3.065400421619415283e-01 3.591982275247573853e-02 -1.668582856655120850e-01 -3.132821246981620789e-02 -3.659107536077499390e-02 -2.243492193520069122e-02
-3.495781123638153076e-02 -2.180415987968444824e-01 3.001637160778045654e-01 5.103463307023048401e-02 -7.878093421459197998e-02 4.062731191515922546e-02 -5.195402503013610840e-01 3.066655062139034271e-02 3.332249820232391357e-02 -1.425016224384307861e-01 1.195888314396142960e-02 -1.174634024500846863e-01 2.300888150930404663e-01 1.908916085958480835e-01 -2.146246582269668579e-01 6.003724783658981323e-02 1.691098809242248535e-01 -2.775592356920242310e-02 1.638554334640502930e-01 2.908724844455718994e-01 2.323545515537261963e-01 -1.715845614671707153e-01 1.490023434162139893e-01 -8.060728013515472412e-02 -8.281315863132476807e-02 -2.328658401966094971e-01 9.495503455400466919e-02 -1.032379344105720520e-01 2.203637510538101196e-01 2.535767108201980591e-02 -8.767469227313995361e-02 -1.216761544346809387e-01
1.937331631779670715e-02 -1.126526817679405212e-01 1.974827349185943604e-01 5.865403637290000916e-02 -2.510863244533538818e-01 3.315401375293731689e-01 -2.310698330402374268e-01 -4.018984735012054443e-03 2.953924536705017090e-01 -4.098572954535484314e-02 -8.991012722253799438e-02 -3.392254561185836792e-02 1.133365631103515625e-01 -1.309955213218927383e-02 2.307920753955841064e-01 2.558451890945434570e-01 1.385755240917205811e-01 6.700934469699859619e-02 -1.646757721900939941e-01 2.293217778205871582e-01 1.144365891814231873e-01 7.052376866340637207e-02 2.166819572448730469e-01 -1.305124461650848389e-01 -1.331890225410461426e-01 3.011606633663177490e-01 -7.539733499288558960e-02 2.967134714126586914e-01 1.229001954197883606e-01 -3.215574845671653748e-02 -8.176628500223159790e-02 -2.788788080215454102e-01
-3.777810633182525635e-01 1.361690759658813477e-01 4.243960976600646973e-02 -4.777770116925239563e-02 2.647724002599716187e-02 -1.327235251665115356e-02 -1.915879696607589722e-01 2.916141785681247711e-02 7.682364434003829956e-02 5.759218242019414902e-03 -1.466492265462875366e-01 -6.440563499927520752e-02 3.978378772735595703e-01 1.280225515365600586e-01 -2.177040725946426392e-01 -9.100333601236343384e-02 7.817606441676616669e-03 -2.041138708591461182e-01 2.645171880722045898e-01 -1.517739892005920410e-02 2.068971693515777588e-01 -9.791099280118942261e-02 3.691956400871276855e-01 -1.763464510440826416e-01 -2.901307046413421631e-01 -6.621795892715454102e-02 2.267880290746688843e-01 -4.094075784087181091e-02 2.019091099500656128e-01 -1.367156505584716797e-01 2.274222299456596375e-02 3.043615818023681641e-02
-2.108916789293289185e-01 1.220086589455604553e-01 -5.421319510787725449e-03 9.420160204172134399e-02 -1.959461718797683716e-01 3.004620671272277832e-01 1.361590693704783916e-04 -1.166319325566291809e-01 3.227550983428955078e-01 -2.554852068424224854e-01 3.354892507195472717e-02 -2.571998238563537598e-01 1.486990717239677906e-03 -9.990246593952178955e-02 1.997219622135162354e-01 1.897162348031997681e-01 2.495898455381393433e-01 -2.615612745285034180e-01 -1.054276302456855774e-01 -6.884118169546127319e-02 -2.403778024017810822e-02 -1.031836643815040588e-01 6.143397185951471329e-03 -9.735621511936187744e-03 -3.555628657341003418e-01 -2.597793936729431152e-02 -7.151579856872558594e-02 1.204197481274604797e-01 -8.185610175132751465e-02 -2.240106165409088135e-01 1.044880524277687073e-01 -3.073112964630126953e-01
-1.537731140851974487e-01 -1.864299625158309937e-01 8.074626326560974121e-02 2.004843950271606445e-01 -3.264864981174468994e-01 8.646986633539199829e-02 -2.923822402954101562e-01 -4.534469451755285263e-03 2.114140242338180542e-01 -6.133725494146347046e-02 1.541373431682586670e-01 -7.087727636098861694e-02 3.019125759601593018e-01 3.759814500808715820e-01 -2.252359390258789062e-01 -4.120150115340948105e-03 5.003069341182708740e-02 -4.481460154056549072e-02 1.154313907027244568e-01 -8.722742646932601929e-02 -3.805186226963996887e-02 -5.824985727667808533e-02 3.711349889636039734e-02 -1.715088635683059692e-01 -6.655018776655197144e-02 7.830464839935302734e-02 1.590017229318618774e-01 2.575460374355316162e-01 3.048320412635803223e-01 -2.409466803073883057e-01 6.198049709200859070e-02 1.293608099222183228e-01
1.080821529030799866e-01 6.297197937965393066e-02 -7.317752391099929810e-02 1.090766862034797668e-02 -1.054355278611183167e-01 -2.235719189047813416e-02 -2.435090094804763794e-01 1.183046475052833557e-01 3.527969717979431152e-01 -1.842957437038421631e-01 1.384353041648864746e-01 6.830522418022155762e-02 -8.499705046415328979e-02 3.319631814956665039e-01 1.624051630496978760e-01 -9.410943835973739624e-02 1.308170408010482788e-01 -1.641836613416671753e-01 2.564688324928283691e-01 1.396283507347106934e-01 -2.886466868221759796e-02 -5.595301091670989990e-02 2.954374253749847412e-01 5.923888087272644043e-02 -2.225110530853271484e-01 -7.990333437919616699e-02 -1.648826301097869873e-01 3.495337665081024170e-01 9.347851574420928955e-02 -3.456088528037071228e-02 4.533731564879417419e-02 -3.430902957916259766e-01
-1.607782691717147827e-01 -5.436782538890838623e-02 -1.944686919450759888e-01 5.698807537555694580e-02 -4.949567094445228577e-02 2.514174021780490875e-02 -1.769873797893524170e-01 1.170615404844284058e-01 6.082491576671600342e-02 -2.719891369342803955e-01 2.402532696723937988e-01 -4.220689833164215088e-02 5.242792963981628418e-01 1.118608564138412476e-01 6.677088886499404907e-02 5.675591528415679932e-02 2.390664666891098022e-01 -9.553052484989166260e-02 -1.509473621845245361e-01 -7.355854660272598267e-02 1.346570551395416260e-01 -2.150707095861434937e-01 6.538746505975723267e-02 -2.277158051729202271e-01 -1.779363155364990234e-01 -2.956677377223968506e-01 -4.831701889634132385e-02 -2.292021661996841431e-01 2.122155874967575073e-01 8.142679929733276367e-02 -9.172969311475753784e-02 -2.747524529695510864e-02
-1.909415423870086670e-01 -1.701803058385848999e-01 1.857329159975051880e-01 1.521104127168655396e-01 -3.025715053081512451e-01 2.129760086536407471e-01 -3.653813600540161133e-01 2.034948617219924927e-01 1.509613990783691406e-01 8.828805875964462757e-04 1.908366531133651733e-01 6.839319318532943726e-02 1.274369060993194580e-01 4.015454351902008057e-01 -9.198017418384552002e-02 -1.350141316652297974e-01 8.555072546005249023e-02 -7.059133052825927734e-02 6.390765309333801270e-02 -6.537335924804210663e-03 1.107824072241783142e-01 -7.828005403280258179e-02 1.497902870178222656e-01 -2.089133411645889282e-01 -1.364085674285888672e-01 1.704303622245788574e-01 -8.427622169256210327e-02 1.904412731528282166e-02 3.389984369277954102e-01 9.897806495428085327e-02 7.926406711339950562e-02 -1.001975387334823608e-01
-1.149685606360435486e-01 -2.172706574201583862e-01 -6.610570847988128662e-02 -2.558485269546508789e-01 -6.503013521432876587e-02 1.350706815719604492e-01 3.223172947764396667e-02 -1.958612948656082153e-01 2.611725330352783203e-01 -3.176598846912384033e-01 -8.012552559375762939e-02 1.591764986515045166e-01 5.306767672300338745e-02 3.956739977002143860e-02 3.183781728148460388e-02 1.473496556282043457e-01 4.346641004085540771e-01 -1.064589992165565491e-01 2.173574119806289673e-01 3.704783320426940918e-01 -8.338893204927444458e-02 -2.127767205238342285e-01 2.995105087757110596e-01 -1.480615884065628052e-01 -6.359805166721343994e-02 -4.132293164730072021e-03 -7.829457521438598633e-03 4.098971933126449585e-02 1.148117035627365112e-01 -3.749134764075279236e-02 4.156916961073875427e-02 9.565819054841995239e-02
-1.343101412057876587e-01 -2.414200156927108765e-01 9.431822597980499268e-02 -2.337943166494369507e-01 -6.727907061576843262e-02 -4.011968895792961121e-02 -1.621103733777999878e-01 2.433779388666152954e-01 1.976581066846847534e-01 5.344598367810249329e-02 -2.188107669353485107e-01 -2.346318215131759644e-02 2.180200815200805664e-01 2.616323530673980713e-01 -2.002452015876770020e-01 2.040391862392425537e-01 1.609555929899215698e-01 -6.823337078094482422e-02 -1.239989772439002991e-01 1.945438832044601440e-01 -5.100368871353566647e-04 8.998844027519226074e-02 3.274252116680145264e-01 -2.424709647893905640e-01 -2.682740688323974609e-01 -2.102387100458145142e-01 -2.683365941047668457e-01 2.051748801022768021e-03 1.528276223689317703e-02 -9.256897121667861938e-02 1.229039356112480164e-01 -1.021445319056510925e-01
-8.857400156557559967e-03 -6.742409616708755493e-02 7.137341052293777466e-02 1.735399663448333740e-01 -3.345215022563934326e-01 3.545141220092773438e-02 -1.870951205492019653e-01 5.849499627947807312e-02 1.098724529147148132e-01 -3.550189137458801270e-01 -7.933383435010910034e-02 6.630558520555496216e-02 6.558115780353546143e-02 2.511356174945831299e-01 5.337352305650711060e-02 3.114845156669616699e-01 2.126374095678329468e-01 -8.897499740123748779e-02 -1.623962074518203735e-01 6.233432516455650330e-02 -1.818986982107162476e-01 2.884141802787780762e-01 1.360743641853332520e-01 -3.757165372371673584e-02 -2.998470962047576904e-01 -2.993138432502746582e-01 -6.025319918990135193e-03 1.046326756477355957e-01 1.347220540046691895e-01 -2.097382694482803345e-01 -1.111494749784469604e-01 8.929032087326049805e-02
-3.097814619541168213e-01 3.348984569311141968e-02 -6.246154382824897766e-02 2.470513582229614258e-01 -1.374541074037551880e-01 7.040946185588836670e-02 -1.419894248247146606e-01 1.295723021030426025e-01 -1.666295528411865234e-01 -3.850390017032623291e-01 2.127582430839538574e-01 -2.965159416198730469e-01 1.221647262573242188e-01 1.119051799178123474e-01 -9.248865395784378052e-02 -6.364145874977111816e-02 1.295667141675949097e-01 -5.005935952067375183e-02 3.829259658232331276e-03 -8.963488042354583740e-02 1.542531102895736694e-01 -1.918595731258392334e-01 7.691922783851623535e-02 -3.887514173984527588e-01 -3.393979072570800781e-01 -1.671860739588737488e-02 1.910707801580429077e-01 8.836535364389419556e-02 -3.612012788653373718e-02 -2.701739408075809479e-02 4.725936334580183029e-03 -1.451994180679321289e-01
-2.922128736972808838e-01 -2.729066409301594831e-06 -1.284713596105575562e-01 9.321665018796920776e-02 5.701428279280662537e-02 1.549102365970611572e-01 -1.422706246376037598e-01 3.752698004245758057e-02 2.857807278633117676e-01 -4.222604632377624512e-01 -7.218048721551895142e-02 -6.309945136308670044e-02 3.091030418872833252e-01 3.566973805427551270e-01 5.061066895723342896e-02 5.835712328553199768e-02 -9.274659305810928345e-02 1.116279736161231995e-01 2.372220717370510101e-02 1.476605832576751709e-01 -3.037218563258647919e-02 7.607540488243103027e-02 1.539389789104461670e-02 -8.435737341642379761e-02 -4.603001475334167480e-01 1.074166148900985718e-01 2.129544019699096680e-01 7.044750452041625977e-02 5.170403979718685150e-03 3.890581429004669189e-03 9.658505767583847046e-02 4.494319856166839600e-02
-1.697010695934295654e-01 -1.415567398071289062e-01 -7.305160164833068848e-02 4.605857282876968384e-02 -1.344940513372421265e-01 1.246317550539970398e-01 -2.911227643489837646e-01 8.922088146209716797e-02 1.320185605436563492e-02 -4.543971419334411621e-01 -2.871724367141723633e-01 2.701714932918548584e-01 3.980732336640357971e-02 7.011515647172927856e-02 -3.485886752605438232e-02 -7.957611978054046631e-02 5.439792294055223465e-03 -1.541323810815811157e-01 8.013019710779190063e-02 1.097538098692893982e-01 -2.805730998516082764e-01 9.037817269563674927e-02 2.574770152568817139e-01 -2.264911234378814697e-01 -2.125277668237686157e-01 -2.040773630142211914e-02 1.490084081888198853e-01 3.959947451949119568e-02 3.067287802696228027e-01 -1.155405715107917786e-01 -1.254002004861831665e-01 -4.429628700017929077e-02
-9.207784384489059448e-02 -1.110952273011207581e-01 1.361241638660430908e-01 1.250897943973541260e-01 1.896037608385086060e-01 3.567187786102294922e-01 9.814266860485076904e-02 1.293267160654067993e-01 1.249562874436378479e-01 -4.877465665340423584e-01 -1.631234735250473022e-01 4.017584025859832764e-02 3.852495551109313965e-01 1.827041655778884888e-01 -4.447098448872566223e-02 6.285179406404495239e-02 1.012156978249549866e-01 -2.641023695468902588e-01 -3.551637986674904823e-03 5.586588382720947266e-02 3.496256470680236816e-01 9.723207354545593262e-02 5.567691102623939514e-02 -8.046348579227924347e-03 -4.064783081412315369e-02 8.435273915529251099e-02 8.531446754932403564e-02 1.371503770351409912e-01 1.728392839431762695e-01 3.664118051528930664e-02 2.025964669883251190e-02 -3.896981105208396912e-02
-1.844553500413894653e-01 -1.520910710096359253e-01 7.807125896215438843e-02 -1.548346281051635742e-01 -8.272037655115127563e-02 5.155763030052185059e-02 -8.415970951318740845e-02 -3.801166117191314697e-01 2.129384726285934448e-01 -3.500221371650695801e-01 -1.544146984815597534e-01 3.641643375158309937e-02 -1.066294126212596893e-02 -2.071716822683811188e-02 -1.206489875912666321e-01 1.294342130422592163e-01 3.256960511207580566e-01 -7.310750335454940796e-02 -1.268876492977142334e-01 1.297629624605178833e-01 -1.245563253760337830e-01 -9.057366847991943359e-02 1.587141305208206177e-01 -1.561305373907089233e-01 -2.849341034889221191e-01 -2.616195939481258392e-02 -1.749217510223388672e-01 3.271799683570861816e-01 1.778480112552642822e-01 -1.777255088090896606e-01 1.597676575183868408e-01 3.030224703252315521e-02
-2.707988917827606201e-01 -8.179572969675064087e-02 -1.367498487234115601e-01 4.020789638161659241e-02 -2.565202713012695312e-01 1.279384642839431763e-01 4.656767845153808594e-02 2.806342020630836487e-02 1.147229745984077454e-01 -6.253011524677276611e-02 -7.477878779172897339e-02 -1.909016817808151245e-01 7.288015913218259811e-03 3.515981137752532959e-01 7.933834195137023926e-02 3.756950423121452332e-02 3.074370920658111572e-01 -2.715650200843811035e-01 -2.513498663902282715e-01 -1.033879593014717102e-01 1.830628365278244019e-01 -1.409368515014648438e-01 -1.027948036789894104e-02 -2.355283051729202271e-01 -2.915184199810028076e-01 1.449531167745590210e-01 -3.114409372210502625e-02 6.272985041141510010e-02 -3.394374847412109375e-01 -7.383663207292556763e-02 -1.004282534122467041e-01 -1.769345998764038086e-01
-2.040028125047683716e-01 -1.849583089351654053e-01 2.016200721263885498e-01 1.499704867601394653e-01 -1.168001741170883179e-01 7.721900194883346558e-02 -3.226443231105804443e-01 4.325861111283302307e-02 2.330602407455444336e-01 6.872846931219100952e-02 1.407166272401809692e-01 -8.019664883613586426e-02 2.166823893785476685e-01 3.340093493461608887e-01 -1.108567044138908386e-01 -4.487137123942375183e-02 1.028218269348144531e-01 -6.152492389082908630e-02 9.315949678421020508e-02 9.291187673807144165e-02 -3.050423599779605865e-02 -1.421225965023040771e-01 8.498086035251617432e-02 -2.766921818256378174e-01 -1.664944738149642944e-01 1.025246158242225647e-01 -8.889330178499221802e-02 1.693706512451171875e-01 4.446977376937866211e-01 -2.481610924005508423e-01 8.034113049507141113e-02 -1.314259972423315048e-02
-1.004802957177162170e-01 4.453350603580474854e-02 -5.860572308301925659e-02 -1.673847734928131104e-01 -7.948752492666244507e-02 1.699077934026718140e-01 1.945804338902235031e-03 -6.430981308221817017e-02 -1.618433743715286255e-02 -8.040133118629455566e-02 -3.786185383796691895e-01 -4.603987094014883041e-03 1.276911497116088867e-01 1.312658488750457764e-01 -8.629772067070007324e-02 1.172437146306037903e-01 4.774199724197387695e-01 -1.390474587678909302e-01 8.630834519863128662e-02 7.668278366327285767e-02 2.372981458902359009e-01 1.165086170658469200e-03 3.845305740833282471e-01 -2.005437314510345459e-01 -1.196343600749969482e-01 -6.422559916973114014e-02 3.603125810623168945e-01 4.454949125647544861e-02 1.981702148914337158e-01 -9.917057305574417114e-02 -8.895301818847656250e-02 7.754736579954624176e-03
-2.419795691967010498e-01 -2.052130550146102905e-02 8.792021125555038452e-02 4.577125236392021179e-02 -5.495610460638999939e-02 2.965411357581615448e-02 -3.091082572937011719e-01 -6.662381440401077271e-02 1.699289083480834961e-01 -1.871234625577926636e-01 1.517938673496246338e-01 -5.720129981637001038e-02 2.367458790540695190e-01 2.225036919116973877e-01 -2.545490562915802002e-01 6.375564262270927429e-03 1.999593526124954224e-01 3.371918201446533203e-02 1.286530047655105591e-01 2.771752178668975830e-01 1.263824999332427979e-01 -2.318043559789657593e-01 3.097917325794696808e-02 -2.151757478713989258e-01 -8.933831006288528442e-02 -2.208306789398193359e-01 3.313899636268615723e-01 1.071715168654918671e-02 1.311690807342529297e-01 2.450035810470581055e-01 -2.261479347944259644e-01 -1.421112865209579468e-01
-7.135742902755737305e-02 -1.091170236468315125e-01 -8.320137858390808105e-04 -2.900825142860412598e-01 -7.195665687322616577e-02 1.603113114833831787e-01 -1.085002422332763672e-01 -2.948364242911338806e-02 1.476086974143981934e-01 -2.438352704048156738e-01 3.424017503857612610e-02 2.078139595687389374e-02 5.043417587876319885e-02 2.239825129508972168e-01 2.037195116281509399e-01 8.507459610700607300e-02 4.964992105960845947e-01 -2.007982581853866577e-01 1.606488227844238281e-01 7.861239463090896606e-02 -9.257446229457855225e-02 9.469103813171386719e-02 -8.878339082002639771e-02 -4.377287924289703369e-01 1.018396466970443726e-01 6.288924068212509155e-02 5.441574752330780029e-02 1.672893613576889038e-01 2.654868662357330322e-01 -8.224694430828094482e-02 -9.728761017322540283e-02 5.660431832075119019e-02
-3.767057359218597412e-01 -4.567072540521621704e-02 -6.385093927383422852e-02 1.005997732281684875e-01 7.165116071701049805e-02 -1.528668850660324097e-01 -3.324115276336669922e-01 2.413062006235122681e-01 2.751533389091491699e-01 3.025472536683082581e-02 -5.052663013339042664e-02 4.633030854165554047e-03 1.528750061988830566e-01 2.846385538578033447e-01 -9.593705087900161743e-02 -2.159843891859054565e-01 1.939675062894821167e-01 -2.624857723712921143e-01 8.613464236259460449e-02 2.226182073354721069e-01 -1.670402437448501587e-01 1.486289352178573608e-01 8.462827652692794800e-02 -2.219828665256500244e-01 -2.852580249309539795e-01 -3.129957616329193115e-02 -9.633971005678176880e-02 1.121881604194641113e-01 5.009866878390312195e-02 3.575446084141731262e-02 -1.644086539745330811e-01 1.304220873862504959e-02
-1.648491770029067993e-01 -1.853965669870376587e-01 2.240349054336547852e-01 -9.508184343576431274e-02 -2.851707339286804199e-01 5.529845133423805237e-02 -2.215814739465713501e-01 -1.098661571741104126e-01 1.098818778991699219e-01 -1.077617555856704712e-01 -2.487663477659225464e-01 1.101877540349960327e-01 4.409334957599639893e-01 1.389360576868057251e-01 1.089249327778816223e-01 -1.620240658521652222e-01 9.938339935615658760e-04 -3.614836931228637695e-02 -1.544339507818222046e-01 1.733595728874206543e-01 -4.164993017911911011e-02 -5.789818242192268372e-02 2.554192543029785156e-01 -9.856352955102920532e-02 -6.492231786251068115e-02 2.456099539995193481e-01 3.643237650394439697e-01 -1.751786172389984131e-01 4.474458098411560059e-02 5.663404241204261780e-02 7.541715353727340698e-02 -1.000464931130409241e-01
-1.900915950536727905e-01 -2.913233824074268341e-02 1.154421865940093994e-01 -2.608916349709033966e-02 1.034072190523147583e-01 4.309234023094177246e-02 -7.736717164516448975e-02 -1.672796905040740967e-02 2.416971921920776367e-01 -3.271753191947937012e-01 -1.057742312550544739e-01 2.809315025806427002e-01 -2.163017541170120239e-01 2.578872144222259521e-01 3.282515704631805420e-01 -3.585112467408180237e-02 5.359101891517639160e-01 -2.117096632719039917e-01 -1.940494775772094727e-02 7.284057140350341797e-02 -1.472647786140441895e-01 -8.304112590849399567e-03 1.398687064647674561e-01 -9.178966283798217773e-02 -1.543422937393188477e-01 6.814441084861755371e-02 1.225514523684978485e-02 7.578966766595840454e-02 1.094640493392944336e-01 -7.897455990314483643e-02 1.087285280227661133e-01 2.113843522965908051e-02
4.730824753642082214e-02 -8.443167060613632202e-02 1.631619036197662354e-01 -1.835594028234481812e-01 1.610590070486068726e-01 2.259816676378250122e-01 -4.461963847279548645e-02 1.054272204637527466e-01 -7.601552456617355347e-02 -2.458263635635375977e-01 5.109453201293945312e-02 -1.838632486760616302e-02 1.493190824985504150e-01 2.827036678791046143e-01 7.820035517215728760e-02 3.214252293109893799e-01 3.336178064346313477e-01 -9.106352180242538452e-02 1.355496495962142944e-01 9.681119769811630249e-02 5.815071612596511841e-02 -5.166484788060188293e-02 3.293683230876922607e-01 -2.504418194293975830e-01 -4.971683397889137268e-02 -3.111496940255165100e-02 2.069524675607681274e-01 1.797174364328384399e-01 2.116561979055404663e-01 -3.193588554859161377e-01 -8.597610145807266235e-02 4.534685984253883362e-02
-2.937122583389282227e-01 -2.053347080945968628e-01 1.035998761653900146e-01 8.968032151460647583e-02 -1.557076275348663330e-01 -1.778657585382461548e-01 -4.202015697956085205e-02 -2.799265645444393158e-02 2.103557735681533813e-01 -4.061302244663238525e-01 -1.055642142891883850e-01 8.218264579772949219e-02 3.032415509223937988e-01 -4.136415198445320129e-02 -8.213629573583602905e-02 1.181898489594459534e-01 3.047278523445129395e-01 -1.770254820585250854e-01 -3.054540157318115234e-01 4.911249876022338867e-02 2.437901496887207031e-02 -1.179099455475807190e-01 -7.581518590450286865e-02 8.351337164640426636e-02 -1.075411587953567505e-01 1.664215028285980225e-01 -1.450515701435506344e-04 2.059337347745895386e-01 2.582659423351287842e-01 1.706529259681701660e-01 7.554099708795547485e-02 1.502099931240081787e-01
-3.634740784764289856e-02 -3.631730750203132629e-02 1.601999104022979736e-01 -7.848542928695678711e-02 -1.123323440551757812e-01 1.952330917119979858e-01 -4.776352643966674805e-01 8.395321667194366455e-02 8.744248002767562866e-02 -1.192898675799369812e-01 -1.655998453497886658e-02 -4.305985348764806986e-04 4.276473224163055420e-01 8.119561523199081421e-02 -1.939630210399627686e-01 -1.119461134076118469e-01 3.971902281045913696e-02 -1.267933696508407593e-01 1.943548209965229034e-03 -8.205452561378479004e-02 6.718754023313522339e-02 -2.254372537136077881e-01 2.359695881605148315e-01 -2.094904035329818726e-01 -1.692465543746948242e-01 -3.223832547664642334e-01 2.089619785547256470e-01 4.630549252033233643e-02 1.003514379262924194e-01 -5.386494845151901245e-02 -1.590233892202377319e-01 -1.479826569557189941e-01
-4.654889926314353943e-02 1.638705581426620483e-01 -1.151735335588455200e-02 1.486872434616088867e-01 1.329888310283422470e-02 5.988312885165214539e-02 5.717369914054870605e-02 7.808512449264526367e-02 1.860955059528350830e-01 -3.081295490264892578e-01 -1.342238187789916992e-01 -1.891467422246932983e-01 2.065628170967102051e-01 1.651054173707962036e-01 2.684237957000732422e-01 1.736773699522018433e-01 3.846624791622161865e-01 7.906675338745117188e-02 -2.459783852100372314e-01 1.634716987609863281e-01 -8.545125275850296021e-02 1.565679311752319336e-01 3.361302614212036133e-01 -1.514196246862411499e-01 -2.466115206480026245e-01 3.674063459038734436e-02 -9.440363384783267975e-03 1.048491150140762329e-01 -2.247132547199726105e-02 1.741975247859954834e-01 1.860180497169494629e-01 -1.795134544372558594e-01
-2.200007587671279907e-01 -3.233868479728698730e-01 -2.307336479425430298e-01 8.382818847894668579e-02 -1.303557008504867554e-01 2.036247253417968750e-01 -4.076755419373512268e-02 -4.990523681044578552e-02 1.301586478948593140e-01 -3.491908907890319824e-01 -1.899748668074607849e-02 6.503023952245712280e-02 1.250996440649032593e-01 1.375721096992492676e-01 1.842647641897201538e-01 9.693544358015060425e-02 1.633799523115158081e-01 2.535280957818031311e-02 1.859413236379623413e-01 1.704916507005691528e-01 -1.593633592128753662e-01 -1.120864078402519226e-01 3.123105764389038086e-01 -6.474895030260086060e-02 -3.631121516227722168e-01 -1.890317201614379883e-01 1.980886422097682953e-02 2.639752328395843506e-01 -1.831181943416595459e-01 -1.176192145794630051e-02 6.901051849126815796e-03 2.667309902608394623e-02
-7.594826817512512207e-02 5.222711339592933655e-02 3.061783313751220703e-01 4.506545141339302063e-03 -2.321554273366928101e-01 -2.157033383846282959e-01 -4.986225441098213196e-02 -1.335734874010086060e-01 2.353366315364837646e-01 9.091187268495559692e-02 -8.488114178180694580e-02 -2.420814037322998047e-01 8.899045735597610474e-02 1.765942871570587158e-01 -7.789882272481918335e-02 -1.130287200212478638e-01 2.680665552616119385e-01 -2.357901334762573242e-01 -7.367154955863952637e-02 2.725080549716949463e-01 -9.101389348506927490e-02 -4.932997375726699829e-02 3.102280199527740479e-01 2.539396658539772034e-02 -6.538172066211700439e-02 1.916027367115020752e-01 -7.217016071081161499e-02 2.776545882225036621e-01 -5.753790587186813354e-02 -2.702339589595794678e-01 8.911833167076110840e-02 -2.593595981597900391e-01
-2.600335329771041870e-02 3.454930707812309265e-02 2.638879716396331787e-01 -1.303123831748962402e-01 -8.087053149938583374e-02 -1.959762871265411377e-01 -1.708455532789230347e-01 -3.169843927025794983e-02 1.459555625915527344e-01 -1.027879118919372559e-01 1.125131994485855103e-01 -2.279510945081710815e-01 2.486566752195358276e-01 -1.344709936529397964e-02 1.211584508419036865e-01 1.933243824169039726e-03 2.360332310199737549e-01 -1.022816374897956848e-01 -1.265876591205596924e-01 3.721488416194915771e-01 -2.320034056901931763e-01 -2.118315994739532471e-01 4.039629995822906494e-01 -1.111922878772020340e-02 -6.557882577180862427e-02 1.879080227809026837e-04 -2.019241638481616974e-02 2.139786332845687866e-01 -7.534081581979990005e-03 -3.315476775169372559e-01 7.839003950357437134e-02 -1.177613362669944763e-01
-8.848495781421661377e-02 -2.723070681095123291e-01 3.401536941528320312e-01 5.156525596976280212e-02 -2.943958342075347900e-01 -1.941527873277664185e-01 -1.546885967254638672e-01 -1.590891182422637939e-01 1.926961243152618408e-01 5.238378793001174927e-02 8.506342768669128418e-02 -9.179618209600448608e-02 1.197519153356552124e-01 3.200162649154663086e-01 1.110462620854377747e-01 9.401568770408630371e-02 -1.242642942816019058e-02 -1.810574829578399658e-01 1.797053664922714233e-01 1.740488260984420776e-01 -1.373420059680938721e-01 9.890651702880859375e-02 4.873406141996383667e-02 -9.929569065570831299e-02 -5.309204757213592529e-02 2.490976601839065552e-01 2.623727321624755859e-01 2.894554436206817627e-01 -1.974196545779705048e-02 -1.094243302941322327e-01 -3.499726951122283936e-02 -2.551673650741577148e-01
-1.232112869620323181e-01 -4.667246341705322266e-02 2.048640549182891846e-01 -3.547367081046104431e-02 -7.262989133596420288e-02 9.585189074277877808e-02 1.327996049076318741e-02 2.907130494713783264e-02 2.477733343839645386e-01 -2.660418450832366943e-01 -1.092579737305641174e-01 1.502074897289276123e-01 -2.734023034572601318e-01 2.451924681663513184e-01 1.546425819396972656e-01 9.733977168798446655e-02 4.544740915298461914e-01 -2.849380075931549072e-01 8.279568701982498169e-02 -8.306432515382766724e-02 -5.887476354837417603e-02 1.531687527894973755e-01 -1.350751891732215881e-02 -3.601093217730522156e-02 -1.280208975076675415e-01 7.630373537540435791e-02 -2.160928444936871529e-03 6.615248322486877441e-02 1.700373291969299316e-01 -4.264030754566192627e-01 -5.470333248376846313e-02 -1.370671838521957397e-01
-4.921765625476837158e-02 -1.556634306907653809e-01 1.910207718610763550e-01 -2.140308469533920288e-01 2.979233302175998688e-02 5.704218894243240356e-02 -3.111166656017303467e-01 6.032802909612655640e-02 2.223084680736064911e-02 -2.370645403861999512e-01 -2.502632141113281250e-01 -7.574962824583053589e-02 1.854819506406784058e-01 3.211461603641510010e-01 -2.795802056789398193e-01 -1.619384586811065674e-01 6.063886359333992004e-02 -2.151352167129516602e-01 8.065073192119598389e-02 1.510891020298004150e-01 3.650695383548736572e-01 -9.202360361814498901e-02 8.167254924774169922e-02 -2.148090004920959473e-01 -1.917079985141754150e-01 -2.983041293919086456e-02 9.880626201629638672e-02 -1.958664692938327789e-02 1.599937379360198975e-01 8.455558121204376221e-02 -1.672839522361755371e-01 -1.926474124193191528e-01
8.867359906435012817e-02 -1.013500243425369263e-01 1.583759039640426636e-01 1.570221036672592163e-02 -1.213841885328292847e-01 -1.332231680862605572e-03 -2.062935531139373779e-01 2.130598872900009155e-01 4.796610400080680847e-02 -2.167338281869888306e-01 1.270414590835571289e-01 -3.239521384239196777e-02 2.380725741386413574e-01 8.215369284152984619e-02 -2.206955552101135254e-01 7.689110189676284790e-02 3.945773839950561523e-01 1.477528735995292664e-02 -2.441960275173187256e-01 -1.650461107492446899e-01 1.105786859989166260e-02 -2.780809700489044189e-01 4.999221116304397583e-02 -3.224603831768035889e-01 -7.660140842199325562e-02 -3.457801342010498047e-01 1.738322973251342773e-01 1.237070411443710327e-01 -7.851200550794601440e-02 -6.121398508548736572e-02 1.374279260635375977e-01 -2.070631831884384155e-01
-2.841684818267822266e-01 -1.247722208499908447e-01 9.806244075298309326e-02 1.289090663194656372e-01 5.477056279778480530e-02 -1.560291498899459839e-01 -1.530441045761108398e-01 4.462658986449241638e-02 1.468028277158737183e-01 -4.026522040367126465e-01 -1.443503499031066895e-01 1.653595082461833954e-02 8.172376453876495361e-02 1.126259658485651016e-02 -1.705706864595413208e-01 1.026421133428812027e-02 3.378428816795349121e-01 -3.719172775745391846e-01 -2.596356868743896484e-01 2.083903849124908447e-01 2.062111906707286835e-02 -1.140574216842651367e-01 -1.265477668493986130e-02 -1.008797585964202881e-01 -1.994332484900951385e-02 8.257491141557693481e-02 1.046896073967218399e-02 1.941234320402145386e-01 3.593136668205261230e-01 4.879711195826530457e-02 8.352635055780410767e-02 1.155386045575141907e-01
-6.929730623960494995e-02 -1.719415932893753052e-01 2.642766833305358887e-01 -1.368560194969177246e-01 -1.803225278854370117e-01 1.471694558858871460e-01 -2.055335789918899536e-01 2.682168483734130859e-01 -1.158968135714530945e-01 -3.037991821765899658e-01 8.223091252148151398e-03 -1.953935772180557251e-01 3.195202350616455078e-01 2.057503163814544678e-01 -6.750527769327163696e-02 -3.414286673069000244e-02 2.098832875490188599e-01 3.946067765355110168e-02 -1.886784285306930542e-02 1.380731631070375443e-02 -7.420153170824050903e-02 -1.162677034735679626e-01 6.936918944120407104e-02 -2.076777666807174683e-01 -1.541668474674224854e-01 -2.945313751697540283e-01 2.213286608457565308e-01 -2.342944145202636719e-01 -8.645009249448776245e-03 7.875042408704757690e-02 -1.260968595743179321e-01 -2.547298967838287354e-01
1.310829818248748779e-01 8.117041736841201782e-02 1.591191440820693970e-01 -3.011234477162361145e-02 1.556605994701385498e-01 1.987545341253280640e-01 -3.707453012466430664e-01 -2.806925214827060699e-03 2.117585390806198120e-01 -1.760082989931106567e-01 -7.682775706052780151e-02 -3.264672681689262390e-02 1.151967942714691162e-01 4.441208243370056152e-01 2.466408535838127136e-02 1.554546356201171875e-01 1.030661351978778839e-02 7.611855864524841309e-02 8.366418071091175079e-03 1.268259584903717041e-01 -7.854732125997543335e-02 -9.466195851564407349e-02 9.998399764299392700e-02 -3.966303765773773193e-01 -3.054321706295013428e-01 8.649554103612899780e-02 2.702136933803558350e-01 1.593853384256362915e-01 -8.709237724542617798e-02 -2.405136823654174805e-02 7.433792203664779663e-02 1.155647709965705872e-01
-1.660248339176177979e-01 -6.963367015123367310e-02 2.239727601408958435e-02 1.671800613403320312e-01 -2.257821410894393921e-01 -7.021485269069671631e-02 1.370250880718231201e-01 -4.605214297771453857e-02 1.505374461412429810e-01 -3.407037258148193359e-01 -1.102495864033699036e-01 -3.021427989006042480e-01 1.184397637844085693e-01 1.462271660566329956e-01 1.271424591541290283e-01 -9.879153966903686523e-02 3.036156892776489258e-01 8.339443802833557129e-02 -8.500752598047256470e-02 2.508024275302886963e-01 5.884665250778198242e-02 8.512305468320846558e-02 3.932985365390777588e-01 -1.104816645383834839e-01 -8.700738102197647095e-02 -1.800884455442428589e-01 -4.707577452063560486e-02 5.032322555780410767e-02 4.055970013141632080e-01 -4.993017017841339111e-02 1.392825786024332047e-02 2.853069781849626452e-05
-3.783683776855468750e-01 3.255124017596244812e-02 1.073326691985130310e-01 -2.456499934196472168e-01 -3.019676506519317627e-01 1.354185044765472412e-01 -9.683670103549957275e-02 5.286559462547302246e-02 -6.948903948068618774e-02 -1.957474350929260254e-01 1.238679885864257812e-01 -1.334847062826156616e-01 2.872368693351745605e-01 2.805395424365997314e-01 -1.757768243551254272e-01 2.744224965572357178e-01 7.106906920671463013e-02 -1.614215224981307983e-01 -1.168820932507514954e-01 1.482789069414138794e-01 4.176751244813203812e-03 -3.395119011402130127e-01 1.199822053313255310e-01 1.851210296154022217e-01 -2.509852312505245209e-02 4.785444959998130798e-02 1.171360388398170471e-01 7.660929858684539795e-02 5.115025863051414490e-02 -9.681377559900283813e-02 -2.106563746929168701e-01 9.442906081676483154e-02
-9.971141070127487183e-02 -2.003826200962066650e-02 2.122802473604679108e-02 -2.145790308713912964e-01 -9.382157027721405029e-02 7.117210887372493744e-03 -6.788841634988784790e-02 -2.418800592422485352e-01 3.251740932464599609e-01 -4.654178917407989502e-01 -1.865028887987136841e-01 2.870222181081771851e-02 4.764743149280548096e-02 4.879154637455940247e-02 -3.135050535202026367e-01 9.657409042119979858e-03 3.770770132541656494e-01 -5.005213618278503418e-02 -1.913843750953674316e-01 2.140386998653411865e-01 -5.692392215132713318e-02 -7.636358588933944702e-02 1.457830369472503662e-01 -1.240912601351737976e-01 -1.532001197338104248e-01 5.585393682122230530e-02 8.512134850025177002e-02 2.846529185771942139e-01 -9.469400392845273018e-04 -1.881027407944202423e-02 -1.381074190139770508e-01 -5.529609695076942444e-02
-2.249033898115158081e-01 -2.249845713376998901e-01 3.896392509341239929e-02 -1.467415839433670044e-01 -2.461928427219390869e-01 4.759085550904273987e-02 -2.649737000465393066e-01 1.023429930210113525e-01 -2.509073168039321899e-02 -2.988660037517547607e-01 1.321464497596025467e-02 5.813395138829946518e-03 3.625518083572387695e-02 2.141066938638687134e-01 -3.090088628232479095e-02 2.217039316892623901e-01 1.940844357013702393e-01 -1.107619404792785645e-01 1.245660260319709778e-01 -2.554323971271514893e-01 3.104415535926818848e-01 -1.552547365427017212e-01 1.613626778125762939e-01 1.500026285648345947e-01 -1.669802963733673096e-01 1.915110200643539429e-01 1.544169038534164429e-01 -6.846790015697479248e-02 1.146636903285980225e-03 -2.365480810403823853e-01 -1.672264486551284790e-01 -2.608396708965301514e-01
-2.657915055751800537e-01 -2.461441755294799805e-01 1.433523297309875488e-01 1.331597864627838135e-01 -3.061845004558563232e-01 1.214308515191078186e-01 -1.688144654035568237e-01 1.672978401184082031e-01 3.152597844600677490e-01 1.494783908128738403e-01 5.119110643863677979e-02 -1.589464396238327026e-01 3.809703513979911804e-02 3.638077974319458008e-01 7.950237952172756195e-03 -3.754470497369766235e-02 -1.921482756733894348e-02 -2.763096094131469727e-01 1.102227941155433655e-01 1.910991817712783813e-01 8.270856738090515137e-02 1.249902099370956421e-01 1.118315905332565308e-01 1.606903821229934692e-01 -3.177137374877929688e-01 6.350725144147872925e-02 1.448620110750198364e-01 6.007612869143486023e-02 2.123495340347290039e-01 -1.382658630609512329e-01 7.513680029660463333e-03 -2.444000169634819031e-02
-2.843967974185943604e-01 4.614752903580665588e-02 1.035011708736419678e-01 -2.044652104377746582e-01 -5.735164508223533630e-02 -3.579365834593772888e-02 -1.649302393198013306e-01 1.319130510091781616e-01 1.197579726576805115e-01 -2.624802291393280029e-01 -2.197123467922210693e-01 5.174442753195762634e-02 6.674825400114059448e-02 3.370907902717590332e-01 -1.191875115036964417e-01 2.696863114833831787e-01 1.637746840715408325e-01 -1.077258735895156860e-01 -1.738452762365341187e-01 1.925907731056213379e-01 -5.531265959143638611e-02 3.328612744808197021e-01 8.321712911128997803e-02 -8.954967558383941650e-02 -3.735738396644592285e-01 -1.841797828674316406e-01 -7.276680320501327515e-02 3.896700590848922729e-02 5.419735983014106750e-02 3.180474787950515747e-02 -4.349848628044128418e-02 -2.353963553905487061e-01
-7.614442706108093262e-02 -3.468684479594230652e-02 2.636792063713073730e-01 -1.115484088659286499e-01 -2.187860608100891113e-01 -2.051040232181549072e-01 -6.379612535238265991e-02 -2.591970860958099365e-01 1.443814933300018311e-01 6.767654791474342346e-03 1.135190352797508240e-01 -1.697343736886978149e-01 3.118481636047363281e-01 2.258078306913375854e-01 7.864045351743698120e-02 -1.153723374009132385e-01 2.150627672672271729e-01 -1.209121868014335632e-01 3.529337048530578613e-02 3.765673637390136719e-01 -2.188198864459991455e-01 -1.499692201614379883e-01 1.370853632688522339e-01 9.115273132920265198e-03 -8.882810920476913452e-02 2.381162047386169434e-01 -1.050995960831642151e-01 2.371176332235336304e-01 -2.908837236464023590e-02 5.345446988940238953e-02 8.929100632667541504e-02 -2.877735495567321777e-01
9.407778084278106689e-02 -1.010769978165626526e-01 -3.840036317706108093e-02 3.617543280124664307e-01 -1.910255849361419678e-01 -9.403019212186336517e-03 -7.417856901884078979e-02 -4.385301470756530762e-02 -2.956044115126132965e-02 -8.386402577161788940e-02 8.840160071849822998e-02 -8.586536347866058350e-02 2.757521569728851318e-01 -9.750449098646640778e-03 -2.191223800182342529e-01 1.099893003702163696e-01 3.414566516876220703e-01 -4.315448105335235596e-01 -7.394973933696746826e-02 4.843653365969657898e-02 5.743788182735443115e-02 -1.218155026435852051e-01 -1.187655143439769745e-02 -2.414294183254241943e-01 -3.186493217945098877e-01 -9.632507339119911194e-03 -1.703813225030899048e-01 -4.752499982714653015e-02 -1.607815176248550415e-02 -5.597281083464622498e-02 1.755296736955642700e-01 -3.015291988849639893e-01
-2.215442806482315063e-01 -2.358698397874832153e-01 1.303031891584396362e-01 1.059031859040260315e-01 7.218899577856063843e-02 -1.057213470339775085e-01 -1.888485252857208252e-01 1.454811245203018188e-01 2.531252056360244751e-02 -2.838337719440460205e-01 8.087882399559020996e-02 -1.041015051305294037e-02 3.742810785770416260e-01 1.239255443215370178e-01 2.227189391851425171e-01 1.435721665620803833e-01 -2.377716824412345886e-03 -4.058269411325454712e-02 4.514244198799133301e-02 4.214774668216705322e-01 1.573812216520309448e-01 9.327401965856552124e-02 3.259283900260925293e-01 1.616950333118438721e-01 -2.938624322414398193e-01 -4.832928627729415894e-02 -6.622151285409927368e-02 9.717344306409358978e-03 -1.057637259364128113e-01 -1.637503951787948608e-01 -3.980544209480285645e-02 2.067433297634124756e-02
-1.408804804086685181e-01 -1.876552999019622803e-01 3.509369865059852600e-02 3.937738388776779175e-02 1.252511143684387207e-02 -1.290708780288696289e-01 5.650039017200469971e-02 -6.996224075555801392e-02 1.119185984134674072e-01 -1.099924519658088684e-01 -1.556478887796401978e-01 8.270227164030075073e-02 8.382174372673034668e-02 3.198320269584655762e-01 2.830430865287780762e-01 2.395278811454772949e-01 4.607243239879608154e-01 -3.705546855926513672e-01 2.798467874526977539e-01 -1.466763019561767578e-01 -1.295560598373413086e-01 1.106255576014518738e-01 1.361834704875946045e-01 -2.426140159368515015e-01 -3.752858843654394150e-03 -4.638279788196086884e-03 6.637855619192123413e-02 2.527531934902071953e-03 1.521024256944656372e-01 -5.946133658289909363e-02 -7.082493603229522705e-02 -1.509502083063125610e-01
-1.580407917499542236e-01 7.268391549587249756e-02 1.554368436336517334e-02 -2.956027090549468994e-01 -6.446308642625808716e-02 1.091891303658485413e-01 1.094995737075805664e-01 -6.446223706007003784e-02 1.380270123481750488e-01 -3.006281554698944092e-01 -8.859368413686752319e-02 2.658849358558654785e-01 2.541629672050476074e-01 2.588107287883758545e-01 4.987207055091857910e-02 1.859516948461532593e-01 2.538528442382812500e-01 -2.206896394491195679e-01 -9.498333930969238281e-02 1.581016331911087036e-01 -2.938081920146942139e-01 1.370410174131393433e-01 1.876330226659774780e-01 -1.240167245268821716e-01 -3.215988576412200928e-01 -1.834110170602798462e-01 -1.740522566251456738e-03 -3.878778219223022461e-02 -4.471790790557861328e-02 -2.170082777738571167e-01 2.976218471303582191e-03 -5.242044106125831604e-02
-2.375279366970062256e-01 -1.823374330997467041e-01 -1.228976808488368988e-02 2.392101660370826721e-02 -1.674168743193149567e-02 3.429105132818222046e-02 -1.489465832710266113e-01 9.086292237043380737e-03 1.288125067949295044e-01 -4.894774258136749268e-01 -2.813526690006256104e-01 -7.254591584205627441e-02 1.647862493991851807e-01 2.639282122254371643e-02 -3.538582846522331238e-02 -7.791667431592941284e-02 1.856524199247360229e-01 -7.226683944463729858e-02 4.027956724166870117e-01 2.417202144861221313e-01 -1.545298993587493896e-01 6.134537979960441589e-02 1.935409903526306152e-01 -2.057981193065643311e-01 5.629823729395866394e-02 -8.591955900192260742e-02 5.171234533190727234e-02 1.559530347585678101e-01 2.380468547344207764e-01 -1.114957258105278015e-01 -1.660370379686355591e-01 -8.988955616950988770e-02
4.145069792866706848e-02 2.262814342975616455e-01 -1.526171062141656876e-02 1.859691441059112549e-01 -1.131615340709686279e-01 -7.226142287254333496e-02 -1.489523053169250488e-01 -4.726001247763633728e-02 -3.869146853685379028e-02 -2.514606416225433350e-01 -1.412975043058395386e-01 -1.719040274620056152e-01 2.681050598621368408e-01 4.127975702285766602e-01 -8.373754471540451050e-02 3.765474632382392883e-02 2.601254880428314209e-01 5.373525619506835938e-02 2.688018977642059326e-02 -1.317221522331237793e-01 -8.580672740936279297e-02 -1.479340996593236923e-02 1.586392074823379517e-01 -1.167762428522109985e-01 -4.632131159305572510e-01 -4.479654133319854736e-03 -8.862150460481643677e-02 -4.067771881818771362e-02 -5.300415307283401489e-02 -1.945582777261734009e-01 2.330841869115829468e-01 2.252998352050781250e-01
-2.409408092498779297e-01 -3.603545948863029480e-02 4.339151456952095032e-02 -2.061194181442260742e-01 -9.225172549486160278e-02 1.498278826475143433e-01 -3.037600219249725342e-01 5.603015050292015076e-02 1.346279084682464600e-01 -1.114113479852676392e-01 -1.370257139205932617e-01 -8.988150954246520996e-02 3.892824351787567139e-01 2.628954648971557617e-01 -2.038953453302383423e-01 -1.209095790982246399e-01 -1.832418888807296753e-02 -8.305869996547698975e-02 1.298187524080276489e-01 -7.671267259865999222e-03 -5.070740357041358948e-03 -5.961990356445312500e-02 2.474529743194580078e-01 -3.104093968868255615e-01 -2.317019253969192505e-01 -3.856154158711433411e-02 2.764341533184051514e-01 -4.970749840140342712e-02 1.663851141929626465e-01 -1.723767369985580444e-01 -2.315553724765777588e-01 -7.269658893346786499e-02
-2.017361372709274292e-01 -1.809494383633136749e-02 -7.493241876363754272e-02 3.202037652954459190e-03 -2.250121086835861206e-01 6.097221001982688904e-02 -9.829219430685043335e-02 1.229612827301025391e-01 9.149826318025588989e-02 -2.732571959495544434e-01 -1.451871842145919800e-01 -1.139183267951011658e-01 4.677522182464599609e-02 2.987736165523529053e-01 -1.278955638408660889e-01 1.119146421551704407e-01 1.419477611780166626e-01 -2.987236380577087402e-01 -9.155619144439697266e-02 -1.885266229510307312e-02 1.362083554267883301e-01 -3.275364339351654053e-01 2.922664880752563477e-01 -2.529411911964416504e-01 2.450101524591445923e-01 -1.691942662000656128e-01 1.244611223228275776e-03 -1.086869984865188599e-01 -9.744442999362945557e-02 -1.640854477882385254e-01 6.822524592280387878e-03 -3.263359963893890381e-01
-6.136752665042877197e-02 -1.545055061578750610e-01 1.736122667789459229e-01 3.866983205080032349e-02 -2.543976306915283203e-01 -1.199850216507911682e-01 -3.757157921791076660e-01 5.702173337340354919e-03 2.281913161277770996e-01 -2.655351758003234863e-01 3.893506526947021484e-02 -9.113603085279464722e-02 1.812269687652587891e-01 2.940614521503448486e-01 -2.242962867021560669e-01 -1.562695950269699097e-02 1.243236511945724487e-01 4.138613492250442505e-02 7.534043490886688232e-02 2.731125354766845703e-01 2.844711244106292725e-01 -1.176392585039138794e-01 2.938848687335848808e-03 5.374116450548171997e-02 -2.341046780347824097e-01 -1.681788861751556396e-01 1.841624230146408081e-01 8.102605491876602173e-02 -3.400369361042976379e-02 2.125236839056015015e-01 -2.281688898801803589e-01 -3.311621770262718201e-02
-4.062221944332122803e-01 -4.903281852602958679e-02 5.496835336089134216e-02 -1.118185520172119141e-01 -1.093659922480583191e-01 -2.321857027709484100e-03 2.945798076689243317e-02 -1.330766390310600400e-04 1.856772303581237793e-01 -2.645860612392425537e-01 -1.144741103053092957e-01 1.266555190086364746e-01 -5.585004389286041260e-02 1.895922720432281494e-01 3.394637703895568848e-01 -3.817244619131088257e-02 5.056306719779968262e-01 -1.681501269340515137e-01 1.977315545082092285e-01 -3.339394228532910347e-03 -1.544849015772342682e-02 2.073187567293643951e-02 -4.858952760696411133e-02 6.044236943125724792e-02 -2.155041992664337158e-01 -7.707735151052474976e-02 -5.228878930211067200e-02 1.380979567766189575e-01 1.704853624105453491e-01 -2.659014165401458740e-01 9.633255749940872192e-02 4.324327409267425537e-02
2.925645560026168823e-02 1.285281777381896973e-01 -1.377518922090530396e-01 7.448627799749374390e-02 4.622489213943481445e-02 -3.489754861220717430e-03 -1.225369721651077271e-01 9.834367781877517700e-02 2.636148929595947266e-01 -2.547055780887603760e-01 -2.067286707460880280e-02 -1.299268007278442383e-01 1.327161341905593872e-01 3.240744173526763916e-01 1.625609397888183594e-01 -4.089571163058280945e-02 1.321331411600112915e-01 -1.656912118196487427e-01 3.741948902606964111e-01 4.894332960247993469e-02 -1.439538002014160156e-01 -1.848458945751190186e-01 2.517248988151550293e-01 2.989691793918609619e-01 -6.511338055133819580e-02 -1.423323303461074829e-01 6.056248769164085388e-02 1.921503543853759766e-01 8.150056004524230957e-02 -2.313551008701324463e-01 2.150573581457138062e-01 -2.497580051422119141e-01
-1.192980334162712097e-01 -8.411328494548797607e-02 3.064479231834411621e-01 2.708182036876678467e-01 1.215202137827873230e-01 9.573055058717727661e-02 8.134953677654266357e-02 4.305946454405784607e-02 2.458156645298004150e-01 -2.377197444438934326e-01 -6.579660624265670776e-02 -1.163096353411674500e-01 -1.184509042650461197e-02 1.824284344911575317e-01 1.314043998718261719e-01 2.791133522987365723e-01 2.919709682464599609e-01 -1.475781202316284180e-01 -2.182371541857719421e-02 2.502119839191436768e-01 1.517083048820495605e-01 -3.403683602809906006e-01 -9.580774605274200439e-02 -9.918509423732757568e-02 -3.178778886795043945e-01 -7.445824891328811646e-02 -1.450176388025283813e-01 1.215257793664932251e-01 1.189229339361190796e-01 1.270946562290191650e-01 -1.736320927739143372e-02 1.211364567279815674e-01
-2.926095128059387207e-01 -2.609278857707977295e-01 1.979490369558334351e-01 8.522187173366546631e-02 -6.731016933917999268e-02 -1.147104203701019287e-01 -1.899553388357162476e-01 -2.884555235505104065e-02 3.063309937715530396e-02 -3.764493763446807861e-01 -1.291070729494094849e-01 5.365569517016410828e-02 1.973584443330764771e-01 -7.490068674087524414e-02 -1.156821772456169128e-01 -8.067678660154342651e-02 4.515445232391357422e-01 -2.431791275739669800e-01 -1.490618735551834106e-01 3.232146203517913818e-01 -6.855738349258899689e-03 -5.394158884882926941e-02 1.019691228866577148e-01 1.553546823561191559e-02 5.535386130213737488e-02 1.419223546981811523e-01 -3.742819651961326599e-02 -7.003908976912498474e-03 2.728555500507354736e-01 6.927607208490371704e-02 1.371316891163587570e-02 1.057790145277976990e-01
-1.617726981639862061e-01 -1.449471712112426758e-01 1.002017855644226074e-01 8.714601397514343262e-02 8.694135583937168121e-03 1.209883317351341248e-01 -1.409722119569778442e-01 -4.519707709550857544e-02 -1.363292243331670761e-02 -2.379027903079986572e-01 -3.001781404018402100e-01 2.166716754436492920e-01 3.312247246503829956e-02 1.459912061691284180e-01 1.358368098735809326e-01 1.486513167619705200e-01 3.396104574203491211e-01 -1.364991515874862671e-01 -5.347367376089096069e-02 1.279089599847793579e-01 1.797203905880451202e-02 9.874980896711349487e-02 1.231871917843818665e-01 -3.479305803775787354e-01 -2.222449481487274170e-01 6.876555830240249634e-02 -2.513335943222045898e-01 4.261255860328674316e-01 1.799675822257995605e-01 -5.180363729596138000e-02 -8.697146922349929810e-02 -2.751598320901393890e-02
3.758751600980758667e-02 -5.383773148059844971e-02 -4.327809065580368042e-02 -4.263962619006633759e-03 -1.961279660463333130e-01 -6.578297168016433716e-02 -3.201961750164628029e-03 -4.068139195442199707e-02 2.823635637760162354e-01 -3.216243386268615723e-01 -2.286289334297180176e-01 -3.605857118964195251e-02 2.382536381483078003e-01 3.410276025533676147e-02 1.972410362213850021e-03 9.841271489858627319e-02 3.981189727783203125e-01 1.231173202395439148e-01 6.254528183490037918e-03 9.390717744827270508e-02 3.503073751926422119e-02 3.644122555851936340e-02 3.841735422611236572e-01 -2.214270681142807007e-01 -5.494465585798025131e-03 2.040207944810390472e-02 2.916401326656341553e-01 5.107294023036956787e-02 3.863273262977600098e-01 1.312243491411209106e-01 -7.939976453781127930e-02 -4.907907173037528992e-02
1.173108816146850586e-02 -3.772406652569770813e-02 -2.219556644558906555e-02 -1.501040458679199219e-01 -2.674635648727416992e-01 5.816209129989147186e-03 -2.960622683167457581e-02 -3.504896536469459534e-03 2.528357803821563721e-01 -3.990271091461181641e-01 -2.666727006435394287e-01 -2.832767181098461151e-02 1.217822879552841187e-01 1.681047081947326660e-01 2.925111949443817139e-01 7.116138935089111328e-02 2.917102873325347900e-01 1.059007272124290466e-02 1.003105491399765015e-01 8.752922713756561279e-02 3.728178143501281738e-02 1.869792938232421875e-01 1.669025570154190063e-01 -2.255490981042385101e-02 -3.824197649955749512e-01 -8.557248860597610474e-02 -3.854933660477399826e-03 6.211081892251968384e-02 3.067348003387451172e-01 2.920574694871902466e-02 -2.326141446828842163e-01 6.165320985019207001e-03
-2.736884951591491699e-01 -1.021790504455566406e-01 1.880044639110565186e-01 5.132867023348808289e-02 -7.918582111597061157e-02 -1.932616978883743286e-01 -1.550762206315994263e-01 -3.247735276818275452e-02 2.298498153686523438e-01 -3.781487941741943359e-01 -1.005186215043067932e-01 1.057012826204299927e-01 3.099941313266754150e-01 -4.754903167486190796e-02 -1.751143336296081543e-01 1.002183742821216583e-02 3.116927444934844971e-01 -4.090349376201629639e-01 -1.416925247758626938e-02 8.603914082050323486e-02 -4.768186062574386597e-02 -3.029830195009708405e-02 -5.770093575119972229e-02 1.568851321935653687e-01 -3.949033468961715698e-02 7.199648022651672363e-02 -6.506434082984924316e-02 1.728562265634536743e-01 2.776573598384857178e-01 6.144093349575996399e-02 -9.490966051816940308e-02 1.667082458734512329e-01
6.145458901301026344e-04 -1.090784594416618347e-01 1.216112449765205383e-02 6.102969404309988022e-03 -1.808563619852066040e-01 -2.248621135950088501e-01 -5.081967636942863464e-02 -1.640579402446746826e-01 6.741120666265487671e-02 -4.258861541748046875e-01 -2.564896345138549805e-01 -2.355478107929229736e-01 -7.799798250198364258e-02 1.620590239763259888e-01 1.544549167156219482e-01 1.049998328089714050e-01 2.218325734138488770e-01 7.248731702566146851e-02 3.990088403224945068e-02 2.766168415546417236e-01 -5.507514812052249908e-03 1.855431683361530304e-02 3.774663507938385010e-01 -7.189162820577621460e-02 -1.546368747949600220e-01 -8.432353287935256958e-02 2.302183024585247040e-02 -2.045259997248649597e-02 3.415619730949401855e-01 -2.487629503011703491e-01 -9.777753800153732300e-02 7.029379252344369888e-03
-2.246105670928955078e-01 1.231341809034347534e-01 1.551743000745773315e-01 -2.090272009372711182e-01 -6.858136504888534546e-02 1.746644824743270874e-02 -4.292690753936767578e-02 -5.789948627352714539e-02 1.032429262995719910e-01 -2.758054733276367188e-01 -1.712029278278350830e-01 1.704492270946502686e-01 -8.529255539178848267e-02 1.404477506875991821e-01 1.993912011384963989e-01 2.057265341281890869e-01 6.328604221343994141e-01 -4.230743274092674255e-02 8.633686602115631104e-02 3.216952830553054810e-02 1.634472906589508057e-01 3.994192555546760559e-02 7.744085043668746948e-02 -2.294471114873886108e-01 -2.253741174936294556e-01 -1.097968071699142456e-01 6.433484703302383423e-02 -1.130771934986114502e-01 -3.487400710582733154e-03 -1.006713584065437317e-01 1.128042191267013550e-01 -4.302066937088966370e-02
-3.188595920801162720e-02 1.073960810899734497e-01 -1.750925630331039429e-01 9.557212144136428833e-02 1.084349304437637329e-02 1.487227678298950195e-01 -3.975034356117248535e-01 5.254990234971046448e-02 6.919182091951370239e-02 -1.037945672869682312e-01 -1.554272472858428955e-01 1.796003580093383789e-01 1.162760630249977112e-01 2.426092326641082764e-01 4.476542770862579346e-02 3.429533839225769043e-01 4.145083576440811157e-02 -5.554700642824172974e-02 1.648814380168914795e-01 4.269942045211791992e-01 -4.200075939297676086e-02 -1.387453526258468628e-01 2.093494981527328491e-01 -2.565844357013702393e-01 -2.641762793064117432e-01 7.771681994199752808e-02 9.600148350000381470e-02 7.207160443067550659e-02 -5.591882765293121338e-02 -2.112510949373245239e-01 1.322691887617111206e-01 -1.402918994426727295e-02
-1.626267284154891968e-01 1.177457422018051147e-01 4.186940938234329224e-02 2.831483185291290283e-01 1.170533522963523865e-01 1.486582458019256592e-01 1.151805445551872253e-01 -1.145868971943855286e-01 -5.655237659811973572e-02 -3.000701069831848145e-01 -1.576970368623733521e-01 -2.518095672130584717e-01 3.516939282417297363e-01 1.686210483312606812e-01 1.290110349655151367e-01 1.563638597726821899e-01 2.830806970596313477e-01 -1.036607399582862854e-01 -4.340513050556182861e-02 1.631366163492202759e-01 -8.632421493530273438e-02 -2.373156696557998657e-02 2.643986940383911133e-01 -1.607710570096969604e-01 -3.159554898738861084e-01 1.879040151834487915e-02 -2.584740519523620605e-01 1.582598984241485596e-01 -7.167004048824310303e-02 -7.634417712688446045e-02 -1.149758473038673401e-01 -3.829035162925720215e-02
-4.202293753623962402e-01 3.543575108051300049e-02 -2.304287701845169067e-01 6.698094774037599564e-03 -5.568144842982292175e-02 7.480165362358093262e-02 -1.711386293172836304e-01 1.077038645744323730e-01 1.212638467550277710e-01 -2.207803726196289062e-01 4.785167798399925232e-02 -2.088273763656616211e-01 1.394996345043182373e-01 3.449283540248870850e-01 9.920068830251693726e-02 6.433995068073272705e-02 -2.155028283596038818e-02 2.580948919057846069e-02 -9.013699367642402649e-03 2.220580577850341797e-01 4.459962993860244751e-02 -3.163555637001991272e-02 8.008806034922599792e-03 -5.927508696913719177e-02 -4.386282265186309814e-01 -3.243994340300559998e-02 2.567785084247589111e-01 2.279645055532455444e-01 -1.145057305693626404e-01 -9.239833056926727295e-02 2.254820913076400757e-01 1.293477863073348999e-01
-1.222652718424797058e-01 -2.266721427440643311e-01 1.383904069662094116e-01 -8.100335299968719482e-02 8.840638399124145508e-02 1.355063468217849731e-01 -4.857570677995681763e-02 -1.056149378418922424e-01 2.924771308898925781e-01 -1.761510223150253296e-01 -4.569019004702568054e-02 4.168836027383804321e-02 -1.847589761018753052e-02 2.605764865875244141e-01 2.005708217620849609e-01 -1.540470719337463379e-01 5.179585218429565430e-01 -1.330294609069824219e-01 2.910773456096649170e-01 1.403978317975997925e-01 -6.519486755132675171e-02 1.427434384822845459e-01 -3.569180890917778015e-02 -2.912333011627197266e-01 -1.254204064607620239e-01 9.573668241500854492e-02 2.836257219314575195e-02 -1.696962490677833557e-02 5.712619982659816742e-03 -2.836050689220428467e-01 -8.982659131288528442e-02 3.743760986253619194e-03
-2.300483640283346176e-03 7.736879587173461914e-02 1.174286231398582458e-01 2.722192108631134033e-01 -1.672090142965316772e-01 4.844221472740173340e-02 1.987614929676055908e-01 1.934339255094528198e-01 1.767279505729675293e-01 -2.023432850837707520e-01 2.196724116802215576e-01 -1.107703968882560730e-01 2.236735522747039795e-01 1.593776494264602661e-01 -1.034117415547370911e-01 1.324399262666702271e-01 2.765228450298309326e-01 -1.689590811729431152e-01 -1.771682947874069214e-01 8.861011266708374023e-02 1.802374050021171570e-02 -1.012400090694427490e-01 3.375291824340820312e-02 8.451034873723983765e-02 -2.903404235839843750e-01 1.655552685260772705e-01 -1.594679616391658783e-02 -7.439008355140686035e-02 5.859481915831565857e-02 -2.918940186500549316e-01 1.824869075790047646e-03 -4.396356642246246338e-01
7.974295318126678467e-02 -6.417791545391082764e-02 2.153943777084350586e-01 -1.814583539962768555e-01 -1.358764767646789551e-01 -1.467333883047103882e-01 -1.073617041110992432e-01 4.412861913442611694e-02 2.610158920288085938e-01 -4.877232611179351807e-01 -3.011516928672790527e-01 -9.747714549303054810e-02 1.778023689985275269e-01 2.192185223102569580e-01 1.100684255361557007e-01 -2.096774876117706299e-01 1.635643094778060913e-01 1.355887800455093384e-01 2.337222360074520111e-02 1.074709966778755188e-01 -3.372620325535535812e-03 8.973441272974014282e-02 2.758766710758209229e-01 -1.950465589761734009e-01 -1.005200371146202087e-01 -1.746855117380619049e-02 1.691553443670272827e-01 -3.416021540760993958e-02 2.321802079677581787e-01 1.163137704133987427e-02 -1.008797734975814819e-01 1.758625656366348267e-01
-3.089177608489990234e-02 -2.255929857492446899e-01 1.679739654064178467e-01 2.444043159484863281e-01 -2.556453049182891846e-01 1.072103008627891541e-01 -1.958191841840744019e-01 1.284775584936141968e-01 2.390226870775222778e-01 -8.639081567525863647e-02 6.477446854114532471e-02 -5.557925999164581299e-02 1.800699532032012939e-01 4.040337204933166504e-01 -1.811882853507995605e-01 -1.698456406593322754e-01 -1.334955077618360519e-02 -8.828298747539520264e-02 1.205927319824695587e-02 -4.956823959946632385e-02 1.663672178983688354e-01 -1.840919703245162964e-01 1.119916979223489761e-02 -2.146696746349334717e-01 -1.800332963466644287e-01 1.721658930182456970e-02 -1.217901557683944702e-01 3.339751958847045898e-01 2.867107987403869629e-01 -7.705413550138473511e-02 1.212520673871040344e-01 -1.378605663776397705e-01
-2.449789047241210938e-01 -2.445024102926254272e-01 1.137860119342803955e-01 6.128315255045890808e-02 -2.740932106971740723e-01 2.831423841416835785e-02 -1.584392935037612915e-01 1.656778752803802490e-01 2.851741909980773926e-01 -3.930651023983955383e-02 9.658084809780120850e-02 -1.396944224834442139e-01 1.554927080869674683e-01 4.247619211673736572e-01 -7.719787210226058960e-02 -8.571878075599670410e-02 -7.916387915611267090e-02 -9.330681711435317993e-02 1.067827343940734863e-01 -2.587890997529029846e-02 9.256929159164428711e-02 -8.188385516405105591e-02 7.679049670696258545e-02 -1.222921460866928101e-01 -2.318617403507232666e-01 2.013206481933593750e-01 -3.612848743796348572e-02 2.720561623573303223e-01 3.606516420841217041e-01 -1.662133187055587769e-01 -2.546009793877601624e-02 -1.194757297635078430e-01
-3.610518574714660645e-01 2.036003619432449341e-01 2.533204257488250732e-01 2.103373557329177856e-01 -9.527253359556198120e-02 1.163829192519187927e-01 -2.591355144977569580e-01 9.592106938362121582e-02 -5.745268240571022034e-02 -1.376547962427139282e-01 -1.198023632168769836e-01 -1.149061918258666992e-01 1.721165925264358521e-01 1.627467125654220581e-01 2.600645124912261963e-01 1.097195595502853394e-01 -6.310545653104782104e-02 -2.627860307693481445e-01 -5.525541678071022034e-02 3.653984069824218750e-01 7.895749062299728394e-02 -5.511651188135147095e-02 -6.844557076692581177e-02 -4.742653109133243561e-03 -1.616159081459045410e-01 1.805015206336975098e-01 -4.800624027848243713e-02 2.262200266122817993e-01 -1.107527837157249451e-01 -1.990327686071395874e-01 -4.514709487557411194e-02 -2.133701890707015991e-01
1.516692247241735458e-02 3.159225732088088989e-02 6.398117542266845703e-02 -1.766352504491806030e-01 1.175164729356765747e-01 2.052001506090164185e-01 -1.742817312479019165e-01 1.271781474351882935e-01 4.490575194358825684e-02 -2.719114720821380615e-01 3.642356395721435547e-02 -8.464703708887100220e-02 1.168759018182754517e-01 2.593019306659698486e-01 -3.910402953624725342e-02 3.688300549983978271e-01 2.366084009408950806e-01 -1.420720517635345459e-01 1.253110170364379883e-01 1.128771305084228516e-01 8.539301156997680664e-02 -1.116534546017646790e-01 3.924180269241333008e-01 -2.568475902080535889e-01 -1.635291576385498047e-01 8.818555623292922974e-02 3.538439869880676270e-01 -4.641741886734962463e-02 2.135774195194244385e-01 -6.168256327509880066e-02 -2.411287650465965271e-02 4.350737109780311584e-02
-1.805227994918823242e-01 -1.416240930557250977e-01 -1.346001625061035156e-01 -2.504965364933013916e-01 1.361923068761825562e-01 -6.793019920587539673e-02 -2.351058870553970337e-01 1.278423964977264404e-01 4.417643696069717407e-02 -3.174249231815338135e-01 -2.157358527183532715e-01 -1.481569707393646240e-01 7.571090757846832275e-02 2.279577404260635376e-01 9.115495532751083374e-02 2.431563138961791992e-01 1.643989533185958862e-01 -1.595860868692398071e-01 -1.644937843084335327e-01 1.483360975980758667e-01 -8.756024390459060669e-02 1.807526499032974243e-01 1.912685036659240723e-01 -2.640344798564910889e-01 -1.490386426448822021e-01 -2.238251119852066040e-01 1.640885323286056519e-01 2.374542504549026489e-01 -9.245200455188751221e-02 6.203755363821983337e-02 1.790923178195953369e-01 -1.645925641059875488e-01
-1.165250912308692932e-01 -1.415047794580459595e-01 -1.385613530874252319e-01 2.920350432395935059e-01 -2.265656590461730957e-01 7.162044197320938110e-02 -1.323323249816894531e-01 1.299275159835815430e-01 1.866385638713836670e-01 -3.063849173486232758e-02 6.684836745262145996e-02 -1.179870590567588806e-01 3.602958023548126221e-01 1.361993551254272461e-01 -9.876485168933868408e-02 -1.096999552100896835e-02 -5.915929004549980164e-02 -3.490692079067230225e-01 1.212826073169708252e-01 2.476752251386642456e-01 -4.872381314635276794e-02 -7.726062089204788208e-02 3.924623131752014160e-01 -1.787024885416030884e-01 -3.945756331086158752e-02 -8.858829736709594727e-02 -3.298115357756614685e-02 1.952679306268692017e-01 3.168659210205078125e-01 -3.390965238213539124e-02 9.437852352857589722e-02 -6.221038475632667542e-02
-2.173377573490142822e-01 -1.407281756401062012e-01 -8.066990971565246582e-02 1.514153629541397095e-01 -1.032205373048782349e-01 2.831279300153255463e-02 -7.815852016210556030e-02 1.483325213193893433e-01 1.466674059629440308e-01 -1.489279419183731079e-01 -2.356016039848327637e-01 -1.533719431608915329e-02 2.999784611165523529e-02 1.470935791730880737e-01 2.636779844760894775e-01 2.072045058012008667e-01 4.994938075542449951e-01 -7.345759868621826172e-02 1.619346141815185547e-01 1.419208496809005737e-01 -2.565278708934783936e-01 5.047917738556861877e-02 2.745630741119384766e-01 9.746414609253406525e-03 -3.053050637245178223e-01 -1.194219440221786499e-01 6.815549731254577637e-02 1.414892673492431641e-01 -1.772682815790176392e-01 -9.092708677053451538e-02 -5.560423061251640320e-02 9.756048023700714111e-02
-2.011875063180923462e-01 -1.206171810626983643e-01 -1.908511668443679810e-01 -1.107196360826492310e-01 -2.423905879259109497e-01 1.618614047765731812e-01 -2.382560968399047852e-01 1.120330393314361572e-01 1.304800063371658325e-01 -1.404682248830795288e-01 4.341647028923034668e-02 -3.048804588615894318e-03 2.897922396659851074e-01 -5.489274486899375916e-02 5.730758234858512878e-02 1.690057069063186646e-01 4.759382605552673340e-01 -2.939031422138214111e-01 1.595231890678405762e-01 3.199618458747863770e-01 1.814406216144561768e-01 3.914435580372810364e-02 5.674248561263084412e-02 9.219511598348617554e-02 -9.385534375905990601e-02 -6.172293797135353088e-02 -8.049808442592620850e-02 -7.915665209293365479e-02 -3.782211244106292725e-02 -2.346521914005279541e-01 -1.029878295958042145e-02 1.252089142799377441e-01
-2.437766641378402710e-01 -3.283749520778656006e-02 -2.332958765327930450e-02 -3.295030295848846436e-01 -1.988704800605773926e-01 7.902109995484352112e-03 -1.326902862638235092e-02 -8.437395840883255005e-02 7.520882040262222290e-02 5.730073526501655579e-02 -1.397805660963058472e-01 8.655816316604614258e-02 1.903899386525154114e-02 3.798474073410034180e-01 2.672701776027679443e-01 -1.297123581171035767e-01 2.530740499496459961e-01 -1.801077872514724731e-01 -2.307409234344959259e-02 1.192111223936080933e-01 1.367046236991882324e-01 -3.062784075736999512e-01 3.913600146770477295e-01 8.196885883808135986e-02 -2.329455614089965820e-01 -1.074888184666633606e-02 8.236901462078094482e-02 -1.574486345052719116e-01 -1.236956492066383362e-01 -1.178520079702138901e-02 1.459648013114929199e-01 -9.105512499809265137e-02
-1.940973103046417236e-01 1.352066248655319214e-01 -5.199112743139266968e-02 -1.722482293844223022e-01 3.316125273704528809e-02 -1.844929307699203491e-01 -1.991461217403411865e-01 1.761746406555175781e-01 1.692566126585006714e-01 -3.763812482357025146e-01 -1.221321299672126770e-01 -9.021398425102233887e-02 -5.640552937984466553e-02 2.633102536201477051e-01 4.730219393968582153e-02 2.546135783195495605e-01 2.204643636941909790e-01 -8.072853088378906250e-03 -3.252800107002258301e-01 1.822192221879959106e-02 8.173743635416030884e-02 2.271541655063629150e-01 1.249391436576843262e-01 -2.805996537208557129e-01 -2.948157489299774170e-01 -5.186305195093154907e-02 8.061230182647705078e-02 2.177905589342117310e-01 9.577379375696182251e-02 -6.630646064877510071e-03 4.613979533314704895e-02 -1.028427034616470337e-01
1.388557069003582001e-02 1.955710910260677338e-02 1.735110878944396973e-01 1.987557262182235718e-01 1.390868574380874634e-01 2.135112695395946503e-02 -6.985643506050109863e-02 2.614975571632385254e-01 -6.269598007202148438e-02 -5.202280282974243164e-01 -1.437376905232667923e-02 2.244247123599052429e-02 3.403913080692291260e-01 1.322689503431320190e-01 1.554669290781021118e-01 2.027499973773956299e-01 1.595591008663177490e-01 -1.304869353771209717e-01 -8.054810762405395508e-02 -9.099140763282775879e-03 1.392424553632736206e-01 -2.718717753887176514e-01 -1.462702639400959015e-02 -1.621824651956558228e-01 -1.860790848731994629e-01 8.044560998678207397e-02 2.248721271753311157e-01 2.109663188457489014e-01 9.438385814428329468e-02 1.462561935186386108e-01 -1.314582377672195435e-01 1.010315939784049988e-01
-1.450604051351547241e-01 1.581191644072532654e-02 7.572159636765718460e-03 -5.897828191518783569e-02 -1.111796498298645020e-02 2.886377573013305664e-01 -7.830034941434860229e-02 3.517400100827217102e-02 1.263127923011779785e-01 -2.268067151308059692e-01 3.948750719428062439e-02 8.869133889675140381e-03 8.157739788293838501e-02 1.368347853422164917e-01 -6.031169369816780090e-02 2.544620335102081299e-01 4.813989996910095215e-01 -6.145378947257995605e-02 9.288548678159713745e-02 2.634918093681335449e-01 -2.257081912830471992e-03 -3.258078992366790771e-01 3.137387707829475403e-02 -3.904545605182647705e-01 3.048074431717395782e-02 -2.996218800544738770e-01 3.604073449969291687e-02 -7.889540493488311768e-02 -1.583322882652282715e-02 -1.187544986605644226e-01 -3.603981435298919678e-02 -1.857871860265731812e-01
-2.573583424091339111e-01 8.307999372482299805e-02 2.171785831451416016e-01 1.281809657812118530e-01 2.297680079936981201e-01 -6.223881989717483521e-02 7.815911620855331421e-02 -7.642737776041030884e-02 4.062655195593833923e-02 -4.106360971927642822e-01 -8.136137574911117554e-02 -2.080147862434387207e-01 3.506089448928833008e-01 1.172698363661766052e-01 7.388186454772949219e-02 4.711642861366271973e-02 3.277006745338439941e-01 -3.970277961343526840e-03 1.495847199112176895e-02 2.173299491405487061e-01 -1.001239987090229988e-03 -1.777634769678115845e-02 1.764387786388397217e-01 -1.263345777988433838e-01 -3.084412217140197754e-01 5.892175436019897461e-02 -2.728779911994934082e-01 7.547236233949661255e-02 -7.371010258793830872e-03 1.759431511163711548e-01 -8.868645876646041870e-02 -1.010996773838996887e-01
1.614618487656116486e-02 -2.742432057857513428e-01 1.824859380722045898e-01 -2.607032284140586853e-02 -7.918064296245574951e-02 2.131453305482864380e-01 -3.258151412010192871e-01 -7.864655554294586182e-02 1.305612474679946899e-01 -1.451889574527740479e-01 -7.392809540033340454e-02 -4.392302408814430237e-02 3.247196972370147705e-01 1.257424503564834595e-01 -1.266793757677078247e-01 2.815116047859191895e-01 1.922953724861145020e-01 2.054437808692455292e-02 1.830706000328063965e-01 -2.361240237951278687e-02 -5.554859060794115067e-03 -5.437415465712547302e-02 2.950533330440521240e-01 -2.998247146606445312e-01 -1.514067202806472778e-01 4.362441226840019226e-02 1.272062212228775024e-01 1.387616526335477829e-02 1.472303718328475952e-01 -2.277050614356994629e-01 -2.326633408665657043e-02 3.126616179943084717e-01
-7.716737687587738037e-02 -3.744881749153137207e-01 -4.724079370498657227e-02 1.914345175027847290e-01 -2.183447331190109253e-01 -9.191837906837463379e-02 -3.326945006847381592e-01 5.575034767389297485e-03 9.559361264109611511e-03 -4.353282228112220764e-02 2.014330774545669556e-02 -3.313644230365753174e-01 2.957806587219238281e-01 1.472278982400894165e-01 7.692336570471525192e-03 2.804913744330406189e-02 -1.323481202125549316e-01 -1.817935705184936523e-01 2.319933027029037476e-01 5.941206123679876328e-03 7.736525963991880417e-03 -9.358377009630203247e-02 2.323348522186279297e-01 -8.185436576604843140e-02 -2.522446215152740479e-01 -6.787805259227752686e-02 1.360295414924621582e-01 2.323216199874877930e-01 1.949323117733001709e-01 -2.639380693435668945e-01 3.966664522886276245e-02 -4.489869251847267151e-02
-2.004868835210800171e-01 2.495219558477401733e-01 7.002798467874526978e-02 1.075724288821220398e-01 -1.348109096288681030e-01 -5.884541943669319153e-02 -1.308648735284805298e-01 -2.392734289169311523e-01 -1.082474924623966217e-02 -1.840592324733734131e-01 -8.882210403680801392e-02 3.163295611739158630e-02 3.534979522228240967e-01 4.266657829284667969e-01 -1.359875351190567017e-01 3.992433659732341766e-03 9.116867184638977051e-02 -1.686127632856369019e-01 -8.184651285409927368e-02 1.599715948104858398e-01 5.784465000033378601e-02 -2.214931845664978027e-01 1.083875000476837158e-01 -1.702306978404521942e-02 -3.523595035076141357e-01 1.039518788456916809e-01 -2.790046930313110352e-01 -1.145400330424308777e-01 -6.949658691883087158e-02 -2.971676923334598541e-02 1.327069401741027832e-01 1.842042356729507446e-01
-2.671860158443450928e-01 -1.929362863302230835e-01 1.133626773953437805e-01 5.165017023682594299e-02 -2.881630696356296539e-02 -1.186527386307716370e-01 -2.091927677392959595e-01 1.471096575260162354e-01 1.818995624780654907e-01 6.769389659166336060e-02 2.217365056276321411e-01 -6.411994993686676025e-02 1.934025734663009644e-01 6.225565448403358459e-02 1.601899862289428711e-01 1.417614798992872238e-02 3.885971009731292725e-01 -2.232859432697296143e-01 1.054146140813827515e-02 -1.031678691506385803e-01 -3.694215416908264160e-01 -1.064303889870643616e-01 2.239455282688140869e-01 1.416446268558502197e-01 -4.319314844906330109e-03 -1.350713148713111877e-02 -1.813966631889343262e-01 2.518499493598937988e-01 2.681018114089965820e-01 -9.327039122581481934e-02 7.272444665431976318e-02 -1.594730317592620850e-01
-1.587891280651092529e-01 2.745625749230384827e-02 1.403197795152664185e-01 -1.156563833355903625e-01 -8.303681761026382446e-02 -2.260127067565917969e-01 -1.740543171763420105e-02 -2.351484745740890503e-01 -1.943350216606631875e-04 -2.336306571960449219e-01 6.297946721315383911e-02 -1.953242868185043335e-01 2.018919587135314941e-01 1.174167096614837646e-01 1.080892980098724365e-01 -1.100325062870979309e-01 4.051250964403152466e-02 -4.142463505268096924e-01 -6.030677631497383118e-02 1.866177618503570557e-01 -3.281670212745666504e-01 -7.445947825908660889e-02 2.658158242702484131e-01 -8.888785541057586670e-02 4.235557094216346741e-02 2.439694479107856750e-02 2.002499997615814209e-02 2.073583602905273438e-01 8.830476552248001099e-02 -3.363851606845855713e-01 8.721707016229629517e-02 -2.729544043540954590e-01
-3.476182743906974792e-02 8.797772228717803955e-02 -2.348290197551250458e-02 -1.940939277410507202e-01 -2.360435947775840759e-02 1.247492283582687378e-01 2.585685253143310547e-01 -2.739141285419464111e-01 2.498972229659557343e-02 -2.784970998764038086e-01 -4.079194739460945129e-02 -8.900484442710876465e-02 2.145420312881469727e-01 2.846506834030151367e-01 -1.438564211130142212e-01 1.708080768585205078e-01 4.446760416030883789e-01 -1.293985843658447266e-01 1.738480408675968647e-03 1.562959402799606323e-01 -1.260724067687988281e-01 -4.944634437561035156e-02 8.136437088251113892e-02 -2.089840918779373169e-01 -2.193665206432342529e-01 -1.025210618972778320e-01 3.288857042789459229e-01 8.113409578800201416e-02 7.101579755544662476e-02 -1.257490217685699463e-01 -1.623855233192443848e-01 4.443313181400299072e-02
-1.744248420000076294e-01 -6.452614814043045044e-02 -5.923788994550704956e-02 -1.595099121332168579e-01 -1.161282584071159363e-01 7.151690870523452759e-02 -2.910401523113250732e-01 1.350552886724472046e-01 1.481008529663085938e-01 -1.252098679542541504e-01 -1.023855358362197876e-01 1.674453318119049072e-01 1.930066049098968506e-01 6.797545403242111206e-02 1.125601232051849365e-01 1.487264335155487061e-01 2.625074982643127441e-01 -2.023331969976425171e-01 -3.164563328027725220e-02 -3.306791782379150391e-01 1.081229448318481445e-01 -2.666079103946685791e-01 4.871099889278411865e-01 -8.819685131311416626e-02 1.035695075988769531e-01 9.647427499294281006e-02 3.892370685935020447e-02 -2.221182547509670258e-02 -1.671556383371353149e-02 -9.546738117933273315e-02 1.684292405843734741e-01 -2.330088466405868530e-01
-2.677402198314666748e-01 -5.947923660278320312e-02 -2.387645691633224487e-01 -1.464104056358337402e-01 5.333905667066574097e-02 1.414436399936676025e-01 -7.439235597848892212e-02 -3.549387445673346519e-03 2.664207220077514648e-01 -8.913312107324600220e-02 -2.962179780006408691e-01 3.323908150196075439e-02 3.359548449516296387e-01 1.795467436313629150e-01 -1.613254398107528687e-01 2.866918444633483887e-01 3.089892566204071045e-01 -1.353185921907424927e-01 -1.356725692749023438e-01 1.791882067918777466e-01 1.407662034034729004e-02 7.331379503011703491e-02 1.123674307018518448e-02 -1.728482097387313843e-01 2.644489891827106476e-02 -9.727131575345993042e-02 1.260825395584106445e-01 1.938021183013916016e-01 2.253779172897338867e-01 -8.943046629428863525e-02 2.337540835142135620e-01 -1.411074846982955933e-01
-2.907921671867370605e-01 -5.366050079464912415e-02 -7.293882966041564941e-02 -1.162913292646408081e-01 -5.076050013303756714e-02 6.799682974815368652e-02 -3.075669407844543457e-01 2.898643612861633301e-01 2.475602179765701294e-02 -9.022552520036697388e-02 -2.387811243534088135e-01 -1.814030576497316360e-03 1.079056784510612488e-01 -5.095580592751502991e-02 9.949242323637008667e-02 2.511541545391082764e-01 2.922468483448028564e-01 -2.883430421352386475e-01 6.256101280450820923e-02 -2.318317741155624390e-01 3.405949473381042480e-01 -1.972397118806838989e-01 2.094114571809768677e-01 8.625461161136627197e-02 -2.887854352593421936e-02 1.178468838334083557e-01 1.861855536699295044e-01 1.311081796884536743e-01 1.755989789962768555e-01 -9.221691638231277466e-02 1.130685433745384216e-01 -6.161511316895484924e-02
-1.713951490819454193e-02 2.570621436461806297e-03 2.388196289539337158e-01 -4.076497629284858704e-02 -3.811495751142501831e-02 1.147239059209823608e-01 -5.908790826797485352e-01 1.137761548161506653e-01 2.141332328319549561e-01 -1.971488296985626221e-01 -9.159730374813079834e-02 2.031190879642963409e-02 6.642604619264602661e-02 3.151195943355560303e-01 -3.279647529125213623e-01 -5.749424546957015991e-02 1.377352625131607056e-01 -5.359614267945289612e-03 1.827919669449329376e-02 1.362349689006805420e-01 2.784372270107269287e-01 -1.116134077310562134e-01 -8.836710825562477112e-03 -9.502938389778137207e-02 -1.836698502302169800e-01 1.941886357963085175e-02 1.983922719955444336e-01 -3.812647983431816101e-02 1.455895453691482544e-01 -1.360772922635078430e-02 5.631822347640991211e-02 -1.404911875724792480e-01
-1.541443616151809692e-01 -1.965977996587753296e-01 1.495239883661270142e-01 1.504948586225509644e-01 -2.008380442857742310e-01 1.441346704959869385e-01 -1.473621726036071777e-01 -2.935254387557506561e-02 2.751148343086242676e-01 -2.444161176681518555e-01 8.265795558691024780e-02 -6.941337138414382935e-02 1.811821311712265015e-01 4.679581820964813232e-01 -2.110224515199661255e-01 -1.162185594439506531e-01 -2.123055234551429749e-02 -9.109186381101608276e-02 -4.003316909074783325e-02 -2.095494046807289124e-02 -3.273072466254234314e-02 -8.345104753971099854e-02 2.121474444866180420e-01 -1.507402807474136353e-01 -5.109123885631561279e-03 3.534940769895911217e-03 -2.095407992601394653e-02 3.930715098977088928e-02 4.511293470859527588e-01 3.427605843171477318e-03 2.415979057550430298e-01 -3.861796855926513672e-02
-7.519718725234270096e-03 -9.541094303131103516e-02 -1.072919294238090515e-01 7.486582547426223755e-02 -2.769365310668945312e-01 -9.170326404273509979e-03 -8.087947964668273926e-03 -6.038162857294082642e-02 3.490763306617736816e-01 -9.431179612874984741e-03 1.813983768224716187e-01 -6.854824721813201904e-02 5.115718580782413483e-03 4.194764196872711182e-01 6.220077350735664368e-02 -1.529513746500015259e-01 1.523846536874771118e-01 -3.405803442001342773e-01 1.344124227762222290e-01 1.538255661725997925e-01 -3.113161027431488037e-01 4.793514683842658997e-02 1.330423355102539062e-01 -7.151787728071212769e-02 -1.651341319084167480e-01 -1.668656468391418457e-01 2.598435580730438232e-01 1.445288956165313721e-01 7.024263590574264526e-02 -1.128335744142532349e-01 1.117167547345161438e-01 -2.319372296333312988e-01
-1.966328024864196777e-01 -2.835132181644439697e-01 6.269600242376327515e-02 5.041939020156860352e-02 -1.010696142911911011e-01 1.661981195211410522e-01 -2.747368812561035156e-01 -1.867013573646545410e-01 5.365657433867454529e-02 -2.090583592653274536e-01 -6.647222489118576050e-02 -1.852294616401195526e-02 2.154406458139419556e-01 2.983543649315834045e-02 2.001751512289047241e-01 3.808844387531280518e-01 3.119689822196960449e-01 -8.866108953952789307e-02 -1.512349247932434082e-01 -1.308861225843429565e-01 -1.722920536994934082e-01 9.001293778419494629e-02 2.801307439804077148e-01 -1.836656779050827026e-01 -1.107191592454910278e-01 -1.736168861389160156e-01 -8.213452994823455811e-02 9.791712462902069092e-02 3.761544357985258102e-03 2.351218014955520630e-01 6.404876708984375000e-02 -1.708761006593704224e-01
6.101885344833135605e-03 -1.511428356170654297e-01 3.361943960189819336e-01 -3.462134918663650751e-04 -2.678263187408447266e-01 -3.768837079405784607e-02 -5.319885909557342529e-02 3.566525876522064209e-01 4.286184534430503845e-02 -1.434228420257568359e-01 -1.517899781465530396e-01 -1.732476800680160522e-01 1.724561750888824463e-01 2.220243662595748901e-01 -2.270222902297973633e-01 4.992142319679260254e-02 2.876294255256652832e-01 1.248131617903709412e-01 -3.382147103548049927e-02 -7.131045311689376831e-02 -5.013938993215560913e-02 -1.224578469991683960e-01 2.069201618432998657e-01 -3.719225227832794189e-01 -2.453091740608215332e-01 -4.278429970145225525e-02 1.123024895787239075e-01 2.264536358416080475e-02 -2.342831492424011230e-01 -6.733412295579910278e-02 2.588942646980285645e-02 -1.181733533740043640e-01
-1.862015873193740845e-01 -1.304442901164293289e-02 1.263453960418701172e-01 -9.075233340263366699e-02 -1.054089665412902832e-01 1.141752749681472778e-01 -2.337760776281356812e-01 -2.826682925224304199e-01 1.986603289842605591e-01 -1.840388476848602295e-01 -1.918888390064239502e-01 -2.978994697332382202e-02 3.335815966129302979e-01 2.448624931275844574e-02 -1.072076931595802307e-01 -1.948249526321887970e-02 2.269552052021026611e-01 -1.185654476284980774e-01 -4.096838235855102539e-01 3.121110610663890839e-02 1.487485766410827637e-01 -1.505309045314788818e-01 1.929713189601898193e-01 -1.035659536719322205e-01 -6.218770891427993774e-02 5.354108288884162903e-02 4.135357737541198730e-01 -6.488724611699581146e-03 1.451490968465805054e-01 -9.204843640327453613e-02 -8.759199082851409912e-02 -7.303030043840408325e-02
7.030561566352844238e-02 7.729860395193099976e-02 9.007540345191955566e-02 7.222959399223327637e-02 -9.476704522967338562e-03 3.092908859252929688e-01 -4.072351455688476562e-01 -1.422084271907806396e-01 3.262951970100402832e-01 -2.846246957778930664e-01 -8.010654896497726440e-02 -1.755367368459701538e-01 9.707570821046829224e-02 1.504348367452621460e-01 2.528507709503173828e-01 2.037454247474670410e-01 5.586397275328636169e-02 -1.005628257989883423e-01 1.827804557979106903e-02 2.795033454895019531e-01 -1.949873119592666626e-01 1.768675297498703003e-01 1.051034107804298401e-01 -2.809758782386779785e-01 -1.167266741394996643e-01 1.459352374076843262e-01 -7.735507935285568237e-02 -1.144645586609840393e-01 -5.096435174345970154e-02 -3.621526807546615601e-02 -1.237249448895454407e-01 -8.669428527355194092e-02
1.687098108232021332e-02 4.613566026091575623e-02 3.572705686092376709e-01 -4.536279290914535522e-02 1.951534003019332886e-01 5.098294094204902649e-02 1.674188077449798584e-01 1.658607833087444305e-02 -1.099054119549691677e-03 -2.357132285833358765e-01 -2.459910511970520020e-01 -3.027856908738613129e-02 1.649440377950668335e-01 3.665145635604858398e-01 6.472600251436233521e-02 2.149345129728317261e-01 9.361208230257034302e-02 4.349740967154502869e-02 2.674091979861259460e-02 1.864531822502613068e-02 3.095086514949798584e-01 -2.060968130826950073e-01 1.298846602439880371e-01 4.180400446057319641e-02 -5.113059878349304199e-01 -1.470700185745954514e-02 2.360588405281305313e-03 6.780281662940979004e-02 -2.354466356337070465e-02 -1.305316537618637085e-01 1.224230974912643433e-01 -5.042150989174842834e-02
-7.249041646718978882e-02 -3.469191789627075195e-01 6.460139900445938110e-02 2.134288102388381958e-01 -3.089342415332794189e-01 -4.822301492094993591e-02 -1.479186713695526123e-01 2.277050167322158813e-02 1.674163788557052612e-01 -8.817579597234725952e-02 3.070943616330623627e-02 -1.979352384805679321e-01 2.048532962799072266e-01 3.597206473350524902e-01 -1.702428609132766724e-01 -6.633622944355010986e-02 6.795006804168224335e-03 -1.149807050824165344e-01 2.856760919094085693e-01 6.594488769769668579e-02 -1.187684386968612671e-01 7.562122307717800140e-03 3.254840970039367676e-01 -7.497819140553474426e-03 -8.032588660717010498e-02 -1.739241629838943481e-01 1.656835377216339111e-01 -5.077544972300529480e-02 1.044678986072540283e-01 1.076618656516075134e-01 2.646802961826324463e-01 -2.124949693679809570e-01
-1.366148591041564941e-01 1.724467426538467407e-02 1.928134560585021973e-01 -1.341900676488876343e-01 -2.824652194976806641e-01 -1.850001364946365356e-01 1.334880478680133820e-02 1.452946662902832031e-02 9.264808893203735352e-02 3.426469489932060242e-02 6.057114899158477783e-02 -2.472812086343765259e-01 2.678193747997283936e-01 1.295751035213470459e-01 5.888288840651512146e-02 -9.951938688755035400e-02 1.460204422473907471e-01 -2.243851721286773682e-01 2.649858966469764709e-02 3.376865983009338379e-01 -2.004215121269226074e-01 -1.572711616754531860e-01 2.419204860925674438e-01 2.833560481667518616e-02 -2.061165571212768555e-01 1.577238887548446655e-01 4.012127593159675598e-02 1.878039985895156860e-01 -1.185854896903038025e-01 -2.589759230613708496e-01 -1.057261005043983459e-01 -3.574978411197662354e-01
-6.075411289930343628e-02 -2.872622311115264893e-01 1.966030001640319824e-01 -2.633788287639617920e-01 -1.140566766262054443e-01 1.625246405601501465e-01 -2.457189261913299561e-01 -3.753634914755821228e-02 1.158715486526489258e-01 1.043060794472694397e-02 -2.277340292930603027e-01 -1.125992611050605774e-01 2.988568544387817383e-01 3.125046938657760620e-02 -2.097017690539360046e-02 6.133524700999259949e-02 1.574974656105041504e-01 7.111581414937973022e-02 2.471826076507568359e-01 -2.727400325238704681e-02 4.644039273262023926e-02 -4.547404944896697998e-01 1.391162276268005371e-01 -2.842685952782630920e-02 -3.918651640415191650e-01 -6.500347703695297241e-02 -6.779158487915992737e-03 1.033817827701568604e-01 6.261265277862548828e-02 -8.670138567686080933e-02 -1.672677248716354370e-01 -5.693644285202026367e-02
-3.239760398864746094e-01 -1.563330888748168945e-01 7.219973206520080566e-02 -1.135890185832977295e-01 1.107156127691268921e-01 1.972864754498004913e-02 8.405465632677078247e-02 -8.321382850408554077e-02 1.795513480901718140e-01 -2.097765654325485229e-01 -1.656509041786193848e-01 2.939789183437824249e-02 6.293280422687530518e-02 4.535300731658935547e-01 2.043803483247756958e-01 1.176054477691650391e-01 3.160262703895568848e-01 -1.737105697393417358e-01 -1.009688153862953186e-01 -7.177636772394180298e-02 -4.175318032503128052e-02 9.173499047756195068e-02 2.773484289646148682e-01 -2.232728898525238037e-01 1.025622338056564331e-01 -2.831690907478332520e-01 1.257398724555969238e-01 5.749979987740516663e-02 -2.661234512925148010e-02 -1.485443860292434692e-01 1.942334920167922974e-01 -5.829866230487823486e-02
1.491545885801315308e-01 4.703792184591293335e-02 9.049538522958755493e-03 3.170748054981231689e-01 -6.687362492084503174e-02 -2.406648248434066772e-01 -1.271329075098037720e-01 3.942767903208732605e-02 1.353350877761840820e-01 -4.748385548591613770e-01 1.371374428272247314e-01 -1.498408764600753784e-01 2.729705572128295898e-01 1.023148521780967712e-01 -6.679443176835775375e-03 9.565141983330249786e-03 5.364488437771797180e-02 -3.089840523898601532e-02 3.910880535840988159e-02 -1.024074628949165344e-01 1.609753817319869995e-01 -1.065699290484189987e-02 2.535072863101959229e-01 -3.414787948131561279e-01 -3.880301415920257568e-01 1.018044278025627136e-01 1.072960346937179565e-01 2.454669773578643799e-02 1.193163022398948669e-01 -8.644847571849822998e-02 -8.203575015068054199e-02 -2.034366689622402191e-02
-1.326482146978378296e-01 9.773431718349456787e-02 -1.922142356634140015e-01 5.541799217462539673e-02 -1.398604214191436768e-01 -8.178116381168365479e-02 -2.447708696126937866e-01 2.012603543698787689e-02 6.004703417420387268e-02 -1.800234168767929077e-01 -3.041341528296470642e-02 -1.962203383445739746e-01 -6.447847187519073486e-02 7.645090669393539429e-02 1.517537385225296021e-01 1.123230606317520142e-01 2.149418890476226807e-01 -2.143398523330688477e-01 8.535747230052947998e-02 2.151156514883041382e-01 1.461285650730133057e-01 -2.278645038604736328e-01 1.753665655851364136e-01 -5.138809084892272949e-01 -2.057116329669952393e-01 6.627426296472549438e-02 9.233048558235168457e-02 -1.832686215639114380e-01 2.544900774955749512e-01 -2.202194929122924805e-01 -9.497891366481781006e-02 1.640119217336177826e-02
-8.157225698232650757e-02 1.834142208099365234e-01 1.396955102682113647e-01 -7.305026799440383911e-02 -8.019565790891647339e-02 -8.263225853443145752e-02 -7.443370670080184937e-02 -2.961269617080688477e-01 2.346883900463581085e-02 -2.814085222780704498e-02 4.228285979479551315e-03 -2.343533188104629517e-02 2.306431084871292114e-01 2.153927832841873169e-01 5.557994544506072998e-02 2.822218835353851318e-01 3.048126697540283203e-01 -1.834207773208618164e-01 8.021226525306701660e-02 -1.244940534234046936e-01 -1.372187584638595581e-01 -3.964916616678237915e-02 4.590674042701721191e-01 -1.656735241413116455e-01 -6.767970323562622070e-02 -2.045985758304595947e-01 1.932798027992248535e-01 5.195116996765136719e-02 1.755898892879486084e-01 -4.180287569761276245e-02 -3.305912911891937256e-01 -9.316303580999374390e-02
-5.802388489246368408e-02 -2.901647388935089111e-01 -1.109136417508125305e-01 -2.120992839336395264e-01 3.052460402250289917e-02 7.481415569782257080e-02 -6.442890153266489506e-04 -8.079228550195693970e-02 1.847134381532669067e-01 -3.397666811943054199e-01 -8.067955076694488525e-02 1.236556172370910645e-01 2.461584508419036865e-01 1.922289580106735229e-01 2.574179768562316895e-01 1.258639842271804810e-01 3.652206659317016602e-01 -5.435254052281379700e-02 1.385296583175659180e-01 1.277695000171661377e-01 -1.256422251462936401e-01 -9.257511049509048462e-02 2.176694273948669434e-01 -3.239519894123077393e-02 -1.328687667846679688e-01 -7.857152074575424194e-02 2.755246497690677643e-02 2.829884886741638184e-01 -2.263848483562469482e-01 9.260755032300949097e-02 2.544600367546081543e-01 1.311261206865310669e-01
-1.955079138278961182e-01 -2.357962429523468018e-01 2.959478795528411865e-01 -5.386386811733245850e-02 -2.581503689289093018e-01 -1.658058762550354004e-01 -5.391133949160575867e-02 1.011427119374275208e-01 -4.340022429823875427e-02 1.441107783466577530e-02 -2.666464447975158691e-01 -1.581152677536010742e-01 1.603292077779769897e-01 2.921137809753417969e-01 -2.035595923662185669e-01 6.012382730841636658e-02 3.639121055603027344e-01 -7.419882807880640030e-03 6.860090047121047974e-02 -1.739275008440017700e-01 4.514974355697631836e-02 -2.257006019353866577e-01 1.673890501260757446e-01 1.422781795263290405e-01 -2.574772536754608154e-01 -7.382855564355850220e-02 2.136404961347579956e-01 -2.701476961374282837e-02 1.565868556499481201e-01 -8.025302737951278687e-02 -1.735284924507141113e-01 7.916333526372909546e-02
-5.334573611617088318e-02 -1.620455235242843628e-01 -1.644674539566040039e-01 2.687400877475738525e-01 -8.475414663553237915e-02 2.042146176099777222e-01 -1.571431569755077362e-02 2.574602067470550537e-01 2.379684299230575562e-01 -2.732480168342590332e-01 1.765994280576705933e-01 -1.646403521299362183e-01 1.781541109085083008e-01 6.279021501541137695e-02 -5.123540014028549194e-02 1.975545138120651245e-01 2.445887327194213867e-01 -2.407529801130294800e-01 -1.703144311904907227e-01 1.049463078379631042e-01 -9.681092947721481323e-02 -2.133972942829132080e-01 2.620416693389415741e-02 3.925054892897605896e-02 -1.474163830280303955e-01 -1.401878595352172852e-01 -5.688581988215446472e-02 3.145027160644531250e-02 1.147002726793289185e-02 -5.782670155167579651e-02 1.131100729107856750e-01 -4.609341919422149658e-01
1.125001534819602966e-01 -1.888132542371749878e-01 -5.254697054624557495e-02 1.626266539096832275e-01 -1.119028255343437195e-01 -9.305925667285919189e-02 -1.621218025684356689e-01 -1.923590898513793945e-01 2.060879468917846680e-01 -3.178151547908782959e-01 -8.758167177438735962e-02 2.127622067928314209e-02 -3.098403662443161011e-02 1.579374521970748901e-01 7.766003906726837158e-02 -5.687122792005538940e-02 1.034419164061546326e-01 -2.336842715740203857e-01 -1.816106401383876801e-02 -2.067430764436721802e-01 2.477462142705917358e-01 -2.655917108058929443e-01 4.012936949729919434e-01 -1.715050637722015381e-01 -2.114439755678176880e-01 1.252750456333160400e-01 3.688372299075126648e-02 -2.687288522720336914e-01 -5.388474836945533752e-02 -2.742006480693817139e-01 1.402737759053707123e-02 -9.073030203580856323e-02
-1.571214795112609863e-01 -1.578432768583297729e-01 1.562200337648391724e-01 -5.289446189999580383e-02 -1.180292665958404541e-01 7.107242941856384277e-02 -9.496752172708511353e-02 7.196883857250213623e-02 6.263169646263122559e-02 -1.766323745250701904e-01 4.644332081079483032e-02 -6.589599652215838432e-04 4.104293882846832275e-01 3.533025039359927177e-03 -2.036384642124176025e-01 3.239264488220214844e-01 3.148858845233917236e-01 -1.141249462962150574e-01 2.398071810603141785e-02 -1.071465238928794861e-01 2.361586689949035645e-01 -3.116095364093780518e-01 1.297033876180648804e-01 -2.094995975494384766e-01 -1.703519672155380249e-01 6.755465269088745117e-02 2.037492543458938599e-01 -9.805619716644287109e-02 2.042003124952316284e-01 1.463182270526885986e-01 -5.932968482375144958e-02 -2.207210958003997803e-01
2.750160694122314453e-01 9.773595631122589111e-02 2.247755378484725952e-01 8.745719492435455322e-02 -3.667258024215698242e-01 1.196103356778621674e-02 -4.649857059121131897e-02 1.849098205566406250e-01 5.618090927600860596e-02 -3.520591882988810539e-03 7.659039460122585297e-03 -1.451813708990812302e-02 1.579335927963256836e-01 8.284778147935867310e-02 3.911298885941505432e-02 -5.878887698054313660e-02 4.145900905132293701e-01 -4.057078808546066284e-02 -9.802799671888351440e-02 1.938880234956741333e-01 2.445864863693714142e-02 -3.752114176750183105e-01 3.057492673397064209e-01 -2.430529147386550903e-01 -1.826045103371143341e-02 -2.125820517539978027e-01 7.812087424099445343e-03 8.219828456640243530e-02 1.598502099514007568e-01 -2.752427197992801666e-02 -1.728506535291671753e-01 -1.490778177976608276e-01
-8.772120624780654907e-02 2.044463455677032471e-01 2.463359981775283813e-01 2.754500135779380798e-02 -3.842763304710388184e-01 2.297824323177337646e-01 -1.017131209373474121e-01 2.066292613744735718e-01 1.098517701029777527e-01 -1.520476639270782471e-01 -1.727379709482192993e-01 3.272783011198043823e-02 1.514953225851058960e-01 8.660366386175155640e-02 4.902596399188041687e-02 3.390707448124885559e-02 1.627273112535476685e-01 -3.328202366828918457e-01 -1.097012758255004883e-01 5.639838799834251404e-02 -1.665584146976470947e-01 -2.810839414596557617e-01 2.714545130729675293e-01 -4.975961148738861084e-02 -1.034810766577720642e-01 1.029359996318817139e-01 2.108138650655746460e-01 -8.398689329624176025e-02 -1.095011085271835327e-01 -2.065086066722869873e-01 -1.590843796730041504e-01 2.175655514001846313e-01
-3.436607122421264648e-01 -7.580430805683135986e-02 3.360109627246856689e-01 1.876744180917739868e-01 -1.084827929735183716e-01 1.201604306697845459e-01 -1.522995084524154663e-01 -9.538911283016204834e-02 -1.294642388820648193e-01 -2.895114421844482422e-01 2.136467546224594116e-01 -2.066110074520111084e-01 3.156880140304565430e-01 -4.164106212556362152e-03 2.753457725048065186e-01 2.086177766323089600e-01 1.489078551530838013e-01 3.734292462468147278e-02 -4.246655479073524475e-02 2.622090047225356102e-03 5.817653145641088486e-03 2.022972330451011658e-02 2.942761182785034180e-01 -4.586399998515844345e-03 -9.261148422956466675e-02 1.313298754394054413e-02 -6.366077065467834473e-02 3.080938160419464111e-01 2.936704270541667938e-02 6.651225686073303223e-02 -1.632003188133239746e-01 -9.754793345928192139e-02
-1.123773604631423950e-01 -2.049213349819183350e-01 -2.983939647674560547e-02 -3.491838648915290833e-02 1.077717095613479614e-01 9.159553050994873047e-02 -2.628264725208282471e-01 7.846829295158386230e-02 3.691413700580596924e-01 -9.646122902631759644e-02 -1.802096962928771973e-01 -2.232539206743240356e-01 3.886919319629669189e-01 2.592581510543823242e-01 -1.247322037816047668e-01 -1.401585489511489868e-01 -5.473303422331809998e-02 -1.730299443006515503e-01 1.293998956680297852e-01 -9.273197501897811890e-03 1.145959943532943726e-01 -8.945538103580474854e-02 1.338407397270202637e-01 -9.770180284976959229e-02 -4.092550277709960938e-01 1.248821839690208435e-01 1.465890854597091675e-01 -1.181720793247222900e-01 -7.126587629318237305e-02 1.381119042634963989e-01 1.443190872669219971e-01 -6.902189552783966064e-02
-2.215113937854766846e-01 -1.574447900056838989e-01 1.180477216839790344e-01 2.780630290508270264e-01 -7.897964864969253540e-02 1.121031641960144043e-01 1.019296497106552124e-01 -1.090627089142799377e-01 1.203920245170593262e-01 -2.416714876890182495e-01 -1.589741004863753915e-04 -4.863635823130607605e-02 6.663383543491363525e-02 6.614945083856582642e-02 -5.327816680073738098e-02 -7.795672863721847534e-02 5.694631338119506836e-01 -4.172861576080322266e-02 2.372373826801776886e-02 -3.991053253412246704e-02 1.303675323724746704e-01 -1.656342744827270508e-01 -7.259019464254379272e-02 -2.476671338081359863e-01 -2.540473639965057373e-01 6.045709922909736633e-02 -4.380311816930770874e-02 -8.637063950300216675e-02 -8.851760067045688629e-03 1.199884414672851562e-01 1.028387900441884995e-02 -4.116124510765075684e-01
-1.196939032524824142e-02 -2.119132578372955322e-01 -8.713984489440917969e-02 -3.593848319724202156e-03 -4.300883784890174866e-02 1.345750391483306885e-01 -1.087689697742462158e-01 1.589587144553661346e-02 4.022731631994247437e-02 -3.477802276611328125e-01 -1.042959839105606079e-01 -2.120566964149475098e-01 2.144707739353179932e-01 8.440025895833969116e-02 1.131112724542617798e-01 3.608489930629730225e-01 4.518349170684814453e-01 -1.329156756401062012e-01 1.343505084514617920e-01 3.343701064586639404e-01 1.145493239164352417e-01 -3.309085592627525330e-02 2.341085486114025116e-02 6.944088637828826904e-02 -3.325238451361656189e-02 9.109343588352203369e-02 2.161185592412948608e-01 -1.429890934377908707e-02 -1.434718817472457886e-01 -2.743003964424133301e-01 1.316929906606674194e-01 3.545535728335380554e-03
-1.669977307319641113e-01 1.516757253557443619e-02 -3.128683939576148987e-02 1.474527567625045776e-01 -6.609784066677093506e-02 -1.815021336078643799e-01 6.704635918140411377e-02 -4.434256628155708313e-02 1.018755808472633362e-01 -1.508318036794662476e-01 1.070087999105453491e-01 -1.954775154590606689e-01 4.433565139770507812e-01 -3.064434742555022240e-03 -1.866124942898750305e-02 8.242147415876388550e-02 4.592832624912261963e-01 5.621154233813285828e-02 -1.615327410399913788e-02 -5.483687389642000198e-03 2.345189303159713745e-01 -2.280677258968353271e-01 3.419614136219024658e-01 6.571024656295776367e-02 3.112382255494594574e-02 -6.335814297199249268e-02 3.182025626301765442e-02 7.134160399436950684e-02 3.283793628215789795e-01 4.939948767423629761e-02 4.849790781736373901e-02 -2.291469871997833252e-01
-2.570686116814613342e-02 -1.902767457067966461e-02 -7.731217145919799805e-02 -5.671276524662971497e-02 -2.764590978622436523e-01 -1.955723613500595093e-01 -1.214171051979064941e-01 -2.159719467163085938e-01 2.819028496742248535e-01 -3.687696158885955811e-01 -8.807437121868133545e-02 -8.608853816986083984e-02 2.811136245727539062e-01 -1.284608244895935059e-01 1.374849677085876465e-01 1.451684385538101196e-01 1.835216730833053589e-01 -1.255405694246292114e-01 1.233109012246131897e-01 -8.742281794548034668e-02 2.301779985427856445e-01 -5.505359172821044922e-02 -1.322611868381500244e-01 2.078208327293395996e-02 -3.773096501827239990e-01 -2.187382429838180542e-01 -5.161931365728378296e-02 -2.146967127919197083e-02 -1.044269204139709473e-01 -3.782076761126518250e-02 3.781626001000404358e-02 -3.070193529129028320e-01
-2.428812673315405846e-03 -1.308378428220748901e-01 1.743597239255905151e-01 -1.821340769529342651e-01 1.595748215913772583e-01 1.828161329030990601e-01 6.468708068132400513e-02 -1.910261064767837524e-02 1.963295489549636841e-01 -7.009111344814300537e-02 1.916162818670272827e-01 1.157124564051628113e-01 2.830473482608795166e-01 1.469492763280868530e-01 -2.720380201935768127e-02 2.326135039329528809e-01 3.422257304191589355e-01 2.910881116986274719e-02 2.292771786451339722e-01 -9.649609029293060303e-02 4.279884323477745056e-02 -2.785779237747192383e-01 2.753473520278930664e-01 -1.674559414386749268e-01 -1.992389559745788574e-01 1.948390305042266846e-01 3.227591514587402344e-01 -1.343991607427597046e-01 7.487802952527999878e-02 -7.128772139549255371e-02 -1.601724140346050262e-02 -1.782202124595642090e-01
-1.316279619932174683e-01 -1.556098554283380508e-02 5.667581036686897278e-02 -9.600496292114257812e-02 -5.006612092256546021e-02 6.308053433895111084e-02 -1.846094727516174316e-01 2.947005629539489746e-01 -3.915114328265190125e-02 -1.834274269640445709e-02 -1.626573354005813599e-01 8.748478442430496216e-02 2.178888916969299316e-01 1.509726196527481079e-01 -1.903030425310134888e-01 2.560639083385467529e-01 2.887403070926666260e-01 -1.571410298347473145e-01 -2.270135730504989624e-01 1.040708199143409729e-01 5.294695496559143066e-03 1.981113851070404053e-02 -1.770665124058723450e-02 -3.777775466442108154e-01 -2.006124705076217651e-01 2.037582993507385254e-01 1.657458692789077759e-01 1.053185239434242249e-01 2.341156899929046631e-01 -1.505747139453887939e-01 1.762749701738357544e-01 -3.029741644859313965e-01
-1.914517730474472046e-01 -2.522887103259563446e-02 -1.048977300524711609e-01 2.012753933668136597e-01 2.518668584525585175e-02 1.909105181694030762e-01 -2.433244735002517700e-01 -1.725758314132690430e-01 1.643494069576263428e-01 -1.110118851065635681e-01 -1.053097620606422424e-01 -5.902813374996185303e-02 3.312990963459014893e-01 1.692254096269607544e-01 -7.742654532194137573e-02 1.389327347278594971e-01 -1.016576960682868958e-01 -3.773706406354904175e-02 1.368238776922225952e-01 1.941443607211112976e-02 -6.918215751647949219e-02 -2.509617507457733154e-01 2.393231838941574097e-01 -6.386242061853408813e-02 -4.317723512649536133e-01 -6.441827863454818726e-02 2.359896600246429443e-01 2.409556806087493896e-01 3.892870619893074036e-02 -2.216960936784744263e-01 2.116493433713912964e-01 8.806686848402023315e-02
-3.083703517913818359e-01 -1.550490036606788635e-02 2.239939384162425995e-02 8.609072864055633545e-02 -6.345600634813308716e-02 1.946966908872127533e-02 -4.418776556849479675e-02 -1.831795126199722290e-01 1.934974491596221924e-01 -2.480208128690719604e-01 2.535844445228576660e-01 -6.515762209892272949e-02 2.429415583610534668e-01 4.203280806541442871e-01 1.874451190233230591e-01 2.464675158262252808e-01 -7.625367492437362671e-02 1.634828932583332062e-02 1.053781583905220032e-01 2.363285720348358154e-01 -1.223338395357131958e-01 -6.003586575388908386e-02 2.107644453644752502e-02 -1.100681871175765991e-01 -2.415122240781784058e-01 -2.191883139312267303e-02 3.212516009807586670e-01 1.941190063953399658e-01 -7.861978560686111450e-02 -5.698906606994569302e-04 1.895048767328262329e-01 1.086413115262985229e-01
3.148126974701881409e-02 -2.202213108539581299e-01 2.683955430984497070e-01 7.541480660438537598e-02 -2.748078703880310059e-01 8.902692794799804688e-02 -6.456788629293441772e-02 2.305203676223754883e-01 -9.127802331931889057e-04 -2.276253104209899902e-01 -5.971711874008178711e-02 -1.452903747558593750e-01 1.556572765111923218e-01 -7.571071386337280273e-03 -2.390920221805572510e-01 1.409033834934234619e-01 3.823178708553314209e-01 1.087781265377998352e-01 -6.658970564603805542e-02 -8.298147469758987427e-02 -1.587373390793800354e-02 -1.619944721460342407e-01 2.212383002042770386e-01 -8.998952805995941162e-02 -1.261373311281204224e-01 -2.803136408329010010e-01 3.621183335781097412e-01 1.689007878303527832e-01 3.281510726083070040e-04 5.290126428008079529e-02 8.812873065471649170e-02 -1.914997249841690063e-01
-2.238607555627822876e-01 -5.078201368451118469e-02 -2.567333541810512543e-02 -1.582152694463729858e-01 -6.156320497393608093e-02 6.152495369315147400e-02 1.293780468404293060e-02 2.138029187917709351e-01 1.482616811990737915e-01 -7.189633697271347046e-02 1.400136202573776245e-01 1.488759666681289673e-01 4.136675596237182617e-01 3.514459431171417236e-01 7.468431442975997925e-02 -5.198086146265268326e-03 2.744605541229248047e-01 6.699676811695098877e-02 -1.494536846876144409e-01 -3.738519176840782166e-02 4.056122153997421265e-02 1.777294278144836426e-01 1.611971706151962280e-01 8.065696060657501221e-02 -4.000259935855865479e-01 -1.203197389841079712e-01 3.030240722000598907e-02 9.929490089416503906e-02 1.725064367055892944e-01 -2.524707615375518799e-01 4.822641611099243164e-02 2.205181568861007690e-01
-8.547301590442657471e-02 4.996345937252044678e-02 -1.550253629684448242e-01 1.184478700160980225e-01 -1.163131818175315857e-01 -1.248178631067276001e-01 -2.800337970256805420e-01 -1.206031292676925659e-01 1.800680011510848999e-01 -1.342814415693283081e-01 -2.178243361413478851e-02 -1.496374905109405518e-01 2.847155630588531494e-01 4.114959537982940674e-01 -7.181161083281040192e-03 1.717903017997741699e-01 1.162669360637664795e-01 6.415817886590957642e-02 1.215353235602378845e-01 -1.535816956311464310e-02 -5.317417532205581665e-02 1.113249212503433228e-01 2.343377768993377686e-01 4.519044607877731323e-02 -2.444683015346527100e-01 4.829306304454803467e-01 -2.224755473434925079e-02 -5.142560973763465881e-02 2.692379951477050781e-01 -2.527550794184207916e-02 -1.975814811885356903e-02 4.819723591208457947e-02
-2.964291870594024658e-01 1.455211192369461060e-01 9.561976045370101929e-02 1.874151676893234253e-01 -2.191199064254760742e-01 6.500203162431716919e-02 -1.171833127737045288e-01 -2.038017287850379944e-02 2.653554081916809082e-01 -2.293687872588634491e-02 8.182526566088199615e-03 2.882408499717712402e-01 1.090105921030044556e-01 1.133721917867660522e-01 -7.938722521066665649e-02 1.336606442928314209e-01 2.766668796539306641e-01 -2.217111438512802124e-01 -1.895005255937576294e-01 2.894544303417205811e-01 4.029329493641853333e-02 7.600587606430053711e-02 3.089068830013275146e-01 -3.035695552825927734e-01 -3.824203461408615112e-02 -3.635089471936225891e-02 -1.495094299316406250e-01 -7.248388230800628662e-02 2.950128018856048584e-01 -1.021149307489395142e-01 -8.111701160669326782e-02 -5.002227425575256348e-02
-1.259618997573852539e-01 -6.394132971763610840e-02 -1.609814912080764771e-01 -1.045486479997634888e-01 -6.571406871080398560e-02 8.694204688072204590e-02 1.412928700447082520e-01 8.286127448081970215e-02 9.397537447512149811e-03 -2.106798440217971802e-01 1.098101586103439331e-01 -6.234328821301460266e-02 1.104241162538528442e-01 2.854693830013275146e-01 -4.867061227560043335e-02 2.401841580867767334e-01 5.933372378349304199e-01 -1.861698478460311890e-01 3.115732409060001373e-02 1.626283526420593262e-01 -2.649312913417816162e-01 -1.948192566633224487e-01 2.279417812824249268e-01 -1.908896714448928833e-01 -8.304976671934127808e-02 1.118959710001945496e-01 1.475972980260848999e-01 -3.532163798809051514e-02 4.731539264321327209e-02 -1.431687921285629272e-01 -1.141899079084396362e-01 3.791620954871177673e-02
-1.740406155586242676e-01 -1.548738628625869751e-01 -4.484567046165466309e-02 -8.367332816123962402e-02 7.998095825314521790e-03 2.138606607913970947e-01 -1.616502553224563599e-01 -2.395699266344308853e-03 4.296191036701202393e-02 -2.018481045961380005e-01 -2.341878265142440796e-01 4.410114139318466187e-02 2.097919583320617676e-01 1.152713522315025330e-01 1.366504654288291931e-02 1.536997854709625244e-01 5.718922019004821777e-01 -1.996254920959472656e-01 6.915398687124252319e-02 2.624728679656982422e-01 5.258444324135780334e-02 -6.311059463769197464e-03 9.951016306877136230e-02 7.305330038070678711e-02 -1.727967411279678345e-01 -7.679691910743713379e-02 5.390639975666999817e-02 -4.333179816603660583e-02 -2.697890102863311768e-01 -2.732786238193511963e-01 1.584849953651428223e-01 1.119506508111953735e-01
-7.748752087354660034e-02 -2.690298855304718018e-01 1.884589940309524536e-01 -1.748497188091278076e-01 3.078628145158290863e-02 -1.081299930810928345e-01 1.099483575671911240e-02 -9.409701079130172729e-02 2.915893793106079102e-01 -5.494806170463562012e-01 -1.138064637780189514e-01 -8.098428696393966675e-02 1.512193083763122559e-01 -2.095509320497512817e-02 -1.967531591653823853e-01 -9.579215198755264282e-02 1.883006244897842407e-01 -2.279564142227172852e-01 -2.413563877344131470e-01 6.779848039150238037e-02 -1.146304756402969360e-01 -7.331284135580062866e-02 -6.581669673323631287e-03 -1.555948406457901001e-01 -2.059719860553741455e-01 -7.040633819997310638e-03 -1.720739305019378662e-01 1.569362878799438477e-01 2.093715965747833252e-01 -6.098940595984458923e-02 1.166709885001182556e-01 -7.305359840393066406e-02
2.134211175143718719e-02 1.736919730901718140e-01 -3.985401242971420288e-02 -1.277865748852491379e-02 -2.685273289680480957e-01 1.331617683172225952e-01 -2.755094766616821289e-01 6.196553260087966919e-02 1.256025135517120361e-01 -1.875587403774261475e-01 4.925939813256263733e-02 -1.441226154565811157e-01 1.645734459161758423e-01 1.590340435504913330e-01 1.208478659391403198e-01 1.707299202680587769e-01 1.977426260709762573e-01 -2.240217328071594238e-01 -3.516295552253723145e-02 -1.423409394919872284e-02 2.417254298925399780e-01 -1.392589658498764038e-01 -4.781303182244300842e-02 2.002409845590591431e-01 -4.107731282711029053e-01 -2.280136346817016602e-01 -2.366521954536437988e-01 -5.617902800440788269e-02 -9.001990407705307007e-02 -8.609424531459808350e-02 1.930180490016937256e-01 -2.901172041893005371e-01
-2.309328764677047729e-01 -5.822215229272842407e-02 5.904617533087730408e-02 -2.054291963577270508e-01 9.576888987794518471e-04 -8.935463428497314453e-02 -1.456764191389083862e-01 -1.510131210088729858e-01 2.213600575923919678e-01 -3.478084802627563477e-01 -2.493608444929122925e-01 1.249933764338493347e-01 -7.666898518800735474e-02 1.164591312408447266e-01 -2.291487008333206177e-01 1.476699858903884888e-01 3.355900049209594727e-01 -9.079645574092864990e-02 -8.273624628782272339e-02 1.096699535846710205e-01 -1.178284585475921631e-01 3.359134867787361145e-02 9.612120687961578369e-02 -5.248524621129035950e-02 -4.112229347229003906e-01 -1.002310886979103088e-01 -1.161863654851913452e-01 3.064268529415130615e-01 8.288131654262542725e-02 -1.720796972513198853e-01 -4.124847427010536194e-02 -1.121452599763870239e-01
-3.224661052227020264e-01 -1.667898148298263550e-01 1.960024088621139526e-01 9.451861679553985596e-02 1.516652107238769531e-01 -5.500407889485359192e-02 6.119402870535850525e-02 2.332908064126968384e-01 1.098083034157752991e-01 -2.906990051269531250e-01 -2.734954953193664551e-01 2.785392999649047852e-01 1.125715821981430054e-01 9.090998023748397827e-02 1.602135002613067627e-01 8.917325735092163086e-02 2.317625731229782104e-01 -1.919872015714645386e-01 -2.842634320259094238e-01 4.582275077700614929e-02 1.263169497251510620e-01 -2.385676950216293335e-01 3.950135037302970886e-02 9.066686034202575684e-02 -6.602261960506439209e-02 -1.397500932216644287e-01 2.055557370185852051e-01 1.666191816329956055e-01 2.775076329708099365e-01 -6.605580449104309082e-02 -4.121613875031471252e-02 6.126344669610261917e-03
-2.468606829643249512e-01 -1.264397948980331421e-01 -3.586180135607719421e-02 -1.854658424854278564e-01 -3.293527364730834961e-01 1.856836676597595215e-01 -1.271179020404815674e-01 -1.863088458776473999e-02 -2.179860174655914307e-01 -7.721250504255294800e-02 3.244821913540363312e-03 -9.233281761407852173e-02 -2.074704132974147797e-02 2.295232713222503662e-01 1.586268246173858643e-01 -9.218264371156692505e-02 2.942934334278106689e-01 -2.942363321781158447e-01 -2.570703029632568359e-01 2.187296561896800995e-02 1.343130767345428467e-01 -2.659279704093933105e-01 4.216045737266540527e-01 -1.123742759227752686e-01 -1.502538025379180908e-01 -2.633738890290260315e-02 -3.949372097849845886e-02 -3.844237700104713440e-02 1.874673739075660706e-02 3.060293011367321014e-02 1.800847649574279785e-01 1.533394213765859604e-02
8.427130058407783508e-03 5.839234683662652969e-03 2.924835383892059326e-01 9.227386116981506348e-02 6.880335509777069092e-02 1.054925471544265747e-01 -2.746781110763549805e-01 -1.988723278045654297e-01 2.239082753658294678e-02 -1.842259317636489868e-01 7.458996772766113281e-02 -4.747610911726951599e-02 2.081768065690994263e-01 1.722239255905151367e-01 -2.933668494224548340e-01 -1.067813038825988770e-01 9.000761061906814575e-02 -4.819422587752342224e-02 2.049295753240585327e-01 1.571162045001983643e-01 1.670013368129730225e-01 -2.237163335084915161e-01 1.849699914455413818e-01 -2.087608128786087036e-01 -3.503542542457580566e-01 -3.363459110260009766e-01 1.129471808671951294e-01 -2.086496166884899139e-02 1.713712811470031738e-01 -6.292954832315444946e-02 5.575699731707572937e-02 -2.095339149236679077e-01
8.211719244718551636e-02 9.425850212574005127e-02 -1.172660365700721741e-01 -7.808848470449447632e-02 5.576526746153831482e-02 9.885062277317047119e-02 -4.095190763473510742e-01 1.995244808495044708e-02 3.187785148620605469e-01 -6.321671605110168457e-02 -5.415766686201095581e-02 -1.237327139824628830e-02 2.638200521469116211e-01 1.667211949825286865e-01 -1.771994307637214661e-02 3.088999092578887939e-01 1.157308891415596008e-01 5.972319468855857849e-02 5.720522627234458923e-02 1.989883631467819214e-01 6.417010724544525146e-02 -1.972245723009109497e-01 3.584902361035346985e-02 -1.721915006637573242e-01 -2.952880263328552246e-01 1.540393978357315063e-01 2.910479009151458740e-01 1.935495436191558838e-01 -2.117639873176813126e-03 -1.485638022422790527e-01 3.022420108318328857e-01 -3.750120475888252258e-02
9.211189113557338715e-03 -5.547823756933212280e-02 2.553161978721618652e-01 6.289210915565490723e-02 -3.607833683490753174e-01 1.780901104211807251e-01 -1.920684799551963806e-02 -1.586831808090209961e-01 3.178648278117179871e-02 2.832192368805408478e-02 -1.652852296829223633e-01 1.213330104947090149e-01 2.279060184955596924e-01 1.202028617262840271e-01 4.791593551635742188e-02 8.139064908027648926e-02 7.661493122577667236e-02 -4.381520748138427734e-01 -2.133603245019912720e-01 1.692965626716613770e-01 -9.678199142217636108e-02 -2.402904331684112549e-01 4.068430662155151367e-01 -3.417396172881126404e-02 -8.851829916238784790e-02 8.253563940525054932e-02 2.389013022184371948e-01 -1.201885864138603210e-01 -1.211127191781997681e-01 -4.056650400161743164e-02 1.023682206869125366e-01 4.811892658472061157e-02
-1.586731821298599243e-01 -1.588680893182754517e-01 1.624270975589752197e-01 -7.628724724054336548e-02 -2.303053438663482666e-01 7.378324121236801147e-02 -3.231692314147949219e-01 5.054022744297981262e-02 2.061997354030609131e-01 -1.973287463188171387e-01 3.222525119781494141e-02 -9.375251084566116333e-02 1.039150059223175049e-01 2.166241258382797241e-01 -2.008319348096847534e-01 -1.952459365129470825e-01 2.524424195289611816e-01 5.797838792204856873e-02 1.456538885831832886e-01 3.430094122886657715e-01 1.924307048320770264e-01 -8.811646699905395508e-02 -1.293992344290018082e-02 -2.665540277957916260e-01 -2.527710795402526855e-01 -2.715991139411926270e-01 2.299510985612869263e-01 5.546510964632034302e-02 -5.084877833724021912e-02 -1.553631667047739029e-02 -7.303176820278167725e-02 2.636260725557804108e-02
-2.285518646240234375e-01 -9.561443328857421875e-02 1.118417084217071533e-01 1.669270843267440796e-01 -2.742347121238708496e-01 3.401056677103042603e-02 -2.830882072448730469e-01 2.017568498849868774e-01 2.252962887287139893e-01 3.978601470589637756e-02 8.473589271306991577e-02 3.228930011391639709e-02 2.399725317955017090e-01 2.883596718311309814e-01 -1.840187311172485352e-01 -1.068841442465782166e-01 7.545533031225204468e-02 -1.299921423196792603e-01 2.510480349883437157e-03 -1.514648199081420898e-01 1.001887395977973938e-01 -9.612757712602615356e-02 -9.368647821247577667e-03 -1.656863987445831299e-01 -2.560071051120758057e-01 2.114447504281997681e-01 2.714848704636096954e-02 2.194428294897079468e-01 3.775022923946380615e-01 -3.657128289341926575e-02 2.026515603065490723e-01 -1.343206018209457397e-01
-4.876384884119033813e-02 4.229762032628059387e-02 -1.627036482095718384e-01 8.163207024335861206e-02 4.083341732621192932e-02 4.756404459476470947e-01 -2.262337505817413330e-01 2.243424579501152039e-02 5.770346149802207947e-02 -7.936102151870727539e-02 -1.367883235216140747e-01 -3.827258711680769920e-03 2.314331829547882080e-01 1.964488923549652100e-01 1.235684752464294434e-01 1.811541914939880371e-01 3.539643287658691406e-01 -2.157105058431625366e-01 1.009354181587696075e-02 8.333978056907653809e-02 8.167049288749694824e-02 2.299688011407852173e-02 3.155702054500579834e-01 1.773743517696857452e-02 -2.562162578105926514e-01 2.059244364500045776e-01 4.241377115249633789e-02 -2.228451818227767944e-01 1.780306994915008545e-01 -1.137743815779685974e-01 1.006208658218383789e-01 1.194814741611480713e-01
2.083346694707870483e-01 -1.966102719306945801e-01 -3.916463255882263184e-02 1.664619892835617065e-01 2.959024347364902496e-02 3.669669628143310547e-01 -3.734815120697021484e-01 2.640477009117603302e-02 1.301782429218292236e-01 -1.082265079021453857e-01 4.872217774391174316e-02 -3.818375989794731140e-02 2.034925073385238647e-01 2.271839082241058350e-01 -2.561453580856323242e-01 1.595187336206436157e-01 2.697540223598480225e-01 -9.598851948976516724e-02 9.413806349039077759e-02 1.232288256287574768e-01 1.540265679359436035e-01 8.029193431138992310e-02 3.679147362709045410e-01 -3.568446636199951172e-02 -1.391508430242538452e-01 2.018091380596160889e-01 -8.425252512097358704e-03 1.970868706703186035e-01 3.354462678544223309e-04 -1.492630094289779663e-01 -4.316627234220504761e-02 2.052203193306922913e-02
2.555711381137371063e-02 8.457694947719573975e-02 8.749534934759140015e-02 -5.433261394500732422e-03 -1.146406903862953186e-01 3.422027826309204102e-01 -1.210641115903854370e-01 -4.185707122087478638e-02 -5.474579706788063049e-02 -2.235050201416015625e-01 -8.678809739649295807e-03 6.215735897421836853e-02 2.470804452896118164e-01 3.281908333301544189e-01 -1.256463527679443359e-01 -1.398907452821731567e-01 2.132046520709991455e-01 8.716843277215957642e-02 2.005484998226165771e-01 3.485206663608551025e-01 1.253514736890792847e-01 5.426538735628128052e-02 1.726734191179275513e-01 1.164465770125389099e-01 -3.527094051241874695e-02 -2.965068258345127106e-02 -5.505595356225967407e-02 2.356735318899154663e-01 2.418737858533859253e-01 -1.242296099662780762e-01 3.849684298038482666e-01 -1.313103735446929932e-01
-4.309944808483123779e-02 -1.566584110260009766e-01 -4.533868655562400818e-02 2.548117041587829590e-01 3.274008259177207947e-02 2.336705923080444336e-01 -1.775605231523513794e-01 -9.556560218334197998e-02 4.361670613288879395e-01 -2.669655904173851013e-02 2.255036383867263794e-01 -2.032811753451824188e-03 2.868554890155792236e-01 4.086874425411224365e-01 -3.001189604401588440e-02 1.515948325395584106e-01 -5.628356710076332092e-02 -2.195362560451030731e-02 6.510389596223831177e-02 7.333183288574218750e-02 -4.149936139583587646e-02 -1.417153030633926392e-01 2.766993641853332520e-01 -1.413863450288772583e-01 -1.215366199612617493e-01 1.275817602872848511e-01 1.211887300014495850e-01 1.247047558426856995e-01 2.031221240758895874e-01 -2.107698321342468262e-01 -1.264958232641220093e-01 2.615406364202499390e-02
-7.751146703958511353e-02 -3.316956758499145508e-01 2.428510487079620361e-01 1.269861161708831787e-01 -2.332187145948410034e-01 -5.897016078233718872e-02 6.245842948555946350e-02 4.953471198678016663e-02 1.675435751676559448e-01 -5.353626608848571777e-01 -2.044165581464767456e-01 1.312904506921768188e-01 6.164286285638809204e-02 1.609424203634262085e-01 -1.086443886160850525e-01 1.552709471434354782e-02 2.175619006156921387e-01 -2.713765501976013184e-01 -5.844617262482643127e-02 -6.294047832489013672e-02 -1.454974263906478882e-01 -1.461630314588546753e-01 3.607318550348281860e-02 -1.245262995362281799e-01 1.680907607078552246e-01 7.657382637262344360e-02 -1.031338796019554138e-01 2.225193083286285400e-01 1.432565897703170776e-01 -2.733683586120605469e-02 -1.350481957197189331e-01 -8.784080296754837036e-02
-2.563151717185974121e-01 -1.792704910039901733e-01 3.052808344364166260e-01 -9.173996001482009888e-02 -1.837532594799995422e-02 2.124861627817153931e-02 -2.144836634397506714e-01 1.729470938444137573e-01 5.966642498970031738e-02 -1.972822993993759155e-01 3.401013836264610291e-02 4.725855216383934021e-02 3.639223575592041016e-01 1.365257650613784790e-01 2.539686560630798340e-01 3.295610472559928894e-02 1.380064189434051514e-01 5.006627738475799561e-02 -2.629384212195873260e-02 2.420905083417892456e-01 -7.857264019548892975e-03 1.086152270436286926e-01 1.549243330955505371e-01 -1.182834655046463013e-01 -2.715551853179931641e-01 1.468636393547058105e-01 -1.789131015539169312e-01 2.824679613113403320e-01 -2.033434659242630005e-01 -7.835365086793899536e-02 -2.670301198959350586e-01 6.861730664968490601e-02
-6.220830231904983521e-02 4.840136319398880005e-02 4.261890053749084473e-02 -4.197905957698822021e-02 1.336938738822937012e-01 1.582469046115875244e-01 2.838058024644851685e-02 -6.835668534040451050e-02 -1.358761489391326904e-01 -3.533608019351959229e-01 -2.043469995260238647e-01 -5.873335897922515869e-02 2.822378873825073242e-01 4.423888623714447021e-01 -8.145519345998764038e-02 1.465283930301666260e-01 -9.797336161136627197e-02 -4.007118046283721924e-01 1.419515758752822876e-01 8.410938829183578491e-02 2.733779549598693848e-01 -6.992390751838684082e-02 1.879810392856597900e-01 -1.114215478301048279e-01 -2.460774630308151245e-01 1.503813415765762329e-01 9.495537728071212769e-02 5.969959124922752380e-02 -2.577939070761203766e-02 -1.381869018077850342e-01 9.453802555799484253e-02 2.434612624347209930e-02
1.629583910107612610e-02 -1.799726188182830811e-01 8.827134221792221069e-02 -1.593952476978302002e-01 -1.388096511363983154e-01 1.538898199796676636e-01 -2.134698629379272461e-01 9.385541081428527832e-02 5.053442344069480896e-02 2.048420719802379608e-02 -2.437403947114944458e-01 -8.421856909990310669e-02 3.976960480213165283e-01 7.111383974552154541e-02 -8.693946525454521179e-03 1.831349171698093414e-02 1.832968890666961670e-01 -1.207965016365051270e-01 3.379472494125366211e-01 -1.743970811367034912e-01 -6.038440391421318054e-03 -2.857078611850738525e-01 1.116980537772178650e-01 -2.832896821200847626e-02 -4.819388985633850098e-01 -4.778336733579635620e-02 5.236482992768287659e-02 -8.456614450551569462e-04 -4.122125729918479919e-02 -9.703804552555084229e-02 -2.598998546600341797e-01 -4.227004828862845898e-04
-1.499057114124298096e-01 -6.933387485332787037e-04 1.741440147161483765e-01 2.117739021778106689e-01 1.975007653236389160e-01 1.574450582265853882e-01 -1.668139696121215820e-01 -1.754221916198730469e-01 1.162597611546516418e-01 1.125381216406822205e-01 -2.368793338537216187e-01 7.340177893638610840e-02 2.841427624225616455e-01 2.824708446860313416e-02 2.964750118553638458e-02 3.373090410605072975e-03 2.911956012248992920e-01 -1.554764658212661743e-01 2.489496916532516479e-01 -2.726487219333648682e-01 1.783952862024307251e-01 -2.495256364345550537e-01 -1.211286708712577820e-02 -2.128700315952301025e-01 -3.909644484519958496e-01 3.567583486437797546e-02 4.279423505067825317e-02 1.775833070278167725e-01 1.279491186141967773e-01 -5.643754452466964722e-02 -1.072887182235717773e-01 -8.038944751024246216e-02
7.071705535054206848e-03 4.368738830089569092e-02 2.045288830995559692e-01 -2.133986502885818481e-01 -1.663676351308822632e-01 -1.010530143976211548e-01 -1.438068896532058716e-01 -5.568126216530799866e-02 1.697074770927429199e-01 1.328988093882799149e-02 1.268200427293777466e-01 -2.369201928377151489e-01 3.030932880938053131e-02 5.336502566933631897e-02 3.430813376326113939e-04 -1.140895951539278030e-02 1.736540347337722778e-01 -4.918813705444335938e-01 -7.790116220712661743e-02 2.164469212293624878e-01 -1.372521221637725830e-01 -1.854317635297775269e-01 2.207189351320266724e-01 1.306571662425994873e-01 -2.070527225732803345e-01 1.823548525571823120e-01 -7.421366870403289795e-02 2.571173608303070068e-01 5.922138690948486328e-02 -2.253094166517257690e-01 1.656698286533355713e-01 -2.653678953647613525e-01
-4.660605788230895996e-01 -2.899902313947677612e-02 1.237983033061027527e-01 -8.290124125778675079e-03 -2.368027120828628540e-01 5.946360900998115540e-02 -2.111768573522567749e-01 6.732966750860214233e-03 -3.104432485997676849e-02 -2.785583436489105225e-01 -1.678017079830169678e-01 -1.038545444607734680e-01 1.177023872733116150e-01 3.013406097888946533e-01 8.632024377584457397e-02 3.605000376701354980e-01 2.304079830646514893e-01 -8.272773772478103638e-02 -1.087674871087074280e-01 1.564222127199172974e-01 1.396421715617179871e-02 2.409316748380661011e-01 2.212274223566055298e-01 -1.792616397142410278e-01 -2.800387330353260040e-02 -2.607154101133346558e-02 -1.455415040254592896e-01 2.949615567922592163e-02 -4.627634584903717041e-02 -2.904064580798149109e-02 1.986738890409469604e-01 -3.470283001661300659e-02
-2.423176467418670654e-01 -2.176575660705566406e-01 2.111623585224151611e-01 2.029285132884979248e-01 -2.793990969657897949e-01 2.007396221160888672e-01 -2.505360245704650879e-01 1.823054999113082886e-02 1.466324031352996826e-01 -8.819561451673507690e-02 7.244177907705307007e-02 -1.286266744136810303e-01 1.206500306725502014e-01 3.406048119068145752e-01 -1.326920986175537109e-01 2.998812869191169739e-02 -6.304115056991577148e-02 -1.395399682223796844e-03 1.925579011440277100e-01 -7.331146299839019775e-02 2.668499760329723358e-02 -1.467766314744949341e-01 8.971972018480300903e-02 -2.029001265764236450e-01 -2.226832807064056396e-01 9.643930196762084961e-02 -1.620022803544998169e-01 5.189843475818634033e-02 4.122642874717712402e-01 -8.211939036846160889e-02 1.385974586009979248e-01 -1.577533781528472900e-01
-1.159303262829780579e-01 -2.716888487339019775e-01 9.244184941053390503e-02 -1.749692112207412720e-01 -1.220073085278272629e-02 -1.805561184883117676e-01 -2.635081112384796143e-01 -9.814710356295108795e-03 3.028154075145721436e-01 9.637418203055858612e-03 1.797234565019607544e-01 -1.093987282365560532e-02 -7.687363307923078537e-03 6.334877014160156250e-02 2.233970761299133301e-01 4.535192251205444336e-02 1.951413154602050781e-01 -1.215953826904296875e-01 3.087917715311050415e-02 2.542825937271118164e-01 -1.666519045829772949e-01 -2.492878735065460205e-01 1.878409981727600098e-01 -1.890368759632110596e-01 -8.539255708456039429e-02 5.053112655878067017e-02 -7.886002212762832642e-02 2.561016380786895752e-01 7.050966471433639526e-02 -1.543359160423278809e-01 -1.784063316881656647e-02 -4.481974244117736816e-01
3.973323106765747070e-02 -1.620385795831680298e-01 2.571868896484375000e-01 -9.179582446813583374e-02 -1.241062581539154053e-01 1.084084212779998779e-01 -4.225194156169891357e-01 -3.763484209775924683e-02 1.303083896636962891e-01 -3.573696687817573547e-02 -1.190191805362701416e-01 -8.173452317714691162e-02 -2.258928865194320679e-02 3.667593747377395630e-02 1.792981624603271484e-01 3.096709549427032471e-01 9.809719026088714600e-02 1.344773359596729279e-02 -1.435675173997879028e-01 3.245662450790405273e-01 4.110043495893478394e-02 -1.736365854740142822e-01 1.039587482810020447e-01 -2.150698006153106689e-01 -2.528460323810577393e-01 2.260693460702896118e-01 -1.494998335838317871e-01 1.832829862833023071e-01 -7.807411998510360718e-02 -1.477651149034500122e-01 -2.338368743658065796e-01 -2.079550623893737793e-01
3.555027022957801819e-02 4.249719157814979553e-02 3.208626806735992432e-01 5.638598650693893433e-02 -1.327163577079772949e-01 1.522976756095886230e-01 -9.459507465362548828e-02 2.955632656812667847e-02 -3.418260486796498299e-03 -1.895239949226379395e-01 7.695171982049942017e-03 -4.756013676524162292e-02 2.137829661369323730e-01 2.426588684320449829e-01 -1.138536706566810608e-01 9.980612248182296753e-02 3.488755226135253906e-01 -5.633585155010223389e-02 2.404101938009262085e-01 4.038662016391754150e-01 -5.657796934247016907e-02 2.880575880408287048e-02 1.744471043348312378e-01 -9.962680935859680176e-02 1.950966566801071167e-01 6.384371221065521240e-02 -2.878680825233459473e-03 2.763482183218002319e-02 8.332218974828720093e-02 -2.792005240917205811e-01 3.932498097419738770e-01 4.210177436470985413e-02
-3.062974810600280762e-01 1.077166572213172913e-01 -1.114465389400720596e-02 -6.359278410673141479e-02 8.342839777469635010e-02 1.063043475151062012e-01 -3.654199540615081787e-01 4.823321849107742310e-02 1.137285754084587097e-01 -2.399688661098480225e-01 -5.976492539048194885e-03 2.246673218905925751e-02 1.247636508196592331e-02 1.055819690227508545e-01 2.448464781045913696e-01 1.598245948553085327e-01 -2.759165130555629730e-02 -1.516601741313934326e-01 -2.662143111228942871e-01 -2.570649683475494385e-01 2.164578884840011597e-01 -2.217379212379455566e-01 2.613415718078613281e-01 4.637319222092628479e-02 -1.915466785430908203e-01 6.182378157973289490e-02 1.578735411167144775e-01 1.042628958821296692e-01 2.220517247915267944e-01 -2.514751255512237549e-01 -9.384471178054809570e-02 -2.087777554988861084e-01
-1.700529009103775024e-01 8.825425989925861359e-03 2.286175638437271118e-01 7.048075553029775620e-03 -1.616267301142215729e-02 -1.169906407594680786e-01 -2.327541708946228027e-01 -3.553623706102371216e-02 1.147537827491760254e-01 -7.485017925500869751e-02 3.780478611588478088e-02 2.379608750343322754e-01 2.557727992534637451e-01 3.540909886360168457e-01 1.027945131063461304e-01 4.313998818397521973e-01 1.743084639310836792e-01 -2.920960634946823120e-02 -2.326929420232772827e-01 -3.964579105377197266e-02 1.524143069982528687e-01 1.461700052022933960e-01 1.085332259535789490e-01 -1.655479967594146729e-01 -1.278682798147201538e-01 -7.311451714485883713e-03 -1.576486676931381226e-01 1.867813318967819214e-01 1.959494501352310181e-01 -1.572369635105133057e-01 -1.202412620186805725e-01 -2.460635602474212646e-01
-6.300735473632812500e-02 -1.480535417795181274e-01 1.783453971147537231e-01 -1.114640086889266968e-01 -3.118393123149871826e-01 1.108509823679924011e-01 -1.261464953422546387e-01 1.293550431728363037e-01 -1.019376982003450394e-02 -7.616874575614929199e-02 4.018975887447595596e-03 3.618036955595016479e-02 2.639986276626586914e-01 2.263050675392150879e-01 1.645586043596267700e-01 1.891595125198364258e-01 2.212228924036026001e-01 -1.244131028652191162e-01 -3.142051771283149719e-02 2.368260174989700317e-01 1.113129407167434692e-01 -8.014108240604400635e-02 2.038550227880477905e-01 1.545094251632690430e-01 -1.978602111339569092e-01 3.925822079181671143e-01 2.528787553310394287e-01 8.092447370290756226e-02 -2.443649247288703918e-02 -1.884774491190910339e-02 1.369978934526443481e-01 3.278397321701049805e-01
4.890590906143188477e-02 -1.223316267132759094e-01 -8.281766623258590698e-02 1.405249685049057007e-01 -7.555878907442092896e-02 2.018368989229202271e-02 -2.164678573608398438e-01 8.902121335268020630e-02 3.182302415370941162e-01 -1.605574041604995728e-01 9.398754686117172241e-02 -9.885948896408081055e-02 5.758035182952880859e-02 3.238903880119323730e-01 1.083874627947807312e-01 -1.651466637849807739e-01 2.601785361766815186e-01 -2.211522608995437622e-01 2.887974977493286133e-01 2.220063358545303345e-01 -9.635524451732635498e-02 -2.101643756031990051e-02 7.189725339412689209e-02 2.746496796607971191e-01 -1.431531906127929688e-01 -1.451070904731750488e-01 8.298142999410629272e-02 1.831951886415481567e-01 2.064680010080337524e-01 -1.386483013629913330e-01 1.755382865667343140e-01 -2.965787053108215332e-01
3.619126044213771820e-03 -3.724860027432441711e-02 -7.541254907846450806e-02 8.271018415689468384e-02 4.045200534164905548e-03 4.749241173267364502e-01 -6.363025307655334473e-02 -1.092119961977005005e-01 2.039321362972259521e-01 -1.380498707294464111e-01 -6.742648035287857056e-02 -2.698100544512271881e-02 1.291963756084442139e-01 5.024055019021034241e-02 -1.744461953639984131e-01 2.818628773093223572e-02 1.188180819153785706e-01 -4.220307618379592896e-02 -1.181768327951431274e-01 2.807745635509490967e-01 1.817784085869789124e-02 -3.875955939292907715e-02 4.930187165737152100e-01 -1.504398733377456665e-01 -2.604080438613891602e-01 1.987147480249404907e-01 -2.602973394095897675e-02 2.127007246017456055e-01 -1.645016111433506012e-02 -2.599379718303680420e-01 1.756571680307388306e-01 -4.442724864929914474e-03
-1.287218779325485229e-01 -2.100116610527038574e-01 1.788059622049331665e-01 -2.255119532346725464e-01 -1.177088171243667603e-01 1.880154013633728027e-01 -7.162953168153762817e-02 -5.224549770355224609e-02 2.712356746196746826e-01 -2.155219167470932007e-01 -2.952671647071838379e-01 -7.546608150005340576e-02 3.027585148811340332e-01 1.884966506622731686e-03 6.586136668920516968e-02 -2.982603609561920166e-01 7.693575322628021240e-02 -1.790282875299453735e-01 -2.542136311531066895e-01 1.108167096972465515e-01 1.675348877906799316e-01 -2.269532382488250732e-01 1.606062948703765869e-01 -1.621706336736679077e-01 -9.419365227222442627e-02 5.601362884044647217e-02 2.688433229923248291e-01 8.447019010782241821e-02 1.768081784248352051e-01 6.334356963634490967e-02 -4.936223104596138000e-02 -1.609249860048294067e-01
1.245154999196529388e-02 -8.666267991065979004e-02 2.256778068840503693e-02 1.048393398523330688e-01 -1.117796972393989563e-01 1.210630610585212708e-01 3.299554064869880676e-02 -3.668676689267158508e-02 2.783972918987274170e-01 -2.023240029811859131e-01 1.150806248188018799e-01 -2.147958427667617798e-01 8.501230180263519287e-02 1.792897433042526245e-01 1.078692749142646790e-01 3.242981731891632080e-01 3.260133266448974609e-01 -1.921608895063400269e-01 1.042092312127351761e-02 1.618963330984115601e-01 2.601612359285354614e-02 -2.623429000377655029e-01 -1.057842895388603210e-01 1.277405116707086563e-02 -2.133666276931762695e-01 -2.198359668254852295e-01 -7.902367040514945984e-03 -1.819780282676219940e-02 -1.734652072191238403e-01 -1.536284387111663818e-01 2.204026877880096436e-01 -4.127357304096221924e-01
-1.908848285675048828e-01 1.907945871353149414e-01 1.053962707519531250e-01 7.018709182739257812e-02 -1.660427451133728027e-01 -7.542587071657180786e-02 -1.762654036283493042e-01 1.930746249854564667e-02 2.151505202054977417e-01 -9.970890730619430542e-02 -6.281030923128128052e-02 -2.849011123180389404e-01 2.423862665891647339e-01 -6.009605526924133301e-02 1.694533079862594604e-01 3.867759555578231812e-02 -3.290612250566482544e-02 -2.467705160379409790e-01 -8.249649778008460999e-03 1.746134608983993530e-01 -1.363840550184249878e-01 -2.712371014058589935e-02 2.209790498018264771e-01 -1.263461112976074219e-01 -7.197763770818710327e-02 1.580370813608169556e-01 -9.835026413202285767e-02 4.363001286983489990e-01 2.691491693258285522e-02 -3.370240032672882080e-01 -1.356948167085647583e-01 -2.700522840023040771e-01
-3.540565073490142822e-02 -1.363938450813293457e-01 2.758842110633850098e-01 -6.514448672533035278e-02 -1.756280660629272461e-01 1.807024329900741577e-02 -1.698042303323745728e-01 -3.055915832519531250e-01 -6.824640184640884399e-02 -7.211713586002588272e-03 2.697846591472625732e-01 3.721552714705467224e-02 3.004684448242187500e-01 2.799173891544342041e-01 2.135607153177261353e-01 2.882077097892761230e-01 3.978550061583518982e-02 -9.503702819347381592e-02 1.143993437290191650e-02 3.507141768932342529e-01 1.322219073772430420e-01 7.346508651971817017e-02 -1.342489849776029587e-03 -6.334018707275390625e-02 -1.482714861631393433e-01 5.797666311264038086e-02 4.273068904876708984e-02 1.864226907491683960e-01 1.493303477764129639e-01 7.222585380077362061e-02 -1.666619181632995605e-01 -3.038971424102783203e-01
-2.664680778980255127e-02 2.924706786870956421e-02 1.339096426963806152e-01 7.810190320014953613e-02 -4.188588261604309082e-01 6.096743047237396240e-02 1.691121309995651245e-01 2.005138099193572998e-01 4.117180034518241882e-02 -8.326629549264907837e-02 -2.796853706240653992e-02 1.125752031803131104e-01 2.595138251781463623e-01 2.925883531570434570e-01 1.494144201278686523e-01 1.591384261846542358e-01 6.748868618160486221e-03 -2.619395852088928223e-01 -1.999893039464950562e-01 -1.802493184804916382e-01 -1.285525709390640259e-01 -2.434435784816741943e-01 3.215333223342895508e-01 5.241910740733146667e-02 -2.348858863115310669e-01 2.235118597745895386e-01 2.373598963022232056e-01 8.695300668478012085e-03 -2.499127760529518127e-02 -8.910135924816131592e-02 -8.031010627746582031e-02 6.423720717430114746e-02
-6.224222853779792786e-02 -7.832760922610759735e-03 3.757816925644874573e-02 9.376363456249237061e-02 -1.561508774757385254e-01 -1.230062730610370636e-02 -3.501039445400238037e-01 8.183373510837554932e-02 4.847214370965957642e-02 -1.512551456689834595e-01 -1.687084883451461792e-01 7.011534273624420166e-02 4.864448681473731995e-02 3.481267094612121582e-01 -4.178783297538757324e-01 -1.135328412055969238e-01 1.464268565177917480e-01 -5.690889433026313782e-02 1.605627536773681641e-01 2.999544143676757812e-01 1.470074355602264404e-01 -6.321947276592254639e-02 6.752288341522216797e-02 -6.719538569450378418e-02 -3.785930871963500977e-01 -1.498029381036758423e-01 2.178216874599456787e-01 -1.247686799615621567e-02 2.035158872604370117e-01 -3.316051512956619263e-02 -1.514528989791870117e-01 -9.183278679847717285e-02
-2.924782633781433105e-01 -1.675748378038406372e-01 8.116400241851806641e-02 -8.321844041347503662e-03 1.341336816549301147e-01 3.113340958952903748e-02 -4.059246182441711426e-01 8.300932496786117554e-02 3.063053786754608154e-01 -7.003484666347503662e-02 -9.511169791221618652e-02 -3.549663722515106201e-01 1.210939437150955200e-01 1.892848163843154907e-01 -4.324803501367568970e-02 -5.823353305459022522e-02 5.516210198402404785e-02 -2.022354751825332642e-01 1.701338589191436768e-01 4.016777034848928452e-03 2.602816745638847351e-02 -3.083770908415317535e-02 1.436829119920730591e-01 -6.008861586451530457e-02 -4.331225752830505371e-01 -3.974858298897743225e-02 2.942529916763305664e-01 -4.403797164559364319e-02 -5.957059189677238464e-02 9.066548943519592285e-02 -5.695349350571632385e-02 8.979500085115432739e-02
4.571987316012382507e-02 3.929236158728599548e-02 2.476505637168884277e-01 -2.285292148590087891e-01 -2.601738572120666504e-01 2.897862112149596214e-03 -2.015451192855834961e-01 9.954461455345153809e-02 2.721590697765350342e-01 -9.100601077079772949e-02 2.474932074546813965e-01 1.032697111368179321e-01 1.068715155124664307e-01 -6.716282665729522705e-02 2.835727110505104065e-02 -3.009062260389328003e-03 3.640901744365692139e-01 -5.090843141078948975e-02 -7.016006112098693848e-02 -7.197214663028717041e-02 2.583122849464416504e-01 -1.795385777950286865e-01 2.834231555461883545e-01 -2.285406887531280518e-01 -8.383425325155258179e-02 -1.425436586141586304e-01 8.132941275835037231e-02 3.064666390419006348e-01 1.296231150627136230e-01 4.901482537388801575e-02 -2.231403887271881104e-01 -1.411073058843612671e-01
-1.345515549182891846e-01 -1.398058235645294189e-01 2.975374162197113037e-01 2.220595069229602814e-02 3.966665267944335938e-02 1.357732564210891724e-01 -1.805207282304763794e-01 -2.887854166328907013e-02 1.163334324955940247e-01 5.189884826540946960e-02 1.065012961626052856e-01 2.457328438758850098e-01 1.945575475692749023e-01 2.438079006969928741e-02 2.807144224643707275e-01 4.684815183281898499e-02 1.702838391065597534e-01 -2.128858566284179688e-01 -1.863294243812561035e-01 2.126012593507766724e-01 5.904311314225196838e-02 1.226767078042030334e-01 2.683335244655609131e-01 -2.504370212554931641e-01 -2.034066468477249146e-01 5.417764931917190552e-02 -3.416625261306762695e-01 9.001610428094863892e-02 1.094123497605323792e-01 -3.213797509670257568e-01 -1.383935064077377319e-01 3.815725073218345642e-02
-6.847157608717679977e-03 2.322841137647628784e-01 -8.918778598308563232e-02 -6.238218396902084351e-02 -9.121602028608322144e-02 2.043391019105911255e-01 -5.041266083717346191e-01 3.422475233674049377e-02 8.449009060859680176e-02 -1.008542850613594055e-01 -8.645889163017272949e-02 -2.065766751766204834e-01 4.098178073763847351e-02 3.159775584936141968e-02 1.172760967165231705e-02 2.129629850387573242e-01 5.240250825881958008e-01 -5.138944089412689209e-02 -1.168703138828277588e-01 2.093865573406219482e-01 1.219689920544624329e-01 -6.139723584055900574e-02 1.157446764409542084e-02 -1.940863728523254395e-01 -1.299039274454116821e-01 7.634111493825912476e-02 -1.925616413354873657e-01 -6.225401163101196289e-02 1.963960379362106323e-01 9.085328131914138794e-02 1.806997135281562805e-02 1.054927110671997070e-01
-1.070128940045833588e-02 2.278672605752944946e-01 -9.739253669977188110e-02 1.964884102344512939e-01 -2.222954332828521729e-01 -5.691782757639884949e-02 -2.210620343685150146e-01 -4.127515852451324463e-02 1.415275931358337402e-01 -2.886595129966735840e-01 -1.902741789817810059e-01 -9.040863066911697388e-02 2.181820422410964966e-01 1.189552247524261475e-01 -1.575223058462142944e-01 -3.817560896277427673e-02 1.757091730833053589e-01 6.169038824737071991e-03 2.081983089447021484e-01 3.624709248542785645e-01 1.403751224279403687e-01 -2.503809928894042969e-01 5.779335275292396545e-02 4.186702519655227661e-02 -3.131442070007324219e-01 2.687919437885284424e-01 6.995140761137008667e-02 1.802561283111572266e-01 1.652642339468002319e-01 -1.198404207825660706e-01 9.717187285423278809e-02 9.456659853458404541e-02
-1.892358064651489258e-01 3.774403128772974014e-03 1.649087411351501942e-03 -5.166156217455863953e-02 2.822150476276874542e-02 3.006453216075897217e-01 -1.355917602777481079e-01 1.647219061851501465e-01 2.287081182003021240e-01 -1.244246587157249451e-01 2.215715199708938599e-01 -5.286772921681404114e-02 2.632999420166015625e-01 2.966455519199371338e-01 -7.592827081680297852e-02 -5.761848762631416321e-02 2.440189197659492493e-02 -2.645820751786231995e-02 3.532913923263549805e-01 2.756228744983673096e-01 -5.721278116106987000e-02 -3.785932809114456177e-02 2.806106209754943848e-01 -1.962017416954040527e-01 -1.682424396276473999e-01 1.883598566055297852e-01 6.477985531091690063e-02 1.988948732614517212e-01 2.646923959255218506e-01 -1.589995771646499634e-01 1.000311598181724548e-01 4.243981093168258667e-02
2.015210241079330444e-01 -5.619492009282112122e-02 -9.078343212604522705e-02 1.498907357454299927e-01 -2.164811193943023682e-01 3.047108091413974762e-02 1.100098788738250732e-01 1.853801459074020386e-01 5.995369330048561096e-02 -1.843682527542114258e-01 -6.421577930450439453e-02 4.661008715629577637e-02 7.601606100797653198e-02 4.216113388538360596e-01 -5.868161842226982117e-02 2.949685752391815186e-01 4.294206798076629639e-01 -1.039979457855224609e-01 -6.348029524087905884e-02 3.050613775849342346e-02 4.575729370117187500e-02 -3.232407569885253906e-01 1.289541870355606079e-01 -7.632566988468170166e-02 -1.673343181610107422e-01 -1.971603184938430786e-02 2.603787928819656372e-02 3.359173610806465149e-02 7.198727130889892578e-02 -1.540020555257797241e-01 -2.537431120872497559e-01 -2.463811486959457397e-01
3.437631577253341675e-02 -1.295959949493408203e-01 8.602844178676605225e-02 -5.856889113783836365e-02 -1.129422187805175781e-01 -2.295524030923843384e-01 -1.126175373792648315e-01 -7.942597568035125732e-02 2.278306633234024048e-01 7.153160125017166138e-02 1.878925114870071411e-01 9.904165565967559814e-02 3.427638486027717590e-02 1.269691288471221924e-01 8.606279641389846802e-02 8.609098196029663086e-02 2.515067458152770996e-01 -2.622015774250030518e-01 9.909903258085250854e-02 3.502804040908813477e-01 -6.727204471826553345e-02 -2.115664780139923096e-01 2.664492428302764893e-01 -7.638301700353622437e-02 -2.071851491928100586e-01 1.921194940805435181e-01 -9.242662042379379272e-02 3.567127883434295654e-01 1.225597932934761047e-01 7.541127502918243408e-02 1.933069974184036255e-01 -2.969244420528411865e-01
-2.694928348064422607e-01 1.388364657759666443e-02 3.610721826553344727e-01 -9.410568326711654663e-02 -1.966098845005035400e-01 2.548513114452362061e-01 -1.284704953432083130e-01 -1.067114919424057007e-01 -4.584109038114547729e-02 -2.759606391191482544e-02 6.637921184301376343e-02 -2.943613007664680481e-02 7.872865349054336548e-02 2.901315689086914062e-01 1.665659844875335693e-01 2.466944605112075806e-01 1.563737988471984863e-01 6.843057274818420410e-02 -2.418897897005081177e-01 9.411359578371047974e-02 1.701265275478363037e-01 2.126520574092864990e-01 6.935656815767288208e-02 -2.038971930742263794e-01 -3.988805115222930908e-01 4.930529370903968811e-02 5.461910739541053772e-02 1.088217645883560181e-01 2.105210274457931519e-01 -1.329027861356735229e-01 -2.860974334180355072e-02 -1.145776137709617615e-01
-3.077238500118255615e-01 6.729554384946823120e-02 1.301245838403701782e-01 -4.355537891387939453e-02 -1.490811817348003387e-02 1.001408472657203674e-01 -8.167744427919387817e-02 -1.663288325071334839e-01 2.234008759260177612e-01 -3.135049641132354736e-01 -6.330396980047225952e-02 8.974121510982513428e-02 -1.423887014389038086e-01 4.412090480327606201e-01 8.017139881849288940e-02 1.118768658488988876e-02 3.051940202713012695e-01 -2.885058522224426270e-01 3.424388170242309570e-01 1.339870989322662354e-01 -3.173581510782241821e-02 1.563802957534790039e-01 5.431254208087921143e-02 -1.836873292922973633e-01 8.502971380949020386e-03 2.128100767731666565e-02 1.150500252842903137e-01 2.507045120000839233e-02 -5.818274244666099548e-02 -2.343920618295669556e-01 -6.288287043571472168e-02 -7.208448648452758789e-02
-1.341941654682159424e-01 -2.340067774057388306e-01 2.064111083745956421e-01 8.823315054178237915e-02 -2.726787924766540527e-01 9.142586588859558105e-02 -1.025528013706207275e-01 1.438492685556411743e-01 3.200504183769226074e-01 -8.389120548963546753e-02 2.161956280469894409e-01 -8.497047424316406250e-02 2.858089804649353027e-01 3.902952671051025391e-01 -7.356943190097808838e-02 -1.414331644773483276e-01 3.822975605726242065e-02 4.067825619131326675e-03 -7.314791530370712280e-02 -1.025355383753776550e-01 1.491283327341079712e-01 -5.907826870679855347e-02 1.108177304267883301e-01 -7.148502022027969360e-02 -1.938433051109313965e-01 1.447620540857315063e-01 -7.117737829685211182e-02 2.339928746223449707e-01 3.826532959938049316e-01 -8.840508759021759033e-02 2.363900840282440186e-02 -8.028831332921981812e-02
-1.691645830869674683e-01 -2.219800502061843872e-01 2.065871655941009521e-01 -1.557071320712566376e-02 -8.183823525905609131e-02 1.270439177751541138e-01 -2.116983532905578613e-01 2.166699171066284180e-01 -9.639926999807357788e-02 1.263624727725982666e-01 -1.514493376016616821e-01 1.596566885709762573e-01 2.061703503131866455e-01 -3.514627739787101746e-02 -9.308889508247375488e-03 1.536165028810501099e-01 3.819659054279327393e-01 -7.726356387138366699e-02 5.302222445607185364e-02 -9.341275691986083984e-02 -1.098331809043884277e-01 -4.775346219539642334e-01 1.928513199090957642e-01 -3.539729514159262180e-04 -3.562428951263427734e-01 -8.688400685787200928e-02 7.506546098738908768e-03 1.488156020641326904e-01 1.432778537273406982e-01 -5.633365362882614136e-02 -1.339630782604217529e-02 4.725567251443862915e-02
8.750346302986145020e-02 -1.311895847320556641e-01 1.585890501737594604e-01 -1.066156774759292603e-01 -4.099347442388534546e-02 1.329658776521682739e-01 -1.233819033950567245e-02 -1.154159083962440491e-01 -1.666082255542278290e-02 -3.999146223068237305e-01 9.756696969270706177e-02 4.943160340189933777e-02 2.099735736846923828e-01 9.109776467084884644e-02 -7.680944353342056274e-02 2.049210518598556519e-01 2.219759672880172729e-01 2.820635447278618813e-03 2.086715698242187500e-01 3.322345614433288574e-01 9.008127450942993164e-02 2.251742035150527954e-02 1.903525590896606445e-01 5.377359688282012939e-02 7.938984036445617676e-02 -7.061793655157089233e-02 3.333912491798400879e-01 -3.125928714871406555e-02 3.981073200702667236e-01 -2.574394941329956055e-01 1.462848037481307983e-01 -1.131223365664482117e-01
-3.784205764532089233e-02 1.425447128713130951e-02 3.678915277123451233e-02 4.236923158168792725e-01 7.359912246465682983e-02 -3.642458096146583557e-02 -5.201431736350059509e-02 -4.033249989151954651e-02 -1.426776498556137085e-02 -1.326335817575454712e-01 -1.975908689200878143e-02 6.777250021696090698e-02 2.015594244003295898e-01 2.318667769432067871e-01 2.390778213739395142e-01 -5.254792049527168274e-02 5.170581340789794922e-01 -2.561960816383361816e-01 1.141920164227485657e-01 -5.116862058639526367e-02 -1.327573060989379883e-01 -1.592895686626434326e-01 -1.014483794569969177e-01 -1.999228633940219879e-02 -3.077670037746429443e-01 1.195478625595569611e-02 3.436838090419769287e-02 -2.044105380773544312e-01 -1.685758680105209351e-01 9.494674205780029297e-02 -1.231917142868041992e-01 -1.912169158458709717e-01
-1.338981240987777710e-01 -3.559471070766448975e-01 1.230069026350975037e-01 -2.051412165164947510e-01 -8.776058442890644073e-03 1.021283343434333801e-01 -1.273064166307449341e-01 -2.169405668973922729e-02 -1.574932485818862915e-01 1.223052144050598145e-01 1.464512348175048828e-01 -7.885381579399108887e-02 2.038686871528625488e-01 1.843031197786331177e-01 1.873039156198501587e-01 -9.974090009927749634e-02 4.556567370891571045e-01 -1.197474971413612366e-01 -2.163271307945251465e-01 -7.983179390430450439e-02 1.444692909717559814e-01 -2.311430424451828003e-01 3.141561448574066162e-01 2.239949852228164673e-01 -1.894179284572601318e-01 1.228710263967514038e-01 1.045505851507186890e-01 -3.133272007107734680e-02 -2.529209945350885391e-03 7.238837331533432007e-02 -8.436301723122596741e-03 -1.283699721097946167e-01
-1.182202547788619995e-01 -2.947576642036437988e-01 -1.438934803009033203e-01 2.372303903102874756e-01 -1.045598983764648438e-01 -2.196143008768558502e-02 -2.099066227674484253e-01 1.567487865686416626e-01 2.486474812030792236e-01 -5.738398991525173187e-03 8.069539070129394531e-02 -1.621581465005874634e-01 4.356874227523803711e-01 3.987064659595489502e-01 -1.750966161489486694e-01 -1.200287416577339172e-01 1.198488622903823853e-01 -2.083704769611358643e-01 1.457270681858062744e-01 3.720779344439506531e-02 3.237817808985710144e-02 7.300544995814561844e-03 2.512834966182708740e-01 -2.266900837421417236e-01 4.659903421998023987e-02 1.347099523991346359e-02 -4.262224212288856506e-02 1.196033805608749390e-01 1.169025152921676636e-01 -1.532627195119857788e-01 -3.311087936162948608e-02 -2.877008542418479919e-02
-3.569001853466033936e-01 -1.359181404113769531e-01 7.638321816921234131e-02 -3.737533837556838989e-02 -4.269916415214538574e-01 1.670441329479217529e-01 2.088853418827056885e-01 5.406624451279640198e-02 -4.607417434453964233e-02 -2.677979767322540283e-01 -1.465210765600204468e-01 -2.443100661039352417e-01 8.158884011209011078e-03 2.963302135467529297e-01 2.080565989017486572e-01 1.570792645215988159e-01 1.568183153867721558e-01 -2.325566262006759644e-01 -9.944989532232284546e-02 -5.699598789215087891e-02 3.526207432150840759e-02 -9.947320073843002319e-02 1.877736896276473999e-01 2.126676291227340698e-01 -6.158745288848876953e-02 1.286394000053405762e-01 1.180933695286512375e-02 1.044460907578468323e-01 -8.329991251230239868e-02 -6.453843321651220322e-03 1.686840653419494629e-01 -1.704074889421463013e-01
-3.001200221478939056e-02 -7.996030151844024658e-02 -1.348810344934463501e-01 1.327749341726303101e-01 -1.253259479999542236e-01 -2.209982089698314667e-02 -5.845510750077664852e-04 1.154097449034452438e-02 1.880937516689300537e-01 -2.179932892322540283e-01 -4.600067064166069031e-02 -2.764325737953186035e-01 5.976244434714317322e-02 9.710404090583324432e-03 8.079808205366134644e-02 3.969576209783554077e-02 3.266190290451049805e-01 -1.991714537143707275e-01 -1.212472841143608093e-01 1.876401454210281372e-01 2.899340093135833740e-01 -2.071260102093219757e-02 1.453506946563720703e-01 -4.873797893524169922e-01 -2.742521464824676514e-01 -1.754217408597469330e-02 6.596580147743225098e-02 -1.342354565858840942e-01 2.163837850093841553e-01 -2.700116336345672607e-01 5.665203183889389038e-02 -8.430791646242141724e-02
-2.462792545557022095e-01 -6.493894755840301514e-02 1.381725221872329712e-01 -9.326186776161193848e-02 -2.336492240428924561e-01 1.199974678456783295e-02 -1.155318394303321838e-01 7.545754313468933105e-02 3.017735183238983154e-01 -1.021235957741737366e-01 -7.356503605842590332e-02 7.223093509674072266e-02 -9.395817667245864868e-02 1.688069999217987061e-01 1.008068248629570007e-01 2.447891086339950562e-01 2.512048482894897461e-01 -1.952788978815078735e-01 1.400992274284362793e-01 2.419298252789303660e-04 1.472724825143814087e-01 -2.812834978103637695e-01 3.701396882534027100e-01 -7.005578279495239258e-02 1.187925338745117188e-01 7.333543896675109863e-02 -3.216963261365890503e-02 -1.115387380123138428e-01 -1.549069583415985107e-01 -3.979479074478149414e-01 1.055726185441017151e-01 -1.548330038785934448e-01
-1.744683980941772461e-01 -8.821371197700500488e-02 1.434525251388549805e-01 8.487590402364730835e-02 -2.274377197027206421e-01 1.608617603778839111e-01 -1.206924170255661011e-01 -2.278626896440982819e-02 2.783817648887634277e-01 -1.048945356160402298e-02 1.507024765014648438e-01 -4.084520041942596436e-02 1.483777612447738647e-01 3.945473432540893555e-01 -2.373994737863540649e-01 -2.596400976181030273e-01 1.314745247364044189e-01 -4.357728362083435059e-02 6.755550205707550049e-02 5.045774951577186584e-02 1.204895600676536560e-01 -8.974559605121612549e-02 1.387998759746551514e-01 -3.057695329189300537e-01 -1.359483599662780762e-01 1.479461789131164551e-01 -3.023539856076240540e-02 1.238139718770980835e-01 3.648056387901306152e-01 -1.709596663713455200e-01 2.363650351762771606e-01 -3.802207484841346741e-02
-3.466501235961914062e-01 -1.875948011875152588e-01 -7.515922188758850098e-02 1.953068524599075317e-01 -2.530841343104839325e-02 -3.021146953105926514e-01 -2.740757167339324951e-01 -2.596944198012351990e-02 2.570892274379730225e-01 -1.101334020495414734e-01 -1.132168620824813843e-01 2.439310075715184212e-03 6.049991771578788757e-02 1.236048266291618347e-01 -2.490857541561126709e-01 8.078265190124511719e-02 1.873110979795455933e-01 -9.992167353630065918e-02 2.297159656882286072e-02 9.579126536846160889e-02 -1.896646320819854736e-01 -6.689523160457611084e-02 1.928902864456176758e-01 -4.918232187628746033e-02 -2.080932110548019409e-01 -6.453421711921691895e-02 7.829078286886215210e-02 1.410074532032012939e-01 -1.421223431825637817e-01 3.277340158820152283e-02 4.602972269058227539e-01 1.145130544900894165e-01
-5.565245077013969421e-02 6.558194011449813843e-02 -1.165835261344909668e-01 -2.693489938974380493e-02 7.599115488119423389e-04 7.413259148597717285e-02 -3.488546013832092285e-01 -1.027827709913253784e-01 -1.820022761821746826e-01 -3.323191544041037560e-03 -1.133306324481964111e-02 -1.052943766117095947e-01 1.747117340564727783e-01 2.641873061656951904e-01 3.879484832286834717e-01 -1.236175149679183960e-01 1.901196986436843872e-01 -4.183760881423950195e-01 -2.120206356048583984e-01 -5.598959326744079590e-02 2.037020027637481689e-01 1.014643581584095955e-03 2.011716216802597046e-01 3.737447410821914673e-02 -3.279163539409637451e-01 4.003343358635902405e-02 -6.964053958654403687e-02 -9.702676534652709961e-02 5.768429115414619446e-02 -1.962178796529769897e-01 -9.205918014049530029e-02 -1.171976476907730103e-01
-1.117104664444923401e-01 -2.550357282161712646e-01 1.702937483787536621e-01 -1.168507263064384460e-01 -3.697426319122314453e-01 -7.866280153393745422e-03 -2.699760496616363525e-01 -5.164705961942672729e-02 1.154455393552780151e-01 1.705891042947769165e-01 -1.778538338840007782e-03 -1.257352232933044434e-01 1.145916208624839783e-01 2.103257179260253906e-01 6.400945782661437988e-02 -6.027796864509582520e-02 2.138069272041320801e-01 -1.255934238433837891e-01 6.414365023374557495e-02 2.810796499252319336e-01 -1.990155279636383057e-01 -1.140654310584068298e-01 1.122131645679473877e-01 -1.536286473274230957e-01 -2.733737789094448090e-02 2.232481986284255981e-01 8.492322266101837158e-02 3.247964680194854736e-01 1.717446297407150269e-01 2.615948393940925598e-02 2.101870030164718628e-01 -2.703481912612915039e-01
2.134621329605579376e-02 -1.695812195539474487e-01 -1.090705543756484985e-01 8.780186064541339874e-03 -1.578519493341445923e-01 -1.171146407723426819e-01 -1.412558406591415405e-01 -1.165478527545928955e-01 2.468312382698059082e-01 -3.607330918312072754e-01 -3.161922991275787354e-01 8.480705320835113525e-03 1.976326853036880493e-01 5.330728366971015930e-02 2.319168448448181152e-01 -2.498767711222171783e-02 1.614528149366378784e-01 -3.502218797802925110e-02 -1.449986696243286133e-01 1.790964007377624512e-01 -7.022007554769515991e-02 -5.518957506865262985e-03 2.743184864521026611e-01 -3.245775997638702393e-01 -2.116572260856628418e-01 -2.280810847878456116e-02 -4.137532040476799011e-02 -4.444673284888267517e-02 4.037169218063354492e-01 7.198437303304672241e-02 -1.257969737052917480e-01 -1.652052812278270721e-02
-1.002681180834770203e-01 -8.627065457403659821e-03 1.455757617950439453e-01 -8.846621215343475342e-02 -1.918078362941741943e-01 -5.741995573043823242e-02 -2.558565139770507812e-01 2.251698635518550873e-02 6.425532698631286621e-02 -1.089174896478652954e-01 2.223188057541847229e-02 -1.884365826845169067e-01 2.216920554637908936e-01 4.051437973976135254e-01 2.678965926170349121e-01 -1.620831787586212158e-01 -1.613235175609588623e-01 -2.143822051584720612e-02 7.349991798400878906e-02 4.809430986642837524e-02 1.748153939843177795e-02 -4.256799072027206421e-02 3.646868169307708740e-01 1.537820100784301758e-01 1.363583654165267944e-02 -2.996354550123214722e-02 8.746556192636489868e-02 3.059946596622467041e-01 7.280512154102325439e-02 -1.920514851808547974e-01 1.318652480840682983e-01 -3.695550560951232910e-01
-2.589556872844696045e-01 -3.013988435268402100e-01 3.627899885177612305e-01 -1.478382647037506104e-01 3.169959178194403648e-03 3.749384731054306030e-02 -3.890568763017654419e-02 1.419778168201446533e-01 4.695147275924682617e-02 -1.830933839082717896e-01 -1.543277651071548462e-01 -1.816211789846420288e-01 2.574885487556457520e-01 9.281560778617858887e-02 4.205300007015466690e-03 -7.750048488378524780e-02 1.659230738878250122e-01 -8.924930356442928314e-03 -1.952152140438556671e-02 -1.006012558937072754e-01 1.357511878013610840e-01 -4.275965690612792969e-01 -2.134224213659763336e-02 -1.028930097818374634e-01 1.115968674421310425e-01 8.660500869154930115e-03 -5.947966128587722778e-02 8.047220855951309204e-02 2.226274758577346802e-01 -3.969738781452178955e-01 9.346818178892135620e-02 -5.673790350556373596e-02
-1.818995922803878784e-01 -1.180144771933555603e-01 3.162500560283660889e-01 -8.184271305799484253e-02 -1.401691436767578125e-01 -7.913237810134887695e-02 -1.014456897974014282e-01 -1.312855929136276245e-01 3.505581989884376526e-02 -3.233506157994270325e-02 9.836273640394210815e-02 -4.110903441905975342e-01 1.000542715191841125e-01 1.877588927745819092e-01 2.418319490971043706e-04 -6.806770712137222290e-02 1.813372224569320679e-01 -9.929649531841278076e-02 -5.538061261177062988e-02 2.600190341472625732e-01 -1.865267157554626465e-01 -2.081853896379470825e-01 1.758310943841934204e-01 -5.814778804779052734e-02 -1.143007054924964905e-01 2.570953667163848877e-01 -5.029576271772384644e-02 2.863920331001281738e-01 -3.420514985918998718e-02 -1.976430118083953857e-01 1.749988272786140442e-02 -3.631680309772491455e-01
4.865613952279090881e-02 3.125096857547760010e-02 2.466059178113937378e-01 1.630314737558364868e-01 -1.517717242240905762e-01 -2.045847624540328979e-01 -7.881536334753036499e-02 -1.180903315544128418e-01 4.355739429593086243e-02 -2.561113834381103516e-01 -2.084080427885055542e-01 -3.589388355612754822e-02 2.349337041378021240e-01 4.270871877670288086e-01 -4.213124141097068787e-02 2.530457377433776855e-01 4.254527855664491653e-03 -9.443165361881256104e-02 -1.106076464056968689e-01 9.640023112297058105e-02 9.270416200160980225e-02 -2.164711803197860718e-01 9.250830113887786865e-02 1.996741741895675659e-01 -3.893258273601531982e-01 1.875136941671371460e-01 -4.939617216587066650e-02 -6.719483435153961182e-02 -3.737422823905944824e-02 -1.039265021681785583e-01 2.228190451860427856e-01 1.368116140365600586e-01
-2.857703901827335358e-02 -1.610762476921081543e-01 -7.594297826290130615e-02 1.836095564067363739e-02 -1.305458545684814453e-01 4.528327286243438721e-02 -2.701911628246307373e-01 -8.216298371553421021e-02 2.342567741870880127e-01 -1.455304399132728577e-02 -1.792806535959243774e-01 -1.206146832555532455e-02 2.302565872669219971e-01 1.797996610403060913e-01 1.076224818825721741e-01 2.015318125486373901e-01 5.505059957504272461e-01 -1.347262710332870483e-01 1.298763751983642578e-01 2.594459354877471924e-01 -8.760149590671062469e-03 1.905050575733184814e-01 2.154193967580795288e-01 -3.188529238104820251e-02 -5.458821728825569153e-02 -2.021010965108871460e-01 7.700316607952117920e-02 2.453180104494094849e-01 -1.379253864288330078e-01 -9.255100972950458527e-03 5.659712478518486023e-02 1.481245756149291992e-01
-2.304611355066299438e-01 -1.260171085596084595e-01 9.509714320302009583e-03 8.521172404289245605e-02 5.717435106635093689e-02 -2.055998705327510834e-02 5.287732183933258057e-02 6.460848450660705566e-02 1.233407482504844666e-01 -1.094292402267456055e-01 -2.455967664718627930e-01 -2.387131005525588989e-01 4.084702581167221069e-02 2.071885317564010620e-01 1.496180444955825806e-01 1.969334334135055542e-01 4.401011765003204346e-01 -1.247141584753990173e-01 -2.387027442455291748e-01 3.069720566272735596e-01 1.751168817281723022e-01 -1.655382215976715088e-01 1.154854223132133484e-01 -1.176472753286361694e-01 -2.493017911911010742e-01 -2.833858430385589600e-01 -2.058930695056915283e-01 9.992209821939468384e-02 7.869193702936172485e-02 9.287291020154953003e-02 -2.559786662459373474e-03 8.591277152299880981e-02
-3.747027516365051270e-01 -1.652634888887405396e-02 1.927761137485504150e-01 -3.170215487480163574e-01 -2.293312102556228638e-01 7.109952718019485474e-02 -4.801651462912559509e-02 -6.380022317171096802e-02 1.714993417263031006e-01 -1.583583950996398926e-01 -1.273732353001832962e-02 -1.070215925574302673e-01 6.500806659460067749e-02 1.977954506874084473e-01 -3.239269554615020752e-02 1.699754744768142700e-01 3.126578629016876221e-01 -1.507438272237777710e-01 -1.782292723655700684e-01 3.086802363395690918e-01 2.528009116649627686e-01 -2.970365285873413086e-01 1.990062594413757324e-01 2.490318007767200470e-02 1.336396578699350357e-02 1.406641900539398193e-01 9.671491570770740509e-03 -5.845127999782562256e-02 -1.898171007633209229e-01 -6.536903977394104004e-02 8.064556121826171875e-02 8.981736004352569580e-02
4.419153928756713867e-02 -1.063256561756134033e-01 1.366715431213378906e-01 4.143516346812248230e-02 -2.179763764142990112e-01 -2.086071670055389404e-02 -3.165066987276077271e-02 -9.388175606727600098e-02 3.103333413600921631e-01 -1.722111105918884277e-01 -3.024545311927795410e-01 -1.870678067207336426e-01 -9.200233966112136841e-03 -4.973753541707992554e-02 -1.256122440099716187e-01 2.346010059118270874e-01 4.066901206970214844e-01 -2.432289123535156250e-01 5.282131955027580261e-02 -1.279579252004623413e-01 -3.637006878852844238e-02 -2.756272554397583008e-01 -1.221705377101898193e-01 -2.763135731220245361e-01 -1.055935025215148926e-01 1.386665105819702148e-01 2.397193461656570435e-01 -1.138774082064628601e-01 9.138108789920806885e-02 -4.293613508343696594e-02 1.144924014806747437e-02 -2.436084449291229248e-01
-4.075075089931488037e-01 -1.091735363006591797e-01 1.638015173375606537e-02 -4.992412030696868896e-02 1.558457408100366592e-02 1.070778369903564453e-01 -1.515615284442901611e-01 8.881967514753341675e-02 2.094095349311828613e-01 -2.642614245414733887e-01 -1.025293990969657898e-01 -2.520693652331829071e-02 2.327110171318054199e-01 6.356351077556610107e-02 9.110927581787109375e-02 1.056854203343391418e-01 -2.843610569834709167e-02 -3.070271611213684082e-01 -2.078309282660484314e-02 1.891060769557952881e-01 9.727522730827331543e-02 1.244549974799156189e-01 7.509043067693710327e-02 -1.077453717589378357e-01 -3.847819864749908447e-01 -4.526810348033905029e-02 -3.765399381518363953e-02 4.549337625503540039e-01 9.712949395179748535e-02 7.537271082401275635e-02 -8.858869969844818115e-02 1.388231664896011353e-01
-3.174553858116269112e-03 -2.317906171083450317e-01 1.151070557534694672e-02 1.448976248502731323e-01 5.211850162595510483e-03 -1.729203388094902039e-02 8.585374057292938232e-02 1.643331348896026611e-02 -3.832124930340796709e-04 -2.220052480697631836e-01 7.894128561019897461e-02 3.386408463120460510e-02 1.831686496734619141e-01 2.491792440414428711e-01 1.506006270647048950e-01 1.317582130432128906e-01 2.113057821989059448e-01 -3.392671644687652588e-01 9.449388831853866577e-03 2.557005882263183594e-01 2.980937659740447998e-01 -1.983640938997268677e-01 9.410014003515243530e-02 8.247713744640350342e-02 -3.340981304645538330e-01 1.078942045569419861e-01 4.674953594803810120e-02 2.173232585191726685e-01 1.982500106096267700e-01 2.887587249279022217e-01 -2.162882536649703979e-01 1.165693700313568115e-01
-2.052960395812988281e-01 -2.963061034679412842e-01 2.053625732660293579e-01 -1.675847917795181274e-02 -4.141703620553016663e-02 7.670687884092330933e-02 -3.873202800750732422e-01 6.052894890308380127e-02 3.117641806602478027e-01 -8.961572498083114624e-02 -7.226853072643280029e-02 -2.930832505226135254e-01 2.205518782138824463e-01 3.538318276405334473e-01 -8.411564677953720093e-02 -4.155977070331573486e-02 -1.314734816551208496e-01 -8.617643266916275024e-02 6.973051466047763824e-03 2.139049023389816284e-01 -2.380614541471004486e-02 -8.426041901111602783e-02 2.720786333084106445e-01 -1.333153098821640015e-01 -2.049915045499801636e-01 -8.363448828458786011e-02 1.115724071860313416e-01 -1.135610491037368774e-01 1.041905432939529419e-01 -1.593531221151351929e-01 7.334487047046422958e-03 8.176141232252120972e-02
-1.712314411997795105e-02 -8.011108636856079102e-02 6.652276217937469482e-02 2.089374214410781860e-01 -2.251278311014175415e-01 1.682684570550918579e-01 2.694772481918334961e-01 2.857762016355991364e-02 1.884418129920959473e-01 -2.469573616981506348e-01 1.551216840744018555e-01 -1.209567710757255554e-01 8.979842066764831543e-02 2.895349860191345215e-01 -1.248563081026077271e-01 1.516082286834716797e-01 2.285051196813583374e-01 -1.781670451164245605e-01 -1.091175377368927002e-01 1.880129575729370117e-01 -1.382383238524198532e-02 -1.990619301795959473e-01 1.758842915296554565e-01 -9.656627476215362549e-02 -2.012820988893508911e-01 8.217050135135650635e-02 -7.374340295791625977e-02 -1.867202818393707275e-01 1.890985481441020966e-02 -4.198153316974639893e-02 3.424173220992088318e-02 -4.743048548698425293e-01
-1.723866164684295654e-01 6.337907910346984863e-02 6.182323023676872253e-02 -7.416311651468276978e-02 1.996999531984329224e-01 -1.005552113056182861e-01 -1.340676657855510712e-02 -1.399745494127273560e-01 -7.579505909234285355e-03 -2.107613682746887207e-01 -1.163835674524307251e-01 6.691947579383850098e-02 1.268854290246963501e-01 4.777260422706604004e-01 -5.636455491185188293e-02 3.010129928588867188e-01 -7.040405273437500000e-02 -2.252910286188125610e-01 -1.774168759584426880e-01 1.404387801885604858e-01 2.207533270120620728e-01 1.083924900740385056e-02 1.702848523855209351e-01 -1.135486811399459839e-01 -4.762656390666961670e-01 -1.849874407052993774e-01 -3.986232355237007141e-02 1.438989937305450439e-01 -9.680571034550666809e-03 -6.474813818931579590e-02 7.298253942281007767e-03 -3.512493520975112915e-02
-1.355069279670715332e-01 -7.929489947855472565e-03 2.606845200061798096e-01 -1.311913877725601196e-01 -1.059362217783927917e-01 1.153032109141349792e-01 -1.988402158021926880e-01 -8.682581037282943726e-02 2.783455550670623779e-01 -3.768595308065414429e-02 -1.349933147430419922e-01 1.947657316923141479e-01 4.744549691677093506e-01 8.946281671524047852e-02 2.219828404486179352e-02 -2.013931423425674438e-01 1.115893572568893433e-01 -1.813673824071884155e-01 -2.467758506536483765e-01 1.452765762805938721e-01 1.210905238986015320e-01 1.365404948592185974e-02 2.047644108533859253e-01 6.481355056166648865e-03 -6.170516833662986755e-02 1.199469640851020813e-01 4.165382087230682373e-01 6.905177980661392212e-02 1.261389702558517456e-01 -3.713582456111907959e-02 6.418690830469131470e-02 -1.164065450429916382e-01
-2.407827675342559814e-01 -9.093232452869415283e-02 -1.209052801132202148e-01 -1.130323633551597595e-01 1.831746473908424377e-02 -3.692123591899871826e-01 -2.263619303703308105e-01 -9.282267838716506958e-02 6.255909055471420288e-02 -3.541581332683563232e-01 8.413190394639968872e-02 -2.277334332466125488e-01 2.213684171438217163e-01 2.504797279834747314e-01 1.321371644735336304e-01 -6.019094027578830719e-03 2.136932462453842163e-01 3.766936808824539185e-02 1.546465754508972168e-01 -8.288227021694183350e-02 3.300707340240478516e-01 -1.062948349863290787e-02 1.227029412984848022e-01 -1.822703778743743896e-01 -3.176331520080566406e-02 1.620720475912094116e-01 3.694669157266616821e-02 -6.154059618711471558e-02 -1.990596065297722816e-03 -2.221648991107940674e-01 1.364425756037235260e-02 -2.741270959377288818e-01
-2.169367372989654541e-01 -7.095573097467422485e-02 2.249458990991115570e-02 -1.111196726560592651e-01 -3.813850134611129761e-02 1.233063638210296631e-01 -2.084834314882755280e-02 -4.390073567628860474e-02 3.550287187099456787e-01 -1.301860362291336060e-01 -1.092734187841415405e-01 -2.281519398093223572e-02 -7.709093391895294189e-02 3.142551481723785400e-01 3.535397648811340332e-01 2.413127720355987549e-01 3.844911456108093262e-01 -2.505365908145904541e-01 2.677975296974182129e-01 -5.504227057099342346e-02 -8.229715377092361450e-02 -1.761822961270809174e-02 2.878095209598541260e-01 -8.097977191209793091e-02 -1.920200288295745850e-01 -1.158346906304359436e-01 -1.121742278337478638e-01 8.829906582832336426e-02 -4.696544259786605835e-02 1.904994994401931763e-02 1.303359121084213257e-01 2.459570020437240601e-02
-1.939596384763717651e-01 4.312497377395629883e-02 2.895121276378631592e-01 1.943145990371704102e-01 -3.790383636951446533e-01 -3.962895274162292480e-02 -8.524672687053680420e-02 1.173634547740221024e-02 3.634410500526428223e-01 -2.282243818044662476e-01 4.469046369194984436e-02 1.786909103393554688e-01 1.371902078390121460e-01 2.171909958124160767e-01 -1.526185125112533569e-02 2.512475550174713135e-01 1.234265863895416260e-01 7.648020982742309570e-02 -1.406033784151077271e-01 1.038230210542678833e-01 8.221941441297531128e-02 3.796931728720664978e-02 2.122319042682647705e-01 -3.121404945850372314e-01 -2.875790894031524658e-01 5.137368664145469666e-02 -1.325217187404632568e-01 -1.188981309533119202e-01 5.261652544140815735e-02 5.632098019123077393e-02 -4.487077891826629639e-02 -1.074380725622177124e-01
-1.913013756275177002e-01 -2.359856367111206055e-01 1.225954573601484299e-02 -1.257489472627639771e-01 7.022801041603088379e-02 -1.543782502412796021e-01 -1.770912855863571167e-01 3.684758245944976807e-01 5.418745335191488266e-03 -1.065698638558387756e-02 -2.746780812740325928e-01 1.012856662273406982e-01 2.895422279834747314e-01 1.938517391681671143e-01 4.741264274343848228e-04 -1.054988428950309753e-01 3.227480947971343994e-01 1.070328056812286377e-01 -2.016219496726989746e-02 -1.399214118719100952e-01 5.429479479789733887e-02 -3.626685440540313721e-01 2.105537503957748413e-01 -1.171069964766502380e-01 -2.517454326152801514e-01 -6.074591146898455918e-05 -3.906528279185295105e-02 1.197890713810920715e-01 -1.201617792248725891e-01 -2.054509520530700684e-01 -8.473511785268783569e-02 -7.904002815485000610e-02
-1.662138849496841431e-02 -6.703705340623855591e-02 4.265924543142318726e-02 1.342662572860717773e-01 6.100815162062644958e-02 2.264580503106117249e-02 5.125022679567337036e-02 7.092838734388351440e-02 1.396874040365219116e-01 -3.309412002563476562e-01 -1.156759038567543030e-01 -3.470356464385986328e-01 1.635543107986450195e-01 1.688670068979263306e-01 2.880896329879760742e-01 2.441441863775253296e-01 3.133516013622283936e-01 1.145093068480491638e-01 7.559541612863540649e-03 1.484887301921844482e-01 -3.698801249265670776e-02 6.729014962911605835e-02 2.341692894697189331e-01 -2.201172113418579102e-01 -2.771007418632507324e-01 -1.583456397056579590e-01 -1.204014718532562256e-01 -2.345529012382030487e-02 -5.336232110857963562e-02 -2.293007671833038330e-01 1.509963348507881165e-02 -2.960124313831329346e-01
6.416200101375579834e-02 -1.186489984393119812e-01 1.932342946529388428e-01 2.408635914325714111e-01 2.752172574400901794e-02 2.028107047080993652e-01 1.062513366341590881e-01 3.947849944233894348e-02 2.200985699892044067e-01 -1.055801510810852051e-01 -2.694067358970642090e-01 3.378741443157196045e-02 2.837161719799041748e-01 -1.847592415288090706e-03 -9.151773154735565186e-02 4.468542989343404770e-03 4.720282852649688721e-01 -1.909463703632354736e-01 3.770340234041213989e-02 6.358659267425537109e-02 2.105786651372909546e-01 -2.750506401062011719e-01 -2.561618760228157043e-02 -1.912248283624649048e-01 -9.774234890937805176e-02 -3.039470314979553223e-02 7.197793573141098022e-02 6.986881792545318604e-02 -9.994000196456909180e-02 6.026469916105270386e-02 2.419428080320358276e-01 -3.079872429370880127e-01
-4.673328250646591187e-03 -2.813032865524291992e-01 2.783758342266082764e-01 -4.479062743484973907e-03 2.202937901020050049e-01 1.080791726708412170e-01 -1.472135353833436966e-02 5.771109834313392639e-02 -1.378901675343513489e-02 -2.663564682006835938e-01 -7.515507191419601440e-02 -2.713821269571781158e-02 1.337029337882995605e-01 6.270669400691986084e-02 2.409626841545104980e-01 1.464819908142089844e-01 3.941824436187744141e-01 -1.453678607940673828e-01 -8.008506847545504570e-04 1.071816086769104004e-01 9.847832843661308289e-03 -4.143767058849334717e-02 -6.116763129830360413e-02 -2.253195643424987793e-01 -2.282123267650604248e-01 -4.419372677803039551e-01 -1.690277755260467529e-01 -6.833947449922561646e-02 -2.888845652341842651e-02 2.671453543007373810e-02 2.172226607799530029e-01 -1.644321233034133911e-01
-1.407526582479476929e-01 -2.322828024625778198e-01 2.097011059522628784e-01 1.098573207855224609e-01 -2.118760645389556885e-01 1.340799480676651001e-01 -4.514265954494476318e-01 4.201237484812736511e-02 2.527772784233093262e-01 -7.078678160905838013e-02 1.179451644420623779e-01 -2.140870094299316406e-01 1.605703085660934448e-01 3.255781233310699463e-01 -1.776238083839416504e-01 -1.139019951224327087e-01 -3.972870111465454102e-02 -2.196566015481948853e-01 1.501317173242568970e-01 1.352662146091461182e-01 6.159028410911560059e-02 -4.709753394126892090e-02 1.703797653317451477e-02 -1.076009944081306458e-01 -1.524740308523178101e-01 1.301244795322418213e-01 9.443294256925582886e-02 1.595613807439804077e-01 2.643593251705169678e-01 -8.252865821123123169e-02 1.864518374204635620e-01 -4.741448536515235901e-02
-1.418743748217821121e-03 -4.131006449460983276e-02 2.477206140756607056e-01 -3.643785789608955383e-02 3.708253055810928345e-02 4.874585196375846863e-02 -3.310229778289794922e-01 -1.569144576787948608e-01 2.667486667633056641e-01 -4.553180187940597534e-02 4.085323810577392578e-01 -1.755187064409255981e-01 1.533721983432769775e-01 3.554459512233734131e-01 -8.997286856174468994e-02 5.514342337846755981e-02 1.430019438266754150e-01 -7.022287696599960327e-02 -1.806818842887878418e-01 -7.371062785387039185e-02 -2.418246567249298096e-01 -1.790000945329666138e-01 1.856151670217514038e-01 -1.091827359050512314e-02 -1.632912009954452515e-01 -1.876128464937210083e-01 8.594758808612823486e-02 -5.778037384152412415e-02 2.822092771530151367e-01 -1.122041493654251099e-01 9.526970982551574707e-02 -5.714486539363861084e-02
-5.780182406306266785e-02 -2.271752506494522095e-01 1.984802335500717163e-01 2.917756438255310059e-01 1.204210817813873291e-01 -6.845965981483459473e-02 8.267968147993087769e-02 -1.782452501356601715e-02 1.708816438913345337e-01 -2.103523313999176025e-01 -2.075682282447814941e-01 -4.570165276527404785e-02 2.942721247673034668e-01 1.944272369146347046e-01 1.116082537919282913e-02 4.702975228428840637e-02 2.984856367111206055e-01 -8.634988218545913696e-02 -1.032820716500282288e-01 2.226104736328125000e-01 1.670370399951934814e-01 -3.694565296173095703e-01 -1.443414110690355301e-02 -1.868945062160491943e-01 -1.615238934755325317e-01 1.082897558808326721e-02 7.991999387741088867e-02 2.652971744537353516e-01 1.268054842948913574e-01 2.112603187561035156e-01 -4.630137607455253601e-02 1.633520424365997314e-01
-2.687941864132881165e-02 -6.628963351249694824e-02 -1.409067064523696899e-01 3.039845451712608337e-02 1.426160186529159546e-01 -1.962259709835052490e-01 -1.821632534265518188e-01 -2.180735319852828979e-01 3.785943984985351562e-01 -3.823794126510620117e-01 2.331421375274658203e-01 1.078212447464466095e-02 2.101584821939468384e-01 1.909392029047012329e-01 9.747838228940963745e-02 -1.172443926334381104e-01 1.263030618429183960e-01 -1.550752371549606323e-01 9.763434529304504395e-02 1.987639665603637695e-01 2.668040394783020020e-01 -2.298849076032638550e-01 -9.534933418035507202e-02 -3.122468292713165283e-01 -1.218521595001220703e-01 1.580196321010589600e-01 -9.400504082441329956e-02 3.954172879457473755e-02 -5.539053678512573242e-02 -4.998787119984626770e-02 2.618932351469993591e-02 -1.024509295821189880e-01
-9.136436879634857178e-02 2.771422453224658966e-02 1.533433794975280762e-01 2.653591632843017578e-01 -2.213177382946014404e-01 -1.535895913839340210e-01 -1.218453049659729004e-01 8.867583423852920532e-02 -1.505195200443267822e-01 -2.883340120315551758e-01 -1.716327220201492310e-01 1.295175775885581970e-02 1.019468307495117188e-01 2.002883106470108032e-01 -2.298466265201568604e-01 2.750892937183380127e-02 2.717067599296569824e-01 4.633517935872077942e-02 -7.080093491822481155e-03 2.643936276435852051e-01 1.248547732830047607e-01 -1.386129409074783325e-01 1.279692351818084717e-01 1.543788909912109375e-01 -3.781119287014007568e-01 7.287851069122552872e-03 1.808509081602096558e-01 2.309739142656326294e-01 6.715592741966247559e-02 2.785701751708984375e-01 1.743703708052635193e-02 -1.724267452955245972e-01
-1.655089855194091797e-02 -2.852888032793998718e-02 7.211517542600631714e-02 -1.849330663681030273e-01 1.743787676095962524e-01 3.076466917991638184e-01 -4.148128628730773926e-02 2.210594564676284790e-01 -3.034068271517753601e-02 -3.096183538436889648e-01 -4.202327877283096313e-02 5.146689247339963913e-03 1.000557988882064819e-01 1.999967098236083984e-01 -5.428409669548273087e-03 1.471047401428222656e-01 2.509336769580841064e-01 -3.678277432918548584e-01 1.255768090486526489e-01 8.299553394317626953e-02 1.133973896503448486e-01 1.043245848268270493e-02 3.226530849933624268e-01 -2.722776532173156738e-01 -1.651732474565505981e-01 1.221153605729341507e-02 1.248486638069152832e-01 -1.747411489486694336e-02 3.062922954559326172e-01 -2.200064659118652344e-01 3.850102797150611877e-02 1.202439069747924805e-01
-1.139093339443206787e-01 -2.163889408111572266e-01 4.381635785102844238e-02 8.903384953737258911e-02 -1.023057401180267334e-01 1.660666987299919128e-02 -1.716300547122955322e-01 1.365275867283344269e-02 1.710467636585235596e-01 -2.747237682342529297e-01 -2.216431349515914917e-01 1.815313994884490967e-01 -1.033782064914703369e-01 3.368264436721801758e-01 3.575078248977661133e-01 2.451113164424896240e-01 3.224802911281585693e-01 -1.540101617574691772e-01 3.024830818176269531e-01 1.458599139004945755e-02 -2.074301391839981079e-01 1.624475605785846710e-02 6.601193547248840332e-02 6.584190577268600464e-02 -2.193487435579299927e-01 -1.929930597543716431e-01 -3.694782033562660217e-03 -6.357994675636291504e-02 -4.566024616360664368e-02 -1.221976876258850098e-01 1.109040454030036926e-01 -3.146123513579368591e-02
-1.070360541343688965e-01 -6.506403535604476929e-02 1.668882220983505249e-01 -5.947607010602951050e-02 1.534477919340133667e-01 3.430175483226776123e-01 -2.714515924453735352e-01 3.478175401687622070e-02 1.684817075729370117e-01 -1.312944386154413223e-02 1.279818117618560791e-01 -1.732139736413955688e-01 3.024656176567077637e-01 3.007377386093139648e-01 -4.713994637131690979e-02 3.835765421390533447e-01 2.028076797723770142e-01 9.212765842676162720e-02 2.056949138641357422e-01 -5.193880572915077209e-02 1.135303452610969543e-01 1.627519167959690094e-02 1.091211438179016113e-01 -2.796020507812500000e-01 -7.805350422859191895e-02 8.026875555515289307e-02 1.396974921226501465e-01 1.705498620867729187e-02 2.345674335956573486e-01 3.154686093330383301e-02 1.890313774347305298e-01 -9.294301271438598633e-02
1.320966780185699463e-01 -1.110205277800559998e-01 -7.887086272239685059e-02 9.010081738233566284e-02 -1.545471139252185822e-03 6.376758683472871780e-03 -9.976998716592788696e-02 5.969204381108283997e-02 4.029817506670951843e-02 -6.344418227672576904e-02 3.560362616553902626e-03 -3.387258946895599365e-01 3.250504732131958008e-01 1.594147384166717529e-01 3.553197905421257019e-02 5.535763874650001526e-02 2.998952567577362061e-01 -7.722546905279159546e-02 1.480948626995086670e-01 1.547019630670547485e-01 4.068660438060760498e-01 1.033305004239082336e-01 4.141835495829582214e-02 9.327212721109390259e-02 -2.987740039825439453e-01 1.202578991651535034e-01 8.102191239595413208e-02 -4.313539341092109680e-02 3.016150593757629395e-01 -4.944563284516334534e-02 -1.264198031276464462e-02 -3.903890848159790039e-01
-1.034269928932189941e-01 -1.241482645273208618e-01 6.479903310537338257e-02 -1.709446012973785400e-01 -1.686699092388153076e-01 6.810317188501358032e-02 -7.400956004858016968e-02 2.567114830017089844e-01 1.469941064715385437e-02 -2.380774915218353271e-01 9.613239765167236328e-02 -1.468797326087951660e-01 3.070096075534820557e-01 9.157652407884597778e-02 -6.321605294942855835e-02 3.897230625152587891e-01 3.931584060192108154e-01 -7.980066351592540741e-03 -1.793622970581054688e-01 1.413753479719161987e-01 -1.181101649999618530e-01 -7.560367230325937271e-03 -2.427739091217517853e-02 -2.285005301237106323e-01 -9.890871495008468628e-02 -7.721453905105590820e-02 2.025495618581771851e-01 5.453561618924140930e-02 1.828162372112274170e-02 1.088155359029769897e-01 1.147139966487884521e-01 -3.620579540729522705e-01
-2.590745091438293457e-01 5.068740248680114746e-02 -3.809893876314163208e-02 -1.834068447351455688e-02 -2.191274054348468781e-02 1.345427632331848145e-01 -2.817131280899047852e-01 2.121367454528808594e-01 1.742890775203704834e-01 -3.881603479385375977e-02 -1.381805688142776489e-01 -1.893044710159301758e-01 1.798841059207916260e-01 8.842509239912033081e-02 6.929326802492141724e-02 -1.746109873056411743e-01 6.940757483243942261e-02 -1.542911380529403687e-01 1.392660196870565414e-02 1.998822540044784546e-01 1.700283437967300415e-01 9.237480163574218750e-02 1.656554937362670898e-01 -1.877386868000030518e-02 -9.264307469129562378e-02 1.323555409908294678e-01 -1.533156633377075195e-01 4.395763278007507324e-01 -1.769320368766784668e-01 -2.402743101119995117e-01 1.083753630518913269e-01 -3.816714584827423096e-01
-1.215212270617485046e-01 1.729333549737930298e-01 -2.752514369785785675e-02 -1.063384041190147400e-01 -3.415400385856628418e-01 -8.646457642316818237e-02 -1.579003334045410156e-01 -2.214510589838027954e-01 1.221804618835449219e-01 -2.316335737705230713e-01 1.381625235080718994e-01 -1.970860511064529419e-01 4.346571564674377441e-01 2.202910035848617554e-01 1.649452447891235352e-01 4.528067260980606079e-02 1.468502432107925415e-01 -4.948596283793449402e-02 2.048959881067276001e-01 -1.306208688765764236e-02 3.530636429786682129e-01 -1.615938246250152588e-01 -9.638343006372451782e-02 -2.369237691164016724e-02 -2.733585834503173828e-01 -1.790891140699386597e-01 8.238661102950572968e-03 -1.987013407051563263e-02 -1.132819503545761108e-01 -1.535188872367143631e-02 -9.557778947055339813e-03 -6.878521293401718140e-02
-1.276719570159912109e-01 -9.884301573038101196e-02 3.066298365592956543e-01 1.913240551948547363e-01 1.223379597067832947e-01 2.050803154706954956e-01 1.171972006559371948e-01 -2.639698609709739685e-02 2.077200561761856079e-01 -1.978560388088226318e-01 -8.795583993196487427e-02 -1.192866563796997070e-01 3.720627725124359131e-02 2.585160136222839355e-01 1.666151285171508789e-01 2.035809308290481567e-01 2.892921864986419678e-01 -1.298068314790725708e-01 -1.871561557054519653e-01 1.151360422372817993e-01 2.790537178516387939e-01 -2.601978778839111328e-01 6.302826106548309326e-02 -3.005622923374176025e-01 -2.646782398223876953e-01 -7.236760109663009644e-02 -8.524709194898605347e-02 1.714916825294494629e-01 -1.080713514238595963e-02 1.187911108136177063e-01 7.738658785820007324e-02 9.629681706428527832e-02
-2.241522222757339478e-01 -2.473084181547164917e-01 1.138775125145912170e-01 -2.379221282899379730e-02 -6.211898848414421082e-02 -8.255733549594879150e-02 -2.540958225727081299e-01 1.531397644430398941e-02 1.303571462631225586e-01 -3.029665350914001465e-01 -2.815328836441040039e-01 1.211762130260467529e-01 1.181036010384559631e-01 6.924349814653396606e-02 -1.643879413604736328e-01 7.044789940118789673e-02 3.475099503993988037e-01 -4.048084616661071777e-01 -1.029316857457160950e-01 4.621314257383346558e-02 -5.194528028368949890e-02 -5.578779801726341248e-02 -1.478314995765686035e-01 -5.242180544883012772e-03 -4.960894584655761719e-02 2.418784499168395996e-01 -7.219620048999786377e-02 1.426470279693603516e-01 2.371503561735153198e-01 2.493214607238769531e-01 1.230385452508926392e-01 3.175543248653411865e-02
-2.838337123394012451e-01 -2.121984958648681641e-02 4.055520147085189819e-02 1.077322848141193390e-02 8.144110441207885742e-02 7.774228579364717007e-04 -3.817890584468841553e-01 -3.409053012728691101e-02 2.302384674549102783e-01 -2.294518202543258667e-01 -1.836775615811347961e-02 -6.567399948835372925e-02 9.483110159635543823e-02 4.611631929874420166e-01 1.653383225202560425e-01 -7.983244955539703369e-02 -1.272567063570022583e-01 -2.204141318798065186e-01 1.815557628870010376e-01 2.419571429491043091e-01 3.337527811527252197e-02 2.254222333431243896e-02 1.551460772752761841e-01 2.677521109580993652e-01 -1.804593801498413086e-01 6.338442675769329071e-03 1.993461996316909790e-01 4.478299245238304138e-02 -9.928955882787704468e-02 -2.081447988748550415e-01 1.278592497110366821e-01 -2.096423693001270294e-02
-1.329730004072189331e-01 -8.356580138206481934e-02 1.059411913156509399e-01 1.001820620149374008e-02 4.218763113021850586e-02 -6.883559376001358032e-02 2.070753835141658783e-02 -1.970589160919189453e-01 2.122341543436050415e-01 -4.056366384029388428e-01 -2.060012072324752808e-01 -9.498082101345062256e-02 7.702289521694183350e-02 1.549258083105087280e-01 -3.056838810443878174e-01 -1.305329203605651855e-01 2.889550626277923584e-01 -2.242130339145660400e-01 -2.872109711170196533e-01 -3.596835955977439880e-02 1.747703738510608673e-02 -1.519737094640731812e-01 -6.431058794260025024e-02 -1.502560675144195557e-01 -2.177479267120361328e-01 -3.241831436753273010e-02 -2.995666302740573883e-02 3.281071186065673828e-01 2.742417752742767334e-01 -1.172853186726570129e-01 -4.475726932287216187e-02 3.353563696146011353e-02
-2.545315027236938477e-01 -1.973314769566059113e-02 2.339727282524108887e-01 -2.902353703975677490e-01 -6.684786081314086914e-02 -8.951009064912796021e-02 -2.047028243541717529e-01 -2.908577322959899902e-01 3.412671983242034912e-01 -7.480353116989135742e-02 -1.881983578205108643e-01 3.587768971920013428e-02 1.035316810011863708e-01 9.515681117773056030e-02 -2.649261616170406342e-03 -6.077776104211807251e-02 2.245668917894363403e-01 -1.462617218494415283e-01 -2.508255243301391602e-01 -7.460375875234603882e-02 2.151528745889663696e-01 -5.532838031649589539e-02 -7.268250733613967896e-02 -1.259031146764755249e-02 -1.458759307861328125e-01 1.247316002845764160e-01 3.919856250286102295e-01 2.353794276714324951e-01 1.688410714268684387e-02 9.213238209486007690e-02 1.166518554091453552e-01 -1.060792803764343262e-01
-1.817227900028228760e-01 -1.642113029956817627e-01 2.226916253566741943e-01 5.356243625283241272e-02 -1.571635305881500244e-01 7.820914685726165771e-02 -8.279047906398773193e-02 2.880614101886749268e-01 2.896146476268768311e-01 1.817474365234375000e-01 -4.605333134531974792e-02 -3.163336217403411865e-01 1.674071550369262695e-01 4.398251473903656006e-01 3.810181096196174622e-02 -1.235086619853973389e-01 6.982500851154327393e-02 -1.084054335951805115e-01 7.587587833404541016e-02 2.077998220920562744e-01 -1.146140620112419128e-01 1.022144854068756104e-01 1.893564462661743164e-01 1.114738434553146362e-01 -2.136487811803817749e-01 -1.581430435180664062e-01 -5.620259046554565430e-02 8.962748199701309204e-02 1.537669599056243896e-01 1.758625358343124390e-02 1.817414909601211548e-01 -1.826588362455368042e-01
-1.920395903289318085e-02 -7.617036253213882446e-02 -1.212407201528549194e-01 6.271162070333957672e-03 -1.537401676177978516e-01 2.191103547811508179e-01 8.648803085088729858e-02 -2.051305323839187622e-01 2.940069139003753662e-01 -3.004984557628631592e-01 1.455497741699218750e-01 -2.558673918247222900e-01 2.810710966587066650e-01 1.468376964330673218e-01 3.505289182066917419e-02 1.961154788732528687e-01 2.384853363037109375e-01 -8.457885682582855225e-02 -2.173556536436080933e-01 -6.726083904504776001e-02 2.168781496584415436e-02 -2.308691889047622681e-01 2.313749166205525398e-03 9.065546840429306030e-02 -2.573764622211456299e-01 1.457689609378576279e-02 5.486421287059783936e-04 4.752210900187492371e-02 -1.283863633871078491e-01 -1.575942635536193848e-01 1.155392825603485107e-02 -4.077802002429962158e-01
8.776620030403137207e-02 1.875778585672378540e-01 1.412866413593292236e-01 1.822837740182876587e-01 -8.082225918769836426e-02 6.910864263772964478e-02 -2.217328697443008423e-01 -1.276060100644826889e-02 2.495595663785934448e-01 -1.542751044034957886e-01 -1.313697099685668945e-01 -2.379575073719024658e-01 1.571917980909347534e-01 3.625372052192687988e-01 -8.343378454446792603e-02 1.331831663846969604e-01 2.403594404458999634e-01 1.113732624799013138e-02 3.312280401587486267e-02 2.113970816135406494e-01 7.947526127099990845e-02 1.491087526082992554e-01 2.136591970920562744e-01 -1.113159731030464172e-01 -3.916549682617187500e-01 1.943391114473342896e-01 1.997996270656585693e-01 -1.866678744554519653e-01 4.190566483885049820e-03 3.144606202840805054e-02 -6.453621387481689453e-02 2.027581483125686646e-01
-1.704887002706527710e-01 2.414828352630138397e-02 4.136187583208084106e-02 5.820854753255844116e-02 -2.510567307472229004e-01 3.122405707836151123e-01 1.004859358072280884e-01 -1.771983355283737183e-01 1.317149102687835693e-01 -3.987326622009277344e-01 1.021777614951133728e-01 -2.111461609601974487e-01 1.698455661535263062e-01 8.723774552345275879e-02 1.317021250724792480e-01 9.852815419435501099e-02 3.137924671173095703e-01 -1.180940866470336914e-01 2.991601079702377319e-02 1.214501559734344482e-01 -1.572422124445438385e-02 -1.122856214642524719e-01 2.816559001803398132e-02 4.225955158472061157e-02 -2.318176329135894775e-01 -1.837143152952194214e-01 -1.735180020332336426e-01 -4.792562127113342285e-02 -2.337917238473892212e-01 -1.456515640020370483e-01 4.373567178845405579e-02 -3.566331863403320312e-01
-2.039151936769485474e-01 -5.286310613155364990e-02 -1.284437477588653564e-01 -2.084628492593765259e-01 -1.003005192615091801e-03 -1.648038998246192932e-02 -1.140202730894088745e-01 7.095059752464294434e-02 1.952068358659744263e-01 -1.632286421954631805e-02 -2.443019300699234009e-01 9.748607873916625977e-03 1.457138806581497192e-01 5.067087411880493164e-01 6.172703579068183899e-02 2.929752767086029053e-01 -2.946112863719463348e-02 -2.953565418720245361e-01 -9.674414992332458496e-02 2.865141332149505615e-01 1.598317325115203857e-01 1.944376379251480103e-01 1.486324667930603027e-01 -6.614436954259872437e-02 -3.218825757503509521e-01 -7.183930277824401855e-02 -4.280380159616470337e-02 1.463338732719421387e-02 -7.658104598522186279e-02 -7.901258021593093872e-02 2.129523828625679016e-02 -1.372290998697280884e-01
-1.606448888778686523e-01 -1.110541597008705139e-01 2.890647202730178833e-02 -4.640543833374977112e-02 -1.521446704864501953e-01 2.140963226556777954e-01 -3.617351949214935303e-01 1.689654886722564697e-01 1.526686549186706543e-02 9.134735912084579468e-02 -3.089658543467521667e-02 4.479760304093360901e-03 2.232057601213455200e-01 -5.274195596575737000e-02 -9.768770076334476471e-03 -3.930790722370147705e-02 1.606809347867965698e-01 -1.546486318111419678e-01 9.002063423395156860e-02 5.228781141340732574e-03 -1.127080023288726807e-01 -5.245066881179809570e-01 1.634407937526702881e-01 -2.972411811351776123e-01 -3.227807283401489258e-01 -2.882514894008636475e-02 -9.186055511236190796e-02 7.298164069652557373e-02 8.309008926153182983e-02 -2.200584113597869873e-02 -2.810471355915069580e-01 2.808963134884834290e-02
-8.458116650581359863e-02 -6.100834161043167114e-02 4.461631551384925842e-02 3.426036611199378967e-02 -1.475132405757904053e-01 -2.196975946426391602e-01 -1.839669346809387207e-01 -1.995236277580261230e-01 1.837897002696990967e-01 1.588184684514999390e-01 1.416955739259719849e-01 -4.826189205050468445e-02 -7.606689631938934326e-02 1.386208236217498779e-01 1.448839157819747925e-01 5.027419328689575195e-02 3.089075982570648193e-01 -2.865827977657318115e-01 1.504300981760025024e-01 2.372145503759384155e-01 -1.198066398501396179e-01 -1.643394976854324341e-01 2.685259878635406494e-01 -2.035445570945739746e-01 -1.943637281656265259e-01 1.120557412505149841e-01 -9.608071297407150269e-02 2.883660495281219482e-01 1.327951252460479736e-01 1.001088768243789673e-01 2.070073932409286499e-01 -2.962592542171478271e-01
-1.230812817811965942e-02 1.684669852256774902e-01 2.144498974084854126e-01 2.092237025499343872e-01 -2.340598963201045990e-02 3.427130728960037231e-02 -1.572740823030471802e-01 -2.198809385299682617e-01 1.545941643416881561e-02 -2.786730229854583740e-01 1.135449931025505066e-01 4.620486497879028320e-02 4.324415922164916992e-01 2.062523514032363892e-01 -1.665475964546203613e-01 -7.397595793008804321e-02 3.122557103633880615e-01 2.264439314603805542e-02 -4.996139183640480042e-02 1.037172153592109680e-01 7.064420729875564575e-02 -5.564386770129203796e-02 8.023357391357421875e-02 -8.670686744153499603e-03 -3.028461039066314697e-01 1.299734562635421753e-01 -5.456093698740005493e-02 2.969031333923339844e-01 -2.267060577869415283e-01 -1.750438511371612549e-01 -1.339199859648942947e-02 2.083168178796768188e-01
1.930042169988155365e-03 -1.985524222254753113e-02 1.260044425725936890e-02 2.179480046033859253e-01 -5.638373270630836487e-02 7.796826213598251343e-02 1.138018667697906494e-01 1.479267030954360962e-01 9.371845424175262451e-02 -1.884553432464599609e-01 -2.021981216967105865e-02 -1.396898925304412842e-01 3.209507325664162636e-03 1.975501775741577148e-01 -1.872395128011703491e-01 1.124865114688873291e-01 3.289612531661987305e-01 -2.616542279720306396e-01 8.979080303106456995e-05 4.169168695807456970e-02 -3.799260407686233521e-02 -2.805462181568145752e-01 2.091292440891265869e-01 -1.711217463016510010e-01 -2.383060902357101440e-01 -4.825640842318534851e-02 -4.033570364117622375e-02 -5.292169004678726196e-02 4.793271049857139587e-02 -2.205427438020706177e-01 -1.131068319082260132e-01 -5.459137558937072754e-01
-3.344902098178863525e-01 7.867451012134552002e-02 -7.592506706714630127e-02 -3.260666131973266602e-02 -1.441492885351181030e-01 -8.001709729433059692e-02 -1.848144084215164185e-01 3.985317423939704895e-03 2.576100528240203857e-01 -3.658761680126190186e-01 -1.057098209857940674e-01 -4.291846603155136108e-02 1.675025969743728638e-01 2.139338105916976929e-01 1.706344932317733765e-01 -1.267397254705429077e-01 2.327509038150310516e-02 1.516893804073333740e-01 9.616422653198242188e-02 1.565167605876922607e-01 5.072001367807388306e-03 8.836183696985244751e-02 4.366843700408935547e-01 -1.218665987253189087e-01 -3.494912385940551758e-01 -2.170407399535179138e-02 -1.354207098484039307e-01 -2.887157537043094635e-02 2.421385049819946289e-01 -1.346652023494243622e-02 1.400990411639213562e-02 1.001253128051757812e-01
6.346475332975387573e-03 8.685100823640823364e-02 -6.148252263665199280e-02 7.866956293582916260e-02 1.424482907168567181e-03 7.398883253335952759e-02 -3.986861407756805420e-01 3.185601532459259033e-02 1.281695067882537842e-01 -2.804671823978424072e-01 3.922640532255172729e-02 1.017873268574476242e-02 2.309299558401107788e-01 2.178817987442016602e-01 1.594430804252624512e-01 3.581141829490661621e-01 -6.914389878511428833e-02 2.835929952561855316e-02 1.389537304639816284e-01 1.869214922189712524e-01 -1.678815484046936035e-01 -2.741387486457824707e-01 2.819739468395709991e-02 -2.151796072721481323e-01 -2.955037057399749756e-01 5.921278148889541626e-02 1.587296724319458008e-01 1.906774640083312988e-01 1.642252132296562195e-02 -1.990327239036560059e-01 2.507342398166656494e-01 2.014445699751377106e-02
-8.302076905965805054e-02 -2.646556124091148376e-02 -2.444922178983688354e-02 -9.345778822898864746e-02 -2.128247320652008057e-01 -2.041392922401428223e-01 -1.595321744680404663e-01 -7.972365617752075195e-02 2.770345211029052734e-01 -3.090724907815456390e-02 1.279811412096023560e-01 -1.087279841303825378e-01 1.031707525253295898e-01 6.171753257513046265e-02 1.446988284587860107e-01 2.289912551641464233e-01 1.293045282363891602e-01 -2.379651665687561035e-01 1.770013570785522461e-01 2.007806003093719482e-01 -1.791119873523712158e-01 -2.108345031738281250e-01 2.492222338914871216e-01 -3.598093613982200623e-02 -5.328939482569694519e-02 2.126525044441223145e-01 -1.594070577993988991e-03 3.125248551368713379e-01 8.062560856342315674e-02 -1.654165238142013550e-01 1.388533711433410645e-01 -4.321602582931518555e-01
-2.748917639255523682e-01 -1.812831312417984009e-01 -1.172168031334877014e-01 1.899466067552566528e-01 -1.616149693727493286e-01 -3.508912026882171631e-01 -1.227172836661338806e-01 -9.897125512361526489e-02 1.861195415258407593e-01 -2.525838911533355713e-01 1.575638912618160248e-02 -9.619470685720443726e-03 1.639289706945419312e-01 3.456843197345733643e-01 2.507078051567077637e-01 -3.320815786719322205e-02 -4.679260030388832092e-02 -6.979423761367797852e-02 5.038113147020339966e-02 1.304375976324081421e-01 1.893409043550491333e-01 -3.080987632274627686e-01 1.194059774279594421e-01 -2.487513870000839233e-01 -1.480537652969360352e-01 7.563629746437072754e-02 -1.199912950396537781e-01 -2.986701903864741325e-03 -1.376700103282928467e-01 -9.677295386791229248e-02 -1.076247096061706543e-01 -2.075420171022415161e-01
7.925634086132049561e-02 -3.067888617515563965e-01 1.365267038345336914e-01 -1.552750468254089355e-01 -1.465814113616943359e-01 -6.175221130251884460e-02 -2.486826777458190918e-01 -4.591485857963562012e-02 2.510267496109008789e-01 1.952092908322811127e-02 4.588704556226730347e-02 -1.755321621894836426e-01 2.885296642780303955e-01 2.372139692306518555e-01 6.366797536611557007e-02 -6.181059870868921280e-03 1.236906573176383972e-01 -2.540961205959320068e-01 8.052035421133041382e-02 8.369831740856170654e-02 -2.760738432407379150e-01 -1.777647137641906738e-01 -9.322924166917800903e-02 -2.753102183341979980e-01 5.473955348134040833e-02 6.059110164642333984e-02 -5.507089197635650635e-02 3.435866832733154297e-01 -1.105428934097290039e-01 -9.315572679042816162e-02 2.322894483804702759e-01 -1.985150873661041260e-01
1.122121289372444153e-01 2.624865770339965820e-01 -1.801344901323318481e-01 1.883648522198200226e-02 -2.707679271697998047e-01 -1.304393857717514038e-01 -1.074301302433013916e-01 -1.898093670606613159e-01 1.567277461290359497e-01 -4.667224586009979248e-01 5.908193066716194153e-03 -1.667516678571701050e-02 3.641390502452850342e-01 2.042165547609329224e-01 -8.031433075666427612e-02 -2.786243334412574768e-02 2.231560200452804565e-01 -1.281134039163589478e-01 -2.082872018218040466e-02 1.025889962911605835e-01 3.233870565891265869e-01 -5.331120640039443970e-02 -7.379741966724395752e-02 2.480000816285610199e-02 -2.649057805538177490e-01 -1.096354518085718155e-02 -5.229192227125167847e-02 -1.067637186497449875e-02 6.279265042394399643e-03 -1.178621649742126465e-01 -1.009218022227287292e-01 -1.888396292924880981e-01
4.458798095583915710e-02 -2.436747103929519653e-01 2.360032647848129272e-01 2.851950228214263916e-01 2.752966806292533875e-02 5.455061048269271851e-02 6.135015189647674561e-02 7.032246142625808716e-02 5.854795128107070923e-02 -3.194503486156463623e-01 -2.709373598918318748e-03 -1.767129823565483093e-02 1.710079908370971680e-01 1.977033615112304688e-01 8.172998577356338501e-02 7.026798091828823090e-03 2.776620984077453613e-01 -2.902043461799621582e-01 -1.327002197504043579e-01 2.234667986631393433e-01 2.931481003761291504e-01 -1.871719360351562500e-01 4.110687971115112305e-02 1.565689742565155029e-01 -1.717902719974517822e-01 -6.567614525556564331e-02 1.151406019926071167e-01 2.168174684047698975e-01 2.223341763019561768e-01 2.442764937877655029e-01 6.000642478466033936e-02 1.595981568098068237e-01
-1.912213116884231567e-02 1.955986209213733673e-02 -1.053160279989242554e-01 3.011683225631713867e-01 -2.109260410070419312e-01 5.733680725097656250e-02 -2.017975151538848877e-01 -1.979546099901199341e-01 2.854683995246887207e-01 -3.136989474296569824e-01 2.347662299871444702e-02 -3.225394487380981445e-01 1.687906533479690552e-01 5.977062880992889404e-02 -1.579766571521759033e-01 3.768594563007354736e-01 1.449018120765686035e-01 4.803886637091636658e-02 -1.338010933250188828e-02 1.425566673278808594e-01 4.040677472949028015e-02 2.393196523189544678e-02 1.871058791875839233e-01 -7.068331539630889893e-02 -1.672587990760803223e-01 2.819685498252511024e-03 2.346863783895969391e-02 3.453121483325958252e-01 3.667168691754341125e-02 8.661329001188278198e-02 -1.749162971973419189e-01 -1.140825673937797546e-01
8.810069411993026733e-02 -6.264922767877578735e-02 1.853884905576705933e-01 -5.099571496248245239e-02 -4.876112341880798340e-01 -5.822747945785522461e-03 -7.357154786586761475e-02 -2.373227290809154510e-02 8.661578595638275146e-02 -4.769312590360641479e-02 -2.497090548276901245e-01 1.647518016397953033e-02 1.428567320108413696e-01 5.834275484085083008e-02 2.025931477546691895e-01 1.139838099479675293e-01 8.490699529647827148e-02 -3.110505044460296631e-01 -6.507215648889541626e-02 1.751992702484130859e-01 -3.609813749790191650e-02 -3.868490755558013916e-01 1.078723818063735962e-01 -1.712622046470642090e-01 -2.435921132564544678e-01 2.191617041826248169e-01 1.786145567893981934e-01 1.083864495158195496e-01 -1.818357110023498535e-01 5.591018125414848328e-02 4.712329246103763580e-03 1.981727033853530884e-01
-1.609532088041305542e-01 -9.790539741516113281e-02 5.552075430750846863e-02 1.046078652143478394e-01 1.147477403283119202e-01 -2.612100243568420410e-01 1.566805094480514526e-01 7.241414487361907959e-02 8.953732252120971680e-02 -2.449900060892105103e-01 3.687703981995582581e-02 -8.702943474054336548e-02 1.650940030813217163e-01 3.330745398998260498e-01 1.582538932561874390e-01 2.401491813361644745e-02 2.043223083019256592e-01 -2.902237474918365479e-01 -8.476569503545761108e-02 1.692674607038497925e-01 3.281836509704589844e-01 -1.214323341846466064e-01 2.701300680637359619e-01 -5.511799082159996033e-02 -2.244305014610290527e-01 -5.982242152094841003e-02 -4.736877605319023132e-02 2.717920541763305664e-01 2.029781341552734375e-01 9.345365315675735474e-02 -2.412627935409545898e-01 5.434269085526466370e-03
1.763339638710021973e-01 2.333115600049495697e-02 -1.136659607291221619e-01 5.877800285816192627e-02 -1.159051582217216492e-01 -1.147305965423583984e-01 -3.561073839664459229e-01 -1.247897278517484665e-02 3.004283010959625244e-01 -1.786934584379196167e-01 2.895504832267761230e-01 -1.519570592790842056e-02 1.296739093959331512e-02 2.266571521759033203e-01 1.280271708965301514e-01 -5.609009414911270142e-02 3.087068200111389160e-01 -2.649215161800384521e-01 2.974234819412231445e-01 1.327743977308273315e-01 -1.965272128582000732e-01 4.583666159305721521e-04 1.336345225572586060e-01 -3.013463132083415985e-02 -1.074373349547386169e-01 -5.897519737482070923e-02 1.097409129142761230e-01 2.896349728107452393e-01 1.806359589099884033e-01 -1.634017676115036011e-01 7.690814882516860962e-02 -1.261952817440032959e-01
-1.615277379751205444e-01 -8.626399934291839600e-02 1.931340843439102173e-01 2.957632839679718018e-01 8.017453365027904510e-03 1.085746474564075470e-02 1.208261400461196899e-01 7.783093303442001343e-02 1.099958941340446472e-01 1.994566246867179871e-02 2.166377156972885132e-01 -1.402226239442825317e-01 1.601763069629669189e-01 3.458870649337768555e-01 1.198018267750740051e-01 -5.292106419801712036e-02 5.542148351669311523e-01 -1.680554598569869995e-01 -3.146087750792503357e-02 1.411952525377273560e-01 2.584849298000335693e-01 -1.902603954076766968e-01 -4.193573445081710815e-02 -2.806865144520998001e-03 -1.433829069137573242e-01 -2.720532380044460297e-02 1.280961483716964722e-01 -9.086588025093078613e-02 -1.668242216110229492e-01 1.262575834989547729e-01 7.292204350233078003e-02 -1.521762907505035400e-01
-2.010524719953536987e-01 -3.108108043670654297e-02 1.621782779693603516e-01 -3.177256137132644653e-02 -6.209742277860641479e-02 3.206316828727722168e-01 -1.098356023430824280e-01 1.022068113088607788e-01 9.581846743822097778e-02 -1.361826211214065552e-01 -3.335054963827133179e-02 -6.924138963222503662e-02 -1.244191080331802368e-01 3.311499357223510742e-01 3.173406720161437988e-01 1.227928847074508667e-01 5.092592835426330566e-01 -1.590235829353332520e-01 1.497906148433685303e-01 -3.626185655593872070e-02 6.265934556722640991e-02 2.440781593322753906e-01 1.823540925979614258e-01 -1.315522193908691406e-01 -9.150484949350357056e-02 -1.613092869520187378e-01 1.371064335107803345e-01 1.000049039721488953e-01 6.298291683197021484e-02 -1.303007155656814575e-01 1.119731217622756958e-01 9.193288534879684448e-02
-2.088108658790588379e-01 -9.131835401058197021e-02 1.206835061311721802e-01 -2.139428108930587769e-01 -1.055054515600204468e-01 1.854372024536132812e-01 -2.418104372918605804e-02 9.171944111585617065e-02 1.349193155765533447e-01 -1.220412924885749817e-01 -7.537585496902465820e-02 1.784533113241195679e-01 4.101774096488952637e-01 1.687911450862884521e-01 -2.316741943359375000e-01 1.533968895673751831e-01 2.445824444293975830e-01 -1.675408184528350830e-01 -4.932447895407676697e-02 -1.189050897955894470e-01 -2.204295694828033447e-01 1.824763268232345581e-01 1.189421713352203369e-01 -2.784658074378967285e-01 -1.361657530069351196e-01 -6.494532525539398193e-02 2.000151723623275757e-01 8.273215591907501221e-02 -1.488821860402822495e-02 -2.859922945499420166e-01 -7.333092391490936279e-02 -2.315262407064437866e-01
-6.192605942487716675e-02 -8.561328053474426270e-02 8.961069583892822266e-02 1.138068512082099915e-01 2.911834744736552238e-03 1.088562980294227600e-01 -2.532412111759185791e-01 -1.459100991487503052e-01 -3.740390762686729431e-02 -2.408960461616516113e-01 8.770409971475601196e-02 -1.933975368738174438e-01 1.501402109861373901e-01 1.751161068677902222e-01 3.320622742176055908e-01 -3.078877925872802734e-01 1.330687701702117920e-01 -2.890343666076660156e-01 -1.248673796653747559e-01 8.143474906682968140e-02 -1.439054012298583984e-01 -4.186426103115081787e-02 1.777851581573486328e-01 1.759458780288696289e-01 -1.672727614641189575e-01 1.189983561635017395e-01 1.244992315769195557e-01 1.104497238993644714e-01 1.914276741445064545e-02 -4.701036214828491211e-01 -5.423506349325180054e-02 -7.168699800968170166e-02
-1.826841235160827637e-01 -2.447892129421234131e-01 2.410856336355209351e-01 7.723665982484817505e-02 1.159803494811058044e-01 -1.790081262588500977e-01 -6.327820569276809692e-02 -5.173711106181144714e-02 1.293426305055618286e-01 -3.843330144882202148e-01 -2.486050873994827271e-01 -2.027680277824401855e-01 2.387678921222686768e-01 -1.824118942022323608e-02 -1.715656183660030365e-02 1.265312135219573975e-01 4.203262329101562500e-01 -2.388832271099090576e-01 -2.068933397531509399e-01 5.038435757160186768e-02 -1.794551312923431396e-01 3.942739591002464294e-02 3.134039789438247681e-02 -5.409562215209007263e-02 -7.425126433372497559e-02 1.854860037565231323e-01 -1.353093981742858887e-01 1.844272315502166748e-01 1.535314321517944336e-01 1.031479984521865845e-01 3.733668848872184753e-02 6.954970210790634155e-02
-1.632798761129379272e-01 -1.822739839553833008e-01 3.044429719448089600e-01 1.452242881059646606e-01 9.443797916173934937e-02 7.065037637948989868e-02 -1.358252763748168945e-01 5.952570959925651550e-02 -4.813076928257942200e-02 -3.627096414566040039e-01 -2.241581678390502930e-01 7.301890850067138672e-02 5.656435340642929077e-02 2.920853905379772186e-02 2.058057785034179688e-01 2.146640866994857788e-01 2.727760672569274902e-01 -5.130490288138389587e-02 1.272256225347518921e-01 9.288521856069564819e-02 -4.474088549613952637e-02 1.971021145582199097e-01 1.192175131291151047e-02 -1.492376923561096191e-01 -3.586736023426055908e-01 4.931317269802093506e-02 -1.181792691349983215e-01 3.967955410480499268e-01 1.399327069520950317e-01 -5.384045839309692383e-02 -1.072933450341224670e-01 -8.303143084049224854e-02
-2.635879442095756531e-02 -1.335558742284774780e-01 2.547572255134582520e-01 -2.417947538197040558e-02 -7.457879185676574707e-02 -3.827010467648506165e-02 -1.937190815806388855e-02 3.068481683731079102e-01 8.864064514636993408e-02 -2.759741842746734619e-01 -7.872596383094787598e-02 -4.684560000896453857e-02 4.533367156982421875e-01 3.711116909980773926e-01 1.759943366050720215e-02 1.508359313011169434e-01 1.141855716705322266e-01 -1.271753907203674316e-01 -1.194625794887542725e-01 -6.607890874147415161e-02 -5.251640826463699341e-02 1.545872986316680908e-01 2.163900136947631836e-01 1.244061663746833801e-01 -2.331133931875228882e-01 -8.687661029398441315e-03 -1.342528313398361206e-01 6.988235563039779663e-02 5.750371515750885010e-02 -1.396740674972534180e-01 1.923216730356216431e-01 2.859714627265930176e-01
3.106890805065631866e-02 3.649235586635768414e-04 -1.389993280172348022e-01 1.008636429905891418e-01 -1.872955821454524994e-02 1.273937243968248367e-02 -2.842106819152832031e-01 1.375034898519515991e-01 3.521971404552459717e-01 -1.568717807531356812e-01 1.847141608595848083e-02 -3.295397385954856873e-02 -7.608622312545776367e-02 3.815796971321105957e-01 4.881426692008972168e-02 -4.925053566694259644e-02 2.448076307773590088e-01 -2.998051941394805908e-01 2.529622018337249756e-01 1.773416697978973389e-01 -1.064959466457366943e-01 -1.947997957468032837e-01 2.065626680850982666e-01 2.117809355258941650e-01 -6.212158873677253723e-02 -5.886287242174148560e-02 -5.208358634263277054e-03 2.233057618141174316e-01 2.152956724166870117e-01 -1.355203390121459961e-01 1.574093997478485107e-01 -1.851786822080612183e-01
7.742862403392791748e-02 -8.044765144586563110e-02 -1.336110383272171021e-01 1.342725306749343872e-01 -2.082890123128890991e-01 -4.708763957023620605e-02 -2.419774532318115234e-01 -1.329174041748046875e-01 4.210912883281707764e-01 -9.421177208423614502e-02 -1.347819864749908447e-01 -1.012425050139427185e-01 2.770512402057647705e-01 4.467878341674804688e-01 4.970435425639152527e-02 -5.048281978815793991e-03 4.800064489245414734e-02 -1.215490847826004028e-01 1.562992930412292480e-01 1.750507503747940063e-01 -1.647887229919433594e-01 -2.340743839740753174e-01 -6.535445339977741241e-03 3.983367606997489929e-02 -1.756416410207748413e-01 1.034273728728294373e-01 -1.917596161365509033e-01 -1.675552278757095337e-01 2.648043334484100342e-01 6.403221935033798218e-02 -7.197222439572215080e-04 -2.392085269093513489e-03
1.510768104344606400e-02 -1.883435994386672974e-02 -2.340510487556457520e-02 1.891353726387023926e-01 -5.721759051084518433e-02 5.690272152423858643e-02 -4.922350123524665833e-02 2.212118506431579590e-01 7.391846738755702972e-03 -2.819624841213226318e-01 2.169423401355743408e-01 -8.302284032106399536e-02 1.443031132221221924e-01 1.895867884159088135e-01 -2.762407250702381134e-02 1.929686963558197021e-01 3.857199549674987793e-01 -3.033594489097595215e-01 -9.991674125194549561e-02 2.406475394964218140e-01 -9.215203672647476196e-02 -3.085645474493503571e-02 -2.903041243553161621e-02 -9.562944620847702026e-02 -1.494942605495452881e-01 -3.181907534599304199e-02 1.432415656745433807e-02 -1.504438221454620361e-01 7.528818398714065552e-02 -9.536543488502502441e-02 -7.593353837728500366e-02 -5.311170816421508789e-01
-2.581309676170349121e-01 -7.810341566801071167e-02 -7.000353652983903885e-03 -8.623569458723068237e-02 -5.869859084486961365e-02 -2.737512812018394470e-02 -2.544491291046142578e-01 -4.355611279606819153e-02 1.770099550485610962e-01 -1.156485639512538910e-02 -1.334429383277893066e-01 5.925490334630012512e-02 2.278939187526702881e-01 1.460006684064865112e-01 1.672603040933609009e-01 2.663600146770477295e-01 3.103040158748626709e-01 -3.419772088527679443e-01 1.783426851034164429e-01 -5.192293226718902588e-02 2.363466657698154449e-03 -1.927761733531951904e-02 6.040318682789802551e-02 -4.648526310920715332e-01 -1.330135166645050049e-01 -1.438559591770172119e-01 1.273255944252014160e-01 -1.842951923608779907e-01 6.536874920129776001e-02 2.234992086887359619e-01 -1.125904247164726257e-01 -2.585038170218467712e-02
-1.653429120779037476e-01 -1.763517260551452637e-01 2.462856024503707886e-01 1.291301995515823364e-01 -3.202164173126220703e-01 1.681889221072196960e-02 -2.893828153610229492e-01 1.633359193801879883e-01 3.609371185302734375e-01 1.095030158758163452e-01 1.178017631173133850e-01 -1.758247315883636475e-01 1.223319470882415771e-01 4.231548905372619629e-01 7.806324958801269531e-02 -1.095833331346511841e-01 -1.805914333090186119e-03 -2.187281101942062378e-01 1.552894860506057739e-01 1.584941297769546509e-01 1.114234328269958496e-03 6.704534590244293213e-02 1.162125617265701294e-01 4.776575416326522827e-02 -1.394914686679840088e-01 3.520568460226058960e-02 -8.582720160484313965e-02 6.613274663686752319e-02 2.209131270647048950e-01 -1.900907009840011597e-01 1.037716269493103027e-01 -7.934769243001937866e-02
-8.676155656576156616e-02 -1.917057186365127563e-01 -9.123521298170089722e-02 -3.193085640668869019e-02 -3.819164261221885681e-02 8.258132636547088623e-02 -6.949296593666076660e-02 -3.109386377036571503e-02 1.516968160867691040e-01 -5.882922410964965820e-01 -3.027144074440002441e-01 2.767034247517585754e-02 -1.545267552137374878e-02 6.804170552641153336e-03 4.826456308364868164e-02 1.352180987596511841e-01 2.262643426656723022e-01 -1.931013315916061401e-01 2.304280847311019897e-01 1.100857406854629517e-01 -8.696473389863967896e-02 -4.523583129048347473e-02 2.837791144847869873e-01 -2.293812781572341919e-01 5.870858207345008850e-03 3.969421982765197754e-02 -1.743840426206588745e-02 2.062597870826721191e-01 3.060235381126403809e-01 -5.897942930459976196e-02 -6.375516206026077271e-02 -8.830389380455017090e-02
-2.249388694763183594e-01 -5.946361273527145386e-02 4.973796755075454712e-02 -9.389799833297729492e-02 1.141375396400690079e-02 1.168128028512001038e-01 -9.709262847900390625e-02 5.574211478233337402e-02 2.365132272243499756e-01 -3.441290557384490967e-01 -9.406629018485546112e-03 -1.687376499176025391e-01 2.943153381347656250e-01 9.507925808429718018e-02 1.911615878343582153e-01 3.414181172847747803e-01 4.128458499908447266e-01 -5.988831073045730591e-02 2.787637412548065186e-01 2.188158333301544189e-01 -2.069537341594696045e-01 1.078479662537574768e-01 2.073301076889038086e-01 1.385061740875244141e-01 -7.569689303636550903e-02 3.144055977463722229e-02 2.179194428026676178e-02 -3.325389698147773743e-02 -1.242719814181327820e-01 -1.234714165329933167e-01 2.939990721642971039e-02 -2.169131487607955933e-02
-2.769462019205093384e-02 -1.072613224387168884e-01 9.611317515373229980e-02 -2.935861237347126007e-03 -8.902969956398010254e-02 -3.333352506160736084e-01 -2.074384391307830811e-01 -1.092203259468078613e-01 2.376637011766433716e-01 3.803456574678421021e-02 1.806590408086776733e-01 -3.127632662653923035e-02 1.726480275392532349e-01 2.033372819423675537e-01 1.323055624961853027e-01 4.135961458086967468e-02 3.733245730400085449e-01 -2.068990468978881836e-01 1.764385551214218140e-01 3.131590187549591064e-01 -1.653602272272109985e-01 -6.553512811660766602e-02 2.105550467967987061e-01 -9.486956149339675903e-02 -5.418117716908454895e-02 8.645424991846084595e-02 -3.402089234441518784e-03 3.165309727191925049e-01 9.058243036270141602e-02 -2.489023609086871147e-03 1.036380380392074585e-01 -3.108891546726226807e-01
-1.210972070693969727e-01 6.968877464532852173e-02 -6.944574415683746338e-02 4.723396152257919312e-03 2.409484982490539551e-02 -8.099897950887680054e-02 -6.291646361351013184e-01 -1.588190495967864990e-01 -6.747385114431381226e-02 5.208423361182212830e-02 -9.075752645730972290e-02 3.215618059039115906e-02 1.333340406417846680e-01 2.714996635913848877e-01 2.822382152080535889e-01 -1.763297766447067261e-01 1.947173178195953369e-01 -1.806387603282928467e-01 -2.811501026153564453e-01 6.027377024292945862e-02 5.209111049771308899e-02 -1.307086348533630371e-01 1.449356824159622192e-01 -8.779823780059814453e-02 -2.859784066677093506e-01 7.091825455427169800e-02 7.966321706771850586e-02 -4.608095809817314148e-02 7.864397019147872925e-02 -1.162354499101638794e-01 -3.744750982150435448e-03 -1.091559231281280518e-01
-1.594072580337524414e-02 -1.125230118632316589e-01 -1.166327819228172302e-01 4.342372342944145203e-02 5.704202130436897278e-02 2.524105086922645569e-02 -2.902209162712097168e-01 2.626558206975460052e-02 3.418002426624298096e-01 -7.984349131584167480e-02 -8.079969882965087891e-02 1.264514327049255371e-01 3.403425812721252441e-01 2.795996963977813721e-01 6.197550147771835327e-02 2.607350945472717285e-01 3.648041486740112305e-01 -2.433260381221771240e-01 2.293886393308639526e-01 -1.655504256486892700e-01 7.259163260459899902e-02 1.669966615736484528e-02 2.320787161588668823e-01 -2.578777074813842773e-01 -5.791570246219635010e-02 6.009305268526077271e-02 5.091443285346031189e-02 7.111169397830963135e-02 -1.775730103254318237e-01 4.615468531847000122e-02 -7.205890119075775146e-02 1.397780627012252808e-01
2.887627854943275452e-02 -2.846449017524719238e-01 -5.612504668533802032e-03 -2.010456919670104980e-01 -3.306482434272766113e-01 -1.311891376972198486e-01 -3.706519007682800293e-01 8.415072225034236908e-03 1.773855537176132202e-01 -7.244859635829925537e-02 2.640392184257507324e-01 -1.971546113491058350e-01 2.638248801231384277e-01 6.162579357624053955e-02 9.839020669460296631e-02 -1.630324721336364746e-01 1.002675890922546387e-01 -2.938189804553985596e-01 3.330140933394432068e-02 -2.019419893622398376e-02 -1.204593554139137268e-01 -5.779377371072769165e-02 1.145547330379486084e-01 -6.810536235570907593e-02 -1.774769723415374756e-01 -1.291364133358001709e-01 -7.296015322208404541e-02 3.060557544231414795e-01 -1.222575679421424866e-01 -1.796335279941558838e-01 1.747999936342239380e-01 1.696961559355258942e-02
-9.860902279615402222e-02 6.570047140121459961e-02 2.007748931646347046e-01 1.179209202527999878e-01 8.015277981758117676e-02 8.418092131614685059e-02 1.189105138182640076e-01 3.634641319513320923e-02 -1.357910037040710449e-01 -2.804553508758544922e-01 -1.356220692396163940e-01 -5.352630838751792908e-02 4.372726976871490479e-01 2.771884799003601074e-01 1.312386989593505859e-01 7.571745663881301880e-02 1.066891774535179138e-01 -1.537026166915893555e-01 -3.466295450925827026e-02 1.325371712446212769e-01 -1.254259347915649414e-01 -1.506124436855316162e-01 2.951321005821228027e-01 -8.383942395448684692e-02 -2.293086200952529907e-01 6.000391021370887756e-02 -3.386549055576324463e-01 1.041127815842628479e-01 3.580262511968612671e-02 3.000828921794891357e-01 -1.012113392353057861e-01 -1.543186455965042114e-01
-3.727562427520751953e-01 -1.434209048748016357e-01 6.851409375667572021e-02 -8.054971694946289062e-02 -1.359227895736694336e-01 1.199202984571456909e-01 -1.777072623372077942e-02 -1.572951301932334900e-02 2.001852095127105713e-01 -1.555883586406707764e-01 2.155188657343387604e-02 2.351485490798950195e-01 -6.316830217838287354e-02 3.549688756465911865e-01 4.332157075405120850e-01 -3.656677529215812683e-02 4.187786579132080078e-01 -2.777784168720245361e-01 1.137768924236297607e-01 1.181029453873634338e-01 -9.322048723697662354e-02 1.399523168802261353e-01 1.275011450052261353e-01 -9.993493556976318359e-02 -2.098715305328369141e-02 -1.050859838724136353e-01 1.529007405042648315e-02 3.328105807304382324e-02 1.204988174140453339e-02 1.566889323294162750e-02 -1.473693526349961758e-03 -9.831776469945907593e-02
1.435964554548263550e-01 -2.628871202468872070e-01 2.048455774784088135e-01 -1.055938228964805603e-01 -2.282876819372177124e-01 1.406409591436386108e-01 9.918376058340072632e-02 -2.515411972999572754e-01 -4.127974156290292740e-03 -3.615736961364746094e-01 -4.666788503527641296e-02 -3.964985162019729614e-02 4.659109935164451599e-02 1.086141467094421387e-01 3.121945559978485107e-01 -1.648891158401966095e-02 3.682388961315155029e-01 -1.091562956571578979e-01 1.682375073432922363e-01 -1.094152498990297318e-02 -9.049504995346069336e-02 2.219805568456649780e-01 -1.565502397716045380e-02 -2.231373190879821777e-01 -2.890801727771759033e-01 -4.743679985404014587e-02 7.659254223108291626e-02 2.074616253376007080e-01 3.782164305448532104e-02 -1.664515733718872070e-01 -6.171482801437377930e-02 -1.218081116676330566e-01
8.247971534729003906e-02 4.174114670604467392e-03 3.011645078659057617e-01 -2.063193023204803467e-01 -2.575492113828659058e-02 1.130692884325981140e-01 -2.948282659053802490e-01 2.832560241222381592e-02 1.808796375989913940e-01 1.806715875864028931e-02 2.564616799354553223e-01 -1.758641004562377930e-01 2.908607125282287598e-01 1.646778434514999390e-01 -2.017902582883834839e-01 9.273666888475418091e-02 6.146142259240150452e-03 -2.673127055168151855e-01 1.249979883432388306e-01 -1.297936737537384033e-01 -1.167086288332939148e-01 -1.535341143608093262e-01 3.412626385688781738e-01 1.605491340160369873e-01 -3.312000036239624023e-01 -1.364401821047067642e-02 -2.179966866970062256e-02 -4.186935350298881531e-02 1.259036362171173096e-01 -4.466170072555541992e-02 2.203527390956878662e-01 -7.778875529766082764e-02
-1.673561334609985352e-01 -2.355053871870040894e-01 2.293997555971145630e-01 3.117750585079193115e-01 1.826042681932449341e-01 4.956941306591033936e-02 4.194311425089836121e-02 2.593754529953002930e-01 6.294789165258407593e-02 -1.385212987661361694e-01 -1.779849454760551453e-02 1.903636902570724487e-01 2.933606505393981934e-01 1.431688666343688965e-01 8.036012202501296997e-02 -1.028922274708747864e-01 2.925466299057006836e-01 -6.527231633663177490e-02 -2.617751061916351318e-01 8.326744288206100464e-02 -2.249110862612724304e-02 -3.413293957710266113e-01 9.894438087940216064e-03 -1.883902400732040405e-01 -2.536868751049041748e-01 1.532607227563858032e-01 1.782994419336318970e-01 3.689501062035560608e-02 1.445543617010116577e-01 1.318227350711822510e-01 2.605778910219669342e-02 -2.651142142713069916e-02
-9.009598940610885620e-02 -3.701604530215263367e-02 -3.252841904759407043e-02 9.290557354688644409e-03 -2.259779162704944611e-02 -1.444124430418014526e-01 -6.020331010222434998e-02 -3.131737709045410156e-01 6.786308437585830688e-02 -2.784396111965179443e-01 -2.431710995733737946e-02 -2.025369368493556976e-02 2.326454818248748779e-01 3.415911793708801270e-01 -1.655669808387756348e-01 6.188831478357315063e-02 7.757306843996047974e-02 -2.015833556652069092e-01 -2.583767473697662354e-02 -2.492500543594360352e-01 2.559204101562500000e-01 -2.309828400611877441e-01 1.700978279113769531e-01 1.117234602570533752e-01 -1.797642856836318970e-01 -3.297579288482666016e-01 8.248548209667205811e-02 -1.827897876501083374e-02 -7.029015570878982544e-02 -1.900582164525985718e-01 1.550782322883605957e-01 -3.132055699825286865e-01
-3.531480133533477783e-01 1.645106673240661621e-01 1.689560562372207642e-01 7.590350694954395294e-03 6.188355386257171631e-02 1.850424259901046753e-01 -3.126060962677001953e-01 -1.854109466075897217e-01 -1.063533201813697815e-01 -2.718969285488128662e-01 -1.204829290509223938e-01 -7.159703224897384644e-02 2.852996289730072021e-01 1.390654891729354858e-01 1.848365515470504761e-01 1.776304244995117188e-01 3.352557122707366943e-01 5.129356395627837628e-06 -3.289375007152557373e-01 7.672938704490661621e-02 -4.518025740981101990e-02 -4.039366263896226883e-03 1.466622203588485718e-01 -5.077563226222991943e-02 -1.705223172903060913e-01 6.862679868936538696e-02 8.998453617095947266e-02 -2.461606450378894806e-02 -2.486095279455184937e-01 5.672951042652130127e-02 2.636682614684104919e-02 -1.314349174499511719e-01
-2.732377052307128906e-01 -7.408535480499267578e-02 1.153313666582107544e-01 -2.943072468042373657e-02 -2.046197801828384399e-01 1.483501344919204712e-01 -4.419686794281005859e-01 1.804067171178758144e-03 1.770261675119400024e-01 -7.016298174858093262e-02 1.729582250118255615e-01 -2.627484202384948730e-01 1.662007123231887817e-01 2.531410455703735352e-01 -2.122335880994796753e-01 -1.345078498125076294e-01 4.549025371670722961e-02 -1.048267483711242676e-01 8.391202241182327271e-02 2.227673232555389404e-01 2.498575672507286072e-02 -2.730287015438079834e-01 -4.112415015697479248e-02 -1.122233942151069641e-01 -1.433269958943128586e-02 -1.331079304218292236e-01 2.354069650173187256e-01 -1.194635592401027679e-02 2.591475844383239746e-01 -2.005273103713989258e-01 9.256696701049804688e-02 -8.842601627111434937e-02
5.891884863376617432e-02 -4.397259652614593506e-02 -5.377578362822532654e-02 1.175974681973457336e-01 -8.758645504713058472e-02 -6.467957794666290283e-02 -2.501324713230133057e-01 1.203942820429801941e-01 6.519056111574172974e-02 -1.517989486455917358e-01 2.112193405628204346e-01 4.551275633275508881e-03 4.290014971047639847e-03 4.328210353851318359e-01 8.199333399534225464e-02 -2.191177755594253540e-01 2.154966741800308228e-01 -4.081130921840667725e-01 1.893482804298400879e-01 1.130473911762237549e-01 -2.242897748947143555e-01 3.638786822557449341e-02 2.515655457973480225e-01 8.156034350395202637e-02 -3.350112587213516235e-02 1.329240482300519943e-02 1.486444324254989624e-01 7.890146225690841675e-02 1.103080809116363525e-01 -1.534958928823471069e-01 1.146160811185836792e-01 -3.365454375743865967e-01
-1.214833706617355347e-01 3.816299512982368469e-02 1.927730143070220947e-01 -1.234620958566665649e-01 -1.499717831611633301e-01 -1.343485713005065918e-01 -5.153847113251686096e-02 -1.614906489849090576e-01 2.279581278562545776e-01 1.196097861975431442e-02 5.558676272630691528e-02 -2.596678733825683594e-01 3.208577930927276611e-01 8.216592669486999512e-02 2.853172086179256439e-02 7.561112195253372192e-02 1.787420809268951416e-01 -1.981311291456222534e-01 -1.075563430786132812e-01 2.650788128376007080e-01 -1.460669785737991333e-01 -2.235693186521530151e-01 2.102236598730087280e-01 1.131424009799957275e-01 3.569575026631355286e-02 1.341845542192459106e-01 -3.391801379621028900e-03 2.999781370162963867e-01 2.553528249263763428e-01 -2.341688126325607300e-01 3.228676505386829376e-03 -3.355070054531097412e-01
-1.586080640554428101e-01 -8.735982328653335571e-02 1.575975716114044189e-01 -2.734640240669250488e-01 -2.859815768897533417e-02 2.031519263982772827e-01 -3.175157308578491211e-02 1.486155390739440918e-01 -5.191629286855459213e-03 -2.363104969263076782e-01 2.366460114717483521e-01 -1.431317627429962158e-01 4.631652310490608215e-02 2.230752855539321899e-01 1.417161524295806885e-01 2.332625985145568848e-01 4.762959480285644531e-01 -1.065470427274703979e-01 2.723856270313262939e-01 2.617847919464111328e-01 -1.083546057343482971e-01 -5.736021790653467178e-03 1.024557799100875854e-01 9.253612160682678223e-02 -1.596230715513229370e-01 4.820494353771209717e-02 1.635310240089893341e-02 -5.575588345527648926e-02 -2.242000997066497803e-01 -2.181304395198822021e-01 5.314502865076065063e-02 5.383339710533618927e-03
-2.119006663560867310e-01 -6.418108940124511719e-02 4.194779694080352783e-02 1.044267714023590088e-01 -1.306959092617034912e-01 -1.957740038633346558e-01 -1.108186021447181702e-01 1.743175536394119263e-01 2.358891814947128296e-01 -1.952009461820125580e-02 1.839537322521209717e-01 -2.809679321944713593e-02 -8.187727071344852448e-04 2.467389851808547974e-01 3.739026188850402832e-02 -2.448559738695621490e-02 2.369650155305862427e-01 -1.991631239652633667e-01 8.394564688205718994e-02 2.032026946544647217e-01 -3.859992325305938721e-01 6.832379382103681564e-03 1.476009637117385864e-01 2.989344648085534573e-04 -2.720901966094970703e-01 1.865299232304096222e-02 5.139768868684768677e-02 2.189905196428298950e-01 2.416519075632095337e-01 -1.475036889314651489e-01 2.707119286060333252e-01 -3.054574728012084961e-01
-2.253697514533996582e-01 -9.402537345886230469e-02 1.434036642313003540e-01 -1.203878149390220642e-01 -1.022037789225578308e-01 9.854178875684738159e-02 4.301131889224052429e-02 -6.169972196221351624e-02 2.971951365470886230e-01 -2.506445348262786865e-01 -2.129596769809722900e-01 1.479353159666061401e-01 -1.790068149566650391e-01 3.196134865283966064e-01 3.228890299797058105e-01 9.715769439935684204e-02 3.947494328022003174e-01 -1.714728027582168579e-01 2.019033432006835938e-01 1.213487610220909119e-01 9.953594952821731567e-02 8.379510045051574707e-02 -4.908773303031921387e-02 -4.140955582261085510e-02 -1.203978210687637329e-01 -1.557624054839834571e-04 9.899222850799560547e-02 7.430773973464965820e-02 1.598071902990341187e-01 -2.321392148733139038e-01 2.007637172937393188e-01 -4.353981465101242065e-02
-3.893100842833518982e-02 -2.160567045211791992e-01 1.438269019126892090e-01 2.121173739433288574e-01 -3.009670972824096680e-01 2.138210535049438477e-01 -2.233203649520874023e-01 2.029002755880355835e-01 4.099353551864624023e-01 5.241324659436941147e-03 2.588319182395935059e-01 1.459734607487916946e-02 1.435627043247222900e-01 3.117233216762542725e-01 1.644546985626220703e-01 -3.076142817735671997e-02 1.168684065341949463e-01 3.801708342507481575e-03 -3.274731803685426712e-03 1.776142716407775879e-01 -4.006978496909141541e-02 3.768094629049301147e-02 -8.115008473396301270e-02 2.237782478332519531e-01 -2.257467657327651978e-01 -1.728616356849670410e-01 1.473765224218368530e-01 1.650054454803466797e-01 1.644917726516723633e-01 1.730992086231708527e-02 -4.621306061744689941e-02 -1.163098365068435669e-01
1.571109518408775330e-02 -4.704447463154792786e-02 -9.921572357416152954e-02 3.072441518306732178e-01 -1.789221912622451782e-01 -3.704017028212547302e-02 -8.552716672420501709e-02 1.124405581504106522e-02 -5.543093010783195496e-02 -2.973888218402862549e-01 1.686449050903320312e-01 4.854825790971517563e-03 3.763678073883056641e-01 2.073479741811752319e-01 2.039496600627899170e-01 2.051437944173812866e-01 4.681622385978698730e-01 3.229200467467308044e-02 1.779671944677829742e-02 -3.506513312458992004e-02 8.271832764148712158e-02 -9.667513519525527954e-02 9.710703045129776001e-02 -1.029825732111930847e-01 1.411449313163757324e-01 -5.801689252257347107e-02 -1.816865503787994385e-01 1.660681217908859253e-01 6.419930607080459595e-02 1.853241622447967529e-01 1.909407973289489746e-01 -2.176652699708938599e-01
-1.970128268003463745e-01 -1.812053471803665161e-01 -3.944936022162437439e-02 -7.125267386436462402e-02 -6.143563613295555115e-02 1.169308573007583618e-01 -6.986169517040252686e-02 -3.219700232148170471e-02 2.576790452003479004e-01 -1.146498024463653564e-01 1.452006306499242783e-02 -6.512685865163803101e-02 3.315479457378387451e-01 3.465271741151809692e-02 -1.338526606559753418e-02 1.757317632436752319e-01 5.731083154678344727e-01 -2.237531095743179321e-01 1.103346347808837891e-01 2.488571554422378540e-01 7.542622089385986328e-02 1.234094053506851196e-01 7.892228662967681885e-02 1.582177542150020599e-02 -1.827605068683624268e-01 3.418457135558128357e-02 -3.968137502670288086e-02 -5.896387156099081039e-03 -1.774190366268157959e-01 -2.562926411628723145e-01 1.154515817761421204e-01 2.132599055767059326e-01
-2.740694284439086914e-01 -9.272126108407974243e-02 6.976605951786041260e-02 -9.005033224821090698e-02 -2.175041437149047852e-01 2.542340755462646484e-01 -1.774268038570880890e-02 -3.094568103551864624e-02 2.816728651523590088e-01 -3.118411302566528320e-01 -1.660000979900360107e-01 1.785191893577575684e-01 -6.371754407882690430e-02 3.427047654986381531e-02 3.092665076255798340e-01 6.658473610877990723e-02 2.955778241157531738e-01 -1.309404224157333374e-01 1.406977325677871704e-01 1.936442703008651733e-01 -4.671565070748329163e-02 -8.875013142824172974e-02 1.673740893602371216e-01 7.703363150358200073e-02 -3.013657033443450928e-01 -2.074466645717620850e-02 3.732968121767044067e-02 3.329758346080780029e-01 -7.699070125818252563e-02 1.795340515673160553e-02 -1.816300749778747559e-01 -1.426276843994855881e-02
-5.215906351804733276e-02 1.735143065452575684e-01 -1.641139835119247437e-01 -6.308450363576412201e-03 -8.305707573890686035e-02 -1.907474696636199951e-01 -4.239647388458251953e-01 -2.829749584197998047e-01 1.436227113008499146e-01 -8.925236761569976807e-02 -9.173562377691268921e-02 -8.114448934793472290e-02 2.254439890384674072e-01 2.523659765720367432e-01 -7.571774721145629883e-02 1.684020459651947021e-01 1.466529220342636108e-01 -2.664324641227722168e-01 -6.808459758758544922e-02 -1.851321607828140259e-01 4.512685909867286682e-02 -2.637463808059692383e-01 9.686563909053802490e-02 -4.430061951279640198e-02 -1.234862282872200012e-01 -1.858552545309066772e-01 6.296706199645996094e-02 -5.774386972188949585e-02 -1.647327840328216553e-01 -1.668706908822059631e-02 6.399766542017459869e-03 -3.821025788784027100e-01
-2.633222341537475586e-01 -4.235075041651725769e-02 3.549283444881439209e-01 -8.121246844530105591e-02 5.337140336632728577e-02 8.760505169630050659e-02 2.624118924140930176e-01 7.534878794103860855e-03 1.758087426424026489e-01 -3.402555286884307861e-01 -4.814242944121360779e-02 -2.475794032216072083e-02 -8.427537977695465088e-02 1.009594947099685669e-01 1.889729052782058716e-01 2.167569398880004883e-01 4.150333106517791748e-01 -1.025738790631294250e-01 -3.861052170395851135e-02 2.134686559438705444e-01 -3.934451565146446228e-02 -2.610375583171844482e-01 1.034510955214500427e-01 1.619688700884580612e-03 -2.734054327011108398e-01 9.256894886493682861e-02 -1.097431629896163940e-01 -1.697761588729918003e-03 -1.074960902333259583e-01 -2.138771265745162964e-01 2.689737454056739807e-02 -6.033341959118843079e-02
-2.266738377511501312e-02 -3.632027655839920044e-02 -9.398292750120162964e-02 1.127629280090332031e-01 -5.548080429434776306e-02 -1.398922055959701538e-01 -2.327947914600372314e-01 9.299929440021514893e-02 -5.121152475476264954e-02 -2.262302488088607788e-01 1.767514944076538086e-01 -6.324551254510879517e-02 6.051414012908935547e-01 2.965617366135120392e-02 -1.265020668506622314e-01 2.959738858044147491e-02 4.222777187824249268e-01 2.396708168089389801e-02 3.773855790495872498e-02 -8.759545162320137024e-03 6.294133514165878296e-02 -9.095276892185211182e-02 2.979146540164947510e-01 -2.514803223311901093e-02 -1.417428404092788696e-01 -1.504329442977905273e-01 -5.143553018569946289e-02 -8.877138048410415649e-02 2.425802052021026611e-01 1.327053550630807877e-02 -5.872878059744834900e-02 -1.428264975547790527e-01
-1.330198794603347778e-01 -1.295505315065383911e-01 3.779412433505058289e-02 -1.216218844056129456e-01 -1.546356230974197388e-01 2.687992453575134277e-01 -6.500749289989471436e-02 1.062589436769485474e-01 -9.465170651674270630e-02 -3.652912676334381104e-01 2.233050763607025146e-02 2.942031435668468475e-02 1.124093681573867798e-01 9.540176019072532654e-03 1.052724756300449371e-02 1.687163859605789185e-01 4.208355545997619629e-01 5.981948692351579666e-03 1.285030692815780640e-01 3.106984496116638184e-01 1.378789693117141724e-01 1.454487293958663940e-01 1.906761974096298218e-01 -1.591200008988380432e-02 -4.174023121595382690e-02 -9.547266364097595215e-02 2.306241840124130249e-01 -7.561226841062307358e-03 6.339316070079803467e-02 -1.890568882226943970e-01 3.904659748077392578e-01 -1.710786521434783936e-01
-2.225943207740783691e-01 -8.394326269626617432e-02 -8.144777268171310425e-02 1.036153361201286316e-02 -4.099889844655990601e-02 -1.157748233526945114e-02 -3.761084973812103271e-01 2.213520407676696777e-01 4.477204084396362305e-01 -7.328674197196960449e-02 1.603474617004394531e-01 8.412990719079971313e-02 -9.495644830167293549e-03 -1.810809411108493805e-02 1.423285603523254395e-01 1.336134821176528931e-01 2.854162082076072693e-02 -3.810065984725952148e-01 -1.442407965660095215e-01 9.752320498228073120e-02 -2.263254970312118530e-01 -1.353641748428344727e-01 1.415675729513168335e-01 -2.220058441162109375e-01 -2.562666833400726318e-01 -8.295571058988571167e-02 -1.368768364191055298e-01 1.044842898845672607e-01 1.617098003625869751e-01 1.394161283969879150e-01 4.101840779185295105e-02 -5.104615166783332825e-02
7.918605208396911621e-02 7.247278839349746704e-02 5.949187651276588440e-02 2.782940268516540527e-01 -9.018629044294357300e-02 -2.092484235763549805e-01 -1.803700178861618042e-01 3.043667599558830261e-02 2.866786904633045197e-02 -2.984678745269775391e-01 1.342576593160629272e-01 -2.116439342498779297e-01 2.653869986534118652e-01 8.601295948028564453e-02 1.096187755465507507e-01 8.427765220403671265e-02 1.721641123294830322e-01 -2.266686707735061646e-01 -2.962196469306945801e-01 1.474037468433380127e-01 8.437515050172805786e-02 -2.200319021940231323e-01 7.288837432861328125e-02 -2.827030122280120850e-01 -2.389022558927536011e-01 1.135581433773040771e-01 -5.939036980271339417e-02 -2.465645074844360352e-01 1.489421576261520386e-01 -5.384216085076332092e-02 4.669756069779396057e-02 -2.821830213069915771e-01
1.601503975689411163e-02 -3.926638513803482056e-02 2.647916376590728760e-01 -8.530237525701522827e-02 -1.905914768576622009e-02 -5.832353979349136353e-02 -9.318772703409194946e-02 -1.437838822603225708e-01 -1.045863479375839233e-01 -2.650154232978820801e-01 -1.288655400276184082e-01 9.146783500909805298e-02 1.819672137498855591e-01 3.387621343135833740e-01 -1.619527041912078857e-01 1.018295437097549438e-02 1.304403096437454224e-01 -5.002876520156860352e-01 1.465572789311408997e-02 2.170209735631942749e-01 -8.585699647665023804e-02 7.303031533956527710e-02 -1.415009945631027222e-01 -3.977946192026138306e-02 -2.903016209602355957e-01 -1.486492250114679337e-02 1.079543493688106537e-02 1.364824920892715454e-01 2.597981393337249756e-01 2.790357768535614014e-01 -8.525415509939193726e-02 5.049856752157211304e-02
-3.500997722148895264e-01 2.904253304004669189e-01 1.819176375865936279e-01 -2.710521407425403595e-02 -1.778602451086044312e-01 3.210370838642120361e-01 -1.730263531208038330e-01 -1.607677340507507324e-01 1.231064833700656891e-02 -2.770915627479553223e-01 3.719967976212501526e-02 -5.399548262357711792e-02 4.543033894151449203e-03 2.459164857864379883e-01 -4.911786690354347229e-02 2.616627812385559082e-01 2.158940732479095459e-01 -6.170596182346343994e-02 3.021245636045932770e-02 1.851784586906433105e-01 -1.090912967920303345e-01 -1.703425198793411255e-01 2.272174358367919922e-01 -1.868687868118286133e-01 -9.246284514665603638e-02 2.080684304237365723e-01 -4.602063074707984924e-02 1.725340932607650757e-01 -2.423554360866546631e-01 -2.543147420510649681e-03 -1.368987467139959335e-02 2.049579471349716187e-02
-1.225368902087211609e-01 -1.592713408172130585e-02 1.524097472429275513e-01 -3.830265626311302185e-02 -3.197288215160369873e-01 -6.768453866243362427e-02 1.478512287139892578e-01 3.044950366020202637e-01 4.730183165520429611e-03 -2.156692147254943848e-01 2.155823260545730591e-02 -1.089351810514926910e-02 4.730821773409843445e-02 4.110971689224243164e-01 1.852793060243129730e-02 2.130945622920989990e-01 1.427273005247116089e-01 -1.026202142238616943e-01 -1.848342120647430420e-01 -3.377106785774230957e-02 2.161922678351402283e-02 5.510062724351882935e-02 8.691882342100143433e-02 -3.346256017684936523e-01 -2.682068049907684326e-01 -2.309450209140777588e-01 2.299212217330932617e-01 4.238324239850044250e-02 -7.562484592199325562e-02 -6.352796405553817749e-02 -2.356690615415573120e-01 -2.001888304948806763e-01
-2.239824682474136353e-01 6.812871992588043213e-02 1.493020057678222656e-01 -1.867894679307937622e-01 -1.033419445157051086e-01 1.386222541332244873e-01 -3.373526036739349365e-01 4.097820445895195007e-02 7.137196511030197144e-02 -1.067979261279106140e-01 -2.319218069314956665e-01 -2.147356048226356506e-02 4.437485337257385254e-01 1.574071496725082397e-01 -1.825057417154312134e-01 -9.745394438505172729e-02 5.586783587932586670e-02 -6.475557386875152588e-02 1.226465180516242981e-01 -4.980906471610069275e-02 1.144081950187683105e-01 -2.667691111564636230e-01 2.037685066461563110e-01 -2.013735771179199219e-01 -2.263787537813186646e-01 -2.287254482507705688e-01 2.113405615091323853e-01 2.455201186239719391e-02 1.514114737510681152e-01 -4.607108235359191895e-02 -2.027873098850250244e-01 -3.488278016448020935e-02
8.644354343414306641e-02 -3.221564590930938721e-01 -7.025688141584396362e-02 1.790781691670417786e-02 -1.594205647706985474e-01 3.060835599899291992e-01 -2.609178125858306885e-01 3.409920260310173035e-02 1.712008006870746613e-02 -1.005847603082656860e-01 -1.441777944564819336e-01 -1.453299969434738159e-01 2.090680301189422607e-01 2.969424128532409668e-01 3.803559765219688416e-02 -7.916080206632614136e-02 1.460340023040771484e-01 2.142402678728103638e-01 9.567353874444961548e-02 5.521234124898910522e-02 -4.789625108242034912e-02 -2.287370562553405762e-01 -8.706893026828765869e-02 8.856821805238723755e-02 -4.847384691238403320e-01 1.342127621173858643e-01 8.741929382085800171e-02 1.989544928073883057e-01 7.731370627880096436e-02 -1.683067232370376587e-01 7.158157229423522949e-02 -1.188387945294380188e-01
-3.571596369147300720e-02 -4.448423162102699280e-02 4.939230680465698242e-01 -8.695333451032638550e-02 -1.135572865605354309e-01 2.772610783576965332e-01 -2.556803822517395020e-01 -6.536400318145751953e-02 -5.279076751321554184e-03 3.997691720724105835e-02 7.715836167335510254e-02 -1.075753122568130493e-01 2.831932008266448975e-01 2.313414067029953003e-01 -1.811952590942382812e-01 -2.018427997827529907e-01 7.261575013399124146e-02 -2.428476512432098389e-01 -6.313474476337432861e-02 4.317656531929969788e-02 -1.071017161011695862e-01 2.074665874242782593e-01 1.233382895588874817e-01 -2.389108948409557343e-02 -1.189447492361068726e-01 8.461940288543701172e-02 1.651359722018241882e-02 2.022264152765274048e-01 1.224670857191085815e-01 -1.524137258529663086e-01 -1.012036427855491638e-01 -3.286761045455932617e-01
-2.138784825801849365e-01 -2.584252357482910156e-01 1.650106310844421387e-01 -5.343749374151229858e-02 3.255911869928240776e-04 -4.163541365414857864e-03 -2.162750810384750366e-01 -7.430747151374816895e-02 2.765580415725708008e-01 -1.820023804903030396e-01 8.050487935543060303e-02 1.858941614627838135e-01 -7.328762672841548920e-03 9.661395847797393799e-02 1.993556469678878784e-01 1.640224307775497437e-01 4.360707998275756836e-01 -1.987044960260391235e-01 2.968680858612060547e-01 8.666997402906417847e-02 -4.498304426670074463e-02 1.070499941706657410e-01 2.343448810279369354e-02 -8.229488134384155273e-02 4.056995362043380737e-02 -7.383681833744049072e-02 1.882738471031188965e-01 -9.999912232160568237e-02 2.686592340469360352e-01 -1.494009494781494141e-01 -9.112267196178436279e-02 -2.774141132831573486e-01
-2.075130641460418701e-01 -2.099110335111618042e-01 2.044953405857086182e-01 -1.455221027135848999e-01 -1.105557307600975037e-01 -1.601688265800476074e-01 5.823310837149620056e-02 2.663764655590057373e-01 -3.560741990804672241e-02 -7.070174068212509155e-02 -2.808003723621368408e-01 -2.026339173316955566e-01 1.973329335451126099e-01 1.397968530654907227e-01 -1.431690305471420288e-01 8.355569839477539062e-02 3.879916369915008545e-01 -5.989965423941612244e-02 -3.278491087257862091e-03 -1.589968353509902954e-01 -1.426609605550765991e-01 -1.495787054300308228e-01 2.119271308183670044e-01 -6.338448077440261841e-02 -3.945035636425018311e-01 -1.642007380723953247e-01 4.866839945316314697e-02 -4.510315135121345520e-03 1.547424644231796265e-01 -1.939571499824523926e-01 8.787675201892852783e-02 1.321453507989645004e-02
-4.334463179111480713e-02 1.229913607239723206e-01 1.592582911252975464e-01 -2.584975154604762793e-04 -8.069335017353296280e-04 -1.389779299497604370e-01 5.110871046781539917e-03 -1.860904097557067871e-01 7.031477242708206177e-02 -8.452770113945007324e-02 2.562395669519901276e-02 -4.115538671612739563e-02 3.006935119628906250e-01 4.380492866039276123e-01 -3.881422802805900574e-02 7.566546648740768433e-02 2.085892111063003540e-01 -1.428015679121017456e-01 1.569757312536239624e-01 2.223911136388778687e-01 -2.365030720829963684e-02 -1.427151113748550415e-01 5.450805276632308960e-02 3.010896034538745880e-02 -4.228791892528533936e-01 1.776346713304519653e-01 -1.440487205982208252e-01 -2.193940728902816772e-01 8.426804095506668091e-02 -1.453596651554107666e-01 2.468651682138442993e-01 2.616134583950042725e-01
-5.961729586124420166e-02 4.968734830617904663e-02 2.188405096530914307e-01 8.472692966461181641e-02 -9.438183158636093140e-03 2.277808338403701782e-01 -3.732070922851562500e-01 5.903294659219682217e-04 1.141591742634773254e-01 -1.678382605314254761e-01 -2.415194176137447357e-02 -7.594032585620880127e-02 2.467122301459312439e-02 1.440786421298980713e-01 3.101588785648345947e-01 1.230871602892875671e-01 3.098008930683135986e-01 -1.025041416287422180e-01 -1.319761723279953003e-01 2.775897458195686340e-02 -5.401446670293807983e-02 -6.153948977589607239e-02 3.369506299495697021e-01 -1.155864261090755463e-02 -1.960773915052413940e-01 2.171726152300834656e-02 -1.773316711187362671e-01 -5.849819630384445190e-03 -3.913091719150543213e-01 2.536835521459579468e-02 -1.218812391161918640e-01 -2.886438965797424316e-01
-1.493463069200515747e-01 -1.506297588348388672e-01 1.096807792782783508e-01 -6.918065249919891357e-02 -3.039385192096233368e-02 1.144035682082176208e-01 -7.106004655361175537e-02 -1.495402008295059204e-01 1.274178028106689453e-01 -3.334184587001800537e-01 -5.639081075787544250e-02 2.016481310129165649e-01 1.169836595654487610e-01 1.814329251646995544e-02 1.482311040163040161e-01 2.663909792900085449e-01 2.798821926116943359e-01 -4.697876423597335815e-02 -5.367533769458532333e-03 1.177294924855232239e-01 -2.807105891406536102e-02 -5.423464626073837280e-02 6.104626506567001343e-02 -9.440936148166656494e-03 -4.512164294719696045e-01 -4.693130776286125183e-02 -2.992917001247406006e-01 3.984258174896240234e-01 1.535665839910507202e-01 -1.270826160907745361e-01 -1.239446997642517090e-01 -8.592535555362701416e-02
-3.242188394069671631e-01 -1.533099114894866943e-01 -9.230804443359375000e-02 -1.261815428733825684e-01 -2.479213625192642212e-01 -9.146706014871597290e-02 -1.991759091615676880e-01 6.360041350126266479e-02 2.177263647317886353e-01 -3.142755925655364990e-01 -8.914045989513397217e-02 9.376718848943710327e-02 3.706788644194602966e-02 3.389362096786499023e-01 2.739647217094898224e-02 -7.580271363258361816e-02 2.869045436382293701e-01 -3.316121920943260193e-02 1.425299048423767090e-01 1.519373804330825806e-01 1.703438162803649902e-01 -3.104075789451599121e-01 6.591176241636276245e-02 -7.216794788837432861e-02 1.130140051245689392e-01 1.591482162475585938e-01 -1.040466278791427612e-01 -1.798513531684875488e-01 -7.240753620862960815e-02 -2.475869655609130859e-01 1.438190042972564697e-02 -1.948591619729995728e-01
-7.207785546779632568e-02 -9.671949595212936401e-02 -1.059800479561090469e-02 1.554844528436660767e-01 -2.221522033214569092e-01 6.714005023241043091e-02 -6.144054979085922241e-02 6.689656525850296021e-02 2.136950790882110596e-01 -1.002034991979598999e-01 -1.842979155480861664e-02 -1.713188439607620239e-01 4.785001277923583984e-02 2.320893555879592896e-01 3.903967440128326416e-01 9.060472366400063038e-04 2.109292596578598022e-01 1.068827435374259949e-01 -1.482675783336162567e-02 2.185555398464202881e-01 2.725311219692230225e-01 -1.021452620625495911e-01 1.628132760524749756e-01 -4.655485153198242188e-01 -2.228769958019256592e-01 7.461947947740554810e-02 1.563699096441268921e-01 -1.326120048761367798e-01 1.397583037614822388e-01 -2.372320592403411865e-01 1.120952703058719635e-02 4.748511128127574921e-03
-2.145043760538101196e-01 -7.493516057729721069e-02 2.618711590766906738e-01 -5.495452880859375000e-02 2.553575485944747925e-02 5.951825901865959167e-02 -3.158538341522216797e-01 -1.380714923143386841e-01 1.139262691140174866e-01 -5.996555089950561523e-02 -4.768374562263488770e-02 -2.682553837075829506e-03 2.820917665958404541e-01 2.386842072010040283e-01 -3.473745584487915039e-01 -1.550242751836776733e-01 1.061658859252929688e-01 -2.059926688671112061e-01 1.012740284204483032e-01 2.660235762596130371e-01 1.371220946311950684e-01 -2.261452972888946533e-01 2.597694396972656250e-01 -2.495289444923400879e-01 -1.664702445268630981e-01 -2.208470106124877930e-01 8.189892023801803589e-02 -6.012062355875968933e-02 1.355881094932556152e-01 6.659890711307525635e-02 -9.476308524608612061e-02 -2.500541321933269501e-02
1.364645808935165405e-01 -7.826266810297966003e-03 2.367836087942123413e-01 -3.176143765449523926e-02 8.231683820486068726e-02 4.337354004383087158e-02 -1.238690987229347229e-01 -2.810328304767608643e-01 2.119901180267333984e-01 -2.008172571659088135e-01 -8.412286639213562012e-02 2.483500391244888306e-01 5.141367763280868530e-02 -3.316729888319969177e-02 2.339120954275131226e-01 1.375835090875625610e-01 3.819914460182189941e-01 -1.784465312957763672e-01 1.580403745174407959e-01 -6.361349672079086304e-02 -1.149710714817047119e-01 8.498255163431167603e-02 4.850066080689430237e-02 -2.879189848899841309e-01 -3.321731090545654297e-01 6.229986622929573059e-02 8.393295109272003174e-02 2.305120378732681274e-01 2.917567454278469086e-02 -2.765734493732452393e-01 -5.224341526627540588e-02 -1.513371020555496216e-01
-1.254692226648330688e-01 -1.394942402839660645e-01 2.281647548079490662e-02 -9.743250906467437744e-02 9.142931550741195679e-03 1.629410386085510254e-01 -7.158511318266391754e-03 -1.348295360803604126e-01 1.985107809305191040e-01 -4.171731173992156982e-01 -1.355865895748138428e-01 9.423344582319259644e-02 -2.993892692029476166e-02 5.889152362942695618e-02 -5.818451568484306335e-02 5.910643562674522400e-02 3.305008113384246826e-01 -6.070663407444953918e-02 -2.196108847856521606e-01 9.224343299865722656e-02 -2.218435108661651611e-01 -1.702663004398345947e-01 1.341182291507720947e-01 -1.417108327150344849e-01 -4.167600870132446289e-01 -5.574453994631767273e-02 6.567411124706268311e-02 3.201742172241210938e-01 8.690465241670608521e-02 -1.933765709400177002e-01 -1.723485291004180908e-01 -1.173611804842948914e-01
1.150943636894226074e-01 1.787048131227493286e-01 2.939669191837310791e-01 8.888735622167587280e-02 -8.333788067102432251e-02 -1.980288922786712646e-01 -1.750098317861557007e-01 2.512474171817302704e-02 1.800534874200820923e-01 -2.512154579162597656e-01 1.174004226922988892e-01 -7.999128848314285278e-02 2.964934706687927246e-01 1.135441660881042480e-01 1.049598529934883118e-01 -9.512930363416671753e-02 2.971123158931732178e-01 2.408859133720397949e-01 1.692576557397842407e-01 3.244403004646301270e-01 2.406010925769805908e-01 -1.792761981487274170e-01 3.644074546173214912e-03 -8.154702931642532349e-02 -2.100428640842437744e-01 -8.843129128217697144e-02 2.326163500547409058e-01 1.636771261692047119e-01 -1.856634616851806641e-01 4.133550822734832764e-02 2.369342930614948273e-02 -4.492680542171001434e-03
3.240447118878364563e-02 -2.325551211833953857e-01 2.669015228748321533e-01 -1.176839023828506470e-01 -1.498776525259017944e-01 -8.441577851772308350e-02 -2.500401735305786133e-01 3.974201902747154236e-02 8.647666871547698975e-02 -1.681864410638809204e-01 -1.665789633989334106e-02 7.545700669288635254e-02 2.870472669601440430e-01 1.696185022592544556e-01 1.495018601417541504e-01 -4.595100134611129761e-02 -2.731784805655479431e-02 -2.244340330362319946e-01 -8.859279751777648926e-02 1.301230192184448242e-01 -1.179360076785087585e-01 -2.374200373888015747e-01 2.291253209114074707e-01 -3.040130250155925751e-02 1.035200729966163635e-01 2.644462287425994873e-01 3.902496397495269775e-01 8.703124523162841797e-02 6.944291293621063232e-02 -2.019397169351577759e-01 3.208142817020416260e-01 -9.477695450186729431e-03
3.243849053978919983e-02 -5.612231418490409851e-02 2.057822793722152710e-01 6.448990106582641602e-02 -1.212305352091789246e-01 7.742649409919977188e-03 9.600253403186798096e-02 1.874435096979141235e-01 1.730883717536926270e-01 -2.437728643417358398e-01 3.806005418300628662e-01 -1.915329247713088989e-01 2.910743653774261475e-01 1.465160250663757324e-01 1.788503527641296387e-01 -7.330371998250484467e-03 4.793816804885864258e-01 -3.292307630181312561e-02 5.271774902939796448e-02 1.159731224179267883e-01 3.003339767456054688e-01 -1.751133650541305542e-01 -6.588020175695419312e-02 -1.210623160004615784e-01 -9.809434413909912109e-02 -6.686408072710037231e-02 -2.001154422760009766e-01 1.350226253271102905e-02 3.771772980690002441e-02 -2.513049915432929993e-02 4.699639230966567993e-02 -1.883074045181274414e-01
2.070048823952674866e-02 7.117445766925811768e-02 1.940990239381790161e-01 6.269580125808715820e-02 -7.092423737049102783e-02 -2.755006253719329834e-01 -2.488947063684463501e-01 -5.712371692061424255e-02 2.475707978010177612e-02 7.519940845668315887e-03 -1.700961589813232422e-02 2.819999866187572479e-02 1.948688328266143799e-01 5.478823781013488770e-01 -1.033536568284034729e-01 5.316952243447303772e-02 3.364655971527099609e-01 -5.544955283403396606e-02 8.023385703563690186e-02 6.519310176372528076e-02 3.779481723904609680e-02 -1.498998552560806274e-01 3.117158822715282440e-02 -1.421028226613998413e-01 -3.715543150901794434e-01 1.374731063842773438e-01 -2.252122312784194946e-01 1.169632896780967712e-01 -7.268255949020385742e-02 2.992659993469715118e-02 -1.898047327995300293e-02 2.311287075281143188e-01
-1.843571960926055908e-01 -2.714330852031707764e-01 -4.782293736934661865e-02 1.466685831546783447e-01 -2.648459672927856445e-01 7.726476341485977173e-02 -1.289893388748168945e-01 -3.687620535492897034e-02 3.686400949954986572e-01 -1.235880479216575623e-01 -7.458993792533874512e-02 -3.540560603141784668e-01 2.999559342861175537e-01 1.177279353141784668e-01 -1.542226877063512802e-02 1.079617533832788467e-02 -7.239306718111038208e-02 -1.823148727416992188e-01 2.060651779174804688e-01 1.944744139909744263e-01 -1.610942184925079346e-01 -1.848857551813125610e-01 1.141170933842658997e-01 -1.307201832532882690e-01 -1.054563969373703003e-01 2.804551459848880768e-02 1.189479455351829529e-01 -2.519627809524536133e-01 2.407859712839126587e-01 7.841353118419647217e-02 1.414219588041305542e-01 -7.398848980665206909e-02
6.675483286380767822e-02 5.807937309145927429e-02 2.575130760669708252e-01 3.481648629531264305e-03 1.065125092864036560e-01 -2.792664468288421631e-01 -2.708924114704132080e-01 -4.656521603465080261e-02 2.496443390846252441e-01 -3.036146759986877441e-01 -3.418962657451629639e-01 -8.488470315933227539e-02 1.556056886911392212e-01 3.186902403831481934e-01 -2.030120640993118286e-01 9.699428081512451172e-02 2.732820808887481689e-01 -1.288204342126846313e-01 -2.889624536037445068e-01 1.249528005719184875e-01 -1.800375990569591522e-02 -9.712656959891319275e-03 9.025447070598602295e-03 4.591615498065948486e-02 -1.588830500841140747e-01 1.713027805089950562e-02 -1.269826292991638184e-01 1.430026348680257797e-02 1.906114369630813599e-01 -3.385292738676071167e-02 -1.750126630067825317e-01 5.464223399758338928e-02
8.596432209014892578e-02 2.384041547775268555e-01 1.122474372386932373e-01 -6.821537017822265625e-02 1.962502151727676392e-01 2.517686188220977783e-01 -1.565757095813751221e-01 1.990427821874618530e-01 1.455976366996765137e-01 -2.115584909915924072e-01 -5.599436908960342407e-02 -5.408466979861259460e-02 1.758336871862411499e-01 2.719065845012664795e-01 -6.189568899571895599e-03 3.173817694187164307e-01 6.162192299962043762e-02 -3.024943172931671143e-01 2.219128608703613281e-01 2.440826892852783203e-01 2.525343596935272217e-01 -1.575387269258499146e-01 1.196708157658576965e-01 -2.936432063579559326e-01 -1.587577462196350098e-01 4.711028560996055603e-02 1.102684661746025085e-01 1.882720179855823517e-02 1.755053251981735229e-01 8.355782926082611084e-02 -4.116605222225189209e-02 4.660430923104286194e-02
-2.965334653854370117e-01 -1.655718237161636353e-01 5.955001711845397949e-02 -1.389022800140082836e-04 -1.628133058547973633e-01 4.458351433277130127e-02 -7.631999999284744263e-02 1.020485907793045044e-01 3.617066740989685059e-01 -1.488588303327560425e-01 -1.170575618743896484e-01 1.559466421604156494e-01 -1.543285101652145386e-01 1.298705935478210449e-01 4.843021035194396973e-01 1.470836997032165527e-01 4.213449954986572266e-01 -3.028099536895751953e-01 1.369034647941589355e-01 -2.602851251140236855e-03 2.345718443393707275e-02 -2.301331050693988800e-02 2.390343695878982544e-02 -6.362975388765335083e-02 -1.110086068511009216e-01 -2.508000470697879791e-02 1.012380719184875488e-01 1.392459571361541748e-01 9.998349100351333618e-02 -4.281471669673919678e-02 1.272164564579725266e-02 1.542510185390710831e-02
8.494185283780097961e-03 2.897575199604034424e-01 -1.640225052833557129e-01 -7.725390046834945679e-02 -5.330699309706687927e-02 1.082335487008094788e-01 -5.024212598800659180e-02 9.335303306579589844e-02 -3.066970407962799072e-02 -2.534928321838378906e-01 3.489433974027633667e-02 -1.044630259275436401e-01 1.825070357881486416e-03 3.407917320728302002e-01 -1.807612925767898560e-01 1.443437188863754272e-01 4.099009633064270020e-01 -3.076001256704330444e-02 7.504177838563919067e-02 2.554382681846618652e-01 -2.242924869060516357e-01 -1.608273983001708984e-01 2.641341090202331543e-01 -2.471537888050079346e-01 -2.387973517179489136e-01 1.515672504901885986e-01 1.349811255931854248e-01 -1.519326213747262955e-02 1.060958802700042725e-01 -1.926493644714355469e-01 -1.271442323923110962e-01 2.162187732756137848e-02
2.551915645599365234e-01 7.754576951265335083e-02 2.373593300580978394e-01 2.426137402653694153e-02 -6.336074322462081909e-02 1.637268662452697754e-01 1.151054725050926208e-02 3.945874422788619995e-02 3.322622552514076233e-02 -2.007443904876708984e-01 9.816898405551910400e-02 6.667608022689819336e-02 2.148776203393936157e-01 5.203940719366073608e-02 -1.044220849871635437e-01 3.381430357694625854e-02 4.638073742389678955e-01 7.249774038791656494e-02 1.419375538825988770e-01 1.598328948020935059e-01 2.125953733921051025e-01 -4.328794404864311218e-02 2.368625104427337646e-01 -3.185410499572753906e-01 -3.078858852386474609e-01 -2.468660473823547363e-01 -8.855067938566207886e-02 -6.344791501760482788e-02 7.183857262134552002e-02 1.516018621623516083e-02 -6.483279913663864136e-02 -2.740547657012939453e-01
-6.337730679661035538e-03 -9.260669350624084473e-02 3.187747001647949219e-01 3.980781883001327515e-03 -4.387516528367996216e-02 3.834208101034164429e-02 -3.422391712665557861e-01 -2.177253812551498413e-01 -9.750713407993316650e-02 -9.252027422189712524e-02 7.864715158939361572e-02 -3.901771083474159241e-02 2.190895676612854004e-01 1.594301313161849976e-02 2.033293843269348145e-01 2.994265258312225342e-01 2.062711566686630249e-01 -4.662654548883438110e-02 -7.608576118946075439e-02 1.019675657153129578e-01 -9.632646292448043823e-02 9.405986219644546509e-02 2.130968719720840454e-01 -1.339258551597595215e-01 -2.417670339345932007e-01 -2.427203506231307983e-01 -4.959765821695327759e-02 3.655639290809631348e-01 -1.210826262831687927e-01 -1.187471747398376465e-01 -2.179270088672637939e-01 -2.114201784133911133e-01
3.467613086104393005e-02 -9.138108789920806885e-02 1.181653067469596863e-01 -7.348478585481643677e-02 -2.590822875499725342e-01 -1.601781547069549561e-01 -3.213624656200408936e-01 -1.704935133457183838e-01 2.752884849905967712e-02 1.073959767818450928e-01 1.342270821332931519e-01 -2.141753137111663818e-01 1.667307913303375244e-01 1.135072261095046997e-01 9.831720031797885895e-03 8.914843201637268066e-02 2.102344036102294922e-01 -2.843438088893890381e-01 -1.029397100210189819e-01 3.561786115169525146e-01 -1.608034372329711914e-01 -6.308666896075010300e-03 2.247181385755538940e-01 -1.154939830303192139e-01 -8.288034051656723022e-02 1.931656748056411743e-01 1.438421905040740967e-01 1.033682450652122498e-01 6.989356875419616699e-02 -2.561502456665039062e-01 8.464104682207107544e-02 -3.399858474731445312e-01
9.624626487493515015e-02 -7.751573622226715088e-02 1.178589537739753723e-01 5.359936971217393875e-03 -3.353922069072723389e-01 1.279730796813964844e-01 -2.741035521030426025e-01 -9.512205421924591064e-02 -2.774566113948822021e-01 -1.983894854784011841e-01 9.079387038946151733e-02 -4.337298870086669922e-02 1.535023450851440430e-01 1.174643859267234802e-01 2.649434804916381836e-01 4.100116714835166931e-02 9.581028670072555542e-02 -3.471553325653076172e-01 -1.283455789089202881e-01 1.606023460626602173e-01 -9.469944983720779419e-02 5.107627436518669128e-02 -5.137437954545021057e-03 -6.122698262333869934e-02 -2.601849734783172607e-01 2.456525713205337524e-01 4.100715816020965576e-01 -6.076078116893768311e-02 1.473467797040939331e-01 8.206931501626968384e-02 2.109232731163501740e-02 7.721907645463943481e-02
-1.741547435522079468e-01 -1.183663588017225266e-02 1.687372624874114990e-01 7.111152261495590210e-02 4.738453309983015060e-03 -1.951126009225845337e-01 -1.430870443582534790e-01 1.962647438049316406e-01 2.362893223762512207e-01 8.760322816669940948e-03 2.204436063766479492e-01 -1.091887280344963074e-01 2.592426910996437073e-02 2.918545715510845184e-02 2.508413977921009064e-02 9.326220303773880005e-02 3.563405275344848633e-01 -1.874016076326370239e-01 1.644286662340164185e-01 1.018717512488365173e-01 -2.966269254684448242e-01 -6.141573190689086914e-02 1.516505181789398193e-01 -1.177128255367279053e-01 -2.797703146934509277e-01 2.391997277736663818e-01 6.837137788534164429e-02 2.729462087154388428e-01 2.474436908960342407e-01 7.386016100645065308e-02 2.351242750883102417e-01 -2.165239602327346802e-01
-1.668180525302886963e-01 -2.765750586986541748e-01 2.327301800251007080e-01 4.106460139155387878e-02 -1.936832815408706665e-01 1.663554608821868896e-01 -8.822124451398849487e-02 2.787085473537445068e-01 2.607638835906982422e-01 1.078139096498489380e-01 -4.401513189077377319e-02 -3.540644049644470215e-01 1.015437021851539612e-01 3.271068334579467773e-01 1.209371238946914673e-01 -8.492502570152282715e-02 -6.670430302619934082e-02 -1.667108833789825439e-01 4.701329767704010010e-02 1.675838381052017212e-01 -2.741668000817298889e-02 6.779488176107406616e-02 1.020566374063491821e-01 1.230067908763885498e-01 -3.472677171230316162e-01 -1.531604677438735962e-01 -1.131869759410619736e-02 8.302345126867294312e-02 1.805861443281173706e-01 -6.907521933317184448e-02 1.587375551462173462e-01 -1.898052692413330078e-01
1.758537255227565765e-03 -1.107551231980323792e-01 1.481323540210723877e-01 -3.420866653323173523e-02 -1.799122542142868042e-01 4.112299066036939621e-03 -1.567507833242416382e-01 -1.204283684492111206e-01 1.638981699943542480e-02 -1.557717323303222656e-01 -1.327908784151077271e-01 1.185179948806762695e-01 2.526783347129821777e-01 1.703471690416336060e-01 -1.606144942343235016e-02 1.107466816902160645e-01 5.928924679756164551e-01 1.031979080289602280e-02 -2.588845044374465942e-02 1.099828444421291351e-02 2.605830319225788116e-02 4.294510558247566223e-02 1.954679787158966064e-01 -3.273896276950836182e-01 1.587523818016052246e-01 -2.375870496034622192e-01 1.647448539733886719e-01 1.846124604344367981e-02 2.032802850008010864e-01 -1.149386540055274963e-01 -1.871699094772338867e-01 -1.803467571735382080e-01
-1.259406507015228271e-01 -5.715767294168472290e-02 1.638758778572082520e-01 4.011284112930297852e-01 2.053498029708862305e-01 1.624852865934371948e-01 1.284089386463165283e-01 3.898661956191062927e-02 3.184551298618316650e-01 -5.368760228157043457e-02 -1.591694056987762451e-01 1.304718703031539917e-01 2.306459397077560425e-01 2.350809127092361450e-01 1.357043813914060593e-02 -3.480929881334304810e-02 5.213959217071533203e-01 -1.379989087581634521e-01 -9.228302538394927979e-02 7.706335186958312988e-02 2.329426817595958710e-02 -2.450009584426879883e-01 6.627697497606277466e-02 -1.684104800224304199e-01 -1.053275018930435181e-01 -1.048866137862205505e-01 3.397414460778236389e-02 -8.934549242258071899e-02 1.641196757555007935e-02 8.203151077032089233e-02 9.986507147550582886e-02 -5.608036369085311890e-02
1.018017604947090149e-01 -7.553659845143556595e-03 9.266246855258941650e-02 2.312803715467453003e-01 9.546080231666564941e-02 1.961537636816501617e-02 -8.472523093223571777e-02 -8.156994357705116272e-03 2.886987291276454926e-02 -4.174902141094207764e-01 -2.835633158683776855e-01 -7.123510539531707764e-02 1.769324094057083130e-01 1.573887020349502563e-01 -7.151842582970857620e-04 3.603850007057189941e-01 1.911265999078750610e-01 -3.112580180168151855e-01 -4.802049603313207626e-03 3.451811149716377258e-02 2.167400568723678589e-01 -3.440359830856323242e-01 8.457244932651519775e-02 -1.039036288857460022e-01 -1.967980563640594482e-01 -5.215602740645408630e-02 2.308807969093322754e-01 8.634914457798004150e-02 4.953874275088310242e-02 1.736850142478942871e-01 -1.037318035960197449e-01 2.623357437551021576e-02
-3.529161587357521057e-02 -1.886296421289443970e-01 2.022381685674190521e-02 1.494526267051696777e-01 -5.471099168062210083e-03 -1.337336748838424683e-01 -1.282212790101766586e-03 -7.462044060230255127e-02 -2.425936907529830933e-01 -3.419604599475860596e-01 -9.586567431688308716e-02 -2.279846519231796265e-01 1.070449426770210266e-01 1.192845776677131653e-01 2.478159219026565552e-01 -1.764635927975177765e-02 3.095023632049560547e-01 -3.431162238121032715e-01 -1.091244630515575409e-02 1.193222701549530029e-01 3.158366680145263672e-01 -5.279234610497951508e-03 2.248433083295822144e-01 1.129883602261543274e-01 -3.621667921543121338e-01 7.214966416358947754e-02 4.674254357814788818e-02 1.331246346235275269e-01 1.450942307710647583e-01 5.153710395097732544e-02 -1.225666329264640808e-01 8.117491751909255981e-02
-2.751130461692810059e-01 1.462478786706924438e-01 2.738279402256011963e-01 1.404284834861755371e-01 5.103248730301856995e-02 4.493948537856340408e-03 -6.216941867023706436e-03 8.698487281799316406e-02 1.013936996459960938e-01 -1.939961016178131104e-01 -3.351127356290817261e-02 -3.121548593044281006e-01 2.127926051616668701e-01 1.742772459983825684e-01 3.410732150077819824e-01 1.064152345061302185e-01 3.313399851322174072e-02 -6.753288954496383667e-02 6.802633404731750488e-02 1.688090562820434570e-01 5.176312476396560669e-02 -2.115627825260162354e-01 2.271735817193984985e-01 -2.130248397588729858e-01 -1.470430847257375717e-02 1.964405477046966553e-01 -6.486675888299942017e-02 3.122874200344085693e-01 -4.474851116538047791e-02 2.421364486217498779e-01 -1.699847280979156494e-01 -1.869064271450042725e-01
-1.475065648555755615e-01 3.374162688851356506e-02 -1.228648126125335693e-01 3.440901637077331543e-02 -2.627237141132354736e-01 1.579759083688259125e-02 -3.303265571594238281e-01 -2.093664556741714478e-01 1.263388246297836304e-01 -2.087858170270919800e-01 1.091997604817152023e-02 -1.697217375040054321e-01 1.804751157760620117e-01 1.052855029702186584e-01 8.113598078489303589e-02 -1.871347427368164062e-01 3.296597898006439209e-01 -1.620503813028335571e-01 -4.090537726879119873e-01 8.891382813453674316e-02 1.229713857173919678e-01 -2.645685374736785889e-01 -2.381466515362262726e-02 -8.333747088909149170e-02 -1.767194569110870361e-01 -4.768548533320426941e-02 -8.205192536115646362e-02 -1.617202609777450562e-01 -1.359949856996536255e-01 -1.598532795906066895e-01 -1.067722737789154053e-01 -2.005711197853088379e-01
7.819900661706924438e-02 -2.422872632741928101e-01 3.542219698429107666e-01 -1.475457698106765747e-01 -2.747558355331420898e-01 6.412512063980102539e-02 -2.657622694969177246e-01 3.883616998791694641e-02 -1.555647701025009155e-01 -3.370370566844940186e-01 -2.978684939444065094e-02 9.268762171268463135e-02 2.014385610818862915e-01 2.135397046804428101e-01 2.149494923651218414e-02 -5.914877727627754211e-02 2.558209896087646484e-01 6.776953488588333130e-02 6.396383047103881836e-02 -1.596671491861343384e-01 3.528586030006408691e-02 -2.406944632530212402e-01 1.155116483569145203e-01 -5.874365195631980896e-02 3.964005783200263977e-02 -2.874642238020896912e-02 3.174515664577484131e-01 -5.712236464023590088e-02 1.737144030630588531e-02 -2.466553300619125366e-01 2.256065756082534790e-01 6.869097054004669189e-02
8.830806612968444824e-02 9.867263585329055786e-02 6.081391498446464539e-02 4.679083451628684998e-02 -5.071018636226654053e-02 -3.733935356140136719e-01 -1.819853484630584717e-02 1.525118947029113770e-01 1.969722807407379150e-01 -2.183502614498138428e-01 2.528665773570537567e-02 -2.050243318080902100e-01 2.806631326675415039e-01 -3.555956855416297913e-02 -1.945553570985794067e-01 1.988308876752853394e-01 2.692898213863372803e-01 -3.073447048664093018e-01 -4.334633424878120422e-02 2.070645689964294434e-01 1.255870908498764038e-01 -2.957262992858886719e-01 1.506820619106292725e-01 -1.761718392372131348e-01 -3.538689315319061279e-01 1.509091351181268692e-02 -7.455658912658691406e-02 -1.218220591545104980e-01 5.721582472324371338e-02 -4.210453853011131287e-02 -3.074441291391849518e-02 -6.228322163224220276e-02
-8.465453982353210449e-02 7.024893909692764282e-02 4.172768592834472656e-01 -2.878619357943534851e-02 3.375155925750732422e-01 3.425723016262054443e-01 -3.626300767064094543e-02 1.866762638092041016e-01 -9.069946594536304474e-03 4.399705305695533752e-02 -2.381275407969951630e-02 1.335845980793237686e-02 2.270531952381134033e-01 3.302142322063446045e-01 1.745020300149917603e-01 1.815392076969146729e-01 1.856454312801361084e-01 -1.051672920584678650e-01 1.060336828231811523e-01 4.591827839612960815e-02 1.663604527711868286e-01 -9.908453561365604401e-03 5.960328504443168640e-02 -5.350485444068908691e-02 -2.756858766078948975e-01 -1.657185703516006470e-02 1.773208081722259521e-01 -3.162796795368194580e-02 6.354734301567077637e-02 2.179621607065200806e-01 1.262320578098297119e-01 -2.224477678537368774e-01
-1.268544197082519531e-01 -1.472437232732772827e-01 7.996122539043426514e-02 -1.047043874859809875e-01 -2.588967680931091309e-01 1.636726558208465576e-01 -2.089267671108245850e-01 -8.712252974510192871e-02 1.500778049230575562e-01 -8.037294447422027588e-02 -9.624121338129043579e-02 9.272427111864089966e-02 2.792679071426391602e-01 1.304287314414978027e-01 -1.847175359725952148e-01 -2.566768527030944824e-01 1.431199908256530762e-01 -2.330288477241992950e-02 -3.217480480670928955e-01 1.742666661739349365e-01 2.189780324697494507e-01 -1.023532450199127197e-01 1.852063685655593872e-01 -1.126038804650306702e-01 -1.921826004981994629e-01 8.478503674268722534e-02 4.416099786758422852e-01 2.937625721096992493e-02 1.873804479837417603e-01 4.330536350607872009e-02 8.723050355911254883e-02 -1.141828820109367371e-01
-2.784024477005004883e-01 -1.020158641040325165e-02 4.822050407528877258e-02 1.574319899082183838e-01 -3.424034118652343750e-01 -1.282301694154739380e-01 -3.375522792339324951e-01 -1.039143502712249756e-01 3.772179782390594482e-01 -7.671573013067245483e-02 1.359187960624694824e-01 -5.215884745121002197e-02 1.499627381563186646e-01 9.897983074188232422e-02 -2.828893810510635376e-02 -1.257794946432113647e-01 2.126661837100982666e-01 -1.709722727537155151e-01 2.572188675403594971e-01 1.070424467325210571e-01 -2.117146700620651245e-01 2.490812540054321289e-02 1.382863335311412811e-02 1.792908459901809692e-02 -1.674892008304595947e-02 2.124041616916656494e-01 -5.042029172182083130e-02 1.239273622632026672e-01 1.364573538303375244e-01 -1.990575641393661499e-01 2.804902493953704834e-01 -1.425681412220001221e-01
-2.494047880172729492e-01 -3.195050358772277832e-01 -3.333183005452156067e-02 -4.461194947361946106e-02 1.862230598926544189e-01 6.846307963132858276e-02 -3.757370114326477051e-01 -1.007982566952705383e-01 -7.285514473915100098e-02 -1.705192476511001587e-01 5.628918111324310303e-02 -2.226090878248214722e-01 1.608717441558837891e-01 1.277547925710678101e-01 1.908319890499114990e-01 1.467419564723968506e-01 1.277545094490051270e-01 -3.340722918510437012e-01 -2.363898903131484985e-01 3.937490284442901611e-02 8.907641470432281494e-02 4.127987101674079895e-02 2.197428606450557709e-02 -7.301264256238937378e-02 -2.035885751247406006e-01 1.153821963816881180e-02 2.998386621475219727e-01 2.729655504226684570e-01 2.035851031541824341e-02 1.503107100725173950e-01 1.541083753108978271e-01 3.298866003751754761e-02
-2.103204429149627686e-01 1.208249628543853760e-01 2.030864804983139038e-01 -1.778539866209030151e-01 1.523583084344863892e-01 -3.417366743087768555e-02 -9.382856637239456177e-02 -1.423990726470947266e-01 2.247900366783142090e-01 -1.741543039679527283e-02 -2.024639993906021118e-01 -2.485929802060127258e-02 3.521563112735748291e-01 5.494574904441833496e-01 6.761635188013315201e-03 9.045389294624328613e-02 2.104952372610569000e-02 -8.785664103925228119e-03 3.394852951169013977e-02 -1.239613667130470276e-01 -3.710794076323509216e-02 -3.244901075959205627e-02 1.350422054529190063e-01 5.612505972385406494e-02 -1.401415020227432251e-01 2.332509867846965790e-02 1.811777651309967041e-01 2.730869054794311523e-01 -5.352930352091789246e-02 5.016930773854255676e-02 2.615632116794586182e-01 -2.144784778356552124e-01
-1.335320323705673218e-01 -1.567182242870330811e-01 6.208270415663719177e-02 -2.851690351963043213e-01 -3.779049217700958252e-02 1.834457218647003174e-01 -1.462569236755371094e-01 8.789008110761642456e-02 2.931912057101726532e-02 1.172063276171684265e-01 -2.540028095245361328e-01 -6.502704322338104248e-02 1.662640571594238281e-01 -3.119992837309837341e-02 1.847669482231140137e-01 1.114777326583862305e-01 3.419344127178192139e-01 -2.742435634136199951e-01 -5.054848268628120422e-02 -2.189405709505081177e-01 -5.183976888656616211e-02 -3.910652697086334229e-01 1.194475516676902771e-01 -3.584177792072296143e-02 -3.389723896980285645e-01 -1.622086912393569946e-01 1.990918070077896118e-02 8.543161302804946899e-02 2.032529413700103760e-01 -1.907583177089691162e-01 -8.553270995616912842e-02 -4.466451331973075867e-02
-1.115234792232513428e-01 -3.954128324985504150e-01 -1.168881356716156006e-01 7.277361117303371429e-03 -1.051403209567070007e-01 3.422316908836364746e-02 3.320830315351486206e-02 -3.960445523262023926e-03 2.511011958122253418e-01 -4.454790651798248291e-01 -5.324400961399078369e-02 1.609144210815429688e-01 1.437681019306182861e-01 1.920007914304733276e-01 -1.058302726596593857e-02 7.490374892950057983e-02 1.266153305768966675e-01 -2.035356163978576660e-01 2.170293927192687988e-01 3.445469141006469727e-01 -1.150247752666473389e-01 -1.552455872297286987e-01 1.551629602909088135e-01 5.425302311778068542e-03 -9.535603970289230347e-02 -1.490107923746109009e-01 8.588556945323944092e-02 3.084110915660858154e-01 -1.324347406625747681e-01 -4.003812000155448914e-02 -9.928748756647109985e-02 -5.624499171972274780e-02
-2.832259237766265869e-01 -5.947608128190040588e-02 1.421621441841125488e-01 6.222123047336935997e-04 1.757109910249710083e-01 1.001572906970977783e-01 -2.288530617952346802e-01 -8.333168923854827881e-02 -2.864707726985216141e-03 -2.285501919686794281e-02 6.930354982614517212e-02 -2.253392487764358521e-01 1.988281607627868652e-01 2.506951987743377686e-01 7.968354225158691406e-02 3.135777264833450317e-02 1.247313544154167175e-01 -1.152681037783622742e-01 -3.199803084135055542e-02 -4.502333328127861023e-02 2.359061837196350098e-01 -4.054753184318542480e-01 2.132104039192199707e-01 -1.622101366519927979e-01 -2.530106008052825928e-01 1.117459684610366821e-01 -5.868000537157058716e-02 -2.684923447668552399e-02 -2.121582180261611938e-01 1.687450110912322998e-01 -6.535112857818603516e-02 -3.844943642616271973e-01
-1.089719533920288086e-01 -2.225557118654251099e-01 4.307489842176437378e-02 -1.822400838136672974e-01 1.321963816881179810e-01 1.845488697290420532e-01 7.038120925426483154e-02 -1.373278200626373291e-01 -1.884584873914718628e-02 -4.550018161535263062e-02 1.718324422836303711e-01 7.752182893455028534e-03 3.509713113307952881e-01 1.540010124444961548e-01 1.666163094341754913e-02 1.302781850099563599e-01 4.060328304767608643e-01 -1.272523850202560425e-01 -3.749489039182662964e-02 -9.979539364576339722e-02 1.691539585590362549e-01 -3.659828603267669678e-01 2.711350619792938232e-01 -3.376094400882720947e-01 -1.729885041713714600e-01 2.637931145727634430e-03 9.852610528469085693e-02 -1.000634580850601196e-01 6.272971630096435547e-02 1.210009828209877014e-01 3.252943977713584900e-02 -1.423494666814804077e-01
-3.362223803997039795e-01 -3.009884655475616455e-01 2.348336130380630493e-01 -1.109512820839881897e-01 -1.182729303836822510e-01 1.361016929149627686e-01 -2.346812933683395386e-01 2.354448735713958740e-01 1.020815670490264893e-01 -1.919729560613632202e-01 6.373202800750732422e-02 6.512007117271423340e-02 1.861675381660461426e-01 8.103610575199127197e-02 3.435272574424743652e-01 3.972305357456207275e-02 1.356307566165924072e-01 8.329375833272933960e-02 -2.349543273448944092e-01 2.395106703042984009e-01 1.518420316278934479e-02 1.391104161739349365e-01 1.453184634447097778e-01 -1.635775864124298096e-01 -9.301464259624481201e-02 8.903548121452331543e-02 -1.131387576460838318e-01 2.435496002435684204e-01 -1.250405907630920410e-01 -1.759925931692123413e-01 1.541609913110733032e-01 7.114158570766448975e-02
-1.579981744289398193e-01 -7.457657903432846069e-02 1.498415768146514893e-01 -8.068575710058212280e-02 -2.730564773082733154e-01 4.275178909301757812e-02 -1.186364218592643738e-01 3.119833469390869141e-01 7.022215425968170166e-02 -2.261687219142913818e-01 -1.667348854243755341e-02 -2.915570735931396484e-01 2.614939808845520020e-01 1.397962402552366257e-02 -2.047046571969985962e-01 1.464454978704452515e-01 2.600535154342651367e-01 -1.546437442302703857e-01 -1.713111251592636108e-01 -7.630486786365509033e-02 2.515135705471038818e-01 7.279280573129653931e-02 3.624157905578613281e-01 -1.018617376685142517e-01 -7.340846210718154907e-02 -3.930946812033653259e-02 1.055266857147216797e-01 -1.056870073080062866e-01 -2.281561642885208130e-01 -7.600249350070953369e-02 9.059203416109085083e-02 -2.171525508165359497e-01
-1.719797998666763306e-01 -1.063391640782356262e-01 3.093991577625274658e-01 1.981633901596069336e-02 -5.335639044642448425e-02 -1.383305992931127548e-02 -4.510728418827056885e-01 -2.722329795360565186e-01 2.030016630887985229e-01 -7.873464375734329224e-02 3.067905083298683167e-02 -1.796826869249343872e-01 2.271661534905433655e-02 3.395340442657470703e-01 -2.664269804954528809e-01 -4.268002510070800781e-02 1.263764649629592896e-01 -6.828661262989044189e-02 -5.528623610734939575e-02 1.731391847133636475e-01 2.391009964048862457e-02 -7.399444282054901123e-02 1.782660484313964844e-01 -2.171722799539566040e-01 -1.819450706243515015e-01 -6.541652232408523560e-02 9.002307057380676270e-02 -8.125365525484085083e-02 3.256800174713134766e-01 1.128864362835884094e-01 3.935438022017478943e-02 4.507659003138542175e-02
-1.881500929594039917e-01 -1.569253802299499512e-01 1.136223673820495605e-01 -8.857415616512298584e-02 -4.853019490838050842e-02 -7.505450397729873657e-02 -2.181458473205566406e-01 6.582345813512802124e-02 2.610630989074707031e-01 -1.631297618150711060e-01 3.089246451854705811e-01 -2.202956005930900574e-03 -1.152760758996009827e-01 2.583350539207458496e-01 8.998288959264755249e-02 -1.626933515071868896e-01 2.657765448093414307e-01 -3.278287947177886963e-01 2.502341568470001221e-01 1.785922050476074219e-01 -2.903713583946228027e-01 -6.127949431538581848e-02 1.713667958974838257e-01 5.037148948758840561e-03 -1.195477843284606934e-01 9.565222263336181641e-02 -2.174753509461879730e-02 1.504302173852920532e-01 1.167159900069236755e-01 -6.715288013219833374e-02 2.468702048063278198e-01 -1.970014125108718872e-01
-1.580821126699447632e-01 -2.282849103212356567e-01 1.105814799666404724e-01 6.669326126575469971e-02 6.865804642438888550e-02 -2.595164999365806580e-02 -1.429780870676040649e-01 6.096630170941352844e-02 1.822272539138793945e-01 -5.027278065681457520e-01 -4.469720423221588135e-01 3.095047175884246826e-02 -1.296924948692321777e-01 9.734278917312622070e-02 1.297962367534637451e-01 2.467763572931289673e-01 1.287433952093124390e-01 -1.109045594930648804e-01 2.416195347905158997e-02 8.535651117563247681e-02 -5.728550255298614502e-02 4.393187165260314941e-02 2.708345055580139160e-01 -1.682152450084686279e-01 -1.462005078792572021e-01 6.221286952495574951e-02 -3.493862226605415344e-02 5.827891454100608826e-02 3.086935281753540039e-01 -9.108823537826538086e-02 -3.358053043484687805e-02 -8.812198787927627563e-02
-3.421897441148757935e-02 1.269888281822204590e-01 -4.248087108135223389e-02 3.206016123294830322e-02 -1.526109278202056885e-01 3.659536316990852356e-02 -2.213188856840133667e-01 -2.247161716222763062e-01 1.577576398849487305e-01 -3.224186301231384277e-01 -6.602480262517929077e-02 -2.104074656963348389e-01 3.782432675361633301e-01 -1.236256659030914307e-01 6.778228282928466797e-02 1.780712455511093140e-01 2.132260501384735107e-01 -2.146199531853199005e-02 -5.037616193294525146e-02 4.341633245348930359e-02 1.466457247734069824e-01 -2.196448296308517456e-01 2.433662414550781250e-01 -1.706297993659973145e-01 -2.902639210224151611e-01 -2.004283666610717773e-01 -7.762367278337478638e-02 -1.183842197060585022e-01 -1.529502272605895996e-01 -1.936062797904014587e-02 2.975011803209781647e-02 -3.256947994232177734e-01
1.847568601369857788e-01 -2.980843745172023773e-02 -1.419360786676406860e-01 -1.721579134464263916e-01 -2.956756055355072021e-01 5.948861315846443176e-02 -1.063306555151939392e-01 -1.443160474300384521e-01 1.121177822351455688e-01 -2.749421000480651855e-01 -3.754072356969118118e-03 6.697507202625274658e-02 2.584283649921417236e-01 2.318473309278488159e-01 2.014535963535308838e-01 7.632251828908920288e-02 1.313423812389373779e-01 -1.732648462057113647e-01 -9.377050399780273438e-02 -1.277930140495300293e-01 3.779898285865783691e-01 -1.864212602376937866e-01 1.025311201810836792e-01 -1.857856512069702148e-01 -2.521429359912872314e-01 -1.624380797147750854e-01 -3.186952695250511169e-02 3.623545169830322266e-02 -1.243984624743461609e-01 4.322775825858116150e-02 1.879826486110687256e-01 -3.040720224380493164e-01
-3.206309676170349121e-01 -2.525021433830261230e-01 3.252946436405181885e-01 1.133830519393086433e-03 -1.927032321691513062e-01 -2.807077579200267792e-02 -1.180834844708442688e-01 2.186781167984008789e-01 4.432219266891479492e-02 -7.529136538505554199e-02 -1.890784054994583130e-01 -9.998508542776107788e-02 9.689955413341522217e-02 6.791973114013671875e-02 -9.920591115951538086e-02 1.905493885278701782e-01 3.210823237895965576e-01 -2.764971368014812469e-02 6.649444997310638428e-02 -4.104265868663787842e-01 -2.564413286745548248e-02 -2.635366618633270264e-01 3.113246858119964600e-01 -5.523275956511497498e-02 -1.825961172580718994e-01 -1.549887657165527344e-02 1.366268545389175415e-01 -1.055866479873657227e-02 7.012280076742172241e-02 -6.217393651604652405e-02 4.995037615299224854e-02 -6.284281611442565918e-02
1.008963882923126221e-01 2.763202041387557983e-02 2.632146477699279785e-01 -8.926937729120254517e-02 -7.104517892003059387e-03 -1.079859957098960876e-01 -1.945234388113021851e-01 -3.145771324634552002e-01 -1.129450872540473938e-01 -2.851362824440002441e-01 -1.146523505449295044e-01 -4.314586520195007324e-02 2.153989970684051514e-01 2.022197693586349487e-01 -1.206489875912666321e-01 8.798668859526515007e-04 1.418489962816238403e-01 -4.599653482437133789e-01 -4.232407733798027039e-02 2.136942297220230103e-01 -1.279607862234115601e-01 4.471270740032196045e-02 -1.711562573909759521e-01 -6.289849430322647095e-02 -3.474812507629394531e-01 -8.001799881458282471e-02 4.687016457319259644e-02 1.592579782009124756e-01 2.199197858572006226e-01 1.178674176335334778e-01 8.562853559851646423e-03 6.765361130237579346e-02
-5.551267415285110474e-02 5.035496130585670471e-02 2.707549333572387695e-01 4.609074816107749939e-02 -5.445121973752975464e-02 6.351734697818756104e-02 -3.472656309604644775e-01 -1.223424449563026428e-01 3.232527673244476318e-01 -1.337627023458480835e-01 -9.823409467935562134e-02 -1.448494642972946167e-01 2.427847683429718018e-02 3.441751599311828613e-01 -2.723546028137207031e-01 -3.805042803287506104e-02 -7.673149555921554565e-02 -1.761057972908020020e-01 -1.854830086231231689e-01 1.270523220300674438e-01 1.044664438813924789e-02 -1.976542919874191284e-01 2.064148485660552979e-01 -1.918026804924011230e-01 -1.522672325372695923e-01 -7.200395315885543823e-02 4.599562287330627441e-02 -6.790326535701751709e-02 4.220007658004760742e-01 6.744293123483657837e-02 4.894215241074562073e-02 -5.058437585830688477e-02
-6.527011841535568237e-02 9.565337002277374268e-02 2.576739490032196045e-01 4.244472831487655640e-02 -5.157383903861045837e-02 -1.188692227005958557e-01 3.472662717103958130e-02 1.675719767808914185e-01 -9.281116724014282227e-02 -4.027709364891052246e-01 -1.239534616470336914e-01 1.208269074559211731e-01 2.502331137657165527e-01 1.956853568553924561e-01 -2.043471783399581909e-01 -1.890320479869842529e-01 3.788401186466217041e-01 -2.990684807300567627e-01 3.645646199584007263e-02 2.646037042140960693e-01 1.373140960931777954e-01 -7.960921525955200195e-02 7.469324022531509399e-02 4.029256477952003479e-02 -2.059934139251708984e-01 8.192344009876251221e-02 -3.338886424899101257e-02 1.165728121995925903e-01 -2.445244602859020233e-02 2.844890654087066650e-01 8.717597275972366333e-02 5.859148129820823669e-02
-2.365767955780029297e-01 -1.950762569904327393e-01 -2.961122095584869385e-01 -7.682660967111587524e-02 -7.879152148962020874e-02 -9.754845499992370605e-02 -1.016041710972785950e-01 -2.615266665816307068e-02 -1.044980064034461975e-01 1.042956393212080002e-02 -2.494054138660430908e-01 5.266087129712104797e-02 3.663347959518432617e-01 1.055847927927970886e-01 1.358474940061569214e-01 1.048438474535942078e-01 2.149572819471359253e-01 -1.619806438684463501e-01 1.472001969814300537e-01 -2.131255865097045898e-01 1.788389123976230621e-02 -2.834201753139495850e-01 1.640574336051940918e-01 -2.588425278663635254e-01 -3.753826618194580078e-01 -1.819785684347152710e-02 2.594394236803054810e-02 4.556756000965833664e-03 1.270543336868286133e-01 -9.304920583963394165e-02 6.192656233906745911e-02 -2.240331619977951050e-01
1.281379759311676025e-01 -3.524870574474334717e-01 8.027695119380950928e-02 -2.072411775588989258e-01 -2.851710617542266846e-01 -7.714793831110000610e-02 -2.671145200729370117e-01 1.157409995794296265e-01 1.420011371374130249e-01 7.948650419712066650e-02 1.493587344884872437e-01 -2.514663040637969971e-01 3.122459352016448975e-01 2.296381443738937378e-01 1.469091027975082397e-01 -1.372307632118463516e-02 1.881477534770965576e-01 -2.108498066663742065e-01 1.926103681325912476e-01 1.470880806446075439e-01 -2.586713135242462158e-01 -6.244376674294471741e-02 -7.544313371181488037e-02 -2.162173539400100708e-01 -1.021503657102584839e-01 -7.440010458230972290e-02 -7.073160260915756226e-02 1.958897411823272705e-01 -8.351459354162216187e-02 -1.031138598918914795e-01 1.086011677980422974e-01 -5.746744945645332336e-02
-3.425793945789337158e-01 -1.001159250736236572e-01 -1.404479704797267914e-02 1.260505989193916321e-02 7.176350057125091553e-02 4.091615229845046997e-02 -3.283785283565521240e-01 9.252154827117919922e-02 2.742480337619781494e-01 -8.341288566589355469e-02 -1.142639443278312683e-01 -1.517760306596755981e-01 4.137403890490531921e-02 2.676467597484588623e-01 -2.127269469201564789e-02 -6.388065218925476074e-02 1.127550750970840454e-01 -3.607247769832611084e-01 -3.980799019336700439e-02 2.748737297952175140e-02 1.859285235404968262e-01 7.048035413026809692e-02 -7.834491878747940063e-02 -1.149249896407127380e-01 -4.132812321186065674e-01 5.050069466233253479e-02 2.896322906017303467e-01 7.458392530679702759e-02 -7.387922704219818115e-02 2.525585293769836426e-01 9.281430393457412720e-03 1.292721480131149292e-01
-1.664062738418579102e-01 -3.382321894168853760e-01 2.018084377050399780e-01 -1.024980545043945312e-01 1.331457495689392090e-01 3.600888550281524658e-01 -2.511823177337646484e-01 1.037188693881034851e-01 1.359310001134872437e-01 -7.049121707677841187e-02 6.246057525277137756e-02 -1.308622509241104126e-01 4.715378880500793457e-01 1.939916908740997314e-01 -7.509450614452362061e-02 -1.716649383306503296e-01 5.383559688925743103e-02 -8.662319928407669067e-02 1.638643816113471985e-02 3.083466365933418274e-02 -1.036710515618324280e-01 6.762056797742843628e-02 1.205236315727233887e-01 -1.932883113622665405e-01 -2.039390206336975098e-01 4.422199272084981203e-04 9.212751686573028564e-02 1.685248315334320068e-01 2.028194963932037354e-01 8.353384584188461304e-02 -1.963285654783248901e-01 -4.366441816091537476e-02
-1.440065205097198486e-01 3.124727122485637665e-02 2.319947928190231323e-01 -4.899012297391891479e-02 -6.909992545843124390e-02 1.398036628961563110e-01 -4.108604788780212402e-01 -1.794822961091995239e-01 2.964809827972203493e-04 1.718047857284545898e-01 1.403358578681945801e-01 -1.751390248537063599e-01 6.785857025533914566e-03 3.051537871360778809e-01 1.428705602884292603e-01 7.531625777482986450e-02 -1.068271975964307785e-02 -2.497395724058151245e-01 -9.053400903940200806e-02 2.979788184165954590e-01 1.577832549810409546e-01 4.103660117834806442e-03 1.442829966545104980e-01 -2.554419338703155518e-01 -1.136643663048744202e-01 2.371161058545112610e-02 2.022129297256469727e-02 8.334393054246902466e-02 -8.177073299884796143e-02 -1.707580536603927612e-01 1.238642185926437378e-01 -3.938443958759307861e-01
4.606213420629501343e-02 -1.587502807378768921e-01 3.086965978145599365e-01 -3.644850850105285645e-02 -1.161751151084899902e-01 9.949250519275665283e-02 -1.721178740262985229e-01 8.124392479658126831e-02 2.089439332485198975e-01 -2.954769693315029144e-02 3.226768970489501953e-01 -2.706026434898376465e-01 2.902077138423919678e-01 2.584508955478668213e-01 -1.888036578893661499e-01 -9.364581108093261719e-02 -5.170817673206329346e-02 -3.376941084861755371e-01 -1.296653039753437042e-02 -1.198787540197372437e-01 -2.431893646717071533e-01 -2.164328992366790771e-01 1.814123690128326416e-01 -2.976080775260925293e-02 -2.674777805805206299e-01 -1.244598329067230225e-01 4.952838271856307983e-02 2.549293451011180878e-02 6.946412846446037292e-03 -1.674823909997940063e-01 9.893416613340377808e-02 -8.297467604279518127e-03
-8.709771931171417236e-02 3.050484359264373779e-01 3.350023925304412842e-02 8.996658027172088623e-02 2.308820141479372978e-03 -3.687418252229690552e-02 -7.912492752075195312e-02 -6.233270838856697083e-02 7.530013471841812134e-02 -3.222579658031463623e-01 9.934634715318679810e-02 -9.288679063320159912e-02 3.635824322700500488e-01 1.731332987546920776e-01 2.095845527946949005e-02 2.772108651697635651e-02 2.585401535034179688e-01 1.674643307924270630e-01 2.766366302967071533e-01 4.764765873551368713e-02 8.550821244716644287e-02 -2.795816957950592041e-02 8.650866895914077759e-02 -2.162508852779865265e-02 -3.703444898128509521e-01 8.304041624069213867e-02 2.194651961326599121e-01 2.878948748111724854e-01 1.767009198665618896e-01 -1.901475191116333008e-01 1.935442388057708740e-01 1.325555443763732910e-01
5.941483005881309509e-02 -5.470328032970428467e-02 3.549279868602752686e-01 2.426122725009918213e-01 1.155096143484115601e-01 -1.650399714708328247e-01 -2.335138320922851562e-01 2.827524542808532715e-01 2.720286883413791656e-02 -3.966982662677764893e-01 -2.880185544490814209e-01 8.861314505338668823e-02 1.831817775964736938e-01 8.051705360412597656e-02 9.583475440740585327e-02 -6.820257403887808323e-04 1.590939462184906006e-01 -3.432022035121917725e-01 -1.146845221519470215e-01 5.043742433190345764e-02 7.881803810596466064e-02 -2.262504398822784424e-01 3.009443543851375580e-02 1.564653813838958740e-01 -1.439317166805267334e-01 -9.379662573337554932e-02 2.095652818679809570e-01 6.471762806177139282e-02 4.629445075988769531e-02 4.389630630612373352e-02 1.093529537320137024e-01 -1.458614971488714218e-02
-9.384800493717193604e-02 9.764303267002105713e-02 1.532710492610931396e-01 1.609321683645248413e-01 4.360183328390121460e-02 1.618590205907821655e-01 -2.540416121482849121e-01 -1.037220731377601624e-01 -1.275876164436340332e-01 -1.019592881202697754e-01 -3.050360977649688721e-01 -1.268956996500492096e-02 3.628822565078735352e-01 5.510115996003150940e-02 1.103880330920219421e-01 -1.773562729358673096e-01 3.791897594928741455e-01 -1.002035513520240784e-01 -1.063177958130836487e-01 -7.604094594717025757e-02 1.597894281148910522e-01 -3.497350811958312988e-01 1.940721720457077026e-01 -2.804318442940711975e-03 -7.259666919708251953e-02 9.869138896465301514e-02 2.984276413917541504e-01 -1.790626160800457001e-02 3.873461112380027771e-02 -1.407512426376342773e-01 1.478807777166366577e-01 -1.631841659545898438e-01
6.143173575401306152e-02 -2.840852737426757812e-01 1.376187354326248169e-01 -2.421288937330245972e-01 -2.391735911369323730e-01 2.110895663499832153e-01 -2.710532248020172119e-01 7.895345240831375122e-02 -4.411526024341583252e-02 3.691835701465606689e-02 -2.840407565236091614e-02 -1.850473731756210327e-01 2.528592646121978760e-01 2.154903262853622437e-01 1.992627233266830444e-01 -2.663500308990478516e-01 3.785626888275146484e-01 2.878076210618019104e-02 -2.091621160507202148e-01 -1.746347546577453613e-01 5.379254743456840515e-02 -1.907956004142761230e-01 3.061096072196960449e-01 9.295088052749633789e-02 -7.141280174255371094e-02 5.598104372620582581e-02 7.324032485485076904e-02 -2.140426263213157654e-02 3.918446600437164307e-02 1.031763181090354919e-01 -7.316951453685760498e-02 -7.413355261087417603e-02
-1.172142252326011658e-01 -1.573465913534164429e-01 1.215959638357162476e-01 -1.397108435630798340e-01 1.106646880507469177e-01 -1.180178374052047729e-01 -7.357244193553924561e-02 1.465241773985326290e-03 1.370860189199447632e-01 -2.651320099830627441e-01 -1.289136856794357300e-01 -1.854683756828308105e-01 2.082688212394714355e-01 -1.182370260357856750e-02 2.695875242352485657e-02 5.017977952957153320e-02 4.600902795791625977e-01 -1.354038119316101074e-01 8.320728689432144165e-02 1.960531622171401978e-01 4.143083393573760986e-01 1.739798188209533691e-01 9.103578329086303711e-02 1.055053845047950745e-01 -1.363310068845748901e-01 3.573619201779365540e-02 2.419382147490978241e-02 -1.136597990989685059e-01 -3.569776192307472229e-02 -3.818449974060058594e-01 -6.815144442953169346e-04 -1.777036637067794800e-01
1.607186496257781982e-01 -1.050410047173500061e-01 1.646807193756103516e-01 -4.295530915260314941e-02 1.954846978187561035e-01 -2.298663854598999023e-01 -3.489889502525329590e-01 -1.028420776128768921e-01 2.706263363361358643e-01 -3.271513879299163818e-01 -1.443373262882232666e-01 8.078601211309432983e-02 1.717430651187896729e-01 1.596326529979705811e-01 -2.219994366168975830e-01 1.415940970182418823e-01 2.574958503246307373e-01 -1.495268344879150391e-01 -2.632897496223449707e-01 1.703240871429443359e-01 -1.112585014197975397e-04 -9.457157924771308899e-03 -2.363527566194534302e-02 4.319275915622711182e-02 -1.979179233312606812e-01 7.044094800949096680e-02 -9.301022440195083618e-02 9.910370409488677979e-02 3.337757587432861328e-01 5.248254165053367615e-02 -1.118663102388381958e-01 4.759981762617826462e-03
-9.759882837533950806e-02 3.303885832428932190e-02 2.476708404719829559e-02 1.833490133285522461e-01 2.848064340651035309e-02 -1.385965198278427124e-01 6.073794886469841003e-02 1.730228364467620850e-01 7.002297043800354004e-02 -2.973094284534454346e-01 1.372800916433334351e-01 -2.235915958881378174e-01 5.355572327971458435e-02 1.216240152716636658e-01 -5.515744164586067200e-02 1.656088232994079590e-01 1.766056269407272339e-01 -4.281613528728485107e-01 -4.895413294434547424e-02 2.871017754077911377e-01 2.452524751424789429e-02 -1.537061035633087158e-01 5.792924389243125916e-02 -1.104403063654899597e-01 -2.982201576232910156e-01 2.476549148559570312e-02 -2.159793861210346222e-03 -2.986366152763366699e-01 1.717272102832794189e-01 -1.218680590391159058e-01 -6.986887659877538681e-03 -3.591639399528503418e-01
-1.542730927467346191e-01 3.494581952691078186e-02 -4.140894114971160889e-02 1.241808291524648666e-02 -3.902328386902809143e-02 5.143393296748399734e-03 -3.074781596660614014e-01 -1.166011542081832886e-01 1.492615342140197754e-01 -2.529759109020233154e-01 -5.749219655990600586e-02 -1.052789911627769470e-01 4.838590696454048157e-02 2.832783460617065430e-01 1.278548091650009155e-01 3.398401290178298950e-02 4.605175461620092392e-03 -4.328201338648796082e-02 -4.990257322788238525e-02 -1.541765928268432617e-01 1.283587366342544556e-01 -4.031033217906951904e-01 2.061034590005874634e-01 1.492323726415634155e-01 -1.797343045473098755e-01 -3.874849081039428711e-01 3.956455737352371216e-02 1.687524914741516113e-01 -1.473860144615173340e-01 -1.883857399225234985e-01 1.387858092784881592e-01 -3.191079795360565186e-01
-5.855182930827140808e-02 -2.727629840373992920e-01 3.471362292766571045e-01 1.800723522901535034e-01 -3.723419085144996643e-02 4.311078041791915894e-02 -1.852130144834518433e-01 -1.187621057033538818e-01 1.359141664579510689e-03 -2.451943606138229370e-01 -1.628168486058712006e-02 7.775582373142242432e-02 1.233580186963081360e-01 2.817996032536029816e-02 2.761929631233215332e-01 3.216332495212554932e-01 2.584267258644104004e-01 -2.083756178617477417e-01 -1.989675685763359070e-03 9.599673002958297729e-02 -2.794389724731445312e-01 -4.322115704417228699e-02 2.997741401195526123e-01 -2.460377365350723267e-01 -7.453458756208419800e-02 -2.039073556661605835e-01 -6.613432615995407104e-02 -1.166188567876815796e-01 -8.670834451913833618e-02 1.310034990310668945e-01 1.487824972718954086e-02 -1.250118166208267212e-01
-2.466254979372024536e-01 -2.430223077535629272e-01 -2.434078007936477661e-01 2.219169773161411285e-02 6.272157281637191772e-02 2.560059726238250732e-01 -6.081708520650863647e-02 7.185824960470199585e-02 4.547502100467681885e-02 -1.998864859342575073e-01 -2.038815319538116455e-01 3.471051901578903198e-02 3.704587221145629883e-01 8.653850853443145752e-02 -3.397089615464210510e-02 1.706833094358444214e-01 3.084024488925933838e-01 -2.660361230373382568e-01 -2.176412567496299744e-02 1.327690035104751587e-01 3.123548254370689392e-02 1.601372659206390381e-02 2.364893406629562378e-01 -2.786388695240020752e-01 -8.528880029916763306e-02 -1.129799261689186096e-01 1.771730035543441772e-01 1.002729833126068115e-01 3.228691965341567993e-02 -1.832562536001205444e-01 2.372210472822189331e-01 1.051669120788574219e-01
-6.730141490697860718e-02 -2.647027745842933655e-02 1.124434992671012878e-01 -4.786539450287818909e-02 -2.071813046932220459e-01 -2.943145334720611572e-01 -1.067876145243644714e-01 -9.581129252910614014e-02 5.082803964614868164e-02 2.401072718203067780e-02 4.806551337242126465e-02 -3.785928189754486084e-01 1.108487397432327271e-01 3.035642802715301514e-01 7.222119718790054321e-02 -2.754710987210273743e-02 1.739569753408432007e-01 -1.677558869123458862e-01 2.781779877841472626e-02 3.708369135856628418e-01 -1.192027032375335693e-01 -5.750449001789093018e-02 2.979962229728698730e-01 1.130807772278785706e-01 -2.021828442811965942e-01 1.670623421669006348e-01 -5.311650782823562622e-02 2.846335172653198242e-01 4.152508080005645752e-02 -1.968909651041030884e-01 6.807350367307662964e-02 -2.386182546615600586e-01
-1.715863049030303955e-01 -3.404400050640106201e-01 -1.910109817981719971e-02 6.708674132823944092e-02 -1.967566907405853271e-01 -5.214359983801841736e-02 3.804193437099456787e-02 -3.749091923236846924e-02 -1.860686019062995911e-02 -4.704652130603790283e-01 -4.793161749839782715e-01 1.829408854246139526e-01 1.066365092992782593e-01 5.731999874114990234e-02 1.524149775505065918e-01 -7.123294472694396973e-02 1.642108261585235596e-01 -2.718055248260498047e-01 3.227720782160758972e-02 3.452987968921661377e-02 -7.719891518354415894e-02 -2.616881951689720154e-02 7.693475484848022461e-02 -1.760533154010772705e-01 -3.808416053652763367e-02 -1.412566006183624268e-02 -4.731647297739982605e-02 2.019179165363311768e-01 2.487801313400268555e-01 -1.409276276826858521e-01 1.817387342453002930e-02 -6.537683308124542236e-02
-1.184691675007343292e-02 1.180746331810951233e-01 -8.294472098350524902e-02 1.144049838185310364e-01 -6.162825226783752441e-02 5.065825581550598145e-01 -4.580390080809593201e-02 2.863526716828346252e-02 6.854061782360076904e-02 -2.618753910064697266e-01 9.012304246425628662e-03 -8.276623487472534180e-02 2.672029435634613037e-01 2.796401083469390869e-01 -1.483388096094131470e-01 1.350522637367248535e-01 3.161111176013946533e-01 -8.224587142467498779e-02 -6.773459911346435547e-02 1.600938439369201660e-01 1.833885163068771362e-01 -7.047291845083236694e-02 2.655270397663116455e-01 -3.345406148582696915e-03 -1.311754733324050903e-01 -1.458022650331258774e-02 9.012810140848159790e-02 1.521335393190383911e-01 1.396821588277816772e-01 -2.623003721237182617e-01 -2.212087810039520264e-01 2.459118701517581940e-02
-3.618028759956359863e-01 -1.065657511353492737e-01 2.899799644947052002e-01 1.609712392091751099e-01 -2.826800942420959473e-01 1.489986926317214966e-01 -1.387400478124618530e-01 -1.328649520874023438e-01 9.129881113767623901e-02 -2.085789889097213745e-01 -3.341931402683258057e-01 -1.535606291145086288e-02 5.795030295848846436e-02 8.988360315561294556e-02 -6.498980801552534103e-03 3.701296150684356689e-01 4.291436076164245605e-01 6.410291045904159546e-02 5.282730609178543091e-02 -2.629184396937489510e-03 -4.149453714489936829e-02 5.820787698030471802e-02 -7.662851829081773758e-03 -1.360346525907516479e-01 -7.171355187892913818e-02 4.260487854480743408e-02 1.525349318981170654e-01 -4.714873060584068298e-02 7.177725434303283691e-02 -3.327297046780586243e-02 -3.066698461771011353e-02 -2.051886469125747681e-01
-1.657981872558593750e-01 -1.009490564465522766e-01 -4.065001849085092545e-03 1.538025885820388794e-01 -2.617298960685729980e-01 1.269217431545257568e-01 -2.170867919921875000e-01 -5.991685017943382263e-02 2.470699697732925415e-01 -1.163015663623809814e-01 -2.527385056018829346e-01 -1.613390892744064331e-01 2.195218205451965332e-01 2.826384902000427246e-01 9.199961274862289429e-02 -2.085893154144287109e-01 -1.499501336365938187e-02 -1.491692811250686646e-01 2.956781387329101562e-01 7.506983727216720581e-02 -2.321139127016067505e-01 -8.748327195644378662e-02 2.655413448810577393e-01 -1.535898596048355103e-01 -1.687350422143936157e-01 2.060573548078536987e-01 -7.388743013143539429e-02 6.181784346699714661e-02 1.699536889791488647e-01 3.224832937121391296e-02 2.219246774911880493e-01 1.680453717708587646e-01
-1.341490596532821655e-01 -1.343618184328079224e-01 1.404148936271667480e-01 -1.815553195774555206e-02 -2.130292803049087524e-01 1.001598611474037170e-01 -3.383305072784423828e-01 -2.664902508258819580e-01 -9.625262767076492310e-02 -5.845629423856735229e-02 3.491639345884323120e-02 -5.624761432409286499e-02 2.351887226104736328e-01 2.770806662738323212e-03 8.160145580768585205e-02 2.955797910690307617e-01 1.082364022731781006e-01 -5.213774740695953369e-02 5.895406752824783325e-02 -2.225671857595443726e-01 7.808189839124679565e-02 -1.794444173574447632e-01 3.250988423824310303e-01 -2.921742498874664307e-01 -2.592758238315582275e-01 -3.620456755161285400e-01 -4.003182426095008850e-02 6.298512965440750122e-02 8.579044602811336517e-03 -7.344040274620056152e-02 -1.704363524913787842e-01 -3.756238147616386414e-02
-3.050076663494110107e-01 1.378526072949171066e-02 2.819902896881103516e-01 3.153981566429138184e-01 1.093172058463096619e-01 -8.941361308097839355e-02 -2.287660241127014160e-01 -8.933739364147186279e-02 8.373501151800155640e-02 -2.329680472612380981e-01 -1.753134429454803467e-01 1.101336404681205750e-01 1.341795027256011963e-01 1.005113124847412109e-01 2.743094414472579956e-02 1.109292265027761459e-02 3.680915534496307373e-01 -2.917256057262420654e-01 -3.700461611151695251e-02 5.645970627665519714e-02 6.936668604612350464e-02 -3.327546119689941406e-01 -3.523059189319610596e-02 2.282874137163162231e-01 1.163110956549644470e-01 1.482508033514022827e-01 2.497117221355438232e-01 1.144629642367362976e-01 1.551954168826341629e-02 3.212831541895866394e-02 4.740159586071968079e-02 -7.657299190759658813e-02
-5.564268305897712708e-02 6.445314269512891769e-03 1.430613696575164795e-01 -4.879583418369293213e-02 -2.643330097198486328e-01 7.419826835393905640e-02 -2.981069311499595642e-02 1.348748952150344849e-01 4.651521146297454834e-02 -3.356825113296508789e-01 -8.168422430753707886e-02 1.569524556398391724e-01 4.708259701728820801e-01 2.127931267023086548e-01 -2.051706053316593170e-02 2.062301337718963623e-01 1.607835590839385986e-01 8.720154874026775360e-03 -1.855242401361465454e-01 1.298158168792724609e-01 -4.675256833434104919e-02 1.982729434967041016e-01 1.236415058374404907e-01 2.064981162548065186e-01 -2.899031639099121094e-01 -2.668260037899017334e-01 -1.092444360256195068e-01 4.170960932970046997e-02 1.432603895664215088e-01 -1.534188985824584961e-01 1.599607169628143311e-01 9.114290028810501099e-02
-1.400811970233917236e-01 -2.794413864612579346e-01 8.766452223062515259e-02 -8.258981630206108093e-03 -1.965358406305313110e-01 -4.515069536864757538e-03 -7.124304771423339844e-02 -5.783032998442649841e-02 1.199574321508407593e-01 -4.466938078403472900e-01 -1.262181699275970459e-01 3.215110599994659424e-01 1.005810573697090149e-01 1.370896846055984497e-01 9.232982248067855835e-02 7.876729220151901245e-02 1.975427418947219849e-01 -1.495369374752044678e-01 2.606462836265563965e-01 3.028620183467864990e-01 -2.551523745059967041e-01 1.805340871214866638e-02 8.901122212409973145e-02 7.796835154294967651e-02 -2.310735136270523071e-01 -1.999663561582565308e-01 2.356440201401710510e-02 1.853116154670715332e-01 -5.007172375917434692e-02 -1.286852508783340454e-01 -1.319356113672256470e-01 7.332645356655120850e-02
-1.074304245412349701e-02 -1.052690297365188599e-01 8.519367873668670654e-02 -7.929675281047821045e-02 5.566833540797233582e-02 -8.660413324832916260e-02 -2.658403217792510986e-01 -1.990023851394653320e-01 2.188611030578613281e-01 -3.447132706642150879e-01 -2.533386349678039551e-01 -5.360292643308639526e-02 2.101131081581115723e-01 1.460290700197219849e-01 -1.856559813022613525e-01 -1.121659204363822937e-01 3.098274767398834229e-01 -2.078497558832168579e-01 -3.604919910430908203e-01 1.675732620060443878e-02 -1.814791411161422729e-01 -1.291369348764419556e-01 -7.849378883838653564e-02 -1.229501292109489441e-01 -1.290325671434402466e-01 -1.923582283779978752e-03 -1.696524471044540405e-01 1.513636410236358643e-01 2.487722784280776978e-01 -1.142726019024848938e-01 -1.564140766859054565e-01 -2.491893712431192398e-03
-1.747026145458221436e-01 -1.146784797310829163e-01 3.646022379398345947e-01 -7.746643573045730591e-02 -6.921379268169403076e-02 1.176033914089202881e-02 -3.362698853015899658e-01 1.528422236442565918e-01 1.039760187268257141e-01 -1.761737614870071411e-01 1.003594100475311279e-01 -5.712130665779113770e-02 5.406460538506507874e-02 3.765899837017059326e-01 -2.314957231283187866e-01 -3.840348124504089355e-02 2.770507708191871643e-02 -7.370227575302124023e-02 -7.148119062185287476e-02 4.235080480575561523e-01 2.329493165016174316e-01 -1.600570231676101685e-01 7.260822504758834839e-02 6.667111068964004517e-02 -3.039222955703735352e-01 -8.907895535230636597e-02 1.144147887825965881e-01 -1.088847294449806213e-01 8.236651867628097534e-02 4.452524590305984020e-04 -6.211595609784126282e-02 -6.979969143867492676e-02
-1.996243745088577271e-01 1.152878534048795700e-02 -1.164058297872543335e-01 -9.674458950757980347e-02 6.386023759841918945e-02 -2.671030163764953613e-02 -4.176082611083984375e-01 -4.090164974331855774e-02 -1.582455188035964966e-01 -2.133220583200454712e-01 -1.628357619047164917e-01 -8.637976646423339844e-02 1.048728153109550476e-01 2.352309226989746094e-01 2.827512025833129883e-01 -2.367458790540695190e-01 1.160430088639259338e-01 -2.886933982372283936e-01 -5.801074206829071045e-02 1.673192530870437622e-01 -1.889677792787551880e-01 -2.117573618888854980e-01 -1.248386651277542114e-01 1.812609136104583740e-01 -1.985557228326797485e-01 9.640339016914367676e-02 9.834803640842437744e-02 1.896470934152603149e-01 1.877022087574005127e-01 -2.183274030685424805e-01 5.191749334335327148e-02 -1.108189597725868225e-01
-3.313168883323669434e-01 -1.508190035820007324e-01 2.186488732695579529e-02 1.098341271281242371e-01 -1.188451424241065979e-01 -1.057159528136253357e-01 -1.302337348461151123e-01 4.551062360405921936e-02 1.448752135038375854e-01 -2.419357001781463623e-01 1.781900972127914429e-01 1.747630164027214050e-02 5.521681741811335087e-04 1.768248826265335083e-01 2.924312353134155273e-01 3.171075507998466492e-02 3.576263785362243652e-01 -1.233364641666412354e-01 -8.800644427537918091e-02 2.585063576698303223e-01 3.286415934562683105e-01 -1.267328262329101562e-01 1.092275455594062805e-01 -1.314746495336294174e-02 -3.845162689685821533e-02 6.443794816732406616e-02 -1.186132431030273438e-01 -1.263332068920135498e-01 -2.528081834316253662e-01 -2.737425863742828369e-01 -2.795424871146678925e-02 -2.282619923353195190e-01
-2.467822134494781494e-01 -1.529881060123443604e-01 9.980843216180801392e-02 1.089050248265266418e-01 -1.580757200717926025e-01 7.981297373771667480e-02 -2.787348639685660601e-04 8.500226587057113647e-02 4.474445879459381104e-01 1.165140494704246521e-01 2.861123718321323395e-02 -1.632920056581497192e-01 3.267978131771087646e-01 3.016861677169799805e-01 -8.627726882696151733e-02 -3.461733460426330566e-02 8.216182887554168701e-02 -2.064060866832733154e-01 1.608346104621887207e-01 1.389432549476623535e-01 -2.036102861166000366e-02 9.604933112859725952e-02 2.303875237703323364e-01 3.282480686902999878e-02 -2.279469072818756104e-01 -6.529535353183746338e-02 2.251600474119186401e-01 9.470806270837783813e-02 2.728285193443298340e-01 1.835415065288543701e-01 1.217223182320594788e-01 -1.020636260509490967e-01
-1.409008651971817017e-01 -2.843522429466247559e-01 3.018495142459869385e-01 1.109812632203102112e-01 -1.554825007915496826e-01 3.862691298127174377e-02 -2.200073301792144775e-01 -1.479588542133569717e-02 1.800165772438049316e-01 -8.774331957101821899e-02 1.145643144845962524e-01 -4.236540198326110840e-02 1.649378985166549683e-01 2.397546768188476562e-01 5.566683411598205566e-02 -1.295478492975234985e-01 3.670632094144821167e-02 -9.744688868522644043e-02 -7.137745618820190430e-02 -2.341927438974380493e-01 -4.659394919872283936e-01 -1.548556536436080933e-01 8.369594067335128784e-02 7.617490738630294800e-02 -7.637290656566619873e-02 1.167623102664947510e-01 9.783527255058288574e-02 2.374118268489837646e-01 2.068728804588317871e-01 -2.108996510505676270e-01 9.566845744848251343e-02 -2.355362623929977417e-01
-1.687389910221099854e-01 1.245973929762840271e-01 1.030199900269508362e-01 2.167646288871765137e-01 3.980456851422786713e-03 2.165775299072265625e-01 -3.865846097469329834e-01 -7.362163066864013672e-02 6.666483730077743530e-02 -1.727181226015090942e-01 -7.638999074697494507e-02 9.958612173795700073e-02 2.478029578924179077e-01 6.230387091636657715e-02 -1.115501523017883301e-01 8.466337621212005615e-02 7.639113813638687134e-02 9.368694573640823364e-02 3.004611432552337646e-01 6.578673422336578369e-02 -8.210016041994094849e-02 -2.738513052463531494e-01 1.118643395602703094e-02 -8.684940636157989502e-02 -3.685523569583892822e-01 2.137288637459278107e-02 3.699372410774230957e-01 2.609342336654663086e-01 -1.852115057408809662e-02 -1.208645477890968323e-01 6.620872020721435547e-02 -5.001807585358619690e-02
-3.282895684242248535e-01 2.701974846422672272e-02 6.711514666676521301e-03 1.932326257228851318e-01 -2.420970201492309570e-01 1.061318293213844299e-01 -6.941715627908706665e-02 -3.026215732097625732e-02 1.951332576572895050e-02 3.789533674716949463e-02 4.413288831710815430e-02 -1.325260996818542480e-01 1.037860065698623657e-01 3.132084608078002930e-01 1.415435969829559326e-01 -4.412963986396789551e-02 4.426313042640686035e-01 -2.191892862319946289e-01 -2.318637371063232422e-01 -2.924598939716815948e-02 2.637689709663391113e-01 -1.615405082702636719e-01 1.268891394138336182e-01 -7.989127933979034424e-02 -2.017924487590789795e-01 2.715782225131988525e-01 -4.639319330453872681e-02 -8.002769201993942261e-02 -1.416301131248474121e-01 -3.780783340334892273e-02 4.350071400403976440e-02 -2.513443827629089355e-01
2.914714440703392029e-02 -2.654757201671600342e-01 2.229561060667037964e-01 -1.917175650596618652e-01 -5.921288579702377319e-02 5.103180930018424988e-02 -2.986068725585937500e-01 2.214075252413749695e-02 7.742628455162048340e-02 -4.746771231293678284e-02 3.810456693172454834e-01 -2.175402641296386719e-01 2.639161646366119385e-01 3.205599188804626465e-01 -1.197751015424728394e-01 -8.471981436014175415e-02 4.327617585659027100e-02 -2.954168319702148438e-01 8.370327204465866089e-02 -1.436144560575485229e-01 -2.556821107864379883e-01 -7.602079957723617554e-02 1.429243832826614380e-01 1.361074149608612061e-01 -2.915882766246795654e-01 -4.486695304512977600e-02 -6.099466234445571899e-02 1.537424791604280472e-02 -1.652101986110210419e-02 -5.463920161128044128e-02 1.469541043043136597e-01 -9.493181109428405762e-02
-1.459277421236038208e-01 -2.562547922134399414e-01 -9.081793576478958130e-02 -1.092454716563224792e-01 -7.592926174402236938e-02 1.587897241115570068e-01 -1.427481025457382202e-01 4.468149691820144653e-02 2.979930937290191650e-01 -9.509743005037307739e-02 1.108331140130758286e-02 -1.658460646867752075e-01 1.611932665109634399e-01 1.624338626861572266e-01 1.835112422704696655e-01 1.571785658597946167e-01 4.050627648830413818e-01 -2.159707397222518921e-01 2.013406157493591309e-02 -8.242334239184856415e-03 -1.865284331142902374e-02 1.360086351633071899e-01 3.727220594882965088e-01 1.661108434200286865e-02 -9.843166917562484741e-02 -2.769782841205596924e-01 1.928455680608749390e-01 2.558678686618804932e-01 -1.438484489917755127e-01 -1.110485792160034180e-01 -8.489155024290084839e-02 6.893254071474075317e-02
-1.021944060921669006e-01 -1.035399287939071655e-01 5.144893005490303040e-02 -6.158091127872467041e-02 2.645796239376068115e-01 1.974930465221405029e-01 -1.266644448041915894e-01 2.027611881494522095e-01 1.227295547723770142e-01 -4.129346609115600586e-01 6.454880535602569580e-02 -7.617757469415664673e-02 2.534407079219818115e-01 1.320037990808486938e-01 4.648644477128982544e-02 2.708190977573394775e-01 3.253178894519805908e-01 -2.623123861849308014e-02 1.510471552610397339e-01 2.160352319478988647e-01 -1.254081875085830688e-01 1.559021789580583572e-02 3.872112929821014404e-01 2.746751345694065094e-02 -6.031455472111701965e-02 2.098416388034820557e-01 1.145461276173591614e-01 9.251118451356887817e-02 -2.003526501357555389e-02 1.194411143660545349e-01 -1.199560090899467468e-01 -1.116031929850578308e-01
-1.173202767968177795e-01 -1.082076281309127808e-01 9.453403204679489136e-02 3.367323800921440125e-02 -2.440860569477081299e-01 6.171823665499687195e-02 -2.522414624691009521e-01 1.779193244874477386e-02 2.005065828561782837e-01 -1.794264465570449829e-01 1.625103652477264404e-01 -1.057582274079322815e-01 3.501769602298736572e-01 4.198466539382934570e-01 -2.622404396533966064e-01 -7.175299525260925293e-02 5.734067410230636597e-02 -1.917749643325805664e-02 1.732534766197204590e-01 -3.774486109614372253e-02 9.233342111110687256e-02 -1.616712659597396851e-01 2.223161011934280396e-01 -1.659772992134094238e-01 -2.448395080864429474e-02 8.058968186378479004e-02 1.769596897065639496e-02 1.958869099617004395e-01 3.692794442176818848e-01 -4.250619560480117798e-02 1.536170244216918945e-01 -6.160275079309940338e-03
-2.714868783950805664e-01 1.692609190940856934e-01 1.278112977743148804e-01 -1.006930097937583923e-01 -9.424833208322525024e-02 9.751918166875839233e-02 -2.450714111328125000e-01 -1.471566557884216309e-01 9.312362968921661377e-02 -1.874392330646514893e-01 -1.163777112960815430e-01 -3.033350706100463867e-01 2.266420871019363403e-01 9.163369238376617432e-02 7.898330688476562500e-02 -8.683309704065322876e-02 -8.813273161649703979e-02 -3.849624991416931152e-01 -2.290785163640975952e-01 2.339512556791305542e-01 -1.290902644395828247e-01 -1.888643205165863037e-01 7.093119621276855469e-02 -6.351082585752010345e-03 -6.573780905455350876e-03 1.309342384338378906e-01 -2.051207609474658966e-02 9.886364638805389404e-02 4.922624304890632629e-02 -4.040085375308990479e-01 1.730950549244880676e-02 -1.850760430097579956e-01
5.377037916332483292e-03 -2.005190253257751465e-01 1.428207606077194214e-01 -1.555553078651428223e-01 3.849332779645919800e-02 -7.388699334114789963e-03 -3.248741030693054199e-01 -9.855055063962936401e-02 7.791445404291152954e-02 -2.673079073429107666e-02 -1.127085909247398376e-01 -1.889318823814392090e-01 1.488512903451919556e-01 3.625492155551910400e-01 1.539085209369659424e-01 -1.079783886671066284e-01 3.773352205753326416e-01 -7.709911465644836426e-02 -6.825267523527145386e-02 -3.716514706611633301e-01 2.050756067037582397e-01 2.079063095152378082e-02 1.692810058593750000e-01 7.328024506568908691e-02 -2.812006473541259766e-01 4.659465327858924866e-02 1.701399832963943481e-01 1.023907735943794250e-01 -2.144756764173507690e-01 1.332564949989318848e-01 1.102829817682504654e-02 -4.547527804970741272e-02
-6.166986376047134399e-02 -2.112992852926254272e-01 2.439473718404769897e-01 -2.378536760807037354e-01 -1.643550395965576172e-01 1.513520777225494385e-01 -3.710844218730926514e-01 -4.097027331590652466e-02 1.296744644641876221e-01 -4.867479205131530762e-02 -1.082987412810325623e-01 -1.465390920639038086e-01 2.232600189745426178e-02 1.765881180763244629e-01 9.791161864995956421e-02 1.044173091650009155e-01 4.588302690535783768e-03 -2.503132820129394531e-01 8.259218186140060425e-03 -3.485459089279174805e-01 -1.051856726408004761e-01 -1.127407625317573547e-01 2.019532322883605957e-01 -2.651052363216876984e-02 8.282443135976791382e-02 7.034233212471008301e-02 2.511278986930847168e-01 2.076177448034286499e-01 2.237845361232757568e-01 -2.885534167289733887e-01 8.411542326211929321e-02 -1.836164295673370361e-01
6.846664845943450928e-02 -9.119911491870880127e-02 1.120606809854507446e-01 3.453449308872222900e-01 -6.668848544359207153e-02 -4.005197808146476746e-02 3.161959722638130188e-02 4.216438159346580505e-02 7.797488570213317871e-02 -1.548895984888076782e-01 5.605714023113250732e-02 -1.474425643682479858e-01 2.362127453088760376e-01 2.303977608680725098e-01 1.169119402766227722e-01 4.986516013741493225e-02 4.237919747829437256e-01 7.133747637271881104e-02 -5.408504977822303772e-02 7.985020428895950317e-02 4.103000164031982422e-01 -1.857992112636566162e-01 2.107391953468322754e-01 2.449528500437736511e-02 -2.760441005229949951e-01 2.914116904139518738e-02 -6.317313760519027710e-02 9.884761273860931396e-02 -1.218374371528625488e-01 1.769963204860687256e-01 -3.681408986449241638e-02 -2.935149371623992920e-01
1.969742402434349060e-02 -4.740177690982818604e-01 8.981925994157791138e-02 9.982432425022125244e-02 -1.758060008287429810e-01 6.814011186361312866e-02 -3.140789270401000977e-01 -8.193988353013992310e-02 1.095194667577743530e-01 -2.358524128794670105e-02 6.607658416032791138e-02 -1.619942933320999146e-01 3.260077834129333496e-01 3.893266320228576660e-01 -1.374412178993225098e-01 7.944826968014240265e-03 -5.213679745793342590e-03 -1.452436596155166626e-01 1.746431291103363037e-01 5.882154405117034912e-02 -1.113266870379447937e-01 1.098505258560180664e-01 4.977341368794441223e-02 -1.928195804357528687e-01 -1.593748480081558228e-01 5.494299530982971191e-02 -1.132395267486572266e-01 2.680130004882812500e-01 6.668204814195632935e-02 -2.803289517760276794e-02 2.413650453090667725e-01 -1.562828756868839264e-02
1.116189407184720039e-03 -1.114343702793121338e-01 -8.746735751628875732e-02 1.732809990644454956e-01 -1.572822928428649902e-01 2.601226866245269775e-01 -2.215391248464584351e-01 1.838763803243637085e-01 2.174617201089859009e-01 -7.561828941106796265e-02 -5.477036163210868835e-02 -2.247371822595596313e-01 7.888577133417129517e-02 1.602746099233627319e-01 2.697779536247253418e-01 1.013232097029685974e-01 1.818961948156356812e-01 4.809761419892311096e-03 -8.375622564926743507e-05 1.903650164604187012e-01 3.154480159282684326e-01 -7.496961951255798340e-02 1.193274185061454773e-01 -3.333941698074340820e-01 -2.130414247512817383e-01 -2.419606782495975494e-02 1.075646653771400452e-01 -5.578348785638809204e-02 2.321728914976119995e-01 -3.561864793300628662e-01 1.361955888569355011e-02 1.079876199364662170e-01
-2.235782444477081299e-01 2.359961532056331635e-02 1.182445324957370758e-02 -1.544044911861419678e-01 -1.219641342759132385e-01 1.937750279903411865e-01 1.027199923992156982e-01 -9.710769355297088623e-02 -8.891829848289489746e-02 -1.648005694150924683e-01 2.289215773344039917e-01 -1.706156581640243530e-01 1.934202164411544800e-01 3.638409972190856934e-01 -2.760280109941959381e-02 1.680665016174316406e-01 2.859716713428497314e-01 -1.849616467952728271e-01 -2.802656590938568115e-02 3.293837308883666992e-01 -3.621465340256690979e-02 -1.344638764858245850e-01 3.391936719417572021e-01 -1.893178671598434448e-01 -2.153602056205272675e-02 1.975340098142623901e-01 1.333023458719253540e-01 -3.099183551967144012e-02 -1.146673411130905151e-01 -2.574101090431213379e-01 9.068222716450691223e-03 6.655738502740859985e-02
-1.871601641178131104e-01 5.631968379020690918e-02 2.275856137275695801e-01 2.122171670198440552e-01 -1.846480742096900940e-02 3.744500502943992615e-02 -2.055951356887817383e-01 9.838078171014785767e-02 -2.449215762317180634e-02 -1.410061120986938477e-01 -3.278261721134185791e-01 4.058971628546714783e-02 2.700979709625244141e-01 6.367867439985275269e-02 7.293830066919326782e-02 -2.192875295877456665e-01 2.936068773269653320e-01 -1.901118308305740356e-01 -9.186614304780960083e-02 -6.530965864658355713e-02 1.031538024544715881e-01 -3.315255641937255859e-01 5.010228976607322693e-02 5.326108261942863464e-02 -9.097106009721755981e-02 1.413820534944534302e-01 4.262959361076354980e-01 -5.157805606722831726e-02 4.390554875135421753e-02 -2.020847946405410767e-01 9.847676753997802734e-02 -1.587322354316711426e-01
-2.808743156492710114e-02 -2.515629529953002930e-01 2.788462042808532715e-01 -1.181009970605373383e-02 -1.105189397931098938e-01 3.496742993593215942e-02 8.868972212076187134e-02 8.468784391880035400e-02 -1.682050712406635284e-02 -4.184440895915031433e-02 8.551795780658721924e-02 1.540738046169281006e-01 3.613289594650268555e-01 1.664106845855712891e-01 -1.598077127709984779e-03 2.109841853380203247e-01 3.130099773406982422e-01 -1.427714824676513672e-01 7.136529684066772461e-02 -2.242186814546585083e-01 3.254367709159851074e-01 -2.074158489704132080e-01 8.872086554765701294e-02 -1.821195632219314575e-01 -3.007838129997253418e-01 6.370209902524948120e-02 1.019462943077087402e-01 -5.909715220332145691e-02 2.717189788818359375e-01 -4.145002365112304688e-02 -8.295506238937377930e-02 -1.978965401649475098e-01
-1.492094248533248901e-01 -1.295319348573684692e-01 2.148366421461105347e-01 -8.448221534490585327e-02 5.798777192831039429e-02 6.237192451953887939e-02 7.988583296537399292e-02 2.420803345739841461e-02 -6.964962184429168701e-02 -2.030003964900970459e-01 1.308279763907194138e-02 7.166404277086257935e-02 3.306161761283874512e-01 6.477331370115280151e-02 -6.741286721080541611e-03 1.226531490683555603e-01 3.563018441200256348e-01 -1.349398493766784668e-01 -3.984192013740539551e-02 -3.373917192220687866e-02 3.257893323898315430e-01 -2.352021038532257080e-01 1.233306452631950378e-01 -2.854430675506591797e-01 -3.019817471504211426e-01 4.227143898606300354e-02 2.699173986911773682e-01 -4.097856953740119934e-02 2.901543676853179932e-01 3.086971119046211243e-02 -1.720094233751296997e-01 -1.587758660316467285e-01
-2.516442239284515381e-01 -8.199916034936904907e-02 9.528311342000961304e-02 1.438658535480499268e-01 -3.560556471347808838e-01 9.214274585247039795e-03 -6.687483936548233032e-02 -1.005835831165313721e-01 2.895104885101318359e-01 -3.277973234653472900e-01 1.238213628530502319e-01 1.060823574662208557e-01 2.475359886884689331e-01 1.780118048191070557e-01 -1.272451728582382202e-01 2.950245738029479980e-01 1.644994467496871948e-01 3.677926957607269287e-02 -2.591690719127655029e-01 1.795348227024078369e-01 1.737798452377319336e-01 3.570909425616264343e-02 1.684825867414474487e-01 -1.717088967561721802e-01 -1.482824981212615967e-01 4.788196459412574768e-02 -1.716911047697067261e-01 2.142968960106372833e-02 1.513971388339996338e-01 1.715949326753616333e-01 7.425905670970678329e-03 -1.445065736770629883e-01
-3.351700305938720703e-01 9.378323331475257874e-03 3.288607597351074219e-01 -5.598976276814937592e-03 -2.410355210304260254e-01 3.070152997970581055e-01 -3.089031018316745758e-02 -4.201022908091545105e-03 -1.250040996819734573e-02 -2.816325128078460693e-01 -2.022661082446575165e-02 -7.421591132879257202e-02 1.478390395641326904e-01 -2.716251462697982788e-02 2.466656565666198730e-01 3.037967383861541748e-01 4.205329120159149170e-01 -1.185712292790412903e-01 -1.839737221598625183e-02 6.818368565291166306e-03 1.090136449784040451e-02 1.072446778416633606e-01 8.356483280658721924e-02 -5.646136403083801270e-02 -4.353134706616401672e-02 4.828180000185966492e-02 1.410902440547943115e-01 -1.022888422012329102e-01 -5.342140421271324158e-02 -1.616487056016921997e-01 1.445021107792854309e-02 -2.967683076858520508e-01
-1.891113966703414917e-01 -1.626629084348678589e-01 1.340372860431671143e-01 2.607233263552188873e-02 -3.404877483844757080e-01 3.118975758552551270e-01 5.495565757155418396e-02 -2.477650716900825500e-02 -4.348082095384597778e-02 -1.800196915864944458e-01 -2.098381519317626953e-01 1.330457776784896851e-01 2.639473378658294678e-01 6.133522838354110718e-02 1.693719178438186646e-01 2.787837386131286621e-02 4.961547628045082092e-02 -5.215777754783630371e-01 2.138730324804782867e-02 -6.204412132501602173e-02 -1.230974271893501282e-01 4.645586013793945312e-02 2.981235086917877197e-02 -2.773489570245146751e-03 -3.104746527969837189e-02 -1.902280002832412720e-01 -1.324026584625244141e-01 1.666335016489028931e-01 2.873118817806243896e-01 -1.003898978233337402e-01 2.697939239442348480e-02 -1.747546792030334473e-01
-2.291210182011127472e-02 8.753379434347152710e-02 2.054372057318687439e-02 1.029234752058982849e-01 2.160285785794258118e-02 8.764363080263137817e-02 -2.598156332969665527e-01 2.046116143465042114e-01 2.504888474941253662e-01 -3.533005416393280029e-01 6.998746842145919800e-02 -2.163407206535339355e-01 6.374114751815795898e-02 1.295990496873855591e-01 2.091325670480728149e-01 2.038173228502273560e-01 3.049011826515197754e-01 2.640971355140209198e-02 7.517442107200622559e-02 7.771176844835281372e-02 3.949106335639953613e-01 6.410720944404602051e-02 5.194840952754020691e-02 -1.840565204620361328e-01 -2.270344197750091553e-01 1.090330779552459717e-01 2.242930084466934204e-01 -1.444851011037826538e-01 2.505663931369781494e-01 6.440076231956481934e-02 1.056786924600601196e-01 5.628377944231033325e-02
-1.866638809442520142e-01 -1.539749838411808014e-02 1.448518633842468262e-01 -9.555174410343170166e-02 -2.558418512344360352e-01 -1.233592182397842407e-01 -5.798283591866493225e-02 -4.894021898508071899e-02 3.102952986955642700e-02 1.910513266921043396e-02 -1.396867353469133377e-02 -2.176338732242584229e-01 2.616322934627532959e-01 2.561892867088317871e-01 5.734692141413688660e-02 5.346351116895675659e-02 1.568458676338195801e-01 -1.284943968057632446e-01 -2.571287937462329865e-02 2.851181626319885254e-01 -2.133445739746093750e-01 -1.917751133441925049e-01 3.004295527935028076e-01 -4.573669750243425369e-03 3.349917940795421600e-03 1.799549311399459839e-01 -1.288945823907852173e-01 3.401041626930236816e-01 2.400286495685577393e-02 -2.768215537071228027e-01 6.511911749839782715e-02 -3.427754044532775879e-01
-1.294604036957025528e-02 -1.981585621833801270e-01 3.794379234313964844e-01 1.424735188484191895e-01 1.285916715860366821e-01 2.117688357830047607e-01 1.913923025131225586e-01 -5.803351104259490967e-02 1.375366300344467163e-01 -2.219932675361633301e-01 -1.286085546016693115e-01 -1.474859267473220825e-01 4.798230901360511780e-02 1.964347660541534424e-01 1.535771489143371582e-01 1.635532528162002563e-01 3.234199285507202148e-01 -1.646730750799179077e-01 -1.377212852239608765e-01 2.402080744504928589e-01 1.559600532054901123e-01 -2.789981067180633545e-01 -9.962368756532669067e-03 -1.364164054393768311e-01 -2.472526431083679199e-01 -1.547771394252777100e-01 -3.631097078323364258e-02 1.545660495758056641e-01 -3.296152129769325256e-02 1.576408594846725464e-01 1.731014251708984375e-01 4.173541814088821411e-02
-8.760223537683486938e-02 -1.504950374364852905e-01 1.977091878652572632e-01 6.426546722650527954e-03 1.101663634181022644e-01 1.358855366706848145e-01 -3.601553738117218018e-01 -2.166064679622650146e-01 2.391761094331741333e-01 -2.266629934310913086e-01 1.433221623301506042e-02 -1.421156078577041626e-01 3.336247429251670837e-02 2.703856527805328369e-01 1.324351429939270020e-01 -1.462477594614028931e-01 2.464690059423446655e-01 -1.429099217057228088e-02 9.903495013713836670e-02 -2.462586313486099243e-01 1.930311769247055054e-01 -8.018826693296432495e-02 1.014941632747650146e-01 7.496246695518493652e-02 -3.464275896549224854e-01 4.001204669475555420e-02 3.135010898113250732e-01 8.728668093681335449e-02 -1.888172477483749390e-01 6.333840638399124146e-02 6.300780177116394043e-02 1.379126757383346558e-01
4.320653155446052551e-02 1.255850046873092651e-01 -1.055235564708709717e-01 -1.024427190423011780e-01 -9.673435240983963013e-02 -3.410349413752555847e-02 -2.762110829353332520e-01 2.144714295864105225e-01 2.956024408340454102e-01 -6.604112684726715088e-02 -1.214344799518585205e-01 -5.090670287609100342e-02 1.076965779066085815e-02 4.093956053256988525e-01 2.016648650169372559e-01 -1.266008168458938599e-01 3.026652038097381592e-01 -3.420387208461761475e-02 2.518234252929687500e-01 1.449572294950485229e-01 7.003436237573623657e-02 -2.121785879135131836e-01 3.613733127713203430e-02 1.296532750129699707e-01 -2.286434359848499298e-02 -2.002825401723384857e-02 2.206107228994369507e-01 3.324313163757324219e-01 2.070852667093276978e-01 5.409333109855651855e-02 9.818580001592636108e-02 -1.833701133728027344e-01
-5.618098005652427673e-02 -2.610978782176971436e-01 1.253050193190574646e-02 -4.698999971151351929e-02 -1.182994842529296875e-01 8.720230311155319214e-02 1.803536340594291687e-02 -8.461235463619232178e-02 1.769603341817855835e-01 -2.828250825405120850e-01 -1.179104968905448914e-01 -1.633589416742324829e-01 1.837236434221267700e-02 3.257459700107574463e-01 3.452582657337188721e-01 2.119787931442260742e-01 3.882738053798675537e-01 1.558390446007251740e-02 1.161068752408027649e-01 1.832741647958755493e-01 -6.401599198579788208e-02 1.257741451263427734e-01 3.268409073352813721e-01 -7.080857176333665848e-03 -1.679004877805709839e-01 -4.902135953307151794e-02 -1.555468589067459106e-01 2.007191330194473267e-01 -1.203815862536430359e-01 -1.042100265622138977e-01 -1.506732255220413208e-01 -8.216018974781036377e-02
-3.056244850158691406e-01 1.331365704536437988e-01 2.428613007068634033e-01 -1.770441234111785889e-01 -9.845896810293197632e-02 -1.976895518600940704e-02 1.215526014566421509e-01 1.032163053750991821e-01 3.782677650451660156e-01 -2.689167261123657227e-01 -1.752728670835494995e-01 2.058684080839157104e-01 1.764101833105087280e-01 1.435422897338867188e-01 -1.377338469028472900e-01 9.474172443151473999e-02 1.803078651428222656e-01 -2.026939690113067627e-01 -9.963453561067581177e-02 5.920949950814247131e-02 -2.478234283626079559e-02 1.636177897453308105e-01 1.695909947156906128e-01 -2.580628693103790283e-01 -2.922099530696868896e-01 -1.097321659326553345e-01 -1.744057238101959229e-02 -1.165723800659179688e-02 2.604022324085235596e-01 -7.172474265098571777e-02 -1.132128760218620300e-01 3.797217458486557007e-02
-5.007653683423995972e-02 -3.885458782315254211e-02 -2.307998985052108765e-01 -1.822473108768463135e-01 -2.312549054622650146e-01 5.123598501086235046e-02 5.831086635589599609e-02 2.674335241317749023e-01 3.306515216827392578e-01 6.300251930952072144e-02 1.156666278839111328e-01 9.629523009061813354e-02 2.266813516616821289e-01 3.774667978286743164e-01 -7.500454038381576538e-02 -1.350122392177581787e-01 2.000892311334609985e-01 -1.432143747806549072e-01 1.408452820032835007e-02 1.137996762990951538e-01 -2.875739336013793945e-01 1.514992415904998779e-01 2.578215301036834717e-01 -8.533395081758499146e-02 -2.836845815181732178e-01 -3.044809091079514474e-05 -1.891876012086868286e-02 1.038467884063720703e-01 1.130539104342460632e-01 -8.494099974632263184e-02 1.525905132293701172e-01 -1.918485164642333984e-01
-3.082410618662834167e-02 -2.409687638282775879e-01 1.291814446449279785e-01 -3.645995631814002991e-02 -1.484015733003616333e-01 4.922849684953689575e-02 -1.252300888299942017e-01 -1.410010755062103271e-01 3.815903067588806152e-01 -1.291420906782150269e-01 3.884486854076385498e-02 -1.048616990447044373e-01 5.420851334929466248e-02 3.285543918609619141e-01 -2.519564926624298096e-01 -1.908897906541824341e-01 5.107249133288860321e-03 -9.612023830413818359e-02 -2.233948186039924622e-02 1.617069095373153687e-01 -9.290671348571777344e-02 6.697143428027629852e-03 3.814277052879333496e-01 7.117969542741775513e-02 -1.330271214246749878e-01 9.601499885320663452e-02 1.061195731163024902e-01 4.106577485799789429e-02 3.391297459602355957e-01 2.101824991405010223e-02 3.198894858360290527e-01 -1.567439585924148560e-01
2.045569866895675659e-01 -2.691465057432651520e-02 1.689554452896118164e-01 5.424439907073974609e-02 -1.018670573830604553e-01 2.251258492469787598e-02 -5.228732898831367493e-02 2.285518646240234375e-01 3.971345350146293640e-02 -2.104725539684295654e-01 3.133562505245208740e-01 -2.927778288722038269e-02 2.252301573753356934e-01 3.693453595042228699e-02 4.638230055570602417e-02 1.107492893934249878e-01 4.234391450881958008e-01 -2.274430096149444580e-01 1.631642282009124756e-01 -2.715378068387508392e-02 1.887698322534561157e-01 -1.680655181407928467e-01 1.128307506442070007e-01 -2.064175456762313843e-01 -1.422976553440093994e-01 -3.336897492408752441e-02 -3.281092643737792969e-01 8.260653167963027954e-02 1.446528285741806030e-01 6.930828094482421875e-02 1.729408055543899536e-01 -2.820761799812316895e-01
-4.137528687715530396e-02 -5.784127116203308105e-02 2.825458943843841553e-01 -1.151602119207382202e-01 -4.469742774963378906e-01 1.291234642267227173e-01 -2.648683488368988037e-01 2.635731995105743408e-01 9.399706870317459106e-02 -1.181873306632041931e-01 -1.366642117500305176e-02 1.087658405303955078e-01 2.049763798713684082e-01 1.346804201602935791e-01 -7.438534498214721680e-02 1.704185642302036285e-02 2.385203242301940918e-01 -1.117754280567169189e-01 -1.580441296100616455e-01 -6.159313768148422241e-02 7.584334909915924072e-02 -3.344286978244781494e-01 1.022453326731920242e-02 -2.842223346233367920e-01 1.055347695946693420e-01 -2.232675999402999878e-01 8.683700859546661377e-02 6.117336452007293701e-02 3.014045208692550659e-02 -1.088609620928764343e-01 -1.985207200050354004e-01 -1.545572727918624878e-01
-2.016361355781555176e-01 -1.919773519039154053e-01 1.174946576356887817e-01 7.495684176683425903e-02 -1.754752248525619507e-01 -2.010473795235157013e-02 9.688836336135864258e-02 2.054874747991561890e-01 9.199973195791244507e-02 -1.663048565387725830e-01 -3.080880343914031982e-01 -4.566802382469177246e-01 1.540197283029556274e-01 2.631359174847602844e-02 -6.608750671148300171e-02 1.749796867370605469e-01 5.352027416229248047e-01 -9.232641011476516724e-02 1.521570235490798950e-02 -7.559724152088165283e-02 5.820381268858909607e-02 -7.073942571878433228e-02 5.547110736370086670e-02 -7.538534235209226608e-03 -2.429033219814300537e-01 -4.152338951826095581e-02 9.477178007364273071e-02 -1.300533413887023926e-01 8.380141109228134155e-02 2.085460291709750891e-04 2.002477273344993591e-02 -1.215557307004928589e-01
3.871292620897293091e-02 9.293234907090663910e-03 2.801051735877990723e-01 1.411705929785966873e-02 -1.349599510431289673e-01 2.020362317562103271e-01 -1.033292338252067566e-01 -1.247582733631134033e-01 8.806218951940536499e-02 -4.650079011917114258e-01 -2.920250892639160156e-01 2.260639965534210205e-01 3.213370963931083679e-02 -4.725829884409904480e-02 2.690714597702026367e-01 1.900926381349563599e-01 3.040951192378997803e-01 -2.078989893198013306e-01 3.829616680741310120e-02 2.554731070995330811e-01 1.157240793108940125e-01 -1.209498848766088486e-02 -5.688237771391868591e-02 2.867799066007137299e-02 -1.514719873666763306e-01 4.042660817503929138e-02 -1.532139629125595093e-01 6.635643541812896729e-02 1.878692060708999634e-01 -1.722315251827239990e-01 -5.090664327144622803e-02 -1.492644697427749634e-01
-2.529084682464599609e-01 8.513785153627395630e-02 1.653506457805633545e-01 3.488971590995788574e-01 3.926094248890876770e-02 -2.587411366403102875e-02 1.677904427051544189e-01 6.748336553573608398e-02 9.670969843864440918e-02 6.626932416111230850e-03 -9.934662282466888428e-02 1.070004925131797791e-01 2.921065986156463623e-01 2.430505603551864624e-01 6.242436915636062622e-02 -8.734339475631713867e-02 3.827283084392547607e-01 -1.910424232482910156e-01 -1.004833281040191650e-01 9.251426160335540771e-02 -4.083508625626564026e-02 -3.618613183498382568e-01 -6.643375754356384277e-02 -3.330253362655639648e-01 -1.364344656467437744e-01 -9.095576405525207520e-02 1.205134913325309753e-01 1.046268865466117859e-01 -7.964606583118438721e-02 9.938610345125198364e-02 1.615519076585769653e-02 -1.993866562843322754e-01
-7.122613489627838135e-02 2.501161955296993256e-02 3.682449758052825928e-01 -6.380487233400344849e-02 -2.005889415740966797e-01 2.218818962574005127e-01 -9.021724760532379150e-02 -2.964140176773071289e-01 -3.855814784765243530e-02 1.455947309732437134e-01 1.870451420545578003e-01 -5.686840042471885681e-02 1.879082024097442627e-01 1.977512389421463013e-01 -4.532460868358612061e-02 1.329032629728317261e-01 3.334154188632965088e-02 2.303646691143512726e-02 -7.099328935146331787e-02 3.550232648849487305e-01 1.575658842921257019e-02 -2.182652242481708527e-02 1.704406887292861938e-01 -1.259150505065917969e-01 -3.870759606361389160e-01 -9.145485237240791321e-03 2.469257684424519539e-03 2.989352047443389893e-01 3.679993748664855957e-02 -5.725540965795516968e-02 1.335987895727157593e-01 -2.720420062541961670e-01
-3.375203013420104980e-01 2.040161006152629852e-02 1.508038789033889771e-01 1.738665848970413208e-01 5.437256768345832825e-04 1.233318150043487549e-01 -7.369063096120953560e-04 -1.014930829405784607e-01 -1.249728202819824219e-01 -2.506915032863616943e-01 1.417298684827983379e-03 -3.348878771066665649e-02 2.398299723863601685e-01 -4.107918590307235718e-03 1.631552726030349731e-01 -2.156978845596313477e-01 2.569130957126617432e-01 2.687514387071132660e-02 2.685100026428699493e-02 7.275580614805221558e-02 -4.673267155885696411e-02 -2.521698176860809326e-01 1.257983744144439697e-01 1.225970238447189331e-01 -2.742969989776611328e-01 -2.707931995391845703e-01 1.339795738458633423e-01 -1.976041048765182495e-01 2.934690713882446289e-01 -1.218398883938789368e-01 -6.770300120115280151e-02 -3.412084579467773438e-01
5.283120274543762207e-02 3.199576213955879211e-02 -2.185651287436485291e-02 -2.675766944885253906e-01 -4.171416908502578735e-02 1.049606800079345703e-01 -2.358029186725616455e-01 -3.823060914874076843e-02 -1.612592674791812897e-02 -2.246677726507186890e-01 1.537780761718750000e-01 3.092707321047782898e-02 2.121459543704986572e-01 4.458215236663818359e-01 1.123728975653648376e-01 9.402874857187271118e-02 1.341751515865325928e-01 -3.058283925056457520e-01 5.922869220376014709e-02 -7.757222652435302734e-02 2.774059474468231201e-01 -4.239937961101531982e-01 5.103689152747392654e-03 -2.105903029441833496e-01 -5.885792151093482971e-02 3.041549026966094971e-02 -6.961286533623933792e-03 -2.704380312934517860e-03 -1.163843721151351929e-01 4.599456489086151123e-02 2.586482763290405273e-01 -6.748139858245849609e-02
-3.117984235286712646e-01 -6.631007045507431030e-02 1.394182890653610229e-01 3.899981081485748291e-02 2.035964131355285645e-01 7.300005853176116943e-02 -3.656821548938751221e-01 5.371064320206642151e-02 -2.793790102005004883e-01 -9.785570949316024780e-02 -1.655908524990081787e-01 -2.485103718936443329e-02 2.597868144512176514e-01 1.453937590122222900e-01 2.162801474332809448e-01 -9.879883378744125366e-02 8.593413978815078735e-02 -1.436331272125244141e-01 -1.834895610809326172e-01 2.706478722393512726e-02 3.390662372112274170e-02 -7.523380219936370850e-02 1.108542010188102722e-01 -2.478981390595436096e-02 -2.338152825832366943e-01 1.004210934042930603e-01 3.517048805952072144e-02 2.267752587795257568e-01 5.454475805163383484e-02 -1.820977628231048584e-01 4.426745772361755371e-01 -3.952089324593544006e-02
-2.689149975776672363e-01 1.925406791269779205e-02 4.282699897885322571e-02 6.261233240365982056e-02 -2.362520247697830200e-01 -4.204982891678810120e-02 -3.947723209857940674e-01 -9.602390229701995850e-03 1.616177894175052643e-02 7.934246212244033813e-02 8.231736719608306885e-03 -8.004938066005706787e-02 2.771104872226715088e-01 3.140113651752471924e-01 2.642261385917663574e-01 -2.044274061918258667e-01 4.786228016018867493e-02 -1.260205954313278198e-01 7.810659240931272507e-03 2.201724201440811157e-01 5.388816446065902710e-02 5.959095805883407593e-02 3.974169194698333740e-01 2.287294715642929077e-01 4.008864052593708038e-03 -6.645981967449188232e-02 -7.400283217430114746e-02 1.619224399328231812e-01 -1.428290270268917084e-02 -1.665520370006561279e-01 6.176968663930892944e-02 -2.381150424480438232e-01
-5.836078152060508728e-02 8.969046175479888916e-02 2.431834042072296143e-01 -4.730166867375373840e-02 4.494660496711730957e-01 1.107738763093948364e-01 -1.480790227651596069e-01 -1.176493093371391296e-01 3.165725469589233398e-01 -1.519078016281127930e-01 -7.934736460447311401e-02 -1.203936338424682617e-02 1.773675084114074707e-01 1.514514088630676270e-01 1.575560308992862701e-02 2.340289577841758728e-02 4.230883121490478516e-01 -1.254633907228708267e-02 -2.150214612483978271e-01 -2.626043185591697693e-02 -5.767527222633361816e-02 -9.096349030733108521e-02 1.845866888761520386e-01 -1.755122691392898560e-01 -1.613061726093292236e-01 -8.466739207506179810e-02 2.093710005283355713e-01 -1.005804836750030518e-01 3.071050345897674561e-01 8.776907622814178467e-02 -1.290143467485904694e-02 -1.732617244124412537e-02
-6.455239653587341309e-02 1.158213987946510315e-02 1.119446679949760437e-01 -5.765834078192710876e-02 -7.247625384479761124e-03 1.892778128385543823e-01 -1.195920445024967194e-02 3.596176505088806152e-01 -5.760909616947174072e-02 -2.893269658088684082e-01 4.459963366389274597e-02 -4.465526342391967773e-02 4.247417747974395752e-01 1.382626891136169434e-01 2.183307893574237823e-02 3.151217401027679443e-01 2.076615840196609497e-01 -3.241395652294158936e-01 -5.665268283337354660e-03 2.009796351194381714e-01 -9.764934331178665161e-02 -4.272086545825004578e-02 3.172874748706817627e-01 -1.692025065422058105e-01 9.535817056894302368e-02 1.058087497949600220e-01 4.004672169685363770e-02 -8.627094328403472900e-02 2.280039340257644653e-01 1.332599669694900513e-02 1.010192036628723145e-01 5.660504102706909180e-02
-2.604816295206546783e-02 5.027671530842781067e-02 4.709823057055473328e-02 2.366509437561035156e-01 3.794335573911666870e-02 3.709052503108978271e-02 -1.988309323787689209e-01 9.676098823547363281e-02 2.136412560939788818e-01 -3.061222434043884277e-01 -7.951963692903518677e-02 1.148958429694175720e-01 2.831329405307769775e-01 4.007550701498985291e-02 5.639072135090827942e-02 -3.500192463397979736e-01 4.181924462318420410e-01 -2.958317399024963379e-01 -9.681337326765060425e-02 -9.969316422939300537e-02 4.969802126288414001e-02 -1.100606918334960938e-01 -7.525374740362167358e-02 -1.842733621597290039e-01 2.414961606264114380e-01 1.391540536133106798e-05 4.527837410569190979e-02 -3.577164933085441589e-02 1.042940020561218262e-01 -3.276469409465789795e-01 5.324598401784896851e-02 -4.344570264220237732e-02
-1.523987203836441040e-01 -2.355975657701492310e-01 3.290294110774993896e-01 -1.125485673546791077e-01 -4.590038210153579712e-02 3.227646350860595703e-01 -1.528390347957611084e-01 1.640539243817329407e-02 3.688424453139305115e-02 -3.488774299621582031e-01 -2.453069388866424561e-01 1.175557971000671387e-01 1.632839590311050415e-01 6.423505395650863647e-02 -1.789996176958084106e-01 -1.368358731269836426e-01 7.738250494003295898e-02 -1.201534569263458252e-01 -8.473107963800430298e-02 -3.227052220609039068e-04 -2.175133377313613892e-01 5.057693272829055786e-02 3.394109606742858887e-01 -2.094501256942749023e-01 -1.869171857833862305e-01 2.596771111711859703e-03 2.257585525512695312e-01 8.191039413213729858e-02 1.963185220956802368e-01 -3.288797289133071899e-02 -1.045743525028228760e-01 -1.099167764186859131e-01
-1.170887425541877747e-01 7.906496524810791016e-03 -1.736598908901214600e-01 -1.891413331031799316e-02 -1.146009266376495361e-01 3.255921602249145508e-01 -6.348102539777755737e-02 -7.176524400711059570e-02 2.571485638618469238e-01 -3.221902251243591309e-01 -6.474528461694717407e-02 -2.118811905384063721e-01 3.617355525493621826e-01 2.178258746862411499e-01 3.804133459925651550e-02 8.194281160831451416e-02 3.532189428806304932e-01 -1.622396260499954224e-01 1.496640592813491821e-01 4.687197972089052200e-03 1.491089072078466415e-02 2.938629388809204102e-01 3.985887765884399414e-02 2.823652327060699463e-02 -1.210372298955917358e-01 1.456006318330764771e-01 3.806892782449722290e-02 -3.414646983146667480e-01 5.713322386145591736e-02 1.780804619193077087e-02 3.611418604850769043e-02 -2.560416981577873230e-02
-7.530360668897628784e-02 -1.223676186054944992e-02 3.558015823364257812e-01 1.308502163738012314e-02 -2.312387824058532715e-01 6.400330457836389542e-03 -2.461743950843811035e-01 9.540306031703948975e-02 3.681584447622299194e-02 -1.464314460754394531e-01 -6.718769669532775879e-02 -2.887225151062011719e-01 1.412133872509002686e-01 1.660680025815963745e-01 -3.476179540157318115e-01 1.672661900520324707e-01 2.862937748432159424e-01 -1.205656751990318298e-01 2.662578597664833069e-02 -1.591411232948303223e-01 1.351442933082580566e-01 -2.014059275388717651e-01 -2.213486842811107635e-02 -1.521158218383789062e-01 -3.106645941734313965e-01 -2.561126947402954102e-01 1.130541115999221802e-01 5.602788180112838745e-03 1.646821200847625732e-01 9.794994443655014038e-02 4.771149531006813049e-02 -1.352302581071853638e-01
-1.652899533510208130e-01 -1.250334531068801880e-01 1.232561767101287842e-01 2.161521911621093750e-01 -1.042105536907911301e-02 -1.946163773536682129e-01 -6.315279006958007812e-02 8.285503834486007690e-02 2.900102436542510986e-01 -7.064832001924514771e-02 2.599807679653167725e-01 -1.456715911626815796e-01 -1.213823631405830383e-02 -3.721806779503822327e-02 1.270818263292312622e-01 3.364041447639465332e-02 2.864131331443786621e-01 -2.857965528964996338e-01 1.038504540920257568e-01 9.658750146627426147e-02 -2.043267041444778442e-01 1.003719344735145569e-01 1.848417967557907104e-01 -3.385592252016067505e-02 -2.386467903852462769e-01 2.054245471954345703e-01 -8.748388290405273438e-02 2.647195160388946533e-01 2.719121575355529785e-01 -5.744600668549537659e-02 2.046980708837509155e-01 -2.873877286911010742e-01
-1.877051144838333130e-01 -1.398686617612838745e-01 7.347100414335727692e-03 -2.926800251007080078e-01 -1.041694581508636475e-01 -5.734433233737945557e-02 -7.057344913482666016e-02 -4.313325509428977966e-02 2.751413881778717041e-01 -3.870106041431427002e-01 -7.279656082391738892e-02 -2.197745740413665771e-01 1.121730729937553406e-02 7.659091800451278687e-02 -3.034541010856628418e-01 -1.930724233388900757e-01 2.973136603832244873e-01 -2.743323333561420441e-02 -1.427478045225143433e-01 -1.869586855173110962e-02 5.040898919105529785e-03 -2.709510363638401031e-02 1.700504869222640991e-01 -3.720928356051445007e-02 -2.224754393100738525e-01 5.520612932741641998e-03 -9.159927070140838623e-02 3.215217590332031250e-01 5.592627823352813721e-02 -1.097018942236900330e-01 -2.020468711853027344e-01 -2.566326260566711426e-01
-2.467711567878723145e-01 5.147299170494079590e-02 9.543475508689880371e-02 -2.992590665817260742e-01 -3.001565933227539062e-01 -3.700269386172294617e-02 -7.875794917345046997e-02 -3.336613252758979797e-02 -3.906961530447006226e-02 -4.404906034469604492e-01 4.708974808454513550e-02 2.076434195041656494e-01 1.907604336738586426e-01 1.650187671184539795e-01 -8.054038044065237045e-04 -1.568971723318099976e-01 2.510020136833190918e-01 -8.023693412542343140e-02 2.994606969878077507e-03 1.665906794369220734e-02 -8.461754769086837769e-03 -1.574656218290328979e-01 2.378414273262023926e-01 -8.257276564836502075e-02 1.150425150990486145e-01 1.145065724849700928e-01 2.919670343399047852e-01 -7.818323373794555664e-02 -1.864398247562348843e-03 -2.372289597988128662e-01 1.527209132909774780e-01 -2.336509972810745239e-01
-2.471250109374523163e-02 7.725574076175689697e-02 1.447146385908126831e-02 9.477639198303222656e-02 -3.818736076354980469e-01 -9.021738916635513306e-02 -1.605199873447418213e-01 -2.438772022724151611e-01 1.136363297700881958e-01 -2.598793506622314453e-01 1.635660976171493530e-01 -3.062646090984344482e-02 3.123565614223480225e-01 3.485449030995368958e-02 2.541790008544921875e-01 -3.135221451520919800e-02 1.198674067854881287e-01 -2.358826398849487305e-01 -3.395337238907814026e-02 3.052716143429279327e-02 3.367453813552856445e-01 1.088280417025089264e-02 7.148888427764177322e-03 -1.099340841174125671e-01 -4.057794511318206787e-01 9.109652787446975708e-02 -1.205701231956481934e-01 -7.738244533538818359e-02 -9.396133571863174438e-02 7.099843584001064301e-03 8.144051581621170044e-02 -2.564512193202972412e-01
-3.554198518395423889e-02 -1.181049048900604248e-01 1.517173945903778076e-01 1.099911555647850037e-01 -3.625311851501464844e-01 8.875263482332229614e-02 -2.846763134002685547e-01 1.235089004039764404e-01 3.070792555809020996e-01 -6.114747002720832825e-02 5.472458153963088989e-02 -1.964520514011383057e-01 1.165001541376113892e-01 2.600912451744079590e-01 -1.589424312114715576e-01 -3.327210620045661926e-02 -3.415285423398017883e-02 -2.023336589336395264e-01 2.041895128786563873e-02 1.990778185427188873e-02 -3.322215750813484192e-02 -1.425827890634536743e-01 4.211488179862499237e-03 -2.798572182655334473e-01 -1.754348129034042358e-01 2.011338174343109131e-01 -8.662600070238113403e-02 1.300994306802749634e-01 3.738976120948791504e-01 -2.699177861213684082e-01 1.168619617819786072e-01 -4.682860895991325378e-02
-7.082601636648178101e-02 1.196345835924148560e-01 5.760597414337098598e-04 2.822621725499629974e-02 -3.196552395820617676e-02 -2.675580084323883057e-01 9.226803481578826904e-02 4.969156533479690552e-02 2.033162862062454224e-01 -2.342179864645004272e-01 1.505969315767288208e-01 -1.894186139106750488e-01 2.275901138782501221e-01 -1.234007347375154495e-02 2.667172811925411224e-02 1.280790418386459351e-01 3.836062848567962646e-01 -2.828286588191986084e-01 -2.417263388633728027e-01 2.512238025665283203e-01 1.148592084646224976e-01 -2.811084389686584473e-01 -8.540724217891693115e-02 -2.490438371896743774e-01 -3.130928575992584229e-01 -1.859863474965095520e-02 1.285455524921417236e-01 -1.257368624210357666e-01 1.683213412761688232e-01 -2.542702481150627136e-03 5.286624655127525330e-02 2.000137604773044586e-02
[truncated: 3,271,507 more chars]
