# Supplementary material for: The Language of Innovation
Source: PLoS One. 2020 Apr 30;15(4):e0230107. doi: 10.1371/journal.pone.0230107 (PMC7194493; doi:10.1371/journal.pone.0230107)
Supplement: S6 File — (GZ) [file pone.0230107.s006.tar.gz › 1984-1988/V2Run_19_VS_4500_embeddings1984-1988ED32.txt]

2.858770191669464111e-01 3.888143226504325867e-02 2.613623440265655518e-01 -2.357010543346405029e-01 -3.758570412173867226e-03 -1.856809407472610474e-01 1.483704745769500732e-01 7.305313646793365479e-02 -1.778808236122131348e-01 -4.702850431203842163e-02 -2.180782109498977661e-01 1.307325065135955811e-01 -8.059534244239330292e-03 3.038209080696105957e-01 -3.330713808536529541e-01 -1.350054517388343811e-02 1.035349071025848389e-01 -9.666222333908081055e-02 2.097881138324737549e-01 1.178939864039421082e-01 3.222838044166564941e-02 8.116114139556884766e-02 -4.453004524111747742e-02 -2.945186197757720947e-01 -7.854025065898895264e-02 2.688033878803253174e-01 4.666420817375183105e-02 4.924667254090309143e-02 -3.204798400402069092e-01 -1.794616878032684326e-01 -1.163141056895256042e-01 1.525438874959945679e-01
5.893314629793167114e-02 5.647213757038116455e-02 2.666455209255218506e-01 -7.477220147848129272e-02 3.954334557056427002e-02 2.599156089127063751e-02 -1.606029570102691650e-01 -1.659002453088760376e-01 -7.290505617856979370e-02 1.806988380849361420e-02 1.681561619043350220e-01 1.221229657530784607e-01 2.023839354515075684e-01 -2.432511374354362488e-02 -2.685764133930206299e-01 -1.820466667413711548e-01 -3.637301176786422729e-02 4.178551491349935532e-03 1.678349077701568604e-01 3.145873546600341797e-01 1.810591071844100952e-01 -1.083981990814208984e-01 3.018295392394065857e-03 -3.078326880931854248e-01 -3.041161000728607178e-01 1.943452656269073486e-01 -2.644268870353698730e-01 -2.157871872186660767e-01 -7.241434603929519653e-02 -2.968789339065551758e-01 2.287560105323791504e-01 -7.214416563510894775e-02
3.248842358589172363e-01 -8.573123067617416382e-02 -1.899208873510360718e-01 -1.411373615264892578e-01 2.910888567566871643e-02 -1.457465142011642456e-01 1.038829162716865540e-01 4.358483105897903442e-02 -4.737338051199913025e-02 2.244202941656112671e-01 -3.962189704179763794e-02 1.605300009250640869e-01 1.386675238609313965e-01 -6.761536747217178345e-02 -3.533217608928680420e-01 2.883911947719752789e-04 -5.486879497766494751e-02 -2.282057702541351318e-02 1.267596185207366943e-01 3.989242613315582275e-01 2.033509612083435059e-01 2.259492576122283936e-01 -1.281873881816864014e-01 -4.407136887311935425e-02 -2.206404060125350952e-01 1.216843798756599426e-01 -9.344430640339851379e-03 -1.181088685989379883e-01 -2.893991768360137939e-01 -3.399004340171813965e-01 3.578078374266624451e-02 -1.162867434322834015e-02
2.616715133190155029e-01 -2.078864872455596924e-01 3.870665132999420166e-01 -1.973250508308410645e-02 1.265073269605636597e-01 1.121559366583824158e-02 -3.117171116173267365e-03 2.518978342413902283e-02 -2.635737061500549316e-01 -2.553695738315582275e-01 -1.175855845212936401e-01 6.102704256772994995e-02 -1.161833666265010834e-02 6.991881877183914185e-02 -3.402100130915641785e-02 -1.683634221553802490e-01 1.154676638543605804e-02 -7.963010668754577637e-02 7.433015853166580200e-02 1.211603581905364990e-01 2.778586186468601227e-02 1.335395872592926025e-01 4.425179213285446167e-02 -3.538462817668914795e-01 -2.916866540908813477e-01 3.102886974811553955e-01 -1.352353394031524658e-01 -9.261014312505722046e-02 -1.279137730598449707e-01 -1.410641521215438843e-01 1.060628369450569153e-01 -3.261585533618927002e-01
2.992512285709381104e-01 -2.897498905658721924e-01 5.340225249528884888e-02 2.212679982185363770e-01 -2.048267275094985962e-01 -3.944873344153165817e-03 3.779551982879638672e-01 -1.474985033273696899e-01 -1.404646188020706177e-01 1.174160018563270569e-01 -7.621081918478012085e-02 1.346331182867288589e-02 1.670073121786117554e-01 1.531685292720794678e-01 -1.012997850775718689e-01 2.937275730073451996e-02 -2.145396731793880463e-02 -1.462305039167404175e-01 -1.674021035432815552e-02 2.348523288965225220e-01 2.302959859371185303e-01 -3.118052333593368530e-02 7.641979306936264038e-02 -3.092605471611022949e-01 -6.853306293487548828e-02 1.918270885944366455e-01 4.983826726675033569e-02 1.976212412118911743e-01 -1.484596133232116699e-01 -2.321817427873611450e-01 1.148816943168640137e-01 -2.473363429307937622e-01
3.267587125301361084e-01 -1.680638492107391357e-01 4.626615345478057861e-02 8.300418406724929810e-02 2.414334192872047424e-02 7.202272117137908936e-02 2.585348486900329590e-01 -5.645015835762023926e-02 4.410385736264288425e-04 1.228666007518768311e-01 -1.878827810287475586e-02 9.110753238201141357e-02 1.313576400279998779e-01 -1.450827419757843018e-01 -1.399020403623580933e-01 -3.205789923667907715e-01 6.904018670320510864e-02 -1.137146875262260437e-01 -1.224770098924636841e-01 1.361228227615356445e-01 1.481162309646606445e-01 1.084269061684608459e-01 -1.256460100412368774e-01 -4.727452397346496582e-01 -2.550677657127380371e-01 3.139883279800415039e-01 1.425926983356475830e-01 -1.430382430553436279e-01 -1.859351396560668945e-01 2.802420780062675476e-02 1.717975288629531860e-01 4.742154106497764587e-02
2.364401370286941528e-01 -2.631501853466033936e-01 -1.634953618049621582e-01 1.084353476762771606e-01 8.190015330910682678e-03 2.239048033952713013e-01 1.675183624029159546e-01 -3.915426880121231079e-02 -1.784683316946029663e-01 1.474203616380691528e-01 -3.145551681518554688e-02 -1.842023283243179321e-01 2.432371526956558228e-01 3.340659663081169128e-02 -3.208586871623992920e-01 -3.227966278791427612e-02 -7.878722250461578369e-02 1.301420778036117554e-01 1.143263801932334900e-01 5.732563510537147522e-02 2.955717220902442932e-02 2.300035655498504639e-01 -4.180912300944328308e-02 -2.559578716754913330e-01 -1.763100326061248779e-01 1.093735843896865845e-01 -2.298705279827117920e-01 4.185959696769714355e-02 -2.659512460231781006e-01 -2.929025292396545410e-01 2.214589118957519531e-01 -2.001039683818817139e-01
2.242203056812286377e-01 -3.786409497261047363e-01 3.550378680229187012e-01 1.032460257411003113e-01 -9.429548680782318115e-02 -1.655425280332565308e-01 -6.277640163898468018e-02 -2.603522837162017822e-01 -1.224957853555679321e-01 -4.069974645972251892e-02 3.780998289585113525e-02 6.591386348009109497e-02 2.156739979982376099e-01 -6.330989301204681396e-02 -1.716389656066894531e-01 -6.974068284034729004e-02 -9.295621514320373535e-02 1.416433900594711304e-01 2.839221656322479248e-01 -3.561315685510635376e-02 9.928858280181884766e-02 -1.976245082914829254e-02 -8.268347382545471191e-02 -1.211745068430900574e-01 -1.864207088947296143e-01 3.194138407707214355e-03 -8.181256800889968872e-02 -2.577577531337738037e-01 -1.294413860887289047e-02 -1.181290224194526672e-01 2.459650933742523193e-01 -3.598236441612243652e-01
2.096033692359924316e-01 -2.164852619171142578e-01 2.369476109743118286e-01 6.953044794499874115e-03 2.186551690101623535e-01 -6.284478306770324707e-02 6.125152856111526489e-02 -1.321838647127151489e-01 -9.439378231763839722e-02 -2.488464862108230591e-01 -1.125699356198310852e-01 2.170994319021701813e-02 1.306269913911819458e-01 -2.973972856998443604e-01 -2.887593507766723633e-01 -1.567936092615127563e-01 8.359991759061813354e-02 -6.000075954943895340e-03 -1.180185470730066299e-02 1.824232637882232666e-01 -6.643092632293701172e-02 -1.242025196552276611e-01 -8.935486525297164917e-02 -2.909336388111114502e-01 2.778418175876140594e-02 3.461320698261260986e-01 2.357323281466960907e-02 -8.986838161945343018e-02 -7.549626380205154419e-02 -3.763513565063476562e-01 1.012126728892326355e-01 -2.070447057485580444e-01
1.403037011623382568e-01 -8.064490556716918945e-02 2.702756226062774658e-01 1.210181862115859985e-01 -1.519325375556945801e-01 2.189385890960693359e-01 2.156499028205871582e-01 1.385622750967741013e-02 -5.843327194452285767e-02 -2.207560837268829346e-01 8.205861598253250122e-02 -1.073117852210998535e-01 3.093987703323364258e-02 -1.563735753297805786e-01 -3.197487890720367432e-01 3.691419959068298340e-03 1.355365663766860962e-01 -2.569181472063064575e-02 2.221729755401611328e-01 7.818839699029922485e-02 -2.117181122303009033e-01 2.116058468818664551e-01 -2.366761267185211182e-01 -2.567259371280670166e-01 -9.591221809387207031e-02 2.475182712078094482e-01 -9.147395938634872437e-02 1.050440371036529541e-01 -2.570214867591857910e-01 3.154701590538024902e-01 8.453826606273651123e-02 -1.473702341318130493e-01
2.473689019680023193e-01 -9.695055335760116577e-02 1.700680851936340332e-01 -1.936049908399581909e-01 -2.514600381255149841e-02 -3.103491067886352539e-01 -8.323186077177524567e-03 -3.017656691372394562e-02 -5.281221587210893631e-03 -4.180084168910980225e-02 8.904349058866500854e-02 -3.409929573535919189e-02 3.745552003383636475e-01 4.530302435159683228e-02 -1.806110739707946777e-01 -6.446775794029235840e-02 -1.917755752801895142e-01 9.288123250007629395e-02 5.967134609818458557e-02 2.042918279767036438e-02 1.694544702768325806e-01 1.417246162891387939e-01 -1.012695804238319397e-01 -3.242654502391815186e-01 -3.268451988697052002e-01 -2.598646841943264008e-02 4.839961975812911987e-02 -1.497803181409835815e-01 -1.147427409887313843e-01 -8.802527189254760742e-02 4.448238909244537354e-01 -1.021643206477165222e-01
1.202729567885398865e-01 1.595540816197171807e-04 1.197273507714271545e-01 1.419160664081573486e-01 5.109916254878044128e-02 1.079467087984085083e-01 1.330601572990417480e-01 -7.461018860340118408e-02 1.729058027267456055e-01 -5.598815903067588806e-02 -5.408973433077335358e-03 3.798851072788238525e-01 -1.418413370847702026e-01 3.308974206447601318e-01 -2.054359614849090576e-01 -1.536962538957595825e-01 -6.423807889223098755e-02 1.105560362339019775e-01 4.769890569150447845e-03 -1.702625304460525513e-01 3.296098411083221436e-01 -4.785180091857910156e-02 -1.872797161340713501e-01 -2.756936252117156982e-01 -2.395385503768920898e-01 9.327886998653411865e-02 3.766031935811042786e-02 -6.123020872473716736e-02 -1.126525923609733582e-01 -3.830383718013763428e-01 1.019203662872314453e-01 -1.797068864107131958e-01
3.026598393917083740e-01 -1.883123070001602173e-01 1.571547836065292358e-01 3.451657891273498535e-01 5.584121868014335632e-02 1.958857327699661255e-01 -6.120907887816429138e-02 1.778312623500823975e-01 -7.946961373090744019e-02 -1.446768790483474731e-01 2.350901067256927490e-02 -3.182081878185272217e-02 2.871970534324645996e-01 1.868113577365875244e-01 -1.793486475944519043e-01 -3.969203215092420578e-03 8.230963139794766903e-04 -1.529132276773452759e-01 9.818958491086959839e-02 9.671760350465774536e-02 -4.398384317755699158e-02 8.072340860962867737e-04 -2.919239699840545654e-01 -3.445239067077636719e-01 -2.365628480911254883e-01 2.172234952449798584e-01 9.950339049100875854e-02 -1.578311026096343994e-01 -3.094016015529632568e-02 -1.630237847566604614e-01 -1.292156577110290527e-01 -2.084315568208694458e-01
2.002229541540145874e-01 -8.280450105667114258e-02 2.137414738535881042e-02 2.179191559553146362e-01 2.069442570209503174e-01 -6.101507693529129028e-02 2.039194107055664062e-01 -6.417071819305419922e-02 1.423204541206359863e-01 -1.905895173549652100e-01 1.564249023795127869e-02 -4.667181149125099182e-02 1.763335466384887695e-01 -1.832248270511627197e-02 -8.097562193870544434e-02 -1.883118301630020142e-01 -7.657822221517562866e-02 1.212441921234130859e-02 2.291540950536727905e-01 3.507647514343261719e-01 2.417116910219192505e-01 7.546728104352951050e-02 -6.958522647619247437e-02 -9.058219939470291138e-02 -3.337885439395904541e-01 -2.864403836429119110e-02 -2.136105746030807495e-01 1.499517112970352173e-01 -3.291674256324768066e-01 -2.323392480611801147e-01 4.233632236719131470e-02 -2.778624594211578369e-01
2.645300924777984619e-01 -1.871535480022430420e-01 2.194136083126068115e-01 -7.659474760293960571e-02 -1.957506388425827026e-01 9.262181073427200317e-02 -9.786658734083175659e-02 -1.116834506392478943e-01 1.963074784725904465e-03 2.959401905536651611e-02 7.747827470302581787e-02 1.047742515802383423e-01 4.194186255335807800e-02 -2.601734735071659088e-02 -2.042682617902755737e-01 2.303624898195266724e-01 8.174100890755653381e-03 -2.321788668632507324e-01 2.636789679527282715e-01 1.020136252045631409e-01 5.440057814121246338e-02 1.953316330909729004e-01 -4.747377038002014160e-01 -6.252341717481613159e-02 2.438476122915744781e-02 1.959571093320846558e-01 -8.125828951597213745e-02 6.011208891868591309e-02 -3.367929160594940186e-01 -1.714351475238800049e-01 1.488884836435317993e-01 -1.960819214582443237e-01
2.470633834600448608e-01 -2.800802290439605713e-01 2.419252842664718628e-01 -5.999008938670158386e-02 -6.658660713583230972e-03 -6.592950667254626751e-04 2.282175719738006592e-01 3.046981990337371826e-02 -1.965853422880172729e-01 -6.525064259767532349e-02 1.962769776582717896e-01 2.835833281278610229e-02 2.814261019229888916e-01 9.543718397617340088e-02 -2.125081419944763184e-01 6.279623508453369141e-02 -4.093676432967185974e-02 8.447383344173431396e-02 -1.268947869539260864e-01 1.534167826175689697e-01 2.782620489597320557e-01 -4.766697529703378677e-03 -1.517556160688400269e-01 -1.975976377725601196e-01 -2.044411450624465942e-01 -1.211042702198028564e-01 -1.286540329456329346e-01 -4.170385599136352539e-01 -7.255942374467849731e-02 -1.345289200544357300e-01 1.317494660615921021e-01 -2.237260639667510986e-01
5.334882438182830811e-02 -2.596470713615417480e-01 1.715169101953506470e-01 2.526660561561584473e-01 8.580244332551956177e-02 3.087155707180500031e-02 -3.569221496582031250e-02 -1.126063913106918335e-01 1.649006456136703491e-01 -1.099044829607009888e-02 1.187178492546081543e-01 6.122292950749397278e-02 -2.185686677694320679e-01 2.816196084022521973e-01 -3.151904046535491943e-01 -2.172780185937881470e-01 -1.307679712772369385e-01 1.335710845887660980e-02 1.608292162418365479e-01 1.247092057019472122e-02 -2.211230807006359100e-02 -5.443427339196205139e-02 -1.035835072398185730e-01 -2.262635678052902222e-01 -2.990755438804626465e-01 2.892420887947082520e-01 3.901312872767448425e-02 -6.505613774061203003e-02 -3.049208521842956543e-01 -2.739216387271881104e-01 1.835053712129592896e-01 -7.871195673942565918e-02
3.464255630970001221e-01 -2.117971628904342651e-01 9.950791299343109131e-02 1.844733357429504395e-01 1.085563078522682190e-01 -1.052576862275600433e-02 -3.549714982509613037e-01 -4.544601961970329285e-02 -2.859555780887603760e-01 -9.157722443342208862e-02 3.978545218706130981e-02 -8.665523678064346313e-02 1.179097965359687805e-01 1.991925686597824097e-01 -1.482647061347961426e-01 -1.675165891647338867e-01 7.426916807889938354e-02 -3.187318146228790283e-02 2.792930603027343750e-01 1.128508672118186951e-01 1.925481408834457397e-01 -6.195464520715177059e-04 -1.990095824003219604e-01 -3.357730507850646973e-01 -3.208208084106445312e-02 -1.359108537435531616e-01 -5.545633286237716675e-02 7.385661453008651733e-02 -2.739351093769073486e-01 -7.584707438945770264e-02 2.295839041471481323e-01 1.147884037345647812e-02
2.084446400403976440e-01 -9.386509656906127930e-02 -1.172796450555324554e-02 -6.069175899028778076e-02 -3.732270374894142151e-02 7.571257650852203369e-02 3.310455083847045898e-01 2.763867676258087158e-01 -2.718696892261505127e-01 5.532559379935264587e-02 -5.425932351499795914e-03 1.266118288040161133e-01 2.149495035409927368e-01 3.624350205063819885e-02 -2.665344178676605225e-01 -9.350967407226562500e-02 -1.014565974473953247e-01 -9.163118898868560791e-02 2.829358279705047607e-01 3.320087492465972900e-01 -3.205130621790885925e-02 -1.257471889257431030e-01 -2.388595193624496460e-01 -2.632969915866851807e-01 8.092135936021804810e-02 1.051739975810050964e-01 1.320067197084426880e-01 3.482680916786193848e-01 1.124741584062576294e-01 7.444700598716735840e-02 3.190978989005088806e-02 -5.242998898029327393e-02
-4.956416413187980652e-02 -2.957596182823181152e-01 1.027435734868049622e-01 1.898708343505859375e-01 6.023279950022697449e-02 -7.067697495222091675e-02 1.529971212148666382e-01 -1.533483266830444336e-01 -3.191149830818176270e-01 -5.124358832836151123e-02 -1.666157543659210205e-01 1.581125408411026001e-01 2.065443247556686401e-01 -1.835322822444140911e-03 -2.111588120460510254e-01 -1.231284588575363159e-01 -2.317292243242263794e-01 7.504751905798912048e-03 1.661385744810104370e-01 2.191028892993927002e-01 1.826017796993255615e-01 -2.002854198217391968e-01 -1.288525015115737915e-01 -3.489824235439300537e-01 9.626024216413497925e-02 2.729268074035644531e-01 -2.557350508868694305e-02 -2.273164689540863037e-01 -3.084656223654747009e-02 -3.944274783134460449e-02 1.697723865509033203e-01 -1.991435587406158447e-01
2.254392951726913452e-01 -3.194333910942077637e-01 1.909871995449066162e-01 9.922773391008377075e-02 5.065061151981353760e-02 -1.567909866571426392e-01 9.827329218387603760e-02 -1.355765014886856079e-01 -5.549594014883041382e-02 -1.315849274396896362e-01 1.288705598562955856e-02 1.087640598416328430e-01 2.571388483047485352e-01 1.093978956341743469e-01 9.056770056486129761e-02 -2.486663311719894409e-02 -5.856131389737129211e-02 2.539999410510063171e-02 -1.369816064834594727e-01 2.741493582725524902e-01 1.299148350954055786e-01 7.652614265680313110e-02 -3.571345508098602295e-01 -2.402806580066680908e-01 -2.224412560462951660e-01 2.551694810390472412e-01 -1.682863384485244751e-01 -1.997510902583599091e-02 -2.257657647132873535e-01 -2.439515590667724609e-01 -2.406095564365386963e-01 -9.291810542345046997e-02
3.182170689105987549e-01 -1.541358679533004761e-01 -7.908749580383300781e-02 1.430279761552810669e-01 1.605406254529953003e-01 -4.777923226356506348e-02 5.150799751281738281e-01 -6.179990991950035095e-02 -6.582365185022354126e-02 -1.103233895264565945e-03 -1.511608660221099854e-01 -2.999624982476234436e-02 1.820668876171112061e-01 9.129026532173156738e-02 -7.680222392082214355e-02 5.609120801091194153e-02 1.106846481561660767e-01 5.973056890070438385e-03 8.536966145038604736e-02 2.299820780754089355e-01 6.083758547902107239e-03 -2.302281707525253296e-01 -1.562628895044326782e-01 -1.532654464244842529e-01 -2.017981112003326416e-01 3.650507926940917969e-01 -7.299454510211944580e-02 7.288663089275360107e-02 7.736418396234512329e-02 -2.556734085083007812e-01 1.225534006953239441e-01 -1.675094366073608398e-01
5.250616073608398438e-01 -2.158516794443130493e-01 1.977058351039886475e-01 -4.004175588488578796e-02 -3.601307272911071777e-01 -8.360116183757781982e-02 -9.739014506340026855e-02 7.992973923683166504e-02 -1.537504494190216064e-01 9.522073715925216675e-02 3.716443106532096863e-02 2.870218753814697266e-01 -3.297673538327217102e-04 5.096904002130031586e-03 -2.113388478755950928e-01 -8.833223581314086914e-02 2.322532236576080322e-01 4.380048438906669617e-02 1.521685719490051270e-01 4.625143855810165405e-02 -5.459590256214141846e-02 -2.042187154293060303e-01 4.063707217574119568e-02 -4.805619269609451294e-02 -2.893812954425811768e-01 -1.602167189121246338e-01 -1.030418351292610168e-01 -1.239381879568099976e-01 -3.346710652112960815e-02 1.065748408436775208e-01 1.943478137254714966e-01 8.298402652144432068e-03
1.584610939025878906e-01 -2.842558026313781738e-01 1.543354541063308716e-01 -1.174250543117523193e-01 2.978019714355468750e-01 2.610195055603981018e-02 1.786044538021087646e-01 1.380154639482498169e-01 -2.302844673395156860e-01 -1.388577818870544434e-01 -9.141567349433898926e-02 -9.668432176113128662e-02 5.561571940779685974e-02 1.502293646335601807e-01 -3.225541487336158752e-02 -1.466591060161590576e-01 -2.855332493782043457e-01 2.240008711814880371e-01 1.538325846195220947e-01 3.940087854862213135e-01 1.671344339847564697e-01 -1.575995385646820068e-01 -1.422324776649475098e-01 -1.860178709030151367e-01 -1.133094578981399536e-01 2.708054184913635254e-01 -9.491179138422012329e-02 2.142324298620223999e-01 6.669675000011920929e-03 -6.097422912716865540e-02 2.144961431622505188e-02 1.200797036290168762e-01
4.317982196807861328e-01 -8.463018387556076050e-02 9.139323979616165161e-02 1.908659189939498901e-01 7.684534043073654175e-02 -1.411445140838623047e-01 7.995636016130447388e-02 -4.630063101649284363e-02 -1.246201768517494202e-01 -3.280269503593444824e-01 -6.602862384170293808e-03 2.228902876377105713e-01 2.703028321266174316e-01 -5.820580571889877319e-02 8.299522101879119873e-02 -2.367902845144271851e-01 -1.938234567642211914e-01 7.074444741010665894e-02 -1.056996658444404602e-01 1.099223122000694275e-01 -6.015555001795291901e-03 -2.101631313562393188e-01 1.233482733368873596e-01 -2.788600325584411621e-01 -4.378824308514595032e-02 1.509498357772827148e-01 -2.238449305295944214e-01 -2.611729204654693604e-01 -1.762214750051498413e-01 -2.397029474377632141e-02 1.848928779363632202e-01 5.596178397536277771e-02
1.814683526754379272e-01 -3.193108439445495605e-01 1.973182708024978638e-01 8.127139508724212646e-02 -1.749742589890956879e-02 -2.281254976987838745e-01 -1.347053982317447662e-02 -4.796528816223144531e-02 -8.138603717088699341e-02 1.246384382247924805e-01 1.496407091617584229e-01 3.833708539605140686e-02 1.792639493942260742e-01 -2.592884935438632965e-03 -3.001662492752075195e-01 -1.395334154367446899e-01 2.019366063177585602e-02 1.040439531207084656e-01 1.921126395463943481e-01 1.219277605414390564e-01 1.511071622371673584e-01 -2.019296437501907349e-01 -2.714032828807830811e-01 -6.458982359617948532e-03 -3.329942226409912109e-01 1.870507299900054932e-01 1.631895825266838074e-02 3.468586504459381104e-02 -4.683521762490272522e-02 5.208176746964454651e-02 6.138326972723007202e-02 -4.697607755661010742e-01
1.713921427726745605e-01 -5.488684028387069702e-02 1.020811125636100769e-02 6.144891306757926941e-02 7.863055914640426636e-02 -8.826676756143569946e-02 3.773737549781799316e-01 3.345424309372901917e-02 -7.452522963285446167e-02 -1.341634243726730347e-01 5.262337997555732727e-02 2.704823911190032959e-01 2.257352173328399658e-01 8.498654514551162720e-02 -1.339190155267715454e-01 -3.492503240704536438e-02 7.079861313104629517e-02 -1.806221306324005127e-01 1.646721959114074707e-01 7.602412253618240356e-03 8.816888183355331421e-02 1.251828372478485107e-01 1.889230608940124512e-01 -2.856950163841247559e-01 -8.310630917549133301e-02 3.627017140388488770e-01 -1.318214684724807739e-01 1.059681996703147888e-01 -1.881628483533859253e-01 -3.958178460597991943e-01 2.254497259855270386e-01 -1.177779883146286011e-01
4.100738465785980225e-01 -3.077154979109764099e-02 -1.532693505287170410e-01 4.734496772289276123e-02 1.929182000458240509e-02 -4.052140749990940094e-03 4.555191099643707275e-02 1.973704397678375244e-01 -1.344829499721527100e-01 -2.015249878168106079e-01 -1.378752291202545166e-02 -2.174340747296810150e-02 4.979640245437622070e-02 -2.449734136462211609e-02 -3.385479748249053955e-01 7.246406376361846924e-02 2.969107124954462051e-03 -9.479864686727523804e-02 2.059075534343719482e-01 2.335581779479980469e-01 4.977670684456825256e-02 2.005961388349533081e-01 3.631361201405525208e-02 3.809292986989021301e-02 -2.549203932285308838e-01 9.266091883182525635e-02 -1.878545731306076050e-01 -7.411718368530273438e-02 -1.188698187470436096e-01 -3.994956612586975098e-01 6.596183776855468750e-02 -3.709100782871246338e-01
2.096927016973495483e-01 -1.531156152486801147e-01 4.423595964908599854e-02 2.651793360710144043e-01 -2.571307867765426636e-02 -9.332445263862609863e-02 3.189510107040405273e-01 1.170531585812568665e-01 -9.565594047307968140e-02 -1.013210266828536987e-01 -3.013066388666629791e-02 2.391579002141952515e-01 1.179636418819427490e-01 1.583351939916610718e-01 1.621420085430145264e-01 1.570464372634887695e-01 9.314440190792083740e-02 -7.408495992422103882e-02 2.961912155151367188e-01 2.134296149015426636e-01 8.138202875852584839e-02 -7.512736320495605469e-02 2.418058365583419800e-02 -3.273429572582244873e-01 -3.012169897556304932e-02 9.965113550424575806e-02 -2.398669868707656860e-01 1.813369542360305786e-01 -3.736615180969238281e-02 -1.851347237825393677e-01 3.437972068786621094e-01 -2.132388502359390259e-01
3.226202726364135742e-01 -9.411735832691192627e-02 -1.492864936590194702e-01 1.276519745588302612e-01 1.285839825868606567e-02 2.268286608159542084e-02 1.908165961503982544e-02 1.190552562475204468e-01 -1.905840262770652771e-02 8.669129014015197754e-02 3.920424357056617737e-02 2.199905924499034882e-02 -1.309795081615447998e-01 1.934688352048397064e-02 -2.355904579162597656e-01 -3.918933123350143433e-02 -3.222203850746154785e-01 1.734002381563186646e-01 5.214262753725051880e-02 1.949326395988464355e-01 2.371414750814437866e-01 1.277535706758499146e-01 -2.315306961536407471e-01 -3.574087023735046387e-01 -3.158853054046630859e-01 1.655700504779815674e-01 -2.106535434722900391e-01 2.918119914829730988e-02 -2.814560234546661377e-01 -1.516221463680267334e-01 -1.986881159245967865e-02 -2.127197533845901489e-01
3.198195099830627441e-01 -3.039946258068084717e-01 -8.624098449945449829e-02 1.738846898078918457e-01 -2.223554998636245728e-02 -1.964253634214401245e-01 2.574980258941650391e-01 -2.434857338666915894e-01 -1.193750947713851929e-01 -5.053680390119552612e-02 6.109821423888206482e-02 1.243652701377868652e-01 3.192513287067413330e-01 8.318974077701568604e-02 1.879071630537509918e-02 -1.508026383817195892e-02 1.343729346990585327e-01 -6.310180574655532837e-02 2.414561063051223755e-01 4.891774803400039673e-02 -5.460796132683753967e-02 -4.830602556467056274e-02 4.130154475569725037e-02 -3.129040002822875977e-01 2.080510603263974190e-03 3.323530256748199463e-01 -1.151825711131095886e-01 -7.416822481900453568e-03 -1.047894135117530823e-01 -2.687938809394836426e-01 2.250730842351913452e-01 -1.104493215680122375e-01
3.166664242744445801e-01 -3.260957896709442139e-01 1.547878608107566833e-03 2.250538468360900879e-01 -5.095376074314117432e-02 -2.571259140968322754e-01 2.391801923513412476e-01 -4.175848513841629028e-02 1.844249293208122253e-02 -1.940012425184249878e-01 -8.854833245277404785e-02 1.343237459659576416e-01 -2.065322175621986389e-02 1.290567815303802490e-01 -1.764969527721405029e-01 1.956435143947601318e-01 7.621243596076965332e-02 -1.254587620496749878e-01 2.364250272512435913e-02 3.885041922330856323e-02 1.212933808565139771e-01 1.049065738916397095e-01 -7.173520326614379883e-02 -2.575526833534240723e-01 -1.118300706148147583e-01 2.229125052690505981e-01 -3.107283711433410645e-01 8.098229765892028809e-02 1.146316900849342346e-01 -2.343479692935943604e-01 3.275775313377380371e-01 -5.670391023159027100e-02
5.031325295567512512e-02 -6.479746848344802856e-02 -4.046482965350151062e-02 -2.784499228000640869e-01 -1.070098299533128738e-02 -1.203753575682640076e-01 1.975721418857574463e-01 4.863381013274192810e-02 -2.305986434221267700e-01 -2.146854549646377563e-01 -1.914765387773513794e-01 -5.005581676959991455e-02 -2.388750314712524414e-01 6.406151503324508667e-02 -2.262842208147048950e-01 9.110593050718307495e-02 -2.119380384683609009e-01 1.773082613945007324e-01 2.212358713150024414e-01 2.465038448572158813e-01 -1.529384255409240723e-01 -2.708743512630462646e-01 7.645580917596817017e-02 -2.938561439514160156e-01 -2.446324378252029419e-01 1.925763785839080811e-01 -2.102849036455154419e-01 -1.661611497402191162e-01 -1.286954581737518311e-01 -1.201795414090156555e-01 8.472184836864471436e-02 -1.304616779088973999e-01
4.124658703804016113e-01 3.946947306394577026e-02 3.272688686847686768e-01 1.645309925079345703e-01 7.072826474905014038e-02 -8.261340111494064331e-02 1.843746602535247803e-01 -4.999344423413276672e-02 4.351921007037162781e-02 -6.462296843528747559e-02 1.652844846248626709e-01 4.407856985926628113e-02 -3.935831040143966675e-02 1.338619589805603027e-01 -2.327707856893539429e-01 1.549047678709030151e-01 -8.858241140842437744e-02 1.550860404968261719e-01 1.795753687620162964e-01 -7.447321712970733643e-02 -4.832338541746139526e-02 -1.049331426620483398e-01 -3.697048425674438477e-01 -2.652669250965118408e-01 -1.662968844175338745e-02 -8.977770805358886719e-03 7.753783464431762695e-02 -1.564641594886779785e-01 -2.793377637863159180e-01 8.504777401685714722e-02 1.074022576212882996e-01 -3.083916902542114258e-01
1.256567537784576416e-01 -1.166538521647453308e-02 1.011874899268150330e-01 1.778089255094528198e-01 9.105076082050800323e-03 -1.169533934444189072e-02 4.391553401947021484e-01 6.689566373825073242e-02 -8.374948054552078247e-02 6.019990541972219944e-04 -2.219462543725967407e-01 -1.376251727342605591e-01 2.135129868984222412e-01 9.073963016271591187e-02 -9.705828875303268433e-02 -5.296685174107551575e-02 1.907589882612228394e-01 1.344983726739883423e-01 5.518511310219764709e-02 1.042772307991981506e-01 2.305403351783752441e-01 1.312921047210693359e-01 -1.975788176059722900e-01 -3.462912440299987793e-01 -1.204094365239143372e-01 3.508311212062835693e-01 -2.233452200889587402e-01 4.855690896511077881e-02 -1.396809816360473633e-01 -2.902852594852447510e-01 -6.282422691583633423e-02 -9.011352807283401489e-02
2.191663086414337158e-01 -8.221281319856643677e-02 -2.275988273322582245e-02 1.895411163568496704e-01 -5.120099335908889771e-02 -5.302887037396430969e-02 4.445022940635681152e-01 -1.510476768016815186e-01 3.560482338070869446e-02 -2.321903035044670105e-02 -1.919458359479904175e-01 9.336723387241363525e-02 1.871963143348693848e-01 1.382622569799423218e-01 -1.105469763278961182e-01 1.222415417432785034e-01 3.038464486598968506e-02 -1.285430341958999634e-01 1.889136284589767456e-01 2.324830740690231323e-01 -9.292218089103698730e-02 -2.293073758482933044e-02 -3.459060937166213989e-02 -2.153911441564559937e-01 -2.171950042247772217e-01 1.326019167900085449e-01 -2.966482937335968018e-01 -9.337671846151351929e-02 -8.779728412628173828e-02 -3.120845258235931396e-01 3.326588571071624756e-01 -1.143031120300292969e-01
1.622541099786758423e-01 -3.328057825565338135e-01 8.444392122328281403e-03 -9.424228221178054810e-02 1.405602097511291504e-01 -2.393658906221389771e-01 1.533693820238113403e-01 1.462874114513397217e-01 2.421463578939437866e-01 2.205486148595809937e-01 -5.538868159055709839e-02 8.334694802761077881e-02 -4.799745231866836548e-02 4.685640335083007812e-02 -1.948445886373519897e-01 2.102479897439479828e-02 1.472686380147933960e-01 4.440337717533111572e-01 -2.935525402426719666e-02 1.447049230337142944e-01 1.067136749625205994e-01 -1.037943959236145020e-01 -3.340066643431782722e-03 -3.833526074886322021e-01 3.067458607256412506e-02 -6.104806438088417053e-03 -6.674636900424957275e-02 -1.821810603141784668e-01 -3.082636892795562744e-01 -8.533048629760742188e-02 5.076569691300392151e-02 -1.359916180372238159e-01
1.577625721693038940e-01 -8.327479660511016846e-02 9.351400285959243774e-02 2.071064561605453491e-01 1.250513643026351929e-01 2.585884630680084229e-01 3.175214827060699463e-01 -1.600407958030700684e-01 -1.748079061508178711e-01 -8.842419832944869995e-02 -5.949400365352630615e-02 3.687451183795928955e-01 1.707188785076141357e-01 3.161162137985229492e-01 -6.276337057352066040e-02 8.465705066919326782e-02 1.074274554848670959e-01 1.594546437263488770e-01 -3.343762364238500595e-03 3.421524167060852051e-02 -2.889714203774929047e-02 5.685881897807121277e-02 -5.899036303162574768e-02 -2.863776087760925293e-01 -3.193760514259338379e-01 3.695831894874572754e-01 4.345759749412536621e-02 -9.213465452194213867e-02 -6.874441355466842651e-02 -1.137359812855720520e-02 8.512848615646362305e-02 2.737174928188323975e-02
1.908751204609870911e-02 -1.948751062154769897e-01 3.858256340026855469e-01 -1.474207192659378052e-01 4.295999184250831604e-03 1.068858727812767029e-01 1.927060484886169434e-01 1.945133805274963379e-01 2.272205799818038940e-01 -3.868285417556762695e-01 -8.169206231832504272e-02 4.684256017208099365e-02 8.403640240430831909e-02 5.483338236808776855e-02 -1.347495168447494507e-01 -2.364433258771896362e-01 -8.884348906576633453e-03 -8.090382069349288940e-02 2.165041118860244751e-01 -2.684277668595314026e-02 -7.433377951383590698e-02 -1.973713040351867676e-01 8.378232270479202271e-02 -3.325786590576171875e-01 -1.674967706203460693e-01 -1.315062791109085083e-01 -5.027502402663230896e-02 -6.244893744587898254e-02 -1.342329531908035278e-01 -1.765541732311248779e-02 1.840762048959732056e-01 -3.001120686531066895e-01
1.661475747823715210e-01 -4.286458715796470642e-03 3.451366126537322998e-01 -1.392427980899810791e-01 1.719554886221885681e-02 8.884677081368863583e-04 -6.618216168135404587e-03 9.017837233841419220e-03 4.999458789825439453e-02 -4.765716493129730225e-01 -9.079923480749130249e-02 1.132456138730049133e-01 6.827712059020996094e-02 -4.239766299724578857e-02 -1.640905588865280151e-01 -1.245123073458671570e-01 1.461954694241285324e-02 3.070688992738723755e-02 4.076184332370758057e-01 -5.649193748831748962e-02 1.389714628458023071e-01 -1.918152719736099243e-01 -3.320613801479339600e-01 1.145305633544921875e-01 3.856833651661872864e-02 1.997348219156265259e-01 -1.467900872230529785e-01 -2.140320688486099243e-01 -7.675782591104507446e-02 -2.088447064161300659e-01 -1.600618958473205566e-01 3.791524562984704971e-03
3.258651793003082275e-01 -2.959077060222625732e-01 3.062043786048889160e-01 3.542755171656608582e-02 2.418335825204849243e-01 -8.641017973423004150e-02 -3.997791558504104614e-02 2.287905067205429077e-01 5.645654723048210144e-02 1.610615700483322144e-01 -1.495603173971176147e-01 3.340152502059936523e-01 -2.499783411622047424e-02 4.237601533532142639e-02 -1.128694266080856323e-01 1.367825665511190891e-03 -1.109892949461936951e-01 -9.358387440443038940e-02 1.234108232893049717e-03 2.627496123313903809e-01 -5.543479323387145996e-02 -7.275381591171026230e-03 -9.106223285198211670e-02 -1.980278491973876953e-01 -2.282018065452575684e-01 1.700042039155960083e-01 -1.222108304500579834e-01 -1.122152432799339294e-01 -1.319513190537691116e-02 -3.363771438598632812e-01 1.487125456333160400e-01 -1.685913056135177612e-01
3.753932416439056396e-01 -9.124938398599624634e-02 2.963850274682044983e-02 1.992990076541900635e-01 1.674891076982021332e-02 2.309292852878570557e-01 1.627735793590545654e-01 1.385536938905715942e-01 -1.869307830929756165e-02 7.207264751195907593e-02 -2.285359352827072144e-01 -6.226610019803047180e-02 4.275095649063587189e-03 1.191139221191406250e-01 1.009262911975383759e-02 -1.287691593170166016e-01 2.145470306277275085e-02 4.008371010422706604e-02 -9.416998364031314850e-04 -3.677065670490264893e-02 2.086575776338577271e-01 -5.650940909981727600e-02 -2.378180027008056641e-01 -3.240134418010711670e-01 -3.401422798633575439e-01 1.723864376544952393e-01 -2.488416135311126709e-01 3.259791061282157898e-02 -9.528958052396774292e-02 -8.666377514600753784e-02 4.222860038280487061e-01 -5.749960616230964661e-02
4.087164103984832764e-01 1.306393742561340332e-02 4.786783158779144287e-01 -7.607069611549377441e-02 2.538713067770004272e-02 1.263372004032135010e-01 1.487328205257654190e-02 -3.518692776560783386e-02 1.359342336654663086e-01 -2.930009961128234863e-01 8.094774186611175537e-02 1.809281557798385620e-01 2.838424146175384521e-01 -1.911190897226333618e-01 3.612986579537391663e-02 -2.337044775485992432e-01 9.809435158967971802e-02 7.834152877330780029e-02 1.368699371814727783e-01 1.085431724786758423e-01 -3.038394264876842499e-02 -9.468373656272888184e-02 -1.056532859802246094e-01 -2.889653667807579041e-02 1.106590628623962402e-01 2.189066559076309204e-01 -4.075281322002410889e-02 2.634276151657104492e-01 -1.156387776136398315e-01 8.424817770719528198e-02 1.073020994663238525e-01 -1.783239543437957764e-01
5.273219347000122070e-01 -1.904687136411666870e-01 2.153690457344055176e-01 1.588386856019496918e-02 1.018922999501228333e-01 9.473076462745666504e-02 4.282842949032783508e-02 7.722421735525131226e-02 3.234219551086425781e-02 2.940646372735500336e-02 4.806944355368614197e-02 1.153282076120376587e-01 2.370331883430480957e-01 1.522081941366195679e-01 -2.132640182971954346e-01 5.989036336541175842e-02 -5.734341964125633240e-02 -3.384412825107574463e-02 2.472635358572006226e-01 -1.336366832256317139e-01 -6.584383547306060791e-02 -2.796456515789031982e-01 4.331874847412109375e-02 -6.524728238582611084e-02 -2.055269181728363037e-01 -3.821508958935737610e-02 -1.105738710612058640e-02 -2.247175276279449463e-01 -4.163052439689636230e-01 -1.514858901500701904e-01 5.298935249447822571e-02 -2.074726112186908722e-02
2.733036875724792480e-01 -1.197757124900817871e-01 -1.428267061710357666e-01 1.802181303501129150e-01 -1.078312769532203674e-01 -5.588712543249130249e-02 2.605263702571392059e-02 -4.679422825574874878e-02 2.462495351210236549e-03 -6.935998797416687012e-02 -3.417472839355468750e-01 1.410347819328308105e-01 1.706892102956771851e-01 1.967290043830871582e-01 -5.079225078225135803e-02 -7.796172797679901123e-02 -1.065612435340881348e-01 1.599048078060150146e-02 2.007360905408859253e-01 1.767498403787612915e-01 -1.479752659797668457e-01 3.378909314051270485e-03 2.665359377861022949e-01 -4.025650024414062500e-01 -6.668663024902343750e-02 3.220742642879486084e-01 -6.936062872409820557e-02 -7.099043577909469604e-02 -9.425573796033859253e-02 -1.653379797935485840e-01 1.677050143480300903e-01 -3.192768990993499756e-01
4.126779437065124512e-01 4.308450594544410706e-02 2.914420329034328461e-02 2.825046777725219727e-01 -5.704019218683242798e-02 1.247548535466194153e-01 1.903652846813201904e-01 -1.742603331804275513e-01 -1.204406097531318665e-01 -4.159336909651756287e-02 -1.708816885948181152e-01 -1.102324128150939941e-01 1.476947069168090820e-01 4.064628854393959045e-02 -1.018203496932983398e-01 -1.557670086622238159e-01 1.610465645790100098e-01 -3.498196974396705627e-02 2.120970338582992554e-01 9.466560184955596924e-02 1.156011968851089478e-01 -3.758979588747024536e-02 1.699988916516304016e-02 -3.718386888504028320e-01 -2.398529797792434692e-01 3.594955205917358398e-01 -2.248010337352752686e-01 1.550517529249191284e-01 -7.838024199008941650e-02 -1.770437955856323242e-01 -9.060587733983993530e-02 -6.781611591577529907e-02
1.679363995790481567e-01 -9.787747263908386230e-02 3.790342211723327637e-01 1.916790194809436798e-02 -1.273786742240190506e-02 1.292115747928619385e-01 8.759424090385437012e-02 2.018174678087234497e-01 -2.592067122459411621e-01 -2.851672172546386719e-01 -1.639426648616790771e-01 1.148737818002700806e-01 2.090393938124179840e-02 1.768008619546890259e-01 5.457917600870132446e-02 -1.821582764387130737e-01 -2.721531391143798828e-01 -4.352513328194618225e-02 3.124010264873504639e-01 2.930937409400939941e-01 2.727471292018890381e-01 -9.496125578880310059e-02 -1.175318136811256409e-01 -7.150828838348388672e-02 -5.373867973685264587e-02 1.125368252396583557e-01 8.733292669057846069e-02 1.418240666389465332e-01 7.753097265958786011e-02 -1.097671985626220703e-01 -2.841345779597759247e-02 -2.693099379539489746e-01
2.621987164020538330e-01 1.988100111484527588e-01 1.085889935493469238e-01 -3.101063705980777740e-02 -3.507464379072189331e-02 -1.343214660882949829e-01 3.036658465862274170e-01 -2.173061855137348175e-02 -7.758203148841857910e-02 -9.539733827114105225e-02 -2.721671015024185181e-03 1.383649855852127075e-01 1.269803792238235474e-01 -2.954053580760955811e-01 -3.060734868049621582e-01 1.266168206930160522e-01 -2.158315479755401611e-01 -6.488207727670669556e-02 3.860254585742950439e-01 -1.412229686975479126e-01 3.121399283409118652e-01 9.000394493341445923e-02 -1.600510068237781525e-02 -9.661480784416198730e-02 9.849733114242553711e-02 2.037720084190368652e-01 -1.354407705366611481e-02 6.681441515684127808e-02 -3.449149429798126221e-01 -2.139612287282943726e-02 8.380655199289321899e-02 -4.947244748473167419e-02
2.735879719257354736e-01 -1.900310516357421875e-01 2.883598208427429199e-02 2.590755820274353027e-01 1.209888756275177002e-01 1.538778990507125854e-01 -7.941666059195995331e-03 4.981689900159835815e-02 -1.351162940263748169e-01 1.717832535505294800e-01 -5.499824136495590210e-02 1.565395295619964600e-01 1.001866459846496582e-01 1.537225693464279175e-01 -1.196426451206207275e-01 -3.069117069244384766e-01 -7.321768999099731445e-02 3.994636535644531250e-01 1.095001548528671265e-01 3.477242887020111084e-01 8.859200030565261841e-02 -1.054950058460235596e-01 -1.768665164709091187e-01 -1.469188481569290161e-01 -1.815016567707061768e-01 3.005166053771972656e-01 -6.761036813259124756e-02 -7.841283082962036133e-02 -1.718151569366455078e-01 7.516289129853248596e-03 -8.641664683818817139e-02 -1.485102474689483643e-01
1.014425903558731079e-01 -1.756361275911331177e-01 1.347663700580596924e-01 9.777248650789260864e-02 2.306756377220153809e-02 1.460668742656707764e-01 3.391833305358886719e-01 -1.098999977111816406e-01 -1.070935204625129700e-01 -7.936619222164154053e-02 -2.910489737987518311e-01 1.547217965126037598e-01 1.639619022607803345e-01 5.444300919771194458e-02 1.050021573901176453e-01 -2.140459120273590088e-01 1.603756546974182129e-01 3.361242637038230896e-02 -9.354026615619659424e-02 5.677855759859085083e-02 -5.501321051269769669e-03 -3.034683130681514740e-02 -2.667901813983917236e-01 -1.943692117929458618e-01 -7.413491606712341309e-02 1.427181512117385864e-01 -1.064833030104637146e-01 -2.901877760887145996e-01 -3.662105202674865723e-01 -3.090530633926391602e-02 2.904620170593261719e-01 -2.818990945816040039e-01
3.347611725330352783e-01 -5.373980477452278137e-02 2.204688936471939087e-01 1.017020493745803833e-01 6.830727308988571167e-02 1.740729510784149170e-01 1.526111215353012085e-01 -5.342839285731315613e-04 -1.190872564911842346e-01 8.321953564882278442e-02 4.143539071083068848e-01 1.176149100065231323e-01 1.966911554336547852e-01 2.518038749694824219e-01 -2.200714796781539917e-01 -4.726273473352193832e-03 -4.556860029697418213e-02 6.434241309762001038e-03 2.384556233882904053e-01 2.983446717262268066e-01 1.451633721590042114e-01 8.004618436098098755e-02 1.116805374622344971e-01 -7.371471822261810303e-02 -2.141268700361251831e-01 2.190472334623336792e-01 1.238990761339664459e-02 2.144809812307357788e-02 -1.491118520498275757e-01 -5.240039154887199402e-02 -1.941756457090377808e-01 -2.452730685472488403e-01
2.172537744045257568e-01 -2.157813906669616699e-01 -2.627205252647399902e-01 1.184011064469814301e-02 1.487376838922500610e-01 1.906683295965194702e-01 -2.399328537285327911e-02 2.791910618543624878e-02 -1.897090226411819458e-01 -1.527442783117294312e-01 -1.060059592127799988e-01 -4.490429162979125977e-02 1.198247671127319336e-01 1.904480755329132080e-01 -3.181120753288269043e-01 -1.821290999650955200e-01 -7.174069434404373169e-02 4.340795055031776428e-02 1.189357265830039978e-01 2.966388165950775146e-01 -7.486873865127563477e-02 -2.194283753633499146e-01 -6.109100952744483948e-02 -2.764173448085784912e-01 -2.046257108449935913e-01 4.129179418087005615e-01 1.011691242456436157e-01 -4.016884416341781616e-02 5.468175187706947327e-02 3.536165226250886917e-03 2.106320858001708984e-01 -7.086275517940521240e-02
3.839100003242492676e-01 -5.315496772527694702e-02 4.033631384372711182e-01 -3.734823316335678101e-02 -1.385218501091003418e-01 1.119271069765090942e-01 2.697317600250244141e-01 1.855149678885936737e-02 -3.917458653450012207e-02 1.041261777281761169e-01 -6.484111398458480835e-02 -5.994778871536254883e-02 1.305629163980484009e-01 -8.387051522731781006e-02 -1.466610878705978394e-01 6.579107046127319336e-02 -1.306588649749755859e-01 -1.268175095319747925e-01 1.966368108987808228e-01 1.763431876897811890e-01 -1.839776486158370972e-01 7.648596912622451782e-02 -1.092189401388168335e-01 -2.747498452663421631e-01 2.448897063732147217e-01 1.757657527923583984e-01 -3.506530821323394775e-02 2.502762377262115479e-01 -3.079095184803009033e-01 -2.862498164176940918e-02 1.059596389532089233e-01 1.384296268224716187e-01
1.953074485063552856e-01 -1.007233262062072754e-01 1.190247163176536560e-01 1.560338437557220459e-01 2.180960588157176971e-02 5.402990058064460754e-02 3.561249375343322754e-01 1.017351821064949036e-01 -9.859296679496765137e-02 -5.421449895948171616e-03 -1.457545012235641479e-01 -1.991225481033325195e-01 1.869110390543937683e-03 1.362094432115554810e-01 2.295323461294174194e-02 -2.415803968906402588e-01 1.677958294749259949e-03 2.981133572757244110e-02 2.543480694293975830e-01 2.903312146663665771e-01 1.038842741400003433e-02 -1.426136195659637451e-01 -1.170044243335723877e-01 -2.468751668930053711e-01 -3.550747036933898926e-01 2.826817333698272705e-01 -1.035060510039329529e-01 6.225430220365524292e-02 1.093893591314554214e-02 -1.070983484387397766e-01 2.153631299734115601e-01 -3.178522884845733643e-01
3.015110734850168228e-03 -1.642767786979675293e-01 -1.020276695489883423e-01 2.139929123222827911e-02 -2.441700994968414307e-01 4.633812978863716125e-02 -3.264479339122772217e-03 -8.563025295734405518e-02 6.871542334556579590e-02 -1.635432243347167969e-01 -2.028565704822540283e-01 1.665468066930770874e-01 2.396119832992553711e-01 5.428475141525268555e-02 -2.308844476938247681e-01 1.148827821016311646e-01 1.716089248657226562e-01 1.819990873336791992e-01 3.697179723531007767e-03 4.749144017696380615e-01 -1.546647250652313232e-01 1.225453615188598633e-01 -5.374750494956970215e-02 -2.701113522052764893e-01 1.112719997763633728e-01 2.774372994899749756e-01 -6.912281364202499390e-02 3.674149513244628906e-02 -3.531331419944763184e-01 -8.861854672431945801e-02 -2.505664713680744171e-02 1.849886775016784668e-01
2.345028817653656006e-01 1.301021873950958252e-01 4.207753241062164307e-01 -4.541585221886634827e-03 1.012335717678070068e-02 -2.983565628528594971e-02 2.294234484434127808e-01 -9.434705227613449097e-02 -4.904972389340400696e-02 -4.495414718985557556e-02 2.389137893915176392e-01 3.328598141670227051e-01 1.238466203212738037e-01 2.212500721216201782e-01 -2.642897367477416992e-01 -7.507169246673583984e-02 9.185619652271270752e-03 -3.298688679933547974e-02 -3.545441851019859314e-02 5.858800560235977173e-02 5.215525627136230469e-02 -2.709811925888061523e-01 -2.467614412307739258e-01 -3.146117031574249268e-01 -2.303173840045928955e-01 -2.951820567250251770e-02 1.335374414920806885e-01 3.958334401249885559e-02 -1.722115278244018555e-01 3.689054772257804871e-02 1.733820587396621704e-01 1.110107079148292542e-02
3.967178761959075928e-01 -1.589370518922805786e-01 -2.868237718939781189e-02 -5.723265558481216431e-02 1.700325161218643188e-01 1.750683635473251343e-01 2.967351377010345459e-01 3.868382424116134644e-02 -1.344004124402999878e-01 -1.317986380308866501e-02 3.108541369438171387e-01 2.635477781295776367e-01 1.400607675313949585e-01 -3.925003856420516968e-02 -3.062392771244049072e-01 1.519336402416229248e-01 8.325552195310592651e-02 -4.907552618533372879e-03 2.754843831062316895e-01 -1.047739610075950623e-01 -1.336345672607421875e-01 3.841169923543930054e-02 -1.391384154558181763e-01 -1.205454394221305847e-01 1.865179836750030518e-01 2.577486038208007812e-01 4.118388053029775620e-03 7.937981188297271729e-02 -9.096224606037139893e-02 1.064694598317146301e-01 2.599471509456634521e-01 5.078570451587438583e-03
1.873925775289535522e-01 -1.989977210760116577e-01 -1.288645267486572266e-01 5.762799456715583801e-02 7.039290666580200195e-02 1.755635589361190796e-01 3.370192050933837891e-01 -1.382794529199600220e-01 -1.169635355472564697e-01 -2.560062706470489502e-01 -1.171445101499557495e-01 1.455219537019729614e-01 1.036242395639419556e-02 1.438228636980056763e-01 -1.296629309654235840e-01 -8.432015776634216309e-02 -5.019568651914596558e-02 2.814558744430541992e-01 -2.547360658645629883e-01 1.544789820909500122e-01 -5.506306514143943787e-02 6.442122906446456909e-02 1.958242058753967285e-01 -3.365598618984222412e-01 -1.418781429529190063e-01 1.985765248537063599e-01 8.792807906866073608e-02 -8.600171655416488647e-03 -3.784842789173126221e-01 -1.820212304592132568e-01 5.891163647174835205e-02 -3.910415247082710266e-02
4.689300358295440674e-01 -1.152325719594955444e-01 1.565488129854202271e-01 -2.859719097614288330e-01 2.621079683303833008e-01 5.504682194441556931e-03 1.658977717161178589e-01 -4.784630984067916870e-02 -8.311398327350616455e-02 -1.847343444824218750e-01 -5.186698213219642639e-02 5.658747255802154541e-02 -1.350740641355514526e-01 -4.598849266767501831e-02 3.099705837666988373e-02 1.059808209538459778e-01 -1.735121458768844604e-01 1.405075043439865112e-01 1.654967665672302246e-01 5.553539469838142395e-02 -7.666800916194915771e-02 3.425928205251693726e-02 2.093334496021270752e-01 -1.145120114088058472e-01 -1.316317468881607056e-01 2.960622608661651611e-01 1.193055696785449982e-02 -2.558304965496063232e-01 -3.933295607566833496e-01 -2.894876897335052490e-02 6.374276429414749146e-02 -8.960210531949996948e-02
2.304257154464721680e-01 -9.579975157976150513e-02 2.253722250461578369e-01 -6.599253416061401367e-02 4.851284250617027283e-02 -3.875915333628654480e-02 1.411008536815643311e-01 5.984916910529136658e-02 2.130789905786514282e-01 -1.127393618226051331e-01 1.931567937135696411e-01 7.662234455347061157e-02 3.328086733818054199e-01 3.064321279525756836e-01 -1.777935922145843506e-01 -1.851199716329574585e-01 -1.544973552227020264e-01 5.837564915418624878e-02 2.580273449420928955e-01 -3.399163857102394104e-02 -1.523773670196533203e-01 -1.836515665054321289e-01 -1.368064284324645996e-01 -2.202623486518859863e-01 2.020373940467834473e-02 -5.608563125133514404e-02 7.018652558326721191e-02 -1.973399817943572998e-01 -4.422428607940673828e-01 -4.339763894677162170e-02 9.270813316106796265e-02 -1.035720556974411011e-01
3.053592443466186523e-01 -3.238069117069244385e-01 1.434151679277420044e-01 2.535647153854370117e-01 9.506508708000183105e-02 6.915897130966186523e-02 1.247015297412872314e-01 1.522956881672143936e-02 -3.741394281387329102e-01 -1.701094508171081543e-01 -5.553761124610900879e-02 8.770608156919479370e-02 3.282576426863670349e-02 -7.819383591413497925e-02 -1.377229541540145874e-01 4.450805485248565674e-02 2.068407535552978516e-01 4.861748218536376953e-02 -7.743829488754272461e-02 2.825040817260742188e-01 1.293652206659317017e-01 1.004258468747138977e-01 4.511390998959541321e-02 -4.255804717540740967e-01 2.622275426983833313e-02 6.914848089218139648e-02 -8.042877912521362305e-02 -6.249901279807090759e-02 -2.357354015111923218e-02 -2.420872747898101807e-01 1.650550514459609985e-01 -1.908623874187469482e-01
2.867224216461181641e-01 -2.330764383077621460e-01 -9.814067184925079346e-02 8.513777703046798706e-02 7.444636523723602295e-02 -1.240434274077415466e-01 1.408647000789642334e-01 1.890561282634735107e-01 1.686045825481414795e-01 7.217801362276077271e-02 1.245874688029289246e-01 7.027230411767959595e-02 2.448636144399642944e-01 1.046616807579994202e-01 -2.680681943893432617e-01 1.714881323277950287e-02 1.168902292847633362e-01 1.711989492177963257e-01 1.754590272903442383e-01 -1.054903045296669006e-01 1.729268431663513184e-01 -2.948081195354461670e-01 -6.780517846345901489e-02 -4.116550087928771973e-01 9.937277436256408691e-02 2.710345201194286346e-02 -8.895406126976013184e-02 -2.393546551465988159e-01 -3.031073510646820068e-01 -3.123864345252513885e-02 1.683616787195205688e-01 1.179227884858846664e-02
1.522643715143203735e-01 -9.654359519481658936e-02 1.430348008871078491e-01 5.373681336641311646e-02 -1.273252516984939575e-01 -8.347464352846145630e-02 2.322286367416381836e-01 -2.287184074521064758e-02 -4.954939708113670349e-02 -1.290730088949203491e-01 -1.260444223880767822e-01 4.028110951185226440e-02 5.484312027692794800e-02 -4.688892886042594910e-02 -6.687615811824798584e-02 -5.121457576751708984e-01 3.853135928511619568e-02 -1.784106157720088959e-02 4.727506935596466064e-01 1.120806783437728882e-01 -1.610223948955535889e-02 3.102921880781650543e-02 4.567470401525497437e-03 -2.462623417377471924e-01 -1.045414283871650696e-01 3.085662797093391418e-02 1.892188787460327148e-01 1.779267638921737671e-01 -1.359272450208663940e-01 -3.469907045364379883e-01 1.791886985301971436e-01 8.855593204498291016e-02
4.917428791522979736e-01 -1.391458213329315186e-01 1.851663589477539062e-01 -3.359575197100639343e-02 1.121552586555480957e-01 -7.544235885143280029e-02 -1.119622122496366501e-02 -1.696154288947582245e-02 3.475755453109741211e-02 -1.892777383327484131e-01 7.775781303644180298e-02 1.916596591472625732e-01 2.050914615392684937e-01 1.442520469427108765e-01 -3.770960867404937744e-01 -1.323546171188354492e-01 -1.681947559118270874e-01 7.818283140659332275e-02 4.790134727954864502e-02 -9.791935235261917114e-02 -2.338382415473461151e-02 -3.215343058109283447e-01 1.317351460456848145e-01 -5.092385690659284592e-03 -1.776188015937805176e-01 -7.529108971357345581e-02 -7.124906033277511597e-02 -1.734252572059631348e-01 -2.998226284980773926e-01 -1.649601608514785767e-01 -1.084430590271949768e-01 -1.161609143018722534e-01
-4.083134233951568604e-02 -3.004940450191497803e-01 2.852841466665267944e-02 1.648292839527130127e-01 -2.534073889255523682e-01 -1.666182726621627808e-01 2.485661953687667847e-01 -8.972563594579696655e-02 -1.145121175795793533e-02 -1.502175908535718918e-02 -2.187783122062683105e-01 2.764348685741424561e-01 4.164021462202072144e-02 7.581765204668045044e-02 -3.372606039047241211e-01 -3.789610043168067932e-02 2.139073759317398071e-01 3.095440939068794250e-02 2.526405751705169678e-01 3.964347243309020996e-01 9.839610010385513306e-02 -8.187964558601379395e-02 -2.794794142246246338e-01 -7.169295102357864380e-02 1.143218800425529480e-01 9.561523050069808960e-02 -4.582301899790763855e-02 9.757238626480102539e-02 4.166174679994583130e-02 -2.015292048454284668e-01 -1.594836562871932983e-01 4.457844421267509460e-02
3.528614938259124756e-01 2.492225542664527893e-02 2.767091393470764160e-01 6.002391688525676727e-03 2.411119081079959869e-02 -9.221789985895156860e-02 2.901522219181060791e-01 3.649606928229331970e-02 3.374282643198966980e-02 -9.816069155931472778e-02 1.755487620830535889e-01 2.354096323251724243e-01 -4.236581921577453613e-02 7.990484684705734253e-02 -3.385551571846008301e-01 -1.621025800704956055e-01 -1.318747699260711670e-01 -5.426987260580062866e-02 1.239681914448738098e-01 -2.766421437263488770e-02 -1.349326074123382568e-01 -2.167209386825561523e-01 -2.571777999401092529e-01 -2.245065867900848389e-01 1.117185577750205994e-01 -2.192999720573425293e-01 -7.287082821130752563e-02 -1.297254562377929688e-01 -2.647506296634674072e-01 -1.063702479004859924e-01 1.124782934784889221e-01 -2.502261698246002197e-01
1.812518388032913208e-01 -2.966150045394897461e-01 3.611756265163421631e-01 2.222768031060695648e-02 -8.510678261518478394e-02 1.522888988256454468e-01 1.364983767271041870e-01 -1.457106024026870728e-01 1.804523468017578125e-01 -3.649089112877845764e-02 1.228928845375776291e-02 -5.068897828459739685e-02 -1.077655628323554993e-01 -1.035518245771527290e-03 -1.349747925996780396e-01 1.800450533628463745e-01 2.394932359457015991e-01 -9.135652333498001099e-02 1.716300249099731445e-01 1.403201520442962646e-01 8.427567780017852783e-02 1.177101284265518188e-01 -3.896014392375946045e-01 -2.798410952091217041e-01 1.063696593046188354e-01 2.647248804569244385e-01 -1.056417673826217651e-01 -8.512791991233825684e-02 -2.292461693286895752e-01 -5.067785736173391342e-03 1.364573687314987183e-01 -2.053144276142120361e-01
1.765469461679458618e-01 -2.117950022220611572e-01 9.540193527936935425e-02 -4.914962872862815857e-02 -2.886534333229064941e-01 -1.860661357641220093e-01 -9.367341175675392151e-03 1.110092252492904663e-01 5.417905375361442566e-02 -2.369088083505630493e-01 -3.660666989162564278e-03 1.988209038972854614e-01 2.079022079706192017e-01 1.131997704505920410e-01 -3.976161181926727295e-01 -2.969593740999698639e-02 1.380601376295089722e-01 1.584895402193069458e-01 -1.485286802053451538e-01 2.891545370221138000e-02 2.982580065727233887e-01 -1.339945644140243530e-01 -8.307394385337829590e-02 7.348634302616119385e-02 -1.327445209026336670e-01 2.550483942031860352e-01 2.619040310382843018e-01 -2.321328520774841309e-01 -1.864239871501922607e-01 1.110384911298751831e-01 2.422305755317211151e-02 1.713818162679672241e-01
3.441810309886932373e-01 9.190485626459121704e-02 2.259705811738967896e-01 6.887248158454895020e-02 -7.120168954133987427e-02 7.550914585590362549e-02 3.034251034259796143e-01 5.586120858788490295e-02 7.057301700115203857e-03 5.857663601636886597e-02 4.735670983791351318e-02 3.792032971978187561e-02 1.174342725425958633e-02 5.868154764175415039e-02 -3.048751950263977051e-01 1.881256885826587677e-02 -6.540694832801818848e-02 1.282910555601119995e-01 1.526606082916259766e-01 1.358487159013748169e-01 -5.053356662392616272e-02 -2.970225512981414795e-01 -2.223552316427230835e-01 -1.055070608854293823e-01 9.159457683563232422e-02 -1.799288988113403320e-01 1.356607973575592041e-01 -1.283733397722244263e-01 -4.213526546955108643e-01 -3.720523044466972351e-02 5.669000558555126190e-03 -3.726045787334442139e-01
3.669822812080383301e-01 -2.187495231628417969e-01 5.870937183499336243e-02 1.523662358522415161e-01 -2.892360277473926544e-02 5.600107461214065552e-02 3.402998447418212891e-01 -1.443850547075271606e-01 -1.609515547752380371e-01 -1.610942929983139038e-01 -7.527238875627517700e-02 3.119573891162872314e-01 2.974351048469543457e-01 1.381748616695404053e-01 7.762633264064788818e-02 -1.480433791875839233e-01 5.033002793788909912e-02 -7.233209908008575439e-02 1.725253611803054810e-01 1.433138251304626465e-01 9.463967382907867432e-02 1.450014710426330566e-01 1.647109538316726685e-01 -1.471972465515136719e-01 -6.637501716613769531e-02 2.507545351982116699e-01 -1.413905918598175049e-01 -1.826218217611312866e-01 3.850280493497848511e-02 -1.182657182216644287e-01 1.681686788797378540e-01 -2.421170175075531006e-01
3.724647760391235352e-01 -1.640311032533645630e-01 2.064012140035629272e-01 1.395097821950912476e-01 1.250527650117874146e-01 -4.386048018932342529e-02 -1.159896776080131531e-01 2.137896418571472168e-01 4.902879521250724792e-02 7.357479631900787354e-02 8.088213205337524414e-02 1.303462684154510498e-01 2.076686024665832520e-01 1.348289996385574341e-01 -2.575007975101470947e-01 -2.912167906761169434e-01 -8.879403583705425262e-03 8.478721231222152710e-02 -2.991440705955028534e-02 1.278237402439117432e-01 2.189053148031234741e-01 7.349976152181625366e-02 -2.995644509792327881e-01 -1.781379729509353638e-01 -2.481155693531036377e-01 2.579190731048583984e-01 -9.362295269966125488e-03 -6.603524833917617798e-02 -1.689906567335128784e-01 -1.940825283527374268e-01 -1.881019771099090576e-01 1.355524361133575439e-01
3.532166182994842529e-01 -6.310307234525680542e-02 4.950913414359092712e-02 1.485654264688491821e-01 1.365207582712173462e-01 2.353999465703964233e-01 1.877786219120025635e-01 -6.848848611116409302e-02 -1.145368069410324097e-01 -1.925212703645229340e-02 -1.157762333750724792e-01 -6.571953650563955307e-03 6.411529332399368286e-02 -8.010511100292205811e-02 -1.183361038565635681e-01 -3.898435831069946289e-02 4.596873372793197632e-02 -4.529738798737525940e-02 -1.731651276350021362e-01 2.641361653804779053e-01 1.980554759502410889e-01 -1.200896203517913818e-01 -1.598158478736877441e-01 -4.621658325195312500e-01 -3.722450435161590576e-01 4.156283661723136902e-02 1.943864487111568451e-02 1.761904805898666382e-01 -2.781534194946289062e-01 -1.665058732032775879e-01 5.028563365340232849e-02 -6.083713844418525696e-02
3.252826929092407227e-01 -2.552821636199951172e-01 -5.337151233106851578e-03 9.368961676955223083e-03 -2.374580800533294678e-01 -1.843481957912445068e-01 -1.178262755274772644e-01 1.184791997075080872e-01 3.623777627944946289e-01 -2.193416059017181396e-01 -1.066110581159591675e-01 8.894424885511398315e-02 5.727085098624229431e-02 1.350281536579132080e-01 -2.297963052988052368e-01 -1.564170233905315399e-02 -1.775752902030944824e-01 1.559595614671707153e-01 -5.741133540868759155e-02 5.656845495104789734e-02 1.422229260206222534e-01 -1.650082319974899292e-01 -1.311966776847839355e-01 -1.385931968688964844e-01 2.542316019535064697e-01 2.287241071462631226e-01 2.249500304460525513e-01 -2.878211624920368195e-02 -2.693891227245330811e-01 1.324806660413742065e-01 1.413228511810302734e-01 -1.124497354030609131e-01
2.858132123947143555e-01 -2.713870704174041748e-01 3.486114740371704102e-01 -1.199673786759376526e-01 4.056672155857086182e-01 -1.076172590255737305e-01 1.452865302562713623e-01 8.411794900894165039e-02 1.653574109077453613e-01 -1.235020533204078674e-01 -1.397140906192362309e-03 1.371463667601346970e-02 5.397451296448707581e-02 8.627042919397354126e-02 -4.007485806941986084e-01 -9.324914216995239258e-02 1.373766958713531494e-01 4.602518677711486816e-02 4.715201631188392639e-02 2.582489252090454102e-01 1.031056568026542664e-01 -4.011749103665351868e-02 8.167297393083572388e-02 -2.930378615856170654e-01 -2.206620573997497559e-01 -1.392493862658739090e-02 1.323949396610260010e-01 1.017410960048437119e-02 -7.589318603277206421e-02 -3.886574134230613708e-02 -3.377700969576835632e-02 -1.111422479152679443e-01
2.939181625843048096e-01 -1.632419079542160034e-01 2.775613665580749512e-01 1.880833320319652557e-02 1.216735839843750000e-01 -1.288167387247085571e-01 4.795891642570495605e-01 -5.330434814095497131e-02 -1.140231862664222717e-01 1.500069350004196167e-01 3.405281901359558105e-01 1.056211441755294800e-01 3.545393794775009155e-02 7.093950361013412476e-02 -5.872619524598121643e-02 -1.820545643568038940e-02 -1.245863139629364014e-01 2.476613223552703857e-01 5.738917738199234009e-02 1.801744997501373291e-01 -5.665468797087669373e-02 2.960155345499515533e-02 1.726175099611282349e-02 -6.620587408542633057e-02 -1.985510736703872681e-01 2.348700165748596191e-01 -2.539681456983089447e-02 -8.649405837059020996e-02 -1.446910500526428223e-01 -3.004692494869232178e-01 1.751023977994918823e-01 -8.163562417030334473e-02
1.407300680875778198e-01 -4.046689718961715698e-02 1.007825508713722229e-01 -2.099356502294540405e-01 -1.273040175437927246e-01 -2.775233089923858643e-01 1.385259479284286499e-01 -4.723916202783584595e-02 -3.597144782543182373e-01 -6.911668181419372559e-02 -3.260904178023338318e-02 -1.749213668517768383e-03 2.379403412342071533e-01 1.017630919814109802e-01 -1.089718267321586609e-01 -2.531422674655914307e-01 -1.664930284023284912e-01 1.817037612199783325e-01 2.046249657869338989e-01 2.148247361183166504e-01 1.945142894983291626e-01 -2.301176339387893677e-01 1.048724502325057983e-01 -1.664687395095825195e-01 -2.524079978466033936e-01 9.095583856105804443e-02 -2.310030534863471985e-02 -1.664024442434310913e-01 -6.728497147560119629e-02 -2.127082943916320801e-01 2.920239567756652832e-01 -1.341728121042251587e-01
2.697488367557525635e-01 -1.472167968750000000e-01 -3.532743453979492188e-02 3.973617032170295715e-02 1.049574390053749084e-01 5.755191296339035034e-02 3.112125098705291748e-01 -1.191534176468849182e-01 -4.359730333089828491e-02 -4.198131710290908813e-02 -1.609038561582565308e-02 -2.554963342845439911e-02 4.476066306233406067e-02 1.506505608558654785e-01 -8.062025904655456543e-02 3.106331638991832733e-02 3.834227472543716431e-02 1.257011443376541138e-01 2.195582240819931030e-01 3.112984597682952881e-01 2.481248378753662109e-01 2.609429657459259033e-01 6.231212243437767029e-02 -1.089229658246040344e-01 -1.760893166065216064e-01 4.107658863067626953e-01 -2.842271029949188232e-01 1.627377718687057495e-01 -2.073117196559906006e-01 -2.351577728986740112e-01 -5.738570541143417358e-02 -1.557414978742599487e-01
1.398060917854309082e-01 -3.959827423095703125e-01 7.226572185754776001e-02 9.927206486463546753e-02 -3.120885491371154785e-01 -9.306129813194274902e-02 2.737748995423316956e-02 -9.302065521478652954e-02 2.533838152885437012e-01 -2.800091505050659180e-01 -7.801896333694458008e-02 2.425449341535568237e-01 -6.141068041324615479e-02 -3.060284554958343506e-01 -6.958153843879699707e-02 -2.151398658752441406e-01 1.264287978410720825e-01 2.046405822038650513e-01 1.642182469367980957e-01 3.193600773811340332e-01 2.215580269694328308e-02 -1.379269063472747803e-01 7.462888211011886597e-02 -1.713580638170242310e-01 1.238873973488807678e-01 3.732799366116523743e-02 -3.691295906901359558e-02 1.124505475163459778e-01 -1.563844382762908936e-01 -1.041349843144416809e-01 1.672014594078063965e-02 -1.715825498104095459e-01
3.854390978813171387e-01 1.147646456956863403e-01 2.839377522468566895e-01 -2.606541290879249573e-02 -3.329133614897727966e-02 -5.313405767083168030e-02 2.216566801071166992e-01 -1.556641422212123871e-02 -4.190541058778762817e-02 -5.397585406899452209e-02 2.177939414978027344e-01 1.917552389204502106e-02 -7.881023734807968140e-02 1.280099451541900635e-01 -3.562644422054290771e-01 -1.464959830045700073e-01 -1.579128354787826538e-01 1.467698812484741211e-01 2.990243434906005859e-01 9.964967146515846252e-03 -1.158837750554084778e-01 -4.214018955826759338e-02 -2.784731686115264893e-01 -2.059094011783599854e-01 4.853466525673866272e-02 -1.171972826123237610e-01 1.307851374149322510e-01 -1.857720464468002319e-01 -2.732397317886352539e-01 -1.612058877944946289e-01 2.604756504297256470e-02 -2.000749111175537109e-01
4.402445256710052490e-01 -2.162854820489883423e-01 1.711828857660293579e-01 -1.908482611179351807e-02 2.416213741526007652e-03 5.540774390101432800e-02 3.093847632408142090e-01 -1.308569498360157013e-02 -4.150421917438507080e-02 -9.901768714189529419e-02 -1.224627941846847534e-01 2.123565226793289185e-01 1.952180415391921997e-01 2.881458215415477753e-02 2.458588778972625732e-02 7.232993375509977341e-03 -1.962691545486450195e-01 7.756641507148742676e-02 -2.608155310153961182e-01 2.372971028089523315e-01 1.698510795831680298e-01 -1.175435706973075867e-01 1.771180778741836548e-01 -6.485178321599960327e-02 -1.547495424747467041e-01 1.592292189598083496e-01 -1.025518104434013367e-01 -3.092319369316101074e-01 -2.369812428951263428e-01 -2.073347270488739014e-01 1.060505732893943787e-01 8.125647157430648804e-02
1.667639613151550293e-01 -3.499656617641448975e-01 6.994556635618209839e-02 5.470535531640052795e-02 1.486155483871698380e-02 -2.797192633152008057e-01 3.853571414947509766e-02 8.636263757944107056e-02 1.230452135205268860e-01 -8.446023613214492798e-02 -2.576359547674655914e-02 -9.987819194793701172e-02 1.261951178312301636e-01 5.737905949354171753e-02 -3.438291847705841064e-01 4.522434249520301819e-02 9.079315513372421265e-02 1.860334426164627075e-01 1.830459386110305786e-01 -1.293142139911651611e-01 -5.156139656901359558e-02 -3.221515119075775146e-01 -4.616313613951206207e-03 -2.618637979030609131e-01 2.786550484597682953e-02 1.182182803750038147e-01 -6.842453777790069580e-02 -3.839038312435150146e-01 -3.389868140220642090e-01 -1.626405417919158936e-01 -5.004205554723739624e-02 -5.682297796010971069e-02
4.057334661483764648e-01 1.646239869296550751e-02 1.291050761938095093e-01 1.661456376314163208e-01 -2.017336525022983551e-02 8.965034037828445435e-02 4.332730174064636230e-01 1.816300451755523682e-01 -4.174567759037017822e-01 -1.117820292711257935e-01 -4.005225747823715210e-02 9.613112546503543854e-03 1.871349662542343140e-01 1.400634795427322388e-01 4.265505820512771606e-02 4.411581903696060181e-03 1.944686658680438995e-02 -1.096508428454399109e-01 -3.833730518817901611e-02 3.678068518638610840e-02 5.010433867573738098e-02 5.345276743173599243e-02 -1.273908466100692749e-01 -1.744278073310852051e-01 3.213142603635787964e-02 2.394202351570129395e-01 2.009031921625137329e-02 -2.186852097511291504e-01 -1.733252257108688354e-01 -1.458728313446044922e-02 3.342641294002532959e-01 -3.043196722865104675e-02
2.583449482917785645e-01 -2.718256115913391113e-01 1.880740076303482056e-01 4.860064759850502014e-02 1.369865834712982178e-01 1.693039983510971069e-01 1.329303383827209473e-01 1.307297050952911377e-01 -1.106824949383735657e-01 3.374051302671432495e-02 3.672094941139221191e-01 -5.679764598608016968e-02 9.385122358798980713e-02 8.760927617549896240e-02 -3.109726607799530029e-01 7.785148173570632935e-02 -2.753280103206634521e-01 2.189283072948455811e-01 1.045511886477470398e-01 2.097399905323982239e-02 9.650567919015884399e-02 -1.037736088037490845e-01 -3.464659452438354492e-01 -7.913415133953094482e-02 -1.673641800880432129e-01 3.632254302501678467e-01 1.998986816033720970e-03 6.301383487880229950e-03 -2.110294299200177193e-03 6.788586825132369995e-02 6.939473003149032593e-02 -1.335435956716537476e-01
3.823061287403106689e-01 -1.616775095462799072e-01 1.894498169422149658e-01 -3.005039095878601074e-01 -9.518831223249435425e-02 1.902299970388412476e-01 1.893927007913589478e-01 -6.315086036920547485e-02 -1.054822579026222229e-01 1.003404483199119568e-01 9.460214525461196899e-02 1.825686246156692505e-01 1.662451028823852539e-01 -2.090395092964172363e-01 -1.231163069605827332e-01 -5.079636350274085999e-02 -1.668660342693328857e-01 -2.321371436119079590e-02 2.891056537628173828e-01 -2.646204270422458649e-02 5.774333700537681580e-02 -2.991278469562530518e-01 2.379935234785079956e-01 -1.180849373340606689e-01 -1.093731373548507690e-01 6.794279068708419800e-02 -3.533720225095748901e-02 4.351416230201721191e-02 -3.795574903488159180e-01 -1.480550318956375122e-01 2.830217406153678894e-02 3.586351498961448669e-02
2.694385945796966553e-01 -1.177753433585166931e-01 -1.472180634737014771e-01 1.212567985057830811e-01 -1.239409670233726501e-01 -1.023443043231964111e-01 4.712471663951873779e-01 -3.094232268631458282e-02 -1.726989597082138062e-01 -9.554716944694519043e-02 -2.948894500732421875e-01 9.061161428689956665e-02 8.272393792867660522e-02 2.647657096385955811e-01 -1.482160389423370361e-01 -8.962293155491352081e-03 1.787689030170440674e-01 -2.247112244367599487e-01 2.557094097137451172e-01 -1.221376005560159683e-02 1.679461002349853516e-01 7.871941477060317993e-02 -1.812554597854614258e-01 -2.182690203189849854e-01 -4.532306641340255737e-02 7.233667373657226562e-02 -1.423901170492172241e-01 -8.864453434944152832e-02 -1.261844485998153687e-01 -3.626697510480880737e-02 2.612139582633972168e-01 -1.067431792616844177e-01
2.672533988952636719e-01 -1.385674923658370972e-01 3.038016855716705322e-01 2.185589969158172607e-01 -9.341824799776077271e-02 -7.921864837408065796e-02 2.273216098546981812e-01 -7.031865417957305908e-02 3.177310153841972351e-02 -1.429791897535324097e-01 -1.746329516172409058e-01 3.737288992851972580e-03 1.614948511123657227e-01 1.278467625379562378e-01 1.184300184249877930e-01 -5.031476914882659912e-02 -2.713770270347595215e-01 1.255216598510742188e-01 3.868559747934341431e-02 2.253738343715667725e-01 1.002694070339202881e-01 -9.520120173692703247e-02 -1.858382076025009155e-01 -3.399623036384582520e-01 -8.970518596470355988e-03 8.342620730400085449e-02 -6.260769814252853394e-02 -3.829415738582611084e-01 -6.867502629756927490e-02 -2.336210161447525024e-01 2.347058057785034180e-01 6.195352226495742798e-02
1.673426628112792969e-01 4.133534058928489685e-02 -2.516951858997344971e-01 1.222365498542785645e-01 -1.907080039381980896e-02 -2.147653400897979736e-01 2.804353833198547363e-01 1.424569785594940186e-01 -1.369263678789138794e-01 -1.478403061628341675e-01 5.819483846426010132e-02 -1.043915525078773499e-01 -1.477665156126022339e-01 -1.127370595932006836e-01 -2.472343891859054565e-01 1.315735429525375366e-01 -4.931242391467094421e-02 1.806886047124862671e-01 1.929068565368652344e-01 2.218574881553649902e-01 9.939527511596679688e-02 -2.233326733112335205e-01 -1.564769744873046875e-01 -1.021606326103210449e-01 -2.594800591468811035e-01 1.682403236627578735e-01 -7.091674208641052246e-02 -1.942512243986129761e-01 -2.183101624250411987e-01 -2.418467402458190918e-01 1.222685649991035461e-01 -3.209519982337951660e-01
4.410138130187988281e-01 -1.050935313105583191e-01 2.211821079254150391e-01 -2.946615219116210938e-02 -3.059908747673034668e-02 -3.626606240868568420e-02 2.117262035608291626e-01 2.564839422702789307e-01 1.475960612297058105e-01 -2.013853341341018677e-01 1.270758062601089478e-01 4.975082352757453918e-02 3.172507286071777344e-01 1.122082397341728210e-01 -1.768129914999008179e-01 7.401670515537261963e-02 1.666997075080871582e-01 1.164056733250617981e-01 2.040433585643768311e-01 -1.709149330854415894e-01 5.232747271656990051e-02 -2.383825629949569702e-01 1.740627922117710114e-02 -3.430314362049102783e-02 -2.128516137599945068e-01 -6.860958039760589600e-02 -1.887591928243637085e-02 -2.245667427778244019e-01 -3.263685107231140137e-01 -8.819310367107391357e-02 -9.810954332351684570e-02 -5.400471016764640808e-02
3.030251944437623024e-03 -3.553940057754516602e-01 6.078362092375755310e-02 1.619011461734771729e-01 -1.467200815677642822e-01 1.745780557394027710e-01 1.496659219264984131e-01 -1.693070828914642334e-01 5.001162365078926086e-02 -2.010122835636138916e-01 -2.423536181449890137e-01 -1.158957183361053467e-02 1.635461486876010895e-02 1.945263892412185669e-01 -2.304845005273818970e-01 -2.731190919876098633e-01 -7.846491038799285889e-02 3.035144209861755371e-01 2.989779971539974213e-02 2.911812067031860352e-01 8.862777054309844971e-02 9.699899703264236450e-02 -1.962795853614807129e-01 -3.811781406402587891e-01 -6.811375170946121216e-02 1.712561249732971191e-01 7.426287978887557983e-02 -3.092918917536735535e-02 6.526672095060348511e-02 -1.151351481676101685e-01 1.538729816675186157e-01 -8.019766956567764282e-02
9.644063562154769897e-02 -4.250005781650543213e-01 1.964961737394332886e-01 -4.309130087494850159e-02 2.057647891342639923e-02 8.812996000051498413e-02 3.133344352245330811e-01 -2.704700641334056854e-02 -1.835724860429763794e-01 -4.770694300532341003e-02 1.199465766549110413e-01 2.352366596460342407e-01 1.603501141071319580e-01 -8.126291632652282715e-02 -1.457821130752563477e-01 -1.317331343889236450e-01 9.103376418352127075e-02 -2.435603737831115723e-02 5.282022804021835327e-02 1.056268662214279175e-01 4.590012505650520325e-02 -1.358410064131021500e-02 1.034036427736282349e-01 -4.088394343852996826e-01 -4.990056157112121582e-02 3.683174848556518555e-01 -1.775611490011215210e-01 2.548711560666561127e-02 7.790024578571319580e-02 -1.996338069438934326e-01 1.229656189680099487e-01 -2.270614504814147949e-01
7.802000641822814941e-02 -2.014283984899520874e-01 2.683064937591552734e-01 -5.781006067991256714e-02 -1.542323231697082520e-01 -4.087151959538459778e-02 3.417533934116363525e-01 1.128575280308723450e-01 -7.975760847330093384e-02 -1.574258208274841309e-01 1.473970478400588036e-03 2.748171053826808929e-02 1.999100595712661743e-01 -5.116935074329376221e-02 -8.545722067356109619e-02 -3.071516565978527069e-02 -1.611207574605941772e-01 3.095714189112186432e-02 1.378756016492843628e-01 1.109359562397003174e-01 -5.511564016342163086e-02 3.535274043679237366e-02 -4.181174039840698242e-01 -3.252915740013122559e-01 6.971260905265808105e-02 1.568697392940521240e-01 5.066952854394912720e-02 2.808431982994079590e-01 -2.754962444305419922e-01 2.353704422712326050e-01 2.304142564535140991e-01 4.281559213995933533e-02
7.692407071590423584e-02 -1.623596847057342529e-01 2.984595894813537598e-01 -1.212755218148231506e-01 -2.486944347620010376e-01 4.456882178783416748e-02 3.933604359626770020e-01 -6.721873581409454346e-02 -4.060940071940422058e-02 5.080047249794006348e-02 -1.976794600486755371e-01 1.950236111879348755e-01 2.428365498781204224e-01 1.386488508433103561e-02 -1.072330698370933533e-01 -1.306088566780090332e-01 -1.300359070301055908e-01 -4.840328171849250793e-02 3.029030859470367432e-01 2.528852224349975586e-01 -1.755689382553100586e-01 -2.347171865403652191e-02 -8.450377732515335083e-02 -1.391942501068115234e-01 1.566869914531707764e-01 1.945376545190811157e-01 1.668647527694702148e-01 2.140212804079055786e-01 -3.165120482444763184e-01 4.721784964203834534e-02 8.306633681058883667e-03 2.053378894925117493e-02
2.350988984107971191e-01 3.970795311033725739e-03 4.484804347157478333e-02 5.576958879828453064e-02 1.064176559448242188e-01 5.309547297656536102e-03 1.505028605461120605e-01 7.663719356060028076e-02 -2.205826044082641602e-01 -2.603692114353179932e-01 1.675329506397247314e-01 1.793866902589797974e-01 3.534517809748649597e-02 -4.205518588423728943e-02 -1.658542752265930176e-01 1.251888573169708252e-01 1.653045229613780975e-02 -4.160425439476966858e-02 5.898090004920959473e-01 9.113506227731704712e-02 -2.251667231321334839e-01 -6.609976291656494141e-02 -2.077981680631637573e-01 -1.164272800087928772e-01 -1.502498239278793335e-01 1.578371822834014893e-01 1.627054661512374878e-01 1.312911063432693481e-01 -2.442660182714462280e-01 1.049476340413093567e-01 1.674604564905166626e-01 -1.300406008958816528e-01
2.792863547801971436e-01 -6.627940386533737183e-02 -2.042787708342075348e-02 1.368010342121124268e-01 -7.468154281377792358e-02 1.976028084754943848e-02 2.887390255928039551e-01 -1.721473932266235352e-01 -1.477419137954711914e-01 -6.365171074867248535e-02 -3.311267197132110596e-01 6.072362884879112244e-02 -7.392792403697967529e-02 2.928431928157806396e-01 -7.535403221845626831e-02 -3.847760707139968872e-02 -1.307180523872375488e-01 -2.237813621759414673e-01 1.364222466945648193e-01 -5.054088309407234192e-03 8.885446190834045410e-02 1.316579282283782959e-01 -1.398334950208663940e-01 -1.040010452270507812e-01 -7.938715815544128418e-02 2.853079140186309814e-01 -1.586292088031768799e-01 -1.716753281652927399e-02 -4.133902490139007568e-01 -1.995789259672164917e-01 2.322593927383422852e-01 1.505978703498840332e-01
3.633369505405426025e-01 -2.766856849193572998e-01 -8.672186732292175293e-02 -1.550655514001846313e-01 8.505908399820327759e-02 -1.031299084424972534e-01 6.886950880289077759e-02 5.009524524211883545e-02 5.628632754087448120e-02 1.439425647258758545e-01 1.181171536445617676e-01 1.093457415699958801e-01 1.566871851682662964e-01 2.056186795234680176e-01 -1.262274682521820068e-01 -1.261935234069824219e-01 -4.014669917523860931e-03 2.106053829193115234e-01 3.114469051361083984e-01 1.506053507328033447e-01 1.519827544689178467e-01 -2.139095067977905273e-01 4.645035415887832642e-02 -3.085481524467468262e-01 -9.017155319452285767e-02 -1.270642597228288651e-02 -1.071908175945281982e-01 -2.654141783714294434e-01 -3.787014782428741455e-01 -1.510920561850070953e-02 -5.147376656532287598e-02 1.395385414361953735e-01
1.560348868370056152e-01 -2.077225595712661743e-01 6.322711706161499023e-02 -1.132898554205894470e-01 -2.730275094509124756e-01 1.675864756107330322e-01 1.204454228281974792e-01 2.250255346298217773e-01 1.749981492757797241e-01 -1.070182677358388901e-02 -8.134728670120239258e-02 2.636991143226623535e-01 5.402567237615585327e-02 1.824269443750381470e-01 -1.246431246399879456e-01 -6.716717500239610672e-03 5.367913097143173218e-02 -3.882600739598274231e-02 -1.327144205570220947e-01 2.131377756595611572e-01 4.852324724197387695e-02 -4.249398708343505859e-01 -1.454883962869644165e-01 -6.015462800860404968e-02 8.720592409372329712e-02 2.459160685539245605e-01 7.467318326234817505e-02 -3.799097239971160889e-01 -2.553336322307586670e-01 -1.628869771957397461e-01 6.609307974576950073e-02 -3.494128468446433544e-04
2.285705357789993286e-01 8.802701532840728760e-02 -1.674664914608001709e-01 2.099836058914661407e-02 6.533979624509811401e-02 -2.637920379638671875e-01 2.283124178647994995e-01 1.467073615640401840e-02 -1.995050013065338135e-01 -1.257101297378540039e-01 6.965838372707366943e-02 -8.413448929786682129e-02 -1.171922013163566589e-01 4.336170107126235962e-02 -3.427848517894744873e-01 -1.193892583250999451e-01 -8.698976039886474609e-02 2.538607120513916016e-01 2.523655891418457031e-01 1.959606707096099854e-01 1.752828061580657959e-01 -3.673444315791130066e-02 -2.729671820998191833e-02 -5.413146223872900009e-03 -1.862949691712856293e-02 2.911669909954071045e-01 -4.558134451508522034e-02 -1.804216951131820679e-01 -2.286575138568878174e-01 -9.630409628152847290e-02 5.840412527322769165e-02 -4.227810800075531006e-01
2.866918146610260010e-01 -2.520494461059570312e-01 8.391403406858444214e-02 2.065425738692283630e-02 -1.941408365964889526e-01 -1.143127605319023132e-01 4.300239495933055878e-03 2.813763320446014404e-01 -1.426924765110015869e-01 1.262577176094055176e-01 2.513977289199829102e-01 1.458574086427688599e-03 2.442206144332885742e-01 1.019099727272987366e-01 -1.044910699129104614e-01 -3.651154786348342896e-02 1.474886238574981689e-01 -6.706150248646736145e-03 7.751877605915069580e-02 3.869035840034484863e-01 -8.097624033689498901e-02 -4.222995936870574951e-01 8.813212811946868896e-02 -1.672902330756187439e-02 4.162645712494850159e-02 6.734872609376907349e-02 -4.798016324639320374e-02 -1.204209998250007629e-01 -3.532853722572326660e-01 -8.869643509387969971e-02 3.851132094860076904e-02 8.602521568536758423e-02
2.627832889556884766e-01 -1.264842152595520020e-01 3.017635345458984375e-01 -5.807144567370414734e-03 3.116957843303680420e-01 6.670796871185302734e-02 1.149949952960014343e-01 1.486626919358968735e-02 -1.860379241406917572e-02 -1.758543550968170166e-01 6.853067874908447266e-02 -2.207223474979400635e-01 1.780011802911758423e-01 1.196191608905792236e-01 -2.731792628765106201e-01 -7.808985561132431030e-02 -1.186234503984451294e-01 3.369571566581726074e-01 8.374082297086715698e-02 2.451961338520050049e-01 2.043123841285705566e-01 -1.132360473275184631e-01 -1.172337401658296585e-02 -9.762240946292877197e-02 1.645074337720870972e-01 -1.378626674413681030e-01 -1.092219352722167969e-01 -3.019133815541863441e-03 -1.596033424139022827e-01 -2.388491928577423096e-01 3.055855035781860352e-01 -6.714274734258651733e-02
1.995611637830734253e-01 -2.094476372003555298e-01 2.840181253850460052e-02 1.455331295728683472e-01 -8.833752945065498352e-03 1.039488986134529114e-01 3.032431304454803467e-01 -5.805657804012298584e-02 -1.118949204683303833e-01 -7.883103936910629272e-02 3.306318819522857666e-02 3.068325221538543701e-01 -1.632090508937835693e-01 1.553873717784881592e-01 -1.730691492557525635e-01 -2.437667846679687500e-01 -3.620468778535723686e-03 3.597875833511352539e-01 -1.299850642681121826e-01 2.936545014381408691e-01 3.873097943142056465e-03 9.326421655714511871e-03 2.928901314735412598e-01 -2.727794349193572998e-01 -1.476467251777648926e-01 2.121010124683380127e-01 7.395321037620306015e-03 1.357424408197402954e-01 -1.397015154361724854e-01 6.210373342037200928e-02 5.698991194367408752e-02 -1.708958894014358521e-01
2.917298078536987305e-01 -1.514590382575988770e-01 1.037485897541046143e-01 1.639180630445480347e-02 -1.684328317642211914e-01 -1.268429011106491089e-01 -1.033779308199882507e-01 1.914944499731063843e-01 -8.201154321432113647e-02 -2.931870818138122559e-01 -1.882206201553344727e-01 7.945798337459564209e-02 1.353612095117568970e-01 -1.731438040733337402e-01 -1.738790124654769897e-01 -1.752842515707015991e-01 -1.742693036794662476e-01 1.330446451902389526e-02 1.817670017480850220e-01 1.578017137944698334e-03 2.177410274744033813e-01 -1.510958671569824219e-01 -7.684081792831420898e-02 -9.625273942947387695e-02 -1.871020160615444183e-02 -1.969624757766723633e-01 -1.437518745660781860e-01 -6.295759230852127075e-02 -2.617384493350982666e-01 -3.108327090740203857e-01 -1.784802526235580444e-01 -3.683343529701232910e-01
3.280201256275177002e-01 -2.206481844186782837e-01 -1.643061786890029907e-01 2.280721515417098999e-01 -6.258725374937057495e-02 3.407881129533052444e-03 2.169409245252609253e-01 -1.339670363813638687e-02 1.173369735479354858e-01 8.574254810810089111e-02 -2.798058837652206421e-02 -1.389779057353734970e-02 1.678292602300643921e-01 2.036065012216567993e-01 -4.527917876839637756e-02 5.039071664214134216e-03 -6.053563952445983887e-02 6.834372133016586304e-02 4.185073077678680420e-01 3.806341886520385742e-01 1.971655189990997314e-01 2.013171315193176270e-01 2.963863126933574677e-02 -1.535907536745071411e-01 -1.263230293989181519e-01 1.748028248548507690e-01 -1.913431882858276367e-01 -5.890501663088798523e-02 -2.246289700269699097e-01 -2.134274095296859741e-01 -1.570083387196063995e-02 -6.818674504756927490e-02
3.247677683830261230e-01 -1.931124776601791382e-01 -2.330226823687553406e-02 6.930752843618392944e-02 -3.423204720020294189e-01 -1.737398207187652588e-01 5.921227857470512390e-04 1.459493339061737061e-01 4.990558326244354248e-02 -1.406561583280563354e-01 -3.318943679332733154e-01 3.793332576751708984e-01 9.187731891870498657e-02 2.397168613970279694e-02 3.478420898318290710e-02 1.227932274341583252e-01 -2.175159454345703125e-01 1.905189156532287598e-01 2.765625119209289551e-01 3.066720440983772278e-02 -1.661273278295993805e-02 -2.956284284591674805e-01 -2.471307665109634399e-01 7.696282863616943359e-02 -4.051660001277923584e-02 1.108816117048263550e-01 -8.017198741436004639e-02 -1.625720709562301636e-01 -1.286119371652603149e-01 4.622046544682234526e-04 3.467806056141853333e-02 -3.668387606739997864e-02
3.298248648643493652e-01 8.146391808986663818e-02 3.484705388545989990e-01 -2.337792366743087769e-01 5.453876033425331116e-02 1.800718903541564941e-01 -1.024988591670989990e-01 1.440910995006561279e-01 -8.640895038843154907e-02 1.810837984085083008e-01 5.836040899157524109e-02 2.106979042291641235e-01 -6.826059427112340927e-03 1.429440677165985107e-01 -3.465732038021087646e-01 7.579842582345008850e-03 -8.292790502309799194e-02 8.721215277910232544e-02 2.720564901828765869e-01 1.632429957389831543e-01 -5.644841864705085754e-02 -3.234425932168960571e-02 -2.665816247463226318e-01 -2.943324744701385498e-01 -1.210937574505805969e-01 7.082229852676391602e-02 6.344577670097351074e-02 -1.139318645000457764e-01 -1.421682089567184448e-01 4.475525766611099243e-02 -1.442738473415374756e-01 -2.373348921537399292e-01
4.071477651596069336e-01 -2.381843477487564087e-01 5.309028550982475281e-02 6.547202914953231812e-02 1.080882623791694641e-01 6.020915880799293518e-02 -4.693613201379776001e-02 1.028881892561912537e-01 -1.776094436645507812e-01 2.273067086935043335e-02 -8.685161173343658447e-02 -1.042812168598175049e-01 1.198210790753364563e-01 2.479108572006225586e-01 -1.264765858650207520e-01 -3.936014175415039062e-01 -7.975610345602035522e-02 1.429069191217422485e-01 9.152840077877044678e-02 2.579751014709472656e-01 4.789019376039505005e-02 1.466034948825836182e-01 -1.369495391845703125e-01 -2.810840606689453125e-01 -1.499160230159759521e-01 3.241673111915588379e-01 -2.080765552818775177e-02 5.485633388161659241e-02 -2.104742676019668579e-01 -4.851709306240081787e-02 -1.427183300256729126e-01 -1.542621850967407227e-01
8.675190061330795288e-02 3.412399906665086746e-03 2.304795980453491211e-01 -2.294625621289014816e-03 3.274639695882797241e-02 -1.089992299675941467e-01 3.794959187507629395e-01 7.662078738212585449e-02 -1.889712065458297729e-01 -4.923824593424797058e-02 -1.029352694749832153e-01 -4.172499477863311768e-02 1.781333237886428833e-01 -1.434592455625534058e-01 -1.836457252502441406e-01 -3.220312669873237610e-02 -3.531726449728012085e-02 -1.098072039894759655e-03 3.819313049316406250e-01 2.717149853706359863e-01 -1.379742026329040527e-01 6.423670565709471703e-04 -3.488481938838958740e-01 -1.251361966133117676e-01 1.121268346905708313e-01 2.247939258813858032e-01 8.733379840850830078e-02 2.796131931245326996e-02 -3.342733383178710938e-01 2.138068079948425293e-01 1.637641340494155884e-01 -7.631801068782806396e-02
1.334397047758102417e-01 2.471922934055328369e-01 -1.135463193058967590e-01 -3.208350762724876404e-02 -1.045658439397811890e-01 -8.764431625604629517e-02 2.104810178279876709e-01 -5.441742832772433758e-04 1.111870780587196350e-01 -3.284271061420440674e-01 -2.210621684789657593e-01 2.088055461645126343e-01 2.726239897310733795e-02 9.238529950380325317e-02 -2.542714774608612061e-01 -1.936324238777160645e-01 1.935104727745056152e-01 1.105264425277709961e-01 -6.639767438173294067e-02 2.276750952005386353e-01 -1.907956786453723907e-02 -1.500364989042282104e-01 -1.600653976202011108e-01 -4.748439416289329529e-02 2.017754167318344116e-01 3.434194028377532959e-01 6.589446216821670532e-02 -1.438863575458526611e-01 -4.153249859809875488e-01 -4.184726253151893616e-02 -7.264968007802963257e-02 1.585526205599308014e-02
2.836190164089202881e-01 -1.132019758224487305e-01 3.144864439964294434e-01 -3.321562707424163818e-02 5.020489543676376343e-02 -1.573069244623184204e-01 -1.399557888507843018e-01 1.207563504576683044e-01 -1.699131727218627930e-01 1.208431646227836609e-01 -7.429001480340957642e-02 1.188001260161399841e-01 7.201983034610748291e-02 1.523583382368087769e-02 -4.427117109298706055e-01 1.402444019913673401e-02 -1.412694305181503296e-01 -3.032280690968036652e-02 -6.158695369958877563e-02 2.284586429595947266e-01 3.679688274860382080e-01 -5.485333129763603210e-02 1.627812236547470093e-01 -2.573236525058746338e-01 1.772625558078289032e-02 2.727299630641937256e-01 6.691286712884902954e-02 2.004713714122772217e-01 -6.291107088327407837e-02 -1.020643189549446106e-01 1.745182424783706665e-01 -9.170658886432647705e-02
1.614956706762313843e-01 -2.169466763734817505e-01 1.433933526277542114e-01 4.419970139861106873e-02 -2.309118956327438354e-01 5.707610398530960083e-02 1.723745316267013550e-01 -1.996377706527709961e-01 -3.083899021148681641e-01 6.387389451265335083e-02 -3.515491783618927002e-01 1.337574571371078491e-01 9.851527214050292969e-02 1.384086459875106812e-01 -1.789792180061340332e-01 4.436987265944480896e-02 1.242680102586746216e-01 -1.744264364242553711e-01 -5.817773938179016113e-02 -2.626653388142585754e-02 -1.550874412059783936e-01 -1.222172677516937256e-01 -2.471031993627548218e-01 -1.872297562658786774e-02 -1.987978070974349976e-01 2.276315093040466309e-01 -1.223733946681022644e-01 -2.151971608400344849e-01 -3.326174914836883545e-01 -1.702181100845336914e-01 1.782823801040649414e-01 -1.757268235087394714e-02
4.417386651039123535e-01 -2.286992371082305908e-01 8.022479712963104248e-02 1.169149726629257202e-01 7.385403662919998169e-02 -4.993027541786432266e-03 1.689125783741474152e-02 -2.217213958501815796e-01 -1.589704453945159912e-01 -1.948589831590652466e-01 -1.358116418123245239e-02 1.287608444690704346e-01 2.201013863086700439e-01 9.870608896017074585e-02 -1.977443136274814606e-02 -1.137393712997436523e-01 -2.791838534176349640e-02 -4.624282475560903549e-03 -2.055041193962097168e-01 1.495086401700973511e-01 1.366267651319503784e-01 1.380834728479385376e-01 -1.653169840574264526e-01 -2.560042440891265869e-01 -1.020238548517227173e-01 3.891110122203826904e-01 -2.596697807312011719e-01 2.018831074237823486e-01 -9.812891483306884766e-02 -1.842107325792312622e-01 -9.970705956220626831e-02 -8.074379712343215942e-02
2.168484777212142944e-01 -3.988550007343292236e-01 1.907346546649932861e-01 -1.167876422405242920e-01 -2.700259909033775330e-02 9.266368299722671509e-02 3.479993343353271484e-01 -8.511009812355041504e-02 -5.481453984975814819e-02 -3.736207261681556702e-02 2.275406718254089355e-01 1.538928598165512085e-01 -1.218565553426742554e-02 2.197953313589096069e-01 1.673336029052734375e-01 -7.344078272581100464e-02 -2.028866559267044067e-01 -4.217146895825862885e-03 1.719652861356735229e-01 1.527532041072845459e-01 2.485155873000621796e-02 7.076316326856613159e-02 8.758620917797088623e-02 -3.545417189598083496e-01 -2.831785380840301514e-01 1.793966442346572876e-01 -2.987285144627094269e-02 -6.004980951547622681e-02 -1.067890748381614685e-01 -2.307452112436294556e-01 1.708768308162689209e-01 -2.642111107707023621e-02
1.716936528682708740e-01 -1.034248769283294678e-01 6.178387627005577087e-02 -1.897352188825607300e-01 -1.368120126426219940e-02 -1.802248209714889526e-01 2.086887359619140625e-01 -2.399458587169647217e-01 8.208906650543212891e-02 -1.826124191284179688e-01 -1.931505948305130005e-01 2.116867303848266602e-01 -5.162772722542285919e-03 9.887941926717758179e-02 -5.884391665458679199e-01 -2.889734208583831787e-01 6.099468469619750977e-02 -9.708477556705474854e-02 3.304051980376243591e-02 9.508913755416870117e-02 -1.608303487300872803e-01 -1.505269259214401245e-01 4.742495715618133545e-02 -2.666015028953552246e-01 -1.080188378691673279e-01 -1.076248735189437866e-01 1.592279225587844849e-02 1.783791184425354004e-02 -9.873618185520172119e-02 -1.795915812253952026e-01 -1.147991642355918884e-01 -1.752216927707195282e-02
5.653924345970153809e-01 -1.969713568687438965e-01 2.688250839710235596e-01 -1.868721842765808105e-02 1.102688908576965332e-01 1.500379387289285660e-02 1.468778401613235474e-01 6.152227893471717834e-02 -1.389095466583967209e-02 -5.916939303278923035e-02 1.878053098917007446e-01 3.154490515589714050e-02 2.420039772987365723e-01 3.083883225917816162e-02 -2.933526039123535156e-01 -6.816780567169189453e-02 6.145448423922061920e-03 1.067941859364509583e-01 7.780811935663223267e-02 3.440991789102554321e-02 -3.466360270977020264e-02 -2.046000212430953979e-01 1.667353883385658264e-02 -6.950933486223220825e-02 -1.658220440149307251e-01 -1.384932100772857666e-01 3.961919993162155151e-02 -1.923406422138214111e-01 -3.441399633884429932e-01 -1.822899878025054932e-01 -5.340595170855522156e-02 1.854364424943923950e-01
2.428170144557952881e-01 -3.530938625335693359e-01 7.286328822374343872e-02 2.838572263717651367e-01 -1.204081922769546509e-01 -4.613587632775306702e-02 -8.716032654047012329e-02 2.941140532493591309e-01 1.905318535864353180e-02 -3.464381098747253418e-01 -6.310684978961944580e-02 1.574622541666030884e-01 2.780636847019195557e-01 -1.678251028060913086e-01 -1.119635328650474548e-01 -3.649333491921424866e-02 1.524325907230377197e-01 -8.376823365688323975e-02 2.161830067634582520e-01 2.037716656923294067e-01 4.801243543624877930e-02 2.875134162604808807e-02 7.513209432363510132e-02 -1.780904233455657959e-01 -9.785743430256843567e-03 2.197994142770767212e-01 -1.642902195453643799e-01 -1.940472871065139771e-01 -9.396036714315414429e-02 1.237960830330848694e-01 -2.161483317613601685e-01 9.116877615451812744e-02
-6.411878764629364014e-02 -3.652563989162445068e-01 -1.245667785406112671e-02 5.643945187330245972e-02 -6.654950976371765137e-02 -1.036010757088661194e-01 6.950742751359939575e-02 -2.307702414691448212e-02 1.505124866962432861e-01 -3.574104979634284973e-03 1.615319550037384033e-01 9.314498864114284515e-03 2.055193781852722168e-01 3.785232082009315491e-02 -3.671803772449493408e-01 4.827093798667192459e-03 8.807136118412017822e-02 4.172233641147613525e-01 1.934022456407546997e-01 -5.124046932905912399e-03 -6.016309186816215515e-02 -1.878196448087692261e-01 -1.266073882579803467e-01 -4.301606714725494385e-01 -5.444616544991731644e-03 1.104629933834075928e-01 -9.761226922273635864e-02 -2.349632233381271362e-01 -2.370839416980743408e-01 -8.970063179731369019e-03 -5.214395746588706970e-02 -1.266752183437347412e-01
2.991313338279724121e-01 -2.896625399589538574e-01 -4.257764294743537903e-02 1.600145697593688965e-01 1.050405502319335938e-01 -2.705347910523414612e-02 4.874702990055084229e-01 -1.503459513187408447e-01 -1.834296286106109619e-01 4.928083345293998718e-02 -1.891472935676574707e-01 1.461957842111587524e-01 1.861126869916915894e-01 8.848562091588973999e-02 -1.010269299149513245e-01 1.707834750413894653e-02 -7.362005766481161118e-03 -8.181366324424743652e-02 1.993121802806854248e-01 1.999423950910568237e-01 -1.550627499818801880e-02 5.675533041357994080e-02 -3.534171357750892639e-02 -3.160779923200607300e-02 -5.743389204144477844e-02 1.067883968353271484e-01 -2.200403660535812378e-01 1.177113577723503113e-01 -2.953887581825256348e-01 3.004488348960876465e-02 3.436861038208007812e-01 -7.481891661882400513e-02
9.935374557971954346e-02 -1.793757528066635132e-01 1.323054283857345581e-01 -4.606831446290016174e-02 -1.026816815137863159e-01 9.821601957082748413e-02 1.687566936016082764e-01 1.485856771469116211e-01 7.249457389116287231e-02 -1.420311331748962402e-01 1.709978133440017700e-01 1.092035174369812012e-01 6.686519831418991089e-02 6.578788906335830688e-02 -3.253886699676513672e-01 2.314190119504928589e-01 1.989118158817291260e-01 -1.378230154514312744e-01 2.857655882835388184e-01 1.360755562782287598e-01 2.297581434249877930e-01 6.571320444345474243e-02 -2.798264324665069580e-01 -1.761268228292465210e-01 2.256980538368225098e-01 2.213367223739624023e-01 -1.995891928672790527e-01 -5.609962344169616699e-02 -1.935383118689060211e-02 -1.435124427080154419e-01 -1.922154426574707031e-02 -3.785915672779083252e-01
3.070075996220111847e-02 -8.424713462591171265e-02 -5.096897855401039124e-02 1.038416698575019836e-01 -3.424231708049774170e-02 -2.263604700565338135e-01 8.924198895692825317e-02 1.451090537011623383e-02 -9.240553528070449829e-02 -1.296090930700302124e-01 -3.086343705654144287e-01 5.879526585340499878e-02 1.677471697330474854e-01 8.882340975105762482e-03 -6.954074651002883911e-02 -3.368688747286796570e-02 2.249893248081207275e-01 3.512148857116699219e-01 1.623430699110031128e-01 4.188240766525268555e-01 -2.242875471711158752e-02 -2.413970232009887695e-01 8.773183077573776245e-02 -1.579737961292266846e-01 -2.447006702423095703e-01 2.136948853731155396e-01 2.497282437980175018e-02 6.892982870340347290e-02 -2.354370951652526855e-01 7.820750027894973755e-02 2.173313498497009277e-01 -2.699751257896423340e-01
3.754772841930389404e-01 -4.748000949621200562e-02 -1.991959214210510254e-01 -5.076332017779350281e-02 -1.125767379999160767e-01 -3.470917046070098877e-02 2.470134049654006958e-01 -8.442293852567672729e-02 -1.889755427837371826e-01 -2.247324027121067047e-02 1.747497124597430229e-03 -1.310103386640548706e-01 -2.044445723295211792e-01 -1.525718569755554199e-01 -2.910780906677246094e-01 -6.964583694934844971e-02 -2.051901221275329590e-01 1.149425059556961060e-01 1.947471797466278076e-01 2.687985897064208984e-01 -2.696029841899871826e-02 -1.729202806018292904e-03 9.074769914150238037e-03 -1.803958863019943237e-01 -3.122298046946525574e-02 2.764346897602081299e-01 -6.072499323636293411e-03 -1.562028080224990845e-01 -1.754937022924423218e-01 -1.849298775196075439e-01 6.783669441938400269e-02 -3.926502764225006104e-01
2.816604673862457275e-01 -2.183863148093223572e-02 4.786642640829086304e-02 1.259400695562362671e-01 7.089173048734664917e-02 -4.256444796919822693e-02 3.814443051815032959e-01 1.853037327527999878e-01 -1.103388592600822449e-01 -5.710915103554725647e-02 3.208163380622863770e-02 -2.092212140560150146e-01 -5.179100204259157181e-03 2.751306891441345215e-01 -1.820660233497619629e-01 -1.800826042890548706e-01 -1.037200540304183960e-01 3.296010196208953857e-02 1.286164373159408569e-01 1.302997916936874390e-01 5.345199257135391235e-02 1.952681504189968109e-02 -6.252340227365493774e-02 -3.167065083980560303e-01 -1.492683589458465576e-01 3.838161230087280273e-01 -1.004959642887115479e-01 1.201802566647529602e-01 -1.748840883374214172e-02 -3.106275200843811035e-01 2.640677690505981445e-01 -1.850809901952743530e-02
4.457726776599884033e-01 -7.865521311759948730e-02 2.683831565082073212e-02 1.381724029779434204e-01 7.632695138454437256e-02 1.190056353807449341e-01 2.723226845264434814e-01 9.563726186752319336e-02 -1.246738135814666748e-01 1.148965582251548767e-02 9.926505386829376221e-02 2.858692109584808350e-01 1.362212598323822021e-01 4.315874353051185608e-02 -1.470914036035537720e-01 -7.360307127237319946e-02 1.872931048274040222e-02 1.699281036853790283e-01 -2.285704463720321655e-01 6.538635492324829102e-02 1.456630229949951172e-01 4.220724105834960938e-02 2.551571130752563477e-01 -1.268460005521774292e-01 -6.753789633512496948e-02 2.843849658966064453e-01 2.041378617286682129e-01 -2.552762031555175781e-01 -2.360930889844894409e-01 -1.866968125104904175e-01 2.072369456291198730e-01 -3.890635818243026733e-02
2.973574995994567871e-01 -4.666325077414512634e-02 1.293635815382003784e-01 2.265979498624801636e-01 -1.864898577332496643e-02 4.831602051854133606e-02 2.545922696590423584e-01 -1.975087076425552368e-01 -1.548676788806915283e-01 4.857933521270751953e-02 -8.618887513875961304e-02 2.912184298038482666e-01 -1.017172932624816895e-01 3.383442163467407227e-01 -2.256876043975353241e-02 -1.910768798552453518e-03 1.061992496252059937e-01 2.110163569450378418e-01 -2.182814478874206543e-02 3.282453864812850952e-02 2.643869817256927490e-01 2.734551951289176941e-02 -2.265210822224617004e-02 -3.496110439300537109e-01 -2.280152589082717896e-01 3.403476774692535400e-01 1.269241273403167725e-01 9.638833254575729370e-02 -1.640430837869644165e-01 -9.330546855926513672e-02 1.052592471241950989e-01 -1.485250610858201981e-02
1.830000579357147217e-01 7.198843359947204590e-02 -2.075571864843368530e-01 -1.772369071841239929e-02 -1.010023206472396851e-01 -1.032094582915306091e-01 3.829903006553649902e-01 1.705889850854873657e-01 -2.025305032730102539e-01 -1.217881217598915100e-01 4.241532832384109497e-02 -1.073020324110984802e-01 9.905131533741950989e-03 4.572169482707977295e-02 -3.039472699165344238e-01 1.048896834254264832e-02 -3.249355852603912354e-01 2.597551941871643066e-01 2.852628529071807861e-01 1.097646057605743408e-01 1.299920827150344849e-01 4.720801487565040588e-02 -1.433790177106857300e-01 -7.031729817390441895e-02 -1.467026174068450928e-01 2.040665447711944580e-01 -1.495943218469619751e-01 -1.899557262659072876e-01 -1.344747394323348999e-01 -2.135270088911056519e-01 3.615394607186317444e-02 -2.444055080413818359e-01
2.332768142223358154e-01 -1.428763866424560547e-01 -5.119910091161727905e-02 2.264845520257949829e-01 8.627936244010925293e-02 1.279035210609436035e-02 3.374422490596771240e-01 -2.860340289771556854e-03 -5.050493404269218445e-02 -2.326950430870056152e-01 9.185470640659332275e-02 2.072998136281967163e-01 -2.049879431724548340e-01 2.874440550804138184e-01 -3.268814086914062500e-02 -2.171317338943481445e-01 9.717264026403427124e-02 3.132278025150299072e-01 7.654737681150436401e-03 1.321516335010528564e-01 1.098464056849479675e-01 7.223302870988845825e-02 1.628502607345581055e-01 -3.942408859729766846e-01 -1.955640316009521484e-01 2.145652920007705688e-01 -4.838329553604125977e-02 -1.329688876867294312e-01 -1.888261288404464722e-01 -5.820991098880767822e-02 -1.819329708814620972e-02 2.854654192924499512e-02
3.385134935379028320e-01 -3.147341609001159668e-01 -1.868038475513458252e-01 3.927441537380218506e-01 -7.798626273870468140e-02 1.979365758597850800e-02 1.768722534179687500e-01 9.794209472602233291e-05 -3.170455694198608398e-01 -1.072158813476562500e-01 -3.758389949798583984e-01 1.966520994901657104e-01 9.861870110034942627e-02 1.084805205464363098e-01 4.841457679867744446e-02 1.229168251156806946e-01 5.609624087810516357e-02 1.293289959430694580e-01 4.785691574215888977e-02 4.208076000213623047e-02 4.915558546781539917e-02 1.018465962260961533e-02 -2.111089974641799927e-01 -2.030694037675857544e-01 -6.324237585067749023e-02 2.635987102985382080e-02 -1.795097291469573975e-01 6.348711997270584106e-02 -2.187949270009994507e-01 -6.168827414512634277e-02 1.239116638898849487e-01 -9.124677628278732300e-02
2.508953213691711426e-01 -2.136428803205490112e-01 4.755609333515167236e-01 8.740521967411041260e-02 1.031547039747238159e-01 1.170282438397407532e-01 1.274999380111694336e-01 4.997551068663597107e-02 -1.699594259262084961e-01 -2.246332019567489624e-01 -7.435919344425201416e-02 4.442155733704566956e-02 -4.976825416088104248e-02 8.017705380916595459e-02 -2.648556828498840332e-01 -1.830724626779556274e-02 -1.156445294618606567e-01 5.112382024526596069e-02 1.592454612255096436e-01 1.408931016921997070e-01 -1.160507202148437500e-01 -1.050756201148033142e-01 2.493800669908523560e-01 -4.151350557804107666e-01 -4.973825067281723022e-03 -9.552047401666641235e-02 -8.978968113660812378e-02 -1.760585233569145203e-02 1.322754323482513428e-01 -2.924550473690032959e-01 -8.631078898906707764e-02 -7.166950963437557220e-03
2.360651940107345581e-01 -1.845242530107498169e-01 -5.038163810968399048e-02 8.484000712633132935e-02 -1.256226301193237305e-01 1.033664792776107788e-01 1.639872938394546509e-01 -6.264055520296096802e-02 -2.327462472021579742e-02 -2.340732514858245850e-01 -1.992657929658889771e-01 -5.347649008035659790e-02 1.052541509270668030e-01 1.931786835193634033e-01 -3.659067451953887939e-01 -1.024432778358459473e-01 4.516103863716125488e-02 9.453172981739044189e-02 1.434924006462097168e-01 4.072205126285552979e-01 1.761206239461898804e-01 -8.133110404014587402e-02 1.410996634513139725e-02 -2.654335498809814453e-01 -1.483055651187896729e-01 2.138699591159820557e-01 3.186554610729217529e-01 -2.564590983092784882e-02 2.321197241544723511e-01 -6.372337788343429565e-02 1.361150443553924561e-01 -2.111708745360374451e-02
3.248997330665588379e-01 -2.062830477952957153e-01 3.611781299114227295e-01 -1.621917486190795898e-01 3.089739084243774414e-01 -6.513109896332025528e-03 -1.144239455461502075e-01 1.918085813522338867e-01 2.157900184392929077e-01 -2.095069885253906250e-01 -7.409223169088363647e-02 1.678958348929882050e-02 6.048550084233283997e-02 1.079319193959236145e-01 -4.149751067161560059e-01 -1.057082265615463257e-01 1.299569159746170044e-01 2.802856033667922020e-03 7.643966469913721085e-03 1.839375123381614685e-02 8.746342360973358154e-02 -2.036241814494132996e-02 7.727552205324172974e-02 -2.774334549903869629e-01 -1.418289095163345337e-01 2.168033570051193237e-01 -2.969044726341962814e-03 -4.265671595931053162e-02 -6.377984769642353058e-03 -6.373817473649978638e-02 6.762284040451049805e-02 -2.624925076961517334e-01
3.866752684116363525e-01 -8.762794733047485352e-02 9.900972992181777954e-02 1.132018771022558212e-02 1.868834905326366425e-02 2.010614424943923950e-01 3.511093854904174805e-01 -1.712794452905654907e-01 -2.785801291465759277e-01 -1.128566339612007141e-01 -2.482047975063323975e-01 1.742552593350410461e-02 1.221194788813591003e-01 2.052852213382720947e-01 7.502119243144989014e-02 8.698678761720657349e-02 -2.552441880106925964e-02 -2.212764173746109009e-01 1.707422733306884766e-01 8.025128394365310669e-02 7.881367206573486328e-02 -6.306062638759613037e-02 -1.367941051721572876e-01 -1.662582606077194214e-01 8.895599097013473511e-02 1.091678589582443237e-01 -8.307754993438720703e-02 -8.057294040918350220e-02 -2.753718495368957520e-01 -2.342147976160049438e-01 3.306167423725128174e-01 -4.484696686267852783e-02
1.604268103837966919e-01 -5.729167163372039795e-02 -1.114860624074935913e-01 -9.208544343709945679e-02 -2.162546664476394653e-01 4.415052384138107300e-02 1.081707477569580078e-01 5.442190542817115784e-02 3.224440291523933411e-02 -2.705302536487579346e-01 -1.185986623167991638e-01 8.928940445184707642e-02 1.261749118566513062e-01 2.158032357692718506e-02 -2.800530791282653809e-01 -6.618005037307739258e-02 2.928142845630645752e-01 7.891807705163955688e-02 -1.510544419288635254e-01 4.910416305065155029e-01 -8.905409276485443115e-02 2.672249823808670044e-02 -7.864532619714736938e-02 -1.692163199186325073e-01 1.539524346590042114e-01 3.020483553409576416e-01 1.698460429906845093e-01 1.983410567045211792e-01 -2.681962847709655762e-01 -1.830942928791046143e-01 -1.787463575601577759e-02 -5.448739975690841675e-02
1.322946846485137939e-01 -1.329827159643173218e-01 3.364057838916778564e-02 1.257213056087493896e-01 4.444286972284317017e-02 6.683728098869323730e-02 1.992551386356353760e-01 -2.474545389413833618e-01 -1.447759717702865601e-01 -2.017918741330504417e-03 3.009448349475860596e-01 1.862116158008575439e-01 -1.827343180775642395e-02 1.424385756254196167e-01 -2.790565602481365204e-02 -1.650098711252212524e-01 1.365418732166290283e-01 2.814811766147613525e-01 7.154025882482528687e-02 7.971599698066711426e-02 3.733115494251251221e-01 -2.243570983409881592e-01 6.015314534306526184e-02 -1.407793909311294556e-01 -1.853794306516647339e-01 2.277820408344268799e-01 6.941246241331100464e-02 -1.151034086942672729e-01 -4.132769405841827393e-01 -5.341233685612678528e-02 1.239490658044815063e-01 -1.727631837129592896e-01
3.367465734481811523e-01 1.584880650043487549e-01 1.114501878619194031e-01 1.701156795024871826e-01 -1.818469315767288208e-01 1.222248300909996033e-01 2.661312222480773926e-01 -6.583850830793380737e-02 6.851376593112945557e-02 -4.672858491539955139e-02 1.147937476634979248e-01 6.154321506619453430e-02 7.267399691045284271e-03 2.125811129808425903e-01 -3.140354454517364502e-01 -1.085420623421669006e-01 -9.828315675258636475e-02 9.456565231084823608e-02 2.040158212184906006e-01 2.078117057681083679e-02 -7.839554548263549805e-02 -1.658042371273040771e-01 -3.308014571666717529e-01 -2.376808971166610718e-01 1.383113954216241837e-02 -2.254526913166046143e-01 -7.144489884376525879e-02 -1.813705414533615112e-01 -2.768561840057373047e-01 1.622208021581172943e-02 -4.908198490738868713e-02 -2.981816828250885010e-01
4.021449685096740723e-01 1.166298389434814453e-01 3.019495308399200439e-01 3.815592825412750244e-02 -4.653509706258773804e-02 3.568788617849349976e-02 1.265908926725387573e-01 -3.985724877566099167e-03 -9.468964487314224243e-02 7.320191711187362671e-02 2.170165330171585083e-01 1.131726652383804321e-01 -4.442839324474334717e-02 1.851273030042648315e-01 -3.185772895812988281e-01 -2.968001551926136017e-02 -2.385319322347640991e-01 7.265346497297286987e-02 2.333304286003112793e-01 5.472600832581520081e-02 -9.816542267799377441e-02 -1.906726211309432983e-01 -2.435857057571411133e-01 -2.732911407947540283e-01 1.020670607686042786e-01 -1.066277027130126953e-01 1.854282990097999573e-02 5.201403424143791199e-02 -3.139678537845611572e-01 -4.043088108301162720e-02 2.338740788400173187e-02 -2.729423046112060547e-01
1.358004957437515259e-01 -4.537832364439964294e-02 2.195083051919937134e-01 -2.654108405113220215e-01 8.013096451759338379e-02 9.825301170349121094e-02 8.068930357694625854e-02 7.358511537313461304e-02 -2.077290415763854980e-01 -1.322896182537078857e-01 -1.745668649673461914e-01 -1.938356086611747742e-03 1.896420270204544067e-01 -4.191868007183074951e-02 -2.245077192783355713e-01 -1.867922991514205933e-01 -1.050744503736495972e-01 4.139820113778114319e-02 4.233644008636474609e-01 2.858096063137054443e-01 2.496168613433837891e-01 -2.106138169765472412e-01 -1.376458853483200073e-01 -1.500582695007324219e-01 -6.417117267847061157e-02 1.827061027288436890e-01 6.553216278553009033e-02 2.906606197357177734e-01 -1.639236230403184891e-03 8.667580783367156982e-02 2.503566443920135498e-01 -2.110506594181060791e-02
3.451138436794281006e-01 -2.693721354007720947e-01 2.749691903591156006e-01 1.325481235980987549e-01 -5.158443748950958252e-02 -1.444850862026214600e-01 2.290661782026290894e-01 7.206456363201141357e-02 -1.848516762256622314e-01 -2.617174386978149414e-01 -5.934693664312362671e-02 -7.346052676439285278e-02 2.859675288200378418e-01 1.520290225744247437e-01 -9.669426828622817993e-02 -1.292864829301834106e-01 -2.695484161376953125e-01 1.944047957658767700e-01 -4.114748537540435791e-02 1.637897938489913940e-01 6.534454971551895142e-02 -7.453745696693658829e-03 -7.304935902357101440e-02 -1.380272656679153442e-01 9.081706404685974121e-02 -3.035606257617473602e-02 -9.277252107858657837e-02 -3.880950212478637695e-01 -1.270042061805725098e-01 -8.932304568588733673e-03 1.899341344833374023e-01 5.527434498071670532e-02
3.443845212459564209e-01 -3.771866559982299805e-01 1.286779763177037239e-03 2.973089553415775299e-02 2.638941109180450439e-01 -1.473598927259445190e-02 -1.328340321779251099e-01 1.694584190845489502e-01 -3.332990109920501709e-01 -5.977529287338256836e-02 -2.900069579482078552e-02 5.880117416381835938e-02 9.431090950965881348e-02 9.390611946582794189e-02 -1.410698592662811279e-01 -5.467712879180908203e-02 2.134720385074615479e-01 1.195945590734481812e-01 2.085971534252166748e-01 2.612294852733612061e-01 -2.289829216897487640e-02 1.924683898687362671e-01 -1.184204071760177612e-01 -3.865443766117095947e-01 -1.847946792840957642e-01 3.442957252264022827e-02 -1.232531443238258362e-01 -1.079990938305854797e-01 -5.858439207077026367e-02 -7.035370171070098877e-02 4.417996853590011597e-03 -1.386957913637161255e-01
3.096398711204528809e-01 3.750473959371447563e-03 2.019886374473571777e-01 -2.159377038478851318e-01 1.825812458992004395e-02 4.687101021409034729e-02 -2.380046527832746506e-03 -1.269395500421524048e-01 -6.280513852834701538e-02 -1.090581566095352173e-01 2.268126010894775391e-01 1.728372275829315186e-01 4.014852270483970642e-02 6.053056195378303528e-02 -1.380298584699630737e-01 -4.375118296593427658e-03 -3.949519619345664978e-02 9.268163144588470459e-02 2.539150649681687355e-03 1.156139820814132690e-01 -8.748877793550491333e-02 -4.450898617506027222e-02 -3.577166497707366943e-01 -3.511394858360290527e-01 -1.030930802226066589e-01 -5.975063517689704895e-02 -1.036848593503236771e-02 -3.732405304908752441e-01 -2.823318541049957275e-01 7.063989341259002686e-02 1.123592406511306763e-01 -3.757265508174896240e-01
2.421527206897735596e-01 -2.020526975393295288e-01 1.751556545495986938e-01 2.299549728631973267e-01 9.037859737873077393e-02 7.508038729429244995e-02 1.833391040563583374e-01 -1.760394871234893799e-01 -3.773393630981445312e-01 9.455312043428421021e-02 -2.042987495660781860e-01 2.385076880455017090e-01 5.573970731347799301e-03 -1.662816479802131653e-02 -3.430388867855072021e-01 1.542568057775497437e-01 2.126982659101486206e-01 -4.499759525060653687e-02 1.419026590883731842e-02 2.110112607479095459e-01 8.323892205953598022e-02 -4.257702827453613281e-02 2.788844332098960876e-02 -1.971452087163925171e-01 -2.387833595275878906e-01 2.142701745033264160e-01 -8.618306368589401245e-02 -3.031127899885177612e-02 -5.972910299897193909e-02 -1.982619613409042358e-01 2.089844048023223877e-01 -9.294428676366806030e-02
2.166436910629272461e-01 -1.392747312784194946e-01 1.940246820449829102e-01 6.132013350725173950e-02 -2.382285892963409424e-02 2.265042364597320557e-01 2.292811684310436249e-02 -1.905287802219390869e-01 -2.828058898448944092e-01 -1.758973300457000732e-01 -1.846854239702224731e-01 2.340784370899200439e-01 2.675651200115680695e-02 -1.344213485717773438e-01 -3.066659569740295410e-01 1.557557843625545502e-02 -6.688828021287918091e-02 2.814991027116775513e-02 -1.008953303098678589e-01 2.707573473453521729e-01 2.428836226463317871e-01 2.030594646930694580e-01 7.495056837797164917e-02 -1.153775528073310852e-01 -1.297700703144073486e-01 3.368627279996871948e-02 -4.035237431526184082e-01 -1.773672550916671753e-01 -1.918047964572906494e-01 5.710364505648612976e-02 1.368385553359985352e-01 -1.082608625292778015e-01
2.039683759212493896e-01 -2.537643611431121826e-01 8.824935555458068848e-02 -7.516396790742874146e-02 -2.001035362482070923e-01 -5.805662833154201508e-03 -3.306708857417106628e-02 6.120642274618148804e-02 7.439531385898590088e-02 -2.058625519275665283e-01 -1.504329890012741089e-01 2.528868019580841064e-01 2.617480754852294922e-01 -3.573229014873504639e-01 -3.288776800036430359e-02 -1.161468923091888428e-01 -9.889429062604904175e-02 1.757833510637283325e-01 1.025945991277694702e-01 9.737924486398696899e-02 -2.815198302268981934e-01 6.651081889867782593e-02 -1.804724782705307007e-01 -1.830528378486633301e-01 9.812364727258682251e-02 1.219987124204635620e-01 -2.785764634609222412e-01 1.754898577928543091e-01 -2.655530273914337158e-01 -1.979369819164276123e-01 1.334477961063385010e-01 1.397349387407302856e-01
4.040912687778472900e-01 -2.658743560314178467e-01 2.862229757010936737e-02 2.339752465486526489e-01 5.353915691375732422e-02 6.393059622496366501e-03 7.414520531892776489e-02 2.264203578233718872e-01 -4.902467504143714905e-02 -4.601665958762168884e-02 -3.253670036792755127e-02 -8.036579936742782593e-02 -5.552958324551582336e-02 2.851220369338989258e-01 -1.478851139545440674e-01 -1.813679039478302002e-01 -7.040978968143463135e-02 4.455041140317916870e-02 9.627435356378555298e-02 3.821933567523956299e-01 5.574928224086761475e-02 2.657721936702728271e-01 -4.825214296579360962e-02 -3.974123001098632812e-01 -2.735473811626434326e-01 -3.274152055382728577e-02 1.177914720028638840e-02 2.883476763963699341e-02 -1.190167888998985291e-01 4.170836508274078369e-02 -9.996827691793441772e-02 -2.338185906410217285e-02
1.822013705968856812e-01 -3.916009142994880676e-02 -2.983012795448303223e-02 -5.602493509650230408e-02 -6.435083597898483276e-02 -2.740951478481292725e-01 1.625604927539825439e-01 6.696787476539611816e-02 2.009040564298629761e-01 -1.391113400459289551e-01 -7.062149792909622192e-02 3.400286659598350525e-02 6.337854266166687012e-02 6.322429329156875610e-02 -1.559989601373672485e-01 8.083277381956577301e-03 4.981416743248701096e-03 2.219815701246261597e-01 2.578812241554260254e-01 4.327916204929351807e-01 1.974661275744438171e-02 -2.017689049243927002e-01 7.773941010236740112e-02 -1.648304015398025513e-01 -2.292807698249816895e-01 2.244690656661987305e-01 3.522918373346328735e-02 -3.577444255352020264e-01 4.172713309526443481e-02 6.008605286478996277e-02 3.586467206478118896e-01 -9.594487398862838745e-02
3.018624484539031982e-01 -2.244727611541748047e-01 1.082879826426506042e-01 3.431258499622344971e-01 -6.015104055404663086e-02 1.032310444861650467e-02 2.156912684440612793e-01 1.009779199957847595e-01 3.829009132459759712e-03 -2.053708136081695557e-01 -2.321671098470687866e-01 4.472259432077407837e-02 2.305722832679748535e-01 1.092761382460594177e-01 -1.440207064151763916e-01 2.867079153656959534e-02 5.083628743886947632e-02 -1.502102762460708618e-01 -1.033110544085502625e-02 2.443148344755172729e-01 3.911003842949867249e-02 -1.747741699218750000e-01 -2.129096724092960358e-02 -2.436158061027526855e-02 1.730511486530303955e-01 3.286203444004058838e-01 -1.853480637073516846e-01 -3.881151378154754639e-01 -9.123395383358001709e-02 -1.515169888734817505e-01 5.615410581231117249e-02 9.163598716259002686e-02
2.155462503433227539e-01 -2.274697721004486084e-01 -1.221246346831321716e-01 3.367361053824424744e-02 -1.625007390975952148e-01 4.175794310867786407e-03 1.760956197977066040e-01 3.763898834586143494e-02 -9.765502065420150757e-02 -1.722949296236038208e-01 -1.741155087947845459e-01 -1.287267506122589111e-01 1.500551998615264893e-01 3.088216483592987061e-01 -2.725043296813964844e-01 -1.145989075303077698e-01 -1.196264550089836121e-01 3.098030686378479004e-01 -2.169881388545036316e-02 3.601804673671722412e-01 1.389223784208297729e-01 -1.940322220325469971e-01 6.481335498392581940e-03 -2.320348620414733887e-01 -1.190808713436126709e-01 2.843163609504699707e-01 1.173848509788513184e-01 9.371335059404373169e-02 1.540247052907943726e-01 -5.814168974757194519e-02 1.388922482728958130e-01 -1.421932727098464966e-01
5.098688006401062012e-01 -1.529019474983215332e-01 2.647394537925720215e-01 7.085379958152770996e-02 4.342549946159124374e-03 3.355992585420608521e-02 1.986848860979080200e-01 -7.732823491096496582e-03 -7.988821715116500854e-02 -1.013777181506156921e-01 2.919167093932628632e-02 9.538120031356811523e-02 2.301694452762603760e-01 5.612524226307868958e-02 -2.049147337675094604e-01 -2.464097440242767334e-01 -4.918882623314857483e-02 -9.491935372352600098e-03 -4.775752872228622437e-02 -6.183297187089920044e-02 2.349049299955368042e-01 -1.992811262607574463e-01 2.502357214689254761e-02 -6.839372962713241577e-02 -9.958314895629882812e-02 -1.106659322977066040e-01 3.902551159262657166e-02 -3.667171597480773926e-01 -1.628995686769485474e-01 -2.381363362073898315e-01 2.411457002162933350e-01 -8.394119143486022949e-02
5.001566410064697266e-01 9.441747330129146576e-03 2.174229621887207031e-01 -2.569901645183563232e-01 8.566342294216156006e-03 1.316784918308258057e-01 -1.484028398990631104e-01 -3.412207588553428650e-02 1.122534349560737610e-01 -1.247416660189628601e-01 3.499285876750946045e-01 1.036707311868667603e-01 -1.624121144413948059e-02 1.134503036737442017e-01 -2.392837852239608765e-01 -2.286710962653160095e-02 -1.345813423395156860e-01 -3.127253055572509766e-02 8.650986850261688232e-02 6.508679687976837158e-02 -2.065558731555938721e-02 -9.580089151859283447e-02 -1.420378684997558594e-01 -4.090565443038940430e-01 9.899098426103591919e-02 -3.329717740416526794e-02 1.631109118461608887e-01 2.954396791756153107e-02 -2.765388488769531250e-01 1.222244426608085632e-01 7.534814625978469849e-02 -1.308292243629693985e-02
1.136903166770935059e-01 -7.976404577493667603e-02 4.340479150414466858e-02 -3.697604835033416748e-01 -8.484674245119094849e-02 -1.730228215456008911e-01 1.465056091547012329e-01 -1.604491770267486572e-01 2.480859756469726562e-01 -1.348844021558761597e-01 -3.343062400817871094e-01 4.413672164082527161e-02 1.365288943052291870e-01 2.613804936408996582e-01 -4.603589177131652832e-01 -8.584909141063690186e-02 -3.472949611023068428e-03 6.710103899240493774e-02 2.137042433023452759e-01 1.186905875802040100e-01 6.077539175748825073e-02 1.818390041589736938e-01 -1.376418173313140869e-01 -1.107772365212440491e-01 -2.695178389549255371e-01 1.946303248405456543e-02 -6.571379303932189941e-02 -1.278611421585083008e-01 -2.736520720645785332e-03 3.414836013689637184e-03 -1.494500637054443359e-01 9.881774336099624634e-02
1.048349961638450623e-01 4.839332401752471924e-02 3.945970833301544189e-01 -1.370257437229156494e-01 -2.627645730972290039e-01 -9.213315322995185852e-03 2.757414877414703369e-01 -8.243715763092041016e-02 -9.520655125379562378e-02 -3.121139705181121826e-01 3.146014511585235596e-01 6.646923720836639404e-02 -1.487034857273101807e-01 -2.904351986944675446e-02 -2.277600020170211792e-01 -1.545289754867553711e-01 5.573334172368049622e-03 -4.277030378580093384e-02 1.913473904132843018e-01 7.369474321603775024e-02 -4.790065437555313110e-02 9.616149216890335083e-02 -1.991187632083892822e-01 -4.421599209308624268e-02 -3.848339244723320007e-02 3.258640468120574951e-01 -1.039146538823843002e-02 -2.361528873443603516e-01 -1.490008682012557983e-01 1.693364828824996948e-01 1.840243637561798096e-01 -7.942445576190948486e-02
1.720055043697357178e-01 7.815851271152496338e-02 3.882186710834503174e-01 -4.456989839673042297e-02 -1.526615321636199951e-01 -2.564715594053268433e-02 5.218951106071472168e-01 2.748160660266876221e-01 1.356720551848411560e-02 4.239976033568382263e-02 4.531143605709075928e-02 9.322929382324218750e-02 1.179848462343215942e-01 3.100473433732986450e-02 -3.178737533744424582e-04 2.850125916302204132e-02 -4.065515939146280289e-03 -9.065630286931991577e-02 2.481817752122879028e-01 2.832044959068298340e-01 -4.803650081157684326e-02 -3.319057822227478027e-02 -5.294740572571754456e-02 -2.395366877317428589e-01 6.871213018894195557e-02 1.163127273321151733e-01 -4.230629280209541321e-02 2.747165858745574951e-01 -2.672384977340698242e-01 1.701292395591735840e-01 2.645105682313442230e-02 -3.360280394554138184e-02
4.405327439308166504e-01 -1.735887862741947174e-02 -5.225329846143722534e-02 1.453192979097366333e-01 -3.062037983909249306e-03 1.489286776632070541e-02 2.798134982585906982e-01 -1.932429969310760498e-01 6.729472428560256958e-02 -1.881905794143676758e-01 -2.074705623090267181e-02 1.137678325176239014e-01 1.894117146730422974e-01 9.363888204097747803e-02 1.786770075559616089e-01 -1.182883009314537048e-01 -1.808460243046283722e-02 2.200327962636947632e-01 -7.970759272575378418e-02 3.913028240203857422e-01 4.548885300755500793e-02 -5.436867848038673401e-02 -6.876030564308166504e-02 -1.872466355562210083e-01 1.203090101480484009e-01 5.398711655288934708e-03 -8.241847157478332520e-03 -1.185298860073089600e-01 -1.489470303058624268e-01 -4.659047722816467285e-01 1.309638191014528275e-02 -3.097575716674327850e-02
4.240112006664276123e-01 -2.188080847263336182e-01 2.849354967474937439e-02 1.546268016099929810e-01 -7.481138408184051514e-02 -8.337608724832534790e-02 -1.030293107032775879e-01 1.794928908348083496e-01 1.490648370236158371e-02 -2.637559175491333008e-01 1.438655611127614975e-02 4.314299225807189941e-01 3.405883312225341797e-01 -1.728486865758895874e-01 4.810258280485868454e-03 2.230962365865707397e-01 8.433438092470169067e-02 -2.234531380236148834e-02 1.387403011322021484e-01 -8.484360575675964355e-02 -1.304872613400220871e-02 -1.092060059309005737e-01 -1.276011466979980469e-01 -1.443205028772354126e-01 -1.419094353914260864e-01 2.556058466434478760e-01 -1.045005172491073608e-01 -5.316916853189468384e-02 -5.134845525026321411e-02 1.110734194517135620e-01 1.729144155979156494e-01 1.143504902720451355e-01
4.626198112964630127e-01 -1.674629151821136475e-01 1.973551809787750244e-01 5.922945588827133179e-02 9.942444413900375366e-02 -1.292009651660919189e-01 -8.545100688934326172e-02 8.100888878107070923e-02 3.306095302104949951e-02 4.598837345838546753e-02 -1.182253733277320862e-01 -4.072912037372589111e-02 9.221970289945602417e-02 1.458738297224044800e-01 -8.799277245998382568e-02 -1.627095043659210205e-01 -5.280373618006706238e-02 1.912873820401728153e-03 8.777779340744018555e-02 1.556556671857833862e-01 2.864979021251201630e-02 1.693341434001922607e-01 -3.657606244087219238e-02 -3.800269961357116699e-01 3.991528600454330444e-02 2.979463934898376465e-01 -1.032792180776596069e-01 -3.580843210220336914e-01 -6.348501890897750854e-02 -3.181060552597045898e-01 -9.763510525226593018e-02 -1.954620331525802612e-01
3.944219648838043213e-01 -9.354387223720550537e-02 1.137642655521631241e-02 -2.994500799104571342e-03 -7.710434496402740479e-02 -7.624315470457077026e-02 -1.489048451185226440e-01 3.554537594318389893e-01 -7.423088699579238892e-02 -2.407335042953491211e-01 -1.071942970156669617e-01 3.057594299316406250e-01 7.577818632125854492e-02 -1.042049750685691833e-01 -8.290062844753265381e-02 2.808406651020050049e-01 -5.903845280408859253e-02 1.426863670349121094e-01 5.538185127079486847e-03 -9.314675629138946533e-02 -4.031410813331604004e-02 -1.380885094404220581e-01 -2.175195813179016113e-01 7.751296460628509521e-02 -1.388844996690750122e-01 3.578140735626220703e-01 -1.192314699292182922e-01 -1.549200564622879028e-01 7.177354395389556885e-02 -1.520460695028305054e-01 2.714380621910095215e-01 -1.020977497100830078e-01
1.329088658094406128e-01 -2.023552916944026947e-02 1.468638330698013306e-01 -1.773081347346305847e-02 9.559634327888488770e-02 -5.056845024228096008e-02 8.560588210821151733e-02 2.757675349712371826e-01 2.937373816967010498e-01 -1.132748648524284363e-02 -3.131077438592910767e-02 4.062186181545257568e-02 1.055911332368850708e-01 2.190386503934860229e-01 -1.394146680831909180e-01 -1.396332122385501862e-02 -1.965186744928359985e-01 2.194271683692932129e-01 3.130591809749603271e-01 -3.452277928590774536e-02 1.865227371454238892e-01 -2.339574992656707764e-01 -3.441060706973075867e-02 -4.297370016574859619e-01 1.038488466292619705e-02 -1.288659684360027313e-02 -1.791070699691772461e-01 -1.484306454658508301e-01 -4.009855985641479492e-01 -1.204719245433807373e-01 7.110860943794250488e-02 3.280698880553245544e-02
1.963250339031219482e-01 -3.577480465173721313e-02 2.419979572296142578e-01 -2.197523973882198334e-02 3.740334510803222656e-02 -4.437420889735221863e-02 2.916832268238067627e-01 -4.287847876548767090e-02 -2.906460873782634735e-02 1.076005548238754272e-01 1.699323803186416626e-01 1.622277349233627319e-01 -9.405224770307540894e-02 1.798251718282699585e-01 -1.997771561145782471e-01 -1.132751628756523132e-02 -1.335827261209487915e-01 9.945759922266006470e-02 2.050557732582092285e-01 1.875980347394943237e-01 -2.178675830364227295e-01 -1.993663161993026733e-01 -2.664337456226348877e-01 -2.506621181964874268e-01 -3.311987966299057007e-02 -1.259976774454116821e-01 1.482930481433868408e-01 -1.994833648204803467e-01 -4.140239059925079346e-01 -1.586317569017410278e-01 1.557084918022155762e-01 -1.908265501260757446e-01
2.918101847171783447e-01 -2.827341556549072266e-01 3.225482702255249023e-01 -8.433728665113449097e-02 1.634229673072695732e-03 -1.561028808355331421e-01 -1.029595062136650085e-01 -7.711167633533477783e-02 -1.245298422873020172e-03 -8.942782133817672729e-02 1.093073263764381409e-01 2.474801093339920044e-01 2.852699486538767815e-03 4.157707840204238892e-02 -1.957822889089584351e-01 6.193388625979423523e-02 2.437890172004699707e-01 -1.942312121391296387e-01 2.176544368267059326e-01 1.850091964006423950e-01 3.837820142507553101e-02 1.345018893480300903e-01 -3.214988112449645996e-01 -1.317620724439620972e-01 -3.138463571667671204e-02 2.086643725633621216e-01 9.737190604209899902e-02 3.215406090021133423e-02 -3.692984282970428467e-01 1.035511717200279236e-01 -8.566369116306304932e-02 -1.709191948175430298e-01
2.028223276138305664e-01 -3.765849173069000244e-01 1.886523067951202393e-01 1.483018696308135986e-01 -8.775562047958374023e-02 -5.578599125146865845e-02 1.759593039751052856e-01 2.499450594186782837e-01 -2.386602014303207397e-01 1.071847137063741684e-02 -1.107678413391113281e-01 3.198689967393875122e-02 1.457611620426177979e-01 -5.527652427554130554e-02 -1.686768978834152222e-01 -2.450744360685348511e-01 3.834521770477294922e-01 6.910687685012817383e-02 -6.338889896869659424e-02 2.027054131031036377e-01 3.903273120522499084e-02 -1.454394906759262085e-01 -1.899149566888809204e-01 -1.557612270116806030e-01 -2.084430158138275146e-01 1.341277956962585449e-01 6.462998688220977783e-02 1.165021657943725586e-01 -3.997198119759559631e-02 -3.119972534477710724e-02 3.315440714359283447e-01 -2.072800509631633759e-02
1.083073616027832031e-01 -2.416033148765563965e-01 2.185915224254131317e-02 -5.750608071684837341e-02 -1.773782074451446533e-01 2.990792691707611084e-02 9.326985478401184082e-02 2.766703963279724121e-01 3.462503850460052490e-02 -3.652784600853919983e-02 -6.798943877220153809e-02 1.172495409846305847e-01 9.336633235216140747e-02 1.355221262201666832e-03 -9.051433950662612915e-02 -6.572625786066055298e-02 -6.214135512709617615e-02 7.610037177801132202e-02 -1.435174494981765747e-01 4.818100631237030029e-01 -1.104690283536911011e-01 -3.559858202934265137e-01 -2.200056463479995728e-01 -8.249408006668090820e-02 -2.489059120416641235e-01 -3.777867183089256287e-02 -1.635027229785919189e-01 -2.476467192173004150e-01 -3.630993664264678955e-01 -1.586858034133911133e-01 -2.738270163536071777e-02 -2.511112391948699951e-02
4.224949777126312256e-01 -2.601107954978942871e-01 1.265471894294023514e-02 -3.442008420825004578e-02 7.878858596086502075e-02 2.262176200747489929e-02 3.205705583095550537e-01 1.079215407371520996e-01 6.404627859592437744e-02 -1.510213166475296021e-01 -7.363390922546386719e-02 1.273423731327056885e-01 1.847150474786758423e-01 -1.172000169754028320e-01 2.618703804910182953e-02 4.018830135464668274e-03 -7.079923152923583984e-02 2.445973753929138184e-01 2.151527255773544312e-01 -5.978181585669517517e-02 2.162048816680908203e-01 -2.533076703548431396e-01 1.817027181386947632e-01 1.204199939966201782e-01 2.869496494531631470e-02 3.585155010223388672e-01 1.490746289491653442e-01 -1.553270872682332993e-02 -3.019743859767913818e-01 -8.278200030326843262e-02 -2.667157910764217377e-03 -1.061024963855743408e-01
2.101205736398696899e-01 -1.744397431612014771e-01 2.590262889862060547e-01 4.752226918935775757e-02 -2.855321392416954041e-02 -9.829305112361907959e-02 2.852076590061187744e-01 3.923708945512771606e-02 -1.989829242229461670e-01 -2.124870717525482178e-01 1.454560086131095886e-02 1.255838852375745773e-02 -1.393588483333587646e-01 -3.205797076225280762e-02 -3.756648302078247070e-01 -2.393456697463989258e-01 8.995509892702102661e-02 1.212451606988906860e-01 1.891467869281768799e-01 1.357263475656509399e-01 1.130741462111473083e-01 2.832714021205902100e-01 -5.556387826800346375e-02 -2.440769970417022705e-01 -1.939387768507003784e-01 -3.451177850365638733e-02 2.598062157630920410e-01 1.310669183731079102e-01 1.187276691198348999e-01 -1.629643738269805908e-01 1.867611408233642578e-01 1.644372940063476562e-01
1.248690038919448853e-01 -1.068661957979202271e-01 5.938818305730819702e-02 -1.431578099727630615e-01 3.671446442604064941e-02 -2.919469177722930908e-01 -1.240392550826072693e-01 -1.595155000686645508e-01 -6.308129429817199707e-02 -3.342285752296447754e-01 -2.504887878894805908e-01 1.512859463691711426e-01 1.096032559871673584e-01 3.207151889801025391e-01 -1.224169433116912842e-01 -3.682097196578979492e-01 1.693305522203445435e-01 2.281384915113449097e-01 2.408605068922042847e-01 2.739999890327453613e-01 5.888779833912849426e-02 -4.759446531534194946e-02 2.458564005792140961e-02 -2.809300422668457031e-01 -5.306268110871315002e-02 3.393113613128662109e-02 -8.503001183271408081e-03 -1.411000192165374756e-01 -9.210212528705596924e-02 5.331488698720932007e-02 1.260624676942825317e-01 -6.756121665239334106e-02
1.784438192844390869e-01 -7.534101605415344238e-02 2.124186605215072632e-01 -5.730094853788614273e-03 -1.225968301296234131e-01 7.663157582283020020e-02 1.251002121716737747e-02 1.576635688543319702e-01 -2.909385412931442261e-02 5.147367343306541443e-02 4.388472810387611389e-02 1.659491062164306641e-01 9.482666850090026855e-02 5.209581181406974792e-02 -3.579084277153015137e-01 1.936374753713607788e-01 4.185105115175247192e-02 -1.126562729477882385e-01 7.657007873058319092e-02 -9.672326594591140747e-02 -9.767977148294448853e-02 -1.884020268917083740e-01 -3.863424360752105713e-01 -3.223813176155090332e-01 -3.150001168251037598e-01 -7.421612739562988281e-02 1.296271681785583496e-01 -1.505456864833831787e-01 -3.835495412349700928e-01 -8.371457457542419434e-02 1.347644627094268799e-01 -1.295413672924041748e-01
2.185986340045928955e-01 -1.288315057754516602e-01 2.371633648872375488e-01 -1.770533323287963867e-01 -1.109860092401504517e-01 -1.032821685075759888e-01 3.571767807006835938e-01 1.489270329475402832e-01 -3.746466711163520813e-02 -4.504499956965446472e-02 -2.060809433460235596e-01 -5.546935275197029114e-02 2.465814948081970215e-01 9.608229994773864746e-02 -2.318614125251770020e-01 6.414318084716796875e-02 -1.917616128921508789e-01 -6.648099422454833984e-02 2.652792036533355713e-01 1.062089502811431885e-01 -1.323247551918029785e-01 4.206896293908357620e-03 -1.864230930805206299e-01 -9.677899628877639771e-02 8.479219675064086914e-02 2.091475576162338257e-01 1.059173941612243652e-01 2.301883399486541748e-01 -2.872740626335144043e-01 2.800038456916809082e-01 1.931889355182647705e-01 -2.269698679447174072e-02
5.424740314483642578e-01 -2.160765528678894043e-01 1.440891325473785400e-01 -2.451390027999877930e-02 -3.911679685115814209e-01 -5.667219310998916626e-02 9.740498661994934082e-02 1.994443535804748535e-01 5.165623873472213745e-02 -4.159571230411529541e-02 -1.931013166904449463e-02 7.543870806694030762e-02 1.281369775533676147e-01 1.192205399274826050e-01 -1.634894013404846191e-01 -2.366157993674278259e-02 3.463445976376533508e-02 2.334513813257217407e-01 7.762346416711807251e-02 -1.453192085027694702e-01 -4.380519688129425049e-02 -2.540714740753173828e-01 -7.514171302318572998e-02 -1.072166934609413147e-01 -3.100953698158264160e-01 -2.132201790809631348e-01 -1.057779714465141296e-01 1.391571667045354843e-02 -1.211525779217481613e-02 -1.058856770396232605e-01 1.754259765148162842e-01 -4.694847017526626587e-02
3.709576129913330078e-01 -3.295814692974090576e-01 -7.665912806987762451e-02 3.420351818203926086e-02 1.178356260061264038e-01 9.676042944192886353e-03 -7.811807096004486084e-02 -1.905416101217269897e-01 -1.893273293972015381e-01 -1.347137242555618286e-01 -2.422498464584350586e-01 8.872007578611373901e-02 6.299785524606704712e-02 1.243502944707870483e-01 -1.181091591715812683e-01 -1.136933416128158569e-01 7.654255628585815430e-02 6.825966387987136841e-02 8.976362645626068115e-02 6.586097925901412964e-02 -2.323064357042312622e-01 3.295805752277374268e-01 -3.013214468955993652e-01 -2.192841470241546631e-01 -2.082789391279220581e-01 8.653508126735687256e-02 -3.112770244479179382e-02 -2.219570726156234741e-01 -1.452239751815795898e-01 -1.771334409713745117e-01 2.129135578870773315e-01 -1.386490650475025177e-02
1.943470835685729980e-01 5.753197520971298218e-02 3.531444072723388672e-02 1.582260429859161377e-01 -1.735257208347320557e-01 5.029148980975151062e-02 9.556430578231811523e-02 7.493835687637329102e-02 3.157039582729339600e-01 -2.217979282140731812e-01 1.977425068616867065e-01 1.981557607650756836e-01 1.707938611507415771e-01 1.733484715223312378e-01 -3.950151801109313965e-01 -2.323088049888610840e-01 -1.052197217941284180e-01 3.380814492702484131e-01 -9.185045957565307617e-02 1.979365944862365723e-01 2.696857750415802002e-01 1.301197260618209839e-01 -4.649998247623443604e-02 -1.753527969121932983e-01 6.768203526735305786e-02 -1.418733131140470505e-02 2.544190920889377594e-02 -1.267034001648426056e-02 -1.729373186826705933e-01 1.474621295928955078e-01 1.069194078445434570e-01 -1.567171812057495117e-01
2.226284295320510864e-01 -1.436233073472976685e-01 1.594126671552658081e-01 3.731095194816589355e-01 -5.348314344882965088e-02 -3.017507493495941162e-01 2.468085289001464844e-01 1.470198035240173340e-01 -8.036907017230987549e-02 -3.932427465915679932e-01 1.279231719672679901e-02 3.379212617874145508e-01 7.511491328477859497e-02 9.255529195070266724e-02 -2.079695165157318115e-01 -4.790201410651206970e-02 -7.738103717565536499e-02 1.454724967479705811e-01 1.175682153552770615e-02 1.641348153352737427e-01 2.133675217628479004e-01 -2.516197599470615387e-02 9.721982479095458984e-02 -1.947620068676769733e-03 -1.591742783784866333e-02 5.334979295730590820e-02 3.086505644023418427e-02 -9.276963025331497192e-02 -2.578666508197784424e-01 2.291956841945648193e-01 -5.165161564946174622e-03 -1.094562634825706482e-01
3.139266371726989746e-01 -2.227004766464233398e-01 2.523899078369140625e-01 1.224094778299331665e-01 -1.130593791604042053e-01 2.184045165777206421e-01 2.344546318054199219e-01 2.509716153144836426e-01 -1.576664745807647705e-01 2.113799750804901123e-02 -2.080930173397064209e-01 1.516007781028747559e-01 3.750164210796356201e-01 1.541344523429870605e-01 -3.156969696283340454e-02 -1.711745560169219971e-01 9.160516411066055298e-02 1.913789361715316772e-01 -1.236048247665166855e-02 -1.776967942714691162e-01 2.023777961730957031e-01 1.852029748260974884e-02 5.386964417994022369e-03 -4.128396511077880859e-02 9.223736077547073364e-02 2.156270891427993774e-01 1.517185121774673462e-01 -9.429595619440078735e-02 -2.255001664161682129e-01 -1.755522191524505615e-01 1.190195307135581970e-01 7.694798707962036133e-02
3.304545879364013672e-01 -1.838720887899398804e-01 2.367039769887924194e-01 -4.055247083306312561e-02 1.366340965032577515e-01 -6.975376605987548828e-02 1.228288263082504272e-01 -1.231614053249359131e-01 -2.137100249528884888e-01 -6.780211627483367920e-02 -1.775648146867752075e-01 3.447091281414031982e-01 1.654116362333297729e-01 -1.352665871381759644e-01 -4.335340484976768494e-02 4.922528751194477081e-03 1.800883710384368896e-01 6.672577001154422760e-03 1.512055248022079468e-01 6.323518604040145874e-02 4.825090244412422180e-02 1.118505299091339111e-01 -3.874023258686065674e-02 -3.524809181690216064e-01 -6.203462556004524231e-02 2.819736897945404053e-01 -2.730558812618255615e-02 8.924102985474746674e-07 1.121476739645004272e-01 -2.381164431571960449e-01 3.716058731079101562e-01 -7.714819163084030151e-02
4.102561771869659424e-01 -3.583559095859527588e-01 2.242761291563510895e-02 -1.669162362813949585e-01 -2.684339880943298340e-01 -1.349261254072189331e-01 1.078959275037050247e-02 2.306248247623443604e-01 -1.018473505973815918e-01 5.816516280174255371e-02 -6.668417900800704956e-02 1.822851449251174927e-01 -4.303907975554466248e-02 6.550419330596923828e-02 -1.182514876127243042e-01 4.905588179826736450e-02 -1.107976213097572327e-01 1.900027692317962646e-01 -9.908266365528106689e-02 1.675141006708145142e-01 -2.918147742748260498e-01 -1.989208608865737915e-01 -1.418855041265487671e-01 -1.319518834352493286e-01 -3.051461577415466309e-01 -5.735807120800018311e-03 -4.367913305759429932e-02 4.244893789291381836e-03 -3.086813390254974365e-01 9.146749973297119141e-02 -9.162387251853942871e-02 4.165252298116683960e-02
2.433282881975173950e-01 -4.278735816478729248e-02 -2.868648990988731384e-02 3.899028897285461426e-02 -3.347347974777221680e-01 8.586554229259490967e-02 7.178771495819091797e-02 -5.993332015350461006e-04 6.053693220019340515e-02 -3.145544230937957764e-01 -2.757418155670166016e-01 1.964555084705352783e-01 5.992538854479789734e-02 1.959741711616516113e-01 -2.350905388593673706e-01 7.707863301038742065e-02 3.221611976623535156e-01 5.217565223574638367e-02 1.737338677048683167e-02 3.705306649208068848e-01 -1.750948131084442139e-01 1.074455305933952332e-01 -2.056375443935394287e-01 -2.894463762640953064e-02 6.128982827067375183e-02 2.494717091321945190e-01 6.766977906227111816e-02 7.600210607051849365e-02 -1.121231690049171448e-01 -2.649972736835479736e-01 -4.565071687102317810e-02 3.066825307905673981e-02
3.570561408996582031e-01 -9.590992704033851624e-03 6.328157614916563034e-03 1.429999768733978271e-01 -2.204771339893341064e-01 -6.951947510242462158e-02 1.056896746158599854e-01 1.766449511051177979e-01 2.139509022235870361e-01 -2.520655989646911621e-01 -2.346999011933803558e-02 4.596297144889831543e-01 1.905855238437652588e-01 4.759288206696510315e-02 6.384721025824546814e-03 1.477825921028852463e-03 -1.592689156532287598e-01 1.395883853547275066e-03 3.417024314403533936e-01 1.637981832027435303e-01 2.831133902072906494e-01 1.145502552390098572e-02 4.843436926603317261e-02 -2.419917099177837372e-02 -1.277507692575454712e-01 -3.364193066954612732e-02 -5.774633027613162994e-03 1.093907579779624939e-01 -1.506162285804748535e-01 1.429493874311447144e-01 2.515765428543090820e-01 9.122885763645172119e-02
6.200443506240844727e-01 -1.463300287723541260e-01 6.242650002241134644e-02 6.593526154756546021e-02 -9.077927470207214355e-02 -1.762356758117675781e-01 6.707320362329483032e-02 1.356600373983383179e-01 2.200977653264999390e-01 -3.717868030071258545e-02 -9.717735648155212402e-02 6.579177826642990112e-02 3.816680237650871277e-02 1.819647401571273804e-01 -8.133684098720550537e-02 4.484764859080314636e-02 -1.011404767632484436e-02 1.053497344255447388e-01 -8.024899661540985107e-02 1.728220283985137939e-01 -2.670712396502494812e-02 -2.252454012632369995e-01 5.097783170640468597e-03 7.506451755762100220e-02 -3.191166743636131287e-02 2.374766469001770020e-01 -1.686796396970748901e-01 -4.115679264068603516e-01 -2.317897379398345947e-01 -8.357974002137780190e-04 5.220235139131546021e-02 -2.385678701102733612e-02
2.425257712602615356e-01 -2.119157314300537109e-01 -1.320978552103042603e-01 -7.965108752250671387e-02 -4.214244782924652100e-01 -8.904746919870376587e-02 1.313347518444061279e-01 1.524466872215270996e-01 1.128892228007316589e-02 -7.772493362426757812e-02 -1.408481150865554810e-01 1.092756763100624084e-01 1.527902334928512573e-01 1.376848220825195312e-01 -1.115895435214042664e-02 -1.380888968706130981e-01 3.561434745788574219e-01 -9.955123066902160645e-02 7.202295958995819092e-02 1.565893143415451050e-01 -7.012826949357986450e-02 -1.126973237842321396e-02 5.836129561066627502e-02 -2.931529581546783447e-01 7.951290160417556763e-02 6.429599225521087646e-02 -1.179002374410629272e-01 -2.680733501911163330e-01 -3.544449508190155029e-01 -4.024632647633552551e-02 -1.709205210208892822e-01 -1.829980760812759399e-01
2.544202804565429688e-01 -8.575942367315292358e-02 2.493004649877548218e-01 -2.111375145614147186e-02 -2.012754380702972412e-01 -2.778103016316890717e-02 1.708409637212753296e-01 2.595609426498413086e-01 -2.711963057518005371e-01 -1.776403188705444336e-01 -2.231602817773818970e-01 -2.342460677027702332e-02 1.229241117835044861e-01 -4.879178702831268311e-01 -2.237137109041213989e-01 1.702934317290782928e-02 -2.716336399316787720e-02 1.184145137667655945e-01 -1.047473587095737457e-02 8.601491898298263550e-02 1.397912949323654175e-01 2.508084103465080261e-02 -6.418256461620330811e-02 -9.259522706270217896e-02 -6.764675676822662354e-02 -5.541057139635086060e-02 -2.237608581781387329e-01 -6.424674298614263535e-03 -2.551111578941345215e-01 -2.831097841262817383e-01 -8.828484266996383667e-02 5.095505341887474060e-02
2.926652878522872925e-02 -2.582493126392364502e-01 1.451060622930526733e-01 -1.559648513793945312e-01 -1.404735743999481201e-01 -1.292127277702093124e-02 1.784507334232330322e-01 3.633767366409301758e-01 -7.606313377618789673e-02 -1.805263012647628784e-01 -2.441327720880508423e-01 8.354210108518600464e-02 1.914478242397308350e-01 1.810624152421951294e-01 3.295298200100660324e-03 -2.897852063179016113e-01 1.764123439788818359e-01 3.700483590364456177e-02 2.674532830715179443e-01 6.902687251567840576e-02 1.515871137380599976e-01 -1.273227930068969727e-01 -7.074300944805145264e-02 -2.813251316547393799e-01 -2.313170880079269409e-01 1.839349865913391113e-01 3.295706212520599365e-02 -5.799437407404184341e-03 7.782895863056182861e-02 6.907369941473007202e-02 2.823005914688110352e-01 1.838447749614715576e-01
4.731913506984710693e-01 -9.210225939750671387e-02 1.490860432386398315e-01 -2.115252912044525146e-01 1.899975240230560303e-01 -8.436904847621917725e-02 4.445401206612586975e-02 4.722531139850616455e-02 2.011999189853668213e-01 -9.600806050002574921e-03 1.025106534361839294e-01 2.133276462554931641e-01 1.621026545763015747e-01 2.017600089311599731e-01 -2.119687646627426147e-01 8.992143906652927399e-03 5.699812248349189758e-02 7.449352741241455078e-02 -2.710645087063312531e-03 -5.663529038429260254e-02 2.057406902313232422e-01 -3.399313986301422119e-01 -2.544840574264526367e-01 -2.681591808795928955e-01 -3.229804337024688721e-01 -4.978557303547859192e-02 2.417966909706592560e-02 6.126899272203445435e-02 -1.467345058917999268e-01 1.089780358597636223e-03 7.216250896453857422e-02 1.367734838277101517e-02
2.908005416393280029e-01 -5.797924473881721497e-02 -1.618710309267044067e-01 6.415476649999618530e-02 -3.401255309581756592e-01 1.713376194238662720e-01 3.562804684042930603e-02 -4.919501394033432007e-02 -1.764982491731643677e-01 -7.155037671327590942e-02 -2.642029523849487305e-01 1.917148530483245850e-01 -3.996380546595901251e-04 7.954585552215576172e-02 -2.119006961584091187e-01 -5.165385827422142029e-02 2.741520702838897705e-01 6.649035960435867310e-02 9.052775055170059204e-02 3.038100600242614746e-01 8.722045272588729858e-02 -3.001282215118408203e-01 2.055932879447937012e-01 -2.283613085746765137e-01 2.308415323495864868e-01 1.873850971460342407e-01 2.951455675065517426e-02 -6.110473722219467163e-02 -2.496177256107330322e-01 5.270159617066383362e-02 7.508874684572219849e-02 -1.971778273582458496e-02
1.234194263815879822e-01 -1.692571789026260376e-01 6.164407357573509216e-02 9.429723769426345825e-02 -1.778134517371654510e-02 -4.622541368007659912e-02 -4.890108015388250351e-03 -1.355417370796203613e-01 -2.345493286848068237e-01 -2.460175901651382446e-01 -1.052302569150924683e-01 3.293231725692749023e-01 -8.498421870172023773e-03 -4.409754648804664612e-02 -2.129617184400558472e-01 -2.373054623603820801e-02 2.146331779658794403e-02 7.568816840648651123e-02 9.363492578268051147e-02 1.777454167604446411e-01 3.927058279514312744e-01 1.506147533655166626e-01 -1.012925058603286743e-01 -3.836099803447723389e-01 7.418099790811538696e-03 -1.786646991968154907e-02 -3.196000158786773682e-01 -2.557699680328369141e-01 -1.388524025678634644e-01 -2.422123849391937256e-01 9.905663132667541504e-02 5.491776764392852783e-02
3.919118046760559082e-01 -1.084323450922966003e-01 -8.150221407413482666e-02 7.800029218196868896e-02 -3.459583222866058350e-01 2.087583988904953003e-01 -1.043793112039566040e-01 4.107940569519996643e-02 9.159580618143081665e-02 -3.638412058353424072e-01 -1.608620434999465942e-01 -5.693900585174560547e-02 -7.825012505054473877e-02 1.198107842355966568e-02 -2.828570008277893066e-01 -2.885972559452056885e-01 1.202826127409934998e-01 -1.425542123615741730e-02 -7.273793220520019531e-03 4.579986445605754852e-03 2.374159544706344604e-01 -2.314583361148834229e-01 5.033416673541069031e-02 -2.729590423405170441e-02 -6.442377716302871704e-02 1.172280535101890564e-01 2.068835310637950897e-02 -9.419611096382141113e-02 -3.554889857769012451e-01 3.038844466209411621e-02 9.353709965944290161e-02 -1.241664364933967590e-01
1.616741716861724854e-01 9.111011773347854614e-02 5.298324674367904663e-02 2.585616409778594971e-01 -2.167175859212875366e-01 -7.626326382160186768e-02 6.246685236692428589e-02 1.164507344365119934e-01 2.057392746210098267e-01 -1.716201156377792358e-01 -4.646649584174156189e-02 1.929730474948883057e-01 -4.782740771770477295e-02 1.793212294578552246e-01 -5.286483168601989746e-01 1.107807904481887817e-01 6.788112223148345947e-02 -2.817802317440509796e-02 4.796009138226509094e-02 1.838293820619583130e-01 1.676833480596542358e-01 -1.704110652208328247e-01 -7.685399800539016724e-02 8.838056772947311401e-02 -1.443690061569213867e-01 9.064342081546783447e-02 -2.367547452449798584e-01 2.938755452632904053e-01 -1.683892607688903809e-01 -2.470262944698333740e-01 1.227140426635742188e-01 -2.890292089432477951e-03
3.306368291378021240e-01 -1.862429827451705933e-01 2.655753791332244873e-01 1.510695666074752808e-01 -3.126212656497955322e-01 -1.246006041765213013e-02 -1.857643872499465942e-01 -5.238839611411094666e-02 -1.558668017387390137e-01 -1.568838655948638916e-01 -1.739281117916107178e-01 7.005805522203445435e-02 2.135522961616516113e-01 1.424763202667236328e-01 1.297670416533946991e-02 1.047751083970069885e-01 -1.634511351585388184e-01 2.112646251916885376e-01 -1.166966930031776428e-01 1.475253552198410034e-01 -1.283410098403692245e-02 -1.093967482447624207e-01 -2.302598506212234497e-01 2.530152164399623871e-02 3.917403519153594971e-02 -7.395324110984802246e-02 -1.782351434230804443e-01 -2.834080457687377930e-01 -2.836976945400238037e-01 -3.903850913047790527e-02 2.681250870227813721e-01 -1.444643139839172363e-01
4.099234044551849365e-01 -1.780539937317371368e-02 2.364877462387084961e-01 2.411796450614929199e-01 -2.231862209737300873e-02 -2.960386574268341064e-01 1.210822984576225281e-01 2.938605248928070068e-01 3.437722101807594299e-02 2.167253941297531128e-01 -2.971460111439228058e-02 1.171654760837554932e-01 1.395288556814193726e-01 -2.986081503331661224e-02 -2.561280503869056702e-02 -4.678600654006004333e-02 -4.756206646561622620e-02 1.432587504386901855e-01 -2.012664526700973511e-01 3.016073703765869141e-01 -3.763464465737342834e-02 -5.749145522713661194e-02 -2.278968542814254761e-01 -1.979556232690811157e-01 8.481173962354660034e-02 1.767392456531524658e-01 -2.340836226940155029e-01 5.190156400203704834e-02 -2.629454433917999268e-01 -1.441509574651718140e-01 7.976596802473068237e-02 -1.121819112449884415e-02
4.000782966613769531e-01 -1.185160726308822632e-01 4.647782444953918457e-01 -1.399970501661300659e-01 2.022566273808479309e-02 -9.507171809673309326e-02 1.028389576822519302e-02 1.213864833116531372e-01 1.181350275874137878e-02 -2.021623700857162476e-01 2.014022469520568848e-01 1.508995294570922852e-01 2.186418771743774414e-01 1.032258942723274231e-01 -2.354016602039337158e-01 -1.558531671762466431e-01 -3.216492384672164917e-02 8.124571293592453003e-02 3.205977380275726318e-02 -4.195112362504005432e-02 -2.949714288115501404e-02 -1.888274848461151123e-01 1.374903470277786255e-01 -3.824115097522735596e-01 -8.498929440975189209e-02 -4.431216791272163391e-02 -6.212465837597846985e-02 1.600997895002365112e-01 3.753307461738586426e-02 -1.814871877431869507e-01 8.227582275867462158e-02 -1.777452230453491211e-01
-2.106208167970180511e-02 -3.598130643367767334e-01 3.243515193462371826e-01 -9.362944960594177246e-02 3.500079214572906494e-01 1.223637089133262634e-01 -1.167029794305562973e-02 1.582915931940078735e-01 1.336868153885006905e-04 -3.088936805725097656e-01 4.705650731921195984e-02 8.904092013835906982e-02 2.520625889301300049e-01 1.080866158008575439e-01 -2.574488222599029541e-01 -5.536716058850288391e-02 1.338867396116256714e-01 -4.566737636923789978e-02 3.414532542228698730e-02 2.177414000034332275e-01 7.837579399347305298e-02 -1.034661382436752319e-01 5.953931435942649841e-02 -2.695666849613189697e-01 1.360802352428436279e-01 2.156011313199996948e-01 -3.030396066606044769e-03 8.043120615184307098e-04 -1.629941761493682861e-01 -2.983279153704643250e-02 2.284805327653884888e-01 -1.923761814832687378e-01
1.918668150901794434e-01 -2.710833549499511719e-01 -1.925570331513881683e-02 -2.339196205139160156e-01 -1.574299335479736328e-01 8.404426276683807373e-02 1.562224775552749634e-01 2.563795149326324463e-01 -1.052570343017578125e-02 4.455664381384849548e-02 1.963922195136547089e-02 1.752606332302093506e-01 -4.003066942095756531e-02 1.999874114990234375e-01 4.801272414624691010e-03 1.614127494394779205e-02 -1.703751832246780396e-02 7.393177598714828491e-02 -1.553494930267333984e-01 3.490965068340301514e-01 7.983410730957984924e-03 -3.028598427772521973e-01 -1.233044415712356567e-01 -2.268259525299072266e-01 2.789793163537979126e-02 1.868045479059219360e-01 -9.475722908973693848e-02 -3.184430897235870361e-01 -3.690558373928070068e-01 -1.324743479490280151e-01 -3.614880517125129700e-02 1.619623303413391113e-01
1.842950731515884399e-01 -2.458634972572326660e-02 4.404677450656890869e-01 1.882904469966888428e-01 -3.286829218268394470e-02 1.640655286610126495e-02 9.498095512390136719e-02 -7.931108027696609497e-02 8.381821960210800171e-02 -1.583789847791194916e-02 -2.251634448766708374e-01 -1.652268767356872559e-01 2.897237241268157959e-01 1.564823538064956665e-01 -4.288479089736938477e-01 -7.289022952318191528e-02 -9.267488121986389160e-02 2.933718077838420868e-02 -1.991030126810073853e-01 3.939139842987060547e-02 1.113864630460739136e-01 -3.399571776390075684e-02 -9.910092502832412720e-02 -1.555152088403701782e-01 -2.667000889778137207e-01 2.167928069829940796e-01 -2.377006709575653076e-01 -2.239284105598926544e-02 -2.021029591560363770e-01 -1.354393549263477325e-02 -1.102572232484817505e-01 -9.925210475921630859e-02
1.811005361378192902e-02 -6.409315764904022217e-02 1.726170182228088379e-01 -1.476030051708221436e-01 7.799396663904190063e-02 1.586188077926635742e-01 3.144479095935821533e-01 -2.248768508434295654e-01 1.125807389616966248e-01 -2.608150988817214966e-02 -2.159714847803115845e-01 3.299113214015960693e-01 6.708578020334243774e-02 1.275552660226821899e-01 -4.945003092288970947e-01 -3.191419318318367004e-02 -1.006160825490951538e-01 1.186028867959976196e-01 -4.160338267683982849e-02 1.128841489553451538e-01 6.232275813817977905e-02 -7.229573279619216919e-02 -1.211002841591835022e-01 -1.455923318862915039e-01 -1.392565947026014328e-02 -1.468727290630340576e-01 1.272307783365249634e-01 1.036887243390083313e-02 -2.387999594211578369e-01 -3.389557003974914551e-01 1.192298457026481628e-01 -1.424817293882369995e-01
3.650415539741516113e-01 -2.310572564601898193e-02 1.338571310043334961e-01 2.149638235569000244e-01 -7.205986976623535156e-02 2.335661053657531738e-01 1.623892486095428467e-01 -4.614565148949623108e-02 4.817439988255500793e-02 5.555476993322372437e-02 -7.207512110471725464e-02 -4.852220043540000916e-02 1.241473928093910217e-01 -1.880588978528976440e-01 -9.318823367357254028e-02 -2.876170873641967773e-01 -2.789258658885955811e-01 1.935664713382720947e-01 -8.341118693351745605e-02 2.490642517805099487e-01 -4.796480387449264526e-02 2.906742971390485764e-03 -8.953986316919326782e-02 -4.816782847046852112e-02 -2.097355574369430542e-01 3.277883827686309814e-01 4.497835040092468262e-02 -3.281420096755027771e-02 -3.106124103069305420e-01 -1.263528764247894287e-01 2.394272983074188232e-01 -1.936137080192565918e-01
4.016133844852447510e-01 -2.584585547447204590e-01 3.000498004257678986e-02 1.477183699607849121e-01 -2.510278224945068359e-01 -1.593535244464874268e-01 2.608065903186798096e-01 -2.326835393905639648e-01 -2.151890993118286133e-01 -6.650622189044952393e-02 -5.202078446745872498e-02 1.761027872562408447e-01 2.682484388351440430e-01 -2.677792869508266449e-02 -5.454181879758834839e-02 -6.248961389064788818e-02 -9.238560684025287628e-03 1.965613663196563721e-01 -6.959901750087738037e-02 3.474513888359069824e-01 9.766256809234619141e-02 6.126980483531951904e-02 -1.151886656880378723e-01 -2.362584322690963745e-01 2.030685395002365112e-01 2.174672111868858337e-02 1.494133938103914261e-02 -2.148214876651763916e-01 2.207477390766143799e-02 -1.846605092287063599e-01 -4.524853825569152832e-02 5.683832615613937378e-02
2.573496103286743164e-01 -1.594646126031875610e-01 1.139599457383155823e-01 1.798236966133117676e-01 -7.325319573283195496e-03 1.566323265433311462e-02 5.266648158431053162e-02 -1.524788439273834229e-01 -2.882669568061828613e-01 -6.184199079871177673e-02 -2.333103269338607788e-01 1.981605440378189087e-01 5.329731851816177368e-02 -9.938126802444458008e-02 -2.585333883762359619e-01 -2.724588662385940552e-02 1.183861047029495239e-01 9.630137681961059570e-02 1.003146842122077942e-01 7.152444869279861450e-02 3.183476924896240234e-01 1.260626316070556641e-01 2.261684648692607880e-02 -2.946803271770477295e-01 2.920129708945751190e-02 1.121245771646499634e-01 -3.637280464172363281e-01 -2.581842243671417236e-01 -1.054577007889747620e-01 -2.666184306144714355e-01 2.598221763037145138e-04 -1.952740997076034546e-01
1.719294190406799316e-01 -9.374529123306274414e-02 -7.771282643079757690e-02 5.755946971476078033e-03 -3.013684749603271484e-01 -1.999446377158164978e-02 1.634312570095062256e-01 4.671857878565788269e-02 8.129417896270751953e-03 2.862288244068622589e-02 1.739223897457122803e-01 -9.036196023225784302e-02 5.977276712656021118e-03 2.174549251794815063e-01 -8.657415211200714111e-02 5.338650569319725037e-02 -1.597236096858978271e-01 7.520460337400436401e-02 2.532142698764801025e-01 3.868826925754547119e-01 3.198763728141784668e-01 2.003421485424041748e-01 -1.328976359218358994e-02 -7.324649393558502197e-02 -1.344365179538726807e-01 2.132223844528198242e-01 -2.439073920249938965e-01 -4.483608528971672058e-02 -3.438632786273956299e-01 -2.472455203533172607e-01 6.148512288928031921e-02 -1.932464689016342163e-01
1.505162380635738373e-02 -1.543109565973281860e-01 2.295985668897628784e-01 1.130452081561088562e-01 -2.793653905391693115e-01 2.461144700646400452e-02 -2.334256097674369812e-02 1.851704269647598267e-01 5.290417745709419250e-02 -1.390012353658676147e-01 1.485057175159454346e-02 2.728602290153503418e-01 -5.029336735606193542e-02 7.159756124019622803e-02 -3.020584583282470703e-01 1.576015800237655640e-01 7.691032439470291138e-02 -1.883625984191894531e-02 1.179388351738452911e-02 4.868542551994323730e-01 1.603180468082427979e-01 -1.530230641365051270e-01 -2.685677111148834229e-01 -7.468574494123458862e-02 4.366552084684371948e-02 -8.823843300342559814e-02 -1.754953116178512573e-01 2.673140168190002441e-01 -1.376950591802597046e-01 -2.159852832555770874e-01 1.617310792207717896e-01 -4.981242120265960693e-02
3.137284219264984131e-01 -1.686837077140808105e-01 9.413027018308639526e-02 2.980145215988159180e-01 7.327128201723098755e-02 2.258038893342018127e-02 2.042379081249237061e-01 1.017526723444461823e-02 -4.394270107150077820e-02 1.554639427922666073e-03 8.197145536541938782e-03 -1.781457662582397461e-01 1.218053922057151794e-01 1.326306313276290894e-01 -1.735213100910186768e-01 7.134174928069114685e-03 -5.147535353899002075e-02 1.178114563226699829e-01 3.473501205444335938e-01 1.661634296178817749e-01 2.749255299568176270e-01 2.075493186712265015e-01 -2.093222737312316895e-02 -5.933392792940139771e-02 -2.254939228296279907e-01 3.799975514411926270e-01 -2.406046092510223389e-01 6.894743070006370544e-03 -2.006356716156005859e-01 -1.972910314798355103e-01 -3.402712941169738770e-02 -1.024514734745025635e-01
1.873320937156677246e-01 -1.022045537829399109e-01 -8.457744866609573364e-02 -8.385962992906570435e-02 -2.165068536996841431e-01 -8.162334561347961426e-02 2.001031935214996338e-01 1.457068473100662231e-01 -2.882140278816223145e-01 6.706603616476058960e-02 -1.380315124988555908e-01 8.723130077123641968e-02 -8.968233317136764526e-02 1.397379674017429352e-02 -7.484937086701393127e-03 1.029153391718864441e-01 -7.319778949022293091e-02 3.711520731449127197e-01 1.709007471799850464e-01 7.503902073949575424e-03 2.707172185182571411e-02 -2.606858499348163605e-02 -7.344395667314529419e-02 -2.554263770580291748e-01 -1.703423708677291870e-01 4.701663851737976074e-01 -1.178432181477546692e-01 -3.672243356704711914e-01 -3.001608699560165405e-02 8.240376412868499756e-02 8.304949849843978882e-02 -1.858121752738952637e-01
2.623830139636993408e-01 -9.699351340532302856e-02 1.904092580080032349e-01 8.589563518762588501e-02 -1.180763244628906250e-01 1.942481696605682373e-01 -8.223521709442138672e-02 5.420834571123123169e-02 1.385110169649124146e-01 -1.185805425047874451e-01 -1.320324540138244629e-01 4.630388021469116211e-01 2.597885429859161377e-01 -2.642410695552825928e-01 6.191029679030179977e-03 -9.351261891424655914e-03 -1.088334321975708008e-01 3.408654928207397461e-01 1.160837523639202118e-02 9.923984855413436890e-02 7.640620321035385132e-02 5.217067524790763855e-02 -1.930248886346817017e-01 -2.994357347488403320e-01 1.088574081659317017e-01 5.662096291780471802e-02 -2.305544018745422363e-01 2.889527194201946259e-02 -2.300118952989578247e-01 -8.781862258911132812e-02 -6.436783820390701294e-02 8.312930166721343994e-02
2.268849015235900879e-01 -2.139148563146591187e-01 9.836839884519577026e-02 -4.390224069356918335e-02 -1.569714210927486420e-02 -1.334483921527862549e-01 -8.011096157133579254e-03 1.829477846622467041e-01 7.929881662130355835e-02 -1.778427660465240479e-01 1.453364491462707520e-01 -3.041604347527027130e-02 2.250981330871582031e-01 2.058199793100357056e-01 -2.709534168243408203e-01 -1.103015765547752380e-01 1.652168333530426025e-01 2.400555014610290527e-01 1.368251740932464600e-01 -6.348913908004760742e-02 1.500355303287506104e-01 -1.839985698461532593e-01 -7.868497632443904877e-03 -2.182532697916030884e-01 8.587768673896789551e-02 -3.284669294953346252e-02 -1.704604923725128174e-01 -3.358928561210632324e-01 -4.580367207527160645e-01 -4.552670940756797791e-02 1.640016138553619385e-01 -1.242479775100946426e-02
1.647050082683563232e-01 -8.521530032157897949e-02 4.050833284854888916e-01 -5.870914459228515625e-02 1.430965512990951538e-01 -6.871321052312850952e-02 2.560193836688995361e-01 1.898307204246520996e-01 1.280252542346715927e-02 -3.989627957344055176e-01 -2.343124337494373322e-02 -1.129822880029678345e-01 1.012699455022811890e-01 1.908685564994812012e-01 -3.287152051925659180e-01 3.954574465751647949e-02 -9.596035629510879517e-02 9.978112578392028809e-02 1.881610602140426636e-02 -3.455520048737525940e-02 9.641545265913009644e-02 -2.336188778281211853e-02 9.044052660465240479e-02 -3.259804248809814453e-01 1.078966781497001648e-01 -6.415224820375442505e-02 -7.188346236944198608e-02 5.568099021911621094e-02 -2.664613723754882812e-02 -3.812878429889678955e-01 1.634285002946853638e-01 2.274211868643760681e-02
1.649845689535140991e-01 -2.696376442909240723e-01 3.382727801799774170e-01 -1.917068511247634888e-01 -4.816732183098793030e-02 2.170462906360626221e-02 1.952619552612304688e-01 1.556676179170608521e-01 -2.771080732345581055e-01 -1.326963603496551514e-01 -1.643089652061462402e-01 3.297241032123565674e-01 4.087612405419349670e-02 -2.811530828475952148e-01 -8.181433193385601044e-03 2.219226956367492676e-02 -8.728236705064773560e-02 1.241076663136482239e-01 5.699499696493148804e-02 1.672824025154113770e-01 1.436761915683746338e-01 1.644018338993191719e-03 7.728248089551925659e-02 -1.384787559509277344e-01 -4.924588650465011597e-02 -7.588859647512435913e-02 -3.834345936775207520e-02 6.506197154521942139e-02 -4.767864644527435303e-01 -5.063730105757713318e-02 -1.609156727790832520e-01 -5.135052278637886047e-02
1.169811189174652100e-01 -2.547397911548614502e-01 1.341285854578018188e-01 -1.236309781670570374e-01 -7.101630419492721558e-02 9.889021515846252441e-02 -4.953855648636817932e-02 1.643434911966323853e-01 1.312293112277984619e-01 1.683606654405593872e-01 2.522491291165351868e-02 4.458588361740112305e-02 6.503192335367202759e-02 8.188124001026153564e-02 -2.459356635808944702e-01 5.157893989235162735e-03 4.827403649687767029e-02 3.166496455669403076e-01 5.813347175717353821e-02 1.162380445748567581e-02 4.271963238716125488e-02 -1.167598217725753784e-01 -1.136126741766929626e-01 -5.081014633178710938e-01 -9.907659888267517090e-02 5.883788689970970154e-02 -1.919759660959243774e-01 -3.518208861351013184e-01 -3.883056342601776123e-01 -4.283098876476287842e-02 -5.291313678026199341e-02 4.749603569507598877e-02
3.308163583278656006e-01 -7.659156620502471924e-02 1.265454590320587158e-01 7.173424214124679565e-02 -1.411692947149276733e-01 -9.701022505760192871e-02 3.252399563789367676e-01 -6.573111563920974731e-02 -7.851519435644149780e-02 3.406339883804321289e-02 1.319625526666641235e-01 1.064800396561622620e-01 -1.298579620197415352e-03 1.750141978263854980e-01 -2.769235074520111084e-01 -1.011596396565437317e-01 6.372961215674877167e-03 1.594451814889907837e-01 2.543479502201080322e-01 8.445245772600173950e-02 -1.527500599622726440e-01 -2.073798924684524536e-01 -3.110996186733245850e-01 -3.090879879891872406e-02 1.806988567113876343e-01 -1.603229641914367676e-01 3.690440580248832703e-02 -2.134002000093460083e-01 -2.270930111408233643e-01 -5.495377257466316223e-02 -2.526865527033805847e-02 -3.855024874210357666e-01
2.381268590688705444e-01 -1.024248003959655762e-01 2.592597603797912598e-01 1.056043431162834167e-01 1.189579665660858154e-01 6.410004198551177979e-02 2.669654786586761475e-01 -1.572617441415786743e-01 1.824599504470825195e-02 -2.201737165451049805e-01 -2.146221846342086792e-01 2.447902560234069824e-01 1.302907466888427734e-01 -8.642985671758651733e-02 -2.162393778562545776e-01 -1.414433568716049194e-01 -1.259008496999740601e-01 1.491650938987731934e-01 -9.709985554218292236e-02 1.049476191401481628e-01 4.043557345867156982e-01 -5.776355415582656860e-02 -1.420746892690658569e-01 -3.317432403564453125e-01 -4.690381232649087906e-03 -1.607774496078491211e-01 -1.370576173067092896e-01 -2.050023823976516724e-01 -1.665455847978591919e-01 1.227720081806182861e-01 7.568154484033584595e-02 5.767776817083358765e-02
2.859196960926055908e-01 -3.332042321562767029e-02 3.026657700538635254e-01 -7.247569505125284195e-03 -1.601938307285308838e-01 -4.079929739236831665e-02 1.780751943588256836e-01 3.839828819036483765e-02 2.710696496069431305e-02 -8.217452466487884521e-02 -9.512566030025482178e-02 4.489920288324356079e-02 1.660552024841308594e-01 -2.529319189488887787e-02 -2.046941518783569336e-01 -1.273670792579650879e-01 -2.516284398734569550e-02 1.215107217431068420e-01 -9.873580932617187500e-02 5.437823478132486343e-03 3.835523426532745361e-01 1.341251935809850693e-02 -1.063211485743522644e-01 -4.790483713150024414e-01 -9.981615841388702393e-02 -2.148184478282928467e-01 -4.601335898041725159e-02 -2.957180142402648926e-01 -5.234928801655769348e-03 -9.587959945201873779e-02 6.483689695596694946e-02 -2.961746156215667725e-01
1.571085900068283081e-01 -1.117243021726608276e-01 2.771493792533874512e-01 -8.874220657162368298e-04 -1.508295834064483643e-01 1.593657135963439941e-01 3.028302788734436035e-01 -9.916649013757705688e-02 3.585208952426910400e-01 -1.104914098978042603e-01 1.284345537424087524e-01 2.356105893850326538e-01 1.554718166589736938e-01 -1.991092227399349213e-02 -1.738426536321640015e-01 -1.868398040533065796e-01 -2.460555732250213623e-01 -1.561760604381561279e-01 7.276558782905340195e-03 1.819561123847961426e-01 1.258380711078643799e-01 -1.514076143503189087e-01 -2.866173088550567627e-01 -1.381074637174606323e-01 5.429869145154953003e-02 5.978849530220031738e-02 -2.809810638427734375e-01 -1.251405924558639526e-01 3.438676521182060242e-02 -1.052506864070892334e-01 1.221978589892387390e-01 -2.178975790739059448e-01
2.704165875911712646e-01 -1.618284881114959717e-01 2.795867025852203369e-01 3.945179283618927002e-03 -8.947061374783515930e-03 1.453074067831039429e-01 6.054858118295669556e-02 2.712352573871612549e-02 -7.057931274175643921e-02 -1.064449325203895569e-01 5.925996229052543640e-02 2.058867365121841431e-01 -4.417105019092559814e-02 9.161202609539031982e-02 -2.781332433223724365e-01 3.483342006802558899e-02 -1.139587461948394775e-01 1.844001263380050659e-01 1.527988463640213013e-01 8.529364317655563354e-02 1.351470779627561569e-02 1.541013717651367188e-01 -2.007538676261901855e-01 -4.233141541481018066e-01 -5.821343511343002319e-02 -4.363310039043426514e-01 -1.852892339229583740e-02 -2.686129510402679443e-01 -1.126488894224166870e-01 -1.393916606903076172e-01 2.996459789574146271e-02 -1.595329344272613525e-01
2.140282541513442993e-01 -2.088714241981506348e-01 -1.605242490768432617e-01 -1.706654280424118042e-01 -3.592017292976379395e-01 -1.435273587703704834e-01 4.235310852527618408e-01 -4.953095689415931702e-02 1.844085380434989929e-02 2.558512613177299500e-03 1.249916553497314453e-01 -8.441772311925888062e-02 -5.870218575000762939e-02 -5.018030852079391479e-02 -7.483842223882675171e-02 1.723679364658892155e-03 -4.663287848234176636e-02 8.300673216581344604e-02 3.377174139022827148e-01 1.908362656831741333e-01 8.569571189582347870e-03 1.351910382509231567e-01 -1.038639098405838013e-01 -1.550268381834030151e-01 -1.517148613929748535e-01 2.438528239727020264e-01 -2.471644803881645203e-02 -1.705577671527862549e-01 -7.734585553407669067e-02 -3.668027818202972412e-01 1.536222249269485474e-01 -2.306533418595790863e-02
1.262240111827850342e-01 -1.505174338817596436e-01 1.977945566177368164e-01 -2.026778273284435272e-02 -1.184571348130702972e-02 1.401190161705017090e-01 8.566357940435409546e-02 2.484980076551437378e-01 -1.568300276994705200e-01 2.617470733821392059e-02 -2.923614084720611572e-01 -6.754795461893081665e-02 -6.983273196965456009e-03 3.221462294459342957e-02 -3.679990768432617188e-01 -7.797249406576156616e-02 -1.339899562299251556e-02 -8.933053910732269287e-02 2.693738937377929688e-01 8.655926585197448730e-02 2.409927546977996826e-01 -1.434586346149444580e-01 1.232146769762039185e-01 -2.073656916618347168e-01 -4.355147182941436768e-01 2.753860950469970703e-01 5.989614129066467285e-02 1.271899640560150146e-01 -9.474246948957443237e-02 -1.654429286718368530e-01 1.664611101150512695e-01 2.683955989778041840e-02
2.542668581008911133e-01 -2.128185331821441650e-01 4.960982874035835266e-02 -1.347459256649017334e-01 4.527122154831886292e-02 -1.293181926012039185e-01 5.567389354109764099e-02 -8.314744569361209869e-03 1.929032653570175171e-01 -2.777693271636962891e-01 9.595735929906368256e-03 8.651717007160186768e-02 3.553167879581451416e-01 8.989842236042022705e-02 -2.434231042861938477e-01 -2.796462476253509521e-01 -2.644636332988739014e-01 1.835195124149322510e-01 1.604810208082199097e-01 2.287224084138870239e-01 3.302100813016295433e-03 -1.940511763095855713e-01 -1.346537917852401733e-01 -2.283158004283905029e-01 -8.025762625038623810e-03 1.096939817070960999e-01 -1.798263341188430786e-01 -2.631218135356903076e-01 1.234171167016029358e-01 1.438217908143997192e-01 -2.395011484622955322e-02 -1.182849928736686707e-01
4.272919595241546631e-01 -8.812575042247772217e-02 1.881614178419113159e-01 -5.014267936348915100e-02 -3.751923143863677979e-01 1.218346599489450455e-02 2.495813928544521332e-02 1.977849751710891724e-01 2.798668481409549713e-02 -2.362384647130966187e-02 1.789247691631317139e-01 1.433976888656616211e-01 2.362569123506546021e-01 9.125160425901412964e-02 -1.256870329380035400e-01 1.772393733263015747e-01 -7.458537817001342773e-02 3.739417791366577148e-01 6.144000217318534851e-03 -9.260599315166473389e-02 -1.132624223828315735e-01 -1.607786118984222412e-01 -5.866169929504394531e-02 -1.867091357707977295e-01 -3.340299129486083984e-01 -1.674084737896919250e-02 -8.376846462488174438e-02 -3.966126218438148499e-02 -5.401566624641418457e-02 1.930378749966621399e-02 2.658257186412811279e-01 2.036663889884948730e-02
3.470962345600128174e-01 8.492068201303482056e-02 2.332088649272918701e-01 -4.103295132517814636e-02 -4.105900526046752930e-01 1.046103388071060181e-01 5.875567346811294556e-02 8.998791128396987915e-02 -1.116215735673904419e-01 -1.374904513359069824e-01 -8.984643965959548950e-03 4.873510822653770447e-02 -5.081657692790031433e-02 1.758010536432266235e-01 -1.421079486608505249e-01 -1.251074075698852539e-01 -4.600590839982032776e-02 4.055641591548919678e-01 2.268847525119781494e-01 7.221682369709014893e-02 -8.365232497453689575e-02 -3.833980560302734375e-01 7.322046905755996704e-02 -1.255882531404495239e-01 -2.562788724899291992e-01 1.258884072303771973e-01 -2.802746370434761047e-02 -5.997254699468612671e-02 8.713454753160476685e-02 1.442303359508514404e-01 9.146279841661453247e-02 -3.042949922382831573e-02
1.532106399536132812e-01 -1.699721217155456543e-01 2.894490957260131836e-01 -1.835407875478267670e-02 2.966390689834952354e-03 -6.760566681623458862e-02 3.233427405357360840e-01 1.116749569773674011e-01 3.372455760836601257e-02 -1.268436480313539505e-02 2.760043740272521973e-02 7.459890097379684448e-02 8.287908881902694702e-02 2.944660373032093048e-02 -1.966202110052108765e-01 -3.294552117586135864e-02 -4.881937429308891296e-02 -7.071246206760406494e-02 3.270661830902099609e-01 8.529689908027648926e-02 1.690344884991645813e-02 1.225321739912033081e-01 -1.764323562383651733e-01 -3.904780149459838867e-01 1.627062112092971802e-01 3.511390686035156250e-01 1.119194030761718750e-01 2.338703870773315430e-01 -3.138665854930877686e-01 2.140157222747802734e-01 5.911532789468765259e-02 3.841274976730346680e-02
2.897901535034179688e-01 -3.991913199424743652e-01 5.679817870259284973e-02 8.464808762073516846e-02 8.016543835401535034e-02 2.722490131855010986e-01 -1.855475082993507385e-02 1.881182640790939331e-01 -1.240805163979530334e-01 1.921134535223245621e-03 -1.822574883699417114e-01 6.140775233507156372e-02 2.230982109904289246e-02 9.434889256954193115e-02 -2.507372498512268066e-01 -3.328192532062530518e-01 -2.532781958580017090e-01 -1.590055599808692932e-02 4.514212906360626221e-02 1.774334311485290527e-01 -2.740729041397571564e-02 -1.726186834275722504e-02 -1.909624934196472168e-01 -3.062826991081237793e-01 -8.297831565141677856e-02 2.231809347867965698e-01 -2.718956172466278076e-01 3.477146476507186890e-02 3.457174450159072876e-02 -1.553412228822708130e-01 4.294850677251815796e-02 -7.951055467128753662e-02
4.450771212577819824e-01 1.363426297903060913e-01 1.192673519253730774e-01 -5.973669886589050293e-02 1.623442582786083221e-02 1.246771365404129028e-01 2.136650085449218750e-01 1.176268681883811951e-01 9.795547276735305786e-02 4.281277209520339966e-02 1.576671302318572998e-01 1.557456254959106445e-01 -7.305136322975158691e-02 2.123534120619297028e-02 -2.904481291770935059e-01 -2.270531468093395233e-02 -1.312462091445922852e-01 8.927886933088302612e-02 2.189503461122512817e-01 1.490871012210845947e-01 -9.954634308815002441e-02 -2.339027225971221924e-01 -3.618745803833007812e-01 -2.231721729040145874e-01 -4.419301822781562805e-02 -1.409056037664413452e-01 1.099492534995079041e-01 -2.373647540807723999e-01 -2.542669773101806641e-01 -4.830832034349441528e-02 1.054635941982269287e-01 -1.730101704597473145e-01
1.385367512702941895e-01 2.305313386023044586e-02 1.914123892784118652e-01 -5.790293589234352112e-02 -2.027059942483901978e-01 -9.308233857154846191e-02 2.979864180088043213e-01 -1.994730532169342041e-01 -1.828637570142745972e-01 -2.284977734088897705e-01 2.252546697854995728e-01 -1.728674769401550293e-01 1.064812242984771729e-01 9.723386913537979126e-02 -2.851611375808715820e-01 -5.132351070642471313e-02 -1.225943714380264282e-01 -1.692439764738082886e-01 3.334109187126159668e-01 1.032667830586433411e-01 -1.329367756843566895e-01 1.195030659437179565e-01 -1.931964755058288574e-01 -2.833425998687744141e-01 1.232323572039604187e-01 2.056695073843002319e-01 -2.593940123915672302e-02 9.248809516429901123e-02 -2.968026995658874512e-01 7.010322064161300659e-02 1.268417388200759888e-01 7.705388125032186508e-03
2.638576328754425049e-01 -1.289247348904609680e-02 1.351429820060729980e-01 5.697406455874443054e-02 2.729700505733489990e-02 1.119343340396881104e-01 2.768273651599884033e-01 2.523882389068603516e-01 3.260776400566101074e-02 -1.206088066101074219e-01 -1.234661936759948730e-01 1.219925805926322937e-01 -1.216133609414100647e-01 3.153185918927192688e-02 -1.467267423868179321e-01 -2.976643145084381104e-01 -1.227607280015945435e-01 -9.553415700793266296e-03 4.751287996768951416e-01 9.626554697751998901e-02 -4.162630811333656311e-02 2.388222813606262207e-01 1.154417768120765686e-01 -2.383910119533538818e-01 -1.449613571166992188e-01 1.377877593040466309e-01 1.544710844755172729e-01 8.419325947761535645e-02 -7.535780221223831177e-02 -2.405549585819244385e-01 1.677592694759368896e-01 2.042143642902374268e-01
1.641230285167694092e-01 2.933548577129840851e-02 2.859721183776855469e-01 8.338138461112976074e-02 -2.585023939609527588e-01 -6.574530899524688721e-02 1.044736579060554504e-01 1.199057549238204956e-01 1.128274202346801758e-01 -1.658289134502410889e-02 -7.350534945726394653e-02 2.561834454536437988e-01 9.182340651750564575e-02 -3.503568470478057861e-02 -3.191610276699066162e-01 -2.031108289957046509e-01 -1.630471795797348022e-01 -9.606143087148666382e-02 -7.981406152248382568e-02 -6.858855485916137695e-02 2.076823711395263672e-01 1.380396783351898193e-01 -2.322816103696823120e-01 -7.542715221643447876e-02 5.000136792659759521e-02 2.638777792453765869e-01 -1.372712552547454834e-01 -2.814311683177947998e-01 6.663755327463150024e-02 -2.542537450790405273e-01 2.845958173274993896e-01 -2.474696785211563110e-01
3.774720430374145508e-01 1.689213514328002930e-01 1.627404093742370605e-01 -8.937072125263512135e-04 1.633997820317745209e-02 -7.128676027059555054e-02 -1.619929522275924683e-01 7.249590009450912476e-02 -7.911121845245361328e-02 -1.572750806808471680e-01 -1.830806136131286621e-01 3.106382489204406738e-01 2.611413300037384033e-01 7.510577142238616943e-02 -1.120677888393402100e-01 8.736952394247055054e-02 2.997873816639184952e-03 4.361024871468544006e-02 4.091746807098388672e-01 1.707160919904708862e-01 2.527843117713928223e-01 -1.772017478942871094e-01 -1.728650741279125214e-02 1.833337098360061646e-01 6.076915562152862549e-02 1.810380071401596069e-01 -3.257275819778442383e-01 -3.666599839925765991e-02 -6.318558007478713989e-02 -1.510889530181884766e-01 -9.300635010004043579e-02 -5.951404944062232971e-02
3.352589309215545654e-01 8.567059785127639771e-02 1.026769131422042847e-01 2.275127172470092773e-02 -6.559231877326965332e-02 2.482588887214660645e-01 -3.632695972919464111e-02 8.563446998596191406e-02 -8.647182583808898926e-02 -8.112568408250808716e-02 -1.262915581464767456e-01 1.579892262816429138e-02 2.100805044174194336e-01 1.033385321497917175e-01 -4.397708177566528320e-02 -4.506593048572540283e-01 -1.058038920164108276e-01 1.685027778148651123e-01 1.704328134655952454e-02 2.239080667495727539e-01 -9.340778738260269165e-02 6.191310659050941467e-02 -2.107802331447601318e-01 -1.906898617744445801e-01 -4.066391587257385254e-01 8.327047526836395264e-02 -1.004263572394847870e-02 1.549702882766723633e-01 -2.440191507339477539e-01 -8.537789434194564819e-02 2.048504948616027832e-01 1.262893974781036377e-01
3.267703950405120850e-01 -1.985039375722408295e-02 8.294778317213058472e-02 -2.713340222835540771e-01 -7.956584542989730835e-02 2.490400765964295715e-05 1.055904198437929153e-02 -8.984508924186229706e-03 -3.565275073051452637e-01 -1.621784120798110962e-01 -2.317929416894912720e-01 6.466158479452133179e-02 1.723196059465408325e-01 -1.906808912754058838e-01 -2.198359817266464233e-01 -1.963167935609817505e-01 -1.773153692483901978e-01 6.542582064867019653e-02 7.863431237637996674e-03 5.112008005380630493e-02 2.104679942131042480e-01 -1.679387390613555908e-01 5.177793279290199280e-02 -2.833714187145233154e-01 1.265294104814529419e-01 -1.071329265832901001e-01 -1.180631592869758606e-01 2.258573658764362335e-02 -3.088068962097167969e-01 -2.472102940082550049e-01 -1.060512438416481018e-01 -1.949952393770217896e-01
2.671577036380767822e-01 -2.102319151163101196e-01 2.739243805408477783e-01 -2.507900632917881012e-02 -2.363192886114120483e-01 1.063945963978767395e-01 5.035355314612388611e-02 4.193608835339546204e-02 -4.668853059411048889e-02 -6.599725037813186646e-02 1.583978086709976196e-01 4.604666307568550110e-02 4.080099985003471375e-03 1.762215793132781982e-01 -2.977317571640014648e-01 9.327672421932220459e-02 2.174302041530609131e-01 -1.736842989921569824e-01 3.483288586139678955e-01 1.440920829772949219e-01 4.804996773600578308e-02 7.854892313480377197e-02 -3.827309906482696533e-01 -2.088420242071151733e-01 1.111992150545120239e-01 1.742964386940002441e-01 -1.472633332014083862e-01 -6.754396110773086548e-02 -3.929482400417327881e-02 5.109053850173950195e-02 -6.196515168994665146e-03 -2.895580232143402100e-01
2.264244407415390015e-01 -1.185229867696762085e-01 2.685917317867279053e-01 2.825358882546424866e-02 -3.082922846078872681e-02 -1.911024935543537140e-02 1.586953550577163696e-01 2.111240662634372711e-02 -2.662482112646102905e-02 -1.080024689435958862e-01 -1.215803176164627075e-01 1.103137359023094177e-01 3.808686137199401855e-01 1.288631092756986618e-02 -1.886921972036361694e-01 7.706733793020248413e-02 -1.313885897397994995e-01 4.024926573038101196e-02 2.704534828662872314e-01 8.905877918004989624e-02 3.320114612579345703e-01 1.205100044608116150e-01 -6.082581728696823120e-02 -4.522944390773773193e-01 5.812550336122512817e-02 -1.607638746500015259e-01 1.321815103292465210e-01 -1.459402889013290405e-01 -1.474569085985422134e-02 -2.518384456634521484e-01 -2.098345309495925903e-01 7.406798657029867172e-03
4.143056571483612061e-01 -1.315178275108337402e-01 9.548366069793701172e-02 -2.177350819110870361e-01 -1.039398312568664551e-01 -1.663647443056106567e-01 3.068810701370239258e-01 -1.251538246870040894e-01 7.069396972656250000e-02 -6.176451593637466431e-02 7.526258006691932678e-03 3.832882270216941833e-02 -2.770338952541351318e-02 -2.333681136369705200e-01 -5.014813318848609924e-02 -2.779275365173816681e-02 7.567162811756134033e-02 1.474400758743286133e-01 2.542598545551300049e-01 -2.643715031445026398e-02 1.273269802331924438e-01 -1.928685754537582397e-01 7.597220689058303833e-02 1.512330174446105957e-01 -2.882892787456512451e-01 1.321283727884292603e-01 5.743400752544403076e-02 -7.061638683080673218e-02 -4.704017341136932373e-01 -1.371468305587768555e-01 9.721267968416213989e-02 -6.401352584362030029e-02
5.643183365464210510e-02 -2.730306386947631836e-01 3.828456159681081772e-03 1.707649379968643188e-01 -3.285690248012542725e-01 -8.034809678792953491e-02 3.615226969122886658e-02 2.855159109458327293e-03 -2.472764626145362854e-02 -4.142475128173828125e-01 -1.147127449512481689e-01 1.604677587747573853e-01 1.265975553542375565e-02 2.030601352453231812e-01 -2.602041363716125488e-01 1.248102262616157532e-01 2.881305217742919922e-01 6.369105726480484009e-02 -2.102832868695259094e-02 3.475619554519653320e-01 -7.829298079013824463e-02 -5.875254049897193909e-02 -1.156670078635215759e-01 -1.367247998714447021e-01 2.321548610925674438e-01 2.664983570575714111e-01 -2.266702055931091309e-01 -1.169576682150363922e-02 -6.312099844217300415e-02 -1.000616550445556641e-01 -8.333856239914894104e-03 -3.311095386743545532e-02
5.182927846908569336e-02 -1.097536161541938782e-01 2.701593935489654541e-01 -2.740992009639739990e-01 -1.727883517742156982e-01 7.979656010866165161e-02 2.463199645280838013e-01 1.830892413854598999e-01 -2.019526660442352295e-01 -4.652413353323936462e-02 -5.548635125160217285e-02 -1.097384765744209290e-01 1.384712457656860352e-01 -6.486897915601730347e-02 -1.926251798868179321e-01 -2.094230949878692627e-01 -4.783428087830543518e-02 -1.975281834602355957e-01 3.348535895347595215e-01 3.175850510597229004e-01 9.450603276491165161e-02 -2.119543589651584625e-02 -2.556025981903076172e-01 -1.937408894300460815e-01 4.345550760626792908e-02 1.582278907299041748e-01 1.425454169511795044e-01 1.739400029182434082e-01 -2.211342900991439819e-01 -2.629639208316802979e-02 2.060575783252716064e-01 9.069504588842391968e-02
6.426797807216644287e-02 -5.185344070196151733e-02 2.878565341234207153e-02 5.430257692933082581e-02 -8.582055568695068359e-02 6.486812233924865723e-02 2.915330827236175537e-01 4.483118280768394470e-02 -1.399780511856079102e-01 -5.949488282203674316e-02 -5.600319430232048035e-02 1.253002230077981949e-02 2.520177364349365234e-01 4.430661723017692566e-02 -3.252216428518295288e-02 -3.492523431777954102e-01 1.786404848098754883e-01 2.876999676227569580e-01 4.502746164798736572e-01 2.015506923198699951e-01 -1.571732461452484131e-01 1.809278316795825958e-02 -2.133577018976211548e-01 -6.975241750478744507e-02 -2.971292436122894287e-01 -3.835880011320114136e-02 1.029394641518592834e-01 5.505672842264175415e-02 -1.997979134321212769e-01 1.802480667829513550e-01 2.436162382364273071e-01 8.530820161104202271e-02
1.297975033521652222e-01 -5.329979956150054932e-02 2.348833531141281128e-01 -1.631933301687240601e-01 -4.749645590782165527e-01 -4.052457213401794434e-02 3.808839991688728333e-02 1.617393344640731812e-01 -2.735860049724578857e-01 -1.947735846042633057e-01 5.982534214854240417e-02 2.280237823724746704e-01 2.724922895431518555e-01 -2.005205303430557251e-01 -4.301178827881813049e-02 -9.432526677846908569e-02 -2.791911661624908447e-01 9.219226986169815063e-02 4.086307808756828308e-02 1.116847917437553406e-01 1.430866569280624390e-01 -1.963799074292182922e-02 -8.089290559291839600e-02 -1.004687845706939697e-01 -8.442138880491256714e-02 -3.826590487733483315e-03 -2.483413815498352051e-01 1.515942625701427460e-02 -2.829585671424865723e-01 -6.011024489998817444e-02 -2.260641306638717651e-01 -9.045172482728958130e-02
7.273979485034942627e-02 -4.043218493461608887e-01 6.105384603142738342e-02 -5.896905064582824707e-02 7.637736201286315918e-02 -5.064952000975608826e-02 1.875303089618682861e-01 2.584481798112392426e-02 1.495112627744674683e-01 4.005448520183563232e-02 4.946303740143775940e-02 4.419050738215446472e-02 1.590587198734283447e-01 2.646494209766387939e-01 -2.228078693151473999e-01 -5.278306826949119568e-02 7.407424598932266235e-02 3.287073075771331787e-01 1.817360669374465942e-01 -1.062589585781097412e-01 9.239076822996139526e-02 -1.595434993505477905e-01 6.674638390541076660e-02 -3.041870594024658203e-01 -4.070707410573959351e-02 -2.610627934336662292e-02 -2.317514717578887939e-01 -1.728949099779129028e-01 -4.316383898258209229e-01 -3.977458551526069641e-02 4.271099716424942017e-02 -1.979400366544723511e-01
3.359578251838684082e-01 -1.745718717575073242e-02 1.245621591806411743e-01 -1.231226548552513123e-01 2.651745676994323730e-01 -5.812603607773780823e-02 -6.271089613437652588e-02 1.327358931303024292e-01 7.473935186862945557e-02 -5.569859221577644348e-02 6.092399731278419495e-02 1.389369368553161621e-01 2.375642508268356323e-01 1.320997327566146851e-01 -2.723948359489440918e-01 1.952543705701828003e-01 5.171873420476913452e-02 2.571856677532196045e-01 1.872955448925495148e-02 4.040918871760368347e-02 1.309017539024353027e-01 -3.661107122898101807e-01 -2.421073466539382935e-01 -1.061011031270027161e-01 -3.480500578880310059e-01 1.324001997709274292e-01 1.694480031728744507e-01 5.060471966862678528e-02 -1.255910694599151611e-01 -1.859103143215179443e-01 1.481383293867111206e-01 -9.444279968738555908e-02
2.759420871734619141e-01 -6.996951997280120850e-02 -1.441372334957122803e-01 -4.378436505794525146e-02 -3.005596697330474854e-01 1.321759223937988281e-01 8.690077811479568481e-02 3.492631018161773682e-01 3.929421305656433105e-02 1.334025263786315918e-01 -5.313712358474731445e-02 2.848143279552459717e-01 1.196660101413726807e-01 3.440461680293083191e-02 -2.085816673934459686e-02 -2.116793245077133179e-01 1.505071222782135010e-01 -8.259347081184387207e-02 2.263149470090866089e-01 2.414857968688011169e-02 -1.182988844811916351e-02 -1.348925940692424774e-02 1.046700403094291687e-02 -3.210167288780212402e-01 -1.261510848999023438e-01 1.017378494143486023e-01 -1.662930101156234741e-01 -2.526396512985229492e-01 -2.697797119617462158e-01 -3.428590595722198486e-01 1.515242503955960274e-03 4.533406719565391541e-02
2.757058739662170410e-01 1.067153140902519226e-01 1.071724370121955872e-01 2.092645317316055298e-01 6.913116574287414551e-02 9.684177488088607788e-02 3.126983344554901123e-01 2.880443930625915527e-01 -1.722165197134017944e-01 1.095063462853431702e-01 -2.133622467517852783e-01 -3.710798546671867371e-02 2.513276040554046631e-01 -1.360271871089935303e-01 -3.203312754631042480e-01 -1.308978199958801270e-01 -9.397880733013153076e-02 1.668316572904586792e-01 1.489676237106323242e-01 1.845682710409164429e-01 -4.489462077617645264e-02 4.898203164339065552e-02 1.409975439310073853e-01 -1.056688576936721802e-01 -2.723462283611297607e-01 2.321776896715164185e-01 -2.544631063938140869e-02 5.253313109278678894e-02 -1.223594993352890015e-01 -1.356920301914215088e-01 2.680642306804656982e-01 8.564949035644531250e-02
4.700576364994049072e-01 -7.335860282182693481e-02 8.890590071678161621e-02 1.644154042005538940e-01 4.026554524898529053e-02 7.867617532610893250e-03 4.066511094570159912e-01 -7.298394292593002319e-02 6.134486198425292969e-02 5.445975810289382935e-02 -2.414212077856063843e-01 1.449633836746215820e-01 -1.607955843210220337e-01 -1.864494010806083679e-02 -3.212417364120483398e-01 -8.497393876314163208e-02 1.856318488717079163e-02 2.259658277034759521e-01 6.088230758905410767e-02 2.832731902599334717e-01 2.551748156547546387e-01 2.871380886062979698e-03 1.277715563774108887e-01 -1.223878655582666397e-02 -2.949963696300983429e-02 -9.758639335632324219e-02 1.050193533301353455e-01 -1.425779461860656738e-01 3.576795384287834167e-02 -1.765449643135070801e-01 -2.261363267898559570e-01 3.763280808925628662e-02
5.751242395490407944e-03 -1.370327621698379517e-01 1.882495284080505371e-01 -1.514861732721328735e-01 -1.584590524435043335e-01 -3.221762552857398987e-02 9.150215983390808105e-02 -2.078319787979125977e-01 2.611485719680786133e-01 -2.103087157011032104e-01 4.277266934514045715e-02 4.985531419515609741e-02 1.402119547128677368e-01 1.729341596364974976e-01 -5.351993441581726074e-01 -4.857686161994934082e-02 3.683938086032867432e-02 1.304215192794799805e-01 1.622707694768905640e-01 -1.368333250284194946e-01 2.439069449901580811e-01 1.299591511487960815e-01 1.348596066236495972e-01 -3.625091612339019775e-01 5.629477277398109436e-02 1.832466386258602142e-02 -2.013980001211166382e-01 -2.621377119794487953e-03 -6.728704273700714111e-02 -1.598077081143856049e-02 2.246179431676864624e-01 -3.564909100532531738e-02
4.187727570533752441e-01 -1.688135862350463867e-01 2.176050245761871338e-01 1.304724365472793579e-01 9.802680462598800659e-02 1.333094239234924316e-01 1.429950743913650513e-01 -1.794686191715300083e-03 3.629845753312110901e-02 -3.015774488449096680e-01 1.041933596134185791e-01 1.343084126710891724e-01 2.772352099418640137e-01 1.277008801698684692e-01 -3.382337093353271484e-01 2.715795114636421204e-02 -1.881019622087478638e-01 -5.238329619169235229e-02 1.242362782359123230e-01 1.995253935456275940e-02 -6.089709326624870300e-02 -8.056816644966602325e-03 -1.822004616260528564e-01 -1.874610483646392822e-01 -5.484889075160026550e-02 -1.490494608879089355e-01 1.738507449626922607e-01 -2.419257313013076782e-01 -3.233150765299797058e-02 -1.632227599620819092e-01 5.307959392666816711e-02 -2.896635830402374268e-01
4.304866492748260498e-01 -1.554924696683883667e-01 -5.941815674304962158e-02 2.243260294198989868e-01 -3.099687695503234863e-01 1.773463487625122070e-01 1.990785598754882812e-01 -5.297838523983955383e-02 6.989187002182006836e-02 -2.058344036340713501e-01 -1.024525687098503113e-01 1.311832517385482788e-01 2.234852015972137451e-01 3.039322327822446823e-03 -1.715818792581558228e-01 -2.463461272418498993e-02 1.672029644250869751e-01 1.444422900676727295e-01 -1.637910455465316772e-01 3.324253857135772705e-01 -4.348276183009147644e-02 4.542877525091171265e-02 2.240782789885997772e-02 -2.617013156414031982e-01 2.424120344221591949e-02 1.974318623542785645e-01 1.153503656387329102e-01 -1.843248009681701660e-01 -4.089114069938659668e-02 -3.784831985831260681e-02 -2.111236900091171265e-01 1.345138102769851685e-01
7.313539832830429077e-02 -9.993044286966323853e-02 2.052504718303680420e-01 9.165276587009429932e-02 1.447152346372604370e-02 -1.253074109554290771e-01 2.530403435230255127e-01 -3.444789722561836243e-02 -1.904000639915466309e-01 -2.241905927658081055e-01 5.725850537419319153e-02 7.216295599937438965e-02 -4.043675586581230164e-02 2.353684976696968079e-02 -3.131695389747619629e-01 1.312018483877182007e-01 -8.026974648237228394e-02 2.307503111660480499e-02 2.055377513170242310e-01 1.934222280979156494e-01 -2.499446719884872437e-01 2.204860299825668335e-01 -3.674620091915130615e-01 -1.514477133750915527e-01 1.217112243175506592e-01 3.450598716735839844e-01 -1.598124802112579346e-01 -3.334534540772438049e-02 -3.059436082839965820e-01 1.608040928840637207e-01 -4.031178355216979980e-02 5.684049427509307861e-02
9.525215625762939453e-02 1.021426692605018616e-01 1.425737738609313965e-01 1.355395317077636719e-01 -3.248224407434463501e-02 -6.340104341506958008e-02 1.453004330396652222e-01 9.151154011487960815e-02 -1.314672678709030151e-01 -8.036468923091888428e-02 -2.374166846275329590e-01 -2.270229347050189972e-02 2.104305475950241089e-01 -1.143302544951438904e-01 -4.783172532916069031e-02 -3.264295756816864014e-01 -8.219479024410247803e-02 3.541026115417480469e-01 2.769097387790679932e-01 -3.982317075133323669e-02 6.465987861156463623e-02 -5.229469016194343567e-02 -3.753867447376251221e-01 -2.192635387182235718e-01 -3.860270977020263672e-01 1.976824700832366943e-01 3.901745751500129700e-02 -5.805552378296852112e-02 -2.001023590564727783e-01 -9.118309617042541504e-02 -6.305774301290512085e-02 9.368554502725601196e-02
3.588121831417083740e-01 -1.507564038038253784e-01 1.088277027010917664e-01 9.494879841804504395e-02 1.546511650085449219e-01 1.693757995963096619e-02 2.456464618444442749e-01 -2.366777807474136353e-01 -2.943641841411590576e-01 1.056284308433532715e-01 -2.053473591804504395e-01 6.161886453628540039e-02 2.250525802373886108e-01 2.796724736690521240e-01 -1.502366513013839722e-01 -3.082665428519248962e-02 -9.949145466089248657e-02 -3.918446134775876999e-03 1.822934448719024658e-01 1.854782551527023315e-02 -4.767238721251487732e-02 -4.882640764117240906e-02 -2.488269507884979248e-01 -1.111396104097366333e-01 2.276413738727569580e-01 2.197746634483337402e-01 -2.799819409847259521e-01 -3.589455410838127136e-02 -7.482793927192687988e-02 -2.195141017436981201e-01 1.794652044773101807e-01 5.235325917601585388e-02
3.410484790802001953e-01 1.176863387227058411e-01 2.389378249645233154e-01 1.717613935470581055e-01 -1.003434807062149048e-01 3.800747683271765709e-03 7.101107388734817505e-02 -1.080224663019180298e-01 -1.130945980548858643e-01 4.973757266998291016e-02 1.737679541110992432e-01 1.959562301635742188e-01 -8.698537945747375488e-03 1.517270952463150024e-01 -2.398993968963623047e-01 5.076007544994354248e-02 -2.067154645919799805e-01 3.046658933162689209e-01 2.395179271697998047e-01 8.983399718999862671e-02 -3.872556239366531372e-02 -1.751186400651931763e-01 -2.634654045104980469e-01 -1.786841899156570435e-01 1.479578018188476562e-01 -1.253348141908645630e-01 -1.463980507105588913e-02 -1.212863698601722717e-01 -3.266016244888305664e-01 -2.824179455637931824e-02 -8.978851884603500366e-02 -2.946377694606781006e-01
6.268135905265808105e-01 -1.771003454923629761e-01 6.426343321800231934e-02 -1.050539910793304443e-01 -4.272857606410980225e-01 -2.174706757068634033e-01 1.149205267429351807e-01 7.905741035938262939e-02 2.905377373099327087e-02 -1.861140318214893341e-02 -2.232612296938896179e-02 8.405624330043792725e-02 -4.399823490530252457e-03 -5.382749438285827637e-02 -1.364127248525619507e-01 -3.486911579966545105e-02 -3.960719704627990723e-02 3.774022310972213745e-02 -4.890928044915199280e-02 -1.903860419988632202e-01 -2.222262881696224213e-02 -2.772583067417144775e-01 -1.068498790264129639e-01 -2.027282267808914185e-01 -2.424377202987670898e-01 1.225596964359283447e-01 -1.701376959681510925e-02 -4.320162162184715271e-02 2.094134502112865448e-02 -6.181909143924713135e-02 1.401540786027908325e-01 9.157287329435348511e-02
1.898155212402343750e-01 -4.407417774200439453e-02 6.680417805910110474e-02 1.866724491119384766e-01 -1.695145666599273682e-01 1.523406207561492920e-01 1.716713309288024902e-01 2.690895833075046539e-02 7.421465218067169189e-02 -1.524807810783386230e-01 8.293763548135757446e-02 3.325147330760955811e-01 3.122079670429229736e-01 1.736228466033935547e-01 -1.465486083179712296e-02 -1.559921056032180786e-01 -2.233725339174270630e-01 7.342428714036941528e-02 1.934687234461307526e-02 1.807367801666259766e-02 1.178369671106338501e-01 -4.733770340681076050e-02 -1.216921359300613403e-01 -1.792552415281534195e-03 8.402142673730850220e-02 7.751942425966262817e-02 -2.375338971614837646e-01 -2.909764647483825684e-01 -1.231552511453628540e-01 -2.351469099521636963e-01 2.482001185417175293e-01 -4.111704230308532715e-01
1.245587393641471863e-01 2.025939226150512695e-01 6.757005304098129272e-02 4.134783148765563965e-02 -3.232239186763763428e-01 2.125502377748489380e-01 7.269143313169479370e-02 5.299653485417366028e-02 4.083820804953575134e-02 1.116584688425064087e-01 -1.211804598569869995e-01 9.168651700019836426e-02 -4.513656720519065857e-02 1.513148695230484009e-01 -1.178136244416236877e-01 -7.626909762620925903e-02 1.707413196563720703e-01 3.742378652095794678e-01 6.018953397870063782e-02 3.336238861083984375e-01 2.128339856863021851e-01 -1.932720094919204712e-01 -5.546313710510730743e-03 -4.090693295001983643e-01 2.481124252080917358e-01 1.655239611864089966e-01 -1.873527020215988159e-01 -3.881324082612991333e-02 -9.506953507661819458e-02 -2.648729458451271057e-02 1.658269166946411133e-01 2.460777387022972107e-02
5.145675539970397949e-01 -8.565398305654525757e-02 4.998583719134330750e-02 8.175939321517944336e-03 -1.011737510561943054e-01 1.682804822921752930e-01 1.924353837966918945e-02 -6.937016546726226807e-02 1.648954749107360840e-01 1.516595948487520218e-02 -1.459295153617858887e-01 2.782123088836669922e-01 -6.614119559526443481e-02 -1.634810417890548706e-01 3.681579232215881348e-02 8.035285770893096924e-02 -6.607195734977722168e-02 4.133081734180450439e-01 -4.866263642907142639e-02 1.756696403026580811e-01 -8.871422149240970612e-03 -1.788932830095291138e-01 -2.272735834121704102e-01 -4.982963576912879944e-02 -1.060553789138793945e-01 -2.034193277359008789e-01 -2.901357412338256836e-01 1.726523935794830322e-01 -1.504569947719573975e-01 -1.176035255193710327e-01 1.372088938951492310e-01 2.590836491435766220e-03
2.712284028530120850e-01 -3.785616904497146606e-02 3.288860023021697998e-01 -5.537776648998260498e-02 -1.056208461523056030e-01 7.565002888441085815e-02 1.757933795452117920e-01 -1.146161407232284546e-01 -1.386990547180175781e-01 6.456183642148971558e-02 3.039974868297576904e-01 1.740624606609344482e-01 5.676873400807380676e-02 8.320371061563491821e-02 -3.716417253017425537e-01 1.128319278359413147e-01 -1.382474452257156372e-01 7.224153727293014526e-02 3.643176704645156860e-02 -2.705018594861030579e-02 -1.516652405261993408e-01 -1.011953279376029968e-01 -1.276569962501525879e-01 -4.405435919761657715e-01 1.575434207916259766e-02 -4.561425372958183289e-02 -6.017110496759414673e-02 -3.575675487518310547e-01 -1.251744925975799561e-01 -8.947252295911312103e-03 4.813835024833679199e-02 -1.544687598943710327e-01
9.155356138944625854e-02 -3.138598501682281494e-01 3.528338298201560974e-02 -1.685081720352172852e-01 -1.705284714698791504e-01 8.362723886966705322e-02 4.650039598345756531e-03 1.486354023218154907e-01 9.870655834674835205e-02 -1.716152727603912354e-01 -2.125310599803924561e-01 2.026932239532470703e-01 1.045559793710708618e-01 -1.477314382791519165e-01 -1.369482278823852539e-01 -3.235917165875434875e-02 -2.051679939031600952e-01 1.372288465499877930e-01 1.196721941232681274e-01 1.598270982503890991e-01 5.622111726552248001e-03 2.047949135303497314e-01 -9.602849185466766357e-02 -2.419772446155548096e-01 7.481834292411804199e-02 3.674649298191070557e-01 -7.576707005500793457e-02 3.017565235495567322e-02 -1.084904894232749939e-01 -4.770332872867584229e-01 -1.483925133943557739e-01 9.003202617168426514e-02
1.691075265407562256e-01 -1.210017427802085876e-01 7.173464167863130569e-03 3.437126874923706055e-01 -1.224460750818252563e-01 -2.022779732942581177e-01 1.615717858076095581e-01 1.383529305458068848e-01 9.757161140441894531e-03 -3.785113394260406494e-01 -1.927381032146513462e-03 3.292626738548278809e-01 -5.651175230741500854e-02 1.085850372910499573e-01 -2.612529993057250977e-01 2.634403994306921959e-03 4.251323640346527100e-03 2.955976426601409912e-01 3.540793806314468384e-02 3.107483088970184326e-01 8.557891100645065308e-02 2.100984007120132446e-01 8.318486064672470093e-02 -7.552392035722732544e-02 -6.071592494845390320e-02 1.337358057498931885e-01 1.477498561143875122e-01 -1.333487629890441895e-01 -2.974740266799926758e-01 7.094994653016328812e-03 -2.231755852699279785e-02 -5.349096283316612244e-02
3.753093183040618896e-01 -2.092220485210418701e-01 -9.355630725622177124e-02 1.770152477547526360e-03 2.565531618893146515e-02 -2.638133168220520020e-01 -1.194963790476322174e-02 1.163896471261978149e-01 -1.174668148159980774e-01 -1.446124911308288574e-01 -3.746612966060638428e-01 3.877584338188171387e-01 2.415272779762744904e-02 -2.683315277099609375e-01 -1.305409986525774002e-02 3.170450031757354736e-02 9.358116984367370605e-02 -1.017629951238632202e-01 1.906003206968307495e-01 2.293928563594818115e-01 -2.232053130865097046e-02 1.147119551897048950e-01 -2.582983970642089844e-01 -1.274384260177612305e-01 -1.210999116301536560e-01 2.367127686738967896e-01 -1.225996538996696472e-01 -1.039058864116668701e-01 -9.002784639596939087e-02 -7.529251277446746826e-03 1.012809127569198608e-01 6.201108545064926147e-02
3.117675781250000000e-01 6.505872309207916260e-02 2.325694262981414795e-01 1.755336970090866089e-01 -6.517462432384490967e-02 -1.693957149982452393e-01 1.715179085731506348e-01 -3.350036591291427612e-02 1.582467555999755859e-02 2.649271860718727112e-03 2.664298415184020996e-01 8.093704283237457275e-02 -8.481569588184356689e-03 1.238486096262931824e-01 -3.169683814048767090e-01 9.161288850009441376e-03 -1.601662300527095795e-02 1.203804835677146912e-01 2.663441002368927002e-01 1.734398752450942993e-01 -1.743983626365661621e-01 -4.950135946273803711e-02 -7.597625255584716797e-02 -1.957487910985946655e-01 6.941889971494674683e-02 -1.584458500146865845e-01 5.095320940017700195e-02 -1.823929846286773682e-01 -3.954831063747406006e-01 -1.014735251665115356e-01 1.138789206743240356e-02 -3.620542585849761963e-01
4.497801065444946289e-01 -2.185415029525756836e-01 5.323615297675132751e-02 7.731651514768600464e-02 3.109862208366394043e-01 1.941161416471004486e-02 5.739892646670341492e-02 -9.056608378887176514e-02 7.599729299545288086e-02 -7.979116588830947876e-02 2.523443996906280518e-01 7.879625260829925537e-02 -2.386105805635452271e-01 9.352578967809677124e-02 -4.210440218448638916e-01 1.900078146718442440e-03 -1.100132986903190613e-01 -6.014962121844291687e-02 1.732257306575775146e-01 8.695028722286224365e-02 2.483727484941482544e-01 1.223687361925840378e-02 -1.232621669769287109e-01 -1.457009315490722656e-01 -3.250548616051673889e-02 2.268532663583755493e-01 -2.650629580020904541e-01 -8.171401172876358032e-02 8.031864464282989502e-02 -8.512197993695735931e-03 -3.534486889839172363e-02 -1.370034515857696533e-01
2.790428400039672852e-01 -2.983120270073413849e-02 1.290684491395950317e-01 -7.834693789482116699e-02 2.577540464699268341e-02 -1.276201754808425903e-01 4.884188622236251831e-02 1.604129523038864136e-01 -2.299016341567039490e-02 -4.456500113010406494e-01 -1.246921420097351074e-01 1.851178854703903198e-01 -5.393105000257492065e-02 -2.430089516565203667e-03 7.709304988384246826e-02 -2.285530120134353638e-01 8.805233240127563477e-02 2.708418071269989014e-01 1.542726904153823853e-01 1.349524408578872681e-01 5.308922007679939270e-02 -2.073771953582763672e-01 -1.495225727558135986e-01 4.786016047000885010e-02 1.967637985944747925e-01 -8.939889818429946899e-02 -1.719197332859039307e-01 3.636766970157623291e-01 -3.072678446769714355e-01 -1.874047447927296162e-04 7.955746352672576904e-02 -2.011844217777252197e-01
1.305765956640243530e-01 5.182618275284767151e-02 1.217429563403129578e-01 -1.278188675642013550e-01 5.562309548258781433e-02 5.115921050310134888e-02 2.836269438266754150e-01 7.090766448527574539e-03 -2.988004386425018311e-01 -6.710208207368850708e-02 1.425281446427106857e-02 1.211814209818840027e-01 2.505425214767456055e-01 2.252130536362528801e-03 -3.532179594039916992e-01 1.774511337280273438e-01 -3.379634395241737366e-02 3.765603527426719666e-03 3.945978581905364990e-01 1.989020965993404388e-02 -2.004639357328414917e-01 -3.289130982011556625e-03 -3.900287449359893799e-01 -2.125817686319351196e-01 -1.070313602685928345e-01 1.599199026823043823e-01 -1.402413658797740936e-02 1.124516129493713379e-01 -2.217262089252471924e-01 1.720094978809356689e-01 7.995360344648361206e-02 7.358099520206451416e-02
2.607472538948059082e-01 -8.693854510784149170e-02 3.706199303269386292e-02 4.632979258894920349e-02 3.992674127221107483e-02 1.052463799715042114e-01 2.761503458023071289e-01 5.450550839304924011e-02 6.249722093343734741e-02 -1.348624378442764282e-01 1.384767293930053711e-01 2.064652889966964722e-01 -2.324999719858169556e-01 1.816715449094772339e-01 3.933624923229217529e-02 -3.467870503664016724e-02 -1.061953902244567871e-01 2.775948345661163330e-01 -1.200323700904846191e-01 2.531980276107788086e-01 1.639670729637145996e-01 5.416928231716156006e-02 1.012968868017196655e-01 -3.173695504665374756e-01 -9.848805516958236694e-02 3.839133083820343018e-01 1.888737827539443970e-01 -1.138995122164487839e-02 -2.803741991519927979e-01 -1.534822583198547363e-01 1.897906512022018433e-01 -1.287893354892730713e-01
2.656937539577484131e-01 -2.409265786409378052e-01 2.411644160747528076e-01 -1.768676191568374634e-01 9.237690269947052002e-02 1.564296483993530273e-01 1.226755008101463318e-01 2.076694667339324951e-01 -1.453537195920944214e-01 -2.816261053085327148e-01 8.584406226873397827e-02 6.632003933191299438e-02 1.296040564775466919e-01 4.428057372570037842e-02 2.523890323936939240e-02 -2.561818808317184448e-02 1.088470816612243652e-01 -1.296760290861129761e-01 4.488616287708282471e-01 1.227625608444213867e-01 -5.788549780845642090e-02 -2.747784554958343506e-01 -3.545095920562744141e-01 -5.529861897230148315e-02 1.171084493398666382e-01 -5.737332627177238464e-02 -1.333037465810775757e-01 1.271461099386215210e-01 -7.302563637495040894e-02 -2.298094704747200012e-02 -1.164917647838592529e-02 -2.207729965448379517e-01
2.972837984561920166e-01 9.430783241987228394e-02 2.504884004592895508e-01 -2.643117308616638184e-01 -2.658125162124633789e-01 -2.267944216728210449e-01 1.749497950077056885e-01 1.958187818527221680e-01 2.380155771970748901e-02 1.421089768409729004e-01 -2.383763492107391357e-01 2.144712209701538086e-01 -1.740515679121017456e-01 -1.061795726418495178e-01 5.960470438003540039e-02 6.886028684675693512e-03 -1.120056677609682083e-02 1.714284420013427734e-01 1.478444337844848633e-01 7.463784515857696533e-02 1.460243202745914459e-02 -7.933263480663299561e-02 -2.418208420276641846e-01 -2.740428447723388672e-01 -2.366253584623336792e-01 -6.019690260291099548e-02 1.166443452239036560e-01 -2.534644603729248047e-01 -2.604057490825653076e-01 3.642875328660011292e-02 8.115527778863906860e-02 1.061332132667303085e-02
2.115038335323333740e-01 -1.157633513212203979e-01 2.102722376585006714e-01 -1.516040861606597900e-01 -1.319205164909362793e-01 -7.961182296276092529e-02 2.698207497596740723e-01 -2.461198158562183380e-02 -1.573452204465866089e-01 -1.051099821925163269e-01 -1.035725176334381104e-01 -1.598515361547470093e-01 5.470539629459381104e-02 6.974541116505861282e-03 -1.943797171115875244e-01 -1.986664235591888428e-01 -8.747654408216476440e-02 7.847147434949874878e-02 4.429489672183990479e-01 2.097424566745758057e-01 -2.543379962444305420e-01 1.401904691010713577e-02 -3.014324009418487549e-01 -2.538203001022338867e-01 1.542074829339981079e-01 1.536373645067214966e-01 1.295880526304244995e-01 1.327761709690093994e-01 -1.725277304649353027e-01 1.954354941844940186e-01 1.153472904115915298e-02 -3.257529437541961670e-02
2.409845441579818726e-01 -2.170842885971069336e-02 5.820942670106887817e-02 -2.899416387081146240e-01 -1.018582358956336975e-01 -2.691336274147033691e-01 1.253038197755813599e-01 -1.115617901086807251e-01 -1.473339553922414780e-02 -2.217112332582473755e-01 -1.838517189025878906e-01 -4.926520213484764099e-02 1.212723925709724426e-01 4.622536152601242065e-02 -5.422477722167968750e-01 -1.889014095067977905e-01 -4.571899026632308960e-02 2.654938101768493652e-01 2.105537652969360352e-01 1.825895607471466064e-01 -2.988646365702152252e-02 1.335267871618270874e-01 2.792568504810333252e-02 -1.957150250673294067e-01 1.849071495234966278e-02 -8.750233054161071777e-02 -1.889635622501373291e-01 2.757129445672035217e-02 6.374922394752502441e-02 -3.258597850799560547e-02 -2.277886718511581421e-01 -3.672379255294799805e-02
1.523347645998001099e-01 -1.415009051561355591e-01 2.648723721504211426e-01 5.854979157447814941e-02 1.610042005777359009e-01 -1.074327901005744934e-02 7.688031345605850220e-02 -1.091211214661598206e-01 -1.816726624965667725e-01 -1.816406548023223877e-01 -2.777073085308074951e-01 2.466324716806411743e-01 1.006252095103263855e-01 -1.134795323014259338e-01 -1.419965028762817383e-01 -1.147675663232803345e-01 2.592253386974334717e-01 -8.236068487167358398e-02 -1.139436010271310806e-02 1.220708638429641724e-01 -1.452424190938472748e-02 -2.437380515038967133e-02 -6.275980919599533081e-02 -4.716672599315643311e-01 -1.917802095413208008e-01 2.221233099699020386e-01 5.231696367263793945e-02 -2.511955499649047852e-01 -1.977785825729370117e-01 -2.219849526882171631e-01 1.457800120115280151e-01 -3.491915762424468994e-02
2.512349188327789307e-01 -1.968586891889572144e-01 -1.054461598396301270e-01 2.008170038461685181e-01 4.546022415161132812e-02 -8.833806216716766357e-02 2.188469842076301575e-02 9.518325328826904297e-02 5.537309870123863220e-02 -2.995041012763977051e-02 -2.925686538219451904e-01 1.402615606784820557e-01 -1.007797420024871826e-01 7.728125900030136108e-02 -1.736814975738525391e-01 -5.236350372433662415e-02 1.727680861949920654e-01 2.362379878759384155e-01 -1.194744743406772614e-02 4.241812229156494141e-01 2.483290433883666992e-02 -1.213512718677520752e-01 9.594941139221191406e-02 -4.002810120582580566e-01 -2.767081856727600098e-01 2.412704229354858398e-01 8.757349848747253418e-02 -5.742848291993141174e-02 -7.896992377936840057e-03 -1.063254103064537048e-01 9.102705866098403931e-02 -2.304348796606063843e-01
3.409706652164459229e-01 -2.932819724082946777e-01 -1.338708698749542236e-01 7.646529376506805420e-02 4.748679697513580322e-02 -2.271013110876083374e-01 -2.228176034986972809e-02 9.886741638183593750e-02 1.422928124666213989e-01 -1.927504688501358032e-01 -3.707555830478668213e-01 2.534562945365905762e-01 1.352942436933517456e-01 -2.833787798881530762e-01 -1.885731667280197144e-01 -1.549110468477010727e-02 -1.103962212800979614e-01 -1.980471983551979065e-02 1.550018340349197388e-01 1.191832274198532104e-01 5.768961831927299500e-02 4.315059166401624680e-03 -3.247193992137908936e-02 -1.699609905481338501e-01 -2.949661202728748322e-02 -1.275805104523897171e-02 -1.876976042985916138e-01 4.423541948199272156e-02 -2.346540391445159912e-01 -3.297075033187866211e-01 2.122948877513408661e-02 -1.726544350385665894e-01
4.526172578334808350e-01 -3.627881407737731934e-01 -1.869646310806274414e-01 -9.109053760766983032e-02 -6.182513758540153503e-02 2.032681256532669067e-01 3.565258085727691650e-01 1.243069171905517578e-01 -1.665898114442825317e-01 -1.443032771348953247e-01 1.646034121513366699e-01 1.997478008270263672e-01 -8.998000621795654297e-02 -4.238751903176307678e-02 -5.095534399151802063e-02 -5.206362158060073853e-02 1.918278038501739502e-01 1.522731482982635498e-01 -5.361595004796981812e-02 2.588754594326019287e-01 4.132586717605590820e-02 -1.031830981373786926e-01 1.313779503107070923e-02 -3.351248102262616158e-03 2.244676090776920319e-02 1.898313164710998535e-01 -1.729894429445266724e-01 -2.112297117710113525e-01 -1.633451431989669800e-01 -4.161399975419044495e-02 -1.312989555299282074e-02 1.404043287038803101e-01
1.837707608938217163e-01 -1.288942396640777588e-01 2.034043967723846436e-01 3.019295260310173035e-02 5.922105163335800171e-02 -2.780822515487670898e-01 1.114418208599090576e-01 1.455538421869277954e-01 -1.660931557416915894e-01 1.156833488494157791e-02 1.669514328241348267e-01 -8.369138091802597046e-02 1.186525300145149231e-01 1.013437882065773010e-01 -3.058389127254486084e-01 -5.929006263613700867e-02 -1.506016552448272705e-01 -1.090875454246997833e-02 1.561329513788223267e-01 2.045671790838241577e-01 1.459551304578781128e-01 -9.917281568050384521e-02 -1.352903991937637329e-01 -2.691216170787811279e-01 -4.411796927452087402e-01 3.553441166877746582e-01 -2.715687453746795654e-02 1.244549825787544250e-01 6.701686978340148926e-02 -6.520019471645355225e-02 7.342800498008728027e-02 -2.161606550216674805e-01
1.501568108797073364e-01 -1.380793750286102295e-01 -4.190623760223388672e-02 -9.402856975793838501e-02 -1.844428777694702148e-01 -2.077060192823410034e-01 -6.298406422138214111e-02 3.888275474309921265e-02 2.196668833494186401e-02 -1.561928838491439819e-01 3.126419708132743835e-02 9.816964715719223022e-02 3.585592284798622131e-02 1.841364055871963501e-01 -2.616155892610549927e-03 1.011748909950256348e-01 -1.287759691476821899e-01 2.844221591949462891e-01 -1.824351493269205093e-03 3.132353425025939941e-01 6.642062682658433914e-03 -1.241047754883766174e-01 -1.319451257586479187e-02 -4.567518532276153564e-01 -2.011404931545257568e-01 2.336586415767669678e-01 1.232213079929351807e-01 -1.038800328969955444e-01 -1.670311838388442993e-01 1.904586851596832275e-01 2.401174753904342651e-01 -3.485984504222869873e-01
2.959151864051818848e-01 -5.766494944691658020e-02 2.526718974113464355e-01 -1.063749343156814575e-01 2.400033921003341675e-01 -1.158138886094093323e-01 1.018316820263862610e-01 2.676296532154083252e-01 3.694437816739082336e-02 -2.036344818770885468e-02 2.798014581203460693e-01 1.572602391242980957e-01 1.895576268434524536e-01 1.395480930805206299e-01 -2.889156341552734375e-01 -1.281573176383972168e-01 -4.812152311205863953e-02 7.900447398424148560e-02 1.610029786825180054e-01 6.269216537475585938e-02 2.400802522897720337e-01 -2.026606798171997070e-01 -2.459735274314880371e-01 -1.572769582271575928e-01 -1.088630557060241699e-01 2.289944887161254883e-02 1.688490658998489380e-01 -2.637382224202156067e-02 -3.471345603466033936e-01 -1.788734346628189087e-01 -5.183111503720283508e-02 4.140735790133476257e-02
1.740915179252624512e-01 -1.881494671106338501e-01 -1.525651514530181885e-01 7.260783109813928604e-03 -2.851874828338623047e-01 1.660240590572357178e-01 4.204733669757843018e-02 -1.011430919170379639e-01 3.699973225593566895e-02 -3.023202717304229736e-01 -8.366002887487411499e-02 1.270474493503570557e-01 2.584017217159271240e-01 1.251218467950820923e-01 -1.308554559946060181e-01 -7.641567289829254150e-02 3.821071088314056396e-01 1.611475050449371338e-01 -5.687385424971580505e-02 4.362359642982482910e-01 -1.733179837465286255e-01 3.761793673038482666e-02 -1.258780658245086670e-01 -2.560763619840145111e-02 8.520231395959854126e-02 2.174626290798187256e-01 -1.681783050298690796e-02 7.924562692642211914e-02 -2.353841662406921387e-01 -1.382417827844619751e-01 1.098869219422340393e-01 -8.719807863235473633e-02
1.554961800575256348e-01 -3.093250095844268799e-01 -7.706473022699356079e-02 -7.719446718692779541e-02 2.080655097961425781e-01 -2.458672225475311279e-01 -1.396994441747665405e-01 -2.501117810606956482e-02 -1.831381232477724552e-03 -2.064329981803894043e-01 -1.722507327795028687e-01 3.001211397349834442e-02 3.245907425880432129e-01 1.958541721105575562e-01 -1.523025929927825928e-01 -2.311109751462936401e-01 1.087350919842720032e-01 1.410695016384124756e-01 2.763805389404296875e-01 2.875602543354034424e-01 -1.094105839729309082e-02 3.469021525233983994e-03 -2.002797089517116547e-02 -2.541210353374481201e-01 -3.751626312732696533e-01 2.495571039617061615e-02 1.511050295084714890e-02 4.405641555786132812e-02 -1.984037756919860840e-01 5.065424740314483643e-02 -4.128764942288398743e-02 -8.807496726512908936e-02
4.612756967544555664e-01 -5.965845659375190735e-02 1.391451954841613770e-01 -1.722899377346038818e-01 5.197288468480110168e-02 -6.278234720230102539e-02 1.289740055799484253e-01 -4.190557822585105896e-02 -4.147085919976234436e-02 -1.561727374792098999e-02 -4.035441949963569641e-02 5.620346218347549438e-02 3.166801482439041138e-02 -1.412149518728256226e-01 -5.836801975965499878e-02 -3.391306102275848389e-02 -1.257252991199493408e-01 2.019108086824417114e-01 3.910495340824127197e-01 -3.521644324064254761e-02 4.843811690807342529e-02 -1.860964298248291016e-01 2.474071383476257324e-01 -5.218800902366638184e-02 -1.563381105661392212e-01 1.502422094345092773e-01 6.503544747829437256e-02 1.284731775522232056e-01 -4.994177520275115967e-01 -1.797690093517303467e-01 1.272825151681900024e-01 -1.663300557993352413e-03
3.676017224788665771e-01 -3.953699022531509399e-02 -1.426467150449752808e-01 6.531892716884613037e-02 -9.046553820371627808e-02 3.661111742258071899e-02 -1.699070632457733154e-01 1.488040387630462646e-01 2.376277595758438110e-01 -5.429796576499938965e-01 1.163497194647789001e-01 2.704580128192901611e-01 -2.445941418409347534e-02 9.377952665090560913e-03 -1.605368405580520630e-01 -5.463235452771186829e-02 2.058459259569644928e-02 1.009707376360893250e-01 1.338835358619689941e-01 1.650310307741165161e-01 3.145027756690979004e-01 -7.048971205949783325e-02 -9.883791953325271606e-02 -1.440781205892562866e-01 -9.259083867073059082e-02 8.384386077523231506e-03 -3.003799617290496826e-01 -2.224426716566085815e-02 -9.817624464631080627e-03 4.699733480811119080e-02 1.369431018829345703e-01 -1.105067878961563110e-02
2.123767435550689697e-01 -3.242376744747161865e-01 1.070473566651344299e-01 1.903246343135833740e-01 -9.935555048286914825e-03 1.735415011644363403e-01 2.573717236518859863e-01 -2.340113669633865356e-01 -1.353974193334579468e-01 7.799851149320602417e-02 -2.975559234619140625e-01 2.342644482851028442e-01 3.496409580111503601e-02 1.653311103582382202e-01 -1.747793853282928467e-01 -4.564123973250389099e-02 6.327588111162185669e-02 -1.115322485566139221e-01 1.644974946975708008e-01 8.302245289087295532e-02 -1.412993371486663818e-01 1.447416990995407104e-01 -8.108694851398468018e-02 -4.597722887992858887e-01 -9.063967317342758179e-02 7.506844401359558105e-02 -1.269833147525787354e-01 -9.881730377674102783e-02 -1.303838044404983521e-01 3.761014342308044434e-02 2.326867580413818359e-01 1.638508215546607971e-02
3.103916049003601074e-01 -2.513237893581390381e-01 1.551589220762252808e-01 2.232588231563568115e-01 -2.738851904869079590e-01 2.513799369335174561e-01 -3.176365420222282410e-02 -1.090080663561820984e-01 -1.157953813672065735e-01 1.119047701358795166e-01 -1.114187017083168030e-02 -3.501519188284873962e-02 1.041143313050270081e-01 -8.248960226774215698e-02 -2.202500402927398682e-01 -2.262166291475296021e-01 -2.502406239509582520e-01 2.798644304275512695e-01 7.674648612737655640e-02 1.742164492607116699e-01 -3.292295709252357483e-02 -7.500364631414413452e-02 -1.798303276300430298e-01 -6.523954123258590698e-02 -2.781915962696075439e-01 2.479181289672851562e-01 -3.889754414558410645e-02 -7.711761165410280228e-03 -2.418378144502639771e-01 -1.361376643180847168e-01 5.185872316360473633e-02 1.739048361778259277e-01
2.010692656040191650e-01 -2.130802124738693237e-01 3.113839328289031982e-01 -1.096724346280097961e-01 -3.391198217868804932e-01 -4.985447227954864502e-02 1.694838516414165497e-03 -4.121577739715576172e-02 1.061118841171264648e-01 -5.978836864233016968e-02 -4.460757598280906677e-02 2.829780578613281250e-01 3.857828909531235695e-03 -1.426892429590225220e-01 4.968820139765739441e-03 -9.962998330593109131e-02 1.173311918973922729e-01 2.789454758167266846e-01 1.093543916940689087e-01 1.259757578372955322e-01 -1.576274335384368896e-01 -2.267895340919494629e-01 -2.922599613666534424e-01 -5.405503883957862854e-02 -3.046945631504058838e-01 1.366652250289916992e-01 4.578741639852523804e-02 -3.407890796661376953e-01 -4.340172186493873596e-02 8.716744370758533478e-03 9.599168598651885986e-02 1.838934868574142456e-01
2.025602012872695923e-01 -2.748842239379882812e-01 -1.342661529779434204e-01 3.138063848018646240e-01 -3.283882141113281250e-02 -1.991253718733787537e-02 5.919109657406806946e-02 -6.708351522684097290e-02 -1.844969838857650757e-01 -4.317201673984527588e-01 -1.068079322576522827e-01 1.606522798538208008e-01 -5.765466764569282532e-02 2.385084033012390137e-01 -3.123280107975006104e-01 -2.034957557916641235e-01 9.481378644704818726e-02 2.239987701177597046e-01 -3.892027959227561951e-02 2.077161520719528198e-01 -9.590796544216573238e-04 2.661888860166072845e-02 -2.621370553970336914e-01 -1.417857110500335693e-01 -1.624377965927124023e-01 2.375034391880035400e-01 6.045070290565490723e-02 -3.557571396231651306e-02 1.165344119071960449e-01 -5.304484814405441284e-02 5.444880574941635132e-02 1.386811025440692902e-02
1.711262464523315430e-01 1.568929851055145264e-01 -2.879073098301887512e-02 6.757646799087524414e-03 -3.948387503623962402e-01 1.316638290882110596e-01 1.317087858915328979e-01 -1.858021318912506104e-02 -8.419315516948699951e-02 -7.066915184259414673e-02 -2.886806428432464600e-01 3.013900853693485260e-02 -2.310589142143726349e-02 2.272440679371356964e-02 -1.784203648567199707e-01 -7.796858251094818115e-02 3.930163756012916565e-02 2.271843701601028442e-02 1.187903732061386108e-01 4.435051083564758301e-01 -1.588621921837329865e-02 -3.623813390731811523e-01 1.645141094923019409e-01 -1.294638812541961670e-01 -7.094089686870574951e-02 2.246652096509933472e-01 -2.449653297662734985e-01 -2.491657137870788574e-01 -1.564397662878036499e-01 -1.684330552816390991e-01 1.696709729731082916e-02 3.619194496423006058e-03
9.805300831794738770e-02 -7.868586108088493347e-03 1.101628467440605164e-01 1.534951478242874146e-01 -2.377368360757827759e-01 -1.597903817892074585e-01 1.756682246923446655e-01 -4.157468210905790329e-03 -1.587769389152526855e-02 -1.446362491697072983e-02 -4.914720654487609863e-01 -4.536966606974601746e-02 -8.723645657300949097e-02 1.482119709253311157e-01 -2.121973782777786255e-01 -2.220868766307830811e-01 1.415762901306152344e-01 9.912201762199401855e-02 1.586810201406478882e-01 1.675260215997695923e-01 -1.310722082853317261e-01 -5.786871910095214844e-02 7.054621819406747818e-03 -1.672919243574142456e-01 -1.403256654739379883e-01 4.289844036102294922e-01 -9.086499363183975220e-02 -2.190527021884918213e-01 -8.747252821922302246e-02 -2.491724044084548950e-01 4.180451482534408569e-02 1.028733327984809875e-01
3.076767623424530029e-01 2.045750804245471954e-02 2.603164017200469971e-01 -6.600657105445861816e-02 1.060187220573425293e-01 -1.566307619214057922e-02 2.313036471605300903e-01 6.998483091592788696e-02 4.708833247423171997e-02 1.163794696331024170e-01 2.010395675897598267e-01 1.034242734313011169e-01 9.985808283090591431e-02 7.761258631944656372e-02 -3.622388243675231934e-01 6.142456084489822388e-03 -1.070361584424972534e-01 1.737133115530014038e-01 2.597133517265319824e-01 -4.911019653081893921e-02 3.431762754917144775e-02 -1.062579005956649780e-01 -4.171587228775024414e-01 -2.932578027248382568e-01 7.999414205551147461e-02 -9.813510626554489136e-02 -9.415383636951446533e-02 -4.538339748978614807e-02 -2.808638215065002441e-01 4.269932210445404053e-02 7.398570328950881958e-02 -2.272969037294387817e-01
2.036282420158386230e-01 1.295747235417366028e-02 9.176760166883468628e-02 1.182182878255844116e-01 1.678925156593322754e-01 -3.365525230765342712e-02 7.048343122005462646e-02 2.081395238637924194e-01 1.131169963628053665e-03 -3.120797872543334961e-01 2.394440770149230957e-01 1.973037421703338623e-01 1.254617422819137573e-01 2.791115641593933105e-01 -1.499006897211074829e-01 6.560371071100234985e-02 8.395682275295257568e-02 -2.697197720408439636e-02 3.075318038463592529e-01 1.279368903487920761e-02 -2.020099014043807983e-01 5.406653508543968201e-04 -1.670526862144470215e-01 -9.461922943592071533e-02 1.586848646402359009e-01 -1.334389671683311462e-02 -2.927568554878234863e-02 -4.063091799616813660e-02 -4.076861739158630371e-01 -3.373876810073852539e-01 1.414372622966766357e-01 -1.902410686016082764e-01
1.299500316381454468e-01 -1.999818533658981323e-02 5.480684340000152588e-02 -5.677540227770805359e-02 -1.954708807170391083e-02 -7.262735068798065186e-02 3.424083441495895386e-02 -3.301470354199409485e-02 -7.328114658594131470e-02 1.421194523572921753e-01 -2.476399391889572144e-01 9.431269764900207520e-02 -8.068373799324035645e-02 1.757915019989013672e-01 -1.337480396032333374e-01 2.616281621158123016e-02 -6.318930536508560181e-02 2.167787998914718628e-01 3.053473234176635742e-01 4.186327159404754639e-01 5.601034313440322876e-02 -2.840206623077392578e-01 1.711979657411575317e-01 -1.108624264597892761e-01 -3.796406462788581848e-02 2.290093153715133667e-01 6.487714499235153198e-02 -2.922799587249755859e-01 -2.026864886283874512e-01 -4.767154529690742493e-02 2.192883342504501343e-01 -3.700638711452484131e-01
8.144514262676239014e-02 -2.813335694372653961e-02 -4.433399438858032227e-02 -9.699271619319915771e-02 -1.854566484689712524e-01 -2.435482740402221680e-01 7.085932046175003052e-02 7.407948374748229980e-02 2.555001080036163330e-01 -5.356227159500122070e-01 7.768157124519348145e-02 2.576072812080383301e-01 1.803456246852874756e-01 6.365215778350830078e-02 -1.939067989587783813e-01 3.579139336943626404e-02 5.046494305133819580e-02 1.822675466537475586e-01 9.119825065135955811e-02 1.651850044727325439e-01 1.459119170904159546e-01 1.574174165725708008e-01 -2.884016633033752441e-01 1.415785122662782669e-02 -2.621352970600128174e-01 1.670491546392440796e-01 -1.939729750156402588e-01 7.659426331520080566e-02 1.677568443119525909e-02 1.351055502891540527e-01 1.026532724499702454e-01 -8.339916914701461792e-02
1.560741066932678223e-01 -1.513721197843551636e-01 -9.066522866487503052e-02 3.283929452300071716e-02 -5.250672996044158936e-02 -1.679678708314895630e-01 1.381268352270126343e-01 -1.215068697929382324e-01 1.863710433244705200e-01 -9.808672964572906494e-02 -1.830174475908279419e-01 -1.144298315048217773e-01 2.617356777191162109e-01 -5.369211360812187195e-02 -2.644290030002593994e-01 2.132613956928253174e-01 1.031338572502136230e-01 3.281435072422027588e-01 8.232522010803222656e-02 3.467079997062683105e-02 -1.228551380336284637e-02 -5.766773223876953125e-02 1.297843605279922485e-01 -1.938705593347549438e-01 -7.537540048360824585e-02 4.171310737729072571e-02 -2.863057255744934082e-01 5.529870465397834778e-02 -2.691924870014190674e-01 1.597624868154525757e-01 3.245355188846588135e-01 -3.477305471897125244e-01
4.063816070556640625e-01 -1.557046175003051758e-01 3.671822249889373779e-01 1.893420964479446411e-01 -7.683939486742019653e-02 -6.237543001770973206e-02 2.884760797023773193e-01 -2.548974752426147461e-01 -1.000650450587272644e-01 -2.120740413665771484e-01 5.410515144467353821e-02 -1.668390333652496338e-01 2.328848838806152344e-01 1.123382672667503357e-01 -1.677744276821613312e-02 -9.977866709232330322e-02 -2.974998056888580322e-01 1.079008281230926514e-01 9.241697937250137329e-02 2.479581683874130249e-01 2.612791024148464203e-02 -3.851264715194702148e-02 1.190350111573934555e-02 -9.964140504598617554e-02 -6.315597891807556152e-02 8.340117335319519043e-02 -1.428645551204681396e-01 -2.491911053657531738e-01 -6.359031051397323608e-02 -5.867328494787216187e-02 1.889335811138153076e-01 -8.071048185229301453e-03
2.626571953296661377e-01 -2.283246517181396484e-01 -3.136409819126129150e-02 4.317861422896385193e-02 1.382330209016799927e-01 1.007433608174324036e-01 3.582629263401031494e-01 -1.331057995557785034e-01 -1.211127713322639465e-01 -4.689970239996910095e-02 -3.613414764404296875e-01 1.617085933685302734e-01 9.773463755846023560e-02 9.144724905490875244e-02 -1.159529164433479309e-01 1.439381539821624756e-01 2.732068896293640137e-01 -8.991122990846633911e-02 1.837111636996269226e-02 3.536614030599594116e-02 1.729009300470352173e-02 -8.563040941953659058e-02 1.023407466709613800e-02 -3.785060346126556396e-01 -1.715365201234817505e-01 9.959653764963150024e-02 -2.353086620569229126e-01 2.270649373531341553e-02 -2.323454022407531738e-01 4.978249594569206238e-02 2.828466892242431641e-01 8.960240334272384644e-02
3.172010779380798340e-01 -1.993636488914489746e-01 3.020822405815124512e-01 7.388564944267272949e-02 -6.782489269971847534e-02 -1.453003585338592529e-01 1.370633393526077271e-01 1.640250533819198608e-01 -6.009911373257637024e-02 -1.598280668258666992e-01 -1.969592422246932983e-01 8.806020952761173248e-03 6.820301711559295654e-02 3.697012960910797119e-01 -2.954038232564926147e-02 -2.101183682680130005e-02 -1.731263250112533569e-01 3.613692149519920349e-02 1.363381147384643555e-01 7.831415534019470215e-02 1.027259454131126404e-01 -1.723316460847854614e-01 -2.444756031036376953e-01 -2.982856333255767822e-01 5.870568566024303436e-03 -2.889245748519897461e-01 2.044894248247146606e-01 -1.939844638109207153e-01 -1.034208014607429504e-01 -2.049392759799957275e-01 1.421361267566680908e-01 7.278026896528899670e-05
2.206736505031585693e-01 -6.300163269042968750e-02 6.627572327852249146e-02 -2.912660501897335052e-02 -3.665238618850708008e-02 2.305245399475097656e-01 -1.240038778632879257e-02 -7.043385412544012070e-03 4.235417544841766357e-01 -3.586079180240631104e-01 1.880325190722942352e-02 -7.470414042472839355e-02 -2.015538513660430908e-01 1.481131017208099365e-01 -2.190177440643310547e-01 -1.524150222539901733e-01 3.704782808199524879e-03 2.523584961891174316e-01 1.332395896315574646e-02 3.620372712612152100e-01 -9.914991259574890137e-02 8.371004462242126465e-02 -3.926366195082664490e-02 -1.859116852283477783e-01 7.949438691139221191e-02 8.829674124717712402e-02 9.766842424869537354e-02 -1.513667255640029907e-01 -3.508286476135253906e-01 -9.616097807884216309e-02 1.075671613216400146e-01 -3.698070719838142395e-02
2.141177654266357422e-01 -1.497185081243515015e-01 2.354504615068435669e-01 3.372514247894287109e-01 -3.412500396370887756e-02 -1.105832215398550034e-02 7.947593182325363159e-02 3.245326876640319824e-01 -4.706820845603942871e-02 -1.530827283859252930e-01 2.566956914961338043e-02 -1.219151914119720459e-01 4.479448497295379639e-02 -2.561095915734767914e-02 3.348447009921073914e-02 -1.471859663724899292e-01 1.177193671464920044e-01 7.805676013231277466e-02 -8.964736014604568481e-03 4.464236795902252197e-01 -3.013878129422664642e-02 -5.219754576683044434e-02 -1.016847193241119385e-01 -2.067655771970748901e-01 1.205700486898422241e-01 2.500833570957183838e-01 -1.946779191493988037e-01 -2.762608826160430908e-01 -2.376466393470764160e-01 -2.379509061574935913e-01 -3.208649903535842896e-02 3.929525986313819885e-02
3.049497604370117188e-01 3.593550994992256165e-02 1.692097336053848267e-01 -8.375951647758483887e-02 -3.077830746769905090e-02 1.075434386730194092e-01 -1.187798678874969482e-01 1.756680458784103394e-01 -1.436312347650527954e-01 -9.829656779766082764e-02 -9.043121337890625000e-02 1.373902708292007446e-02 2.689948678016662598e-01 -4.286260809749364853e-03 -2.765225768089294434e-01 -1.504329442977905273e-01 -1.671567372977733612e-02 -2.352499067783355713e-01 3.654390275478363037e-01 4.446175992488861084e-01 1.967698037624359131e-01 -6.752475351095199585e-02 -2.147306501865386963e-01 -1.710672378540039062e-01 6.222956627607345581e-02 4.929124936461448669e-02 1.167504042387008667e-01 2.029467672109603882e-01 -6.564856320619583130e-02 1.480790823698043823e-01 -4.746778681874275208e-02 -8.568433672189712524e-02
1.014375016093254089e-01 -1.828590780496597290e-01 -1.905112154781818390e-02 5.566619709134101868e-02 -1.963911056518554688e-01 -5.189413949847221375e-02 3.619460389018058777e-02 9.061634540557861328e-02 2.202890962362289429e-01 -2.403164654970169067e-02 7.979863323271274567e-03 2.433692067861557007e-01 2.230731479357928038e-04 6.474073231220245361e-02 -7.413859367370605469e-01 -9.178048372268676758e-02 -1.882314309477806091e-02 -4.990220535546541214e-03 1.133091673254966736e-01 2.372646778821945190e-01 3.966614976525306702e-02 -2.768817842006683350e-01 -1.361427009105682373e-01 -7.412582635879516602e-02 -6.544288992881774902e-02 5.224176868796348572e-02 -1.390780508518218994e-01 1.373856812715530396e-01 -5.832965299487113953e-02 3.769992291927337646e-02 -1.615932583808898926e-02 9.627521038055419922e-02
2.089810073375701904e-01 -2.272529155015945435e-02 -1.084793806076049805e-01 9.610120952129364014e-02 -6.575500965118408203e-02 -8.983732014894485474e-02 -3.923645615577697754e-02 5.992662161588668823e-02 -1.407940983772277832e-01 -2.565152943134307861e-01 -2.922250926494598389e-01 -6.020247563719749451e-02 1.274475604295730591e-01 1.154777035117149353e-01 -6.970455497503280640e-02 -1.246135756373405457e-01 1.508268117904663086e-01 2.777695059776306152e-01 1.584044396877288818e-01 3.867578208446502686e-01 -5.602847412228584290e-02 -1.763770431280136108e-01 2.101224809885025024e-01 -2.563808858394622803e-01 -2.727122306823730469e-01 9.516835212707519531e-02 3.992487117648124695e-02 -4.221602529287338257e-02 -1.886828392744064331e-01 -1.745264530181884766e-01 3.139084577560424805e-01 -1.502021700143814087e-01
2.749079763889312744e-01 -6.274787336587905884e-02 -1.586923152208328247e-01 -8.051873743534088135e-02 -1.062167286872863770e-01 -3.098389804363250732e-01 2.690748274326324463e-01 7.287561148405075073e-02 -2.158015817403793335e-01 -1.046382188796997070e-01 -1.086020562797784805e-02 -1.038879305124282837e-01 -2.183738201856613159e-01 2.094692178070545197e-02 -1.902287900447845459e-01 4.883175343275070190e-02 -1.394750922918319702e-01 2.113942205905914307e-01 2.337430566549301147e-01 9.542695432901382446e-02 6.998612545430660248e-03 9.060703963041305542e-02 -1.721675097942352295e-01 -1.504475995898246765e-02 -2.085017859935760498e-01 2.934234440326690674e-01 -2.178072482347488403e-01 -1.544548571109771729e-01 -2.533151507377624512e-01 -1.393219381570816040e-01 -5.647672712802886963e-02 -3.083097934722900391e-01
2.004862874746322632e-01 -1.076222881674766541e-01 4.325517416000366211e-01 -2.741698026657104492e-01 2.371560633182525635e-01 -8.099097758531570435e-02 2.007968164980411530e-02 2.216984480619430542e-01 1.498592048883438110e-01 5.400107800960540771e-02 -1.847088150680065155e-02 1.781502962112426758e-01 1.556399315595626831e-01 7.674143463373184204e-02 -2.365176975727081299e-01 -5.278090015053749084e-02 1.007911190390586853e-01 2.160828746855258942e-02 2.764747142791748047e-01 5.715098977088928223e-02 2.594867944717407227e-01 -5.640951171517372131e-02 -2.408162206411361694e-01 -2.459112852811813354e-01 1.261346489191055298e-01 3.164902031421661377e-01 -6.753406673669815063e-02 -6.943204905837774277e-03 -2.364186570048332214e-02 -3.380472213029861450e-02 -1.065595820546150208e-01 -1.193832233548164368e-01
1.304031610488891602e-01 -2.677247487008571625e-02 -1.950327157974243164e-01 4.218748956918716431e-02 -1.226358711719512939e-01 -5.381523817777633667e-02 2.334318310022354126e-01 6.785473320633172989e-03 1.083343699574470520e-01 -1.238497123122215271e-01 2.584069967269897461e-02 -1.152833923697471619e-01 1.085731908679008484e-01 1.774084419012069702e-01 -1.531464308500289917e-01 1.191938966512680054e-01 -7.311280816793441772e-02 6.803757697343826294e-02 3.223224282264709473e-01 2.550251483917236328e-01 3.027521967887878418e-01 2.647928297519683838e-01 2.218363992869853973e-02 -2.123069316148757935e-01 -1.804605424404144287e-01 3.245604932308197021e-01 2.863482199609279633e-02 -3.488898649811744690e-02 -4.007235765457153320e-01 -1.219615191221237183e-01 2.919000387191772461e-02 -2.133992761373519897e-01
3.682143092155456543e-01 -1.385539174079895020e-01 -1.776536256074905396e-01 -1.850682124495506287e-02 5.399560928344726562e-02 1.338184028863906860e-01 9.197910875082015991e-02 -1.618572175502777100e-01 6.042930111289024353e-02 -2.931314706802368164e-01 1.189351454377174377e-01 -7.453215308487415314e-03 4.241491202265024185e-03 -2.154832482337951660e-01 -7.867526262998580933e-02 9.500276297330856323e-02 -6.004295870661735535e-02 3.352445960044860840e-01 3.229877352714538574e-01 -7.896830327808856964e-03 9.012451022863388062e-02 -2.919321358203887939e-01 5.991833284497261047e-02 -5.258715897798538208e-02 -1.435397118330001831e-01 2.857739627361297607e-01 -7.771650701761245728e-02 1.533631980419158936e-01 -3.158790469169616699e-01 -1.595822423696517944e-01 -9.933830052614212036e-02 -7.325886934995651245e-02
2.833401262760162354e-01 -6.486319005489349365e-02 4.316670894622802734e-01 -9.835478663444519043e-02 7.217000424861907959e-02 1.241632848978042603e-01 -1.245683431625366211e-01 1.399277448654174805e-01 -1.064647361636161804e-01 4.541794769465923309e-03 1.445564627647399902e-01 1.672319918870925903e-01 1.848895102739334106e-02 3.061424493789672852e-01 -2.126893103122711182e-01 -1.109099090099334717e-01 -4.472750704735517502e-03 9.599124640226364136e-02 2.976832389831542969e-01 6.605991721153259277e-02 -1.475783288478851318e-01 1.141142472624778748e-01 -3.419734537601470947e-01 -2.012463808059692383e-01 -1.022388786077499390e-01 1.588495820760726929e-01 7.009922713041305542e-02 -1.185029894113540649e-01 -1.814321279525756836e-01 1.463512331247329712e-01 -4.961489886045455933e-02 -2.146063297986984253e-01
1.362537592649459839e-01 -2.309131026268005371e-01 1.475760638713836670e-01 2.162645906209945679e-01 -3.963636159896850586e-01 -9.964227676391601562e-02 7.207756489515304565e-02 -9.254474937915802002e-02 1.141463443636894226e-01 -2.870991528034210205e-01 -4.066250845789909363e-02 1.261627674102783203e-01 1.357934176921844482e-01 1.776774413883686066e-02 -3.486549556255340576e-01 -8.444111049175262451e-02 1.373634338378906250e-01 5.196001008152961731e-02 8.421090990304946899e-02 2.408311963081359863e-01 -1.009051799774169922e-01 -2.013415843248367310e-01 3.791176155209541321e-02 -4.806426912546157837e-02 1.170268058776855469e-01 2.843225300312042236e-01 -1.092612743377685547e-01 1.310729086399078369e-01 -2.873901091516017914e-02 -3.333911895751953125e-01 -1.884115785360336304e-01 7.775653153657913208e-02
-1.152660399675369263e-01 -5.764324963092803955e-02 2.125173658132553101e-01 -1.182564720511436462e-02 1.152029186487197876e-01 -8.060798794031143188e-02 1.296257376670837402e-01 -3.102992475032806396e-01 -7.196402549743652344e-02 -3.010222613811492920e-01 -4.927247762680053711e-02 9.360457956790924072e-02 -4.805878549814224243e-02 1.546169370412826538e-01 -4.577592313289642334e-01 -1.689105927944183350e-01 -4.066678136587142944e-02 2.703943252563476562e-01 1.000262498855590820e-01 2.243496291339397430e-02 2.799842059612274170e-01 -7.064479589462280273e-02 3.094546496868133545e-02 -2.145979851484298706e-01 -1.467128247022628784e-01 -1.039315909147262573e-01 8.262663148343563080e-03 -1.301821172237396240e-01 -3.236923217773437500e-01 -2.432194203138351440e-01 3.584478050470352173e-02 -6.107369437813758850e-02
6.356559693813323975e-02 -2.130962312221527100e-01 -1.023012995719909668e-01 2.727223932743072510e-01 -1.977150738239288330e-01 2.826160565018653870e-02 7.899953424930572510e-02 -5.703350529074668884e-02 -1.364382654428482056e-01 -2.422983497381210327e-01 -2.236547619104385376e-01 3.130691647529602051e-01 1.324158310890197754e-01 2.412844151258468628e-01 -2.986299991607666016e-01 -4.169529303908348083e-02 9.184987097978591919e-02 2.880878373980522156e-02 1.502336412668228149e-01 3.136799633502960205e-01 5.499815568327903748e-02 -1.926061809062957764e-01 -1.782456189393997192e-01 -1.495149284601211548e-01 1.004810556769371033e-01 1.531071215867996216e-01 -1.378349661827087402e-01 2.263400703668594360e-01 5.583680793642997742e-02 -3.033022582530975342e-01 -6.805572658777236938e-03 2.986765839159488678e-02
2.781896889209747314e-01 -2.412946969270706177e-01 2.459740638732910156e-01 7.832860946655273438e-02 1.798584014177322388e-01 -2.154838144779205322e-01 -1.616832315921783447e-01 9.523868560791015625e-02 -2.437523603439331055e-01 -3.519991785287857056e-02 -9.788212180137634277e-02 -3.596092108637094498e-03 4.798433929681777954e-02 1.312005966901779175e-01 -3.359332382678985596e-01 -3.272388875484466553e-01 5.796158686280250549e-02 1.071008220314979553e-01 1.565344035625457764e-01 3.380486965179443359e-01 -1.078883185982704163e-01 2.578732371330261230e-01 -1.350066363811492920e-01 -2.269395291805267334e-01 -1.967917233705520630e-01 8.289030939340591431e-02 -6.243962794542312622e-02 6.426516175270080566e-02 -5.464978888630867004e-02 7.937379926443099976e-02 -5.649613216519355774e-02 -8.044853061437606812e-02
5.066704750061035156e-01 1.248012930154800415e-01 1.100528985261917114e-01 -3.622730076313018799e-02 -4.167784452438354492e-01 -1.770394593477249146e-01 2.302314713597297668e-02 9.195522218942642212e-02 -2.097167633473873138e-02 -6.732000410556793213e-02 6.859908252954483032e-02 2.052597999572753906e-01 2.460458278656005859e-01 -5.920745059847831726e-02 -2.429468184709548950e-01 4.663290083408355713e-02 1.519015617668628693e-02 2.627021260559558868e-02 6.116071343421936035e-02 -6.957445293664932251e-02 -2.148174121975898743e-02 -2.197270393371582031e-01 -3.900394588708877563e-02 -1.614775210618972778e-01 -1.714869439601898193e-01 -1.625878661870956421e-01 -9.684292972087860107e-02 -1.046880781650543213e-01 -2.313481457531452179e-02 -3.146633505821228027e-01 1.190791055560112000e-01 2.178367823362350464e-01
7.765816152095794678e-02 -2.614159323275089264e-02 1.752915829420089722e-01 2.267758361995220184e-02 -8.606546558439731598e-03 -8.511275798082351685e-02 1.890413612127304077e-01 -1.444846093654632568e-01 -4.606086388230323792e-02 -1.864296942949295044e-01 1.490381509065628052e-01 -2.436112426221370697e-02 -1.018330380320549011e-01 1.653260923922061920e-02 -3.267658352851867676e-01 1.896875649690628052e-01 -4.921646788716316223e-02 1.147160083055496216e-01 2.703560888767242432e-01 2.276745140552520752e-01 -1.958462297916412354e-01 2.172719985246658325e-01 -3.399671614170074463e-01 -2.283086329698562622e-01 5.055485665798187256e-02 4.287598431110382080e-01 -7.009149342775344849e-02 7.701407372951507568e-02 -2.808802127838134766e-01 1.160473674535751343e-01 2.930954098701477051e-02 2.827776223421096802e-02
1.504664272069931030e-01 -3.194558024406433105e-01 -1.201182324439287186e-02 -2.193243503570556641e-01 -1.258550286293029785e-01 1.383578479290008545e-01 2.446012049913406372e-01 -6.677383929491043091e-02 2.142877578735351562e-01 -1.127597242593765259e-01 -7.904175668954849243e-02 -4.995215218514204025e-03 2.267363965511322021e-01 1.359157562255859375e-01 -3.358913660049438477e-01 -1.987808346748352051e-01 -2.033679001033306122e-02 2.295325547456741333e-01 2.956916987895965576e-01 3.136379718780517578e-01 1.414561122655868530e-01 -4.871621355414390564e-02 -6.449974142014980316e-03 -2.009917795658111572e-01 1.368703600019216537e-02 -1.434731036424636841e-01 8.198948204517364502e-02 3.972535207867622375e-02 1.001603975892066956e-01 9.434632211923599243e-02 7.917552441358566284e-02 -2.909737527370452881e-01
2.124587148427963257e-01 -2.685831487178802490e-02 -3.686434030532836914e-02 1.849164813756942749e-01 -2.395490854978561401e-01 2.232508510351181030e-01 9.964236617088317871e-02 -6.457611918449401855e-02 1.684721857309341431e-01 -2.365533262491226196e-01 -1.600693538784980774e-02 1.441695094108581543e-01 1.965922862291336060e-01 -2.395861409604549408e-02 -2.330682277679443359e-01 -7.240667194128036499e-02 4.032647609710693359e-01 6.394463777542114258e-02 -1.504672616720199585e-01 3.844936788082122803e-01 -2.640459127724170685e-02 -8.789652585983276367e-02 -9.085582196712493896e-02 -1.655433475971221924e-01 4.757067933678627014e-02 2.137129157781600952e-01 -5.427896603941917419e-02 -1.022330746054649353e-01 -3.431848287582397461e-01 -1.182434782385826111e-01 -6.817496567964553833e-02 1.186897233128547668e-01
1.895106136798858643e-01 -1.810338944196701050e-01 3.028995394706726074e-01 1.994222104549407959e-01 2.529441714286804199e-01 1.771087944507598877e-01 1.913392096757888794e-01 -2.017132341861724854e-01 1.698337197303771973e-01 7.598626613616943359e-02 6.146022304892539978e-02 1.140483021736145020e-01 -4.817321896553039551e-02 3.612231612205505371e-01 -3.682572245597839355e-01 -1.189926043152809143e-01 -7.072284817695617676e-02 1.795594543218612671e-01 -6.296096253208816051e-04 2.030102461576461792e-01 2.498777955770492554e-02 -1.593215018510818481e-02 6.551064550876617432e-03 -2.116369009017944336e-01 -2.073084190487861633e-02 1.550959944725036621e-01 8.784025907516479492e-02 1.302092969417572021e-01 -1.748531907796859741e-01 -2.390439212322235107e-01 1.789332479238510132e-01 1.071086432784795761e-02
3.017164468765258789e-01 -9.717114269733428955e-02 2.694172561168670654e-01 -3.518517315387725830e-02 1.523924469947814941e-01 1.659546196460723877e-01 2.363162338733673096e-01 3.146533966064453125e-01 6.503065675497055054e-02 -3.913778066635131836e-01 9.031481295824050903e-02 -1.921296119689941406e-02 -1.027859747409820557e-01 1.625488400459289551e-01 -2.887875437736511230e-01 -3.268866613507270813e-02 -1.788273826241493225e-02 3.544571250677108765e-02 5.167648196220397949e-04 7.766271382570266724e-02 5.920198187232017517e-02 -5.970509350299835205e-02 9.160462766885757446e-03 -4.053888022899627686e-01 6.873107701539993286e-02 -6.059927493333816528e-02 -1.183364465832710266e-01 1.588044464588165283e-01 9.230808913707733154e-02 -1.985400170087814331e-01 1.881728172302246094e-01 -1.504371017217636108e-01
2.477533519268035889e-01 -1.162391081452369690e-01 1.858766227960586548e-01 6.946603208780288696e-02 -1.581042557954788208e-01 -5.140633508563041687e-02 3.859744966030120850e-01 -1.232900395989418030e-01 -1.339770406484603882e-01 -2.058412879705429077e-01 1.146060451865196228e-01 -7.131757214665412903e-03 -8.957277238368988037e-02 1.485986709594726562e-01 -1.945189088582992554e-01 6.593578308820724487e-02 -3.620314598083496094e-02 -1.388659924268722534e-01 3.405142724514007568e-01 1.819264590740203857e-01 -2.734485566616058350e-01 1.587710082530975342e-01 -3.065512180328369141e-01 -3.223419487476348877e-01 1.259654015302658081e-01 8.516566455364227295e-02 -4.005422443151473999e-02 1.592944562435150146e-01 -1.231057345867156982e-01 9.828981757164001465e-02 3.756379708647727966e-02 6.550123542547225952e-02
2.205825299024581909e-01 -6.423635035753250122e-02 9.391696006059646606e-02 4.473743215203285217e-02 -2.114268392324447632e-01 -3.954499661922454834e-01 -9.398933500051498413e-02 1.853006780147552490e-01 2.121316194534301758e-01 -3.590863347053527832e-01 1.304921507835388184e-01 1.542129069566726685e-01 2.866905927658081055e-02 -4.886833205819129944e-02 -2.003529518842697144e-01 -1.805177181959152222e-01 6.218524649739265442e-02 2.351291030645370483e-01 4.080894216895103455e-02 2.540501058101654053e-01 1.841471791267395020e-01 2.496943064033985138e-02 -2.855409383773803711e-01 -1.641443222761154175e-01 -5.863001570105552673e-02 2.081800252199172974e-01 -1.157276332378387451e-01 7.510277628898620605e-02 -4.267158359289169312e-02 2.290078699588775635e-01 1.887913979589939117e-02 -1.124744191765785217e-01
3.672026693820953369e-01 1.129778847098350525e-01 2.858281508088111877e-02 -1.548631638288497925e-01 8.050275593996047974e-02 6.007894128561019897e-02 2.773158848285675049e-01 -1.566631495952606201e-01 -5.180688574910163879e-02 -3.659916669130325317e-02 2.156046628952026367e-01 2.833976447582244873e-01 1.700942069292068481e-01 -3.103002905845642090e-02 -1.471014618873596191e-01 7.813752442598342896e-02 7.398905605077743530e-02 2.849891968071460724e-02 3.760888874530792236e-01 6.273628771305084229e-02 -4.694827273488044739e-02 3.323142975568771362e-02 -2.754608988761901855e-01 -2.634087502956390381e-01 1.868803054094314575e-02 1.798200160264968872e-01 -9.399926662445068359e-02 -1.974777318537235260e-02 -1.979601234197616577e-01 3.304609358310699463e-01 1.919466704130172729e-01 1.468699425458908081e-02
1.797017753124237061e-01 -1.363148987293243408e-01 -1.309597771614789963e-02 -2.897871285676956177e-02 -4.926292970776557922e-02 -2.790813446044921875e-01 1.417873948812484741e-01 -1.967784203588962555e-02 1.518268287181854248e-01 -3.234501183032989502e-01 -1.106409505009651184e-01 -1.590188778936862946e-02 -7.829765975475311279e-02 1.444114446640014648e-01 -5.729482769966125488e-01 -4.578552395105361938e-02 -3.053287044167518616e-02 6.232991442084312439e-02 -4.448008164763450623e-02 3.080492615699768066e-01 -3.371973335742950439e-02 -2.805873453617095947e-01 -1.709444820880889893e-02 4.294538125395774841e-02 9.380141273140907288e-03 1.230767667293548584e-01 -2.672677338123321533e-01 1.652962565422058105e-01 -1.328090131282806396e-01 -1.092980429530143738e-01 4.990884102880954742e-03 1.500014215707778931e-01
-5.970595777034759521e-02 7.327113300561904907e-02 8.808165043592453003e-02 -2.147100716829299927e-01 -2.047437280416488647e-01 -2.115657627582550049e-01 5.040341243147850037e-02 -6.314153224229812622e-02 2.627134323120117188e-03 -2.011134624481201172e-01 -2.279391884803771973e-01 1.017504855990409851e-01 4.234610497951507568e-02 1.844863444566726685e-01 -1.155467256903648376e-01 1.464680582284927368e-01 -1.035725995898246765e-01 3.228454589843750000e-01 1.164196953177452087e-01 1.579792946577072144e-01 -9.249661862850189209e-02 -7.155726850032806396e-02 3.075140900909900665e-02 -2.675829827785491943e-01 -2.548902332782745361e-01 3.066703379154205322e-01 9.975564666092395782e-03 -2.164297997951507568e-01 -2.030578702688217163e-01 -8.601968176662921906e-03 1.479528993368148804e-01 -4.021958708763122559e-01
-1.913140178658068180e-03 -1.869369298219680786e-01 2.228796780109405518e-01 2.281825616955757141e-02 -1.045572385191917419e-01 1.995388865470886230e-01 1.565813422203063965e-01 2.319879233837127686e-01 4.768069833517074585e-03 2.431397093459963799e-03 -7.562303543090820312e-02 1.674551963806152344e-01 1.210796833038330078e-01 3.891818970441818237e-02 -2.626304328441619873e-01 -7.783846557140350342e-02 9.948801994323730469e-02 3.262349665164947510e-01 -2.716221287846565247e-02 2.812743484973907471e-01 2.948539555072784424e-01 4.216879606246948242e-02 2.277891337871551514e-02 -1.909817159175872803e-01 -1.241360306739807129e-01 -8.187666535377502441e-02 2.515767514705657959e-01 -1.435460001230239868e-01 -8.733259141445159912e-02 -3.371764421463012695e-01 -4.309042915701866150e-02 -3.312128782272338867e-01
2.803259491920471191e-01 -2.821147441864013672e-02 1.567853689193725586e-01 -2.184331715106964111e-01 -1.903262585401535034e-01 1.440529525279998779e-01 9.162297844886779785e-02 2.524135410785675049e-01 -3.293633460998535156e-01 -2.940334081649780273e-01 1.336180511862039566e-02 2.733101546764373779e-01 1.109079122543334961e-01 -2.639890313148498535e-01 -1.542759835720062256e-01 1.586084812879562378e-01 -6.065738573670387268e-02 -1.667210645973682404e-02 2.631523460149765015e-02 1.002870723605155945e-01 2.433651536703109741e-01 1.234652251005172729e-01 2.199365496635437012e-01 -1.281830519437789917e-01 -1.357000023126602173e-01 -3.931662440299987793e-02 -1.165347397327423096e-01 1.792439669370651245e-01 -2.363110929727554321e-01 -1.748759597539901733e-01 1.209792448207736015e-03 -1.113877594470977783e-01
4.259000346064567566e-02 -1.090237945318222046e-01 1.848399452865123749e-02 9.022121317684650421e-03 -2.863901853561401367e-01 -1.112363412976264954e-01 -1.055753454566001892e-01 1.252594292163848877e-01 9.514966607093811035e-02 -1.951433420181274414e-01 -8.993770927190780640e-02 1.372487246990203857e-01 1.295106410980224609e-01 1.191852763295173645e-01 -1.264262050390243530e-01 7.076399028301239014e-02 -1.283178776502609253e-01 2.408248037099838257e-01 5.228043347597122192e-02 2.150669544935226440e-01 1.168217435479164124e-01 -5.218155309557914734e-02 9.167166799306869507e-02 -3.554480969905853271e-01 -3.487252593040466309e-01 2.832892537117004395e-01 1.795812249183654785e-01 -3.953100368380546570e-02 -1.708509773015975952e-01 1.794698536396026611e-01 1.936217546463012695e-01 -3.598455786705017090e-01
2.786257565021514893e-01 -2.641404271125793457e-01 1.854635179042816162e-01 -4.350830614566802979e-02 -1.344179660081863403e-01 -5.051590502262115479e-02 2.008703351020812988e-01 -1.539739519357681274e-01 9.543838351964950562e-02 -1.027772650122642517e-01 1.307578384876251221e-01 1.029811203479766846e-01 -8.537042140960693359e-02 4.648563638329505920e-02 -2.231730669736862183e-01 7.711066398769617081e-03 2.864702939987182617e-01 -2.925899624824523926e-01 1.982993483543395996e-01 -3.322084993124008179e-02 1.358497589826583862e-01 5.132345855236053467e-02 -4.061783552169799805e-01 -1.231773793697357178e-01 -5.011690035462379456e-02 2.691843807697296143e-01 -1.979507207870483398e-01 5.827855691313743591e-02 -2.433299422264099121e-01 8.251629769802093506e-02 -9.298404306173324585e-02 -1.529107242822647095e-01
7.702906429767608643e-02 4.646011441946029663e-02 -3.851038590073585510e-02 1.322192698717117310e-02 -3.529709577560424805e-01 1.878961473703384399e-01 -4.315431043505668640e-02 -1.796865016222000122e-01 2.399961799383163452e-01 -2.137759774923324585e-01 -2.541294395923614502e-01 2.293745428323745728e-01 2.951313368976116180e-02 2.709133736789226532e-02 -1.864241212606430054e-01 1.668027602136135101e-02 2.551924586296081543e-01 3.034013211727142334e-01 7.442346215248107910e-02 2.896977961063385010e-01 6.817235797643661499e-02 2.356180222705006599e-03 1.141203641891479492e-01 -3.067391216754913330e-01 -5.316913872957229614e-02 3.117727637290954590e-01 -2.174119055271148682e-01 -8.868318051099777222e-02 -1.468108873814344406e-02 1.263513714075088501e-01 -5.767251178622245789e-02 -7.748843729496002197e-02
2.536523044109344482e-01 -1.104453727602958679e-01 8.396974205970764160e-02 1.226956993341445923e-01 8.063593506813049316e-02 -9.139647334814071655e-02 2.130512595176696777e-01 -9.679947793483734131e-02 -1.976252794265747070e-01 5.908868834376335144e-02 -4.529358744621276855e-01 1.906563490629196167e-01 -2.898382209241390228e-02 6.145479157567024231e-02 -1.663696467876434326e-01 3.498368337750434875e-02 1.775046065449714661e-02 -1.405537500977516174e-02 3.671510517597198486e-02 -1.899375580251216888e-02 2.744200080633163452e-02 5.288963392376899719e-02 -2.882872223854064941e-01 -2.903789281845092773e-01 -9.753299504518508911e-02 -1.289283018559217453e-02 -4.938422515988349915e-02 -1.029048040509223938e-01 -2.602817416191101074e-01 -2.483731806278228760e-01 4.280770421028137207e-01 7.469358295202255249e-02
5.143910646438598633e-01 -1.746358871459960938e-01 1.072113290429115295e-01 6.667090952396392822e-02 5.120741948485374451e-02 -1.159766465425491333e-01 -6.370212137699127197e-02 1.052774041891098022e-01 -1.842713952064514160e-01 -1.992298513650894165e-01 1.515981853008270264e-01 -2.444355934858322144e-02 2.642296850681304932e-01 1.724283248186111450e-01 1.043947935104370117e-01 -4.478782415390014648e-02 8.279043436050415039e-02 6.497452408075332642e-02 -2.330502867698669434e-01 1.376226842403411865e-01 -8.564103394746780396e-02 6.602916866540908813e-02 -1.473767012357711792e-01 -2.695811092853546143e-01 -6.860511749982833862e-02 2.634030282497406006e-01 -2.816358804702758789e-01 -6.876990944147109985e-02 -2.295830100774765015e-01 -1.943460553884506226e-01 -9.452047199010848999e-02 -1.022044103592634201e-02
2.923577129840850830e-01 -5.954409018158912659e-02 3.466200530529022217e-01 -3.058331906795501709e-01 -6.184414774179458618e-02 -2.508498355746269226e-02 2.225954383611679077e-01 2.526074647903442383e-01 5.388385429978370667e-02 -1.466077417135238647e-01 -1.126044895499944687e-02 1.138156950473785400e-01 8.717097342014312744e-02 -2.262827195227146149e-02 1.663697212934494019e-01 -2.531616389751434326e-01 2.606545686721801758e-01 1.545485258102416992e-01 3.029743134975433350e-01 4.474706575274467468e-02 1.839396655559539795e-01 -7.947459816932678223e-02 -1.680894792079925537e-01 -1.594357639551162720e-01 1.708498597145080566e-01 9.329375624656677246e-02 -1.347496733069419861e-02 2.158013731241226196e-01 -8.575835824012756348e-02 1.647799611091613770e-01 1.520958691835403442e-01 -1.428261101245880127e-01
2.742550671100616455e-01 -3.091303408145904541e-01 -2.743721008300781250e-01 -8.341312408447265625e-02 -1.622424572706222534e-01 -1.182231977581977844e-01 1.618148982524871826e-01 1.604457795619964600e-01 -1.413142681121826172e-01 -1.324137151241302490e-01 7.626445591449737549e-02 -6.781559437513351440e-02 -1.671392321586608887e-01 2.355935610830783844e-02 -2.353887110948562622e-01 -1.351582258939743042e-01 -1.673445254564285278e-01 1.117765977978706360e-01 2.505822479724884033e-01 3.134987354278564453e-01 1.826139241456985474e-01 8.070007711648941040e-02 -7.337239384651184082e-02 -4.246218875050544739e-02 -1.628490835428237915e-01 3.017514944076538086e-01 -8.220826834440231323e-02 -7.718928158283233643e-02 -8.016357570886611938e-02 -1.404694169759750366e-01 2.042427659034729004e-01 -2.406091839075088501e-01
1.447095125913619995e-01 -1.296674758195877075e-01 5.241139978170394897e-02 1.912253722548484802e-02 7.801464293152093887e-03 -8.409990370273590088e-02 3.712024986743927002e-01 1.230703443288803101e-01 -2.327131181955337524e-01 -7.360029220581054688e-02 -4.021459072828292847e-02 -1.420249342918395996e-01 1.180523447692394257e-02 1.475098282098770142e-01 -4.342390969395637512e-02 -1.623144149780273438e-01 -4.975134506821632385e-02 8.570499718189239502e-02 8.448313921689987183e-02 1.652197390794754028e-01 -3.039236553013324738e-02 -1.259803473949432373e-01 -1.864356696605682373e-01 -2.715311348438262939e-01 -3.794723153114318848e-01 2.908358275890350342e-01 -1.071416735649108887e-01 2.296359539031982422e-01 -3.324933722615242004e-02 -2.335493266582489014e-01 3.623716831207275391e-01 -1.351752281188964844e-01
2.729962468147277832e-01 3.481716848909854889e-03 2.175354808568954468e-01 -2.048890888690948486e-01 -6.818092614412307739e-02 -1.580399274826049805e-01 -6.519568711519241333e-02 -1.344954222440719604e-01 -6.590579450130462646e-02 1.127202883362770081e-01 -2.292495816946029663e-01 -5.673566088080406189e-02 1.975243240594863892e-01 1.169993728399276733e-01 -3.638409674167633057e-01 3.145064786076545715e-02 -9.021404385566711426e-02 -7.613074779510498047e-02 -1.638474762439727783e-01 1.046716868877410889e-01 2.252173572778701782e-01 -1.130593121051788330e-01 -1.342123001813888550e-01 -3.325800001621246338e-01 -3.956457376480102539e-01 1.048461124300956726e-01 -2.764421105384826660e-01 1.008002609014511108e-01 -1.333149969577789307e-01 -3.483875188976526260e-03 -4.909335635602474213e-03 9.754188358783721924e-02
2.071001231670379639e-01 -2.951655387878417969e-01 2.089413851499557495e-01 -1.014180481433868408e-01 -8.837418258190155029e-02 9.886906296014785767e-02 1.271105557680130005e-01 5.505120381712913513e-02 1.231193020939826965e-01 -2.023798227310180664e-01 1.214976310729980469e-01 -7.974787615239620209e-03 -3.796158358454704285e-02 3.334420546889305115e-02 -3.345982730388641357e-01 1.650203615427017212e-01 2.085062563419342041e-01 -1.349740773439407349e-01 3.510258495807647705e-01 1.621503829956054688e-01 6.439449638128280640e-02 6.770630180835723877e-02 -3.979408144950866699e-01 -1.014943793416023254e-01 1.251510828733444214e-01 1.221910789608955383e-01 -1.146031469106674194e-01 -6.786246597766876221e-02 -1.108424179255962372e-02 -1.205006986856460571e-01 -1.329399063251912594e-03 -3.391446769237518311e-01
2.632782757282257080e-01 -9.538003057241439819e-02 1.426645219326019287e-01 -1.638752818107604980e-01 -1.339283883571624756e-01 -1.415349692106246948e-01 1.650669127702713013e-01 -7.103612273931503296e-02 -3.495075926184654236e-02 1.011016294360160828e-01 1.012772172689437866e-01 3.931358158588409424e-01 -6.362436711788177490e-02 1.369679123163223267e-01 -3.973864316940307617e-01 -8.044224232435226440e-02 1.726959943771362305e-01 1.060748174786567688e-01 -8.655022829771041870e-02 6.108657270669937134e-02 5.502441897988319397e-02 4.831520095467567444e-02 -3.061693310737609863e-01 -2.445561140775680542e-01 -3.110746107995510101e-02 8.551331236958503723e-03 3.727543950080871582e-01 1.097327023744583130e-01 -1.847747862339019775e-01 1.028863638639450073e-01 1.481069177389144897e-01 -1.037644445896148682e-01
2.921466827392578125e-01 -7.737687230110168457e-02 -1.822606027126312256e-01 9.391362220048904419e-02 -1.641317009925842285e-01 6.119190901517868042e-02 2.906664647161960602e-02 1.674928069114685059e-01 1.423100829124450684e-01 -2.742981910705566406e-01 -1.258400082588195801e-01 -1.270846370607614517e-02 2.230692803859710693e-01 -3.101482056081295013e-03 -2.450166344642639160e-01 -7.988072931766510010e-02 3.659410476684570312e-01 6.090337783098220825e-02 4.686923325061798096e-02 4.221114814281463623e-01 -1.440090537071228027e-01 1.033689007163047791e-01 -2.278261929750442505e-01 -1.209346503019332886e-01 1.834837794303894043e-01 1.878165751695632935e-01 2.460211142897605896e-02 -1.441547125577926636e-01 -1.676678657531738281e-01 -1.862762421369552612e-01 1.008575931191444397e-01 -1.039745565503835678e-02
2.799921333789825439e-01 -2.576054632663726807e-01 4.447770714759826660e-01 2.265960164368152618e-02 -1.496241390705108643e-01 -1.344014406204223633e-01 1.450408101081848145e-01 -8.234310895204544067e-03 -1.291655153036117554e-01 -1.519615352153778076e-01 -2.769455611705780029e-01 8.869945257902145386e-02 -7.620808482170104980e-02 1.650964617729187012e-01 1.271896529942750931e-02 -2.999007999897003174e-01 1.552453488111495972e-01 -8.593625575304031372e-02 -1.464743316173553467e-01 1.618687063455581665e-01 3.698004782199859619e-02 -1.591562777757644653e-01 -5.445169284939765930e-02 5.609394237399101257e-02 -1.991628706455230713e-01 6.423128768801689148e-03 -3.499257564544677734e-02 -8.950465172529220581e-02 -4.279693067073822021e-01 -2.606560476124286652e-02 3.082580305635929108e-02 4.644060879945755005e-02
3.705196082592010498e-01 -4.670209717005491257e-03 2.641998231410980225e-01 -1.893588453531265259e-01 3.545967116951942444e-02 1.623888611793518066e-01 1.547812111675739288e-02 9.156890958547592163e-02 -6.533973664045333862e-02 1.644604951143264771e-01 1.307389140129089355e-01 1.465049982070922852e-01 -1.896915398538112640e-02 2.662655711174011230e-01 -2.114792168140411377e-01 -1.110733970999717712e-01 -1.321680285036563873e-02 2.975033223628997803e-02 3.110890388488769531e-01 2.473890632390975952e-01 -9.173612296581268311e-02 -8.218275010585784912e-02 -4.360322058200836182e-01 -1.374732255935668945e-01 1.931052841246128082e-02 -4.396497458219528198e-02 1.073281839489936829e-01 2.711762301623821259e-02 -2.496824860572814941e-01 -8.071330375969409943e-03 -3.648170456290245056e-02 -2.471119910478591919e-01
1.691341102123260498e-01 -2.922234535217285156e-01 1.155401840806007385e-01 1.369389295578002930e-01 -7.156844437122344971e-02 4.199778661131858826e-02 4.329418241977691650e-01 -7.343054562807083130e-02 -2.051291763782501221e-01 -8.275268226861953735e-02 2.507590651512145996e-01 6.301492452621459961e-02 -1.313750911504030228e-02 1.190190613269805908e-01 8.834785968065261841e-02 -7.369941473007202148e-02 -1.859705150127410889e-01 8.350960165262222290e-02 1.834419667720794678e-01 2.200469821691513062e-01 1.139982864260673523e-01 9.127070754766464233e-02 4.985782504081726074e-02 -2.647990882396697998e-01 -1.070820316672325134e-01 2.506504654884338379e-01 -4.420829471200704575e-03 -1.102916672825813293e-01 -1.614859700202941895e-01 -2.829486429691314697e-01 2.967590391635894775e-01 -1.121976003050804138e-01
1.886445432901382446e-01 -1.593466848134994507e-01 9.981346130371093750e-02 1.954591423273086548e-01 1.067277193069458008e-01 -8.558244258165359497e-02 1.978306174278259277e-01 -1.356672495603561401e-01 -3.355310261249542236e-01 -2.312670350074768066e-01 -1.796650141477584839e-01 3.080423772335052490e-01 1.430854648351669312e-01 -5.641994997859001160e-03 -2.774938941001892090e-01 -2.755615115165710449e-01 -3.914069384336471558e-02 -6.858484447002410889e-02 4.358717799186706543e-02 9.650832414627075195e-02 3.259226977825164795e-01 -3.391611203551292419e-02 -2.397342622280120850e-01 -2.471407353878021240e-01 -1.473755668848752975e-02 2.079907953739166260e-01 -1.105372831225395203e-01 -6.750776618719100952e-02 5.660230293869972229e-02 -1.147475168108940125e-01 1.520964503288269043e-01 -6.918124854564666748e-02
1.731049418449401855e-01 3.758841659873723984e-03 1.427915841341018677e-01 5.312367901206016541e-02 -7.318565249443054199e-02 -5.681488197296857834e-03 2.832516431808471680e-01 -5.931683257222175598e-02 -9.497939050197601318e-02 -1.654582172632217407e-01 -1.207229960709810257e-02 9.259222447872161865e-02 -1.293102162890136242e-03 3.237651288509368896e-02 -3.371219635009765625e-01 1.179489269852638245e-01 -2.376005053520202637e-02 -8.708210289478302002e-02 3.040753901004791260e-01 2.607076764106750488e-01 -2.132160067558288574e-01 2.987129688262939453e-01 -3.445819616317749023e-01 -1.847160607576370239e-01 -2.195884473621845245e-02 2.477212995290756226e-01 -8.039397746324539185e-02 5.898982286453247070e-02 -3.173554241657257080e-01 2.280835509300231934e-01 4.702912271022796631e-02 3.280745446681976318e-02
2.010213732719421387e-01 1.648143678903579712e-01 1.987237781286239624e-01 -8.926866948604583740e-02 6.817810237407684326e-02 -3.128764918074011803e-03 -1.415820233523845673e-02 -3.117361292243003845e-02 2.430317550897598267e-02 -3.698526024818420410e-01 -1.752476096153259277e-01 1.678426414728164673e-01 2.118402868509292603e-01 -4.738256707787513733e-02 -3.118495456874370575e-02 -2.075385451316833496e-01 1.210033297538757324e-01 1.945235133171081543e-01 2.245749831199645996e-01 2.423592656850814819e-02 1.547025740146636963e-01 -3.298962116241455078e-01 -8.342548459768295288e-02 2.231799438595771790e-02 1.468226015567779541e-01 1.087404265999794006e-01 -2.359683215618133545e-01 2.219985574483871460e-01 -3.852543234825134277e-01 8.844067901372909546e-02 1.787310093641281128e-01 -1.464507132768630981e-01
2.263669073581695557e-01 -3.037069439888000488e-01 4.631296098232269287e-01 -2.242962643504142761e-02 -2.914767526090145111e-02 -1.445819735527038574e-01 2.228204011917114258e-01 -1.819031387567520142e-01 -6.411065161228179932e-02 -4.866661131381988525e-02 -2.486905753612518311e-01 3.306733816862106323e-02 1.927910023368895054e-03 -9.435645490884780884e-02 -6.948066502809524536e-02 -2.828507125377655029e-01 1.391426771879196167e-01 6.267084926366806030e-02 1.700333133339881897e-02 2.624495029449462891e-01 -8.242531865835189819e-02 -3.101747855544090271e-02 3.637403249740600586e-03 -2.812938690185546875e-01 -1.869799494743347168e-01 -1.269325464963912964e-01 -8.304893970489501953e-02 -2.311906367540359497e-01 -1.999059319496154785e-01 -4.093970637768507004e-03 2.076667100191116333e-01 -1.412900281138718128e-03
9.111326932907104492e-02 -2.066966444253921509e-01 1.169738918542861938e-01 -4.123095571994781494e-01 -3.857585601508617401e-03 5.821685865521430969e-02 1.855245232582092285e-01 -9.044053405523300171e-02 -1.334495563060045242e-02 4.763304814696311951e-02 2.625644803047180176e-01 2.973850965499877930e-01 2.867920994758605957e-01 -2.899914048612117767e-02 -1.684655100107192993e-01 -2.847241051495075226e-02 1.349672079086303711e-01 -3.815264254808425903e-02 2.177037745714187622e-01 8.355330675840377808e-02 2.017753571271896362e-02 1.721972376108169556e-01 -2.898568809032440186e-01 -1.630399562418460846e-02 9.677432477474212646e-02 2.457386553287506104e-01 -2.328148111701011658e-02 -6.448868662118911743e-02 -2.986899614334106445e-01 6.203493475914001465e-02 3.017587363719940186e-01 -1.474177464842796326e-02
3.182688653469085693e-01 -7.544030994176864624e-02 -9.533228725194931030e-02 -4.699638485908508301e-02 -2.451137304306030273e-01 5.591823533177375793e-02 1.029052138328552246e-01 4.993261769413948059e-02 -4.162706434726715088e-03 -1.811514496803283691e-01 -1.432142406702041626e-01 -1.823976784944534302e-01 1.367470473051071167e-01 3.535289168357849121e-01 -2.883718609809875488e-01 -1.789021641016006470e-01 -1.077951490879058838e-01 1.906832605600357056e-01 6.197018176317214966e-02 2.380265444517135620e-01 1.597274839878082275e-02 -1.292774975299835205e-01 6.437936425209045410e-02 -2.370472252368927002e-01 -1.480540782213211060e-01 3.991109728813171387e-01 2.175106406211853027e-01 2.289848402142524719e-02 1.667421311140060425e-01 -3.832920640707015991e-02 1.226680129766464233e-01 -2.867469377815723419e-02
3.231962919235229492e-01 -1.564400047063827515e-01 1.338325589895248413e-01 6.129655987024307251e-02 7.428023219108581543e-02 9.477875381708145142e-02 3.229479789733886719e-01 -1.538185626268386841e-01 -1.525287181138992310e-01 1.470266003161668777e-02 -3.200792968273162842e-01 1.865395158529281616e-01 5.350802838802337646e-02 2.093697190284729004e-01 -1.433867309242486954e-02 -1.295160204172134399e-01 1.919907033443450928e-01 -1.335571855306625366e-01 2.047035247087478638e-01 -1.131949573755264282e-02 -1.359461098909378052e-01 6.630679219961166382e-02 -2.140807807445526123e-01 -1.560562849044799805e-01 -1.258155256509780884e-01 1.532107591629028320e-01 -2.139583677053451538e-01 -3.450148180127143860e-02 -2.011424303054809570e-01 -3.048305772244930267e-02 3.983556032180786133e-01 -8.000241965055465698e-02
1.934158653020858765e-01 2.103373594582080841e-02 2.724106423556804657e-02 1.364415436983108521e-01 -2.571606636047363281e-01 2.263747155666351318e-01 2.090771794319152832e-01 -1.071912944316864014e-01 -8.006681501865386963e-02 -8.350215107202529907e-02 -6.309194117784500122e-02 2.085162401199340820e-01 5.450175330042839050e-02 2.210167050361633301e-01 7.948289066553115845e-02 -3.454122692346572876e-02 1.062199920415878296e-01 7.212541252374649048e-02 -6.682613492012023926e-02 1.950158737599849701e-02 -7.298549264669418335e-02 1.275860965251922607e-01 -2.650125324726104736e-01 -2.891811132431030273e-01 -4.189662262797355652e-02 3.793816268444061279e-01 -5.905597656965255737e-02 1.862742900848388672e-01 -1.344646215438842773e-01 -2.960045933723449707e-01 4.043780267238616943e-01 1.229722332209348679e-02
2.265685647726058960e-01 1.589849740266799927e-01 1.462271064519882202e-01 -1.443229615688323975e-01 1.048152074217796326e-01 7.103740423917770386e-02 2.005138099193572998e-01 1.255361735820770264e-01 7.587052881717681885e-02 -3.048001825809478760e-01 2.338996231555938721e-01 2.557097971439361572e-01 4.046979248523712158e-01 2.586885392665863037e-01 -1.701615154743194580e-01 1.731939464807510376e-01 1.358955651521682739e-01 7.236125320196151733e-02 1.028561592102050781e-01 1.061178594827651978e-01 -2.340043708682060242e-02 8.698094636201858521e-02 -1.648850142955780029e-01 -1.967766880989074707e-01 -1.373189389705657959e-01 -4.438938573002815247e-02 -7.642647624015808105e-02 -1.151795387268066406e-01 -3.331656157970428467e-01 -1.347933560609817505e-01 2.888612821698188782e-02 -1.061652153730392456e-01
2.337999045848846436e-01 -2.732836455106735229e-02 4.059328511357307434e-02 -1.253571063280105591e-01 -2.761553823947906494e-01 1.084826737642288208e-01 4.326008260250091553e-03 -3.279184177517890930e-02 -2.315887808799743652e-01 -1.068590432405471802e-01 -2.761066704988479614e-02 -9.532389231026172638e-03 -1.797049492597579956e-01 5.759657174348831177e-02 -1.182028949260711670e-01 -9.350246749818325043e-03 7.702486962080001831e-02 4.955228865146636963e-01 2.802967727184295654e-01 3.490203619003295898e-01 -5.747848749160766602e-02 -1.716963350772857666e-01 2.535081803798675537e-01 -1.161884665489196777e-01 -1.573764346539974213e-02 5.603537708520889282e-02 -5.725630000233650208e-02 -2.810014784336090088e-01 -1.122061610221862793e-01 7.151789218187332153e-02 1.113061308860778809e-01 -2.107122689485549927e-01
2.753596007823944092e-01 -1.807696931064128876e-02 2.227456718683242798e-01 1.079901084303855896e-01 -3.761524856090545654e-01 -8.609893172979354858e-02 -1.133047789335250854e-01 9.927076846361160278e-02 1.884741932153701782e-01 -5.346912425011396408e-03 -2.975688874721527100e-01 2.583028972148895264e-01 2.675793468952178955e-01 2.201241701841354370e-01 -3.595390915870666504e-01 -6.671821326017379761e-02 1.158445775508880615e-01 -7.416556030511856079e-02 1.570390611886978149e-01 9.031097590923309326e-02 1.869543492794036865e-01 -2.291176468133926392e-01 -6.424385309219360352e-02 9.627626091241836548e-02 9.493348747491836548e-02 -2.698281966149806976e-02 -1.257150173187255859e-01 2.100679464638233185e-02 -2.196360528469085693e-01 -4.102914035320281982e-02 1.329998522996902466e-01 1.432897523045539856e-02
3.426225483417510986e-01 -3.312726318836212158e-01 -4.933599010109901428e-02 -1.013310179114341736e-01 8.289662748575210571e-02 1.713226884603500366e-01 4.497069492936134338e-02 1.548217236995697021e-01 -1.169613078236579895e-01 -2.233569175004959106e-01 -2.758640348911285400e-01 3.627060726284980774e-02 6.299887597560882568e-02 -4.970682784914970398e-02 -6.609142571687698364e-02 -2.919175624847412109e-01 -6.593390554189682007e-02 2.692912220954895020e-01 4.865286126732826233e-02 2.058854699134826660e-01 2.825960218906402588e-01 -2.638057768344879150e-01 -1.180503591895103455e-01 -4.885265603661537170e-02 2.001743167638778687e-01 1.138931438326835632e-01 4.689059033989906311e-02 2.405769824981689453e-01 -5.161901935935020447e-02 -2.144720405340194702e-02 1.113687902688980103e-01 -2.118967026472091675e-01
2.586074173450469971e-01 -1.068665310740470886e-01 2.454503178596496582e-01 4.018440842628479004e-02 3.480445221066474915e-02 1.047460958361625671e-01 2.025970965623855591e-01 1.154737696051597595e-01 2.402671724557876587e-01 -6.501898169517517090e-02 4.026384279131889343e-02 4.833443462848663330e-02 1.949731707572937012e-01 2.612558938562870026e-02 -2.403612732887268066e-01 4.137706384062767029e-02 1.483171619474887848e-02 9.870728105306625366e-02 3.567284941673278809e-01 -1.973977386951446533e-01 -1.141330972313880920e-01 -1.699024438858032227e-01 -3.827613592147827148e-01 -2.175951004028320312e-01 -5.246202647686004639e-02 -1.561250686645507812e-01 -1.983210444450378418e-01 -2.096049338579177856e-01 -3.068124055862426758e-01 -1.111867949366569519e-01 8.473876863718032837e-03 1.703526079654693604e-02
2.747107148170471191e-01 -2.319441586732864380e-01 4.268404841423034668e-01 -6.067802011966705322e-02 -1.384214162826538086e-01 9.875344485044479370e-02 7.038292288780212402e-02 1.889260709285736084e-01 4.135785251855850220e-02 -1.782252937555313110e-01 8.044573664665222168e-02 1.337299942970275879e-01 -1.854283809661865234e-01 3.876897972077131271e-03 -1.506287008523941040e-01 1.417478173971176147e-01 2.108832895755767822e-01 -2.560152709484100342e-01 2.541489601135253906e-01 2.331071346998214722e-01 6.206016615033149719e-02 7.288777828216552734e-02 -3.783798515796661377e-01 -4.594083502888679504e-02 -1.025867164134979248e-01 2.007775753736495972e-01 -4.264411702752113342e-02 -1.691412180662155151e-02 -1.327878385782241821e-01 1.028936952352523804e-01 1.179572790861129761e-01 -4.272866994142532349e-02
7.399971783161163330e-02 -3.898509219288825989e-02 2.786540687084197998e-01 -1.417015194892883301e-01 -3.263173103332519531e-01 -4.929864779114723206e-02 4.139253795146942139e-01 1.329956650733947754e-01 -1.070944741368293762e-01 1.382429152727127075e-01 -9.944766759872436523e-02 9.588751010596752167e-03 7.623863965272903442e-02 -4.670094058383256197e-04 9.906855411827564240e-03 -5.964585021138191223e-02 -9.167812019586563110e-02 3.934160619974136353e-02 4.276066124439239502e-01 1.432045102119445801e-01 -2.020858675241470337e-01 6.374378502368927002e-02 -2.219226956367492676e-01 -3.177284002304077148e-01 2.314827218651771545e-02 1.228547543287277222e-01 1.066418960690498352e-01 1.180721968412399292e-01 -2.755466103553771973e-01 4.075270891189575195e-02 1.413548141717910767e-01 -1.974964328110218048e-02
2.877387702465057373e-01 -1.634927392005920410e-01 1.258846521377563477e-01 1.398520022630691528e-01 -2.480706013739109039e-02 -1.136824488639831543e-01 1.150903254747390747e-01 -2.542439401149749756e-01 -3.986210525035858154e-01 -2.363604158163070679e-01 -1.989383399486541748e-01 2.464607656002044678e-01 1.168635636568069458e-01 1.858092844486236572e-02 -2.968263924121856689e-01 -1.481284387409687042e-02 6.044604256749153137e-02 -1.681706756353378296e-01 1.833083182573318481e-01 2.194202840328216553e-01 2.984201014041900635e-01 8.544082194566726685e-02 -6.121540442109107971e-02 -5.433345213532447815e-02 7.018631696701049805e-02 -1.670225895941257477e-02 -1.864513307809829712e-01 -1.412548422813415527e-01 -1.202187761664390564e-01 -1.952011287212371826e-01 9.425633400678634644e-02 9.019604325294494629e-02
1.101373657584190369e-01 -1.056599542498588562e-01 2.604641914367675781e-01 -2.213239111006259918e-02 -1.182560250163078308e-02 5.101004987955093384e-02 1.878821849822998047e-01 -1.944016069173812866e-01 1.151969563215970993e-02 -2.773223817348480225e-01 1.889035999774932861e-01 1.680020093917846680e-01 2.394903264939785004e-02 -3.086537495255470276e-02 -3.414088189601898193e-01 7.632867991924285889e-02 -4.736828804016113281e-02 -1.897529065608978271e-01 1.973712295293807983e-01 3.152959644794464111e-01 -6.847559660673141479e-02 1.171288713812828064e-01 -2.976123690605163574e-01 -8.402656763792037964e-02 -3.374320268630981445e-02 2.544422149658203125e-01 -6.487832218408584595e-02 4.811442643404006958e-02 -3.422598838806152344e-01 3.554756939411163330e-02 -9.873227775096893311e-02 -2.765194773674011230e-01
3.290230035781860352e-01 -1.473526954650878906e-01 -2.208069711923599243e-02 8.300799876451492310e-02 3.027462400496006012e-02 -1.273020803928375244e-01 3.574057519435882568e-01 -6.224800646305084229e-02 -1.525940746068954468e-01 -2.242913655936717987e-02 -3.272811174392700195e-01 1.226064190268516541e-01 2.365523427724838257e-01 1.838344037532806396e-01 1.394216250628232956e-02 -6.534404307603836060e-02 4.272319376468658447e-02 -2.099084109067916870e-01 1.949530541896820068e-01 7.940541207790374756e-02 7.557350210845470428e-03 7.788851857185363770e-02 -1.286366879940032959e-01 -2.170684933662414551e-01 7.508717942982912064e-03 1.662538349628448486e-01 -2.502266168594360352e-01 -6.402181088924407959e-02 -2.298709899187088013e-01 1.815289491787552834e-03 4.021305143833160400e-01 6.940489262342453003e-02
2.215528488159179688e-01 -1.660255640745162964e-01 2.551398277282714844e-01 -1.409565806388854980e-01 -5.540249496698379517e-02 2.863029241561889648e-01 -5.059186741709709167e-02 1.323576420545578003e-01 -1.775531470775604248e-01 2.360346317291259766e-01 2.227926068007946014e-02 2.157759517431259155e-01 -3.376019746065139771e-02 1.908960938453674316e-01 -2.110177129507064819e-01 2.191658504307270050e-02 2.851627767086029053e-02 1.817457824945449829e-01 9.965673834085464478e-02 2.272120118141174316e-01 -7.376931607723236084e-02 -1.051691249012947083e-01 -4.413019120693206787e-01 -1.246495991945266724e-01 1.589401662349700928e-01 1.096517592668533325e-01 -8.912356942892074585e-02 -1.245105117559432983e-01 -1.081864237785339355e-01 7.710957527160644531e-02 2.261218987405300140e-02 -3.395635485649108887e-01
1.987625360488891602e-01 -7.677099853754043579e-02 -6.238018721342086792e-02 -1.456281691789627075e-01 -2.944753170013427734e-01 5.926086101680994034e-03 -8.734823763370513916e-02 7.684127241373062134e-02 -1.381815671920776367e-01 -2.853497564792633057e-01 -6.590712070465087891e-02 2.745645679533481598e-02 -1.676580905914306641e-01 -7.107843458652496338e-02 -4.336032867431640625e-01 -3.166791200637817383e-01 1.552962213754653931e-01 2.686673104763031006e-01 -2.108231000602245331e-02 1.483704894781112671e-01 2.383128106594085693e-01 -7.812953740358352661e-02 -1.512520462274551392e-01 -1.418200694024562836e-02 1.858152598142623901e-01 1.955327689647674561e-01 -9.608075022697448730e-02 -2.115813344717025757e-01 -1.250659376382827759e-01 -2.252649962902069092e-01 3.814392490312457085e-03 -6.518303602933883667e-02
3.087719082832336426e-01 -4.301123321056365967e-02 1.539362519979476929e-01 1.546047776937484741e-01 8.596500009298324585e-02 8.503447473049163818e-02 1.138160824775695801e-01 -1.098947301506996155e-01 -3.637811839580535889e-01 -1.191854327917098999e-01 -2.750169932842254639e-01 2.639632523059844971e-01 5.721224844455718994e-02 -1.861400157213211060e-01 -3.279390633106231689e-01 -1.357392817735671997e-01 3.606757149100303650e-02 2.947408147156238556e-02 1.870912499725818634e-02 2.383015155792236328e-01 2.345668524503707886e-01 1.285683661699295044e-01 1.248430088162422180e-01 -1.913594752550125122e-01 -2.152471337467432022e-03 8.021202683448791504e-02 -2.023828774690628052e-01 -1.450069993734359741e-01 -1.350411176681518555e-01 -1.611097604036331177e-01 5.436127632856369019e-02 -2.473477274179458618e-01
1.544280052185058594e-01 -1.559477001428604126e-01 1.225315183401107788e-01 1.557648479938507080e-01 -9.673085808753967285e-02 -8.969193696975708008e-02 3.508420288562774658e-01 -1.300275325775146484e-01 -2.212117016315460205e-01 3.685624524950981140e-02 -1.254128813743591309e-01 1.976217776536941528e-01 1.897615343332290649e-01 2.240238934755325317e-01 -1.772036999464035034e-01 8.533897809684276581e-03 1.283881813287734985e-01 -9.961746633052825928e-02 1.929633021354675293e-01 1.027338281273841858e-01 -9.516950696706771851e-02 8.664078079164028168e-03 -2.882055239751935005e-03 -3.643418848514556885e-01 -2.298189848661422729e-01 2.201531380414962769e-01 -2.315573543310165405e-01 1.988918930292129517e-01 1.064778119325637817e-01 -2.869563102722167969e-01 1.078575551509857178e-01 -1.286604404449462891e-01
1.244318783283233643e-01 -4.888574033975601196e-02 2.257085442543029785e-01 1.921236813068389893e-01 -1.738781929016113281e-01 -1.358464360237121582e-01 -3.903085365891456604e-02 2.548650801181793213e-01 9.411448985338211060e-02 -2.312126606702804565e-01 -1.783797144889831543e-01 3.475658297538757324e-01 8.894149959087371826e-02 1.342351920902729034e-02 -2.921088337898254395e-01 9.050545841455459595e-02 2.262684851884841919e-01 1.314443051815032959e-01 3.966814279556274414e-02 2.062536962330341339e-02 9.195752441883087158e-02 -4.851442277431488037e-01 -1.923219710588455200e-01 1.049031838774681091e-01 -2.936308039352297783e-03 1.839379370212554932e-01 -8.147878944873809814e-02 1.178440824151039124e-01 -1.659408360719680786e-01 -1.281249076128005981e-01 1.715172082185745239e-02 -4.067038744688034058e-02
1.860507279634475708e-01 -1.754105538129806519e-01 -2.230371832847595215e-01 9.499014168977737427e-02 -4.680784046649932861e-02 -1.142433658242225647e-01 1.315115243196487427e-01 -1.583962514996528625e-02 -5.444711446762084961e-02 -2.956454753875732422e-01 -4.202318489551544189e-01 1.747812181711196899e-01 2.154594510793685913e-01 5.681756511330604553e-02 -5.695238360203802586e-04 2.309877891093492508e-03 3.243296593427658081e-02 -6.802122108638286591e-03 8.651648461818695068e-02 2.100654691457748413e-01 1.111928373575210571e-01 -5.747818946838378906e-02 -1.519236862659454346e-01 -1.759266704320907593e-01 -4.391308873891830444e-02 2.918724417686462402e-01 -2.594353854656219482e-01 1.461668908596038818e-01 -3.498663008213043213e-02 -2.497542649507522583e-01 2.056879252195358276e-01 -3.029533028602600098e-01
3.461601138114929199e-01 3.824387490749359131e-02 1.106966882944107056e-01 -4.171431064605712891e-03 -1.433517038822174072e-01 -2.640663459897041321e-02 -1.041330918669700623e-01 1.399577111005783081e-01 1.524924784898757935e-01 -2.740590274333953857e-01 -1.961565203964710236e-02 2.562286518514156342e-02 1.213475409895181656e-02 1.664886064827442169e-02 -4.658643007278442383e-01 -2.193316370248794556e-01 8.937935531139373779e-02 1.259540915489196777e-01 -1.124484166502952576e-01 5.366848036646842957e-02 3.423177003860473633e-01 -1.247511655092239380e-01 1.290420349687337875e-02 -2.277386747300624847e-02 -1.063973363488912582e-02 1.162699386477470398e-01 1.194260641932487488e-01 -3.437327146530151367e-01 -3.214770257472991943e-01 -1.423661708831787109e-01 8.541277050971984863e-02 -5.612602457404136658e-03
2.410711646080017090e-01 -7.277954369783401489e-02 2.164463847875595093e-01 2.464507073163986206e-01 -1.707943081855773926e-01 4.090132564306259155e-02 7.428293675184249878e-02 -5.880783125758171082e-02 -1.219738423824310303e-01 -1.830919533967971802e-01 -3.728089481592178345e-02 3.724442124366760254e-01 6.090877577662467957e-02 1.496842503547668457e-01 -1.234717443585395813e-01 -2.674320936203002930e-01 -1.055197045207023621e-01 -1.437689363956451416e-01 2.793090231716632843e-02 2.206219732761383057e-01 1.908083707094192505e-01 9.395445138216018677e-02 -4.994986578822135925e-02 -3.160666301846504211e-02 2.886690944433212280e-02 1.114868074655532837e-01 -4.964196383953094482e-01 -2.103519886732101440e-01 -4.269373044371604919e-02 -2.069129794836044312e-01 6.944614648818969727e-02 -6.638363003730773926e-02
2.510393261909484863e-01 -8.834634209051728249e-04 3.750072419643402100e-01 2.554651498794555664e-01 -9.982298314571380615e-02 7.934197038412094116e-02 9.794404357671737671e-02 5.030491575598716736e-02 1.491524279117584229e-03 -9.870179742574691772e-02 2.839438021183013916e-01 -8.071161061525344849e-02 -9.318203479051589966e-02 -1.225825101137161255e-01 -2.295287102460861206e-01 -1.252030432224273682e-01 2.882690727710723877e-02 1.326432526111602783e-01 2.265045419335365295e-02 5.683024972677230835e-02 1.620393097400665283e-01 6.206846982240676880e-02 -2.429608553647994995e-01 -7.225651293992996216e-02 -3.067566454410552979e-01 1.774257570505142212e-01 -1.098200082778930664e-01 1.738067418336868286e-01 -1.288415491580963135e-01 1.538678854703903198e-01 1.597841829061508179e-01 -4.044347107410430908e-01
1.982515007257461548e-01 1.137593612074851990e-01 -9.559674561023712158e-02 1.035599932074546814e-01 -6.701351702213287354e-02 -1.270335763692855835e-01 2.132023721933364868e-01 2.620908319950103760e-01 2.351316064596176147e-01 -1.618686765432357788e-01 -1.492818444967269897e-01 3.086287081241607666e-01 1.960721462965011597e-01 4.313032329082489014e-02 -3.247835934162139893e-01 -1.197152305394411087e-03 1.785150021314620972e-01 1.825872212648391724e-01 -1.797159016132354736e-01 4.131100475788116455e-01 7.373741269111633301e-02 2.188862487673759460e-02 -6.879059225320816040e-02 2.332975622266530991e-03 2.536863088607788086e-02 1.201224103569984436e-01 3.132027015089988708e-02 3.861885890364646912e-02 -3.516280353069305420e-01 8.462923765182495117e-02 1.337822228670120239e-01 -5.689023062586784363e-02
1.845010966062545776e-01 5.424517393112182617e-02 -1.890103369951248169e-01 -9.700747579336166382e-02 -5.388533324003219604e-02 -2.929525673389434814e-01 2.078829854726791382e-01 1.093765068799257278e-02 -3.219696581363677979e-01 -1.028772443532943726e-01 7.301323115825653076e-02 -1.356400549411773682e-01 2.559143900871276855e-01 2.669228315353393555e-01 -2.196705788373947144e-01 1.208417937159538269e-01 -1.016690880060195923e-01 2.604991197586059570e-01 2.121659964323043823e-01 5.140352621674537659e-02 2.315495312213897705e-01 -6.863524019718170166e-02 -3.543893247842788696e-02 -3.097452819347381592e-01 -1.540373265743255615e-01 1.246127933263778687e-01 -2.508129775524139404e-01 6.047499552369117737e-02 -2.155086249113082886e-01 9.988716989755630493e-02 -6.357578188180923462e-02 2.420276775956153870e-02
2.210891395807266235e-01 -2.721119225025177002e-01 1.164991259574890137e-01 1.351636182516813278e-02 5.023761466145515442e-02 7.805913686752319336e-03 2.991749346256256104e-01 2.872019410133361816e-01 -9.802495688199996948e-02 -4.487250149250030518e-01 -2.890904545783996582e-01 1.585630625486373901e-01 1.105272099375724792e-01 -1.574255973100662231e-01 -1.059232875704765320e-01 -1.497883349657058716e-01 -1.121858358383178711e-01 5.443663895130157471e-02 6.272326409816741943e-02 2.268870919942855835e-01 1.030454114079475403e-01 1.212499886751174927e-01 -2.215393930673599243e-01 -1.622466742992401123e-01 -1.444853991270065308e-01 -6.863989681005477905e-02 6.962799001485109329e-03 7.493959367275238037e-02 1.328338980674743652e-01 -1.450904905796051025e-01 -5.040044896304607391e-03 -2.382282316684722900e-01
1.351526379585266113e-01 -2.049874067306518555e-01 -2.483342960476875305e-02 5.977534502744674683e-02 -9.585513174533843994e-02 8.589147031307220459e-02 1.579095982015132904e-02 1.472543179988861084e-01 -7.045222073793411255e-02 -1.125437170267105103e-01 -5.877024307847023010e-02 -7.392290048301219940e-03 1.250748485326766968e-01 5.197266861796379089e-02 2.005990967154502869e-02 -4.581880569458007812e-01 -1.825726777315139771e-02 -8.362294733524322510e-02 -1.386992931365966797e-01 4.369933009147644043e-01 -5.219613760709762573e-02 -1.950068622827529907e-01 -7.367616891860961914e-02 -2.817971408367156982e-01 -7.091052830219268799e-02 3.555326908826828003e-02 -1.231601610779762268e-01 4.039086773991584778e-02 -5.186029672622680664e-01 -4.747185856103897095e-02 -9.620683640241622925e-02 -2.315879240632057190e-02
5.511443018913269043e-01 -1.747886091470718384e-01 1.622285842895507812e-01 -1.134508773684501648e-01 -6.842926889657974243e-02 -9.093943983316421509e-02 4.557113721966743469e-02 2.328182905912399292e-01 5.017032474279403687e-02 -1.506526768207550049e-01 3.925148025155067444e-02 4.556103423237800598e-02 2.896330654621124268e-01 2.948531135916709900e-02 -2.189083546400070190e-01 -1.415480393916368484e-03 1.310581862926483154e-01 1.229710429906845093e-01 1.352438926696777344e-01 -1.484864503145217896e-01 8.275479078292846680e-03 -2.660218477249145508e-01 8.480859547853469849e-02 -8.549997210502624512e-02 -2.428929656744003296e-01 -7.086724042892456055e-02 -1.213311105966567993e-01 -1.922512352466583252e-01 -3.242509961128234863e-01 -5.697232857346534729e-02 -6.400256603956222534e-02 9.797296673059463501e-02
3.079342842102050781e-01 -1.102588400244712830e-01 2.486508488655090332e-01 -1.518071144819259644e-01 -2.883273363113403320e-01 3.631929755210876465e-01 -4.190655599813908339e-04 1.593541502952575684e-01 -1.097285933792591095e-02 -1.418173685669898987e-02 7.788959145545959473e-02 8.498153649270534515e-03 8.433596789836883545e-02 2.534009814262390137e-01 -1.060077548027038574e-01 8.301877230405807495e-02 -2.968223206698894501e-02 2.277490496635437012e-01 1.243719756603240967e-01 -5.221528932452201843e-02 -1.692950874567031860e-01 -2.432294040918350220e-01 -1.357954591512680054e-01 -2.565028667449951172e-01 -1.919017173349857330e-02 -6.969501823186874390e-02 -1.326478123664855957e-01 1.838965564966201782e-01 9.001550078392028809e-02 -2.475661784410476685e-02 3.527260720729827881e-01 -1.975471675395965576e-01
1.764888316392898560e-01 1.128448396921157837e-01 7.401335984468460083e-02 -5.701704695820808411e-02 -6.115814670920372009e-02 -1.115365326404571533e-02 2.554298937320709229e-01 6.599677354097366333e-02 -9.821354597806930542e-02 -1.703318655490875244e-01 1.099019423127174377e-01 -1.819615624845027924e-02 3.694309890270233154e-01 6.793987005949020386e-02 -2.113046944141387939e-01 -5.870174616575241089e-02 1.223587840795516968e-01 1.941681057214736938e-01 5.919319391250610352e-01 -7.648485153913497925e-02 -1.815232038497924805e-01 -1.046400889754295349e-02 -1.329158693552017212e-01 6.664863228797912598e-02 -2.502416372299194336e-01 4.118056595325469971e-02 -6.264775246381759644e-02 -1.643191128969192505e-01 -1.792423427104949951e-01 -1.147351488471031189e-01 -1.575906872749328613e-01 -6.496973335742950439e-02
4.034994244575500488e-01 -2.976096570491790771e-01 1.803321093320846558e-01 -9.072721004486083984e-03 -3.167032822966575623e-02 8.033362030982971191e-02 2.335061579942703247e-01 -3.571146726608276367e-02 -8.701569586992263794e-02 -9.112963825464248657e-02 -1.764288395643234253e-01 1.090606823563575745e-01 -5.919834971427917480e-02 3.421318829059600830e-01 -6.924219429492950439e-02 -7.236297428607940674e-02 1.378510743379592896e-01 -1.023117303848266602e-01 -1.341438293457031250e-01 -1.459048986434936523e-01 -1.048078387975692749e-01 2.651443332433700562e-02 -2.528851628303527832e-01 -5.843505263328552246e-02 7.577407360076904297e-02 2.715821564197540283e-01 -1.691033840179443359e-01 -7.802393287420272827e-02 -2.843458652496337891e-01 -1.266313046216964722e-01 3.020997643470764160e-01 1.145825460553169250e-01
5.002366304397583008e-01 -3.158296644687652588e-01 -4.687633737921714783e-02 -1.202180385589599609e-01 -1.722665280103683472e-01 -1.543182581663131714e-01 2.785064745694398880e-03 9.640032798051834106e-02 -9.827883541584014893e-02 -1.829721629619598389e-01 -1.300187781453132629e-02 1.197116225957870483e-01 -2.624770402908325195e-01 8.153359591960906982e-02 8.851151913404464722e-03 -1.106086298823356628e-01 -8.365112543106079102e-02 1.727214157581329346e-01 -3.767716884613037109e-02 2.283194363117218018e-01 -2.230625599622726440e-01 -1.405827850103378296e-01 -1.960479468107223511e-01 -1.466133296489715576e-01 -3.063443899154663086e-01 -4.705858230590820312e-02 -8.839327841997146606e-03 -1.110486388206481934e-01 -2.629910111427307129e-01 -1.395633965730667114e-01 -7.429704815149307251e-02 5.117179453372955322e-02
2.942501008510589600e-01 -6.387330591678619385e-02 1.361201554536819458e-01 -2.596138119697570801e-01 -8.518245071172714233e-02 -4.341401532292366028e-02 9.928926080465316772e-02 -3.533643484115600586e-01 1.256227791309356689e-01 -1.017527803778648376e-01 -2.110743224620819092e-01 1.241528391838073730e-01 -1.407333761453628540e-01 3.646841347217559814e-01 -5.002622008323669434e-01 -1.447396278381347656e-01 -1.026375964283943176e-01 -7.195989787578582764e-02 1.360864341259002686e-01 2.373708635568618774e-01 -4.216877371072769165e-02 -1.283753477036952972e-02 -1.279771234840154648e-02 -6.263649463653564453e-02 -9.752619266510009766e-02 -7.288118451833724976e-02 -1.464075744152069092e-01 -1.206860393285751343e-01 -4.062296822667121887e-02 -1.335681974887847900e-01 -2.655981481075286865e-02 -4.247049987316131592e-02
1.226605325937271118e-01 -3.936653733253479004e-01 4.570370540022850037e-02 9.698526561260223389e-02 -1.544211525470018387e-03 6.715638190507888794e-02 1.433923393487930298e-01 1.528017073869705200e-01 -6.064337119460105896e-02 -3.224646151065826416e-01 -1.662811636924743652e-01 2.522978484630584717e-01 -8.322355896234512329e-02 6.060259416699409485e-03 -3.680500760674476624e-02 -1.406659036874771118e-01 2.009865939617156982e-01 3.000563681125640869e-01 2.920553684234619141e-01 1.586942672729492188e-01 1.445462107658386230e-01 -1.294106096029281616e-01 -2.612964212894439697e-01 -1.692825704813003540e-01 -4.675864800810813904e-02 4.861783236265182495e-02 4.183885827660560608e-02 2.875310182571411133e-01 1.710854470729827881e-01 -4.349885880947113037e-02 2.040798664093017578e-01 -7.568129897117614746e-02
2.873783111572265625e-01 1.019602641463279724e-01 -8.722482249140739441e-03 2.077539414167404175e-01 4.356390330940485001e-03 3.421643376350402832e-02 2.828461229801177979e-01 5.547057837247848511e-02 -2.032566629350185394e-02 1.499235033988952637e-01 -7.615340501070022583e-02 -2.199883759021759033e-02 1.511761546134948730e-01 1.574044823646545410e-01 -1.092208474874496460e-01 -1.664609909057617188e-01 2.092179059982299805e-01 7.420028746128082275e-02 1.937271803617477417e-01 1.696421205997467041e-01 2.006495147943496704e-01 -2.847155556082725525e-02 -1.105857267975807190e-01 -2.609721422195434570e-01 -1.840491294860839844e-01 5.014361143112182617e-01 -2.117009013891220093e-01 1.868195980787277222e-01 -2.562602609395980835e-02 -1.786114722490310669e-01 1.482122838497161865e-01 -8.074107766151428223e-02
3.397307097911834717e-01 -8.761554211378097534e-02 -1.044768765568733215e-01 1.109046787023544312e-01 -4.058667272329330444e-02 -2.613924443721771240e-01 -1.088872700929641724e-01 1.158084347844123840e-01 -4.509526863694190979e-02 -4.998852014541625977e-01 -1.051091179251670837e-01 2.740831375122070312e-01 -7.931186258792877197e-02 -2.349779903888702393e-01 -1.043167114257812500e-01 5.626792460680007935e-02 -9.899335354566574097e-02 6.209304183721542358e-02 2.226739972829818726e-01 1.426322013139724731e-01 -3.501114249229431152e-02 2.459239214658737183e-02 -1.373329907655715942e-01 -3.589630424976348877e-01 1.202520355582237244e-01 1.904119402170181274e-01 -1.205609664320945740e-01 4.601445980370044708e-03 -1.454608589410781860e-01 9.251362830400466919e-02 -1.060127168893814087e-01 -7.382979243993759155e-02
9.116245061159133911e-02 -2.602026462554931641e-01 1.567457467317581177e-01 2.801396548748016357e-01 2.472149021923542023e-02 -2.126384079456329346e-01 1.268539428710937500e-01 1.486645452678203583e-02 -4.181746020913124084e-02 -4.193785190582275391e-01 1.562506258487701416e-01 2.663957774639129639e-01 5.208216980099678040e-02 5.244248732924461365e-02 -2.581580877304077148e-01 3.313970193266868591e-02 6.268618255853652954e-02 4.403801262378692627e-01 1.122767925262451172e-01 9.669147431850433350e-02 1.999870389699935913e-01 1.808575838804244995e-01 4.882287234067916870e-02 -9.025602042675018311e-02 -1.072990447282791138e-01 1.554957330226898193e-01 -2.694137394428253174e-02 -1.475528925657272339e-01 -1.475063711404800415e-01 4.366481676697731018e-02 9.513518959283828735e-02 1.364696919918060303e-01
2.574770450592041016e-01 -1.172395348548889160e-01 2.004142478108406067e-02 -8.939715335145592690e-04 1.191982552409172058e-01 -1.735149919986724854e-01 2.580774426460266113e-01 1.164061278104782104e-01 9.826019406318664551e-02 1.545868255198001862e-02 8.647727966308593750e-02 -6.006918847560882568e-02 1.934692710638046265e-01 1.589941084384918213e-01 -3.062099516391754150e-01 -5.497342720627784729e-02 -9.734997153282165527e-02 2.169214934110641479e-01 3.219080865383148193e-01 -5.869720876216888428e-02 1.963395439088344574e-02 -3.052967786788940430e-01 -9.695193916559219360e-02 -2.376685142517089844e-01 -2.048615366220474243e-01 -5.310578644275665283e-02 -1.873858124017715454e-01 -2.757416963577270508e-01 -3.381935954093933105e-01 -6.722466647624969482e-02 -2.615820243954658508e-02 1.265621632337570190e-01
1.189157217741012573e-01 5.767966806888580322e-02 -4.126046225428581238e-02 2.715505659580230713e-01 -7.528247684240341187e-02 -1.555163878947496414e-02 2.404220998287200928e-01 -1.120365783572196960e-01 -3.026836216449737549e-01 -1.961641460657119751e-01 -3.118991479277610779e-02 4.217118397355079651e-02 4.785181209444999695e-02 2.454612106084823608e-01 -6.562813650816679001e-03 -1.201292872428894043e-02 1.407830417156219482e-01 1.220639348030090332e-01 2.951966226100921631e-02 5.348065868020057678e-02 -3.137383610010147095e-02 6.700112950056791306e-03 -1.653994023799896240e-01 -3.329214751720428467e-01 1.069365367293357849e-01 2.849698960781097412e-01 -1.000060066580772400e-01 2.402609735727310181e-01 -3.428998887538909912e-01 -3.151514232158660889e-01 2.562126815319061279e-01 1.210736408829689026e-01
3.439572751522064209e-01 -5.072633549571037292e-02 1.890802290290594101e-03 2.614153325557708740e-01 -1.221190020442008972e-01 -2.980832383036613464e-02 3.521538674831390381e-01 -1.040081083774566650e-01 4.009554907679557800e-02 -5.290881544351577759e-02 1.455236133188009262e-02 -1.293812990188598633e-01 2.144989967346191406e-01 -6.381929665803909302e-02 2.521646395325660706e-02 4.083533212542533875e-02 -3.834921121597290039e-02 2.870525047183036804e-02 2.467931509017944336e-01 3.229029178619384766e-01 1.859695911407470703e-01 2.143344730138778687e-01 2.337147109210491180e-02 -3.507078588008880615e-01 -1.374591141939163208e-01 3.493983745574951172e-01 -4.824503138661384583e-02 8.298318088054656982e-02 -1.725030839443206787e-01 -1.251262277364730835e-01 8.358757197856903076e-02 -1.108146458864212036e-01
7.104212883859872818e-03 -2.010200321674346924e-01 -1.629339903593063354e-02 4.886793904006481171e-03 -1.718153059482574463e-01 1.075750663876533508e-01 4.786471370607614517e-03 -1.382176578044891357e-01 1.587997227907180786e-01 -1.483888924121856689e-01 1.327170580625534058e-01 -1.553433388471603394e-01 -1.226370688527822495e-02 -1.440701037645339966e-01 -4.518667757511138916e-01 -6.125705316662788391e-02 1.551928818225860596e-01 1.666382253170013428e-01 2.337893098592758179e-02 1.762181073427200317e-01 4.798870906233787537e-02 -3.220783174037933350e-01 1.500155180692672729e-01 -3.619155883789062500e-01 -1.217797622084617615e-01 3.631754964590072632e-02 -3.254738152027130127e-01 3.749560192227363586e-02 -2.626362442970275879e-01 -6.213111337274312973e-03 1.100133918225765228e-02 -2.135499417781829834e-01
3.324146568775177002e-01 -1.401463150978088379e-01 2.545836567878723145e-01 -2.668319046497344971e-01 -3.788821771740913391e-02 -5.221176892518997192e-02 3.501659333705902100e-01 5.370667949318885803e-02 -1.333289742469787598e-01 -1.281938552856445312e-01 5.526977032423019409e-02 1.548556089401245117e-01 5.756809189915657043e-02 -4.572095870971679688e-01 -1.974783092737197876e-01 1.334545016288757324e-01 -1.628932356834411621e-01 -5.688175442628562450e-04 3.924400508403778076e-01 -4.113502427935600281e-02 3.843421489000320435e-02 -2.306074835360050201e-02 -1.363753527402877808e-01 -1.461033374071121216e-01 -5.870137736201286316e-02 -3.251412510871887207e-02 -1.244623586535453796e-01 2.558548189699649811e-02 -1.424537301063537598e-01 -1.014618668705224991e-02 -4.083247110247612000e-02 -8.292411267757415771e-02
2.212720811367034912e-01 -4.030861333012580872e-02 -1.721321195363998413e-01 -1.045874133706092834e-01 -3.816224932670593262e-01 -7.613835483789443970e-02 3.320726156234741211e-01 1.804195530712604523e-02 9.971898794174194336e-02 -2.880287170410156250e-01 -2.601553499698638916e-01 5.653408914804458618e-02 1.531315501779317856e-02 5.904772505164146423e-02 -1.643799543380737305e-01 -1.807554662227630615e-01 1.095680147409439087e-01 3.996296525001525879e-01 5.589309334754943848e-02 1.952830404043197632e-01 1.865235716104507446e-01 1.989139243960380554e-02 -1.092319041490554810e-01 1.531151216477155685e-02 1.210482493042945862e-01 1.453980505466461182e-01 -2.434037774801254272e-01 -1.037465259432792664e-01 -1.159900203347206116e-01 -6.190326809883117676e-02 5.888411030173301697e-02 1.809511035680770874e-01
2.097842097282409668e-01 -3.123714327812194824e-01 9.004991501569747925e-02 -2.291239500045776367e-01 -1.882160007953643799e-01 -3.195392489433288574e-01 2.605805993080139160e-01 -2.199297100305557251e-01 1.155364140868186951e-01 -9.705977141857147217e-02 -6.768497079610824585e-02 1.685706824064254761e-01 1.462187319993972778e-01 3.912148773670196533e-01 -2.363860011100769043e-01 -2.021670341491699219e-01 2.350718714296817780e-02 8.005590736865997314e-02 2.348093837499618530e-01 2.110861241817474365e-01 -1.937336660921573639e-02 -2.514593489468097687e-02 -3.458688408136367798e-02 6.940405815839767456e-02 -9.236533939838409424e-02 -1.012990772724151611e-01 5.436076316982507706e-03 7.219187915325164795e-02 -5.636018514633178711e-02 -8.908049762248992920e-02 3.678892552852630615e-02 -2.586233913898468018e-01
1.101313978433609009e-01 -1.053108498454093933e-01 3.265340030193328857e-01 -1.706564724445343018e-01 2.454363554716110229e-02 4.404123872518539429e-03 1.042871847748756409e-01 3.592238062992691994e-03 -1.029237173497676849e-02 -1.157483235001564026e-01 2.611492201685905457e-02 3.511123657226562500e-01 -2.158861234784126282e-02 1.962669044733047485e-01 -2.114875763654708862e-01 1.537695433944463730e-02 6.039865314960479736e-02 1.996228098869323730e-01 -1.635809801518917084e-02 -1.624915301799774170e-01 -9.558547288179397583e-02 -1.261227726936340332e-01 -4.395040571689605713e-01 -3.377262949943542480e-01 -3.429863452911376953e-01 -1.582570257596671581e-03 1.711275279521942139e-01 -7.565400004386901855e-02 -2.249583452939987183e-01 1.723567210137844086e-02 -4.155107960104942322e-02 -1.978525519371032715e-02
2.432851642370223999e-01 -5.795906856656074524e-02 -3.091168105602264404e-01 -1.244047358632087708e-01 3.723860904574394226e-02 -2.862546592950820923e-02 1.212772578001022339e-01 -1.158879846334457397e-01 -6.060130894184112549e-03 -1.386490166187286377e-01 -1.331989765167236328e-01 -7.356370240449905396e-02 -1.126411035656929016e-01 2.867200970649719238e-01 -1.427448540925979614e-01 -9.790136665105819702e-02 -5.250651389360427856e-02 1.622897833585739136e-01 2.518903911113739014e-01 1.981799304485321045e-01 3.099231421947479248e-01 -2.771367318928241730e-02 -1.745955497026443481e-01 -4.508809372782707214e-02 -2.137403041124343872e-01 4.156348481774330139e-02 8.840758353471755981e-02 -5.556920915842056274e-02 -4.307552278041839600e-01 -3.273390606045722961e-02 1.597850620746612549e-01 -3.117420375347137451e-01
1.812026202678680420e-01 -2.595623135566711426e-01 2.274423390626907349e-01 1.218384802341461182e-01 -9.337700903415679932e-02 -1.688676029443740845e-01 3.496961668133735657e-02 -9.968782961368560791e-02 -1.602185070514678955e-01 -3.139030635356903076e-01 7.753726840019226074e-02 -1.806044429540634155e-01 2.176159769296646118e-01 1.890382766723632812e-01 -2.099301367998123169e-01 -1.894601248204708099e-02 -2.567646503448486328e-01 2.586670406162738800e-02 4.760893806815147400e-02 2.698131203651428223e-01 1.726149171590805054e-01 -1.461287587881088257e-01 2.037080936133861542e-02 -3.158316314220428467e-01 -7.607883960008621216e-02 -6.797765940427780151e-02 -1.303378790616989136e-01 -2.365053594112396240e-01 -1.081015318632125854e-01 8.093778043985366821e-02 3.160586357116699219e-01 5.193250253796577454e-03
1.950328201055526733e-01 -2.867047786712646484e-01 5.277009308338165283e-02 1.984241604804992676e-01 6.071693822741508484e-02 -4.236735403537750244e-02 3.688238561153411865e-01 -6.885118782520294189e-02 -2.071968168020248413e-01 -1.821953654289245605e-01 -3.616057634353637695e-01 1.096173226833343506e-01 1.963386498391628265e-02 1.033078804612159729e-01 -1.735977828502655029e-01 1.519130319356918335e-01 1.859980523586273193e-01 -1.940682828426361084e-01 2.362946867942810059e-01 -1.849468238651752472e-02 -8.679413795471191406e-02 6.943497061729431152e-02 -8.008989691734313965e-02 -1.509272158145904541e-01 -2.334398180246353149e-01 2.004082947969436646e-01 -1.744901388883590698e-01 -1.234283298254013062e-01 -2.275961637496948242e-01 -7.768746465444564819e-02 1.944734007120132446e-01 4.693952202796936035e-02
2.564119100570678711e-01 -1.214725226163864136e-01 2.204962968826293945e-01 2.513634860515594482e-01 -2.899571955204010010e-01 -1.119658574461936951e-01 2.566039264202117920e-01 -2.155921459197998047e-01 -1.658770740032196045e-01 -1.187792420387268066e-01 1.147475168108940125e-01 7.196979969739913940e-02 3.899005353450775146e-01 1.515940017998218536e-02 -3.240576386451721191e-01 -5.156260728836059570e-02 -9.363339282572269440e-03 4.592076409608125687e-03 -6.411350518465042114e-02 3.348338305950164795e-01 1.010503470897674561e-01 -3.405520692467689514e-02 3.937811125069856644e-03 -2.593872547149658203e-01 1.791634410619735718e-01 -6.973224133253097534e-02 9.838504344224929810e-02 -1.303019821643829346e-01 4.888549074530601501e-02 -1.215128302574157715e-01 -2.001095004379749298e-02 5.182877928018569946e-02
1.518196612596511841e-01 -1.467912942171096802e-01 -2.402868270874023438e-01 5.352048575878143311e-02 -1.858207136392593384e-01 -2.382230758666992188e-02 1.457681357860565186e-01 8.126138895750045776e-02 -3.807096555829048157e-02 -1.917911767959594727e-01 -9.168558567762374878e-02 -4.744649678468704224e-02 2.994174659252166748e-01 1.561465710401535034e-01 -2.207141965627670288e-01 -1.484908610582351685e-01 1.571695059537887573e-01 1.870295256376266479e-01 -1.486513316631317139e-01 2.276284694671630859e-01 1.772798001766204834e-01 -1.660697311162948608e-01 8.087913505733013153e-03 -1.904640942811965942e-01 4.616615176200866699e-02 1.306249648332595825e-01 -2.594521641731262207e-01 -3.059647977352142334e-01 -2.375676929950714111e-01 -1.385795623064041138e-01 2.036999166011810303e-01 2.682552933692932129e-01
2.203281819820404053e-01 -7.440233230590820312e-02 1.205808371305465698e-01 1.999373137950897217e-01 -1.116781085729598999e-01 1.613146625459194183e-02 2.952657043933868408e-01 3.551330864429473877e-01 -1.276787817478179932e-01 1.504223793745040894e-01 -1.432430446147918701e-01 9.896177053451538086e-02 2.877621948719024658e-01 1.299540847539901733e-01 -1.574245393276214600e-01 -3.236242234706878662e-01 2.323160022497177124e-01 2.965607941150665283e-01 2.054892182350158691e-01 7.020380347967147827e-03 1.949866116046905518e-01 9.246383607387542725e-02 -1.421587616205215454e-01 -7.387064397335052490e-02 -8.967284113168716431e-02 6.800203770399093628e-02 6.578230112791061401e-02 1.243807971477508545e-01 -2.392035536468029022e-02 -1.534382104873657227e-01 2.228120267391204834e-01 6.532285362482070923e-02
2.152069360017776489e-01 -7.253976166248321533e-02 1.360267400741577148e-01 -9.440927952527999878e-02 1.487914752215147018e-02 -3.846454992890357971e-02 2.374355345964431763e-01 8.151798695325851440e-02 -9.418335556983947754e-02 -1.348513513803482056e-01 -1.260553598403930664e-01 1.293639391660690308e-01 1.562957018613815308e-01 -1.360708032734692097e-03 -1.955942958593368530e-01 -8.827296644449234009e-02 -7.599659264087677002e-02 -8.143658936023712158e-02 3.977011442184448242e-01 6.727563589811325073e-02 -2.886841297149658203e-01 -6.344928592443466187e-02 -2.455537617206573486e-01 -2.042480558156967163e-01 -5.570391938090324402e-02 8.975952118635177612e-02 1.037461403757333755e-02 3.485837280750274658e-01 -4.141006767749786377e-01 2.151647657155990601e-01 9.025242179632186890e-02 5.431089177727699280e-02
1.630741655826568604e-01 -7.322396268136799335e-04 -2.180575951933860779e-02 -1.001262888312339783e-01 5.795313976705074310e-03 -9.339494258165359497e-02 1.115357279777526855e-01 2.079570591449737549e-01 -2.209452092647552490e-01 -1.221069768071174622e-01 -6.472214590758085251e-03 1.902106553316116333e-01 1.995636671781539917e-01 -2.131489515304565430e-01 -9.298645704984664917e-02 7.296312600374221802e-02 -5.424249544739723206e-02 6.354910135269165039e-02 -2.776378393173217773e-02 1.848473772406578064e-02 4.328786730766296387e-01 -1.170974001288414001e-01 5.160488560795783997e-02 -1.954123526811599731e-01 5.539951100945472717e-02 1.232118904590606689e-01 -1.401997506618499756e-01 2.815795540809631348e-01 -5.465101003646850586e-01 1.875673420727252960e-02 1.807087957859039307e-01 -1.933355815708637238e-02
8.452287316322326660e-02 6.806974858045578003e-02 1.164903342723846436e-01 1.759325712919235229e-02 -5.992477014660835266e-02 9.480748325586318970e-02 1.620381772518157959e-01 6.151994690299034119e-03 -4.139591753482818604e-02 -3.622879385948181152e-01 1.991643160581588745e-01 9.500669315457344055e-03 -8.906313776969909668e-02 1.441385895013809204e-01 -2.923867106437683105e-01 5.447567254304885864e-02 -1.302302032709121704e-01 -7.784570753574371338e-02 1.115798279643058777e-01 2.416127175092697144e-01 -2.328697890043258667e-01 -5.547638237476348877e-02 -3.091250658035278320e-01 -1.971247643232345581e-01 -1.121501065790653229e-02 3.673186898231506348e-01 3.249321877956390381e-02 1.045769155025482178e-01 -3.790242373943328857e-01 5.084773153066635132e-02 2.066749706864356995e-02 -2.574850916862487793e-01
2.182677239179611206e-01 7.598248124122619629e-02 4.158524870872497559e-01 -1.502674967050552368e-01 7.334527373313903809e-02 2.796112895011901855e-01 -1.006417348980903625e-01 1.017025709152221680e-01 -1.400110125541687012e-01 1.206049397587776184e-01 2.988775633275508881e-02 3.040449321269989014e-01 1.125368569046258926e-02 2.713792324066162109e-01 -2.168778479099273682e-01 -9.722355008125305176e-02 -2.693552151322364807e-02 1.599537730216979980e-01 2.767342925071716309e-01 1.114459112286567688e-01 -1.694630980491638184e-01 -8.262439817190170288e-02 -1.997219622135162354e-01 -1.989737749099731445e-01 -7.013494521379470825e-02 1.171223148703575134e-01 2.727024070918560028e-02 5.527407675981521606e-02 -2.643195092678070068e-01 9.161189943552017212e-02 -1.006689742207527161e-01 -2.193790674209594727e-01
2.679149508476257324e-01 -2.147757858037948608e-01 4.407802224159240723e-02 8.306482434272766113e-02 -1.170018017292022705e-01 8.915290236473083496e-02 2.000217735767364502e-01 1.748422384262084961e-01 -2.016487270593643188e-01 -3.455143421888351440e-02 -1.283868253231048584e-01 2.254387140274047852e-01 1.443832367658615112e-01 1.176699921488761902e-01 7.227502018213272095e-02 -1.651200056076049805e-01 1.657450497150421143e-01 -2.429182454943656921e-02 -1.931159198284149170e-01 -2.205668482929468155e-03 1.297462582588195801e-01 -1.708398610353469849e-01 -8.839587122201919556e-02 -2.373301088809967041e-01 -2.628399757668375969e-03 2.982952892780303955e-01 4.624249413609504700e-02 -3.561764359474182129e-01 -4.160942733287811279e-01 -1.509759873151779175e-01 1.141720488667488098e-01 -4.712712392210960388e-02
2.519452571868896484e-01 1.903191804885864258e-01 4.799341037869453430e-02 1.487200111150741577e-01 -3.063545525074005127e-01 1.778388619422912598e-01 9.677951782941818237e-02 5.348726734519004822e-02 -2.083703577518463135e-01 -5.759239569306373596e-02 -2.801699042320251465e-01 -4.620144888758659363e-02 -1.067027822136878967e-01 -2.714762464165687561e-03 -1.057323291897773743e-01 9.995180368423461914e-02 1.051157712936401367e-01 3.197891116142272949e-01 6.220182403922080994e-02 5.182411670684814453e-01 8.154802769422531128e-02 -2.084584236145019531e-01 5.940698087215423584e-02 -1.215011551976203918e-01 -9.496748447418212891e-02 9.727392345666885376e-02 -1.343985795974731445e-01 -1.141576394438743591e-01 -6.669811159372329712e-02 -8.013731986284255981e-02 1.986863911151885986e-01 -1.554670631885528564e-01
1.214321106672286987e-01 -3.791398182511329651e-02 -1.078529506921768188e-01 -1.195797473192214966e-01 7.180147618055343628e-02 -2.180040478706359863e-01 2.314854562282562256e-01 6.240703165531158447e-02 1.814007908105850220e-01 -2.590947747230529785e-01 -2.605890929698944092e-01 4.923417791724205017e-02 4.519916325807571411e-02 1.322758942842483521e-01 -6.023921817541122437e-02 -4.629816859960556030e-02 -1.419501453638076782e-01 1.521647274494171143e-01 4.246604815125465393e-02 2.906771600246429443e-01 1.190390810370445251e-01 -3.531505167484283447e-01 -6.438632309436798096e-02 -1.816910654306411743e-01 -2.748785614967346191e-01 2.769603133201599121e-01 -1.884128898382186890e-01 -2.453828155994415283e-01 -1.307304948568344116e-01 6.690512597560882568e-02 2.382182478904724121e-01 -1.418067216873168945e-01
1.112322807312011719e-01 2.394334375858306885e-01 3.520995844155550003e-03 -1.008427441120147705e-01 -4.608592763543128967e-02 -2.103284150362014771e-01 1.918599125929176807e-03 1.456785798072814941e-01 -3.564872220158576965e-02 -3.062676489353179932e-01 -5.653551593422889709e-02 3.055889308452606201e-01 2.446664869785308838e-01 1.890540122985839844e-01 -4.612527042627334595e-02 8.758863061666488647e-02 -4.863552004098892212e-02 2.863871157169342041e-01 -7.221335917711257935e-02 2.271811068058013916e-01 1.644658297300338745e-01 -1.693419218063354492e-01 1.269243061542510986e-01 -3.978822529315948486e-01 -1.103647276759147644e-01 2.668654024600982666e-01 -1.286181658506393433e-01 1.351125687360763550e-01 -1.321885436773300171e-01 7.963319867849349976e-02 5.920866876840591431e-02 -1.964794397354125977e-01
1.054851859807968140e-01 -2.396284602582454681e-02 1.566582173109054565e-01 -1.793949604034423828e-01 -1.669007241725921631e-01 1.277772039175033569e-01 -4.085582867264747620e-02 3.135885670781135559e-02 -1.639495491981506348e-01 -1.460433006286621094e-01 -3.091289103031158447e-01 9.224604815244674683e-02 7.868687063455581665e-02 3.421365022659301758e-01 -1.774483770132064819e-01 -2.481745928525924683e-01 -2.670431137084960938e-01 1.839689612388610840e-01 2.569427192211151123e-01 1.662910878658294678e-01 2.083018273115158081e-01 -6.593615561723709106e-02 6.941416114568710327e-02 -1.516411900520324707e-01 -1.287286821752786636e-02 2.207541018724441528e-01 1.358461976051330566e-01 2.176775336265563965e-01 -7.394436001777648926e-02 -1.636594831943511963e-01 2.960437834262847900e-01 8.440235257148742676e-02
3.763403594493865967e-01 -1.572587043046951294e-01 2.984112203121185303e-01 2.441744059324264526e-01 -3.084882162511348724e-02 -5.982843786478042603e-02 1.624805331230163574e-01 1.306111216545104980e-01 1.092818006873130798e-01 -3.345895409584045410e-01 -7.773668318986892700e-02 7.137075811624526978e-02 4.011117294430732727e-02 -1.337629109621047974e-01 -2.268410623073577881e-01 8.992413431406021118e-02 8.732162415981292725e-02 2.749733626842498779e-01 -3.223498538136482239e-02 1.498600244522094727e-01 3.286234736442565918e-01 -1.629659384489059448e-01 -7.638160884380340576e-02 2.121341377496719360e-01 1.684094816446304321e-01 1.454091072082519531e-01 -4.906334728002548218e-02 2.368356734514236450e-01 -1.319936662912368774e-01 6.317495834082365036e-03 -4.541751742362976074e-02 5.705277994275093079e-02
4.022356867790222168e-01 -2.302965521812438965e-01 2.565660886466503143e-02 -2.444520592689514160e-02 -1.342495828866958618e-01 1.437938362360000610e-01 1.664216965436935425e-01 2.485875040292739868e-01 -5.785277578979730606e-03 -2.971307635307312012e-01 8.701031096279621124e-03 7.910344749689102173e-02 -5.924850236624479294e-03 -2.387872040271759033e-01 -8.006297051906585693e-02 -5.766656715422868729e-03 -2.486627846956253052e-01 -1.072176322340965271e-01 2.176176011562347412e-01 -7.020839303731918335e-02 5.004701204597949982e-03 -2.964388728141784668e-01 -9.601529687643051147e-02 -2.213424742221832275e-01 -1.283179074525833130e-01 -6.531105935573577881e-02 -3.085787594318389893e-01 -1.978128850460052490e-01 -2.229792028665542603e-01 2.223316207528114319e-02 -3.517721965909004211e-02 1.389614343643188477e-01
2.911141812801361084e-01 9.696801751852035522e-02 -1.943843811750411987e-01 5.918119102716445923e-02 -3.669594973325729370e-02 -1.329375207424163818e-01 1.860100775957107544e-01 -3.367716819047927856e-02 1.446311473846435547e-01 -2.444263398647308350e-01 -6.898910552263259888e-02 1.876655220985412598e-01 6.878855824470520020e-02 1.976195573806762695e-01 -4.961583912372589111e-01 4.083139821887016296e-03 -5.218403786420822144e-02 3.242647647857666016e-02 -2.765011489391326904e-01 3.395687341690063477e-01 -5.532180145382881165e-02 1.574881002306938171e-02 5.625906586647033691e-02 -4.247141070663928986e-03 -1.480662524700164795e-01 1.213696524500846863e-01 -1.681205928325653076e-01 -1.416892707347869873e-01 -3.335490524768829346e-01 -1.304362341761589050e-02 1.989445090293884277e-02 -1.876484043896198273e-02
2.035543769598007202e-01 1.201494932174682617e-01 1.448607593774795532e-01 1.730016805231571198e-02 4.106571432203054428e-03 -1.766856461763381958e-01 -9.708116948604583740e-02 9.851438552141189575e-02 -2.269539386034011841e-01 -2.738967835903167725e-01 -2.071919441223144531e-01 -2.051956802606582642e-01 9.489727765321731567e-02 2.881424725055694580e-01 -1.180748343467712402e-01 4.242189228534698486e-02 9.697473607957363129e-03 3.736965060234069824e-01 1.282172799110412598e-01 1.537604033946990967e-01 9.284895658493041992e-02 -1.034822463989257812e-01 -1.804279088973999023e-01 -3.698829412460327148e-01 -1.130183227360248566e-02 7.384951412677764893e-02 -5.869555473327636719e-02 -2.953342199325561523e-01 -7.076235115528106689e-02 8.041427284479141235e-02 1.311542689800262451e-01 2.443369030952453613e-01
1.526952832937240601e-01 -1.352038532495498657e-01 1.185988858342170715e-01 -2.069827467203140259e-01 -2.279459685087203979e-02 -8.585678040981292725e-02 2.372534573078155518e-01 -3.482279926538467407e-02 -4.805273562669754028e-02 -3.929397836327552795e-02 1.145330891013145447e-01 1.789284646511077881e-01 7.124338299036026001e-02 -1.812327206134796143e-01 -1.959796100854873657e-01 -1.563636064529418945e-01 -1.485080122947692871e-01 3.239226639270782471e-01 2.824803292751312256e-01 -4.441776126623153687e-02 -3.644805774092674255e-02 -2.868426740169525146e-01 1.066777557134628296e-01 5.287463217973709106e-02 -1.904839836061000824e-02 2.568824589252471924e-01 7.831355929374694824e-02 -1.620700210332870483e-01 -4.809960722923278809e-01 -1.806620955467224121e-01 -5.854775384068489075e-02 -1.167569383978843689e-01
2.270268201828002930e-01 -1.483886092901229858e-01 2.511767446994781494e-01 -1.976339966058731079e-01 -1.618064641952514648e-01 1.191663071513175964e-01 9.314291179180145264e-02 -1.968192607164382935e-01 -1.674155145883560181e-01 -1.497100889682769775e-01 2.388527691364288330e-01 1.599101424217224121e-01 -8.801024407148361206e-02 2.416113764047622681e-02 -3.051262795925140381e-01 2.689194167032837868e-03 -2.142393402755260468e-02 -1.194803789258003235e-01 1.797296404838562012e-01 2.482533454895019531e-01 -2.543400526046752930e-01 -5.915860086679458618e-02 -3.806940317153930664e-01 -1.249740421772003174e-01 9.124371409416198730e-02 7.721685618162155151e-02 -4.619507584720849991e-03 2.409711182117462158e-01 -1.290218830108642578e-01 -2.927487157285213470e-02 1.043165251612663269e-01 -2.526448965072631836e-01
2.478513717651367188e-01 -1.751766055822372437e-01 1.341263949871063232e-01 -3.553691804409027100e-01 1.577759385108947754e-01 -1.111325994133949280e-01 -1.300198435783386230e-01 6.123116612434387207e-02 -2.586749494075775146e-01 -2.877883315086364746e-01 5.988454818725585938e-02 1.738868057727813721e-01 1.016786023974418640e-01 -8.596015721559524536e-02 4.691230133175849915e-02 1.576172187924385071e-02 7.015370577573776245e-02 3.263645768165588379e-01 1.251598894596099854e-01 1.957470774650573730e-01 9.338776022195816040e-02 -2.934280931949615479e-01 -1.820301562547683716e-01 -2.069635689258575439e-01 -1.973017156124114990e-01 2.333186566829681396e-01 1.361210793256759644e-01 5.978763103485107422e-02 5.042771995067596436e-02 -3.202124685049057007e-02 1.963749080896377563e-01 -9.036077558994293213e-02
2.293878346681594849e-01 1.762951165437698364e-02 1.187765672802925110e-01 -2.666190564632415771e-01 1.042098179459571838e-01 -4.400539025664329529e-02 -2.000510096549987793e-01 6.243283674120903015e-02 -1.583872884511947632e-01 -1.503048390150070190e-01 -1.357041895389556885e-01 -2.352580875158309937e-01 2.479546964168548584e-01 3.294023275375366211e-01 -1.358345746994018555e-01 -8.990551345050334930e-03 1.234856098890304565e-01 1.370203644037246704e-01 1.629887819290161133e-01 2.062650322914123535e-01 -2.043660879135131836e-01 3.126535937190055847e-02 -9.327891469001770020e-02 -4.245539903640747070e-01 1.341910511255264282e-01 -1.265551429241895676e-02 -6.108948215842247009e-02 8.694463223218917847e-02 -2.197042405605316162e-01 -2.862014770507812500e-01 3.602216020226478577e-03 -2.694887109100818634e-02
5.702085494995117188e-01 -1.068892553448677063e-01 1.668233275413513184e-01 -8.083133399486541748e-02 -4.284623563289642334e-01 -3.560646995902061462e-02 1.429768651723861694e-01 1.477684080600738525e-01 6.228998675942420959e-02 -1.175734475255012512e-01 -6.720223277807235718e-02 2.052668780088424683e-01 -1.738170720636844635e-02 -6.498902291059494019e-02 3.419178724288940430e-02 2.032280899584293365e-03 7.995162904262542725e-02 3.628377616405487061e-01 -2.393463440239429474e-02 -1.574662625789642334e-01 6.162926089018583298e-03 -2.973002195358276367e-02 -1.750229001045227051e-01 -1.012490615248680115e-01 -2.113033980131149292e-01 1.167929470539093018e-01 -7.206402719020843506e-02 -6.589117646217346191e-02 8.539955317974090576e-02 -1.850226074457168579e-01 8.723597228527069092e-02 9.856513887643814087e-02
8.751082420349121094e-02 -2.632881999015808105e-01 3.339288234710693359e-01 1.386283058673143387e-02 -8.114369213581085205e-02 -9.102252870798110962e-02 2.998037040233612061e-01 1.653498597443103790e-02 -1.822013594210147858e-02 -6.341022253036499023e-02 3.197839856147766113e-02 1.071405187249183655e-01 5.594974383711814880e-02 -8.213344961404800415e-02 -1.080658808350563049e-01 5.899229645729064941e-02 9.201669692993164062e-02 -2.472607791423797607e-02 1.270676404237747192e-01 1.159007921814918518e-01 -9.847052395343780518e-03 1.494347304105758667e-01 -5.750800296664237976e-02 -5.080076456069946289e-01 -4.032482579350471497e-02 3.407309651374816895e-01 -1.683228015899658203e-01 -1.247538104653358459e-01 1.237189099192619324e-01 -3.540955185890197754e-01 5.392453819513320923e-02 -1.916357427835464478e-01
3.698786795139312744e-01 -2.339190989732742310e-01 1.557462215423583984e-01 -1.159372851252555847e-01 -1.186303943395614624e-01 5.358664784580469131e-03 -3.268194198608398438e-01 3.578500822186470032e-02 7.507175207138061523e-02 -1.970989070832729340e-02 -1.901458501815795898e-01 1.941157281398773193e-01 1.902744024991989136e-01 1.083343103528022766e-01 -8.879640698432922363e-02 2.958911098539829254e-02 -5.679748207330703735e-02 3.672636747360229492e-01 1.669852882623672485e-01 2.977502942085266113e-01 2.956299781799316406e-01 -2.089265137910842896e-01 -1.118321623653173447e-02 -1.541076600551605225e-01 8.227768540382385254e-02 7.695085555315017700e-02 -6.751693785190582275e-02 6.734973192214965820e-02 -1.731961518526077271e-01 7.074939459562301636e-02 1.160858646035194397e-01 1.794015616178512573e-01
4.783071577548980713e-01 -7.555640488862991333e-02 2.323051989078521729e-01 2.208873396739363670e-03 -3.138323128223419189e-01 -8.389292657375335693e-02 -2.344976067543029785e-01 9.013990312814712524e-02 8.740352094173431396e-02 -8.587650954723358154e-02 -1.845935136079788208e-01 1.369950771331787109e-01 1.397259086370468140e-01 1.406646519899368286e-01 -5.798226338811218739e-04 5.227562040090560913e-02 -2.152233943343162537e-02 1.241064444184303284e-01 5.269665271043777466e-02 3.158243298530578613e-01 1.791968494653701782e-01 -1.315310746431350708e-01 3.666411712765693665e-02 3.986022248864173889e-02 1.083051711320877075e-01 8.124896138906478882e-02 -1.458727847784757614e-02 -3.359495401382446289e-01 -1.483272016048431396e-01 -1.017587482929229736e-01 3.131963014602661133e-01 -2.033721655607223511e-02
3.308782875537872314e-01 -1.384287327527999878e-01 2.729572057723999023e-01 -8.687254041433334351e-02 1.858562529087066650e-01 2.080730050802230835e-01 3.587049245834350586e-02 2.166049033403396606e-01 -2.579693198204040527e-01 -1.997297070920467377e-02 -2.087346911430358887e-01 -1.946169435977935791e-01 -6.960172951221466064e-02 1.170617062598466873e-02 -3.623963594436645508e-01 -1.120419278740882874e-01 3.625978529453277588e-02 -1.015525087714195251e-01 2.005414366722106934e-01 2.023307085037231445e-01 7.007985562086105347e-02 1.390355974435806274e-01 1.609926223754882812e-01 -1.926509439945220947e-01 -2.266723513603210449e-01 2.678913474082946777e-01 -1.113860830664634705e-01 5.180248618125915527e-02 -5.278968438506126404e-02 -6.728837639093399048e-02 1.907911747694015503e-01 6.320413202047348022e-02
2.306083291769027710e-01 -1.550657451152801514e-01 -9.455521404743194580e-02 -1.102020405232906342e-02 2.963871322572231293e-02 -4.848953709006309509e-02 -9.116011857986450195e-02 2.922905087471008301e-01 -5.241047963500022888e-02 -6.463057547807693481e-02 -5.331162735819816589e-02 2.673294842243194580e-01 1.320981234312057495e-01 -6.241766363382339478e-02 -1.280660033226013184e-01 -1.543645113706588745e-01 1.215305700898170471e-01 -3.716901689767837524e-02 1.176469400525093079e-01 5.564561486244201660e-01 2.625102996826171875e-01 -2.032778710126876831e-01 -1.377304941415786743e-01 -1.781167238950729370e-01 -6.686784327030181885e-02 -1.229106914252042770e-03 3.218587860465049744e-02 -2.215982079505920410e-01 -2.345801442861557007e-01 -7.059428095817565918e-02 -1.010273322463035583e-01 2.203078418970108032e-01
9.084657579660415649e-02 -6.791730970144271851e-02 5.996255669742822647e-03 -4.559914022684097290e-02 2.266840934753417969e-01 -6.093204393982887268e-02 2.799843847751617432e-01 1.285797804594039917e-01 1.081426441669464111e-02 2.532150968909263611e-02 8.568729460239410400e-02 8.970645815134048462e-02 -2.123066782951354980e-02 2.214611470699310303e-01 -2.716372311115264893e-01 -7.078117132186889648e-02 6.108484789729118347e-02 3.130754828453063965e-02 4.729669392108917236e-01 6.693138927221298218e-02 7.262631505727767944e-02 -2.608073353767395020e-01 -1.216346845030784607e-01 -2.234545350074768066e-01 -3.766826540231704712e-02 -3.097892925143241882e-02 -2.468771860003471375e-02 -2.989294230937957764e-01 -4.067243039608001709e-01 -2.119824290275573730e-01 8.378024399280548096e-02 -9.958958625793457031e-02
3.099319636821746826e-01 -1.237168163061141968e-01 3.668074011802673340e-01 -1.333856880664825439e-01 -1.652663052082061768e-01 4.210884124040603638e-02 1.053750216960906982e-01 -9.995885938405990601e-02 3.448531404137611389e-02 -1.618749797344207764e-01 1.343408524990081787e-01 1.140487790107727051e-01 -3.125130757689476013e-02 2.573373727500438690e-02 -2.690745294094085693e-01 1.488774716854095459e-01 -6.003976799547672272e-03 -2.586339712142944336e-01 1.800232976675033569e-01 1.500297337770462036e-01 -1.389807462692260742e-01 1.442526578903198242e-01 -2.501437366008758545e-01 -9.555917978286743164e-02 8.461254835128784180e-02 4.093608856201171875e-01 -1.503325551748275757e-01 5.192032456398010254e-02 -2.264271825551986694e-01 6.114547699689865112e-02 1.902783475816249847e-02 -2.058867067098617554e-01
2.245086431503295898e-01 -2.741757631301879883e-01 9.709621965885162354e-02 5.796482786536216736e-02 4.666202515363693237e-02 3.565005213022232056e-02 2.820198833942413330e-01 -5.532676726579666138e-02 -2.860552966594696045e-01 3.058441169559955597e-02 1.296068131923675537e-01 3.304292634129524231e-02 -1.329746693372726440e-01 2.415404617786407471e-01 1.318768784403800964e-02 -2.288083285093307495e-01 -1.597369015216827393e-01 1.255052536725997925e-01 1.938844323158264160e-01 2.923160493373870850e-01 6.025184690952301025e-02 1.442382782697677612e-01 4.157172888517379761e-02 -1.773125082254409790e-01 -1.702736020088195801e-01 2.751459479331970215e-01 7.060440629720687866e-02 -5.443733558058738708e-02 -1.530345380306243896e-01 -2.621062695980072021e-01 3.263971209526062012e-01 -1.147870719432830811e-01
1.828474402427673340e-01 -2.237242907285690308e-01 5.625355616211891174e-02 2.097656726837158203e-01 -1.233151108026504517e-01 5.397385358810424805e-02 4.986030235886573792e-02 2.398082464933395386e-01 3.868652880191802979e-02 -2.714338004589080811e-01 -1.155705153942108154e-01 1.516136527061462402e-01 5.354663729667663574e-02 1.470994502305984497e-01 -4.352275133132934570e-01 -1.219747960567474365e-02 -1.020477935671806335e-01 2.665189094841480255e-02 9.139786474406719208e-03 2.812751233577728271e-01 2.403947860002517700e-01 -3.658342659473419189e-01 4.191488772630691528e-02 1.046346873044967651e-01 1.470613572746515274e-02 1.117188930511474609e-01 1.380719826556742191e-03 1.616115421056747437e-01 -1.907782554626464844e-01 -1.768504232168197632e-01 2.275482565164566040e-01 1.127813011407852173e-01
7.204256206750869751e-02 -2.221761047840118408e-01 4.905552417039871216e-02 8.948829770088195801e-02 -9.694359451532363892e-02 1.415300369262695312e-01 -1.708146184682846069e-02 3.096716701984405518e-01 1.823173165321350098e-01 -2.641740143299102783e-01 -5.973654985427856445e-02 3.070446848869323730e-01 -1.118910834193229675e-01 6.277609616518020630e-02 -3.683494329452514648e-01 1.415405571460723877e-01 -1.926386915147304535e-02 -2.432282827794551849e-02 2.931307256221771240e-01 3.281499147415161133e-01 2.107550390064716339e-02 -2.205560505390167236e-01 -6.220908463001251221e-02 -6.195273622870445251e-02 3.210517112165689468e-03 1.378696709871292114e-01 -1.850635409355163574e-01 1.553413551300764084e-02 -1.817000210285186768e-01 1.423244774341583252e-01 1.672874838113784790e-01 2.241329997777938843e-01
5.243134498596191406e-01 -3.149711489677429199e-01 -2.694620005786418915e-02 -1.500182300806045532e-01 -1.127185225486755371e-01 -5.231974273920059204e-02 -4.956348240375518799e-02 2.895661890506744385e-01 -1.208138316869735718e-01 -1.002556160092353821e-01 -4.513486847281455994e-02 1.414621770381927490e-01 -5.110475420951843262e-02 3.528012335300445557e-02 -5.571885406970977783e-02 6.162220984697341919e-02 -2.889654040336608887e-02 2.501148879528045654e-01 4.728617519140243530e-02 1.853379458189010620e-01 -2.011201232671737671e-01 -1.708896607160568237e-01 -2.048169821500778198e-01 -3.929910063743591309e-02 -3.160644471645355225e-01 7.400828599929809570e-02 -1.907656490802764893e-01 -1.600733846426010132e-01 -1.220919042825698853e-01 -4.057038575410842896e-03 -1.210900247097015381e-01 1.826326698064804077e-01
1.880721747875213623e-01 1.061830818653106689e-01 -1.410396993160247803e-01 -2.994306012988090515e-02 -4.153007268905639648e-02 -1.382301449775695801e-01 2.896377146244049072e-01 6.641661375761032104e-02 -2.651373147964477539e-01 -8.152133971452713013e-02 -5.915743764489889145e-03 -5.379415303468704224e-02 1.588352322578430176e-01 2.942186295986175537e-01 -2.816361486911773682e-01 1.398241966962814331e-01 -6.278966367244720459e-02 2.501803934574127197e-01 1.807972937822341919e-01 -3.877588734030723572e-02 3.908521831035614014e-01 -1.418313980102539062e-01 1.478828210383653641e-02 -3.125436007976531982e-01 -1.311357468366622925e-01 3.418732807040214539e-02 -1.830001622438430786e-01 1.590577960014343262e-01 -2.664069533348083496e-01 3.709962218999862671e-02 -1.037816554307937622e-01 3.339454904198646545e-02
1.348012238740921021e-01 3.192798793315887451e-02 1.309759616851806641e-01 -4.839154332876205444e-02 1.747227162122726440e-01 -1.374362856149673462e-01 2.364427298307418823e-01 1.796285808086395264e-01 1.384862139821052551e-02 6.064306199550628662e-02 9.857304394245147705e-03 5.259754508733749390e-02 9.181214123964309692e-02 2.524150311946868896e-01 -2.367306351661682129e-01 8.467305451631546021e-02 -8.369555324316024780e-02 1.352519989013671875e-01 3.456794619560241699e-01 1.075381487607955933e-01 1.708735972642898560e-01 -1.260811537504196167e-01 -4.438396543264389038e-02 -2.572326064109802246e-01 -2.877115271985530853e-02 4.421022720634937286e-03 1.762370914220809937e-01 -2.475447058677673340e-01 -5.423553586006164551e-01 -1.230718269944190979e-01 -6.554417312145233154e-02 -7.260097563266754150e-02
6.219112779945135117e-03 -1.269736588001251221e-01 -1.304995864629745483e-01 -6.593395024538040161e-02 -1.081570759415626526e-01 -2.062184512615203857e-01 -1.567232981324195862e-02 -2.027005255222320557e-01 -1.303423643112182617e-01 -7.384432107210159302e-02 -8.062675595283508301e-02 1.922595649957656860e-01 -3.687625750899314880e-02 3.386082351207733154e-01 -2.805922031402587891e-01 9.380718320608139038e-02 -2.381791919469833374e-02 3.319103717803955078e-01 3.428090214729309082e-01 1.157528683543205261e-01 1.470019109547138214e-02 7.063243538141250610e-02 6.677888333797454834e-02 -8.291447907686233521e-02 -1.897990852594375610e-01 2.364845275878906250e-01 -3.178046643733978271e-01 -1.422121524810791016e-01 -1.451308727264404297e-01 9.214885532855987549e-02 1.828344017267227173e-01 -2.512120008468627930e-01
4.132530391216278076e-01 -1.562980352900922298e-03 1.722018569707870483e-01 -4.976142942905426025e-02 -3.685036003589630127e-01 7.792257517576217651e-02 -2.785861790180206299e-01 1.894307732582092285e-01 -1.328986287117004395e-01 -1.786368489265441895e-01 -5.051519256085157394e-03 3.092515170574188232e-01 -1.289408206939697266e-01 1.869900524616241455e-01 -1.616037040948867798e-01 -1.276070922613143921e-01 -8.043998479843139648e-02 2.529521584510803223e-01 5.594006553292274475e-02 -1.111273169517517090e-01 2.788127586245536804e-02 -1.803234405815601349e-02 6.986872851848602295e-02 -1.587387919425964355e-01 -6.865496188402175903e-02 1.907184869050979614e-01 1.032645925879478455e-01 -4.355890676379203796e-02 -1.492882668972015381e-01 -2.389204949140548706e-01 7.390135526657104492e-02 2.165812402963638306e-01
3.132797479629516602e-01 -5.179710686206817627e-02 6.335225701332092285e-02 -7.685139030218124390e-02 9.826112538576126099e-02 8.308733254671096802e-02 3.168715238571166992e-01 -2.027289122343063354e-01 8.665762841701507568e-02 -3.906648978590965271e-02 1.885590404272079468e-01 3.186788558959960938e-01 1.802350580692291260e-01 1.134474352002143860e-01 -1.802510470151901245e-01 2.552214637398719788e-02 7.243678718805313110e-02 4.270437732338905334e-02 3.039913773536682129e-01 -1.279890239238739014e-01 2.850132621824741364e-02 1.009472906589508057e-01 -3.436883389949798584e-01 -5.093238875269889832e-02 6.547231227159500122e-02 2.404013276100158691e-01 -1.342444270849227905e-01 1.265804097056388855e-02 -2.497375160455703735e-01 3.163558244705200195e-01 1.273074150085449219e-01 -6.723201368004083633e-03
3.779172897338867188e-01 -4.915566742420196533e-02 -5.107155069708824158e-02 -1.318967044353485107e-01 2.951456308364868164e-01 -1.952820084989070892e-02 -5.025336146354675293e-02 9.230728447437286377e-02 8.852005004882812500e-02 -1.022084578871726990e-01 3.172176703810691833e-02 5.474593956023454666e-03 3.948416560888290405e-02 7.300554215908050537e-02 -2.298843562602996826e-01 2.565562129020690918e-01 -1.116149201989173889e-01 3.117066025733947754e-01 1.062754765152931213e-01 1.430059075355529785e-01 1.831667125225067139e-01 -3.113639950752258301e-01 -2.276783138513565063e-01 -2.176127731800079346e-01 -2.950789332389831543e-01 2.780319154262542725e-01 1.133778914809226990e-01 1.022748053073883057e-01 -9.628331661224365234e-02 -2.884695865213871002e-02 1.038630828261375427e-01 -1.082176938652992249e-01
5.222565531730651855e-01 -7.454714924097061157e-02 1.834794729948043823e-01 -5.617355182766914368e-02 6.547418422996997833e-03 -1.032593548297882080e-01 4.311536997556686401e-02 6.689109653234481812e-02 -2.546681463718414307e-01 -8.337901532649993896e-02 2.316618263721466064e-01 -1.215398125350475311e-02 2.717245817184448242e-01 1.769240945577621460e-01 -1.885960102081298828e-01 -7.535191625356674194e-02 8.107712119817733765e-02 -2.417876617982983589e-03 3.267553746700286865e-01 -3.940730914473533630e-02 -2.855423837900161743e-02 -2.531684637069702148e-01 -4.869650304317474365e-02 -1.303534805774688721e-01 -2.507955133914947510e-01 -2.259357832372188568e-02 1.905062645673751831e-01 -2.186613827943801880e-01 -1.703750044107437134e-01 -2.750778384506702423e-02 -1.291313469409942627e-01 -5.175664275884628296e-02
2.558428943157196045e-01 1.321076005697250366e-01 7.621588557958602905e-02 7.299411296844482422e-02 1.800421029329299927e-01 2.491254173219203949e-02 1.017346382141113281e-01 1.695001274347305298e-01 1.777419447898864746e-01 -2.214080840349197388e-01 -7.511869817972183228e-02 1.086895763874053955e-01 3.079199194908142090e-01 -8.573980629444122314e-02 -2.188710123300552368e-01 -1.505467742681503296e-01 6.065804138779640198e-02 6.240661442279815674e-02 5.638591647148132324e-01 2.296998500823974609e-01 9.828925132751464844e-03 8.285144716501235962e-02 -2.372897416353225708e-01 -7.603216171264648438e-02 -8.571866899728775024e-03 1.208182051777839661e-02 1.554772555828094482e-01 8.506407588720321655e-02 -1.668249368667602539e-01 1.762792281806468964e-02 -5.637844279408454895e-02 2.297049909830093384e-01
2.080164700746536255e-01 -6.375139206647872925e-02 1.498115360736846924e-01 -1.570608317852020264e-01 4.937425255775451660e-02 8.206652849912643433e-02 6.316736340522766113e-02 6.875133514404296875e-02 -1.195137873291969299e-01 -1.235434561967849731e-01 3.193348944187164307e-01 3.555657267570495605e-01 2.266871035099029541e-01 3.773693442344665527e-01 -1.775404214859008789e-01 1.379049569368362427e-01 1.494600921869277954e-01 6.634098291397094727e-02 2.480426579713821411e-01 -2.474196627736091614e-02 -1.041335165500640869e-01 6.160981208086013794e-02 -2.016996741294860840e-01 -4.700657725334167480e-02 -1.152787879109382629e-01 -7.293734699487686157e-02 -1.319843232631683350e-01 -8.382244408130645752e-02 -4.008692204952239990e-01 -6.428573280572891235e-02 1.292779743671417236e-01 -1.199039816856384277e-01
1.372583061456680298e-01 -2.337365299463272095e-01 1.004798263311386108e-01 -1.339996308088302612e-01 -5.148598924279212952e-02 3.542429208755493164e-02 1.736559718847274780e-01 -1.722348481416702271e-01 2.177418023347854614e-01 -3.722145557403564453e-01 2.425805479288101196e-02 6.351643800735473633e-02 1.503647863864898682e-01 6.308405846357345581e-02 -6.166701316833496094e-01 -2.239604014903306961e-03 -9.845688939094543457e-03 -1.959133706986904144e-02 6.475038081407546997e-02 7.761274278163909912e-02 -1.052860990166664124e-01 -1.208956018090248108e-01 1.242231503129005432e-01 -3.365374207496643066e-01 6.686807423830032349e-02 2.892614714801311493e-02 4.724488779902458191e-02 -6.653170287609100342e-02 3.091760165989398956e-02 -2.182584069669246674e-02 1.330027878284454346e-01 -2.027777880430221558e-01
1.315245926380157471e-01 2.296954840421676636e-01 9.465160965919494629e-02 -4.186217486858367920e-01 -8.411654084920883179e-02 -1.838600784540176392e-01 2.771293222904205322e-01 -6.139513570815324783e-03 -1.599390655755996704e-01 -1.665547043085098267e-01 -2.049223333597183228e-01 6.580796837806701660e-02 -2.188490033149719238e-01 5.416952073574066162e-02 -2.518762946128845215e-01 5.322389677166938782e-02 -2.167450636625289917e-01 2.099238187074661255e-01 6.943779531866312027e-03 7.427635043859481812e-02 2.682348527014255524e-02 -1.550639420747756958e-01 -1.045290380716323853e-01 -2.227801978588104248e-01 -2.062073945999145508e-01 2.962493002414703369e-01 -1.476525068283081055e-01 -1.356336474418640137e-01 -5.860047787427902222e-02 4.203700926154851913e-03 1.735341697931289673e-01 -1.590258777141571045e-01
3.913581967353820801e-01 -1.493856459856033325e-01 2.536431849002838135e-01 -3.281956613063812256e-01 -1.407591402530670166e-01 1.117454394698143005e-01 7.913826406002044678e-02 1.254076510667800903e-01 5.723896622657775879e-02 -6.635300815105438232e-02 -8.968949317932128906e-02 1.854329854249954224e-01 -1.107061728835105896e-01 -2.300115525722503662e-01 -1.737663596868515015e-01 -1.159122399985790253e-02 4.646455869078636169e-02 3.069353699684143066e-01 2.646613717079162598e-01 2.528967261314392090e-01 -5.895103886723518372e-02 -2.010782361030578613e-01 1.896500736474990845e-01 1.648837476968765259e-01 5.978048965334892273e-02 1.489009708166122437e-01 -8.964136987924575806e-02 -6.547733396291732788e-02 -5.915260408073663712e-03 -1.840456016361713409e-02 2.766226530075073242e-01 1.387331821024417877e-02
5.230177044868469238e-01 -2.132168412208557129e-02 -5.264287069439888000e-02 -2.392190545797348022e-01 -1.434664279222488403e-01 1.695209443569183350e-01 9.335792064666748047e-02 1.731802523136138916e-01 6.216580048203468323e-02 -1.540638972073793411e-02 1.394231058657169342e-02 3.895978629589080811e-01 2.339135855436325073e-01 -1.810584813356399536e-01 7.858710736036300659e-02 -1.537396907806396484e-01 9.523297101259231567e-02 3.401014804840087891e-01 -2.772750158328562975e-04 2.163907438516616821e-01 -4.868580028414726257e-02 -1.070949360728263855e-01 -1.450687944889068604e-01 -6.906043738126754761e-02 -4.284125939011573792e-02 -1.308151334524154663e-01 -1.391462981700897217e-02 4.801667481660842896e-02 -1.315520405769348145e-01 -1.745906174182891846e-01 1.340707242488861084e-01 7.844845950603485107e-02
1.539558023214340210e-01 7.240498811006546021e-02 -1.124985069036483765e-01 1.238939389586448669e-01 -1.628287732601165771e-01 1.448886543512344360e-01 3.829236328601837158e-02 -9.965793788433074951e-02 -1.186425685882568359e-01 -3.139370083808898926e-01 -1.045376285910606384e-01 4.081090688705444336e-01 -2.209548056125640869e-01 -7.501567900180816650e-02 -1.129028052091598511e-01 -1.604336053133010864e-01 -4.413154348731040955e-02 9.620580822229385376e-02 2.190373241901397705e-01 2.238597422838211060e-01 2.256848365068435669e-01 1.935507506132125854e-01 -1.367877274751663208e-01 -3.504242300987243652e-01 -1.497249305248260498e-01 8.896560221910476685e-02 -2.129753381013870239e-01 -2.777634263038635254e-01 -8.460348099470138550e-02 4.075913503766059875e-02 1.238540001213550568e-02 -9.188841097056865692e-03
2.233138531446456909e-01 -1.133224740624427795e-01 -3.073681890964508057e-01 -1.558802425861358643e-01 2.024452947080135345e-02 -1.127091888338327408e-02 2.717914283275604248e-01 -6.369252502918243408e-02 -1.198991108685731888e-02 -1.644461154937744141e-01 -3.419741988182067871e-02 -5.518588051199913025e-02 5.246658623218536377e-02 2.437002658843994141e-01 -2.174429744482040405e-01 -8.209905773401260376e-02 -1.867582798004150391e-01 6.676314026117324829e-02 2.967690825462341309e-01 8.713120967149734497e-02 2.873895168304443359e-01 -1.131332591176033020e-01 -4.225816205143928528e-02 -1.121180504560470581e-02 -1.730641573667526245e-01 8.737193793058395386e-02 1.216451916843652725e-02 -9.652129560708999634e-02 -3.866397142410278320e-01 -1.859868504106998444e-02 2.160285562276840210e-01 -3.415091633796691895e-01
2.141392678022384644e-01 1.012677550315856934e-01 -1.013777703046798706e-01 1.137456893920898438e-01 -1.555250883102416992e-01 -1.887211501598358154e-01 4.488734155893325806e-02 5.310752987861633301e-02 1.257324367761611938e-01 -2.384373545646667480e-01 -5.134146288037300110e-02 1.350904405117034912e-01 8.604126423597335815e-02 3.070664592087268829e-03 -3.719310462474822998e-01 -2.286920137703418732e-02 2.939485013484954834e-01 1.197413727641105652e-01 -1.009043082594871521e-01 4.741186201572418213e-01 -1.643133312463760376e-01 2.110824137926101685e-01 -1.430761069059371948e-01 -5.575141310691833496e-02 -1.391817480325698853e-01 2.076656371355056763e-01 8.094135671854019165e-03 -4.609173163771629333e-02 -2.644191980361938477e-01 2.845870144665241241e-02 2.204824388027191162e-01 3.669137880206108093e-02
-1.276603434234857559e-02 -1.365500688552856445e-01 3.083613514900207520e-01 -3.770302981138229370e-02 -3.105402588844299316e-01 -6.236184388399124146e-02 -1.796514540910720825e-01 1.517410874366760254e-01 -2.859429083764553070e-02 -2.933092713356018066e-01 -7.121277600526809692e-02 2.846673429012298584e-01 2.448073923587799072e-01 2.130040526390075684e-02 -3.447055518627166748e-01 7.544752210378646851e-02 2.173610478639602661e-01 4.086772724986076355e-02 1.788438558578491211e-01 9.761658310890197754e-02 1.817784905433654785e-01 -2.394034862518310547e-01 -1.363985389471054077e-01 5.881624296307563782e-02 5.015443637967109680e-02 2.618579007685184479e-02 -3.214406967163085938e-01 5.024957284331321716e-02 -1.051182895898818970e-01 -5.764169991016387939e-02 -1.014780625700950623e-01 -1.861000061035156250e-01
1.392405331134796143e-01 -2.993675172328948975e-01 1.516167372465133667e-01 -3.633151575922966003e-02 -2.207999117672443390e-02 -1.496232300996780396e-02 3.350803554058074951e-01 -3.904287889599800110e-02 -1.305079013109207153e-01 1.838412880897521973e-01 -1.675775945186614990e-01 8.572098612785339355e-02 -1.036382764577865601e-01 1.619710028171539307e-01 -2.066181600093841553e-01 -3.506628572940826416e-01 3.193339705467224121e-01 1.307003796100616455e-01 -8.238565921783447266e-02 2.082892060279846191e-01 9.700899571180343628e-02 -1.468375176191329956e-01 -2.824648320674896240e-01 -1.036625355482101440e-01 -3.676895424723625183e-02 2.558879852294921875e-01 -1.048395931720733643e-01 -1.051947772502899170e-01 -2.190309949219226837e-02 -1.850081682205200195e-01 2.211240231990814209e-01 7.297636475414037704e-03
4.652202129364013672e-01 -1.331171542406082153e-01 2.822378873825073242e-01 4.823671281337738037e-02 2.897380106151103973e-02 -6.473194062709808350e-02 -6.599229574203491211e-02 -1.199748367071151733e-01 -1.632777601480484009e-01 -3.752715885639190674e-02 -3.860493376851081848e-02 1.122365817427635193e-01 1.579786092042922974e-01 -1.638522744178771973e-02 -7.701578736305236816e-02 -2.295831143856048584e-01 -1.018947269767522812e-02 1.507069766521453857e-01 3.820148110389709473e-02 1.200389862060546875e-01 -2.594867534935474396e-02 3.689094632863998413e-02 1.026804298162460327e-01 -3.984844684600830078e-01 2.575684711337089539e-02 1.739404499530792236e-01 -1.962050795555114746e-01 -4.284609556198120117e-01 9.127581492066383362e-03 -1.682368367910385132e-01 1.554274186491966248e-02 -2.058897018432617188e-01
1.033995077013969421e-01 -1.812216937541961670e-01 2.305089682340621948e-01 -2.395989149808883667e-01 -1.018596217036247253e-01 -1.343247145414352417e-01 2.043787389993667603e-01 1.768842935562133789e-01 -5.374387279152870178e-02 -5.200903862714767456e-02 -2.238804101943969727e-02 -1.586898975074291229e-02 2.522118687629699707e-01 -4.199677333235740662e-02 -1.502040326595306396e-01 -4.164034128189086914e-02 -1.104584932327270508e-01 -9.383185952901840210e-02 3.688084781169891357e-01 2.577518224716186523e-01 -1.690814197063446045e-01 7.536603510379791260e-02 -3.564080297946929932e-01 -2.438248991966247559e-01 9.483546763658523560e-02 2.329666465520858765e-01 -1.134972274303436279e-01 1.330886483192443848e-01 -2.266108095645904541e-01 2.290643304586410522e-01 -1.362711749970912933e-02 -7.971694320440292358e-02
1.899260729551315308e-01 -1.563037931919097900e-01 -3.816508129239082336e-02 6.453188508749008179e-02 -2.519228160381317139e-01 5.436031147837638855e-02 3.757785856723785400e-01 -1.202623099088668823e-01 -2.416744530200958252e-01 -7.258642464876174927e-02 3.282140493392944336e-01 8.363220095634460449e-02 -1.662090420722961426e-01 9.894906729459762573e-02 -8.552200347185134888e-02 -9.091030061244964600e-02 -1.246938109397888184e-01 7.746379356831312180e-03 2.149255275726318359e-01 4.638038948178291321e-02 9.027229249477386475e-02 5.021227989345788956e-04 1.243904512375593185e-02 -2.310117930173873901e-01 -6.050522997975349426e-02 3.907597362995147705e-01 -1.728505492210388184e-01 -3.582729026675224304e-02 -4.229580983519554138e-02 -3.564334809780120850e-01 1.945530921220779419e-01 2.390762418508529663e-02
2.754614651203155518e-01 -6.486993283033370972e-02 6.138671934604644775e-02 -2.820887370035052299e-03 -1.349290162324905396e-01 7.285612076520919800e-02 1.601907014846801758e-01 -1.181163415312767029e-01 1.150284558534622192e-01 -3.008885979652404785e-01 -8.618703484535217285e-02 1.866626590490341187e-01 2.401345521211624146e-01 -4.009945318102836609e-02 -9.150777012109756470e-02 -2.991957589983940125e-02 -1.677512824535369873e-01 -3.242729231715202332e-02 1.436540782451629639e-01 2.703870236873626709e-01 8.405079692602157593e-02 3.592389449477195740e-02 5.754579231142997742e-02 -4.260068833827972412e-01 -1.625118255615234375e-01 -8.879723399877548218e-02 1.900592148303985596e-01 -4.375610053539276123e-01 -8.048835396766662598e-02 -1.389882266521453857e-01 -1.203242763876914978e-01 -1.421086490154266357e-01
1.931998580694198608e-01 -4.891999959945678711e-01 -1.639635860919952393e-02 -8.951122313737869263e-02 -7.021789997816085815e-02 2.096647918224334717e-01 8.010907471179962158e-02 1.538624614477157593e-01 -3.881509900093078613e-01 -1.628897339105606079e-01 -1.105548292398452759e-01 9.396039880812168121e-03 -9.575702995061874390e-02 7.878783345222473145e-02 3.314728662371635437e-02 -1.852143704891204834e-01 7.674498111009597778e-02 -1.764254830777645111e-02 7.247352600097656250e-02 1.366632133722305298e-01 1.227470040321350098e-01 -3.403045982122421265e-02 -1.393291503190994263e-01 -2.216687500476837158e-01 -1.332899332046508789e-01 2.703919112682342529e-01 -8.959852904081344604e-02 -7.914142310619354248e-02 -1.955850124359130859e-01 -2.880260348320007324e-01 1.229904145002365112e-01 1.984865516424179077e-01
3.230478167533874512e-01 -3.932917863130569458e-02 2.210657745599746704e-01 -3.005198836326599121e-01 1.065824031829833984e-01 1.567212194204330444e-01 3.727825284004211426e-01 -7.721463590860366821e-02 8.935878425836563110e-02 -1.526709832251071930e-02 2.191081196069717407e-01 2.744132280349731445e-01 -1.224566772580146790e-01 1.733811646699905396e-01 -3.075498342514038086e-01 -1.113680675625801086e-01 7.189527619630098343e-03 -1.767983287572860718e-02 4.133735224604606628e-02 -7.687801867723464966e-02 1.202501240186393261e-03 -9.501376003026962280e-02 -2.509771585464477539e-01 -2.343356609344482422e-01 -1.571360379457473755e-01 1.386816240847110748e-02 1.971715241670608521e-01 7.998163253068923950e-02 -1.033148169517517090e-01 -5.140372738242149353e-02 1.954317539930343628e-01 -1.841265708208084106e-01
3.491838872432708740e-01 -1.763691157102584839e-01 1.398724764585494995e-01 1.141389608383178711e-01 -7.571927458047866821e-02 -7.109218835830688477e-02 2.126684188842773438e-01 4.289746284484863281e-01 6.026990711688995361e-02 -4.093522205948829651e-02 -1.959379315376281738e-01 3.208577930927276611e-01 2.227436006069183350e-01 2.462755888700485229e-01 -1.333462148904800415e-01 -1.917382925748825073e-01 1.011282056570053101e-01 2.649628221988677979e-01 6.322130095213651657e-03 -1.781962662935256958e-01 1.147783771157264709e-01 -1.515344530344009399e-01 -7.309144828468561172e-03 1.588771864771842957e-02 -1.024534776806831360e-01 1.214097216725349426e-01 6.416853517293930054e-02 -7.283382117748260498e-02 -2.020327188074588776e-02 -1.571344286203384399e-01 7.649765908718109131e-02 2.204495668411254883e-01
1.649072915315628052e-01 5.698666442185640335e-03 -1.040184944868087769e-01 -3.509457707405090332e-01 -1.654970198869705200e-01 1.913422942161560059e-01 9.061580896377563477e-02 -2.270723879337310791e-02 -1.391259133815765381e-01 -2.349322438240051270e-01 -1.858482658863067627e-01 -1.217043492943048477e-02 -2.912499308586120605e-01 -9.632008522748947144e-02 -1.709221452474594116e-01 8.521894365549087524e-02 1.218974497169256210e-02 2.732887268066406250e-01 2.991918027400970459e-01 1.120055094361305237e-01 1.291124671697616577e-01 -2.271515429019927979e-01 1.143713388592004776e-02 -2.502695322036743164e-01 -7.595515809953212738e-03 1.656826436519622803e-01 -2.963516712188720703e-01 -2.036223933100700378e-02 -1.909185759723186493e-02 -5.578533932566642761e-02 2.272222340106964111e-01 -2.178556621074676514e-01
3.468534648418426514e-01 -8.438233286142349243e-02 2.691935300827026367e-01 -2.422708645462989807e-02 5.169543437659740448e-03 1.197036132216453552e-01 -6.769669055938720703e-02 -1.340181231498718262e-01 -1.890672743320465088e-01 8.353094011545181274e-02 -3.276216685771942139e-01 -8.110494166612625122e-02 1.839751452207565308e-01 1.538464874029159546e-01 -2.025326788425445557e-01 -3.123842179775238037e-02 -1.191878691315650940e-01 -1.337924748659133911e-01 3.268728777766227722e-02 1.893149763345718384e-01 4.714420065283775330e-02 -9.884130209684371948e-02 2.799814194440841675e-02 -2.789259254932403564e-01 -2.239598184823989868e-01 2.658056318759918213e-01 -2.186371088027954102e-01 7.313947379589080811e-02 -2.477332055568695068e-01 -1.465654671192169189e-01 -2.998651266098022461e-01 -1.212705019861459732e-02
2.666340172290802002e-01 -2.404542267322540283e-01 2.703510522842407227e-01 9.559345245361328125e-02 2.489817328751087189e-02 7.685463875532150269e-02 3.142219483852386475e-01 -1.735178530216217041e-01 -1.361677199602127075e-01 -1.355867087841033936e-01 3.949467092752456665e-02 -6.423314660787582397e-02 7.121720910072326660e-02 1.135648936033248901e-01 1.940319500863552094e-02 -9.650901705026626587e-02 2.395312041044235229e-01 -7.774958014488220215e-02 1.657764166593551636e-01 7.458342611789703369e-02 4.641957581043243408e-02 -6.722446531057357788e-02 1.442532539367675781e-01 -3.900252580642700195e-01 -9.844560921192169189e-02 3.061716854572296143e-01 -1.486269682645797729e-01 4.791979491710662842e-02 -1.618251204490661621e-02 -3.538950383663177490e-01 2.106066793203353882e-01 -9.733711928129196167e-02
1.013183891773223877e-01 -1.199958324432373047e-01 -2.238671630620956421e-01 -5.167895462363958359e-03 -1.820020228624343872e-01 9.517812728881835938e-02 3.631685674190521240e-01 9.466591477394104004e-02 -7.471235841512680054e-02 -1.909819692373275757e-01 -3.432812914252281189e-02 -2.165292799472808838e-01 1.535983901703730226e-04 2.379335165023803711e-01 -1.451379209756851196e-01 2.175442278385162354e-01 -6.592329591512680054e-03 2.552583627402782440e-02 2.916258573532104492e-01 2.285089194774627686e-01 2.627205848693847656e-01 3.265766054391860962e-02 -6.997334957122802734e-02 -1.103329584002494812e-01 -2.458804845809936523e-01 1.797002106904983521e-01 8.311882615089416504e-02 -2.139110676944255829e-02 -3.981451988220214844e-01 -1.313320547342300415e-01 -6.957557797431945801e-02 -1.455818712711334229e-01
8.578838407993316650e-02 -1.828880161046981812e-01 -2.840544469654560089e-02 -8.028225600719451904e-02 1.272484213113784790e-01 -7.754621654748916626e-02 6.988296657800674438e-02 2.043342441320419312e-01 2.894637361168861389e-02 9.571120887994766235e-02 7.582017220556735992e-03 -1.230512112379074097e-01 1.435834616422653198e-01 1.609367579221725464e-01 -4.062025845050811768e-01 -5.965131521224975586e-02 -4.930101707577705383e-02 2.899284362792968750e-01 2.178759127855300903e-01 -7.900886237621307373e-02 1.131940558552742004e-01 -1.832138299942016602e-01 -2.281942218542098999e-01 -4.350409805774688721e-01 6.893592327833175659e-02 4.996654391288757324e-02 -2.038840949535369873e-01 -1.290379017591476440e-01 -3.728408515453338623e-01 -5.216991156339645386e-02 8.624722063541412354e-02 -1.647748798131942749e-02
3.743878901004791260e-01 2.548073828220367432e-01 3.231508135795593262e-01 -3.092124760150909424e-01 1.000859588384628296e-01 8.063211292028427124e-02 3.109476268291473389e-01 1.711829602718353271e-01 1.403885334730148315e-01 -1.477714926004409790e-01 -1.281349509954452515e-01 1.661857217550277710e-01 1.595744192600250244e-01 7.086236029863357544e-02 6.255408376455307007e-02 -5.069998651742935181e-02 7.647013664245605469e-02 1.405697464942932129e-01 1.172514483332633972e-01 3.316390514373779297e-02 -7.995877414941787720e-02 -8.753035217523574829e-02 -2.500779926776885986e-02 -2.679197788238525391e-01 1.990353912115097046e-01 2.487423419952392578e-01 -2.523996829986572266e-01 1.384715586900711060e-01 -2.467024698853492737e-02 9.466248750686645508e-02 8.663450181484222412e-02 -3.804376348853111267e-02
2.910615205764770508e-01 -9.900215081870555878e-03 -1.072622761130332947e-01 1.574769318103790283e-01 -2.541871368885040283e-01 -6.835620105266571045e-02 -6.691017746925354004e-02 -6.846340000629425049e-02 1.463374942541122437e-01 -3.825337886810302734e-01 -1.534481644630432129e-01 1.411864012479782104e-01 -9.586977958679199219e-02 -1.334755420684814453e-01 -4.456665739417076111e-02 -8.739264309406280518e-02 8.743161708116531372e-02 -2.939997054636478424e-02 2.823333144187927246e-01 4.235504269599914551e-01 2.917040288448333740e-01 7.566148787736892700e-02 -1.673579066991806030e-01 -2.855416834354400635e-01 1.453586965799331665e-01 1.092594265937805176e-01 -1.829393506050109863e-01 9.413873404264450073e-02 -2.055091969668865204e-02 3.614724427461624146e-02 8.643075823783874512e-02 2.628586953505873680e-03
2.265019863843917847e-01 6.831151992082595825e-02 4.025990664958953857e-01 -6.750227510929107666e-02 7.265370339155197144e-02 7.737011462450027466e-02 -1.067579314112663269e-01 -8.613481372594833374e-02 -1.430550813674926758e-01 1.408223658800125122e-01 2.617371454834938049e-02 2.133609652519226074e-01 1.016440317034721375e-01 1.392100453376770020e-01 -1.986368596553802490e-01 2.346565946936607361e-03 -2.080228552222251892e-02 1.132284179329872131e-01 2.558854818344116211e-01 1.749685592949390411e-02 -6.991238147020339966e-02 -7.496146857738494873e-02 -4.349955916404724121e-01 -3.592236638069152832e-01 -1.911347210407257080e-01 1.022980809211730957e-01 5.196522176265716553e-02 -1.814891099929809570e-01 -2.652595341205596924e-01 -8.191604912281036377e-02 -4.808209463953971863e-02 -1.476567387580871582e-01
3.658259510993957520e-01 2.205156236886978149e-01 2.439124435186386108e-01 -2.736491560935974121e-01 -5.554768815636634827e-02 3.390870988368988037e-02 2.736403048038482666e-01 -2.898043952882289886e-02 -1.566213816404342651e-01 -1.757186651229858398e-01 1.512840390205383301e-01 1.069041863083839417e-01 -2.396001853048801422e-02 -1.706199795007705688e-01 -2.010410279035568237e-01 1.180171687155961990e-02 1.918947547674179077e-01 -8.787479996681213379e-02 2.170280516147613525e-01 1.529413908720016479e-01 -1.403561141341924667e-02 -2.094447240233421326e-02 -2.080989629030227661e-01 1.595482081174850464e-01 -1.308993101119995117e-01 3.746162867173552513e-03 1.825599074363708496e-01 -7.825280725955963135e-02 -3.691037893295288086e-01 -5.667743459343910217e-02 2.025797516107559204e-01 -1.473939716815948486e-01
1.802451312541961670e-01 -2.408053725957870483e-01 2.826571166515350342e-01 -2.962780185043811798e-02 -1.661569029092788696e-01 -4.727842658758163452e-02 5.987545102834701538e-02 1.337873786687850952e-01 -2.193139865994453430e-02 -1.827980726957321167e-01 6.554497778415679932e-02 7.972957938909530640e-02 1.623008772730827332e-02 1.447624117136001587e-01 -2.011662274599075317e-01 -1.336456239223480225e-01 3.645097464323043823e-02 9.824861586093902588e-02 2.157994061708450317e-01 -1.425142884254455566e-01 -2.489447966217994690e-02 -3.714562356472015381e-01 2.071550488471984863e-01 -4.491295218467712402e-01 -5.543084815144538879e-02 -1.696869283914566040e-01 -2.681171894073486328e-01 9.826788306236267090e-02 -3.830475034192204475e-03 -1.368209123611450195e-01 1.606593132019042969e-01 -1.851478368043899536e-01
2.845588922500610352e-01 -3.221867084503173828e-01 4.719006270170211792e-02 -8.159776031970977783e-02 -1.513549238443374634e-01 2.907066792249679565e-02 -4.211501404643058777e-02 -5.920541286468505859e-02 2.710486054420471191e-01 -3.230576515197753906e-01 -2.906189262866973877e-01 3.117915987968444824e-01 -7.350609451532363892e-02 -1.479506641626358032e-01 -1.341247558593750000e-01 -7.258023321628570557e-02 1.061385348439216614e-01 3.077272772789001465e-01 -2.574396133422851562e-02 2.071258127689361572e-01 1.037055030465126038e-01 -6.495515257120132446e-02 4.698757454752922058e-02 -6.113821640610694885e-02 1.012350693345069885e-01 3.322340250015258789e-01 -1.799941211938858032e-01 1.230093464255332947e-01 -1.410690546035766602e-01 2.681600488722324371e-02 2.783386595547199249e-02 -8.515433222055435181e-02
1.664821803569793701e-01 5.103053525090217590e-02 2.211236059665679932e-01 -2.024780213832855225e-01 3.783854842185974121e-02 1.967384517192840576e-01 1.395256817340850830e-01 7.632305473089218140e-02 6.665716320276260376e-02 -2.297149747610092163e-01 2.404867559671401978e-01 3.903846144676208496e-01 2.153996080160140991e-01 2.937384843826293945e-01 -1.242503821849822998e-01 2.378128468990325928e-01 2.619646862149238586e-02 1.025235354900360107e-01 2.581566572189331055e-01 9.377098083496093750e-02 -2.856838982552289963e-03 1.140471473336219788e-01 -1.343515664339065552e-01 -5.151069164276123047e-02 -7.342068105936050415e-02 -5.343921482563018799e-02 -2.232775278389453888e-02 -1.143898591399192810e-01 -4.130781888961791992e-01 2.095275092869997025e-03 1.225634962320327759e-01 -1.199748441576957703e-01
8.821047842502593994e-02 -2.225710451602935791e-01 3.258706927299499512e-01 2.202589362859725952e-01 -5.560466554015874863e-03 1.528947614133358002e-02 2.571363747119903564e-01 -1.629113852977752686e-01 -2.223585098981857300e-01 -2.072400003671646118e-01 -2.739948630332946777e-01 2.452523857355117798e-01 1.107483953237533569e-01 -2.647637426853179932e-01 -1.163821518421173096e-01 -7.403910905122756958e-02 1.417314708232879639e-01 8.274649083614349365e-02 5.624928511679172516e-03 3.675101697444915771e-02 -7.667829096317291260e-02 4.411001503467559814e-02 -1.717244535684585571e-01 -4.154856801033020020e-01 -1.695231795310974121e-01 1.552206575870513916e-01 6.134298816323280334e-02 -1.386118233203887939e-01 -1.531069874763488770e-01 -1.167929768562316895e-01 8.070538192987442017e-02 -9.155879914760589600e-02
2.200858891010284424e-01 -2.317831367254257202e-01 1.961498111486434937e-01 3.651576489210128784e-02 -1.918044174090027809e-03 -2.774276435375213623e-01 2.399915754795074463e-01 -2.928705140948295593e-02 -2.872507274150848389e-01 -4.130106270313262939e-01 -1.115046963095664978e-01 -3.604674711823463440e-02 2.804071605205535889e-01 -2.773086167871952057e-02 -2.345419675111770630e-01 -4.721065238118171692e-02 -1.730783879756927490e-01 1.758147031068801880e-02 9.116793051362037659e-03 7.100250571966171265e-02 1.462527960538864136e-01 3.485200554132461548e-02 -1.891338080167770386e-01 -1.547262519598007202e-01 -1.610474735498428345e-01 2.514005303382873535e-01 2.567720785737037659e-02 -2.242968976497650146e-01 1.468966603279113770e-01 -8.782834559679031372e-02 1.789402216672897339e-01 4.783802200108766556e-03
3.027288019657135010e-01 -1.366476435214281082e-02 1.727023720741271973e-01 -7.508027367293834686e-03 -8.679200708866119385e-02 -1.286329180002212524e-01 1.864692270755767822e-01 1.918279752135276794e-02 9.046663343906402588e-02 -7.368507236242294312e-02 2.050702422857284546e-01 1.381741166114807129e-01 7.197574526071548462e-02 1.710186004638671875e-01 -2.786723077297210693e-01 6.342741847038269043e-02 -1.363883763551712036e-01 1.005371361970901489e-01 1.742884516716003418e-01 -1.135131344199180603e-02 -1.677498519420623779e-01 -2.040385752916336060e-01 -1.650138050317764282e-01 -3.709399700164794922e-01 7.371941953897476196e-02 -1.888964027166366577e-01 1.018677577376365662e-01 -2.321476489305496216e-01 -3.143941164016723633e-01 -9.557832777500152588e-02 1.417084336280822754e-01 -3.177112638950347900e-01
1.500288993120193481e-01 1.129029616713523865e-01 3.031560778617858887e-01 -2.100746631622314453e-01 -5.025428161025047302e-02 -1.972441375255584717e-02 1.972742378711700439e-01 1.745767593383789062e-01 -6.139361113309860229e-02 1.196158677339553833e-01 -3.671251237392425537e-02 3.761312365531921387e-02 2.611679136753082275e-01 -1.320550143718719482e-01 -8.161546289920806885e-02 -2.043600678443908691e-01 -3.368911892175674438e-02 -3.156042471528053284e-02 3.205869495868682861e-01 1.558939665555953979e-01 1.402177959680557251e-01 -1.717412769794464111e-01 -1.059302166104316711e-01 -3.357018828392028809e-01 2.166224718093872070e-01 3.144159018993377686e-01 1.123889982700347900e-01 2.473767697811126709e-01 -1.601893901824951172e-01 -1.638029962778091431e-01 7.338599860668182373e-02 1.473764777183532715e-01
2.109238058328628540e-01 -1.244729477912187576e-02 1.013688743114471436e-01 -2.610916495323181152e-01 -1.406701207160949707e-01 -2.099569886922836304e-02 -1.609867438673973083e-02 -9.150160849094390869e-02 2.745774090290069580e-01 -1.907768249511718750e-01 -1.315850466489791870e-01 1.634110212326049805e-01 2.632822394371032715e-01 -1.897186227142810822e-02 9.975556284189224243e-02 3.565907105803489685e-02 -1.750817894935607910e-02 2.821969091892242432e-01 8.430215716361999512e-02 1.112710982561111450e-01 1.031845137476921082e-01 -3.342593312263488770e-01 -2.039244621992111206e-01 -3.845271468162536621e-01 -1.808441132307052612e-01 2.478405088186264038e-01 2.107683196663856506e-02 1.205985471606254578e-01 -1.163921132683753967e-01 -1.132784336805343628e-01 -2.536370456218719482e-01 1.623712666332721710e-02
4.450711309909820557e-01 -4.577440395951271057e-02 1.101885065436363220e-01 -1.864924579858779907e-01 8.359299041330814362e-03 -6.596405059099197388e-02 1.802902370691299438e-01 1.308164745569229126e-01 -1.531355679035186768e-01 -1.452411711215972900e-01 1.387508958578109741e-01 3.674730956554412842e-01 2.749393582344055176e-01 -1.234968751668930054e-01 8.213172107934951782e-02 1.138103008270263672e-01 1.982695609331130981e-01 -1.607122085988521576e-02 3.560189306735992432e-01 -1.452636532485485077e-02 1.260550413280725479e-02 -1.297567188739776611e-01 -2.192313671112060547e-01 6.446911394596099854e-02 -4.397747665643692017e-02 1.495321244001388550e-01 -3.604750335216522217e-02 -7.984449155628681183e-03 -2.158598899841308594e-01 6.181530281901359558e-02 -2.086170315742492676e-01 -1.847778856754302979e-01
2.362886369228363037e-01 -5.347132682800292969e-02 -1.655615121126174927e-01 -3.272183611989021301e-02 -4.026140868663787842e-01 1.135674938559532166e-01 -1.808892041444778442e-01 -1.083738952875137329e-01 1.870046406984329224e-01 -1.024344414472579956e-01 -2.465688288211822510e-01 1.566817462444305420e-01 -3.978215530514717102e-02 1.267720609903335571e-01 -3.176255226135253906e-01 -1.565554291009902954e-01 5.891013517975807190e-02 2.598310410976409912e-01 6.965722888708114624e-02 4.631361067295074463e-01 1.312884688377380371e-02 -1.324224472045898438e-01 9.530648589134216309e-02 -1.525583416223526001e-01 -6.761091202497482300e-02 1.067555174231529236e-01 -2.082831785082817078e-02 8.816671557724475861e-03 -1.550866216421127319e-01 -6.655368953943252563e-02 1.427184045314788818e-01 -1.174011230468750000e-01
4.011905193328857422e-01 5.819547921419143677e-02 -6.047426164150238037e-02 -1.477335691452026367e-01 1.421323418617248535e-01 9.731826372444629669e-03 5.301437899470329285e-02 9.115621447563171387e-03 1.801692321896553040e-02 -1.716391555964946747e-02 2.914071977138519287e-01 6.117412820458412170e-02 1.868507862091064453e-01 -1.077299341559410095e-01 -2.920659184455871582e-01 1.580852456390857697e-02 -7.826594263315200806e-02 7.434964925050735474e-02 7.629722356796264648e-02 3.296764916740357876e-04 -1.123775169253349304e-01 -1.729799211025238037e-01 -3.881756365299224854e-01 -3.493802249431610107e-01 8.456783741712570190e-02 -3.966432809829711914e-02 -1.524448487907648087e-02 -5.418366193771362305e-02 -2.953001856803894043e-01 7.561125606298446655e-02 2.708057165145874023e-01 -2.339138984680175781e-01
4.410025849938392639e-02 -3.155646920204162598e-01 3.704315721988677979e-01 2.307375967502593994e-01 3.964592888951301575e-02 -6.522403657436370850e-02 1.661319583654403687e-01 -2.972914278507232666e-02 2.424841979518532753e-03 -3.772834837436676025e-01 1.389637589454650879e-01 1.508038192987442017e-01 -7.985973358154296875e-02 -1.652097888290882111e-02 -2.148549407720565796e-01 -4.003586247563362122e-02 -1.148217618465423584e-01 3.479785919189453125e-01 1.018424704670906067e-01 1.635783016681671143e-01 2.915188074111938477e-01 5.658414214849472046e-02 -4.385666549205780029e-02 -1.103914603590965271e-01 -6.325867772102355957e-02 7.911358959972858429e-03 -1.107682883739471436e-01 -2.403157949447631836e-01 -2.123121023178100586e-01 4.176637157797813416e-02 1.763786822557449341e-01 9.578315913677215576e-02
2.647421658039093018e-01 -2.570504546165466309e-01 1.121234074234962463e-01 1.221862211823463440e-01 -1.947226822376251221e-01 -1.167895272374153137e-01 -1.053888909518718719e-02 -1.166234016418457031e-01 5.260045640170574188e-03 -3.675517141819000244e-01 -2.591065168380737305e-01 1.361237913370132446e-01 1.277638524770736694e-01 -2.437565922737121582e-01 -2.576065063476562500e-01 1.240414977073669434e-01 -1.823502182960510254e-01 -1.127270609140396118e-02 -5.503145977854728699e-02 1.542269736528396606e-01 1.851547509431838989e-01 6.408359110355377197e-02 -1.681303083896636963e-01 -3.324140608310699463e-01 4.164023324847221375e-02 -8.016531914472579956e-02 9.635876864194869995e-02 -1.666386425495147705e-01 -1.889249533414840698e-01 -2.572662234306335449e-01 -5.984362214803695679e-02 -6.905046105384826660e-02
2.472991496324539185e-01 -1.188169494271278381e-01 1.451120674610137939e-01 -3.594148755073547363e-01 -2.087124884128570557e-01 -2.181533724069595337e-02 1.285868883132934570e-01 1.753274053335189819e-01 1.635866210563108325e-04 -1.524282693862915039e-01 -1.428738683462142944e-01 1.260171979665756226e-01 -2.862997353076934814e-01 -2.283954024314880371e-01 -7.270248234272003174e-02 -2.447959035634994507e-03 1.175958365201950073e-01 2.085504978895187378e-01 3.548114895820617676e-01 8.135303109884262085e-02 -4.487656801939010620e-02 -2.849234640598297119e-01 2.233612388372421265e-01 -2.017050422728061676e-02 -5.750867351889610291e-02 1.807468682527542114e-01 -2.136782109737396240e-01 -5.836884677410125732e-02 -1.718497872352600098e-01 -1.399080157279968262e-01 1.589988619089126587e-01 -3.838541358709335327e-02
5.911614894866943359e-01 2.082675136625766754e-02 2.874203212559223175e-02 2.692632004618644714e-02 -3.589076101779937744e-01 -1.805670857429504395e-01 6.243756040930747986e-02 1.352241821587085724e-02 2.016987502574920654e-01 -1.858540177345275879e-01 -1.695740818977355957e-01 -5.463247746229171753e-02 4.990861751139163971e-03 9.206005930900573730e-02 2.900471538305282593e-02 -1.843197941780090332e-01 1.282242834568023682e-01 1.337697058916091919e-01 2.976568043231964111e-02 1.450034976005554199e-01 -1.178631037473678589e-01 -1.918017566204071045e-01 -1.795178651809692383e-01 -2.642467617988586426e-02 -1.227840334177017212e-01 1.195857077836990356e-01 3.234330564737319946e-02 -2.630089819431304932e-01 -2.481379508972167969e-01 1.403109580278396606e-01 1.018669903278350830e-01 4.096438363194465637e-02
4.956521987915039062e-01 3.108924813568592072e-02 1.748858392238616943e-01 9.455072879791259766e-02 -2.831424176692962646e-01 -1.929493248462677002e-01 -3.576016053557395935e-02 -4.209141060709953308e-02 1.261644363403320312e-01 -5.429443717002868652e-02 -1.280337870121002197e-01 1.608237810432910919e-02 3.822742775082588196e-02 1.788309365510940552e-01 7.796596735715866089e-02 -1.262453794479370117e-01 8.434303104877471924e-02 9.517437964677810669e-02 6.496967375278472900e-02 2.923649847507476807e-01 7.637323439121246338e-02 -1.871317774057388306e-01 7.260555028915405273e-02 -2.656935015693306923e-03 -1.918832957744598389e-01 2.149065434932708740e-01 -2.003563754260540009e-02 -3.025299608707427979e-01 -4.011987745761871338e-01 7.788293063640594482e-02 9.188558906316757202e-02 3.709517884999513626e-03
2.329661697149276733e-01 -2.356112003326416016e-01 -2.224135771393775940e-02 3.293832540512084961e-01 -2.230692207813262939e-01 1.695887148380279541e-01 8.127168565988540649e-02 -6.806844472885131836e-02 5.210199207067489624e-02 1.031157150864601135e-01 -5.466105416417121887e-03 1.163815930485725403e-01 7.854131609201431274e-02 -1.057625263929367065e-01 -2.194915860891342163e-01 -3.704456984996795654e-01 -1.741747111082077026e-01 2.407157868146896362e-01 5.317310243844985962e-02 1.886036247014999390e-01 -7.577013224363327026e-02 -2.153355628252029419e-01 -1.914642900228500366e-01 -1.963411718606948853e-01 -1.641681343317031860e-01 2.541334331035614014e-01 9.112584590911865234e-02 6.365176290273666382e-02 -2.371497154235839844e-01 -2.035030424594879150e-01 6.808048486709594727e-02 -4.008866101503372192e-02
3.438462913036346436e-01 -2.929123044013977051e-01 -3.037703409790992737e-02 3.771454840898513794e-02 -1.652323156595230103e-01 1.453395187854766846e-01 2.339067608118057251e-01 1.848958134651184082e-01 -2.325941771268844604e-01 -1.365931779146194458e-01 -3.413415253162384033e-01 1.372810155153274536e-01 9.614804387092590332e-02 -2.364166826009750366e-02 7.199780084192752838e-03 -1.879932880401611328e-01 7.540104538202285767e-02 -1.068097203969955444e-01 1.313448399305343628e-01 2.697635591030120850e-01 1.425186246633529663e-01 -1.312805116176605225e-01 -2.212756276130676270e-01 -1.546266525983810425e-01 1.028216183185577393e-01 1.927279829978942871e-01 -9.919326007366180420e-02 -6.582351028919219971e-02 -4.229241237044334412e-02 -2.976922094821929932e-01 5.557440966367721558e-02 1.733955889940261841e-01
2.597284317016601562e-01 -3.937633708119392395e-02 2.139405719935894012e-02 3.961890935897827148e-02 -3.371396660804748535e-01 -1.064694300293922424e-01 3.738211393356323242e-01 -1.966729387640953064e-02 -3.566736280918121338e-01 -2.290592789649963379e-01 5.508041754364967346e-02 2.845962904393672943e-02 3.169740363955497742e-02 1.050641611218452454e-01 -1.113375574350357056e-01 1.706095635890960693e-01 2.616983056068420410e-01 2.350309193134307861e-01 -1.712620630860328674e-02 -8.526007831096649170e-02 -1.380200963467359543e-02 4.389977827668190002e-02 -6.333392858505249023e-02 -1.251091957092285156e-01 -3.197599053382873535e-01 2.010914832353591919e-01 -3.736164048314094543e-02 1.193199902772903442e-01 -5.890028178691864014e-02 -2.391458153724670410e-01 -1.557060182094573975e-01 -1.745557039976119995e-01
2.304726280272006989e-02 -1.527043282985687256e-01 1.655627787113189697e-01 1.875288635492324829e-01 1.047138497233390808e-01 -2.344587892293930054e-01 3.175622820854187012e-01 6.740070879459381104e-02 3.066948987543582916e-02 -2.417656779289245605e-01 -1.887960545718669891e-02 2.701780796051025391e-01 -6.116501614451408386e-02 2.306412309408187866e-01 -2.620337009429931641e-01 -6.002937257289886475e-02 -1.429970115423202515e-01 3.370173871517181396e-01 1.047122180461883545e-01 1.778444945812225342e-01 3.495568335056304932e-01 5.218367651104927063e-02 8.792410604655742645e-03 -7.193166017532348633e-02 -1.230759248137474060e-01 -2.602713741362094879e-02 -1.304779946804046631e-01 -2.067811489105224609e-01 -1.196594536304473877e-01 7.494350522756576538e-02 2.603850960731506348e-01 1.008550822734832764e-01
2.160690128803253174e-01 -4.260976240038871765e-02 2.737204432487487793e-01 -2.294105589389801025e-01 -6.524764746427536011e-02 -1.692348122596740723e-01 3.476108014583587646e-01 1.428205817937850952e-01 2.178189344704151154e-02 -2.107501588761806488e-02 -7.578450441360473633e-02 8.248813450336456299e-02 9.702425450086593628e-02 4.012530297040939331e-02 -1.396379768848419189e-01 -6.432466208934783936e-02 -1.951108276844024658e-01 -5.896188318729400635e-02 3.296957612037658691e-01 3.359515070915222168e-01 -1.559658497571945190e-01 1.107342392206192017e-01 -2.985594868659973145e-01 -2.225505709648132324e-01 1.879777200520038605e-02 9.414727240800857544e-02 1.599620133638381958e-01 1.498734951019287109e-01 -2.174387425184249878e-01 1.636541932821273804e-01 1.771886199712753296e-01 2.459820918738842010e-02
2.044509798288345337e-01 -2.508789487183094025e-02 -1.324511617422103882e-01 7.052129507064819336e-02 -7.174219191074371338e-02 -1.813657432794570923e-01 2.902267873287200928e-02 -2.894572215154767036e-03 -7.162500172853469849e-02 -1.253768205642700195e-01 -3.260854184627532959e-01 7.809057086706161499e-02 4.573042504489421844e-03 8.902762085199356079e-02 -6.243371590971946716e-02 -1.124757304787635803e-01 2.421437650918960571e-01 3.242340683937072754e-01 1.754755824804306030e-01 3.118942379951477051e-01 -7.155929505825042725e-02 -1.678066402673721313e-01 1.823177002370357513e-02 -1.735925525426864624e-01 -2.153602391481399536e-01 1.209720969200134277e-01 -3.080415539443492889e-02 -5.596485361456871033e-02 -1.180146187543869019e-01 -1.576240956783294678e-01 3.875892758369445801e-01 -3.587710559368133545e-01
1.191455498337745667e-01 6.672740913927555084e-03 6.427938491106033325e-02 -2.845149636268615723e-01 -2.057232661172747612e-03 1.189002841711044312e-01 4.172295331954956055e-02 -4.287229850888252258e-02 2.191994637250900269e-01 -2.464548200368881226e-01 -8.210910856723785400e-02 1.900266855955123901e-01 3.422289788722991943e-01 2.223855257034301758e-02 -1.759932935237884521e-01 1.240060776472091675e-01 9.520842880010604858e-02 2.472673803567886353e-01 1.637004762887954712e-01 -3.212616592645645142e-02 2.173253446817398071e-01 -3.642661571502685547e-01 -8.357413113117218018e-02 -3.627900481224060059e-01 -2.101391106843948364e-01 2.414649724960327148e-01 6.536832451820373535e-02 1.244048848748207092e-01 -1.164867728948593140e-02 3.563437238335609436e-02 -1.428948789834976196e-01 8.220080286264419556e-02
4.333732724189758301e-01 -1.760898083448410034e-01 1.683652698993682861e-01 -8.491227030754089355e-02 -4.703693464398384094e-02 1.920326948165893555e-01 4.225027805659919977e-04 -2.793994545936584473e-02 9.937289357185363770e-02 -2.065385431051254272e-01 -7.038882467895746231e-03 -1.375124510377645493e-02 8.457985520362854004e-02 1.229011192917823792e-01 -3.433022499084472656e-01 1.620779633522033691e-01 4.223745167255401611e-01 -1.621379703283309937e-01 9.996342658996582031e-02 -2.039411105215549469e-02 2.179726213216781616e-01 1.702433684840798378e-03 -3.392960429191589355e-01 -9.419496357440948486e-02 4.863936081528663635e-02 1.799481660127639771e-01 1.008405238389968872e-01 1.034446656703948975e-01 -5.677001550793647766e-02 -8.328218013048171997e-02 -3.009359911084175110e-02 -1.825077384710311890e-01
2.374468743801116943e-01 -1.796032488346099854e-01 3.537202626466751099e-02 3.020498156547546387e-01 1.125311106443405151e-01 1.359405070543289185e-01 2.173808217048645020e-01 -1.877608299255371094e-01 -1.256528198719024658e-01 -3.239786028861999512e-01 -2.313833981752395630e-01 1.319742202758789062e-01 5.679976940155029297e-02 -2.535634674131870270e-02 -1.792902648448944092e-01 -4.984929040074348450e-02 -3.348543774336576462e-03 3.709849715232849121e-02 3.937014192342758179e-02 1.487383544445037842e-01 1.966517977416515350e-02 3.431605920195579529e-02 -1.440704017877578735e-01 -3.371285498142242432e-01 -3.556998670101165771e-01 1.993063241243362427e-01 1.384758576750755310e-02 1.173257157206535339e-01 3.274532780051231384e-02 -2.034481465816497803e-01 3.011660873889923096e-01 2.481049112975597382e-02
4.080111682415008545e-01 -1.538433879613876343e-01 -3.952311724424362183e-02 7.863364368677139282e-02 -9.912975132465362549e-02 -9.887141175568103790e-03 -8.650695532560348511e-02 -1.314707659184932709e-02 -1.280138194561004639e-01 4.845274612307548523e-02 1.163548305630683899e-01 6.775837391614913940e-03 1.957245171070098877e-01 1.357856690883636475e-01 -2.940409071743488312e-02 -1.568743288516998291e-01 -2.225126326084136963e-01 9.814256429672241211e-02 -1.303964555263519287e-01 4.648107290267944336e-02 6.591524183750152588e-02 1.514415442943572998e-01 -1.160326898097991943e-01 -1.994558274745941162e-01 -2.569044232368469238e-01 3.294422626495361328e-01 -2.371915616095066071e-02 1.285376846790313721e-01 -4.178540706634521484e-01 -2.374327927827835083e-01 8.931386470794677734e-02 -2.838845252990722656e-01
2.981969416141510010e-01 -1.353821307420730591e-01 1.766283363103866577e-01 1.390617191791534424e-01 -8.018197864294052124e-02 1.667830199003219604e-01 -3.666193038225173950e-02 -1.576022505760192871e-01 -1.589571870863437653e-02 -6.687651574611663818e-02 3.222450315952301025e-01 3.615577146410942078e-02 1.176386922597885132e-01 2.269149124622344971e-01 -2.096322923898696899e-01 -1.792086511850357056e-01 8.583035320043563843e-02 -1.445648223161697388e-01 -3.155486658215522766e-03 8.348036557435989380e-02 6.786631047725677490e-02 2.304643690586090088e-01 -2.903734743595123291e-01 -3.600227236747741699e-01 1.791771352291107178e-01 2.426640242338180542e-01 -1.990801468491554260e-02 -7.210256904363632202e-02 -3.255833089351654053e-01 -2.191237173974514008e-02 -1.401810497045516968e-01 -3.005433268845081329e-02
2.001703977584838867e-01 -9.753368049860000610e-02 2.195688635110855103e-01 -3.368035890161991119e-03 1.733772903680801392e-01 -7.322816550731658936e-02 1.555437445640563965e-01 1.432463675737380981e-01 9.653726965188980103e-02 5.495684221386909485e-02 1.709873080253601074e-01 2.933653295040130615e-01 5.642664432525634766e-02 9.813017398118972778e-02 -1.473330408334732056e-01 1.779116988182067871e-01 -7.041551172733306885e-02 -6.991514936089515686e-03 2.858286499977111816e-01 9.227452427148818970e-02 -1.872894614934921265e-01 3.865643590688705444e-02 -2.758840918540954590e-01 -3.720034360885620117e-01 -1.307837814092636108e-01 2.121433615684509277e-02 1.166619062423706055e-01 -1.663904935121536255e-01 -3.742076754570007324e-01 -1.570073664188385010e-01 -7.066987454891204834e-02 -2.311537116765975952e-01
1.273240447044372559e-01 1.679576933383941650e-02 -5.114540085196495056e-02 -6.310112774372100830e-02 -3.926425874233245850e-01 2.663457952439785004e-02 2.407317459583282471e-01 1.596482396125793457e-01 -7.533364742994308472e-02 -3.360267877578735352e-01 -2.589432597160339355e-01 -2.849894016981124878e-02 7.334574311971664429e-02 2.440746314823627472e-02 -2.890689969062805176e-01 -1.976870149374008179e-01 1.733461022377014160e-01 1.255216151475906372e-01 5.904675647616386414e-02 2.471877634525299072e-01 6.705989595502614975e-03 -3.652206808328628540e-02 -2.887279391288757324e-01 1.479417681694030762e-01 5.622161552309989929e-03 5.770192667841911316e-02 -2.559332549571990967e-01 -2.352831810712814331e-01 -1.973082721233367920e-01 6.872809678316116333e-02 1.150912418961524963e-01 1.593074500560760498e-01
3.452327251434326172e-01 -3.268108144402503967e-02 -1.741960346698760986e-01 -3.011862933635711670e-02 -2.141893357038497925e-01 2.576248943805694580e-01 7.686825096607208252e-02 9.057859331369400024e-02 -7.469011843204498291e-02 -3.865517303347587585e-02 -2.711290307343006134e-02 2.281408458948135376e-01 3.234625160694122314e-01 -5.753729864954948425e-02 -3.520241752266883850e-02 1.826744340360164642e-02 4.203469678759574890e-02 -1.092160791158676147e-01 1.500040441751480103e-01 1.297811567783355713e-01 8.497513085603713989e-02 -3.115278184413909912e-01 -1.247322708368301392e-01 -9.963389486074447632e-02 -8.421622961759567261e-02 4.581581056118011475e-02 -1.981144994497299194e-01 -3.152287602424621582e-01 -4.090552031993865967e-01 -6.836396455764770508e-02 -2.193457931280136108e-01 -4.526961967349052429e-02
2.828496098518371582e-01 -3.910492956638336182e-01 -1.414741426706314087e-01 3.514820709824562073e-02 -1.176603361964225769e-01 -9.225840866565704346e-02 7.664420455694198608e-02 2.478061318397521973e-01 -2.599912285804748535e-01 -3.153713345527648926e-01 -8.516573905944824219e-02 1.761790663003921509e-01 -2.865723669528961182e-01 -4.580434784293174744e-02 -6.802392005920410156e-02 7.353869732469320297e-03 1.236239448189735413e-01 6.186869367957115173e-02 2.982261963188648224e-02 3.535047769546508789e-01 -1.327114999294281006e-01 -1.198207736015319824e-01 4.203651472926139832e-02 -1.294903606176376343e-01 -2.026402354240417480e-01 1.160812005400657654e-01 9.596415609121322632e-02 -1.978086233139038086e-01 -2.440124452114105225e-01 -2.817806601524353027e-02 5.638948455452919006e-02 8.815231733024120331e-03
2.213216423988342285e-01 6.120148673653602600e-02 -6.182826682925224304e-02 8.947826921939849854e-02 -1.955787986516952515e-01 -1.119823977351188660e-01 5.003519654273986816e-01 7.140000164508819580e-02 -1.286358386278152466e-01 -3.674063459038734436e-02 -1.797723025083541870e-01 1.728367954492568970e-01 -1.330050081014633179e-01 7.902529090642929077e-02 9.189671277999877930e-02 -1.975001394748687744e-01 -6.751297041773796082e-03 8.280147612094879150e-02 2.169039696455001831e-01 2.108693122863769531e-01 -1.963595673441886902e-02 -5.190923064947128296e-02 -5.883022770285606384e-02 -2.086962312459945679e-01 -2.818305790424346924e-01 2.557548880577087402e-01 -1.337449848651885986e-01 1.182786151766777039e-01 3.348465263843536377e-02 -1.825542896986007690e-01 3.027806580066680908e-01 -1.624083071947097778e-01
1.618608981370925903e-01 1.791374236345291138e-01 1.145037934184074402e-01 8.518939465284347534e-02 -4.437199532985687256e-01 7.180159538984298706e-02 1.181401908397674561e-01 1.402750164270401001e-01 -1.310163289308547974e-01 -1.312868148088455200e-01 -2.014133930206298828e-01 1.030013486742973328e-01 -1.733627319335937500e-01 1.996607184410095215e-01 -1.820900440216064453e-01 1.862653344869613647e-02 2.045973390340805054e-01 3.570231199264526367e-01 1.110432520508766174e-01 3.871665000915527344e-01 1.606171205639839172e-02 -1.462008208036422729e-01 1.019707843661308289e-01 -2.433236837387084961e-01 4.596829041838645935e-02 1.412478834390640259e-01 -4.122695699334144592e-02 -1.932991147041320801e-01 -6.388624757528305054e-02 3.482639044523239136e-02 -5.406702682375907898e-02 -6.728719919919967651e-02
-6.455767899751663208e-02 9.247580915689468384e-02 2.099346816539764404e-01 9.162225574254989624e-02 6.374195963144302368e-02 1.213822606950998306e-02 1.832665503025054932e-01 2.476986199617385864e-01 3.424031287431716919e-02 -2.326681315898895264e-01 3.086707182228565216e-02 8.080573752522468567e-03 1.955019533634185791e-01 4.322471504565328360e-04 -3.138574659824371338e-01 -3.357207477092742920e-01 -6.217723130248486996e-04 2.878810763359069824e-01 4.251040816307067871e-01 5.094566941261291504e-02 -2.272489964962005615e-01 -4.007685184478759766e-02 -7.282624393701553345e-02 -2.924871444702148438e-01 -1.735863536596298218e-01 9.012936800718307495e-02 9.800379723310470581e-02 5.490237846970558167e-02 -2.520926296710968018e-01 -7.136778533458709717e-02 8.785111829638481140e-03 4.413815680891275406e-03
2.651382982730865479e-01 -1.108034863136708736e-03 2.581522464752197266e-01 1.121796760708093643e-02 -3.505646288394927979e-01 -8.480007201433181763e-02 -1.046609506011009216e-01 2.812749519944190979e-02 -2.465130090713500977e-01 4.221654683351516724e-02 -7.710395008325576782e-02 8.863824605941772461e-02 -2.114368230104446411e-02 8.721616119146347046e-02 -2.382628321647644043e-01 1.722319424152374268e-02 3.647872209548950195e-01 2.670487165451049805e-01 -1.747746765613555908e-02 3.210101649165153503e-02 -1.955395191907882690e-02 4.766755178570747375e-02 1.572310626506805420e-01 -8.697412163019180298e-02 1.784674227237701416e-01 3.028197884559631348e-01 -1.934489160776138306e-01 8.469496667385101318e-02 -2.826539278030395508e-01 9.438252449035644531e-02 2.845704257488250732e-01 -3.223543241620063782e-02
1.446863263845443726e-01 -3.206405639648437500e-01 1.382553875446319580e-01 -7.724762707948684692e-02 -1.412095725536346436e-01 4.451452940702438354e-02 -3.371028229594230652e-02 1.215897798538208008e-01 3.039698004722595215e-01 -1.115821525454521179e-01 -2.375544756650924683e-01 4.567404091358184814e-01 2.004504799842834473e-01 4.489171132445335388e-02 -2.119270414113998413e-01 -1.074169352650642395e-01 -1.460890769958496094e-01 8.620071411132812500e-02 2.676466703414916992e-01 7.006866484880447388e-02 -1.036996915936470032e-01 7.983774691820144653e-02 -1.873815208673477173e-01 -1.393740996718406677e-02 -6.962866336107254028e-02 8.573295921087265015e-02 -2.100427597761154175e-01 -1.423328071832656860e-01 -1.198625490069389343e-01 1.804043501615524292e-01 2.389164716005325317e-01 8.045500516891479492e-02
3.610120713710784912e-01 1.886515468358993530e-01 3.998077809810638428e-01 -2.370608299970626831e-01 3.999362513422966003e-02 5.904089659452438354e-02 -8.947458863258361816e-02 8.014430105686187744e-02 1.628866791725158691e-02 -2.069965600967407227e-01 -1.761910617351531982e-01 3.230103850364685059e-02 2.795433700084686279e-01 1.369335055351257324e-01 3.421375527977943420e-02 2.239280939102172852e-02 1.066702976822853088e-01 1.487239003181457520e-01 4.040732383728027344e-01 2.187432199716567993e-01 8.045647293329238892e-02 -3.848625347018241882e-02 1.560419145971536636e-02 -7.625178247690200806e-02 -6.226103380322456360e-02 1.564111560583114624e-01 -2.240055799484252930e-01 4.474332183599472046e-02 1.289283335208892822e-01 -9.793964028358459473e-02 2.379632145166397095e-01 -5.253611877560615540e-02
2.237783521413803101e-01 -1.896312683820724487e-01 3.315385580062866211e-01 -4.690208286046981812e-02 3.855074197053909302e-02 -6.238223984837532043e-02 2.259427867829799652e-02 9.242054820060729980e-02 -7.280623912811279297e-02 -2.508927881717681885e-01 5.562966689467430115e-02 1.211676448583602905e-01 2.150515019893646240e-01 1.069571301341056824e-01 -2.913883514702320099e-02 -1.206111982464790344e-01 1.070294603705406189e-01 -1.428124159574508667e-01 5.099565386772155762e-01 2.570383250713348389e-01 1.003773510456085205e-01 -8.205296844244003296e-02 -2.955008745193481445e-01 -9.747875481843948364e-02 8.297988027334213257e-02 8.684027194976806641e-02 -1.227757409214973450e-01 3.371926546096801758e-01 -3.057344257831573486e-02 1.076040416955947876e-01 2.427669428288936615e-02 -1.999617554247379303e-02
2.810839116573333740e-01 -4.944420605897903442e-02 -5.244902148842811584e-02 -3.034634143114089966e-02 -6.237533688545227051e-02 1.727586537599563599e-01 -1.155110169202089310e-02 -3.172437474131584167e-02 -2.358685582876205444e-01 -2.852944433689117432e-01 -2.143240720033645630e-01 -6.409874558448791504e-02 5.723693966865539551e-02 3.072313070297241211e-01 7.919927686452865601e-02 2.015892714262008667e-01 -2.047593444585800171e-01 2.226182669401168823e-01 2.202026695013046265e-01 1.390758603811264038e-01 1.236391887068748474e-01 -1.307645440101623535e-01 3.846175223588943481e-02 -1.634088456630706787e-01 -9.348106384277343750e-02 6.439956277608871460e-02 2.133254408836364746e-01 -2.392177283763885498e-01 -4.107737839221954346e-01 -1.151722595095634460e-01 1.754491478204727173e-01 8.105743676424026489e-03
3.024121224880218506e-01 1.090321838855743408e-01 3.533824980258941650e-01 5.380948260426521301e-02 -4.392841458320617676e-02 -1.912799030542373657e-01 8.581677079200744629e-02 1.136523410677909851e-01 -2.207442969083786011e-01 -2.024389505386352539e-01 -6.658146530389785767e-02 -3.200124204158782959e-02 2.436444163322448730e-01 -1.117980480194091797e-01 -7.983529567718505859e-02 4.704554006457328796e-02 -3.166359364986419678e-01 -4.442818835377693176e-02 -1.133082732558250427e-01 3.470630049705505371e-01 -1.705390959978103638e-02 -3.805053979158401489e-02 -2.203242294490337372e-02 -2.336347550153732300e-01 -7.466036081314086914e-02 2.608801126480102539e-01 -7.858903706073760986e-02 -2.507126033306121826e-01 -1.012522280216217041e-01 -1.756896823644638062e-01 2.411410957574844360e-01 1.428013108670711517e-02
1.314009875059127808e-01 9.968390315771102905e-02 -1.570630818605422974e-01 -9.437276422977447510e-02 -4.196754470467567444e-02 1.706387698650360107e-01 8.307201415300369263e-02 1.436586529016494751e-01 1.935855746269226074e-01 -2.357772290706634521e-01 -6.457498669624328613e-02 9.008460491895675659e-02 -1.611410528421401978e-01 -1.270748376846313477e-01 -2.157624512910842896e-01 1.408356521278619766e-02 1.832867860794067383e-01 1.077941209077835083e-01 2.977216541767120361e-01 -1.881102286279201508e-02 8.625473082065582275e-02 -2.736589405685663223e-03 -6.161135807633399963e-02 -3.988473117351531982e-01 -1.170269623398780823e-01 3.171436488628387451e-01 -1.821320950984954834e-01 -1.793293207883834839e-01 5.950474645942449570e-03 -2.854999713599681854e-02 3.859659135341644287e-01 2.294158786535263062e-01
4.732269048690795898e-01 -2.218443602323532104e-01 2.498609721660614014e-01 -2.800508961081504822e-02 1.053134724497795105e-01 -9.017467498779296875e-02 2.349239140748977661e-01 -8.081422001123428345e-02 -1.812487393617630005e-01 -3.610498085618019104e-02 2.498078644275665283e-01 -5.525270849466323853e-02 1.131580695509910583e-01 2.192209511995315552e-01 9.367898851633071899e-02 -8.977909386157989502e-02 -8.808293193578720093e-02 7.835674285888671875e-02 2.475846111774444580e-01 1.847796440124511719e-01 -4.966744035482406616e-02 -4.943228885531425476e-02 1.276484429836273193e-01 1.128132790327072144e-01 -1.578242182731628418e-01 2.053754478693008423e-01 -9.498734027147293091e-02 -1.779559552669525146e-01 -2.932765781879425049e-01 -2.053295373916625977e-01 -7.724852114915847778e-02 1.420744955539703369e-01
7.163710892200469971e-02 1.424111519008874893e-02 1.863399296998977661e-01 1.050477176904678345e-01 -8.074818551540374756e-02 1.066662967205047607e-01 2.904555499553680420e-01 -1.653229445219039917e-01 -3.792983889579772949e-01 -2.162698060274124146e-01 -8.828128874301910400e-02 1.846527010202407837e-01 1.082037985324859619e-01 8.738566190004348755e-02 -4.947386384010314941e-01 -5.278445035219192505e-02 -1.926089078187942505e-01 1.058627739548683167e-01 -1.271085739135742188e-01 9.578040987253189087e-02 1.450691521167755127e-01 1.490046232938766479e-01 -2.778073586523532867e-02 -3.245609104633331299e-01 -9.520113468170166016e-02 8.220291137695312500e-02 1.159988865256309509e-01 -2.080049812793731689e-01 -7.181762158870697021e-02 9.645345807075500488e-02 -4.311293736100196838e-02 8.961039036512374878e-02
1.673543304204940796e-01 -3.452347517013549805e-01 -4.098504781723022461e-02 -6.810148060321807861e-02 -5.305821076035499573e-02 -1.582589149475097656e-01 1.365032643079757690e-01 1.732702702283859253e-01 -7.251968234777450562e-02 -8.193562924861907959e-02 1.082627475261688232e-01 2.761249840259552002e-01 4.118122160434722900e-02 2.935464084148406982e-01 -7.378015667200088501e-02 1.268685143440961838e-02 1.769701689481735229e-01 -4.504193365573883057e-02 -2.605383284389972687e-02 1.851580590009689331e-01 -1.160653531551361084e-01 -4.822333157062530518e-01 -1.038658916950225830e-01 -1.569182798266410828e-02 -1.678992062807083130e-01 1.215715259313583374e-01 -1.401602178812026978e-01 -1.102809309959411621e-01 -4.058213829994201660e-01 8.610146492719650269e-02 -6.343845278024673462e-02 -1.712322421371936798e-02
1.018629595637321472e-01 -4.796832427382469177e-02 2.392957061529159546e-01 8.598597347736358643e-02 -1.749242283403873444e-02 4.252328351140022278e-02 1.850874423980712891e-01 2.199189551174640656e-02 -2.102000638842582703e-02 -3.180378973484039307e-01 2.692480981349945068e-01 1.052108034491539001e-01 -8.726575970649719238e-02 6.119303405284881592e-02 -3.632367849349975586e-01 -7.359053473919630051e-03 -8.156604319810867310e-02 -2.014761865139007568e-01 6.607361882925033569e-02 2.024004012346267700e-01 -1.409807801246643066e-01 4.069750756025314331e-02 -2.221413701772689819e-01 -1.720037609338760376e-01 3.827955201268196106e-02 4.529193043708801270e-01 -5.442391708493232727e-02 1.506794691085815430e-01 -3.006029129028320312e-01 -1.124307699501514435e-02 8.562221378087997437e-02 -1.848634630441665649e-01
2.424111515283584595e-01 -1.207639425992965698e-01 -9.008373133838176727e-03 1.381228864192962646e-01 1.879074610769748688e-02 1.293472051620483398e-01 8.735701441764831543e-02 -4.334668070077896118e-02 1.294958442449569702e-01 -7.170765101909637451e-02 9.130351245403289795e-02 -7.396055757999420166e-02 1.540304273366928101e-01 6.301148235797882080e-02 -9.356722235679626465e-02 6.999281793832778931e-02 1.387133002281188965e-01 1.784341968595981598e-02 4.658943712711334229e-01 3.922941386699676514e-01 2.291133254766464233e-01 1.334544569253921509e-01 1.587287895381450653e-02 -1.113681569695472717e-01 -3.910098075866699219e-01 2.002159506082534790e-01 -1.392248421907424927e-01 -5.825039371848106384e-02 -2.781108021736145020e-01 9.531805664300918579e-02 -4.687770269811153412e-03 -1.678026914596557617e-01
3.955664336681365967e-01 -1.564843058586120605e-01 -5.146530922502279282e-03 1.248158216476440430e-01 -1.935442909598350525e-02 5.522673949599266052e-03 1.701552867889404297e-01 2.506610155105590820e-01 -1.054780483245849609e-01 -3.278263807296752930e-01 -7.544621080160140991e-02 2.494076937437057495e-01 -1.301471590995788574e-01 -3.225891888141632080e-01 -4.117189347743988037e-02 -1.168007925152778625e-01 -8.101939409971237183e-02 -1.267064660787582397e-01 2.143522500991821289e-01 4.742887616157531738e-02 -9.000287204980850220e-02 -2.613003253936767578e-01 6.076135113835334778e-02 -2.738508582115173340e-01 -3.797053918242454529e-02 1.925530880689620972e-01 -2.756528854370117188e-01 -5.296952649950981140e-02 -1.344574689865112305e-01 1.028600409626960754e-01 -9.831272065639495850e-02 -8.307365328073501587e-02
2.334346324205398560e-01 -6.495699286460876465e-02 -9.883717447519302368e-02 7.393047958612442017e-02 -9.388684481382369995e-02 -8.758220076560974121e-02 1.234007179737091064e-01 1.324208378791809082e-01 2.402809560298919678e-01 -2.429598122835159302e-01 9.144160151481628418e-02 2.086019366979598999e-01 1.109195649623870850e-01 1.002426445484161377e-01 -4.228035509586334229e-01 -2.078203298151493073e-02 8.234299719333648682e-02 7.011300325393676758e-02 7.302514463663101196e-02 3.656325340270996094e-01 3.863137587904930115e-02 -1.926610171794891357e-01 -5.785270128399133682e-03 8.036623708903789520e-03 3.053449327126145363e-03 2.400431632995605469e-01 -1.971222013235092163e-01 3.986318409442901611e-01 -1.800179034471511841e-01 1.142248436808586121e-01 5.117674916982650757e-02 1.171622201800346375e-01
3.324567377567291260e-01 1.397855281829833984e-01 3.014765381813049316e-01 2.326171845197677612e-02 -6.625409424304962158e-02 -1.418090909719467163e-01 3.014641106128692627e-01 1.179300844669342041e-01 -5.645841360092163086e-02 -1.354892700910568237e-01 1.526669114828109741e-01 1.147616729140281677e-01 4.511839896440505981e-02 2.100544124841690063e-01 -2.832788527011871338e-01 -8.636780083179473877e-03 -1.457003802061080933e-01 1.658642739057540894e-01 2.236275672912597656e-01 -1.327853649854660034e-01 -2.296648472547531128e-01 -1.652115881443023682e-01 -2.809728980064392090e-01 -1.411820352077484131e-01 1.077793017029762268e-01 3.173157945275306702e-02 1.707188934087753296e-01 -4.787888005375862122e-02 -2.237957864999771118e-01 1.491429400630295277e-03 -6.731648743152618408e-02 -2.659601867198944092e-01
1.101802214980125427e-01 -3.867875412106513977e-02 -2.188055813312530518e-01 1.562615036964416504e-01 -1.898853331804275513e-01 -1.300422400236129761e-01 2.097099274396896362e-01 2.221064716577529907e-01 1.263229399919509888e-01 -3.813979327678680420e-01 -1.554313451051712036e-01 1.633214801549911499e-01 1.280734091997146606e-01 -5.184553563594818115e-03 -2.240503579378128052e-01 2.290224470198154449e-02 1.219958811998367310e-01 1.155432909727096558e-01 -1.397412922233343124e-02 3.401167988777160645e-01 1.405583471059799194e-01 -4.337302967905998230e-02 3.845700994133949280e-02 1.162715069949626923e-02 -2.622990012168884277e-01 1.413844823837280273e-01 8.600577712059020996e-02 -2.750458940863609314e-02 -4.166264533996582031e-01 -3.823443129658699036e-02 2.022572010755538940e-01 -9.019497036933898926e-02
[truncated: 3,271,644 more chars]
