# Supplementary material for: The Language of Innovation
Source: PLoS One. 2020 Apr 30;15(4):e0230107. doi: 10.1371/journal.pone.0230107 (PMC7194493; doi:10.1371/journal.pone.0230107)
Supplement: S6 File — (GZ) [file pone.0230107.s006.tar.gz › 1984-1988/V2Run_3_VS_4500_embeddings1984-1988ED32.txt]

1.205101981759071350e-01 -1.495918929576873779e-01 5.465060845017433167e-02 1.820412725210189819e-01 1.691792905330657959e-01 2.409874275326728821e-02 -8.021859824657440186e-02 1.748305559158325195e-02 1.009962037205696106e-01 -1.580231189727783203e-01 2.018121629953384399e-01 -2.321453019976615906e-02 -1.606693267822265625e-01 -1.869362592697143555e-02 5.246053636074066162e-02 -1.627159863710403442e-01 1.515574604272842407e-01 7.280100882053375244e-02 2.464405447244644165e-01 5.240659117698669434e-01 2.639796137809753418e-01 5.259660631418228149e-02 1.620160490274429321e-01 -9.092386811971664429e-02 4.010344296693801880e-02 1.351646035909652710e-01 -9.338252991437911987e-02 -2.154908329248428345e-01 1.505597233772277832e-01 -3.919818401336669922e-01 -1.851298511028289795e-01 -5.439247936010360718e-02
2.482002377510070801e-01 -3.374665677547454834e-01 1.330047752708196640e-02 2.041150629520416260e-01 1.333501283079385757e-02 7.220777124166488647e-02 6.378381513059139252e-03 3.338372111320495605e-01 1.439046412706375122e-01 1.425864268094301224e-02 -1.289754360914230347e-01 -3.085884451866149902e-01 -1.090418845415115356e-01 -1.927390992641448975e-01 3.842594102025032043e-03 6.775612384080886841e-02 2.780723869800567627e-01 1.859004050493240356e-01 -6.223866716027259827e-03 1.313048601150512695e-01 6.058297678828239441e-02 2.413046546280384064e-02 4.105722308158874512e-01 -2.490539550781250000e-01 -1.523185372352600098e-01 1.695986539125442505e-01 -6.116473674774169922e-02 9.588514454662799835e-03 -9.371049702167510986e-02 -3.866974264383316040e-03 -2.241598665714263916e-01 2.282345853745937347e-02
4.850490689277648926e-01 -1.267608907073736191e-02 2.059805393218994141e-01 4.762714356184005737e-02 -1.911090612411499023e-01 -8.764169178903102875e-03 5.468929558992385864e-02 1.064517125487327576e-01 2.941346466541290283e-01 -1.621855050325393677e-01 -8.029980957508087158e-02 -3.577627837657928467e-01 7.229723036289215088e-02 -8.503507822751998901e-02 6.621091067790985107e-02 1.393919438123703003e-01 1.597737669944763184e-01 7.314245402812957764e-02 7.502306997776031494e-02 -8.781360834836959839e-02 1.805141121149063110e-01 3.121328651905059814e-01 1.555501222610473633e-01 -1.945205628871917725e-01 1.113883703947067261e-01 -5.199284479022026062e-02 -9.803118556737899780e-02 -5.925580114126205444e-02 -2.633943855762481689e-01 -1.326463073492050171e-01 -1.783342361450195312e-01 -4.630587995052337646e-02
1.173023972660303116e-02 -1.935156434774398804e-01 -2.834484279155731201e-01 4.262144267559051514e-01 -1.830321699380874634e-01 2.804381400346755981e-02 8.862158656120300293e-02 2.359356582164764404e-01 1.450157314538955688e-01 -1.388010084629058838e-01 1.215293183922767639e-01 -1.682828366756439209e-01 -1.035701334476470947e-01 -1.458970308303833008e-01 -1.155837923288345337e-01 3.480476094409823418e-03 -2.946730889379978180e-02 1.005112528800964355e-01 3.836145158857107162e-03 1.231557354331016541e-01 1.376619283109903336e-02 2.951991558074951172e-01 1.300785690546035767e-01 -3.509749770164489746e-01 -7.720328867435455322e-02 2.216790765523910522e-01 5.789066851139068604e-02 -2.836512923240661621e-01 -1.654334664344787598e-01 -1.999839246273040771e-01 -1.042355448007583618e-01 5.577241256833076477e-02
3.082168400287628174e-01 3.994832187891006470e-02 -8.263969421386718750e-02 2.584018409252166748e-01 -9.476631134748458862e-02 1.201238408684730530e-01 -2.172824367880821228e-02 6.678320001810789108e-03 1.262529343366622925e-01 -4.165276885032653809e-01 2.526488527655601501e-02 1.322389990091323853e-01 1.516326367855072021e-01 -1.382130086421966553e-01 1.415857076644897461e-01 -3.571473807096481323e-02 2.651771903038024902e-01 1.194501891732215881e-01 1.932952851057052612e-01 1.660797148942947388e-01 1.923869997262954712e-01 3.033186197280883789e-01 5.093292519450187683e-02 -5.737162753939628601e-02 -1.322329044342041016e-01 1.066388115286827087e-01 -1.445354521274566650e-01 -2.242972701787948608e-01 -1.725023686885833740e-01 -1.916887015104293823e-01 -5.375874415040016174e-02 2.846372723579406738e-01
2.636530399322509766e-01 -6.882254034280776978e-02 9.429023601114749908e-03 2.503556609153747559e-01 -2.263393104076385498e-01 6.373438239097595215e-02 -1.081106811761856079e-01 1.437243819236755371e-01 3.086270093917846680e-01 -3.166547715663909912e-01 -8.529993891716003418e-02 6.263713538646697998e-02 -1.170329749584197998e-01 -1.911673843860626221e-01 -4.451392963528633118e-02 -3.281941637396812439e-02 2.375638335943222046e-01 -2.124962806701660156e-01 -1.694888472557067871e-01 1.349362581968307495e-01 2.342581599950790405e-01 1.292965263128280640e-01 1.736321747303009033e-01 4.139850288629531860e-02 -2.151396423578262329e-01 1.504028867930173874e-02 -9.854431450366973877e-02 -2.416378855705261230e-01 6.005498766899108887e-02 -3.686180710792541504e-01 3.436290845274925232e-02 -8.981755375862121582e-02
3.163779973983764648e-01 1.494859158992767334e-01 3.233967348933219910e-02 1.370378136634826660e-01 -9.719784557819366455e-02 -4.252992197871208191e-02 8.517326414585113525e-02 2.448162883520126343e-01 3.558437824249267578e-01 -1.612673997879028320e-01 1.200412660837173462e-01 2.685077860951423645e-02 1.852977424860000610e-01 -8.216784149408340454e-02 6.040497496724128723e-02 1.431338936090469360e-01 5.573247745633125305e-02 -1.992231234908103943e-02 -1.158114150166511536e-02 2.713013291358947754e-01 2.577830851078033447e-01 1.813972294330596924e-01 3.465484976768493652e-01 -1.110647916793823242e-01 -1.463850289583206177e-01 1.665617823600769043e-01 -3.322413563728332520e-01 1.042566075921058655e-01 3.436067700386047363e-02 -2.372611314058303833e-01 3.851791843771934509e-02 8.882716298103332520e-02
9.713429957628250122e-02 -2.400957047939300537e-01 -6.216503307223320007e-02 7.471764087677001953e-02 -1.058479323983192444e-01 -5.480878427624702454e-02 2.769759111106395721e-02 3.023481965065002441e-01 1.947219371795654297e-01 -7.052972796373069286e-04 6.599038839340209961e-02 -1.387016922235488892e-01 -2.291260808706283569e-01 -2.205201536417007446e-01 6.161538511514663696e-02 6.218338385224342346e-02 1.242681518197059631e-01 -2.184165716171264648e-01 2.317297756671905518e-01 3.434588015079498291e-01 -1.634538024663925171e-01 1.582219451665878296e-01 1.919515877962112427e-01 -3.519707620143890381e-01 -5.047714710235595703e-02 2.518959343433380127e-01 7.693196833133697510e-02 -7.220200449228286743e-02 -2.118680477142333984e-01 -2.375831454992294312e-01 5.290463939309120178e-02 -1.350049525499343872e-01
-8.173045516014099121e-02 -2.130295038223266602e-01 -2.386064529418945312e-01 1.973403841257095337e-01 -2.255120426416397095e-01 5.921780690550804138e-02 -1.266835182905197144e-01 2.035563439130783081e-01 4.417197108268737793e-01 -8.607666194438934326e-02 1.624737083911895752e-01 3.965109959244728088e-02 7.248879410326480865e-03 -2.303833961486816406e-01 -5.969878286123275757e-02 -1.527022570371627808e-01 2.174143344163894653e-01 7.859283685684204102e-02 6.353722512722015381e-02 1.092515662312507629e-01 3.032667003571987152e-02 2.888260781764984131e-01 9.942582994699478149e-02 -3.164203166961669922e-01 -2.445457726716995239e-01 3.015443086624145508e-01 -4.760907217860221863e-02 -5.382205545902252197e-02 -4.616618528962135315e-02 5.056156776845455170e-03 -8.620837330818176270e-02 2.144175581634044647e-02
1.993577694520354271e-03 -3.188838437199592590e-02 3.152914717793464661e-02 9.921972453594207764e-02 2.566475570201873779e-01 -1.183708310127258301e-01 -1.618186533451080322e-01 1.379759758710861206e-01 4.471489191055297852e-01 -2.120312005281448364e-01 1.023723632097244263e-01 -1.933475881814956665e-01 -1.697947978973388672e-01 1.363692134618759155e-01 -1.122224926948547363e-01 2.316063940525054932e-01 -2.120357751846313477e-02 3.740974962711334229e-01 -1.333142723888158798e-02 2.685990333557128906e-01 2.110953330993652344e-01 -7.701243460178375244e-02 2.390711754560470581e-01 -1.633160263299942017e-01 8.026502281427383423e-02 2.151290178298950195e-01 2.169880084693431854e-03 5.967770889401435852e-02 -1.136581525206565857e-01 5.732953920960426331e-02 -1.723273247480392456e-01 -8.591549098491668701e-02
7.667184621095657349e-02 -5.584095790982246399e-02 6.728101521730422974e-02 1.165797784924507141e-01 3.648062422871589661e-02 -1.068068388849496841e-02 -1.890686005353927612e-01 3.361662328243255615e-01 2.389806509017944336e-02 -1.039319559931755066e-01 2.196988649666309357e-02 -3.043768703937530518e-01 3.007753193378448486e-02 -1.875485628843307495e-01 -7.462148368358612061e-02 5.061948671936988831e-02 4.296541213989257812e-01 -6.013926491141319275e-02 2.171406298875808716e-01 -3.979199391324073076e-04 -1.196268275380134583e-01 4.645360261201858521e-02 2.637654542922973633e-01 -3.596870303153991699e-01 -2.631429433822631836e-01 8.397854864597320557e-02 -1.837853342294692993e-01 -3.895734250545501709e-02 -8.028566092252731323e-02 -3.091007471084594727e-01 -2.316214144229888916e-02 9.525414556264877319e-02
2.847827076911926270e-01 3.994872421026229858e-02 -3.093560226261615753e-03 1.167492642998695374e-01 4.066187143325805664e-02 1.383152753114700317e-01 -1.572815775871276855e-01 1.780658662319183350e-01 7.302318513393402100e-02 7.632060348987579346e-02 3.293132036924362183e-02 -1.840271055698394775e-01 1.199350282549858093e-01 7.395716011524200439e-02 -6.629620911553502083e-04 -2.320412695407867432e-01 -1.398700177669525146e-01 -1.535445153713226318e-01 9.607251733541488647e-02 -5.985527113080024719e-02 1.546511333435773849e-02 2.654801011085510254e-01 5.377177000045776367e-01 -7.428970187902450562e-02 -2.613467276096343994e-01 1.763607263565063477e-01 -7.551189512014389038e-02 -3.770117759704589844e-01 -5.244688689708709717e-02 -1.467879861593246460e-01 -1.133094206452369690e-01 -3.027066029608249664e-02
-1.711261831223964691e-02 -6.530767679214477539e-02 -6.654748320579528809e-02 -4.693424329161643982e-03 -2.123196721076965332e-01 1.195026487112045288e-01 9.897859394550323486e-02 3.742539882659912109e-02 1.249904930591583252e-01 -1.201530769467353821e-01 9.587860852479934692e-02 6.487289816141128540e-02 -1.756448745727539062e-01 -1.449571102857589722e-01 1.479827761650085449e-01 1.383731961250305176e-01 1.943151801824569702e-01 1.181677542626857758e-02 -3.977143019437789917e-02 4.104973673820495605e-01 1.433095932006835938e-01 1.737516671419143677e-01 1.613972634077072144e-01 -3.878867626190185547e-01 -3.053864091634750366e-02 2.380767613649368286e-01 -2.648184895515441895e-01 -2.142768353223800659e-01 2.129449881613254547e-02 -2.835913598537445068e-01 -2.202934920787811279e-01 -2.139614224433898926e-01
3.345747292041778564e-01 -4.914081096649169922e-02 -6.041250750422477722e-02 4.257079362869262695e-01 -1.281492412090301514e-01 -1.804156005382537842e-01 -1.205517649650573730e-01 1.735217571258544922e-01 8.729046583175659180e-02 -1.963539272546768188e-01 1.106970086693763733e-01 -1.233804002404212952e-01 1.469400376081466675e-01 -9.743899852037429810e-02 6.356729567050933838e-02 -1.666572839021682739e-01 -8.006229996681213379e-03 7.856386713683605194e-03 3.780025243759155273e-02 2.526617050170898438e-01 2.238701283931732178e-01 3.093532621860504150e-01 -4.060534387826919556e-02 -2.888875603675842285e-01 9.118027240037918091e-02 -4.976514354348182678e-02 -3.277066946029663086e-01 6.527854502201080322e-02 -1.572497636079788208e-01 -4.830503091216087341e-02 -9.611163288354873657e-02 -1.246786415576934814e-01
-1.794258952140808105e-01 -2.786603569984436035e-01 5.255824699997901917e-02 2.949811704456806183e-02 -8.028659224510192871e-02 -5.626783892512321472e-02 -2.612791061401367188e-01 1.272270828485488892e-01 2.937152385711669922e-01 -3.089184463024139404e-01 3.176029324531555176e-01 8.389518409967422485e-02 -8.220069110393524170e-02 1.493357270956039429e-01 -7.107265759259462357e-03 -2.841277420520782471e-02 -1.031374651938676834e-02 2.515068352222442627e-01 1.167026311159133911e-01 1.842594742774963379e-01 2.250412553548812866e-01 2.311363220214843750e-01 2.349726706743240356e-01 -5.228934437036514282e-02 -1.976075023412704468e-01 1.296105384826660156e-01 -2.109475731849670410e-01 -8.591172099113464355e-02 -1.888580918312072754e-01 -1.786061823368072510e-01 1.569943279027938843e-01 6.510773673653602600e-03
2.236053049564361572e-01 -6.105749309062957764e-02 -1.588714718818664551e-01 6.644351780414581299e-02 -2.555793225765228271e-01 1.847734153270721436e-01 -1.539385169744491577e-01 2.555359899997711182e-01 7.602756470441818237e-02 -1.127503928728401661e-03 1.125078350305557251e-01 -1.032233983278274536e-01 -1.606465131044387817e-02 -2.082379758358001709e-01 -2.035520672798156738e-01 -1.877234578132629395e-01 1.698213815689086914e-01 1.408516466617584229e-01 3.094767928123474121e-01 2.434623390436172485e-01 -1.716604828834533691e-01 1.073182001709938049e-01 3.058245480060577393e-01 -1.915731728076934814e-01 8.100779727101325989e-03 1.699650883674621582e-01 -1.052233576774597168e-01 -1.003455892205238342e-01 -1.875444054603576660e-01 -3.434743881225585938e-01 2.316245436668395996e-02 -7.085262797772884369e-03
1.726548373699188232e-01 -1.384936869144439697e-01 -3.609285503625869751e-02 1.746988594532012939e-01 -1.140719801187515259e-01 4.777458682656288147e-02 -1.683490723371505737e-01 1.367982029914855957e-01 7.097644358873367310e-02 -4.472808539867401123e-02 -1.537816673517227173e-01 -1.511607170104980469e-01 6.659712642431259155e-03 -8.485731482505798340e-02 2.757401466369628906e-01 1.360349059104919434e-01 -6.611436605453491211e-02 -8.221278339624404907e-02 2.419585585594177246e-01 1.735414266586303711e-01 2.902824580669403076e-01 3.874714672565460205e-01 2.700161933898925781e-01 -2.019482851028442383e-01 -3.490003645420074463e-01 1.064651012420654297e-01 -1.057849377393722534e-01 -3.920825198292732239e-02 2.301380597054958344e-02 3.249292820692062378e-02 -1.555764377117156982e-01 -2.863280773162841797e-01
-1.773817464709281921e-02 1.173683106899261475e-01 1.848852932453155518e-01 5.616151914000511169e-02 -5.803745612502098083e-02 -1.037138402462005615e-01 -4.482159391045570374e-02 1.395361870527267456e-01 2.672476172447204590e-01 -7.667828351259231567e-02 -9.078839421272277832e-02 2.925531193614006042e-02 2.942967116832733154e-01 -4.106482863426208496e-01 -2.496973127126693726e-01 -2.379787154495716095e-02 1.895008534193038940e-01 1.649707108736038208e-01 1.698509007692337036e-01 1.913585662841796875e-01 1.093173399567604065e-01 3.029305636882781982e-01 1.418903470039367676e-01 -2.345277965068817139e-01 2.234279960393905640e-01 1.326359063386917114e-01 -9.134025871753692627e-02 -2.364396750926971436e-01 1.933586001396179199e-01 -1.507058441638946533e-01 -8.958163857460021973e-02 -3.288958221673965454e-02
7.628509402275085449e-02 9.304700046777725220e-02 9.753866493701934814e-02 2.472990453243255615e-01 8.230632543563842773e-02 -9.440800547599792480e-02 7.732253521680831909e-02 -3.156116306781768799e-01 3.379582166671752930e-01 9.540256112813949585e-03 2.510265707969665527e-01 1.384092587977647781e-02 -5.167379230260848999e-02 -2.782166600227355957e-01 -9.050426073372364044e-03 1.395099610090255737e-01 1.410057395696640015e-01 3.094214200973510742e-01 2.168861329555511475e-01 1.997497677803039551e-01 -2.467489987611770630e-02 7.894889265298843384e-02 2.001495957374572754e-01 -1.330552399158477783e-01 -2.635796070098876953e-01 6.259006261825561523e-02 -3.090392332524061203e-03 -2.126034051179885864e-01 -2.599681317806243896e-01 -4.217623546719551086e-02 -1.927842050790786743e-01 -1.553848832845687866e-01
1.415590047836303711e-01 5.651874467730522156e-02 5.095112323760986328e-02 2.870007455348968506e-01 -1.614772528409957886e-01 -4.446973279118537903e-02 -1.081382855772972107e-01 1.989618688821792603e-01 2.580352127552032471e-01 -3.213695064187049866e-02 1.170258224010467529e-01 2.290322445333003998e-02 -1.951771080493927002e-01 -4.721709489822387695e-01 2.251035124063491821e-01 -7.349056005477905273e-02 6.811712682247161865e-02 9.852658957242965698e-02 2.603650791570544243e-04 3.182377815246582031e-01 -1.734614968299865723e-01 3.108884692192077637e-01 1.273115724325180054e-01 -1.650885790586471558e-01 -2.375522851943969727e-01 1.216403394937515259e-01 -6.434995681047439575e-02 -4.454256966710090637e-02 -3.034013509750366211e-02 -9.882196038961410522e-02 -1.276012361049652100e-01 1.528920531272888184e-01
9.614541381597518921e-02 -1.043690517544746399e-01 -6.823763996362686157e-02 1.471677720546722412e-01 -1.436702311038970947e-01 -1.554405391216278076e-01 -1.619431376457214355e-01 3.603920936584472656e-01 1.966955065727233887e-01 -2.638899683952331543e-01 1.101086288690567017e-01 1.379852443933486938e-01 1.264758855104446411e-01 -1.837297677993774414e-01 4.690799117088317871e-02 6.234051287174224854e-02 9.462734311819076538e-02 1.078852545469999313e-02 2.329843118786811829e-02 2.334907352924346924e-01 -1.585632748901844025e-02 1.444164514541625977e-01 -3.296399256214499474e-03 -4.101679846644401550e-02 7.919805496931076050e-02 1.504079848527908325e-01 -1.342104375362396240e-01 -3.579456806182861328e-01 -2.675510048866271973e-01 -3.144131898880004883e-01 -3.213752210140228271e-01 -1.470417082309722900e-01
2.741122841835021973e-01 -9.759724885225296021e-02 -1.365970075130462646e-01 3.552466332912445068e-01 1.895548962056636810e-02 5.104350671172142029e-02 1.908208616077899933e-02 6.747283786535263062e-02 1.812744885683059692e-01 -3.484935164451599121e-01 2.783555686473846436e-01 8.046531677246093750e-02 1.432057768106460571e-01 -1.263009756803512573e-01 2.159611582756042480e-01 -2.146034874022006989e-02 1.893335580825805664e-01 -6.983527564443647861e-04 2.695463970303535461e-02 4.597887992858886719e-01 -6.012311205267906189e-02 6.821180880069732666e-02 1.976672410964965820e-01 -6.012561265379190445e-03 4.667535051703453064e-02 1.189321652054786682e-01 -8.393987268209457397e-02 -1.866964399814605713e-01 1.337991803884506226e-01 -1.317377090454101562e-01 -8.001764118671417236e-02 2.133813202381134033e-01
-5.169589817523956299e-02 -1.075374707579612732e-01 6.427793949842453003e-02 -1.778776012361049652e-02 -9.617575258016586304e-02 2.578637003898620605e-01 -2.764625847339630127e-01 -2.432747334241867065e-01 3.450162708759307861e-01 -5.104163195937871933e-03 -2.215564697980880737e-01 -2.286569476127624512e-01 -1.676650717854499817e-02 -9.910658933222293854e-03 -2.572497427463531494e-01 1.187398806214332581e-01 1.648882627487182617e-01 1.309033110737800598e-02 -6.950598210096359253e-02 2.751958668231964111e-01 5.571374297142028809e-02 1.204196959733963013e-01 -1.384558808058500290e-02 -1.069403514266014099e-01 -2.198487333953380585e-02 2.334126085042953491e-01 3.003348410129547119e-01 8.350899070501327515e-02 -5.973637849092483521e-02 -3.487874865531921387e-01 -8.887466788291931152e-02 -2.155284434556961060e-01
1.594175957143306732e-02 8.637842535972595215e-02 -7.145724445581436157e-02 3.421085476875305176e-01 6.439813226461410522e-02 -1.187530383467674255e-01 1.401875354349613190e-02 -4.728632513433694839e-03 2.672877907752990723e-01 -1.436512172222137451e-01 2.461166530847549438e-01 -1.208398118615150452e-01 5.188778042793273926e-02 -3.787920773029327393e-01 3.659821301698684692e-02 -6.811671704053878784e-02 -1.355727463960647583e-01 1.775920838117599487e-01 1.706681400537490845e-01 1.546937227249145508e-01 5.806611478328704834e-02 -1.352542787790298462e-01 2.193719297647476196e-01 -1.053828969597816467e-01 -6.579602509737014771e-02 5.054914206266403198e-02 -3.738535642623901367e-01 -3.528891503810882568e-02 7.923775911331176758e-02 -2.412150651216506958e-01 -3.547535538673400879e-01 -1.009036749601364136e-01
2.515155076980590820e-01 -1.119842100888490677e-02 -4.155639186501502991e-02 2.522329092025756836e-01 -6.719601154327392578e-02 3.429261967539787292e-02 -1.359951347112655640e-01 2.168502509593963623e-01 6.345347315073013306e-02 -1.733327507972717285e-01 -1.014058142900466919e-01 -1.967895478010177612e-01 -2.111092582345008850e-02 -3.267876505851745605e-01 3.816032409667968750e-02 -1.495088785886764526e-01 2.330666221678256989e-02 4.206290934234857559e-03 -1.309136897325515747e-01 2.717013359069824219e-01 -6.177207455039024353e-02 8.602238446474075317e-02 -1.904530972242355347e-01 -1.823450773954391479e-01 -2.613310515880584717e-01 2.544786334037780762e-01 -1.556286122649908066e-02 1.816803514957427979e-01 -2.198307663202285767e-01 -3.738987445831298828e-01 -2.181688845157623291e-01 -1.079160496592521667e-01
1.157990768551826477e-01 2.902496792376041412e-02 -3.631934151053428650e-02 2.057871669530868530e-01 -1.152834445238113403e-01 -1.973922997713088989e-01 -6.008727476000785828e-02 2.829584777355194092e-01 3.081981837749481201e-01 -4.106535390019416809e-02 8.807973004877567291e-03 -6.387019902467727661e-02 -1.607115939259529114e-02 6.570791359990835190e-03 -4.400542750954627991e-02 2.036127895116806030e-01 1.802111864089965820e-01 6.059408932924270630e-02 1.000450849533081055e-01 3.355340063571929932e-01 -1.380012929439544678e-01 1.958444118499755859e-01 3.088261783123016357e-01 -3.777833878993988037e-01 -9.615351259708404541e-02 -5.860665813088417053e-02 -1.940399557352066040e-01 2.387653291225433350e-02 2.278127670288085938e-01 -1.530431807041168213e-01 7.092285901308059692e-02 -2.759333848953247070e-01
4.463218152523040771e-01 -9.252340346574783325e-02 1.545657068490982056e-01 4.002399146556854248e-01 -1.039729341864585876e-01 1.261141989380121231e-02 2.924785204231739044e-02 8.742848783731460571e-02 1.658646613359451294e-01 -2.729826569557189941e-01 2.027120590209960938e-01 5.097639560699462891e-02 -6.939342617988586426e-02 -3.893077746033668518e-02 -1.399759948253631592e-01 1.418862342834472656e-01 5.756900459527969360e-02 -3.903403505682945251e-02 1.725047826766967773e-01 2.347743064165115356e-01 -1.845460012555122375e-02 2.648584246635437012e-01 1.581592112779617310e-01 -6.656222045421600342e-02 -3.239108920097351074e-01 1.785294264554977417e-01 3.815668821334838867e-02 -7.543175667524337769e-02 -9.818319976329803467e-02 -1.705781556665897369e-02 -5.128389969468116760e-02 2.252991944551467896e-01
3.671971559524536133e-01 2.081816494464874268e-01 2.170242518186569214e-01 2.699538171291351318e-01 -1.595681160688400269e-01 6.645268201828002930e-02 1.138288527727127075e-02 7.195324450731277466e-02 4.312245845794677734e-01 -2.918295860290527344e-01 1.423140019178390503e-01 -7.359547168016433716e-02 6.688518822193145752e-02 1.790663041174411774e-02 1.646587252616882324e-01 -5.351585894823074341e-02 6.124247238039970398e-02 -5.787773057818412781e-02 -8.439607918262481689e-02 -9.126618504524230957e-03 -8.594948798418045044e-02 1.788726300001144409e-01 2.113326638936996460e-01 -1.754087954759597778e-01 1.843704842031002045e-02 -1.222785841673612595e-02 -2.522497475147247314e-01 -3.100452944636344910e-02 -1.722428947687149048e-01 -1.392489671707153320e-01 -2.997379004955291748e-01 -4.480542242527008057e-02
2.800146341323852539e-01 -2.181246690452098846e-02 6.739339232444763184e-02 2.258603423833847046e-01 1.568489968776702881e-01 -1.500158756971359253e-01 -3.297240659594535828e-02 1.249644383788108826e-01 1.507221907377243042e-01 -3.550716638565063477e-01 8.115379512310028076e-02 2.014362066984176636e-01 1.915247738361358643e-01 -1.756506413221359253e-01 2.485677413642406464e-02 -4.121555760502815247e-02 6.887163966894149780e-03 8.319469541311264038e-02 -3.222867101430892944e-02 4.165920317173004150e-01 -1.141779050230979919e-01 3.568968772888183594e-01 7.568914443254470825e-02 -1.381943076848983765e-01 -2.577693462371826172e-01 8.548927307128906250e-02 1.461946070194244385e-01 -1.506292670965194702e-01 -4.086429253220558167e-02 2.460920996963977814e-02 -2.351883947849273682e-01 1.172394677996635437e-01
2.283930033445358276e-01 1.247159671038389206e-02 -7.625542581081390381e-02 3.171439468860626221e-01 -1.163285896182060242e-01 8.717159926891326904e-02 2.212700396776199341e-01 1.560296416282653809e-01 3.685950636863708496e-01 -7.224979996681213379e-02 1.710169576108455658e-02 -2.851846814155578613e-01 2.241628766059875488e-01 9.192689508199691772e-02 1.125354170799255371e-01 2.117162942886352539e-01 6.299472600221633911e-02 -1.244913935661315918e-01 3.115658648312091827e-03 1.636060923337936401e-01 1.102932495996356010e-03 2.294055968523025513e-01 1.128679215908050537e-01 -6.699755787849426270e-02 7.928249239921569824e-02 2.259154170751571655e-01 -2.739154994487762451e-01 -1.630353778600692749e-01 -1.794631630182266235e-01 -2.097119092941284180e-01 -7.819820940494537354e-02 -2.249947935342788696e-01
2.479379922151565552e-01 -7.556721568107604980e-02 8.141394704580307007e-02 1.811450123786926270e-01 6.354643031954765320e-03 -1.664187386631965637e-02 7.179498206824064255e-04 1.684834957122802734e-01 2.089152932167053223e-01 -4.277937412261962891e-01 1.887074559926986694e-01 7.887463271617889404e-02 8.376678824424743652e-02 -1.007516309618949890e-01 6.908359378576278687e-02 3.355157971382141113e-01 8.219599723815917969e-02 -8.746222406625747681e-02 5.509820207953453064e-02 3.384731411933898926e-01 -8.727063983678817749e-02 1.554969996213912964e-01 1.431898623704910278e-01 -2.192892432212829590e-01 -8.601453155279159546e-02 2.493879199028015137e-01 1.001047566533088684e-01 -9.375833719968795776e-02 -9.388050995767116547e-03 -2.338998913764953613e-01 -2.439749240875244141e-02 2.923780381679534912e-01
2.355082333087921143e-01 -3.190840408205986023e-02 -9.074255079030990601e-02 2.997387051582336426e-01 1.987068206071853638e-01 -1.186763122677803040e-02 -4.758486058562994003e-03 2.060672789812088013e-01 2.079979777336120605e-01 -5.025017857551574707e-01 2.823897898197174072e-01 -9.697204828262329102e-02 6.773491203784942627e-02 -2.282059490680694580e-01 8.078034222126007080e-02 -2.446655556559562683e-02 9.588024020195007324e-02 -8.148013800382614136e-02 -5.029053241014480591e-02 1.950038671493530273e-01 -2.258315980434417725e-01 2.703591287136077881e-01 1.466739773750305176e-01 6.222598999738693237e-02 -1.540283262729644775e-01 2.155306190252304077e-01 4.556549713015556335e-02 -4.526012390851974487e-02 -1.356995850801467896e-01 -3.797451406717300415e-02 2.653021179139614105e-02 1.178542971611022949e-01
3.985574468970298767e-02 5.787781625986099243e-02 -2.271941751241683960e-01 3.864875435829162598e-01 2.799062728881835938e-01 -3.644666820764541626e-02 1.315809786319732666e-01 1.851504147052764893e-01 4.694675505161285400e-01 -1.995203197002410889e-01 -1.745896339416503906e-01 -2.215292602777481079e-01 -7.428865879774093628e-02 -5.919276177883148193e-02 -8.721959590911865234e-02 -7.678133994340896606e-02 8.243618905544281006e-02 -1.100304201245307922e-01 3.051117658615112305e-01 1.094742789864540100e-01 3.437050804495811462e-02 2.805754728615283966e-02 4.960795864462852478e-02 -2.519461810588836670e-01 -9.544797241687774658e-02 -3.993711620569229126e-02 1.542126685380935669e-01 4.194193333387374878e-02 -1.965861618518829346e-01 -9.761137515306472778e-02 -1.287497580051422119e-01 8.734138309955596924e-02
1.102554276585578918e-01 6.321873515844345093e-02 -5.075521022081375122e-02 2.112294584512710571e-01 8.701464533805847168e-02 -1.622425019741058350e-01 -3.690961599349975586e-01 -1.024824287742376328e-02 2.606199085712432861e-01 -1.483519468456506729e-02 4.913347586989402771e-02 -5.894685164093971252e-02 1.682227849960327148e-02 1.004481241106987000e-01 -2.043914645910263062e-01 1.404708325862884521e-01 -7.762096822261810303e-03 1.220657750964164734e-01 1.838789582252502441e-01 1.189378425478935242e-01 -7.511756569147109985e-02 1.713560968637466431e-01 1.918099373579025269e-01 -2.336954325437545776e-01 1.412366330623626709e-01 5.268039703369140625e-01 -1.653805971145629883e-01 -7.725407928228378296e-02 -1.011962890625000000e-01 -2.151922136545181274e-01 -2.474824711680412292e-02 -2.079220414161682129e-01
4.461314380168914795e-01 -8.893740922212600708e-02 -4.628153517842292786e-02 2.622494697570800781e-01 1.310310810804367065e-01 -6.349119544029235840e-02 6.629338860511779785e-02 5.531592294573783875e-02 1.865748912096023560e-01 -2.364344149827957153e-01 2.210351079702377319e-01 9.116391092538833618e-02 2.233871957287192345e-03 1.202688086777925491e-02 -1.086597740650177002e-01 9.526481851935386658e-03 6.126390770077705383e-02 1.675134897232055664e-02 -1.685231924057006836e-01 2.258991599082946777e-01 7.297646999359130859e-02 2.114184051752090454e-01 1.076598167419433594e-01 -1.941086351871490479e-01 2.628766000270843506e-02 1.685435771942138672e-01 -2.431642115116119385e-01 -3.641878366470336914e-01 1.792665012180805206e-02 -2.837594151496887207e-01 -1.274104267358779907e-01 1.812974959611892700e-01
2.763916850090026855e-01 1.499484293162822723e-02 7.009081542491912842e-02 2.578527033329010010e-01 1.057988852262496948e-01 1.044039353728294373e-01 -1.219666600227355957e-01 2.526316940784454346e-01 1.155552119016647339e-01 -4.842266142368316650e-01 2.647111713886260986e-01 5.251143500208854675e-02 -1.218422427773475647e-01 -1.876157820224761963e-01 5.989215802401304245e-03 -1.639628037810325623e-02 1.513652410358190536e-02 -1.326498296111822128e-02 1.427205502986907959e-01 4.329087734222412109e-01 1.851723641157150269e-01 1.996002197265625000e-01 1.595308929681777954e-01 -1.439425647258758545e-01 -5.611484125256538391e-02 1.304578632116317749e-01 -2.185393869876861572e-02 -6.417874246835708618e-02 2.747393772006034851e-02 2.388379536569118500e-02 -4.297927394509315491e-02 1.541495472192764282e-01
4.081849381327629089e-02 -4.421037063002586365e-02 1.869276352226734161e-02 5.036987066268920898e-01 -7.824084907770156860e-02 4.636601358652114868e-02 -2.173801213502883911e-01 9.181543439626693726e-02 9.837576746940612793e-02 -1.192175000905990601e-01 -1.233935505151748657e-01 -2.123201265931129456e-03 -1.237101759761571884e-02 5.162421148270368576e-04 1.385217159986495972e-02 -8.258783072233200073e-02 -1.877463660093781073e-06 1.729983240365982056e-01 3.813231289386749268e-01 1.431896239519119263e-01 -7.528921216726303101e-02 -1.080749556422233582e-01 -2.562752068042755127e-01 -2.972674965858459473e-01 -1.165667921304702759e-01 9.429467469453811646e-02 -1.630010604858398438e-01 -2.938334047794342041e-01 -3.748227655887603760e-02 -3.435066938400268555e-01 -1.513522118330001831e-03 -1.002567261457443237e-01
8.632797002792358398e-02 6.867955625057220459e-02 -5.328660085797309875e-02 1.571587920188903809e-01 -7.064752280712127686e-02 1.032581776380538940e-01 -1.337745785713195801e-01 -7.273735105991363525e-02 1.075879260897636414e-01 -1.960062682628631592e-01 1.319013983011245728e-01 -1.100318226963281631e-02 3.293080255389213562e-02 -4.179316386580467224e-02 -1.402663588523864746e-01 -3.725557029247283936e-02 -2.419219166040420532e-01 -2.194457352161407471e-01 -9.723586589097976685e-02 4.672943353652954102e-01 1.220548376441001892e-01 2.287046164274215698e-01 3.469943702220916748e-01 -2.114555090665817261e-01 -2.292858362197875977e-01 1.130135506391525269e-01 3.209006390534341335e-04 -3.987309932708740234e-01 9.306306391954421997e-02 -1.413688361644744873e-01 -6.188008561730384827e-02 8.010768890380859375e-02
-6.926947087049484253e-02 -1.992914527654647827e-01 7.522055506706237793e-02 2.778507769107818604e-01 2.506354823708534241e-02 1.206553261727094650e-02 -1.858936697244644165e-01 -2.154848873615264893e-01 6.829394400119781494e-02 -4.036737082060426474e-04 -1.239661574363708496e-01 -3.927591741085052490e-01 -3.491725623607635498e-01 -1.011087819933891296e-01 1.795045845210552216e-02 -2.404886186122894287e-01 1.684444099664688110e-01 3.503305464982986450e-02 4.182399436831474304e-02 -1.496399985626339912e-03 1.518596261739730835e-01 8.340977877378463745e-02 2.274167537689208984e-01 -2.678047716617584229e-01 1.264911144971847534e-01 2.320050299167633057e-01 -3.527465090155601501e-02 -5.869825836271047592e-03 -5.836848169565200806e-02 -3.719211220741271973e-01 8.137289434671401978e-02 1.483278125524520874e-01
-8.754535764455795288e-02 -9.525825083255767822e-02 2.508515417575836182e-01 7.620657980442047119e-02 3.767193853855133057e-02 1.518157124519348145e-02 4.157010093331336975e-02 8.453658223152160645e-02 2.421214878559112549e-01 1.378098130226135254e-01 2.769604027271270752e-01 -3.873792886734008789e-01 7.689791172742843628e-02 6.887317448854446411e-02 1.223394870758056641e-01 -1.424888074398040771e-01 1.052880287170410156e-01 1.059168279170989990e-01 1.127194687724113464e-01 1.655379086732864380e-01 2.658243849873542786e-02 1.471105962991714478e-01 1.738103628158569336e-01 1.291045546531677246e-01 -1.053975671529769897e-01 5.323147773742675781e-01 -3.884337842464447021e-02 3.793530911207199097e-02 2.141466289758682251e-01 -1.729213595390319824e-01 -5.100996047258377075e-02 -2.151178419589996338e-01
-2.953583560883998871e-02 -1.111580803990364075e-01 -1.099934354424476624e-01 2.580663561820983887e-01 -2.601827979087829590e-01 7.715576142072677612e-02 1.660379022359848022e-01 1.046223044395446777e-01 1.939825415611267090e-01 -2.607699930667877197e-01 2.039936184883117676e-01 -1.456679552793502808e-01 -5.921777337789535522e-03 -3.294217884540557861e-01 2.204180136322975159e-02 -8.452849090099334717e-02 -1.392316520214080811e-01 6.378141790628433228e-02 -1.480081230401992798e-01 2.410428076982498169e-01 4.056931659579277039e-02 1.143069565296173096e-01 3.321461677551269531e-01 -1.913969367742538452e-01 -3.741852194070816040e-02 3.380468487739562988e-01 -4.708844050765037537e-02 6.092326715588569641e-02 -8.346138522028923035e-03 -2.252534627914428711e-01 -9.632322937250137329e-02 -2.538614571094512939e-01
3.644216954708099365e-01 1.319670230150222778e-01 -3.093152046203613281e-01 1.484458446502685547e-01 -4.484378546476364136e-02 9.677417576313018799e-03 -4.538646340370178223e-02 7.160287350416183472e-02 4.919138848781585693e-01 -2.396998107433319092e-01 6.622772663831710815e-03 -9.527634829282760620e-03 6.831967085599899292e-02 -2.599621713161468506e-01 -2.199037671089172363e-01 -2.219350077211856842e-02 1.084433495998382568e-02 -1.888191327452659607e-02 4.142897576093673706e-02 2.626879811286926270e-01 2.034503668546676636e-01 1.192779690027236938e-01 -2.107871882617473602e-02 -1.037316471338272095e-01 -1.637831926345825195e-01 1.521671116352081299e-01 -1.430418044328689575e-01 -2.026465237140655518e-01 1.073447465896606445e-01 -2.314293384552001953e-02 -2.005498856306076050e-01 -1.748444698750972748e-02
2.424331754446029663e-01 6.845299154520034790e-03 1.472999751567840576e-01 1.536007821559906006e-01 -9.765609167516231537e-03 -2.458995133638381958e-01 -2.265894226729869843e-02 -1.258918941020965576e-01 4.019081294536590576e-01 1.120890900492668152e-01 1.303948462009429932e-01 -1.217690408229827881e-01 2.230449020862579346e-02 1.921761482954025269e-01 -1.440163254737854004e-01 -2.004010826349258423e-01 1.140191107988357544e-01 2.650582194328308105e-01 -4.206894710659980774e-02 2.527298778295516968e-02 4.623758420348167419e-02 3.498073518276214600e-01 1.607108712196350098e-01 1.071153134107589722e-01 -3.020977675914764404e-01 3.200461864471435547e-01 -2.137565612792968750e-01 1.014362573623657227e-01 -4.466602578759193420e-02 -5.428146570920944214e-02 -1.023474037647247314e-01 -4.636578261852264404e-02
1.500004678964614868e-01 1.039841547608375549e-01 2.389428205788135529e-02 1.298000663518905640e-01 -7.938536256551742554e-02 -1.122077554464340210e-01 -3.584451079368591309e-01 1.395253241062164307e-01 9.207047522068023682e-02 -1.488264948129653931e-01 1.826260471716523170e-03 -1.326497048139572144e-01 6.402976810932159424e-02 1.536093503236770630e-01 -7.557690143585205078e-03 -1.286034286022186279e-01 2.191584408283233643e-01 -3.729879483580589294e-02 2.773095965385437012e-01 1.025312766432762146e-01 -3.761729970574378967e-02 1.161930561065673828e-01 -1.197120454162359238e-02 -5.916818231344223022e-02 -6.463020294904708862e-02 1.357819736003875732e-01 -8.371902629733085632e-03 -1.841233372688293457e-01 -3.298015100881457329e-03 -5.830644965171813965e-01 -1.343733221292495728e-01 -3.462609946727752686e-01
4.131685942411422729e-02 -1.649164855480194092e-01 6.609284877777099609e-02 4.432184994220733643e-02 4.772823303937911987e-02 6.683695316314697266e-02 2.344535291194915771e-02 8.404491841793060303e-02 2.106380313634872437e-01 -4.233314394950866699e-01 -1.252601202577352524e-02 -2.633836269378662109e-01 1.485238224267959595e-01 -1.906839758157730103e-01 2.731603980064392090e-01 2.049936056137084961e-01 6.926734000444412231e-02 -1.149678155779838562e-01 2.014877200126647949e-01 2.859428822994232178e-01 -1.021468564867973328e-01 4.518422856926918030e-02 2.681533992290496826e-02 -2.203463464975357056e-01 -2.293618172407150269e-01 5.083191767334938049e-02 -1.491141170263290405e-01 -2.092082798480987549e-01 4.875952005386352539e-02 -1.552493423223495483e-01 -1.617599576711654663e-01 3.260010480880737305e-01
4.592623114585876465e-01 -1.752935945987701416e-01 -1.144920960068702698e-01 1.082427129149436951e-01 -3.311333805322647095e-02 -4.202444478869438171e-02 1.327921450138092041e-01 1.174867749214172363e-01 2.780959308147430420e-01 -2.205576896667480469e-01 1.446310579776763916e-01 -7.006472349166870117e-02 3.459947928786277771e-02 2.968868985772132874e-02 1.302591711282730103e-01 -3.256393596529960632e-03 2.052360773086547852e-01 6.463298201560974121e-02 -2.085353881120681763e-01 4.082765579223632812e-01 1.503985673189163208e-01 2.321927398443222046e-01 1.879922673106193542e-02 -1.572308391332626343e-01 -1.983077824115753174e-01 1.190780848264694214e-01 -1.047510132193565369e-01 -2.989178895950317383e-01 5.544849205762147903e-03 -1.059590876102447510e-01 4.285932704806327820e-02 5.787621438503265381e-02
9.365464746952056885e-02 4.727541282773017883e-02 1.815011948347091675e-01 4.615802764892578125e-01 -4.263421054929494858e-03 1.144855022430419922e-01 -1.733535230159759521e-01 -3.540723025798797607e-02 2.386236488819122314e-01 1.744166202843189240e-02 3.124829232692718506e-01 3.480475768446922302e-02 -4.847567528486251831e-02 -3.864340782165527344e-01 1.111664697527885437e-01 -1.762067377567291260e-01 8.616437762975692749e-02 2.956101596355438232e-01 1.298216581344604492e-01 -1.807899586856365204e-02 -3.317802771925926208e-02 -2.025516331195831299e-02 2.438706457614898682e-01 1.422666162252426147e-01 -1.497125811874866486e-02 1.567742824554443359e-01 -1.296547502279281616e-01 -1.923569440841674805e-01 -3.675863891839981079e-02 -1.457185894250869751e-01 -2.300226241350173950e-01 7.152676116675138474e-03
1.533016115427017212e-01 -2.480379045009613037e-01 3.000219352543354034e-02 2.137352228164672852e-01 1.067541390657424927e-01 -3.034528493881225586e-01 -2.101537436246871948e-01 -8.394537121057510376e-02 3.480058312416076660e-01 -1.635945886373519897e-01 1.725908517837524414e-01 -2.606035768985748291e-01 -1.909683048725128174e-01 2.764456570148468018e-01 1.478213667869567871e-01 3.765735775232315063e-02 1.108120381832122803e-01 2.058110758662223816e-02 2.930806875228881836e-01 -1.258409172296524048e-01 7.904405891895294189e-02 6.840653717517852783e-02 -1.309363823384046555e-02 -5.849664658308029175e-02 -2.054681181907653809e-01 2.747667208313941956e-02 2.454560101032257080e-01 -1.982461810111999512e-01 -1.752391755580902100e-01 -1.213155090808868408e-01 -9.022654592990875244e-02 8.320501446723937988e-02
3.843376785516738892e-02 5.258510634303092957e-02 -5.495497491210699081e-03 2.176197320222854614e-01 -7.891943305730819702e-02 1.777650415897369385e-01 7.835694402456283569e-02 1.876991242170333862e-01 2.991719841957092285e-01 -2.065265774726867676e-01 -7.377143949270248413e-02 -1.325611174106597900e-01 3.340476155281066895e-01 -1.032317206263542175e-01 -7.953419536352157593e-02 -4.209073726087808609e-03 -9.043160825967788696e-02 1.311826854944229126e-01 -2.146196812391281128e-01 6.882937252521514893e-02 1.385300159454345703e-01 1.937525533139705658e-02 2.284301966428756714e-01 -2.429637312889099121e-01 -1.074874773621559143e-01 1.064898967742919922e-01 -2.629722952842712402e-01 -3.404653966426849365e-01 6.566186249256134033e-02 -3.201400339603424072e-01 -9.703308343887329102e-02 -2.329483777284622192e-01
3.713657381013035774e-03 4.801920801401138306e-02 -2.789911329746246338e-01 2.107501029968261719e-01 -6.870239228010177612e-02 1.999912410974502563e-01 -2.259662151336669922e-01 2.971894145011901855e-01 2.343361377716064453e-01 -2.758386433124542236e-01 1.994734108448028564e-01 -1.589368432760238647e-01 -2.030301988124847412e-01 -5.177813768386840820e-02 -1.374404430389404297e-01 -1.483135670423507690e-01 -9.631174616515636444e-03 -1.864275336265563965e-01 -7.982232421636581421e-02 1.904270648956298828e-01 1.817118823528289795e-01 9.816111624240875244e-02 2.167898602783679962e-02 6.858038250356912613e-03 -1.529606282711029053e-01 3.606158196926116943e-01 -1.603292375802993774e-01 -7.775833457708358765e-02 8.226766437292098999e-02 -2.700254917144775391e-01 -1.703772880136966705e-02 1.570709347724914551e-01
7.400452345609664917e-02 4.757904633879661560e-02 5.250417813658714294e-02 8.197037875652313232e-02 -2.183778136968612671e-01 1.001067534089088440e-01 -8.951511979103088379e-02 6.009564734995365143e-03 1.038110814988613129e-02 -2.899461686611175537e-01 2.731759846210479736e-01 -1.270381659269332886e-01 9.845314919948577881e-02 5.271942168474197388e-02 -1.414163112640380859e-01 1.767664402723312378e-01 1.136707812547683716e-01 7.363581657409667969e-02 3.529630005359649658e-01 1.423097997903823853e-01 2.186868488788604736e-01 8.994967490434646606e-02 3.134647905826568604e-01 -4.302546679973602295e-01 1.824604347348213196e-02 1.001155301928520203e-01 -2.932448983192443848e-01 -5.167979747056961060e-03 -5.325775220990180969e-02 -1.924784332513809204e-01 -1.484861224889755249e-01 -1.326148957014083862e-01
1.899481117725372314e-01 -1.702089011669158936e-01 -4.542445391416549683e-02 3.235683739185333252e-01 -2.506952499970793724e-03 2.202060222625732422e-01 1.306795775890350342e-01 2.964739874005317688e-02 3.110740482807159424e-01 6.695094704627990723e-02 -6.357132643461227417e-02 -6.388576235622167587e-03 1.651367545127868652e-01 -2.910576164722442627e-01 1.261434983462095261e-02 1.524723228067159653e-02 1.428203433752059937e-01 -6.042160093784332275e-02 1.453937739133834839e-01 4.016125798225402832e-01 -7.663191109895706177e-02 1.266858279705047607e-01 2.574952840805053711e-01 7.898059673607349396e-03 -1.100892201066017151e-01 -3.150821477174758911e-02 -2.564717829227447510e-01 -1.602779775857925415e-01 2.295588850975036621e-01 -2.430879175662994385e-01 -1.512784212827682495e-01 -1.000299826264381409e-01
-1.566587984561920166e-01 1.743890792131423950e-01 1.661720573902130127e-01 3.570823967456817627e-01 1.870951503515243530e-01 -6.902752071619033813e-02 -2.946952879428863525e-01 -7.950773090124130249e-02 2.715753018856048584e-01 -2.162340283393859863e-01 1.301216483116149902e-01 -1.275391280651092529e-01 -2.022301703691482544e-01 1.789932847023010254e-01 2.318640351295471191e-01 9.049667045474052429e-03 1.884357482194900513e-01 2.794380784034729004e-01 8.102322369813919067e-02 2.625039517879486084e-01 1.597332507371902466e-01 2.413010746240615845e-01 2.250882610678672791e-02 4.965948686003684998e-02 -1.957163959741592407e-01 9.750331752002239227e-03 6.763064861297607422e-02 -7.131958380341529846e-03 -1.277885884046554565e-01 1.464470624923706055e-01 -1.307784467935562134e-01 -5.308320373296737671e-02
4.359662532806396484e-01 3.702067583799362183e-02 -2.482083290815353394e-01 2.210538536310195923e-01 -2.325467392802238464e-02 -2.832106873393058777e-02 9.190125018358230591e-02 7.752506434917449951e-02 4.033674299716949463e-01 -2.609685361385345459e-01 8.626053482294082642e-02 -4.676413256675004959e-03 8.106325566768646240e-02 -2.219469547271728516e-01 1.018546670675277710e-01 -1.145702321082353592e-02 5.775263905525207520e-02 1.281751394271850586e-01 2.156655937433242798e-01 1.466739773750305176e-01 -1.162062492221593857e-02 1.712618321180343628e-01 1.892194151878356934e-01 -1.003263890743255615e-01 -1.584863290190696716e-02 -7.249893248081207275e-02 -3.631220757961273193e-02 -3.641267120838165283e-01 1.497274339199066162e-01 -1.834666430950164795e-01 -8.326963335275650024e-02 1.101427525281906128e-01
2.837103605270385742e-01 2.053301408886909485e-02 7.736443728208541870e-02 2.749609947204589844e-02 2.346635609865188599e-01 4.741300642490386963e-01 -1.815610378980636597e-01 5.827392265200614929e-02 4.414990842342376709e-01 -1.979339718818664551e-01 8.671786636114120483e-02 -9.867589920759201050e-02 -4.414047673344612122e-02 -1.019394677132368088e-02 -1.704397201538085938e-01 4.149940982460975647e-02 5.943292379379272461e-02 2.606414258480072021e-01 -2.022576332092285156e-01 4.360040277242660522e-02 -7.642576098442077637e-02 2.006183862686157227e-01 -7.578158751130104065e-03 -2.031634151935577393e-01 3.342258185148239136e-02 9.781417250633239746e-02 -1.528774108737707138e-02 -1.546562612056732178e-01 -2.160900980234146118e-01 -2.943011932075023651e-02 -6.668680161237716675e-02 -1.529591828584671021e-01
3.568991422653198242e-01 6.742917746305465698e-02 1.504878550767898560e-01 1.078713983297348022e-01 -4.716999456286430359e-02 -1.185081060975790024e-02 -3.399003446102142334e-01 -1.131002604961395264e-01 1.190896034240722656e-01 -1.510045081377029419e-01 5.484391376376152039e-02 4.532925039529800415e-02 -7.486794143915176392e-02 5.020356178283691406e-02 -9.185335785150527954e-02 -1.301740407943725586e-01 1.623497158288955688e-01 -2.548051066696643829e-02 -1.399861089885234833e-02 2.173714041709899902e-01 -1.810325309634208679e-02 1.691838353872299194e-01 4.291074872016906738e-01 -1.617347896099090576e-01 -6.995328515768051147e-02 2.873470187187194824e-01 -1.462803483009338379e-01 5.996508151292800903e-02 2.969437539577484131e-01 -2.938313484191894531e-01 1.207992527633905411e-02 -1.635230332612991333e-01
-8.419270813465118408e-02 -1.334566920995712280e-01 -9.584428369998931885e-02 8.884298056364059448e-02 1.283507198095321655e-01 -2.149824500083923340e-01 -3.389051258563995361e-01 -4.021542146801948547e-03 1.365609914064407349e-01 -7.204283773899078369e-02 2.418153584003448486e-01 -2.977434694766998291e-01 -1.504487395286560059e-01 1.765326708555221558e-01 -1.531045138835906982e-01 -1.179528161883354187e-01 6.576883792877197266e-02 8.547966182231903076e-02 1.859980076551437378e-01 2.172007560729980469e-01 2.792967855930328369e-01 2.214437276124954224e-01 -6.190021336078643799e-02 -4.565035402774810791e-01 2.939187549054622650e-02 1.500877290964126587e-01 -2.373292483389377594e-02 1.035776361823081970e-01 -8.242999762296676636e-02 -2.776773087680339813e-02 -1.734560281038284302e-01 1.154586002230644226e-01
4.427835345268249512e-01 -5.089912563562393188e-02 -5.221591144800186157e-02 -2.376311831176280975e-02 1.253364533185958862e-01 1.788141876459121704e-01 -1.739364862442016602e-01 -1.086175963282585144e-01 6.058840081095695496e-02 -3.950681984424591064e-01 -1.415478587150573730e-01 -1.945814937353134155e-01 4.252327233552932739e-02 9.571480331942439079e-04 -1.302096992731094360e-01 -1.158980578184127808e-01 -8.978772908449172974e-02 -2.065945863723754883e-01 1.161706261336803436e-02 2.288648784160614014e-01 1.121739223599433899e-01 2.034468948841094971e-02 9.488915652036666870e-02 -2.708388268947601318e-01 -2.802228033542633057e-01 2.393080443143844604e-01 -2.051082998514175415e-01 -2.057908773422241211e-01 1.392326131463050842e-02 -1.824638843536376953e-01 -6.071442365646362305e-02 4.984184727072715759e-02
-2.032151818275451660e-02 1.259614080190658569e-01 -2.383541762828826904e-01 1.496773660182952881e-01 2.063219621777534485e-02 -9.763222932815551758e-02 -3.268826305866241455e-01 2.410450428724288940e-01 3.715147674083709717e-01 -1.474768668413162231e-01 8.698359876871109009e-02 -5.921734496951103210e-02 1.748688220977783203e-01 -2.167494222521781921e-02 2.147074416279792786e-02 -3.967700600624084473e-01 2.262863218784332275e-01 -1.985764801502227783e-01 2.059596478939056396e-01 1.698293089866638184e-01 1.400537937879562378e-01 -1.109676584601402283e-01 -1.136363111436367035e-02 -1.304628252983093262e-01 -2.463295906782150269e-01 1.096542924642562866e-01 1.315039396286010742e-02 1.054214239120483398e-01 -9.731147438287734985e-02 -2.408208101987838745e-01 -8.566261082887649536e-02 -6.404767744243144989e-03
7.966024428606033325e-02 2.072431147098541260e-02 1.128299906849861145e-01 1.369098573923110962e-01 -5.202547833323478699e-02 -2.170591503381729126e-01 -2.935473322868347168e-01 -3.501414507627487183e-02 2.532640099525451660e-02 3.711197152733802795e-02 -1.786098927259445190e-01 -1.629574000835418701e-01 -2.717299014329910278e-02 6.373067945241928101e-02 1.287517696619033813e-01 9.419181942939758301e-02 1.204030290246009827e-01 1.198890879750251770e-01 2.894682586193084717e-01 1.141298785805702209e-01 6.595078110694885254e-02 3.002414703369140625e-01 1.501978933811187744e-01 -2.040250152349472046e-01 -1.225897893309593201e-01 2.024791836738586426e-01 -2.501430734992027283e-02 -5.645234603434801102e-03 -1.839204877614974976e-01 -5.847838521003723145e-01 5.626864358782768250e-02 -1.174373999238014221e-01
-2.126778848469257355e-02 -1.764379143714904785e-01 -5.027313530445098877e-02 2.273563742637634277e-01 -2.875593006610870361e-01 3.178517147898674011e-02 -5.566553771495819092e-02 9.734661132097244263e-02 2.965967059135437012e-01 -4.561847746372222900e-01 1.453467309474945068e-01 -1.630535423755645752e-01 4.871883988380432129e-02 -3.479907512664794922e-01 -8.763704448938369751e-02 -2.930741198360919952e-02 -1.319901645183563232e-01 7.306117564439773560e-02 -9.464130550622940063e-02 1.146646291017532349e-01 -5.450949538499116898e-03 1.849802583456039429e-01 1.295152008533477783e-01 -1.103838011622428894e-01 2.266646828502416611e-03 1.865422427654266357e-01 -1.318979263305664062e-01 -1.653072983026504517e-01 -1.249904185533523560e-01 -2.034099400043487549e-01 -7.101768255233764648e-02 3.041180372238159180e-01
4.701725021004676819e-02 1.031613796949386597e-01 1.372515708208084106e-01 2.482958883047103882e-01 -4.236771725118160248e-03 1.385347545146942139e-01 -7.269828766584396362e-02 9.587778151035308838e-02 1.749274581670761108e-01 -2.879697643220424652e-02 -3.318396508693695068e-01 3.854294493794441223e-02 7.162423804402351379e-03 1.353403627872467041e-01 1.025306284427642822e-01 3.114928118884563446e-02 1.537178605794906616e-01 2.853820323944091797e-01 4.658980965614318848e-01 3.062241971492767334e-01 -2.879263274371623993e-02 1.398945599794387817e-02 -4.495955258607864380e-02 -1.238927543163299561e-01 1.574840745888650417e-03 2.174753695726394653e-01 -1.056113615632057190e-01 -1.390578895807266235e-01 3.354908153414726257e-02 -4.175863564014434814e-01 4.627609997987747192e-02 -1.017436459660530090e-01
4.402027726173400879e-01 1.309845745563507080e-01 -2.169976085424423218e-01 2.787224054336547852e-01 1.196854561567306519e-01 -1.361050158739089966e-01 -2.288439422845840454e-01 -1.679401993751525879e-01 2.813133001327514648e-01 -6.718045473098754883e-02 1.007511839270591736e-01 -1.751517057418823242e-01 -8.055079728364944458e-02 -3.705962002277374268e-01 6.624742597341537476e-02 4.261143971234560013e-03 4.958093911409378052e-02 1.612838059663772583e-01 -3.036223538219928741e-02 4.712436720728874207e-02 2.460401505231857300e-01 1.867690384387969971e-01 -1.255488991737365723e-01 -1.743445545434951782e-01 -1.571632772684097290e-01 1.123137846589088440e-01 1.155883520841598511e-01 -1.576961874961853027e-01 3.411254659295082092e-02 -9.092906117439270020e-02 -7.907147705554962158e-02 -1.171919405460357666e-01
8.765491098165512085e-02 -4.725005477666854858e-02 9.066330641508102417e-02 1.773522347211837769e-01 8.154176920652389526e-02 -4.661419615149497986e-02 -3.846417665481567383e-01 1.574219763278961182e-01 -5.702984333038330078e-02 -6.980554759502410889e-02 -1.824405640363693237e-01 -1.626873612403869629e-01 3.297590091824531555e-02 1.835746504366397858e-02 -3.536077961325645447e-02 -2.271828055381774902e-01 1.735163778066635132e-01 -1.834269613027572632e-01 1.279695630073547363e-01 2.869193553924560547e-01 -5.668428167700767517e-02 1.097859442234039307e-01 9.863005578517913818e-02 -9.254999458789825439e-02 1.148521080613136292e-01 1.698574870824813843e-01 -4.618513863533735275e-03 2.140907011926174164e-02 -1.688760519027709961e-01 -4.227203428745269775e-01 -2.540639340877532959e-01 -3.693233430385589600e-01
1.126101911067962646e-01 1.918224431574344635e-02 2.333741039037704468e-01 1.341430991888046265e-01 2.971654236316680908e-01 2.140850275754928589e-01 -8.770070225000381470e-02 1.432703137397766113e-01 3.640935719013214111e-01 -9.408646821975708008e-02 3.173838555812835693e-01 -1.839773803949356079e-01 -2.582671344280242920e-01 -2.051507681608200073e-01 1.401260029524564743e-02 3.349335491657257080e-02 -2.650501430034637451e-01 8.042650669813156128e-02 9.256219863891601562e-02 7.042799144983291626e-02 3.139680624008178711e-01 2.671620249748229980e-01 6.333378702402114868e-02 -1.861922442913055420e-01 -1.278522610664367676e-01 -2.752679772675037384e-02 -6.457953155040740967e-02 -1.574559807777404785e-01 1.175781488418579102e-01 2.200119756162166595e-02 2.415438182651996613e-02 -7.870966941118240356e-02
1.117142364382743835e-01 -4.377116635441780090e-02 -9.734768420457839966e-02 1.468492001295089722e-01 6.027268990874290466e-02 -1.634879559278488159e-01 -3.870447576045989990e-01 5.021237581968307495e-02 2.500598430633544922e-01 3.226083517074584961e-02 6.715222448110580444e-02 1.105788871645927429e-01 -1.228380128741264343e-01 2.905521541833877563e-02 -1.187895610928535461e-01 -1.882615089416503906e-01 1.893202401697635651e-02 1.439435482025146484e-01 1.592360585927963257e-01 -2.307316102087497711e-02 -1.154180169105529785e-01 2.585290372371673584e-01 1.315804719924926758e-01 -3.649341166019439697e-01 -6.293673068284988403e-02 3.282813727855682373e-01 -4.617719724774360657e-02 -8.140588179230690002e-03 -2.490757256746292114e-01 -4.000945389270782471e-01 3.861530497670173645e-02 -1.045609265565872192e-01
-2.104696929454803467e-01 -1.309749186038970947e-01 1.250865012407302856e-01 1.750014536082744598e-02 1.137758046388626099e-01 9.186211042106151581e-03 -1.884366869926452637e-01 9.030915051698684692e-02 3.123813867568969727e-01 -2.698399424552917480e-01 4.812350124120712280e-02 -1.541033983230590820e-01 -1.484408080577850342e-01 3.522293269634246826e-02 5.386647209525108337e-02 1.976094208657741547e-02 9.967657178640365601e-02 1.069010570645332336e-01 7.249103486537933350e-02 3.585226237773895264e-01 2.612738311290740967e-01 1.465578824281692505e-01 3.563830852508544922e-01 1.353793498128652573e-02 -4.093593358993530273e-02 2.879407703876495361e-01 -3.353418111801147461e-01 1.368176937103271484e-01 -7.201673835515975952e-02 -1.045212745666503906e-01 1.971206665039062500e-01 7.490329910069704056e-03
4.077421426773071289e-01 -1.959344297647476196e-01 2.123708575963973999e-01 -4.487925022840499878e-02 6.158656626939773560e-02 4.032234549522399902e-01 -8.941636234521865845e-02 2.423082478344440460e-03 2.270175963640213013e-01 -7.378430105745792389e-03 -9.711259603500366211e-02 7.583042234182357788e-02 8.192772418260574341e-02 6.498319562524557114e-04 7.421934604644775391e-02 -1.707136034965515137e-01 -2.164291292428970337e-01 -1.677448116242885590e-02 4.039353807456791401e-04 3.518291413784027100e-01 -1.401182562112808228e-01 1.096886619925498962e-01 1.495900601148605347e-01 -2.149974703788757324e-01 -2.582384832203388214e-02 1.346125304698944092e-01 1.023110281676054001e-02 2.097192406654357910e-02 -3.330040723085403442e-02 -3.939536213874816895e-01 -4.176526144146919250e-02 -1.310085207223892212e-01
2.338012456893920898e-01 6.005612388253211975e-02 1.901362277567386627e-02 1.484152823686599731e-01 1.211481839418411255e-01 -4.577428568154573441e-03 -3.348387181758880615e-01 1.403398960828781128e-01 3.492044806480407715e-01 8.303403109312057495e-02 5.557912588119506836e-02 6.083521619439125061e-02 -1.345559675246477127e-02 5.180770903825759888e-02 8.925554156303405762e-02 -4.033721238374710083e-02 1.919486746191978455e-02 1.878891140222549438e-01 3.528076410293579102e-01 9.071568958461284637e-03 -2.414031419903039932e-03 3.459045588970184326e-01 1.475784331560134888e-01 -1.328751891851425171e-01 7.545326650142669678e-02 4.462907910346984863e-01 3.303566575050354004e-02 3.646548092365264893e-02 -9.840112924575805664e-02 -1.925733834505081177e-01 1.718904376029968262e-01 -1.477280855178833008e-01
2.837851345539093018e-01 6.698101013898849487e-02 1.809558868408203125e-01 2.758396267890930176e-01 -2.004773020744323730e-01 2.696607820689678192e-02 -1.986201256513595581e-01 4.123315513134002686e-01 1.759406030178070068e-01 -3.236676454544067383e-01 1.414072513580322266e-01 -3.330444544553756714e-02 -3.235404938459396362e-02 -2.110531479120254517e-01 2.512103319168090820e-02 8.159954845905303955e-02 1.137726232409477234e-01 -1.207239925861358643e-01 3.295049071311950684e-02 3.239994943141937256e-01 1.755271106958389282e-02 2.189520597457885742e-01 7.840353995561599731e-02 -7.751832157373428345e-02 -8.364780992269515991e-02 1.154897958040237427e-01 1.702360510826110840e-01 -2.307127714157104492e-01 -6.018659844994544983e-02 -7.579872757196426392e-02 4.818829521536827087e-02 1.945324242115020752e-01
3.277411684393882751e-02 -5.440260097384452820e-02 -1.572076231241226196e-01 4.567076265811920166e-02 -3.568108975887298584e-01 1.600942909717559814e-01 6.127746310085058212e-03 1.527754664421081543e-01 3.731938004493713379e-01 -6.043594703078269958e-02 -9.181634336709976196e-02 -8.258462697267532349e-02 1.674390882253646851e-01 -9.973534941673278809e-02 -1.286844760179519653e-01 -5.569954589009284973e-02 1.379919946193695068e-01 9.095241129398345947e-02 -6.029910221695899963e-02 1.479458808898925781e-01 1.746420562267303467e-01 2.034205943346023560e-01 1.939037293195724487e-01 -1.622017323970794678e-01 -1.228778343647718430e-02 1.556270867586135864e-01 -1.843898594379425049e-01 -1.778715699911117554e-01 -2.441285364329814911e-02 -2.131441682577133179e-01 -2.041143178939819336e-01 -4.590194523334503174e-01
3.299089372158050537e-01 -1.109018027782440186e-01 -8.769594877958297729e-02 2.329092770814895630e-01 -1.070633679628372192e-01 -6.112742121331393719e-04 -1.055588647723197937e-01 1.436483561992645264e-01 2.184222042560577393e-01 -2.539404630661010742e-01 -5.143379047513008118e-02 -1.023684591054916382e-01 5.308524146676063538e-02 -2.749156206846237183e-02 -6.069805845618247986e-02 -1.241213232278823853e-01 1.565888226032257080e-01 -9.028588235378265381e-02 -1.769867688417434692e-01 2.059707194566726685e-01 4.146341979503631592e-01 1.629389449954032898e-02 2.550838291645050049e-01 -8.278607577085494995e-02 -6.399957835674285889e-02 3.299919664859771729e-01 -1.594904065132141113e-01 -3.094669878482818604e-01 1.608682870864868164e-01 -9.230927377939224243e-02 -5.578606203198432922e-02 -5.884465947747230530e-02
1.096393167972564697e-01 -3.734088316559791565e-02 1.769839227199554443e-01 1.377901434898376465e-01 1.599175482988357544e-01 5.073449015617370605e-01 1.892076991498470306e-02 1.522195488214492798e-01 1.009033098816871643e-01 2.008080184459686279e-01 -2.787199057638645172e-02 -1.703751087188720703e-01 -5.910310894250869751e-02 9.640756994485855103e-02 3.794304654002189636e-02 -2.589825093746185303e-01 1.323838979005813599e-01 3.205493986606597900e-01 -4.326214268803596497e-02 1.808748990297317505e-01 -6.752530485391616821e-02 1.697709113359451294e-01 3.556014224886894226e-02 -1.097361221909523010e-01 -1.269863992929458618e-01 -3.420102223753929138e-02 -1.320707201957702637e-01 -1.761237345635890961e-02 2.993445843458175659e-02 -3.665643334388732910e-01 8.020489662885665894e-02 -2.997759878635406494e-01
-6.926093250513076782e-02 -1.057482957839965820e-01 8.202199637889862061e-02 4.506855309009552002e-01 -3.034353852272033691e-01 7.673072814941406250e-02 -1.939575970172882080e-01 -1.305846422910690308e-01 4.108776524662971497e-02 -1.823689043521881104e-01 -5.153660848736763000e-02 -2.110194414854049683e-01 -2.893645130097866058e-02 -1.443977952003479004e-01 9.223094582557678223e-02 -2.113822698593139648e-01 3.033699095249176025e-01 2.365055680274963379e-02 1.180309206247329712e-01 1.461103707551956177e-01 -4.725326225161552429e-02 2.213824540376663208e-01 3.185382187366485596e-01 -2.706786692142486572e-01 -1.007437482476234436e-01 1.512752920389175415e-01 7.733990438282489777e-03 -1.046167612075805664e-01 1.515483111143112183e-01 -6.567953526973724365e-02 -1.090826764702796936e-01 -1.657326966524124146e-01
2.174492776393890381e-01 7.700362056493759155e-02 -1.527680009603500366e-01 3.716697096824645996e-01 -1.044437959790229797e-01 1.964309364557266235e-01 -3.087123036384582520e-01 1.275961995124816895e-01 9.068249166011810303e-02 -2.909026741981506348e-01 2.830407023429870605e-01 2.984164655208587646e-02 3.393310010433197021e-01 -6.768309976905584335e-04 -3.299029543995857239e-02 6.556234508752822876e-02 2.172583639621734619e-01 -6.524030119180679321e-02 1.572398245334625244e-01 -6.243412569165229797e-02 3.930624201893806458e-02 7.723635435104370117e-02 2.447334825992584229e-01 -2.504967153072357178e-01 -1.231852024793624878e-01 1.812604665756225586e-01 9.418021887540817261e-02 -7.121482491493225098e-02 -8.003752678632736206e-02 -1.539035141468048096e-01 -1.258904188871383667e-01 -1.081834957003593445e-01
1.962884962558746338e-01 2.380953356623649597e-02 -5.151891335844993591e-02 3.780303597450256348e-01 2.323145568370819092e-01 -1.732717640697956085e-02 4.935041442513465881e-02 3.062169849872589111e-01 8.871873468160629272e-02 -6.540554761886596680e-02 -6.075430661439895630e-02 -2.985423803329467773e-01 -1.602136492729187012e-01 -2.393475323915481567e-01 -1.148505508899688721e-02 4.342452157288789749e-03 1.945560723543167114e-01 -4.115019366145133972e-02 6.634494662284851074e-02 2.025229781866073608e-01 -9.040908515453338623e-02 -1.799758821725845337e-01 2.601700425148010254e-01 -4.436899349093437195e-02 -1.479301005601882935e-01 -4.437154158949851990e-02 -5.914171785116195679e-02 -8.600328117609024048e-02 -2.605778872966766357e-01 -4.159449934959411621e-01 6.381619721651077271e-02 4.334965720772743225e-02
4.268747270107269287e-01 -6.150985509157180786e-02 9.493359178304672241e-02 3.205017745494842529e-01 -9.187363088130950928e-02 2.281390503048896790e-02 7.472330331802368164e-02 2.199560850858688354e-01 1.983063220977783203e-01 -1.300820708274841309e-01 2.610442340373992920e-01 -9.001483023166656494e-02 2.883173525333404541e-01 6.386284530162811279e-02 -5.908166244626045227e-02 2.371261641383171082e-02 3.003995120525360107e-02 2.449033781886100769e-02 5.775795876979827881e-02 3.435218334197998047e-01 1.960369497537612915e-01 2.350174039602279663e-01 1.400701105594635010e-01 -2.053593248128890991e-01 1.458668708801269531e-01 5.492945667356252670e-03 -1.181930601596832275e-01 -2.225738167762756348e-01 -1.570210158824920654e-01 -4.183072596788406372e-02 5.580870807170867920e-02 1.514800488948822021e-01
2.497466504573822021e-01 -1.311601102352142334e-01 2.532360851764678955e-01 9.876006841659545898e-02 1.215547323226928711e-01 6.726790219545364380e-02 -1.526990830898284912e-01 7.424934953451156616e-02 5.262995958328247070e-01 -1.666240245103836060e-01 -7.876835018396377563e-02 -2.302835881710052490e-01 1.719363182783126831e-01 -7.693838328123092651e-02 4.484572634100914001e-02 -1.898003220558166504e-01 -2.433917671442031860e-01 3.100462257862091064e-01 -4.273846745491027832e-02 -1.048216447234153748e-01 4.255700483918190002e-02 9.371018409729003906e-02 -2.061932682991027832e-01 -1.292620152235031128e-01 -3.391284868121147156e-02 2.957279980182647705e-01 -1.263484358787536621e-01 -1.808320730924606323e-02 3.205033391714096069e-02 -6.580484658479690552e-02 6.868985481560230255e-03 1.122681945562362671e-01
1.971968561410903931e-01 -7.036285102367401123e-02 -7.671893388032913208e-02 2.036978304386138916e-01 1.428844779729843140e-01 -6.528382003307342529e-02 -3.402973413467407227e-01 -1.300165653228759766e-01 2.100605666637420654e-01 4.859626665711402893e-02 8.075208216905593872e-02 1.144128516316413879e-01 -3.698156028985977173e-02 6.952279061079025269e-02 6.324468553066253662e-02 7.123177498579025269e-02 1.251727938652038574e-01 1.844940334558486938e-01 2.103526443243026733e-01 3.490923345088958740e-02 -1.155573949217796326e-01 3.594913184642791748e-01 1.465519070625305176e-01 -1.947921663522720337e-01 6.740892678499221802e-02 4.024923443794250488e-01 8.123511448502540588e-03 -1.627534329891204834e-01 -1.793466806411743164e-01 -3.644176125526428223e-01 -6.059612706303596497e-02 -1.053943485021591187e-01
3.264215290546417236e-01 -4.224236309528350830e-02 3.739742934703826904e-02 1.363325417041778564e-01 -1.849181205034255981e-01 7.162371277809143066e-02 -2.449088543653488159e-01 3.147770464420318604e-01 2.737566642463207245e-02 -7.271996233612298965e-03 1.668051443994045258e-02 -1.015003770589828491e-01 2.481304109096527100e-02 -3.001885116100311279e-01 -9.460619091987609863e-02 -2.641306221485137939e-01 -6.265138834714889526e-02 2.397391572594642639e-02 1.579321324825286865e-01 4.709710776805877686e-01 1.400853991508483887e-01 9.258596599102020264e-02 -1.444748193025588989e-01 -7.775785028934478760e-02 -1.125308126211166382e-01 1.152604445815086365e-01 4.800778254866600037e-02 8.271637372672557831e-03 -2.164031416177749634e-01 -3.109968900680541992e-01 -9.399469941854476929e-02 7.338614761829376221e-02
-1.115622147917747498e-01 2.832217141985893250e-02 9.550758451223373413e-02 1.428590118885040283e-01 -1.706832200288772583e-01 1.084051579236984253e-01 -2.495769858360290527e-01 1.310790032148361206e-01 3.001021444797515869e-01 -8.963058143854141235e-02 -1.657246202230453491e-01 -1.394504159688949585e-01 -5.403690971434116364e-03 -2.554094605147838593e-02 1.234312877058982849e-01 -9.884420037269592285e-02 -1.051819995045661926e-01 1.289295107126235962e-01 5.324820280075073242e-01 1.975089460611343384e-01 -7.801724970340728760e-02 -4.897521063685417175e-02 -7.714556902647018433e-02 -1.732745766639709473e-01 -7.031399291008710861e-03 2.043296843767166138e-01 -1.731986552476882935e-01 -1.381749659776687622e-01 7.289576530456542969e-02 -4.057303071022033691e-01 -1.309150736778974533e-02 -1.024075523018836975e-01
1.707649081945419312e-01 3.961125910282135010e-01 -4.508637264370918274e-02 1.120031401515007019e-01 -9.651318192481994629e-02 1.388355195522308350e-01 -9.812185168266296387e-02 2.629203200340270996e-01 1.209763661026954651e-01 -4.097009301185607910e-01 2.442581057548522949e-01 -4.230929538607597351e-02 -8.501619100570678711e-02 -3.158878907561302185e-02 -2.267135679721832275e-01 -1.537246555089950562e-01 1.770843863487243652e-01 -1.042470261454582214e-01 5.352988839149475098e-02 2.111271619796752930e-01 1.342039555311203003e-01 1.872906833887100220e-01 7.565499842166900635e-02 7.553469389677047729e-02 -1.960795745253562927e-02 4.723664745688438416e-02 6.678583472967147827e-02 -2.908025383949279785e-01 -6.652511656284332275e-02 -2.485930770635604858e-01 -2.046414464712142944e-01 1.043310388922691345e-01
1.797468960285186768e-02 -2.237750776112079620e-02 6.002537533640861511e-02 3.025615513324737549e-01 -2.347726821899414062e-01 -5.771965533494949341e-02 -1.970875561237335205e-01 1.595641374588012695e-01 2.153200805187225342e-01 -4.966579144820570946e-04 2.545122802257537842e-01 -5.020620673894882202e-02 -2.631231211125850677e-03 1.671773493289947510e-01 -5.718094110488891602e-02 3.128217458724975586e-01 1.437456458806991577e-01 1.162245497107505798e-01 1.609482318162918091e-01 2.529008686542510986e-01 -1.306076645851135254e-01 1.651102751493453979e-01 2.257272452116012573e-01 -1.725109070539474487e-01 4.688911512494087219e-02 9.772227145731449127e-03 -2.238145470619201660e-01 -3.699221312999725342e-01 3.686454892158508301e-02 3.241540165618062019e-03 -8.591595292091369629e-02 -3.024664223194122314e-01
2.297548204660415649e-01 -1.097263544797897339e-01 6.523227691650390625e-02 1.091738194227218628e-01 -3.332931548357009888e-02 5.108220968395471573e-03 -1.732068657875061035e-01 -2.205169759690761566e-02 2.652846872806549072e-01 7.322593778371810913e-02 2.676364183425903320e-01 -1.089527457952499390e-01 3.750668605789542198e-03 8.915837109088897705e-02 1.270374841988086700e-02 -3.511976599693298340e-01 3.577634096145629883e-01 1.814409904181957245e-02 3.591036498546600342e-01 1.515016853809356689e-01 1.373910605907440186e-01 -1.869567483663558960e-01 -2.785433642566204071e-02 9.826481342315673828e-02 -1.078619882464408875e-01 1.371011883020401001e-01 2.638643234968185425e-02 -1.556975692510604858e-01 -1.558106690645217896e-01 -4.037360846996307373e-01 -9.721145033836364746e-02 8.984334766864776611e-03
1.247011274099349976e-01 1.669220626354217529e-01 3.341860696673393250e-02 3.963109254837036133e-01 -3.702557832002639771e-02 -4.338268563151359558e-02 -5.779137834906578064e-02 -6.571460515260696411e-02 2.065428197383880615e-01 -4.971438050270080566e-01 9.872328490018844604e-02 -5.171470344066619873e-03 -5.697017163038253784e-02 -1.921199709177017212e-01 -1.792375892400741577e-01 6.350157409906387329e-02 -9.817656874656677246e-02 -8.447615802288055420e-02 1.662105768918991089e-01 3.798804581165313721e-01 1.820242963731288910e-02 3.129495978355407715e-01 6.875486113131046295e-03 8.770292997360229492e-02 7.042498327791690826e-03 2.300693839788436890e-01 -8.181143552064895630e-02 3.910918254405260086e-03 -2.146008424460887909e-02 2.458798140287399292e-02 -2.285060882568359375e-01 6.252256780862808228e-02
2.794104516506195068e-01 1.645919084548950195e-01 8.497136086225509644e-02 6.059519946575164795e-02 -4.141343012452125549e-02 1.594212949275970459e-01 -4.588959738612174988e-03 1.569139212369918823e-01 -3.858242183923721313e-02 -9.965489059686660767e-02 1.465115994215011597e-01 -2.000150829553604126e-01 -1.016921252012252808e-01 -2.970772385597229004e-01 -1.176475211977958679e-01 -1.038821265101432800e-01 2.810562029480934143e-02 7.307038456201553345e-02 1.704712957143783569e-02 3.987058997154235840e-01 -2.276340574026107788e-01 1.351573169231414795e-01 4.594630002975463867e-02 -2.610732614994049072e-01 -1.857163757085800171e-01 2.275227606296539307e-01 -1.049451902508735657e-01 -2.417552284896373749e-02 -5.266427621245384216e-02 -4.217972755432128906e-01 -2.030730545520782471e-01 1.026288345456123352e-01
1.925509870052337646e-01 2.371552288532257080e-01 -7.476542145013809204e-02 4.563304483890533447e-01 7.575224339962005615e-02 2.119493633508682251e-01 -7.690927386283874512e-02 1.834297925233840942e-01 4.143976271152496338e-01 -2.187572419643402100e-01 -6.628173589706420898e-02 -3.020600974559783936e-01 1.355961263179779053e-01 1.038010492920875549e-01 1.067221909761428833e-01 9.521400183439254761e-02 1.953986138105392456e-01 -1.222925633192062378e-01 8.163145184516906738e-02 3.273660689592361450e-02 2.599700912833213806e-02 6.809436529874801636e-02 -7.360222190618515015e-02 -3.314060568809509277e-01 4.543066024780273438e-02 9.843982011079788208e-02 -6.327824294567108154e-02 1.511041373014450073e-01 2.099557220935821533e-02 -3.413635119795799255e-02 -1.261661797761917114e-01 -1.597849279642105103e-02
1.999781876802444458e-01 4.740764200687408447e-02 2.458711266517639160e-01 1.432240754365921021e-02 -1.407065242528915405e-01 1.188592985272407532e-01 -2.683109343051910400e-01 1.722660511732101440e-01 1.718294918537139893e-01 -1.355860084295272827e-01 -1.310444027185440063e-01 -1.917728781700134277e-01 1.462261099368333817e-02 1.672399193048477173e-01 3.952379524707794189e-02 -1.336040198802947998e-01 8.321851491928100586e-02 2.498741149902343750e-01 2.799817025661468506e-01 -5.596194416284561157e-03 4.647760465741157532e-02 1.013916432857513428e-01 1.596687883138656616e-01 6.019273772835731506e-02 6.345210969448089600e-02 2.236545234918594360e-01 7.308041304349899292e-02 -1.931934989988803864e-02 -9.799765050411224365e-02 -5.728530287742614746e-01 -1.096564829349517822e-01 -1.147442385554313660e-01
8.172286301851272583e-02 -1.127258613705635071e-01 -2.154857665300369263e-01 2.992874085903167725e-01 1.406033188104629517e-01 2.304207980632781982e-01 -2.686165571212768555e-01 3.159747645258903503e-02 1.607531607151031494e-01 -1.230924129486083984e-01 4.112782701849937439e-02 -2.350591272115707397e-01 6.157217919826507568e-02 -4.766502380371093750e-01 4.864250123500823975e-02 -3.586888313293457031e-02 9.188225492835044861e-03 4.374803602695465088e-02 -3.164540976285934448e-03 2.108903229236602783e-01 1.157541275024414062e-01 2.649686336517333984e-01 3.240685909986495972e-02 -5.280835181474685669e-02 -5.753197520971298218e-02 1.465926598757505417e-02 -3.383241891860961914e-01 -2.934422194957733154e-01 -6.183911580592393875e-03 -4.156327992677688599e-02 4.760880023241043091e-02 -1.547767966985702515e-01
7.273618131875991821e-02 -1.538290977478027344e-01 -1.161305606365203857e-01 2.582934796810150146e-01 -2.710938155651092529e-01 1.198277920484542847e-01 -5.062183737754821777e-02 2.466437593102455139e-02 2.783713042736053467e-01 -3.944438099861145020e-01 2.806970179080963135e-01 2.209927700459957123e-02 -1.705397665500640869e-02 -1.340761482715606689e-01 9.334706701338291168e-03 -1.252548694610595703e-01 -9.661081247031688690e-03 7.422115653753280640e-02 -3.806078806519508362e-02 1.588771939277648926e-01 8.690044283866882324e-03 1.458529680967330933e-01 3.981013894081115723e-01 -3.400356173515319824e-01 -1.878942251205444336e-01 1.159472540020942688e-01 7.677999883890151978e-02 -1.094753146171569824e-01 -6.545265018939971924e-02 -1.305215340107679367e-02 -6.459394842386245728e-02 2.245413362979888916e-01
2.470279298722743988e-02 2.117549180984497070e-01 4.870930314064025879e-02 2.014589458703994751e-01 2.907524406909942627e-01 -1.405516266822814941e-01 -2.722879946231842041e-01 9.231032431125640869e-02 2.374909073114395142e-01 -1.455467492341995239e-01 1.426459401845932007e-01 -2.375204116106033325e-01 -9.484297037124633789e-02 3.813212737441062927e-03 5.434332787990570068e-02 6.243115663528442383e-02 1.599756330251693726e-01 3.034249842166900635e-01 2.106390595436096191e-01 1.179018020629882812e-01 2.133347094058990479e-01 3.866482153534889221e-02 2.090194821357727051e-01 -4.240728542208671570e-02 -2.048749178647994995e-01 2.179142981767654419e-01 7.014092057943344116e-02 -1.856819838285446167e-01 -3.335832655429840088e-01 2.773422934114933014e-02 -1.700697094202041626e-01 1.271853148937225342e-01
-1.626103371381759644e-01 3.919877856969833374e-02 1.000923886895179749e-01 2.390468865633010864e-01 2.862465679645538330e-01 -8.211953938007354736e-02 -2.309346199035644531e-02 -3.822135180234909058e-02 3.451851010322570801e-01 -9.580742567777633667e-02 -5.099730915389955044e-04 -4.012704361230134964e-03 -1.194216758012771606e-01 -1.110756248235702515e-01 2.328720092773437500e-01 9.144388884305953979e-02 2.528916597366333008e-01 3.302629888057708740e-01 1.774326264858245850e-01 3.202784359455108643e-01 1.819031238555908203e-01 2.726198732852935791e-01 3.803939744830131531e-02 5.959372222423553467e-02 -8.401610702276229858e-02 1.909617483615875244e-01 1.619058251380920410e-01 -6.454913318157196045e-02 -2.085658311843872070e-01 4.424439743161201477e-02 -2.322351038455963135e-01 6.207183003425598145e-02
9.652907960116863251e-03 7.729554921388626099e-02 2.433002740144729614e-02 2.144013643264770508e-01 1.507012080401182175e-02 -3.263810276985168457e-01 -2.904639244079589844e-01 -1.545890271663665771e-01 2.704220414161682129e-01 1.699197664856910706e-02 2.681739032268524170e-01 -2.372962683439254761e-01 -4.986247047781944275e-02 2.060679495334625244e-01 -1.530406028032302856e-01 -1.028571352362632751e-01 9.239044971764087677e-03 2.736985087394714355e-01 1.311321258544921875e-01 3.076674938201904297e-01 1.740600317716598511e-01 -1.491038501262664795e-01 6.848128885030746460e-02 -2.881233990192413330e-01 7.439186424016952515e-02 5.549512431025505066e-02 -2.251624502241611481e-02 -3.131466209888458252e-01 -6.060651689767837524e-02 -3.993975743651390076e-02 -8.688546717166900635e-02 -6.837378442287445068e-02
4.329707622528076172e-01 1.663244217634201050e-01 -1.225943043828010559e-01 1.323721259832382202e-01 1.225594244897365570e-02 1.323629766702651978e-01 -8.348949998617172241e-02 -2.505333349108695984e-02 7.984463125467300415e-02 -3.435961902141571045e-01 8.383610099554061890e-02 -2.915740311145782471e-01 -1.432301253080368042e-01 1.342395599931478500e-02 2.726213634014129639e-02 1.028834059834480286e-01 4.558147862553596497e-02 -7.961399108171463013e-02 9.689258784055709839e-02 3.537638187408447266e-01 1.489158719778060913e-01 3.237913846969604492e-01 -5.478757247328758240e-02 1.293204575777053833e-01 7.693257927894592285e-02 3.002560138702392578e-01 -7.834994792938232422e-02 -7.587229460477828979e-02 1.009771004319190979e-01 -1.114056631922721863e-01 -2.157377749681472778e-01 1.083441451191902161e-01
1.857010647654533386e-02 1.080246493220329285e-01 1.543452590703964233e-01 2.764988541603088379e-01 1.680515520274639130e-02 5.925956740975379944e-02 -2.668513655662536621e-01 2.647314071655273438e-01 1.120338588953018188e-01 -1.019743457436561584e-01 -8.278670907020568848e-02 -2.901647053658962250e-02 2.270503640174865723e-01 -5.285295099020004272e-02 -1.737673394381999969e-02 -5.424458160996437073e-02 1.324591934680938721e-01 2.439224123954772949e-01 3.587752878665924072e-01 1.689963191747665405e-01 5.581235513091087341e-02 -1.135497167706489563e-01 4.616176709532737732e-03 -1.349589377641677856e-01 -7.669324520975351334e-03 -7.987927645444869995e-02 -4.026684910058975220e-02 -1.200634837150573730e-01 -1.929915249347686768e-01 -5.095232129096984863e-01 -2.096642553806304932e-01 -1.500923782587051392e-01
-1.237181499600410461e-01 -1.162791773676872253e-01 1.515904092229902744e-03 2.218851447105407715e-02 1.249687299132347107e-01 4.777007699012756348e-01 -8.006384223699569702e-02 2.632669806480407715e-01 7.484116405248641968e-02 -2.526246309280395508e-01 7.477305084466934204e-02 -4.461041465401649475e-02 -1.201447322964668274e-01 1.769649982452392578e-02 -5.716855078935623169e-02 -1.968975961208343506e-01 -1.447447091341018677e-01 1.368851494044065475e-02 3.367752134799957275e-01 2.881561219692230225e-01 2.081117779016494751e-01 1.074203848838806152e-01 -1.092428416013717651e-01 -1.969852298498153687e-01 2.464714832603931427e-02 1.951709985733032227e-01 -1.012971345335245132e-02 1.003121882677078247e-01 7.768274843692779541e-02 -2.734518945217132568e-01 -2.242038547992706299e-01 -1.193230822682380676e-01
2.082902640104293823e-01 3.012471497058868408e-01 7.982826791703701019e-03 4.915718138217926025e-01 -2.988935075700283051e-02 4.941231012344360352e-02 6.464593857526779175e-02 2.160104811191558838e-01 3.701304495334625244e-01 -1.142817810177803040e-01 -1.060190871357917786e-01 -3.268003165721893311e-01 1.265674382448196411e-01 1.250078231096267700e-01 4.725698754191398621e-02 -2.007770165801048279e-02 1.297472715377807617e-01 -8.424551784992218018e-02 1.359478384256362915e-01 1.547587364912033081e-01 2.894718945026397705e-02 6.134231388568878174e-02 4.484867304563522339e-02 -3.064714968204498291e-01 1.286793649196624756e-01 -1.243720799684524536e-01 -8.760855346918106079e-02 -6.036435067653656006e-02 -8.860250562429428101e-02 -1.620896607637405396e-01 -1.134390234947204590e-01 1.018222868442535400e-01
-9.994284063577651978e-02 -6.071110069751739502e-02 3.864169120788574219e-02 -1.207949593663215637e-02 -5.035551264882087708e-02 4.276390373706817627e-01 3.262883983552455902e-03 1.786632537841796875e-01 1.325244307518005371e-01 -5.103269591927528381e-02 -2.688697166740894318e-02 -5.657289549708366394e-02 -1.331319510936737061e-01 -1.844929531216621399e-02 1.106775254011154175e-01 1.745018064975738525e-01 1.054658219218254089e-01 1.623484641313552856e-01 3.381285667419433594e-01 1.247239485383033752e-01 2.921176329255104065e-02 1.469470858573913574e-01 1.821779273450374603e-02 -1.073430702090263367e-01 -7.130108028650283813e-02 2.259752601385116577e-01 1.335832327604293823e-01 -1.278685778379440308e-01 -1.082573980093002319e-01 -4.619756340980529785e-01 -2.941943407058715820e-01 -2.806883454322814941e-01
1.276832818984985352e-01 5.266336724162101746e-03 -1.080760210752487183e-01 1.212357264012098312e-02 6.079027056694030762e-02 1.481635719537734985e-01 -3.961008042097091675e-02 1.041061729192733765e-01 2.212036103010177612e-01 -1.284136921167373657e-01 -1.438321024179458618e-01 -2.584238052368164062e-01 -1.088924631476402283e-01 -1.257116496562957764e-01 -2.024659365415573120e-01 -2.956149280071258545e-01 4.582029581069946289e-01 6.663632392883300781e-02 2.807363867759704590e-01 5.687569454312324524e-02 -1.526647061109542847e-01 2.094070315361022949e-01 9.244825690984725952e-02 -2.717818021774291992e-01 1.727171540260314941e-01 2.627979815006256104e-01 -8.435476571321487427e-02 -9.885809570550918579e-02 1.395319402217864990e-01 -1.425986178219318390e-02 -1.906995922327041626e-01 -8.381148427724838257e-02
2.143793851137161255e-01 6.056196615099906921e-02 1.304903775453567505e-01 1.653799414634704590e-01 2.140015363693237305e-02 2.988980710506439209e-01 -2.979872822761535645e-01 -4.248711466789245605e-02 3.870660439133644104e-02 -2.163226753473281860e-01 -1.198735982179641724e-01 -2.470179945230484009e-01 1.096106618642807007e-01 -1.355619542300701141e-02 -2.981825917959213257e-02 1.643775254487991333e-01 -1.539604812860488892e-01 9.527537971735000610e-03 -8.303822833113372326e-04 2.699844539165496826e-01 1.841045171022415161e-01 7.552414666861295700e-03 2.498722672462463379e-01 -2.165636867284774780e-01 -3.862228393554687500e-01 1.392306387424468994e-01 -2.249645143747329712e-01 -3.064397573471069336e-01 3.998902440071105957e-02 -5.615952983498573303e-02 -3.735779225826263428e-02 5.115396156907081604e-02
7.580237090587615967e-02 -6.986717879772186279e-02 1.399937272071838379e-01 1.779683530330657959e-01 -3.218763768672943115e-01 5.595301743596792221e-03 1.358110364526510239e-02 5.723702535033226013e-02 3.556360900402069092e-01 1.727465391159057617e-01 2.129641473293304443e-01 -1.800219267606735229e-01 -9.727522730827331543e-03 -1.350214928388595581e-01 3.928399831056594849e-02 -3.634352982044219971e-01 -4.678775370121002197e-02 1.247286498546600342e-01 2.191906124353408813e-01 6.431863456964492798e-02 -7.874573767185211182e-02 1.490227133035659790e-01 -1.162215024232864380e-01 -2.634364962577819824e-01 2.843849956989288330e-01 1.595824509859085083e-01 8.276651613414287567e-03 -1.090510636568069458e-01 -1.269252151250839233e-01 -2.470939010381698608e-01 -2.606391012668609619e-01 1.813248172402381897e-02
3.699610531330108643e-01 -4.346911609172821045e-02 4.560262709856033325e-02 2.116989493370056152e-01 -3.822795115411281586e-03 1.429001241922378540e-01 4.438151791691780090e-02 2.885940372943878174e-01 1.242080107331275940e-01 -2.589730620384216309e-01 2.914696931838989258e-01 -2.088310271501541138e-01 1.084340214729309082e-01 -6.559692323207855225e-02 -1.396215520799160004e-03 1.040939316153526306e-01 1.669870167970657349e-01 -1.320542097091674805e-01 8.999226614832878113e-03 2.149230092763900757e-01 1.866036504507064819e-01 2.930436134338378906e-01 -2.022305130958557129e-02 -2.814818918704986572e-01 -4.458623379468917847e-02 -5.659682676196098328e-02 -1.492642760276794434e-01 8.341073244810104370e-02 -2.513005137443542480e-01 -2.561292350292205811e-01 1.239090636372566223e-01 -1.501884590834379196e-02
-1.224050447344779968e-01 -1.710246652364730835e-01 4.046879708766937256e-01 9.922561794519424438e-02 -5.897869542241096497e-02 3.702126443386077881e-01 -3.421959653496742249e-02 1.201577298343181610e-02 2.546177804470062256e-01 -1.482523679733276367e-01 2.552412450313568115e-02 -2.952141165733337402e-01 7.462691515684127808e-02 -1.528956182301044464e-02 -1.667188107967376709e-01 2.333376742899417877e-02 1.239322870969772339e-01 -3.494812920689582825e-02 -3.632578626275062561e-02 3.511255979537963867e-01 1.407611835747957230e-02 -1.599435359239578247e-01 -6.766099482774734497e-02 6.240838021039962769e-02 -2.114584296941757202e-01 2.956827580928802490e-01 1.066147163510322571e-02 3.549079969525337219e-02 -7.214975077658891678e-03 -2.888692915439605713e-01 -1.905325949192047119e-01 -5.277459323406219482e-02
-1.047947332262992859e-01 -1.719977259635925293e-01 -6.139117479324340820e-02 1.079527586698532104e-01 -7.493923604488372803e-02 -7.152967154979705811e-02 -4.275056123733520508e-01 -1.114405691623687744e-01 2.237347066402435303e-01 1.486448347568511963e-01 1.005687266588211060e-01 -1.264108717441558838e-01 1.390886604785919189e-01 1.257807463407516479e-01 1.683228909969329834e-01 3.234927728772163391e-02 1.218554005026817322e-01 2.526404559612274170e-01 1.139447391033172607e-01 1.133545413613319397e-01 8.700647950172424316e-02 3.047865927219390869e-01 3.421651124954223633e-01 -1.829285323619842529e-01 8.257783204317092896e-02 2.361421287059783936e-01 -1.991470158100128174e-01 -1.400402486324310303e-01 2.078857868909835815e-01 -1.860370784997940063e-01 -1.412756592035293579e-01 -1.251451671123504639e-02
-2.380936592817306519e-02 -6.114226952195167542e-02 -1.219129860401153564e-01 1.696876138448715210e-01 -2.116925716400146484e-01 7.780236005783081055e-02 1.542796492576599121e-01 5.615227296948432922e-02 3.023378252983093262e-01 -2.341656535863876343e-01 -1.219407282769680023e-02 -1.123300343751907349e-01 3.198727369308471680e-01 -1.733437478542327881e-01 1.352067440748214722e-01 3.542546927928924561e-02 1.605065762996673584e-01 4.931095615029335022e-02 5.667420849204063416e-02 2.295696437358856201e-01 2.782610356807708740e-01 1.412254273891448975e-01 1.194821968674659729e-01 -1.475727111101150513e-01 -4.813285544514656067e-03 2.474333345890045166e-02 -2.361396104097366333e-01 -3.616459667682647705e-01 4.707686603069305420e-02 -2.433628886938095093e-01 -2.368751466274261475e-01 -2.025653421878814697e-01
-4.713768512010574341e-02 1.424580663442611694e-01 1.529822051525115967e-01 9.537185728549957275e-02 1.814894229173660278e-01 -2.612629234790802002e-01 -2.303380072116851807e-01 -7.449498027563095093e-02 3.117928504943847656e-01 -1.967430561780929565e-01 2.631984651088714600e-01 -1.169631332159042358e-01 -1.275904029607772827e-01 7.751713972538709641e-03 1.987508237361907959e-01 1.801668107509613037e-01 1.310455650091171265e-01 3.357261121273040771e-01 7.796416431665420532e-02 2.211998701095581055e-01 1.935807317495346069e-01 6.329368799924850464e-02 1.992115750908851624e-02 -2.183807939291000366e-01 -1.589396223425865173e-02 1.463855057954788208e-01 6.415510922670364380e-02 -1.462676823139190674e-01 -1.902657151222229004e-01 -1.490614712238311768e-01 -3.125837147235870361e-01 1.499785110354423523e-02
4.086043313145637512e-02 -1.876007616519927979e-01 1.909576207399368286e-01 -7.040507346391677856e-02 3.295967280864715576e-01 3.170826435089111328e-01 -6.087658181786537170e-02 6.792338192462921143e-02 3.758371174335479736e-01 -7.706660032272338867e-02 -1.839326508343219757e-02 -4.096923768520355225e-02 6.247088685631752014e-02 1.837765425443649292e-01 -7.249719649553298950e-02 -1.653267741203308105e-01 -6.250967830419540405e-02 1.089556440711021423e-01 -1.029599737375974655e-02 1.680549830198287964e-01 -2.776411920785903931e-02 3.107748329639434814e-01 -3.368153423070907593e-02 -2.091997861862182617e-01 1.224681437015533447e-01 7.158088684082031250e-02 1.171472519636154175e-01 -4.393472373485565186e-01 -1.158607006072998047e-01 -4.511808604001998901e-02 -1.861464381217956543e-01 1.462366133928298950e-01
-3.659969195723533630e-02 5.640316754579544067e-02 8.081573247909545898e-02 4.311916530132293701e-01 -1.163005530834197998e-01 1.137037724256515503e-01 1.270074546337127686e-01 2.304275929927825928e-01 3.255291283130645752e-01 2.529840916395187378e-02 1.285964716225862503e-02 -1.706374138593673706e-01 -2.299283146858215332e-01 -1.016671285033226013e-01 1.628840416669845581e-01 -1.760309338569641113e-01 1.169613152742385864e-01 1.503688693046569824e-01 8.236924558877944946e-02 2.709431350231170654e-01 -3.122053854167461395e-02 1.358813792467117310e-02 3.023653328418731689e-01 9.245669841766357422e-02 7.326307892799377441e-02 5.475264787673950195e-02 -1.254327148199081421e-01 -4.537920951843261719e-01 -2.809171192348003387e-02 1.667347177863121033e-02 -3.213421255350112915e-02 -3.135220333933830261e-02
4.978784918785095215e-02 1.873603761196136475e-01 -2.498922199010848999e-01 2.146969586610794067e-01 -3.191995248198509216e-02 1.278912723064422607e-01 -2.650765478610992432e-01 2.976082265377044678e-01 2.912800014019012451e-01 -2.013951241970062256e-01 9.244375862181186676e-03 -1.863490045070648193e-01 -1.063593477010726929e-01 3.001453168690204620e-02 -4.938472062349319458e-02 1.021790280938148499e-01 -3.125615045428276062e-02 -1.492187008261680603e-02 -3.806784003973007202e-02 4.275027215480804443e-01 8.001458644866943359e-02 1.576115489006042480e-01 -5.066011846065521240e-02 1.223348230123519897e-01 7.860130630433559418e-03 2.576484978199005127e-01 1.202718727290630341e-02 -6.558164209127426147e-02 1.782453358173370361e-01 -1.124067530035972595e-01 -2.877887487411499023e-01 2.450603246688842773e-01
1.685119420289993286e-01 -7.585690170526504517e-02 -1.669141650199890137e-01 2.185211181640625000e-01 -1.556203216314315796e-01 -8.269810117781162262e-03 -1.448528021574020386e-01 3.681069910526275635e-01 2.667982876300811768e-01 -2.399787157773971558e-01 1.994843333959579468e-01 -7.486949325539171696e-04 2.085699588060379028e-01 -6.568679958581924438e-02 -4.792270064353942871e-02 -1.487925741821527481e-02 2.514397799968719482e-01 5.112491548061370850e-02 -1.725638061761856079e-01 1.789382994174957275e-01 1.249378621578216553e-01 2.471986860036849976e-01 -1.015277206897735596e-01 -4.993299022316932678e-02 -1.310270875692367554e-01 1.565077453851699829e-01 -1.800104081630706787e-01 -3.386875987052917480e-01 -1.483325362205505371e-01 -9.093375504016876221e-02 -2.281369119882583618e-01 -4.818737134337425232e-02
2.522829174995422363e-01 4.702970385551452637e-02 -4.610386490821838379e-02 3.827798962593078613e-01 -4.112340882420539856e-02 1.131402105093002319e-01 -2.741252072155475616e-02 1.686358004808425903e-01 -1.275632232427597046e-01 -3.551445305347442627e-01 2.116090655326843262e-01 -2.880144864320755005e-02 1.771224737167358398e-01 -1.077495887875556946e-01 -5.559315532445907593e-02 -2.200177870690822601e-02 -4.736098274588584900e-02 9.313695132732391357e-02 1.376959383487701416e-01 2.141149491071701050e-01 1.146364305168390274e-02 8.486285060644149780e-02 4.341532886028289795e-01 -5.103002116084098816e-02 -2.784406840801239014e-01 1.501775234937667847e-01 1.014917194843292236e-01 -5.729276686906814575e-02 -1.855174601078033447e-01 -2.335038483142852783e-01 -6.854273378849029541e-02 -1.606104224920272827e-01
4.552913457155227661e-02 -4.628964513540267944e-02 3.292380869388580322e-01 2.266828268766403198e-01 -1.019986420869827271e-01 1.624626368284225464e-01 -3.033409714698791504e-01 -1.745368242263793945e-01 3.247679471969604492e-01 5.462844669818878174e-02 -1.766537278890609741e-01 4.888002201914787292e-02 3.375431522727012634e-02 -2.683138102293014526e-02 1.471253484487533569e-01 -3.295116424560546875e-01 4.231278225779533386e-02 -8.090373873710632324e-02 -2.617798745632171631e-02 2.175882905721664429e-01 -9.797050803899765015e-02 2.417247444391250610e-01 3.701549172401428223e-01 -1.024254485964775085e-01 9.359765052795410156e-02 1.483088135719299316e-01 -1.658731251955032349e-01 -7.558322697877883911e-02 -1.949563920497894287e-01 -1.219903752207756042e-01 -2.505857311189174652e-02 1.148335710167884827e-01
2.170286774635314941e-01 3.682202100753784180e-02 1.423199176788330078e-01 1.834471672773361206e-01 -2.593801915645599365e-01 9.782557189464569092e-02 -3.198343217372894287e-01 1.985753476619720459e-01 1.197421848773956299e-01 -9.824672713875770569e-03 -5.459969118237495422e-02 -1.442659646272659302e-01 -1.837763749063014984e-02 1.724908314645290375e-02 -3.445175290107727051e-02 -1.586724072694778442e-01 2.802022397518157959e-01 3.169397264719009399e-02 2.402166873216629028e-01 5.766323581337928772e-02 1.342382133007049561e-01 1.663996428251266479e-01 1.219397559762001038e-01 -7.845689356327056885e-02 4.811922833323478699e-02 1.325348764657974243e-01 1.684967428445816040e-01 -3.147060796618461609e-02 -1.025010049343109131e-01 -4.517050683498382568e-01 -2.068826407194137573e-01 -3.161419034004211426e-01
2.161717414855957031e-01 -5.200912430882453918e-02 4.008576273918151855e-01 1.372224092483520508e-01 2.279044565511867404e-05 2.796732783317565918e-01 1.576155573129653931e-01 2.662861049175262451e-01 3.286909759044647217e-01 -1.405086368322372437e-01 4.997980967164039612e-02 -7.220122218132019043e-02 -1.939965933561325073e-01 -7.472090423107147217e-02 -8.232667297124862671e-02 -1.949447840452194214e-01 -4.605728015303611755e-02 1.340892463922500610e-01 4.255168139934539795e-02 9.431449323892593384e-02 2.147561758756637573e-01 1.489020437002182007e-01 -2.070439457893371582e-01 -1.030647829174995422e-01 2.262214422225952148e-01 2.593888044357299805e-01 -1.217341888695955276e-02 4.141188412904739380e-02 -1.444385349750518799e-01 -2.034753412008285522e-01 -1.795223355293273926e-01 -7.865121960639953613e-02
-2.018547058105468750e-02 -8.544258028268814087e-02 2.960650026798248291e-01 2.289072424173355103e-01 -1.042036414146423340e-01 -1.212542802095413208e-01 -2.103289216756820679e-01 2.069180458784103394e-01 1.754934936761856079e-01 -1.411325186491012573e-01 -2.861249744892120361e-01 4.941901192069053650e-02 3.459034487605094910e-02 8.438301086425781250e-02 1.107370406389236450e-01 -1.012387573719024658e-01 -7.824110984802246094e-02 3.039092719554901123e-01 3.855613768100738525e-01 2.955209910869598389e-01 -9.547081589698791504e-02 -5.234788730740547180e-02 9.168954193592071533e-02 -2.260386347770690918e-01 -1.428264081478118896e-01 1.478181332349777222e-01 -2.001031339168548584e-01 -8.769180625677108765e-02 -1.337186098098754883e-01 -2.099277228116989136e-01 -7.507640123367309570e-02 -1.018526777625083923e-01
2.393192946910858154e-01 2.317025363445281982e-01 2.363740839064121246e-02 1.854006052017211914e-01 5.254688858985900879e-02 9.803610295057296753e-02 1.127242222428321838e-01 1.176967024803161621e-01 3.669520914554595947e-01 -3.935321569442749023e-01 9.523919969797134399e-02 2.006022632122039795e-02 -5.047105252742767334e-02 -2.358059883117675781e-01 -3.237225487828254700e-02 5.252539366483688354e-02 5.819423496723175049e-02 -5.090922489762306213e-02 1.077509522438049316e-01 4.016380012035369873e-01 1.543545573949813843e-01 4.206883609294891357e-01 -2.162324450910091400e-02 9.578663110733032227e-02 9.085558354854583740e-03 1.741757392883300781e-01 9.387566894292831421e-02 -1.029912680387496948e-01 4.129694309085607529e-03 -9.485906362533569336e-02 -1.737875165417790413e-03 7.757119089365005493e-02
-3.019306659698486328e-01 -1.255040466785430908e-01 1.623916476964950562e-01 3.158353269100189209e-01 1.746126264333724976e-01 -6.871996074914932251e-02 -6.816788017749786377e-02 -1.118687074631452560e-02 2.434664666652679443e-01 -4.153679013252258301e-01 1.240583881735801697e-01 -1.203999593853950500e-01 -2.050082385540008545e-01 -7.856618613004684448e-03 -1.309235394001007080e-01 1.299571059644222260e-02 -4.016615450382232666e-02 8.354633301496505737e-02 -5.753967538475990295e-02 8.399026095867156982e-02 7.541380077600479126e-02 8.218193054199218750e-02 2.586512267589569092e-01 -1.453860104084014893e-01 -2.059005796909332275e-01 3.471763432025909424e-01 -5.056536942720413208e-02 5.955478549003601074e-02 -6.741944700479507446e-02 -1.965698897838592529e-01 2.546911239624023438e-01 -9.678237885236740112e-02
5.087308958172798157e-02 4.504748061299324036e-02 4.149654880166053772e-02 3.655696213245391846e-01 3.111317194998264313e-02 1.048966944217681885e-01 -9.067166596651077271e-02 4.275940731167793274e-02 3.045685887336730957e-01 -3.299237191677093506e-01 -2.701303362846374512e-01 -6.319586187601089478e-02 4.285790026187896729e-02 -1.515803933143615723e-01 9.738569706678390503e-02 -1.525530777871608734e-02 1.066062748432159424e-01 1.557912081480026245e-01 -2.656087279319763184e-02 2.379395365715026855e-01 -5.710564926266670227e-02 4.780536890029907227e-02 -2.685609273612499237e-02 -3.134829923510551453e-02 -2.792294025421142578e-01 -2.919439375400543213e-01 -2.242889702320098877e-01 -1.257631182670593262e-01 -6.819657981395721436e-02 -2.399598062038421631e-01 -1.433268934488296509e-01 3.355435729026794434e-01
2.961838841438293457e-01 2.121971994638442993e-01 9.922029078006744385e-02 4.006389081478118896e-01 -1.171177104115486145e-01 5.193781480193138123e-02 8.930072188377380371e-02 8.757375180721282959e-02 5.510604381561279297e-01 -3.228241950273513794e-02 -9.253921359777450562e-02 -1.518571674823760986e-01 2.505328059196472168e-01 3.320794925093650818e-02 8.538316935300827026e-02 7.053801417350769043e-02 1.779281347990036011e-01 -1.089548021554946899e-01 5.327989906072616577e-02 2.602998316287994385e-01 -9.800351224839687347e-03 1.021145507693290710e-01 4.921182245016098022e-02 -2.139201760292053223e-01 -3.149527683854103088e-02 -9.665575809776782990e-03 8.187288790941238403e-02 9.945772588253021240e-02 -8.139377087354660034e-02 -1.893219500780105591e-01 4.155753925442695618e-02 1.328824758529663086e-01
3.415961265563964844e-01 -4.539382085204124451e-02 -2.050522267818450928e-01 3.624740540981292725e-01 -5.976489186286926270e-02 9.868095070123672485e-02 1.389464586973190308e-01 -3.403214737772941589e-02 2.695480585098266602e-01 -2.591896057128906250e-01 1.673225462436676025e-01 -6.182968616485595703e-02 -1.241732761263847351e-02 -2.315613627433776855e-01 -1.181663274765014648e-01 2.603397369384765625e-01 1.634164527058601379e-02 4.018818214535713196e-02 3.210757374763488770e-01 3.779538571834564209e-01 7.469096034765243530e-02 5.013764277100563049e-02 3.424949571490287781e-02 -1.336798071861267090e-01 -1.085799783468246460e-01 -6.771936081349849701e-03 -8.400728553533554077e-02 -1.827301979064941406e-01 1.963786035776138306e-02 -1.805841773748397827e-01 -7.294005155563354492e-02 -3.629463165998458862e-02
2.568683326244354248e-01 1.932111755013465881e-02 2.108725011348724365e-01 1.577315926551818848e-01 -3.910332173109054565e-02 2.550182342529296875e-01 -2.588136196136474609e-01 2.075925916433334351e-01 2.259144745767116547e-02 -2.151232361793518066e-01 -1.204129960387945175e-02 -7.833419740200042725e-02 1.428844220936298370e-02 -1.529854089021682739e-01 -1.119389012455940247e-02 -1.745742261409759521e-01 6.856989115476608276e-02 -2.500976920127868652e-01 8.986433967947959900e-03 2.480842173099517822e-01 2.691642642021179199e-01 -1.543540060520172119e-01 1.413265019655227661e-01 -1.273519694805145264e-01 -2.277691215276718140e-01 7.891969382762908936e-02 3.783794119954109192e-02 -3.558976352214813232e-01 -7.649999111890792847e-02 -2.887510061264038086e-01 -2.008983492851257324e-01 -5.693388357758522034e-02
2.849746048450469971e-01 6.086103990674018860e-02 -5.939390882849693298e-02 2.633971571922302246e-01 -1.370599307119846344e-02 1.340810358524322510e-01 -2.585977315902709961e-01 2.432420477271080017e-02 5.496630445122718811e-02 -2.623610496520996094e-01 4.475472494959831238e-03 -1.290088891983032227e-01 1.861078739166259766e-01 -6.006036326289176941e-02 -1.299390345811843872e-01 -1.086256429553031921e-01 -7.102490961551666260e-02 -1.306430846452713013e-01 -3.382668271660804749e-02 2.397521287202835083e-01 3.221764266490936279e-01 1.761135309934616089e-01 2.536888718605041504e-01 -1.603626012802124023e-01 -2.306967377662658691e-01 -3.134561702609062195e-02 -6.276968121528625488e-02 -4.182484447956085205e-01 -1.218772381544113159e-01 -7.475981116294860840e-02 -2.025524228811264038e-01 3.055223263800144196e-02
1.949521452188491821e-01 3.225993812084197998e-01 -5.229015648365020752e-02 3.227508664131164551e-01 7.272817939519882202e-02 1.407130509614944458e-01 1.134736016392707825e-01 3.659637877717614174e-03 4.497283101081848145e-01 -1.780276596546173096e-01 -1.664362847805023193e-02 -1.355260461568832397e-01 2.450011223554611206e-01 1.352723687887191772e-01 1.633565425872802734e-01 2.956260740756988525e-02 1.001916602253913879e-01 -1.157090887427330017e-01 2.726450264453887939e-01 1.650086641311645508e-01 2.789296954870223999e-02 6.974709779024124146e-02 2.294040173292160034e-01 -2.903281450271606445e-01 1.188342943787574768e-01 6.506554782390594482e-02 -4.631014913320541382e-02 1.374806165695190430e-01 3.863292187452316284e-02 -1.165166944265365601e-01 -1.796201020479202271e-01 1.680331118404865265e-02
3.415122926235198975e-01 -2.331102453172206879e-02 1.419280320405960083e-01 8.867914974689483643e-02 -3.112768195569515228e-02 1.527610123157501221e-01 -2.275470346212387085e-01 -6.378798186779022217e-02 3.515529260039329529e-02 -2.925808429718017578e-01 -8.743987232446670532e-02 -2.676372230052947998e-01 2.682321667671203613e-01 -5.884808488190174103e-03 -1.580518633127212524e-01 2.983288280665874481e-02 -1.623066961765289307e-01 -2.230948507785797119e-01 7.605426758527755737e-02 2.072032541036605835e-01 2.026499994099140167e-02 2.125971466302871704e-01 2.055401057004928589e-01 -1.542879045009613037e-01 -3.199140727519989014e-01 1.746916770935058594e-01 -7.921383529901504517e-02 -3.347505927085876465e-01 -1.437839679419994354e-02 -1.811536960303783417e-02 -1.494407951831817627e-01 1.200711447745561600e-02
1.374816298484802246e-01 1.037153154611587524e-01 -7.422364433296024799e-04 2.670233845710754395e-01 1.076377034187316895e-01 1.043504551053047180e-01 -1.038534790277481079e-01 3.285397589206695557e-01 1.718062907457351685e-01 -2.983848750591278076e-01 6.666745245456695557e-02 -1.965664476156234741e-01 1.493630558252334595e-01 -2.176148444414138794e-01 -6.285127997398376465e-02 -1.212257817387580872e-01 -7.013210654258728027e-02 -1.369876861572265625e-01 -2.618978545069694519e-02 2.852154374122619629e-01 3.084219396114349365e-01 1.982936412096023560e-01 -1.710513085126876831e-01 -1.135229133069515228e-02 -1.264319419860839844e-01 2.824862599372863770e-01 -8.953177928924560547e-02 -9.525981545448303223e-02 6.092587485909461975e-02 -6.864814460277557373e-02 -2.809422016143798828e-01 1.952406615018844604e-01
4.989593476057052612e-02 -2.671169862151145935e-02 -9.616847150027751923e-03 3.679344952106475830e-01 -1.136768311262130737e-01 3.989889472723007202e-02 1.668486930429935455e-02 -7.039549946784973145e-02 1.519717127084732056e-01 -9.281031787395477295e-02 -8.408505469560623169e-02 -1.401131600141525269e-01 -2.375063896179199219e-01 -3.369398117065429688e-01 -2.097502499818801880e-01 -3.135411441326141357e-01 3.309276401996612549e-01 1.825424283742904663e-01 -3.076628036797046661e-02 2.016166895627975464e-01 9.578410536050796509e-03 2.003944963216781616e-01 1.417298465967178345e-01 -1.615612208843231201e-01 3.849720209836959839e-02 2.192452996969223022e-01 2.780931591987609863e-01 -2.257079631090164185e-01 -3.625214844942092896e-02 -1.306850910186767578e-01 -4.447406902909278870e-02 4.309540987014770508e-02
2.210284471511840820e-01 -2.017820626497268677e-01 -1.308004558086395264e-01 2.938289642333984375e-01 5.900462344288825989e-02 3.717856705188751221e-01 -1.176721379160881042e-01 -1.581283211708068848e-01 1.493111550807952881e-01 4.823398217558860779e-02 2.552139461040496826e-01 -2.296891361474990845e-01 -1.894663646817207336e-02 -3.195685744285583496e-01 5.138672888278961182e-02 -9.939808398485183716e-02 -4.036914557218551636e-02 8.464239537715911865e-03 4.848521202802658081e-02 3.216639161109924316e-01 -2.099483311176300049e-01 1.520571559667587280e-01 8.945221453905105591e-02 -1.188438683748245239e-01 -1.407938599586486816e-01 -7.295836508274078369e-02 -3.124497830867767334e-01 -1.412742435932159424e-01 1.038817763328552246e-01 -1.070181727409362793e-01 -7.305631041526794434e-02 4.192752391099929810e-02
-9.201180934906005859e-02 -2.349139153957366943e-01 1.273402124643325806e-01 5.283296704292297363e-01 -2.394773215055465698e-01 -1.234562397003173828e-01 -1.412422955036163330e-01 4.452815651893615723e-02 2.098044604063034058e-01 -3.451403602957725525e-02 -3.591239824891090393e-02 -1.380255222320556641e-01 -1.186525076627731323e-01 -7.295328378677368164e-02 1.392941772937774658e-01 -1.840009838342666626e-01 1.831037402153015137e-01 5.597963929176330566e-02 5.388811230659484863e-02 8.499187231063842773e-02 2.679419517517089844e-02 3.744316697120666504e-01 3.468119800090789795e-01 -1.608493328094482422e-01 1.242085322737693787e-01 1.417820155620574951e-01 9.360116720199584961e-02 8.922826498746871948e-03 1.198713481426239014e-01 2.252672333270311356e-03 -3.359608352184295654e-02 -1.205773279070854187e-01
1.786868721246719360e-01 1.921538710594177246e-01 -6.463561952114105225e-02 7.819829136133193970e-02 7.210214436054229736e-02 1.112496107816696167e-01 8.414772897958755493e-02 2.785966098308563232e-01 7.283504307270050049e-02 -2.514852583408355713e-01 1.821979880332946777e-01 -1.385088562965393066e-01 -1.575948596000671387e-01 1.647981852293014526e-01 -1.566714644432067871e-01 -1.111647021025419235e-02 9.594197571277618408e-02 -6.802216917276382446e-02 1.305150389671325684e-01 4.174427092075347900e-01 4.373500496149063110e-02 3.405392765998840332e-01 1.091654375195503235e-01 1.033749897032976151e-02 -2.197807095944881439e-02 2.754374444484710693e-01 -1.498163789510726929e-01 -5.301633104681968689e-02 -9.562900662422180176e-02 -2.973520196974277496e-02 -3.468919396400451660e-01 2.323631346225738525e-01
2.467141747474670410e-01 -1.497660428285598755e-01 4.274697601795196533e-02 1.246239021420478821e-01 8.711870014667510986e-02 4.462220966815948486e-01 -1.195543110370635986e-01 5.739107355475425720e-02 4.899808764457702637e-01 -2.308392226696014404e-01 1.343480795621871948e-01 -8.400102704763412476e-02 -1.202931925654411316e-01 1.260751336812973022e-01 -5.611834116280078888e-03 -7.285461574792861938e-02 4.893028363585472107e-02 6.731985509395599365e-02 -2.066239155828952789e-02 1.155482009053230286e-01 2.272368222475051880e-02 3.470559418201446533e-01 -1.454311162233352661e-01 -1.226970627903938293e-01 6.310532987117767334e-02 7.521857041865587234e-04 1.252125054597854614e-01 -2.022859305143356323e-01 -5.923532694578170776e-02 1.682005524635314941e-01 -1.787444800138473511e-01 -1.366412341594696045e-01
3.336611986160278320e-01 -6.472741067409515381e-02 1.042399778962135315e-01 1.818175166845321655e-01 -1.214354708790779114e-01 2.987396121025085449e-01 -2.813965380191802979e-01 1.545692980289459229e-01 6.059342995285987854e-02 -1.264059394598007202e-01 -1.210629846900701523e-02 -4.508860036730766296e-02 1.413529068231582642e-01 6.726892292499542236e-02 -4.135783761739730835e-02 -6.630491465330123901e-02 1.665094196796417236e-01 -1.242086663842201233e-01 2.006391733884811401e-01 2.395851910114288330e-01 1.394411176443099976e-01 -1.514064818620681763e-01 3.262912333011627197e-01 7.377505302429199219e-02 -3.109778463840484619e-01 -8.399926126003265381e-02 -1.239329874515533447e-01 -3.090535104274749756e-01 -5.942902714014053345e-02 -1.961448341608047485e-01 -1.014890745282173157e-01 -1.379100233316421509e-01
1.604158282279968262e-01 7.662721723318099976e-02 1.378306746482849121e-01 3.780293092131614685e-02 9.921154379844665527e-02 -4.163444042205810547e-03 -3.721549808979034424e-01 6.425577402114868164e-02 2.493261843919754028e-01 7.072883844375610352e-02 1.797885447740554810e-01 2.341608852148056030e-01 2.063208073377609253e-01 8.625143021345138550e-02 -4.554335772991180420e-02 -1.714932732284069061e-02 5.857012420892715454e-02 2.340668588876724243e-01 2.889899611473083496e-01 1.454667001962661743e-01 -1.300517469644546509e-01 2.878897488117218018e-01 9.445939958095550537e-02 -2.715712785720825195e-01 2.090287022292613983e-02 3.429071009159088135e-01 -7.527974247932434082e-02 -3.627779334783554077e-02 -2.173808217048645020e-01 -2.270930111408233643e-01 5.344571173191070557e-02 -1.293631941080093384e-01
1.485810279846191406e-01 -8.568742871284484863e-02 -6.153219938278198242e-02 1.292364150285720825e-01 -2.517892420291900635e-02 -3.330244868993759155e-02 -3.794816434383392334e-01 -1.112681031227111816e-01 2.484053671360015869e-01 1.524593681097030640e-01 1.531790345907211304e-01 5.055386945605278015e-02 3.217174112796783447e-02 1.027797907590866089e-01 -5.832647159695625305e-02 8.865887671709060669e-02 2.403652481734752655e-02 2.194329500198364258e-01 1.946971267461776733e-01 9.189600497484207153e-02 -3.271182999014854431e-02 3.477489650249481201e-01 2.336564809083938599e-01 -3.435253798961639404e-01 -1.015429664403200150e-02 3.085959851741790771e-01 -6.344031542539596558e-02 -3.924584388732910156e-02 -5.471057444810867310e-02 -3.169188201427459717e-01 -1.239849478006362915e-01 -2.207854092121124268e-01
-1.936162449419498444e-02 6.607996672391891479e-02 3.858080506324768066e-02 3.879875540733337402e-01 1.254169791936874390e-01 -2.489466965198516846e-02 1.105178426951169968e-02 -1.430706232786178589e-01 4.080020189285278320e-01 -1.111456304788589478e-01 2.041921466588973999e-01 -3.049792051315307617e-01 -6.176083534955978394e-02 -3.224481940269470215e-01 4.020046442747116089e-02 -8.762732893228530884e-02 1.766101717948913574e-01 2.860731780529022217e-01 1.308009624481201172e-01 -7.149513810873031616e-02 -7.017450779676437378e-02 2.887822128832340240e-02 1.946689635515213013e-01 6.742780655622482300e-02 -2.580455541610717773e-01 -3.102925978600978851e-02 -1.626325100660324097e-01 -1.945297271013259888e-01 5.876467004418373108e-02 -1.041387990117073059e-01 -1.768645644187927246e-01 -1.217232123017311096e-01
2.475556731224060059e-01 2.539135217666625977e-01 -8.353952318429946899e-02 1.099454313516616821e-01 -5.022272840142250061e-02 1.149520501494407654e-01 -1.295192539691925049e-01 2.070815265178680420e-01 1.420042514801025391e-01 -1.224930509924888611e-01 3.233542293310165405e-02 -2.418170869350433350e-01 -6.028862670063972473e-02 -3.239732384681701660e-01 -8.858972042798995972e-02 -3.862385451793670654e-02 1.926043182611465454e-01 8.795636892318725586e-02 9.523401409387588501e-02 2.412767112255096436e-01 -2.320810407400131226e-01 1.838356554508209229e-01 -1.543681323528289795e-01 -3.218053877353668213e-01 -9.450887143611907959e-02 2.187317907810211182e-01 -6.823515985161066055e-03 -7.755176723003387451e-02 -1.770824342966079712e-01 -3.649469912052154541e-01 -4.311217740178108215e-02 -1.037161275744438171e-01
-1.473155170679092407e-01 -1.865665763616561890e-01 -5.305326730012893677e-02 1.938564032316207886e-01 -2.508273422718048096e-01 6.772226095199584961e-02 1.499843746423721313e-01 1.954186111688613892e-01 1.978299766778945923e-01 -2.628680467605590820e-01 1.460393518209457397e-01 -1.133438274264335632e-01 1.792215704917907715e-01 -2.946005761623382568e-01 -1.400185078382492065e-01 -1.090451851487159729e-01 -2.194454707205295563e-02 1.891523152589797974e-01 9.075054898858070374e-03 2.382016628980636597e-01 8.797767013311386108e-02 2.963485717773437500e-01 2.712746262550354004e-01 -2.064600288867950439e-01 7.235850393772125244e-02 5.043949559330940247e-02 -2.394901812076568604e-01 -5.144356191158294678e-02 1.660501360893249512e-01 -2.658118605613708496e-01 -1.037885397672653198e-01 -2.125831879675388336e-02
1.068764179944992065e-01 -3.985369578003883362e-02 -3.495877236127853394e-02 1.604886502027511597e-01 1.040003746747970581e-01 2.789543196558952332e-02 -5.260338187217712402e-01 1.940124928951263428e-01 1.364825200289487839e-02 -7.125907391309738159e-02 1.294667869806289673e-01 -2.314411848783493042e-01 4.338490590453147888e-02 -8.275876939296722412e-02 -1.414918899536132812e-01 2.737401239573955536e-02 9.165766090154647827e-02 3.408041298389434814e-01 1.834131963551044464e-02 6.138266995549201965e-02 -7.077001035213470459e-02 5.082312971353530884e-02 2.720235586166381836e-01 -2.132159322500228882e-01 2.602091617882251740e-02 3.451699018478393555e-01 -1.198231950402259827e-01 -2.242594957351684570e-02 -8.337304741144180298e-02 -1.716585755348205566e-01 9.647146612405776978e-02 -3.047392070293426514e-01
1.246036216616630554e-01 -1.079955175518989563e-01 -2.003776431083679199e-01 1.728201657533645630e-01 -6.541115790605545044e-02 1.567639559507369995e-01 -3.569005429744720459e-02 4.828329384326934814e-02 3.457008302211761475e-01 -1.324633061885833740e-01 3.500456362962722778e-02 -5.819207802414894104e-02 -1.070932485163211823e-02 -2.529542744159698486e-01 -2.512242458760738373e-02 -1.085091233253479004e-01 -6.735037267208099365e-02 -5.569383502006530762e-02 2.757835015654563904e-02 2.555128931999206543e-01 1.412172466516494751e-01 3.660714030265808105e-01 3.425089120864868164e-01 -1.099934801459312439e-01 1.671959646046161652e-02 2.868018448352813721e-01 -9.677729755640029907e-02 -1.805391609668731689e-01 -1.411394029855728149e-01 -4.201395437121391296e-02 1.816812716424465179e-02 3.854914903640747070e-01
9.497845917940139771e-02 1.632765084505081177e-01 2.209796458482742310e-01 1.695047020912170410e-01 -2.060379087924957275e-01 4.424125328660011292e-02 -8.206924796104431152e-02 2.816406190395355225e-01 3.316053450107574463e-01 -1.345584243535995483e-01 5.838908255100250244e-02 -2.604850828647613525e-01 1.479231100529432297e-02 -2.255698889493942261e-01 -1.887831687927246094e-01 -1.980871409177780151e-01 1.390260756015777588e-01 7.491686940193176270e-02 -1.516648977994918823e-01 2.045220136642456055e-01 1.649375259876251221e-01 1.571530848741531372e-01 1.801897138357162476e-01 9.987753815948963165e-03 -1.472943425178527832e-01 9.623458981513977051e-02 -3.353323042392730713e-02 -1.471370309591293335e-01 -4.253163039684295654e-01 7.401114702224731445e-02 -3.967413678765296936e-03 1.289290487766265869e-01
4.547140002250671387e-02 -1.342328339815139771e-01 3.579831123352050781e-01 1.144993007183074951e-01 -3.873679786920547485e-02 -9.101678431034088135e-02 1.465791612863540649e-01 -1.032724156975746155e-01 4.179914593696594238e-01 -2.084876596927642822e-02 2.372854501008987427e-01 -8.257544785737991333e-02 3.025956451892852783e-01 -8.537438511848449707e-02 -1.408551931381225586e-01 -1.117312163114547729e-01 -2.245319932699203491e-01 1.099830791354179382e-01 -1.085949130356311798e-02 1.915359497070312500e-01 1.744876056909561157e-02 2.225398570299148560e-01 -6.355352234095335007e-03 -2.445537894964218140e-01 -1.478994190692901611e-01 2.260062396526336670e-01 1.392883360385894775e-01 7.343435287475585938e-02 -1.029004752635955811e-01 -1.868726760149002075e-01 -2.257908284664154053e-01 1.550380140542984009e-01
7.159180194139480591e-02 -7.879140973091125488e-02 -2.881777472794055939e-02 1.195263341069221497e-01 -2.195388823747634888e-01 1.407564580440521240e-01 1.816789805889129639e-01 -6.237579882144927979e-02 1.378707885742187500e-01 -2.090671360492706299e-01 2.777885831892490387e-02 -3.001690506935119629e-01 2.865976393222808838e-01 -1.669992953538894653e-01 -3.065056353807449341e-02 -1.289650425314903259e-02 6.936632096767425537e-02 -5.999384075403213501e-02 1.792214214801788330e-01 2.675834596157073975e-01 1.464404612779617310e-01 2.911836206912994385e-01 -8.965708315372467041e-03 -2.907190322875976562e-01 6.686381250619888306e-02 1.250087767839431763e-01 -2.818179428577423096e-01 -3.060570955276489258e-01 2.039846181869506836e-01 -1.881252974271774292e-01 1.349388808012008667e-02 -1.748786717653274536e-01
1.401336025446653366e-02 -1.198859661817550659e-01 -2.014223113656044006e-02 3.165664970874786377e-01 2.345164269208908081e-01 2.949899733066558838e-01 -6.967419385910034180e-02 1.731496453285217285e-01 9.228178858757019043e-02 -2.102439701557159424e-01 7.194083184003829956e-03 -2.985121607780456543e-01 -1.392550915479660034e-01 -2.287557125091552734e-01 1.507533788681030273e-01 -2.906967326998710632e-02 1.258193999528884888e-01 5.668374523520469666e-02 1.657251268625259399e-01 1.776189953088760376e-01 -5.152970179915428162e-02 -7.816687575541436672e-04 4.559047892689704895e-02 -3.356070220470428467e-01 -1.344637423753738403e-01 -3.310646712779998779e-01 4.706401750445365906e-02 6.464588642120361328e-02 -8.024532347917556763e-02 -3.478752970695495605e-01 -1.169676035642623901e-01 1.209469512104988098e-02
2.038384824991226196e-01 4.620214924216270447e-02 1.592372804880142212e-01 1.119834780693054199e-01 1.435399502515792847e-01 3.149592280387878418e-01 4.351881518959999084e-02 3.688592016696929932e-01 1.842005252838134766e-01 -2.386422455310821533e-01 9.783295542001724243e-02 1.892637312412261963e-01 -1.652309298515319824e-01 -2.376966923475265503e-01 8.470820635557174683e-02 -2.181073725223541260e-01 -2.012820355594158173e-02 1.322889979928731918e-02 3.131255274638533592e-03 1.030725911259651184e-01 -3.650163300335407257e-03 3.322941660881042480e-01 -3.948358446359634399e-02 2.101032994687557220e-02 -5.153379216790199280e-02 1.589356809854507446e-01 -8.571496605873107910e-02 -1.419592499732971191e-01 -1.176480650901794434e-01 -3.605930805206298828e-01 -2.501488626003265381e-01 -1.842231489717960358e-02
2.472334951162338257e-01 -7.161799073219299316e-02 -1.209762766957283020e-01 3.217962384223937988e-01 2.749351859092712402e-01 1.816806197166442871e-01 -1.899248212575912476e-01 -5.003871396183967590e-02 2.937048077583312988e-01 -2.458298206329345703e-02 -2.324767410755157471e-03 -1.238195970654487610e-01 7.864621281623840332e-02 -2.744675874710083008e-01 1.549986451864242554e-01 5.904363095760345459e-02 -1.060430519282817841e-02 7.213910575956106186e-03 -4.040960595011711121e-02 2.728686034679412842e-01 -2.747795879840850830e-01 1.451275348663330078e-01 9.306126087903976440e-02 -3.580863028764724731e-02 -7.710520923137664795e-02 -1.140431165695190430e-01 -3.979598879814147949e-01 -1.718684881925582886e-01 7.405205816030502319e-02 -2.286520898342132568e-01 -9.443933516740798950e-02 -2.906399965286254883e-02
2.745850980281829834e-01 3.428616747260093689e-02 -2.919384837150573730e-02 1.159482821822166443e-01 -3.154355883598327637e-01 1.332372128963470459e-01 -1.669225394725799561e-01 1.273767203092575073e-01 1.684162914752960205e-01 -5.962324514985084534e-02 -5.885490681976079941e-03 -1.732409149408340454e-01 -7.302240282297134399e-02 -1.591832935810089111e-01 -2.992163784801959991e-02 -2.123121023178100586e-01 1.292923688888549805e-01 -7.127963751554489136e-02 1.998236030340194702e-01 3.144248202443122864e-02 -1.621086597442626953e-01 6.674557179212570190e-02 2.130151093006134033e-01 -5.166797712445259094e-02 -1.142327710986137390e-01 4.452074170112609863e-01 6.816343218088150024e-02 -1.291143000125885010e-01 -9.716334752738475800e-03 -4.658232629299163818e-01 -7.926683872938156128e-02 1.083651781082153320e-01
-6.769257038831710815e-02 -3.419335484504699707e-01 -4.709739238023757935e-03 1.624594330787658691e-01 2.285579591989517212e-01 -1.500264108180999756e-01 -3.374719619750976562e-01 2.062854468822479248e-01 -2.852165885269641876e-02 -5.164052918553352356e-02 1.412560939788818359e-01 -1.048833802342414856e-01 -3.760161623358726501e-02 5.281018465757369995e-02 -2.939401566982269287e-01 -8.703817427158355713e-02 1.975949853658676147e-01 1.226589083671569824e-01 1.991778910160064697e-01 -4.611393436789512634e-02 7.712934166193008423e-02 3.112796843051910400e-01 1.770476549863815308e-01 -1.585814505815505981e-01 -1.495020389556884766e-01 1.901865303516387939e-01 8.156942576169967651e-02 2.391100861132144928e-02 2.136490121483802795e-02 -3.983124792575836182e-01 -6.905595213174819946e-02 -5.858801677823066711e-02
3.199141472578048706e-02 -1.655782572925090790e-02 1.251516491174697876e-01 2.525738477706909180e-01 1.086997613310813904e-01 -4.935206472873687744e-02 -1.220095753669738770e-01 -4.691193811595439911e-03 2.510740756988525391e-01 -5.716799944639205933e-02 -1.491858661174774170e-01 -1.556290984153747559e-01 1.242240741848945618e-01 -4.852017387747764587e-02 -2.386446446180343628e-01 -4.156166911125183105e-01 -1.704536080360412598e-01 -9.371223300695419312e-02 -4.680445045232772827e-02 4.405353665351867676e-01 1.521456986665725708e-02 1.340471059083938599e-01 2.746542692184448242e-01 -1.517931967973709106e-01 1.404539495706558228e-01 -6.444157566875219345e-03 -8.871338516473770142e-02 -4.985729232430458069e-02 -3.229682743549346924e-01 6.291273236274719238e-02 -1.985974460840225220e-01 -3.495613113045692444e-02
1.227572858333587646e-01 2.901675924658775330e-02 1.005264967679977417e-01 2.124289982020854950e-02 1.861851364374160767e-01 -1.202402263879776001e-01 -1.036150231957435608e-01 3.221899271011352539e-02 2.072802186012268066e-01 -3.419394493103027344e-01 -2.706735581159591675e-02 1.481609512120485306e-02 -1.772567480802536011e-01 1.572782397270202637e-01 -3.097727000713348389e-01 8.647697046399116516e-03 1.939422190189361572e-01 2.155918776988983154e-01 5.891976505517959595e-02 4.625374078750610352e-01 2.215018272399902344e-01 3.238718211650848389e-01 1.587055772542953491e-01 2.344126254320144653e-02 -8.748203516006469727e-03 2.785247266292572021e-01 5.575576797127723694e-04 8.527251332998275757e-02 -5.994372814893722534e-02 9.587389975786209106e-02 -5.880378186702728271e-02 -1.312968581914901733e-01
5.497507285326719284e-03 1.026100963354110718e-01 7.781116664409637451e-02 3.795732259750366211e-01 2.190996706485748291e-01 -1.008730530738830566e-01 -1.430308073759078979e-01 -1.602598428726196289e-01 2.801432609558105469e-01 -9.069108963012695312e-02 7.660184055566787720e-02 6.464027613401412964e-02 -6.984043866395950317e-02 2.304446846246719360e-01 6.787960976362228394e-02 1.016985103487968445e-01 2.513210773468017578e-01 2.714342474937438965e-01 2.580372989177703857e-01 3.786322474479675293e-01 1.528465896844863892e-01 1.228048950433731079e-01 -9.976194798946380615e-02 -1.131927520036697388e-01 -3.090426921844482422e-01 1.358497291803359985e-01 -3.773694857954978943e-02 -4.922483116388320923e-02 -5.503289401531219482e-02 1.378065068274736404e-02 -1.803678870201110840e-01 6.125429645180702209e-02
2.625168859958648682e-01 -2.355053573846817017e-01 -5.221972241997718811e-02 2.042165547609329224e-01 -2.430095821619033813e-01 9.324161708354949951e-02 -2.542086541652679443e-01 2.079421877861022949e-01 -4.862378537654876709e-02 -2.283551394939422607e-01 2.086430191993713379e-01 -2.381211221218109131e-01 9.384991228580474854e-02 -6.134561449289321899e-02 2.074198052287101746e-02 -6.202803179621696472e-02 -2.786737307906150818e-02 -1.455286331474781036e-02 2.409251593053340912e-02 2.532884478569030762e-01 -1.129883453249931335e-01 3.653344511985778809e-01 -2.727353870868682861e-01 -6.494437903165817261e-02 -8.476148545742034912e-02 8.512603491544723511e-02 -1.162303164601325989e-01 -1.137545183300971985e-01 1.731815747916698456e-02 -3.443261384963989258e-01 -9.802544116973876953e-02 1.551666855812072754e-01
1.608381420373916626e-01 6.630593538284301758e-02 5.122095346450805664e-01 2.740841209888458252e-01 -2.015787810087203979e-01 1.720518171787261963e-01 -3.206065669655799866e-02 -3.530334308743476868e-02 3.805177211761474609e-01 -2.046044543385505676e-02 1.892035594210028648e-03 -1.818794943392276764e-02 3.745623305439949036e-02 4.443588480353355408e-02 -5.742676183581352234e-02 -5.658107623457908630e-02 1.185520514845848083e-01 -7.117684185504913330e-02 -7.157461345195770264e-02 1.490510404109954834e-01 3.835912048816680908e-02 2.410910427570343018e-01 -1.037703454494476318e-01 2.112701535224914551e-01 -2.102419175207614899e-02 3.617574274539947510e-01 8.843535929918289185e-02 -2.501500025391578674e-02 -8.941289037466049194e-02 -2.440966665744781494e-01 -1.407010853290557861e-01 -1.254163086414337158e-01
-7.804997265338897705e-02 -2.617226913571357727e-02 -9.322831034660339355e-02 2.474081665277481079e-01 -1.314983814954757690e-01 1.808145344257354736e-01 6.306674331426620483e-02 2.330220341682434082e-01 1.249261498451232910e-01 -8.559860289096832275e-02 1.886491775512695312e-01 -8.480126410722732544e-02 2.039287388324737549e-01 -2.472641468048095703e-01 1.153484433889389038e-01 5.492645502090454102e-02 1.994747519493103027e-01 -4.019007831811904907e-02 -2.090827226638793945e-01 2.641824781894683838e-01 9.048734605312347412e-02 2.433607280254364014e-01 1.880725473165512085e-01 -2.928772866725921631e-01 2.253189384937286377e-01 2.315886020660400391e-01 4.687751084566116333e-02 -8.487434685230255127e-02 -1.463204249739646912e-02 -4.101070463657379150e-01 -5.114183947443962097e-02 -4.474402591586112976e-02
1.528266724199056625e-02 -1.832710020244121552e-02 3.944670259952545166e-01 2.968108057975769043e-01 -1.884103417396545410e-01 1.935338079929351807e-01 4.439797624945640564e-02 5.889954511076211929e-03 3.801036775112152100e-01 -2.889620661735534668e-01 1.431115567684173584e-01 -8.921939134597778320e-02 -3.541674092411994934e-02 -5.980354920029640198e-02 2.306151203811168671e-03 -5.791132152080535889e-02 1.615042090415954590e-01 -2.405107766389846802e-01 -1.247899457812309265e-01 7.978872209787368774e-02 -8.498918265104293823e-02 1.305694729089736938e-01 7.624503225088119507e-02 1.618800312280654907e-01 -1.557833850383758545e-01 6.525491923093795776e-02 1.968951076269149780e-01 1.211482509970664978e-01 -6.533189117908477783e-02 -2.964547574520111084e-01 -1.844169348478317261e-01 -2.141704410314559937e-01
1.840759813785552979e-01 8.603493124246597290e-02 5.428224429488182068e-02 2.811345458030700684e-01 8.390441536903381348e-02 -5.800696834921836853e-02 4.361558705568313599e-02 -2.096070535480976105e-02 2.522126734256744385e-01 -1.383020579814910889e-01 -3.147258758544921875e-01 2.103801444172859192e-02 6.488573551177978516e-02 -1.342234760522842407e-02 2.874388359487056732e-02 -2.171399742364883423e-01 2.835734188556671143e-02 2.991035282611846924e-01 4.035712778568267822e-01 -2.272577211260795593e-02 6.493796128779649734e-03 1.220892518758773804e-01 1.198390722274780273e-01 -1.110703125596046448e-01 -3.877979516983032227e-02 2.258170396089553833e-01 -1.800108253955841064e-01 -6.501885503530502319e-02 -3.016112372279167175e-02 -4.534012377262115479e-01 -6.091618537902832031e-02 -1.864496618509292603e-01
2.529084384441375732e-01 1.071229055523872375e-01 3.333147987723350525e-02 1.123157143592834473e-01 1.458181142807006836e-01 4.651186172850430012e-04 -3.659808337688446045e-01 -9.780729562044143677e-02 1.483926624059677124e-01 -4.300004243850708008e-02 -1.355895847082138062e-01 1.331813186407089233e-01 -1.460469663143157959e-01 -5.478248000144958496e-02 6.158183887600898743e-02 6.269101053476333618e-02 1.434760540723800659e-01 7.126601785421371460e-02 2.493682652711868286e-01 1.846587955951690674e-01 6.346147973090410233e-03 2.901590764522552490e-01 2.359120100736618042e-01 -2.516142725944519043e-01 -1.580334156751632690e-01 3.177207708358764648e-01 -5.105990171432495117e-02 -7.472474128007888794e-02 -7.943831384181976318e-02 -2.455871701240539551e-01 3.817194327712059021e-02 -3.559260666370391846e-01
-1.039594635367393494e-01 -2.558368742465972900e-01 -1.240952312946319580e-01 5.726548261009156704e-04 1.219893619418144226e-01 -1.628766506910324097e-01 -3.031472563743591309e-01 2.761422470211982727e-02 3.325217962265014648e-01 -3.261020779609680176e-01 1.224695667624473572e-01 -7.164806127548217773e-02 -8.171736449003219604e-02 1.308150887489318848e-01 -4.468195140361785889e-02 -1.022462546825408936e-01 2.234329432249069214e-01 8.697274141013622284e-03 6.327921897172927856e-02 1.212086305022239685e-01 3.742403686046600342e-01 9.059558063745498657e-02 1.856502890586853027e-01 -1.185453981161117554e-01 -4.567564651370048523e-02 2.898022830486297607e-01 -1.717376857995986938e-01 -2.486703991889953613e-01 -2.758950740098953247e-02 -8.075498044490814209e-02 8.318594098091125488e-02 -2.095264792442321777e-01
1.332689523696899414e-01 5.055799265392124653e-04 -2.150273025035858154e-01 3.842957615852355957e-01 9.039705246686935425e-02 2.190914005041122437e-01 -4.838212579488754272e-02 1.509242057800292969e-01 2.899557352066040039e-01 8.805887401103973389e-02 -4.948084056377410889e-02 -1.045224592089653015e-01 7.590715307742357254e-03 -2.527753710746765137e-01 -2.650902569293975830e-01 -6.852385401725769043e-02 7.721655070781707764e-02 1.160751953721046448e-01 -1.321856677532196045e-01 8.987715095281600952e-02 3.878401219844818115e-01 2.583648860454559326e-01 7.757503539323806763e-02 1.294253617525100708e-01 7.886984967626631260e-04 -2.716015465557575226e-02 5.680358782410621643e-02 -2.580699324607849121e-01 -5.366696044802665710e-02 -3.057641685009002686e-01 -8.158428594470024109e-03 1.047511249780654907e-01
-6.251361221075057983e-02 -2.159516662359237671e-01 2.592956461012363434e-02 2.039211392402648926e-01 -1.289354562759399414e-01 3.484553992748260498e-01 -9.491920471191406250e-02 1.408897936344146729e-01 -4.392156749963760376e-02 -2.895323038101196289e-01 -9.481314569711685181e-02 -2.299834489822387695e-01 4.470197111368179321e-02 -1.299044489860534668e-01 4.428934678435325623e-02 -2.022455632686614990e-01 -9.358447045087814331e-02 3.104177713394165039e-01 1.101579591631889343e-01 1.316869538277387619e-02 3.010380864143371582e-01 2.783347964286804199e-01 -4.776385426521301270e-02 -4.281109571456909180e-02 -1.799471117556095123e-02 6.959787011146545410e-02 7.936462759971618652e-03 2.632438670843839645e-03 -1.822114288806915283e-01 -2.948332726955413818e-01 -2.612354457378387451e-01 -2.183448523283004761e-01
1.738210022449493408e-01 -9.979749470949172974e-02 -3.162447363138198853e-02 4.443836957216262817e-02 -8.381660282611846924e-02 1.580523848533630371e-01 -1.813523620367050171e-01 1.869834214448928833e-01 4.702483117580413818e-01 -1.259082406759262085e-01 1.925974488258361816e-01 -1.033229380846023560e-01 1.429720222949981689e-01 -3.589018806815147400e-02 1.950680613517761230e-01 -2.831589579582214355e-01 2.320090532302856445e-01 -5.469624325633049011e-02 3.365513682365417480e-01 1.267956942319869995e-01 1.819073595106601715e-02 -5.210811644792556763e-02 -6.036114320158958435e-02 9.044394642114639282e-02 -2.834178805351257324e-01 2.569193840026855469e-01 5.407400429248809814e-02 5.522208660840988159e-02 -7.781910896301269531e-02 -1.350348144769668579e-01 -8.031200617551803589e-02 -2.195417135953903198e-01
1.410534977912902832e-01 1.743825525045394897e-02 -1.165892779827117920e-01 2.307627350091934204e-01 -1.681324243545532227e-01 3.329448997974395752e-01 -1.450344771146774292e-01 -2.893964946269989014e-01 1.893714070320129395e-01 -2.292145937681198120e-01 9.688455611467361450e-02 -2.153753787279129028e-01 -1.012194156646728516e-01 -4.352430701255798340e-01 5.940809473395347595e-02 -7.083909958600997925e-02 2.572894990444183350e-01 2.745344340801239014e-01 4.249636828899383545e-02 8.946980535984039307e-02 1.949835866689682007e-01 1.085254698991775513e-01 1.694119721651077271e-01 -4.398973658680915833e-02 -1.718083620071411133e-01 1.518950015306472778e-01 -1.178730726242065430e-01 -6.637855619192123413e-02 4.472268000245094299e-02 -6.155456975102424622e-02 6.632432341575622559e-02 6.130117923021316528e-02
-5.325158312916755676e-02 -1.191067397594451904e-01 2.477707117795944214e-01 2.175094783306121826e-01 1.110151559114456177e-01 -3.334598615765571594e-02 -1.953524202108383179e-01 2.798319421708583832e-02 1.437830924987792969e-01 -2.237316668033599854e-01 -3.827856183052062988e-01 -4.186982214450836182e-01 1.364377588033676147e-01 -3.304638266563415527e-01 -7.046733051538467407e-02 -8.713035285472869873e-02 2.036475688219070435e-01 -3.529825434088706970e-02 4.546846321318298578e-04 3.646620213985443115e-01 2.378152566961944103e-04 1.831701546907424927e-01 2.175816334784030914e-02 -5.229781568050384521e-02 6.401244550943374634e-02 -1.939843595027923584e-02 -1.301273107528686523e-01 -7.357848435640335083e-02 -9.597055613994598389e-02 -1.037852838635444641e-01 -9.527774155139923096e-02 1.435849815607070923e-01
5.370001122355461121e-02 3.764826804399490356e-02 2.237627357244491577e-01 4.694565013051033020e-02 8.881501853466033936e-02 -1.156513243913650513e-01 -4.416165053844451904e-01 9.246906638145446777e-02 1.517591923475265503e-01 -9.293327480554580688e-02 -4.390118271112442017e-02 -6.288278102874755859e-02 -6.944813579320907593e-02 3.094487823545932770e-02 -4.658570140600204468e-02 4.377385601401329041e-02 -1.610901951789855957e-02 2.900765836238861084e-01 4.632785543799400330e-02 9.311997145414352417e-02 1.500262767076492310e-01 1.158042028546333313e-01 3.376924991607666016e-01 -1.038166284561157227e-01 2.340154498815536499e-01 2.456976473331451416e-01 -2.902611792087554932e-01 -1.005554348230361938e-01 1.052077040076255798e-01 -4.056747555732727051e-01 1.093070954084396362e-02 -1.730958521366119385e-01
-1.374330222606658936e-01 2.024628669023513794e-01 1.141043305397033691e-01 1.843045055866241455e-01 3.441374301910400391e-01 -5.416630953550338745e-02 -2.505826056003570557e-01 2.239459380507469177e-02 3.316455781459808350e-01 -2.097928076982498169e-01 2.802875339984893799e-01 -8.706814795732498169e-02 -1.464225798845291138e-01 -6.794047355651855469e-02 4.485875740647315979e-02 1.060250326991081238e-01 5.331701412796974182e-02 2.368112057447433472e-01 2.733378708362579346e-01 2.176658362150192261e-01 2.117898464202880859e-01 6.661387532949447632e-02 6.422786414623260498e-02 -5.817122384905815125e-02 -1.749084591865539551e-01 1.584428548812866211e-01 2.440497875213623047e-01 -1.217910721898078918e-01 -1.736501455307006836e-01 -6.185596436262130737e-02 -1.556535661220550537e-01 5.392388626933097839e-02
1.780507266521453857e-01 -1.663167327642440796e-01 2.013987004756927490e-01 9.368386119604110718e-02 -2.097700685262680054e-01 5.876478552818298340e-02 -1.604599803686141968e-01 -2.262497544288635254e-01 2.785188555717468262e-01 -2.466031312942504883e-01 -1.457256674766540527e-01 -7.791002839803695679e-02 -1.063806340098381042e-01 -6.658979505300521851e-02 -2.414803951978683472e-01 4.596698097884654999e-03 9.004037082195281982e-02 1.902799680829048157e-02 2.385736405849456787e-01 2.024181932210922241e-01 -1.799383461475372314e-01 3.883318975567817688e-02 5.078955367207527161e-02 -4.683546349406242371e-02 -3.834324423223733902e-03 1.752654314041137695e-01 2.469484210014343262e-01 -2.492486732080578804e-03 -9.899885952472686768e-02 -4.222854673862457275e-01 -1.821452528238296509e-01 -2.628397941589355469e-01
-9.502193890511989594e-03 7.013463973999023438e-02 -6.941815372556447983e-03 8.554074168205261230e-02 -2.083147689700126648e-02 4.454414919018745422e-02 -1.030034944415092468e-01 2.880773544311523438e-01 3.166371881961822510e-01 -2.762336134910583496e-01 -5.915223434567451477e-02 -1.455109566450119019e-01 -2.666015876457095146e-03 -2.937877774238586426e-01 9.726477414369583130e-02 1.060402393341064453e-01 9.754868224263191223e-03 -1.396613419055938721e-01 -1.412847340106964111e-01 3.797421976923942566e-02 2.126398384571075439e-01 4.908840656280517578e-01 1.330431550741195679e-01 -8.797237277030944824e-02 -7.760494202375411987e-02 2.689187228679656982e-01 -8.340073376893997192e-02 3.578646853566169739e-02 1.467602103948593140e-01 -1.658218055963516235e-01 -3.079864680767059326e-01 -1.598904468119144440e-02
2.822459042072296143e-01 -8.921062201261520386e-02 6.835827976465225220e-02 1.490635424852371216e-01 9.522923827171325684e-02 4.060042798519134521e-01 -3.511079400777816772e-02 6.923927366733551025e-02 2.381933480501174927e-02 1.992720961570739746e-01 -3.898179531097412109e-02 -1.745077818632125854e-01 5.231787264347076416e-02 2.123552411794662476e-01 -1.139243170619010925e-01 -3.332659006118774414e-01 -9.057547152042388916e-02 5.894996225833892822e-02 1.706468611955642700e-01 2.111803591251373291e-01 -1.175215616822242737e-01 4.220795631408691406e-01 1.946530193090438843e-01 -3.146030604839324951e-01 -2.014114558696746826e-01 2.324328199028968811e-02 1.900849305093288422e-02 -5.759336799383163452e-02 9.744483977556228638e-03 -4.586662352085113525e-02 8.914322592318058014e-03 1.174185331910848618e-02
1.151511892676353455e-01 1.794277727603912354e-01 2.348700612783432007e-01 7.526570558547973633e-02 -2.660611458122730255e-02 1.613728702068328857e-01 -1.267444938421249390e-01 1.319074332714080811e-01 2.014410495758056641e-01 -6.034282594919204712e-02 -1.411086618900299072e-01 -8.139151334762573242e-02 -1.043923720717430115e-01 1.278121053474023938e-04 -1.939312815666198730e-01 -2.501314878463745117e-01 3.659176081418991089e-02 -1.584248989820480347e-01 -3.665244672447443008e-03 4.574748873710632324e-01 -6.678295787423849106e-03 3.006632030010223389e-01 -1.897517740726470947e-01 -3.514980673789978027e-01 -2.374941408634185791e-01 9.968071430921554565e-02 -7.396242767572402954e-02 -2.291745394468307495e-01 7.124490290880203247e-02 -2.902000397443771362e-02 1.246182844042778015e-01 -1.419953256845474243e-01
1.410112231969833374e-01 1.588761508464813232e-01 -1.433343887329101562e-01 -7.649125065654516220e-03 5.702706426382064819e-02 1.498616635799407959e-01 -1.974874138832092285e-01 5.262236297130584717e-02 3.374665379524230957e-01 5.483887344598770142e-02 -1.259546913206577301e-02 1.250223070383071899e-01 8.538528531789779663e-02 -5.226472392678260803e-02 -1.023217365145683289e-01 8.574168384075164795e-02 3.142308816313743591e-02 -3.152656555175781250e-02 -4.673567414283752441e-02 2.629868984222412109e-01 2.310222983360290527e-01 1.561184786260128021e-02 -8.199033141136169434e-02 -1.250573247671127319e-01 -6.616413593292236328e-02 3.297415971755981445e-01 -3.073191829025745392e-02 -1.384593695402145386e-01 -1.919924914836883545e-01 -5.701493620872497559e-01 -4.023144394159317017e-02 2.453344166278839111e-01
-5.810283496975898743e-02 -2.392458617687225342e-01 -1.152864620089530945e-01 1.193704977631568909e-01 -1.045303717255592346e-01 1.062346398830413818e-01 -1.232351351063698530e-04 1.885719746351242065e-01 2.951861023902893066e-01 -2.109181135892868042e-01 2.216083258390426636e-01 -1.968283802270889282e-01 1.484230309724807739e-01 -2.184172123670578003e-01 9.778867661952972412e-02 4.189644381403923035e-02 1.404816657304763794e-01 -1.887416094541549683e-01 -4.191924259066581726e-02 2.256764173507690430e-01 -3.318540006875991821e-02 4.159839451313018799e-01 3.111353516578674316e-01 -7.153676450252532959e-02 -8.668515086174011230e-02 1.570892482995986938e-01 1.885043382644653320e-01 -1.705943793058395386e-01 -6.597267091274261475e-02 -4.737109318375587463e-02 -3.249099478125572205e-02 2.548629343509674072e-01
-1.475320458412170410e-01 -1.587697118520736694e-02 1.291490346193313599e-01 2.238859534263610840e-01 -3.095602989196777344e-01 1.272059977054595947e-01 -1.100378558039665222e-01 8.370497822761535645e-02 1.064362525939941406e-01 -3.948631584644317627e-01 -9.926712512969970703e-02 -2.543734014034271240e-01 1.139489263296127319e-01 -1.065889522433280945e-01 -1.121159493923187256e-01 2.469942532479763031e-02 -1.994719542562961578e-02 1.782036572694778442e-01 9.419904649257659912e-02 1.677698940038681030e-01 1.312552690505981445e-01 1.026611104607582092e-01 3.346808627247810364e-02 -7.258976250886917114e-02 -1.946164667606353760e-01 2.104465477168560028e-02 3.118141591548919678e-01 9.496983885765075684e-02 -2.440971434116363525e-01 -2.718143165111541748e-01 -3.702130168676376343e-02 -3.434953391551971436e-01
2.088744491338729858e-01 -1.987590342760086060e-01 -4.935717582702636719e-02 1.117871627211570740e-01 2.322570979595184326e-01 3.594203293323516846e-01 -1.138415560126304626e-01 2.361448481678962708e-02 5.541394948959350586e-01 -2.230590879917144775e-01 3.292965292930603027e-01 4.046658426523208618e-02 -3.084280341863632202e-02 1.627934873104095459e-01 1.177585721015930176e-01 -2.249837294220924377e-02 -3.997291624546051025e-02 6.416385620832443237e-02 -1.447535008192062378e-01 1.298355907201766968e-01 -1.426131557673215866e-02 1.703713387250900269e-01 -1.191087439656257629e-01 -1.400103569030761719e-01 7.532114535570144653e-02 1.436463743448257446e-01 -7.545848190784454346e-02 -2.227953970432281494e-01 1.834751479327678680e-02 -2.254781685769557953e-02 3.722806647419929504e-02 -7.840970903635025024e-02
1.451573222875595093e-01 -1.462638676166534424e-01 4.843068718910217285e-01 5.615221336483955383e-02 8.223985880613327026e-02 5.298551544547080994e-02 -8.665219694375991821e-02 1.040630117058753967e-01 2.781592905521392822e-01 1.781820803880691528e-01 1.672868058085441589e-02 -2.857433557510375977e-01 -1.185064688324928284e-01 6.593033671379089355e-02 -2.102964967489242554e-01 2.095855213701725006e-02 1.803503334522247314e-01 -1.326276957988739014e-01 7.313292473554611206e-02 3.558832108974456787e-01 -9.142452478408813477e-02 2.144602388143539429e-01 -2.209358364343643188e-01 -1.495091170072555542e-01 -1.220041438937187195e-01 1.480366438627243042e-01 5.860228091478347778e-02 -1.702317446470260620e-01 2.025909870862960815e-01 -8.614103496074676514e-02 1.033643111586570740e-01 -4.267203435301780701e-02
-3.714016824960708618e-02 -8.795736357569694519e-03 -2.140524052083492279e-02 1.700382679700851440e-01 -1.116080433130264282e-01 3.058516681194305420e-01 -1.442311797291040421e-02 3.308828473091125488e-01 2.094818800687789917e-01 -1.358730494976043701e-01 -6.311870366334915161e-02 -9.786821901798248291e-02 1.291693747043609619e-01 3.005582280457019806e-02 -4.031483083963394165e-02 -1.127906814217567444e-01 -9.591206908226013184e-02 2.894189581274986267e-02 1.873383671045303345e-01 3.867071270942687988e-01 -1.851106584072113037e-01 1.268118023872375488e-01 -2.218961268663406372e-01 -1.049874424934387207e-01 -7.795281708240509033e-02 1.080873310565948486e-01 6.932034343481063843e-02 6.122079491615295410e-02 -1.210969388484954834e-01 -5.220152735710144043e-01 3.815143182873725891e-02 -1.594444811344146729e-01
6.190303340554237366e-02 2.044723927974700928e-01 9.716785699129104614e-02 -3.106003999710083008e-02 2.668955549597740173e-02 1.961357444524765015e-01 -2.264863550662994385e-01 4.440816938877105713e-01 2.703686952590942383e-01 -1.442745774984359741e-01 -1.781337149441242218e-02 -6.817474961280822754e-02 -2.326593361794948578e-02 1.505026966333389282e-01 1.016012653708457947e-01 -5.146795511245727539e-02 -9.979072958230972290e-02 2.510440945625305176e-01 1.135426759719848633e-01 2.878985404968261719e-01 2.841112017631530762e-01 2.552752196788787842e-01 -2.496085166931152344e-01 -1.441574543714523315e-01 -5.254602059721946716e-02 -1.168118193745613098e-01 -3.499585762619972229e-02 -3.854719921946525574e-02 6.969330459833145142e-02 -2.029065787792205811e-01 -1.627811938524246216e-01 1.784689277410507202e-01
1.026329174637794495e-01 -1.080399155616760254e-01 3.348765671253204346e-01 4.101257026195526123e-02 -2.000526487827301025e-01 -1.277370601892471313e-01 -6.962917745113372803e-02 5.307595711201429367e-03 2.808624804019927979e-01 -2.256031185388565063e-01 2.095913290977478027e-01 -2.137196063995361328e-01 2.346007227897644043e-01 -4.978931322693824768e-02 -8.685030788183212280e-02 -5.652998760342597961e-02 2.786984145641326904e-01 -6.258935667574405670e-03 5.032173171639442444e-02 1.357584446668624878e-01 -4.673462733626365662e-02 1.080171577632427216e-02 -1.165167149156332016e-02 -1.697128117084503174e-01 2.108908444643020630e-02 1.201842539012432098e-02 2.170775681734085083e-01 -2.601785659790039062e-01 -2.706140279769897461e-01 -1.348918080329895020e-01 -3.813024759292602539e-01 1.815963685512542725e-01
2.503630891442298889e-02 1.093759685754776001e-01 -1.940704286098480225e-01 1.754944175481796265e-01 2.977528572082519531e-01 2.819723486900329590e-01 1.008874550461769104e-01 -8.596846461296081543e-02 2.100885361433029175e-01 1.860369890928268433e-01 1.199085488915443420e-01 -2.008538991212844849e-01 -1.606855839490890503e-01 -2.394865453243255615e-01 -1.107821837067604065e-01 -1.517494581639766693e-02 1.957760751247406006e-01 6.058727949857711792e-02 1.680958271026611328e-01 2.985753417015075684e-01 2.227009832859039307e-01 -3.684346005320549011e-02 7.934416830539703369e-02 -1.363671850413084030e-02 -1.060886606574058533e-01 1.316805779933929443e-01 -3.353307843208312988e-01 -1.319476515054702759e-01 9.453794918954372406e-03 -3.449430763721466064e-01 -7.649020105600357056e-02 6.209619715809822083e-02
1.346810907125473022e-01 -2.046765387058258057e-01 2.540921866893768311e-01 2.576532959938049316e-01 -1.393167972564697266e-01 -6.331517547369003296e-02 -3.191559612751007080e-01 3.145559504628181458e-02 1.128399670124053955e-01 -7.136682420969009399e-02 -1.356983482837677002e-01 -1.789701986126601696e-03 8.813907206058502197e-02 3.551147878170013428e-02 -4.227216169238090515e-02 -1.230939552187919617e-01 2.526788413524627686e-01 6.798469275236129761e-02 2.269492596387863159e-01 1.339761018753051758e-01 -1.519649475812911987e-01 2.427668273448944092e-01 4.065937995910644531e-01 9.617568552494049072e-02 7.780729793012142181e-04 1.218218281865119934e-01 -1.021828874945640564e-01 -1.907312870025634766e-02 1.664742380380630493e-01 -3.441348075866699219e-01 -2.255005538463592529e-01 -5.813775956630706787e-02
1.137025728821754456e-01 -3.545078262686729431e-02 1.875705271959304810e-01 6.071543321013450623e-03 2.019322812557220459e-01 3.135719597339630127e-01 1.176824048161506653e-01 -4.755914583802223206e-02 3.400312364101409912e-01 -2.519254088401794434e-01 5.031548812985420227e-02 -9.748534858226776123e-02 -2.261859178543090820e-01 -2.852530684322118759e-03 -2.299811989068984985e-01 5.553618818521499634e-02 -1.237624585628509521e-01 1.627388000488281250e-01 8.970481902360916138e-02 1.346967667341232300e-01 -9.231477975845336914e-02 2.107964158058166504e-01 -2.072079777717590332e-01 -1.314417272806167603e-01 -2.772247605025768280e-02 -1.812491714954376221e-01 -2.088538855314254761e-01 -1.904011219739913940e-01 -1.163957267999649048e-02 -4.140624701976776123e-01 -1.757019013166427612e-01 2.588208764791488647e-03
7.340984791517257690e-02 -3.060808032751083374e-02 2.367333769798278809e-01 4.759369790554046631e-02 -1.688190102577209473e-01 1.529683023691177368e-01 -8.431347459554672241e-02 5.503793805837631226e-02 2.330769896507263184e-01 -2.089593410491943359e-01 -1.591812632977962494e-02 -3.378831148147583008e-01 -1.280170232057571411e-01 -2.577638626098632812e-01 1.786737293004989624e-01 3.427343070507049561e-02 6.497297435998916626e-02 1.533645242452621460e-01 -1.674212962388992310e-01 1.006894260644912720e-01 -2.890193834900856018e-02 2.193129062652587891e-01 1.504891961812973022e-01 -5.702546238899230957e-02 -2.439168393611907959e-01 3.551336824893951416e-01 -1.840072423219680786e-01 -1.967305988073348999e-01 -3.163933753967285156e-01 -7.109858095645904541e-02 -3.788891062140464783e-02 1.986889690160751343e-01
2.280931025743484497e-01 -2.196868509054183960e-01 2.569219470024108887e-02 -3.315728530287742615e-02 2.270360589027404785e-01 8.993933349847793579e-02 -3.898663222789764404e-01 2.141340821981430054e-01 2.097184211015701294e-01 8.599329739809036255e-02 -1.167140081524848938e-01 -8.459874987602233887e-02 -1.197842806577682495e-01 -5.821006372570991516e-02 4.308840632438659668e-02 -1.883826106786727905e-01 -3.391471207141876221e-01 1.961063742637634277e-01 -3.178665786981582642e-02 2.587766945362091064e-01 1.469144783914089203e-02 3.379070758819580078e-01 -1.118145063519477844e-01 -1.157091930508613586e-01 -1.554910838603973389e-01 4.376654326915740967e-02 1.155094206333160400e-01 -7.828374207019805908e-02 -7.312701642513275146e-02 -2.723131477832794189e-01 -1.564723402261734009e-01 4.403566941618919373e-02
1.972744464874267578e-01 -1.135673224925994873e-01 2.968636453151702881e-01 3.110528886318206787e-01 4.690670669078826904e-01 -4.811660852283239365e-03 -2.512155175209045410e-01 1.604642421007156372e-01 2.011924088001251221e-01 -1.620796471834182739e-01 -1.739351078867912292e-02 -1.207104474306106567e-01 4.798420518636703491e-02 -6.602325290441513062e-02 4.066931828856468201e-02 -4.835292231291532516e-03 -2.050407528877258301e-01 -4.058019816875457764e-02 -1.667616516351699829e-02 2.637906074523925781e-01 5.902364850044250488e-02 2.076064199209213257e-01 9.314630180597305298e-02 -1.766167730093002319e-01 1.142157912254333496e-01 2.182237207889556885e-01 1.628890335559844971e-01 -1.352779567241668701e-01 1.356132607907056808e-02 -1.674734614789485931e-02 2.281999886035919189e-01 -7.995045185089111328e-02
2.211834117770195007e-02 1.977073252201080322e-01 1.585203260183334351e-01 -1.007697880268096924e-01 9.541306644678115845e-03 9.467784315347671509e-02 -2.869125306606292725e-01 2.521429061889648438e-01 3.695667088031768799e-01 -1.098342835903167725e-01 -8.872099965810775757e-02 -6.284090131521224976e-02 8.029340952634811401e-02 -3.188867568969726562e-01 -5.403029546141624451e-02 -9.399039298295974731e-02 -3.083292208611965179e-02 1.744147986173629761e-01 9.551353752613067627e-02 2.737840712070465088e-01 -2.773000001907348633e-01 1.426101028919219971e-01 -1.030050814151763916e-01 -6.904516369104385376e-02 4.288522154092788696e-02 3.374021649360656738e-01 1.768154352903366089e-01 6.301772315055131912e-03 4.317321628332138062e-02 -2.956022918224334717e-01 -9.576884657144546509e-02 1.279679238796234131e-01
-3.303913027048110962e-02 1.681399196386337280e-01 3.254321590065956116e-02 1.142271086573600769e-01 4.380730912089347839e-02 1.144673675298690796e-01 1.541221886873245239e-01 2.946437895298004150e-01 7.621896266937255859e-02 -1.737809628248214722e-01 1.073627322912216187e-01 -2.594653666019439697e-01 2.782987952232360840e-01 -2.829006128013134003e-02 2.570402249693870544e-02 1.044707074761390686e-01 1.000540703535079956e-01 3.052986860275268555e-01 -1.452602744102478027e-01 3.967540860176086426e-01 -1.198451891541481018e-01 1.426396369934082031e-01 -1.842784322798252106e-02 4.272686317563056946e-02 8.476046472787857056e-02 3.309555947780609131e-01 1.068563237786293030e-01 -8.390872180461883545e-02 6.000652909278869629e-02 -3.040842711925506592e-01 -1.352186948060989380e-01 -2.410873323678970337e-01
-1.237807199358940125e-01 -1.721811294555664062e-01 1.360234618186950684e-01 2.519615590572357178e-01 -1.658942736685276031e-02 -6.764964759349822998e-02 -2.201604247093200684e-01 1.558318827301263809e-02 3.981308639049530029e-02 -2.040012478828430176e-01 8.471381664276123047e-02 -3.766126930713653564e-01 -9.625705331563949585e-02 -1.036939546465873718e-01 -1.103781983256340027e-01 -2.099759280681610107e-01 2.444776147603988647e-01 5.400632042437791824e-03 8.672896772623062134e-02 1.955621875822544098e-02 -1.451564282178878784e-01 1.518307179212570190e-01 3.382134735584259033e-01 -3.059904575347900391e-01 1.477944999933242798e-01 1.991905719041824341e-01 7.790691405534744263e-02 2.788286469876766205e-02 1.236065179109573364e-01 -3.271744549274444580e-01 -1.408335715532302856e-01 -1.435492187738418579e-01
-3.164426982402801514e-01 -9.162863343954086304e-02 1.349193155765533447e-01 3.044767677783966064e-01 -2.956565320491790771e-01 5.747491028159856796e-03 1.944456622004508972e-02 5.747530981898307800e-02 1.939774304628372192e-01 -8.996721357107162476e-02 -6.223196908831596375e-02 -2.602674961090087891e-01 -1.733646355569362640e-02 2.203971333801746368e-02 -1.195954717695713043e-02 -2.352688834071159363e-02 2.435059994459152222e-01 1.042767912149429321e-01 3.365670889616012573e-02 1.242355629801750183e-01 8.529575914144515991e-02 2.740340828895568848e-01 3.810210227966308594e-01 -3.259980082511901855e-01 2.591490000486373901e-02 2.400742173194885254e-01 5.828983336687088013e-02 -2.123257666826248169e-01 -1.887504197657108307e-02 -6.727539002895355225e-02 1.120912283658981323e-01 1.606977283954620361e-01
-1.226915493607521057e-01 8.093155175447463989e-02 -3.932237625122070312e-02 2.475537545979022980e-02 -2.206118404865264893e-02 3.450390100479125977e-01 -1.415719836950302124e-01 1.223066076636314392e-01 -4.245506133884191513e-03 -3.279934823513031006e-01 5.701129883527755737e-02 -3.139563798904418945e-01 -7.236467301845550537e-02 -8.858159929513931274e-02 -6.219787895679473877e-02 -1.259581893682479858e-01 -2.356659770011901855e-01 2.329488843679428101e-01 3.177884221076965332e-01 1.123403906822204590e-01 2.910576760768890381e-01 1.266280114650726318e-01 -9.076356887817382812e-02 -1.238608285784721375e-01 -7.172140479087829590e-02 7.300625741481781006e-02 6.387026607990264893e-02 -5.721782520413398743e-02 -1.408488005399703979e-01 -3.293605446815490723e-01 -2.444809377193450928e-01 -1.606441736221313477e-01
2.315698117017745972e-01 4.536742717027664185e-02 -2.339510470628738403e-01 3.540085554122924805e-01 -3.011482767760753632e-02 -8.894700556993484497e-02 2.547477185726165771e-02 1.324701160192489624e-01 1.530946195125579834e-01 -9.452679753303527832e-02 -1.705881357192993164e-01 -3.791442513465881348e-02 -1.141276881098747253e-01 1.176867559552192688e-01 -2.312077209353446960e-02 -2.790646553039550781e-01 1.958608776330947876e-01 7.894162833690643311e-02 -2.234967797994613647e-01 2.617128193378448486e-02 -1.720232516527175903e-02 2.599952816963195801e-01 4.052156209945678711e-02 -2.360846996307373047e-01 -2.198626697063446045e-01 2.008233666419982910e-01 -1.124120876193046570e-01 -3.588358163833618164e-01 -1.255429834127426147e-01 -1.384632438421249390e-01 -2.037969231605529785e-01 -2.049685269594192505e-01
1.813153922557830811e-01 -7.599746435880661011e-02 9.116775542497634888e-02 2.334558516740798950e-01 2.922696247696876526e-02 3.083384409546852112e-02 -3.003501594066619873e-01 -2.740657329559326172e-01 9.995096921920776367e-02 -1.429788768291473389e-01 1.410196628421545029e-02 5.733411386609077454e-02 1.718419976532459259e-02 -2.930175326764583588e-02 -4.870686214417219162e-03 -4.377483427524566650e-01 8.583909273147583008e-02 2.626762166619300842e-02 1.065611168742179871e-01 5.646138265728950500e-02 -5.277927964925765991e-02 2.544530332088470459e-01 2.956367731094360352e-01 -1.702479273080825806e-01 -1.231504976749420166e-01 2.829428017139434814e-01 -5.106218531727790833e-02 -3.106022477149963379e-01 -2.872563302516937256e-01 5.253444984555244446e-02 -2.861743234097957611e-02 -1.333070099353790283e-01
2.973119318485260010e-01 2.813213691115379333e-02 8.971894532442092896e-02 -6.498308479785919189e-02 -7.386524230241775513e-02 -2.452851086854934692e-02 -6.436982750892639160e-02 3.380295634269714355e-01 3.676594495773315430e-01 -2.136088348925113678e-02 -6.087048444896936417e-03 -2.734157145023345947e-01 2.272436320781707764e-01 -4.174062609672546387e-02 -7.591525465250015259e-02 2.540894448757171631e-01 1.046169921755790710e-01 -6.066241860389709473e-02 -5.264993384480476379e-02 -1.105794496834278107e-02 8.563385903835296631e-02 1.258381456136703491e-01 9.352010488510131836e-02 -7.878316193819046021e-02 -2.499930709600448608e-01 1.381791532039642334e-01 3.539061546325683594e-02 -4.655525386333465576e-01 5.511835683137178421e-03 -2.894834280014038086e-01 1.149180461652576923e-03 -2.988365665078163147e-02
5.013442412018775940e-02 2.356309257447719574e-02 1.592710167169570923e-01 -6.458833813667297363e-02 -1.320898383855819702e-01 1.557563245296478271e-01 -2.542280852794647217e-01 2.242276966571807861e-01 -1.151980645954608917e-02 -3.383916318416595459e-01 2.731928527355194092e-01 -2.966162562370300293e-01 8.786384761333465576e-02 -2.487596720457077026e-01 -2.645290084183216095e-02 -2.230834364891052246e-01 5.848760157823562622e-02 1.394597738981246948e-01 -3.652777895331382751e-02 1.343180239200592041e-01 1.748057454824447632e-02 2.755867838859558105e-01 -1.251278668642044067e-01 -9.577701985836029053e-02 -1.679350435733795166e-01 7.459644228219985962e-02 -4.463179409503936768e-02 -2.035968899726867676e-01 -4.156622290611267090e-02 -3.499916791915893555e-01 1.423567719757556915e-02 2.616977095603942871e-01
-2.309690974652767181e-02 5.356488376855850220e-02 1.862944811582565308e-01 2.788986265659332275e-01 -2.267224192619323730e-01 6.808935850858688354e-02 -8.071281015872955322e-02 1.508349776268005371e-01 3.040339350700378418e-01 -2.247335761785507202e-01 8.124560117721557617e-02 -1.920392215251922607e-01 -3.938117250800132751e-02 -2.199473083019256592e-01 8.092384785413742065e-02 -6.778649985790252686e-02 7.131877541542053223e-02 2.116706222295761108e-03 -3.179196417331695557e-01 8.982771635055541992e-02 6.355509907007217407e-02 2.979308962821960449e-01 2.122054100036621094e-01 -1.137153208255767822e-01 -1.751623451709747314e-01 1.929876804351806641e-01 -8.145185559988021851e-02 -7.416419684886932373e-02 -3.070730566978454590e-01 -1.266944408416748047e-01 -1.042135804891586304e-01 2.916253805160522461e-01
3.358868956565856934e-01 4.671681299805641174e-02 5.929550901055335999e-02 2.789572179317474365e-01 1.737240143120288849e-02 2.038860619068145752e-01 3.051385097205638885e-02 2.307975850999355316e-02 2.144730538129806519e-01 -1.971214413642883301e-01 4.352566599845886230e-02 -2.002559304237365723e-01 2.219735085964202881e-01 1.691480278968811035e-01 1.193786188960075378e-01 1.896502524614334106e-01 1.208810955286026001e-01 -1.672847121953964233e-01 1.640296168625354767e-02 4.028047919273376465e-01 2.005666792392730713e-01 1.445215046405792236e-01 1.947248727083206177e-01 -2.058063000440597534e-01 1.685652583837509155e-01 5.490643158555030823e-02 -1.171934679150581360e-01 4.791649058461189270e-02 -3.085713386535644531e-01 -1.118434593081474304e-01 3.895483165979385376e-02 -4.656879603862762451e-02
2.773420512676239014e-01 -1.276075392961502075e-01 4.775663614273071289e-01 1.662760674953460693e-01 2.032960653305053711e-01 2.053340524435043335e-01 -3.399050980806350708e-02 3.899374604225158691e-02 4.121292829513549805e-01 -3.163085877895355225e-02 9.862184524536132812e-02 -7.802649587392807007e-02 -1.976521462202072144e-01 -6.498253345489501953e-02 2.720392346382141113e-01 -1.130394116044044495e-01 -1.078996136784553528e-01 6.854146718978881836e-02 1.186170242726802826e-02 -4.487356543540954590e-02 1.405823230743408203e-01 1.722655743360519409e-01 2.838196158409118652e-01 -1.226576194167137146e-01 7.558880839496850967e-03 1.183701455593109131e-01 -5.759841948747634888e-02 -7.956794649362564087e-02 -1.260448340326547623e-02 -1.974931061267852783e-01 1.459692716598510742e-01 2.137353084981441498e-02
3.823469281196594238e-01 5.689199641346931458e-02 -6.232034042477607727e-02 3.162398338317871094e-01 -2.650260739028453827e-02 1.358127593994140625e-01 1.074704006314277649e-01 2.204501032829284668e-01 1.880659162998199463e-01 -1.590292453765869141e-01 2.861363887786865234e-01 -2.094305492937564850e-02 1.494129002094268799e-01 -3.206666186451911926e-02 -3.234947100281715393e-02 3.096583858132362366e-02 1.232811734080314636e-01 8.342320099472999573e-03 4.076190292835235596e-02 2.886879444122314453e-01 2.562322914600372314e-01 3.104294538497924805e-01 9.760052710771560669e-02 -2.756718695163726807e-01 9.417885541915893555e-02 -5.290499702095985413e-02 -1.488513052463531494e-01 -1.759625077247619629e-01 -2.213912010192871094e-01 -1.518164575099945068e-01 -4.476857930421829224e-02 -1.113128289580345154e-01
1.644042432308197021e-01 -1.618214696645736694e-02 -2.213310897350311279e-01 3.600871860980987549e-01 -1.915343850851058960e-02 7.669892907142639160e-02 -1.239216625690460205e-01 -4.196649044752120972e-02 4.272112548351287842e-01 -2.051167488098144531e-01 -7.952607423067092896e-02 -1.629862785339355469e-01 -1.378244459629058838e-01 -5.723143368959426880e-02 2.131758332252502441e-01 1.202599108219146729e-01 7.540700584650039673e-02 -4.046746790409088135e-01 7.806668430566787720e-02 1.840901821851730347e-01 -1.089050099253654480e-01 8.127969503402709961e-02 -6.700681895017623901e-02 -9.220411628484725952e-02 -1.842779517173767090e-01 -1.209664866328239441e-01 1.802674382925033569e-01 -3.214522730559110641e-03 -8.408246189355850220e-02 -2.516138851642608643e-01 -1.900610923767089844e-01 5.052606388926506042e-02
9.373915195465087891e-02 -1.731216907501220703e-01 4.404209256172180176e-01 1.520774215459823608e-01 -7.407111581414937973e-03 -1.018630415201187134e-01 -1.598758697509765625e-01 1.462180018424987793e-01 3.938933014869689941e-01 4.959790408611297607e-02 1.750080585479736328e-01 -1.109019592404365540e-01 2.203778624534606934e-01 -3.571943566203117371e-02 2.849762141704559326e-02 -5.345481634140014648e-02 -3.393571823835372925e-02 8.532802760601043701e-02 -2.277550995349884033e-01 2.738290000706911087e-03 5.675144866108894348e-02 2.022382318973541260e-01 -7.810182869434356689e-02 -1.265061348676681519e-01 -1.156336516141891479e-01 4.100235551595687866e-02 5.845603719353675842e-02 1.205732673406600952e-01 -9.856293350458145142e-02 -4.787321388721466064e-01 -1.471373438835144043e-01 1.123792007565498352e-01
1.303290873765945435e-01 -9.318441152572631836e-02 1.642803102731704712e-01 2.574912086129188538e-02 1.113969236612319946e-01 5.824008211493492126e-02 -1.264183670282363892e-01 7.004494220018386841e-02 1.529749576002359390e-02 -9.590760618448257446e-02 -2.566894292831420898e-01 -1.400958299636840820e-01 7.262140978127717972e-03 1.562940701842308044e-02 -1.070223599672317505e-01 -5.069984495639801025e-02 7.639179378747940063e-02 2.261238992214202881e-01 5.746744275093078613e-01 3.021847605705261230e-01 5.061567062512040138e-04 1.325415372848510742e-01 -1.257338561117649078e-03 -6.139412149786949158e-02 3.616286069154739380e-02 2.587673366069793701e-01 -7.754951715469360352e-02 -1.510352045297622681e-01 -8.126704394817352295e-02 -4.261234104633331299e-01 -1.018724888563156128e-01 -7.205045968294143677e-02
-1.058107940480113029e-03 6.154748052358627319e-02 3.429124504327774048e-02 1.989718973636627197e-01 6.286791712045669556e-02 1.554416716098785400e-01 2.617119252681732178e-02 -5.672056600451469421e-02 1.510078608989715576e-01 -1.795292049646377563e-01 -2.364836260676383972e-02 -2.909783422946929932e-01 -1.788455396890640259e-01 -7.641131430864334106e-02 -7.309412211179733276e-02 -2.458133995532989502e-01 4.585049152374267578e-01 -9.363506734371185303e-02 -3.989692049799486995e-05 3.157027661800384521e-01 -1.291664540767669678e-01 7.816673815250396729e-02 2.510310709476470947e-01 -1.244174093008041382e-01 2.323948442935943604e-01 3.569909036159515381e-01 1.474424153566360474e-01 -1.600455045700073242e-01 9.129110723733901978e-02 -1.440060138702392578e-01 1.477324217557907104e-02 -3.909708932042121887e-02
2.387618720531463623e-01 -9.867825359106063843e-02 2.882479727268218994e-01 -1.035381555557250977e-01 3.981038555502891541e-02 -1.800899952650070190e-01 -1.069759801030158997e-01 -8.978742361068725586e-02 3.057564496994018555e-01 -1.198908686637878418e-01 2.216530293226242065e-01 -1.015368774533271790e-01 2.227536141872406006e-01 5.705950409173965454e-02 7.028822600841522217e-02 -3.379922807216644287e-01 2.930104434490203857e-01 -1.012167632579803467e-01 3.945563361048698425e-02 1.549794673919677734e-01 4.073337092995643616e-02 8.435994386672973633e-02 8.775060996413230896e-03 -1.967206001281738281e-01 -5.912334099411964417e-02 7.209313660860061646e-02 6.606043130159378052e-02 -9.912961721420288086e-02 -1.608719974756240845e-01 -2.239176630973815918e-01 -3.436283171176910400e-01 2.456834465265274048e-01
1.112105846405029297e-01 -8.136798441410064697e-02 6.546123325824737549e-02 2.572689354419708252e-01 -1.857791990041732788e-01 4.588741064071655273e-02 -2.323590070009231567e-01 8.693098276853561401e-02 1.528498530387878418e-01 -1.418661475181579590e-01 -1.959619224071502686e-01 -8.096686564385890961e-03 -4.121468216180801392e-02 6.585209816694259644e-02 -9.375466406345367432e-02 -1.152253225445747375e-01 -9.217493981122970581e-02 4.425635933876037598e-01 3.687519431114196777e-01 6.502940505743026733e-02 1.189957112073898315e-01 -5.112560838460922241e-02 -9.258984029293060303e-02 -2.152442485094070435e-01 1.025503221899271011e-02 1.500988304615020752e-01 -2.571967840194702148e-01 -1.421710252761840820e-01 -6.035136058926582336e-02 -4.003653526306152344e-01 -9.970085322856903076e-02 -5.656058713793754578e-02
7.719996571540832520e-02 -4.447512701153755188e-02 -6.421332806348800659e-02 2.274894267320632935e-01 1.557650715112686157e-01 -1.379764406010508537e-03 -4.646029770374298096e-01 1.381729450076818466e-02 3.407053351402282715e-01 1.192379370331764221e-01 1.412359327077865601e-01 1.711571365594863892e-01 -3.918683156371116638e-02 2.427904680371284485e-02 -9.881324321031570435e-02 -2.706523798406124115e-02 -6.016775593161582947e-02 1.053462848067283630e-01 3.280285894870758057e-01 1.543412059545516968e-01 -1.399849653244018555e-01 2.253975123167037964e-01 8.316034078598022461e-02 -1.218361705541610718e-01 7.820814847946166992e-02 3.640916049480438232e-01 -1.000402942299842834e-01 -3.309995308518409729e-02 -1.090671494603157043e-01 -3.049961626529693604e-01 6.829670071601867676e-02 -7.776163518428802490e-02
1.864503603428602219e-03 2.261238992214202881e-01 9.866975247859954834e-02 1.262772176414728165e-02 -1.381863653659820557e-01 2.666999585926532745e-02 -3.108386695384979248e-01 3.263061121106147766e-02 2.592760026454925537e-01 -1.680966615676879883e-01 5.658791866153478622e-03 -2.526580989360809326e-01 -1.171662285923957825e-01 -4.283210933208465576e-01 3.994782641530036926e-02 -2.123309820890426636e-01 1.515505313873291016e-01 -1.282870490103960037e-02 -1.275250613689422607e-01 1.295554041862487793e-01 -1.174632646143436432e-02 1.649465225636959076e-02 1.710374355316162109e-01 -2.097769081592559814e-01 -1.206982284784317017e-01 1.311659216880798340e-01 -1.195243671536445618e-01 -1.811186820268630981e-01 -3.707298338413238525e-01 -1.985183507204055786e-01 -9.850214421749114990e-02 -1.516453474760055542e-01
6.218045018613338470e-04 1.497637387365102768e-02 7.686617225408554077e-02 8.328737318515777588e-02 -2.658132649958133698e-02 -1.235419511795043945e-01 -2.186381816864013672e-01 1.593433767557144165e-01 2.022458463907241821e-01 -2.360434532165527344e-01 1.703517287969589233e-01 -6.897221505641937256e-02 -3.134561181068420410e-01 -3.727723658084869385e-01 -2.156264334917068481e-01 -3.069066405296325684e-01 3.700921684503555298e-02 2.211563289165496826e-02 1.545061618089675903e-01 1.631307452917098999e-01 -5.107382684946060181e-02 -5.925246700644493103e-02 2.428971976041793823e-01 -2.167732268571853638e-01 7.935045659542083740e-02 1.710800081491470337e-01 -1.132893562316894531e-01 -1.158739551901817322e-01 -2.809467017650604248e-01 -2.840598523616790771e-01 -3.235539793968200684e-02 -5.025146901607513428e-02
2.036977708339691162e-01 -6.023332476615905762e-02 6.449323147535324097e-02 2.097088396549224854e-01 7.802912592887878418e-02 1.441879719495773315e-01 1.332385689020156860e-01 9.412623941898345947e-02 -1.033683568239212036e-01 5.462416261434555054e-02 7.395285367965698242e-02 -1.277416199445724487e-01 -2.771618366241455078e-01 1.537607908248901367e-01 5.380765721201896667e-02 -1.529000699520111084e-01 1.939668655395507812e-01 1.645371764898300171e-01 1.651269495487213135e-01 3.101651668548583984e-01 2.408177778124809265e-02 1.282631605863571167e-01 2.422388643026351929e-01 3.590618818998336792e-02 -1.615904718637466431e-01 4.556449949741363525e-01 -1.738734692335128784e-01 5.709986388683319092e-02 -2.390701919794082642e-01 -2.742623090744018555e-01 1.094058007001876831e-01 1.197285652160644531e-01
-4.096002876758575439e-02 4.272991046309471130e-02 3.024201141670346260e-03 -2.323373779654502869e-02 8.720660954713821411e-02 -1.920327171683311462e-02 -2.230317592620849609e-01 9.263036400079727173e-02 1.713826358318328857e-01 9.956569224596023560e-02 9.076458960771560669e-02 -1.992857456207275391e-02 -5.189021676778793335e-02 -8.268914371728897095e-02 -1.134139820933341980e-01 -1.872602254152297974e-01 2.647818922996520996e-01 2.377595938742160797e-02 -1.561604347079992294e-02 7.760582119226455688e-02 -1.831721067428588867e-01 1.543762683868408203e-01 3.507425785064697266e-01 -3.938591182231903076e-01 9.432490915060043335e-03 2.802040576934814453e-01 -2.900392562150955200e-02 -3.935199677944183350e-01 -1.344063878059387207e-01 -3.903668820858001709e-01 -3.602679446339607239e-02 -7.581445574760437012e-02
4.387138187885284424e-01 1.050661355257034302e-01 8.630775660276412964e-02 4.385400414466857910e-01 2.204403877258300781e-01 2.118004411458969116e-01 -1.258752215653657913e-02 6.287381798028945923e-02 1.661608815193176270e-01 -2.238823622465133667e-01 -8.376169018447399139e-03 -1.297006756067276001e-01 2.433978617191314697e-01 8.756239712238311768e-02 -1.183741241693496704e-01 2.047193646430969238e-01 1.818617135286331177e-01 -1.489990800619125366e-01 6.844276934862136841e-02 1.537096649408340454e-01 1.577689647674560547e-01 -2.292912825942039490e-02 1.340499967336654663e-01 -1.611367426812648773e-02 5.834540352225303650e-02 1.849539130926132202e-01 1.162758246064186096e-01 2.800034824758768082e-03 -1.569876670837402344e-01 -2.314049005508422852e-01 -7.922220975160598755e-02 1.373373568058013916e-01
2.275185585021972656e-01 1.570397168397903442e-01 -5.522421374917030334e-02 5.238978266716003418e-01 7.292236387729644775e-02 -2.940881997346878052e-02 7.973302155733108521e-02 1.660518348217010498e-01 2.179184257984161377e-01 1.257416903972625732e-01 2.165125757455825806e-01 -2.679454386234283447e-01 -2.465735375881195068e-02 -1.287239491939544678e-01 -1.124736890196800232e-01 -1.668751239776611328e-01 8.381054550409317017e-02 2.244324237108230591e-01 3.466781601309776306e-02 2.547795474529266357e-01 1.074209660291671753e-01 -1.054714620113372803e-02 6.173488125205039978e-02 -1.158939674496650696e-01 -1.078015863895416260e-01 1.269192397594451904e-01 -1.438817828893661499e-01 -2.668636143207550049e-01 2.879499495029449463e-01 1.703367219306528568e-03 1.592796482145786285e-02 1.052307561039924622e-01
2.661723643541336060e-02 -3.185796365141868591e-02 2.368409782648086548e-01 2.218504846096038818e-01 1.135710030794143677e-01 -1.341687738895416260e-01 -5.107025057077407837e-02 9.620448201894760132e-02 7.607758045196533203e-02 1.171598508954048157e-01 -1.022701933979988098e-01 -2.745587825775146484e-01 -3.602357581257820129e-02 -3.145791888236999512e-01 5.568889155983924866e-02 -4.501618817448616028e-02 7.881178706884384155e-02 9.314000606536865234e-02 7.328177243471145630e-02 4.705422520637512207e-01 -2.043742090463638306e-01 1.254924833774566650e-01 1.407025754451751709e-01 -3.220668435096740723e-01 1.202437207102775574e-01 -1.779453083872795105e-02 -6.628958135843276978e-02 1.916057765483856201e-01 -2.173435986042022705e-01 -2.006983160972595215e-01 -2.453956156969070435e-01 -1.146003901958465576e-01
-6.563304364681243896e-02 -2.159412950277328491e-01 1.191277988255023956e-02 1.579625997692346573e-03 -1.462677270174026489e-01 5.530857294797897339e-02 -3.037992119789123535e-01 -7.359205931425094604e-02 2.184356003999710083e-01 -2.846941649913787842e-01 -1.167033463716506958e-01 -1.401104778051376343e-01 -7.150552421808242798e-02 -6.795510998927056789e-04 -3.587374389171600342e-01 -2.141962200403213501e-01 3.363029286265373230e-02 9.001212567090988159e-02 4.003974422812461853e-02 1.981285363435745239e-01 -7.192747294902801514e-02 2.983670681715011597e-02 9.408370405435562134e-02 -1.198065057396888733e-01 -1.150302886962890625e-01 7.701676338911056519e-02 2.489615976810455322e-01 3.149080649018287659e-02 5.187949165701866150e-03 -4.761629104614257812e-01 -2.377328425645828247e-01 -2.006993889808654785e-01
-1.080778986215591431e-02 -1.755695790052413940e-01 4.512595012784004211e-02 1.135090831667184830e-02 -2.174331061542034149e-02 2.114209830760955811e-01 -9.770936518907546997e-02 -2.231132239103317261e-02 4.641405940055847168e-01 -2.286532223224639893e-01 9.723325818777084351e-02 -3.393014073371887207e-01 -1.284503191709518433e-01 -1.568583548069000244e-01 -2.428893297910690308e-01 3.366547450423240662e-02 6.621623784303665161e-02 6.730759143829345703e-02 2.363656163215637207e-01 1.834853738546371460e-01 -2.109373062849044800e-01 4.917001351714134216e-02 9.692890942096710205e-02 8.045909553766250610e-02 1.153117567300796509e-01 -2.004533261060714722e-01 8.370801806449890137e-02 1.931064128875732422e-01 -9.838208556175231934e-02 -3.832564055919647217e-01 -4.879462718963623047e-02 -1.425177231431007385e-02
-6.353323161602020264e-02 6.023538112640380859e-02 7.481105625629425049e-02 2.850255072116851807e-01 3.127414882183074951e-01 -1.535046249628067017e-01 -2.689709961414337158e-01 -1.202182844281196594e-01 2.819269597530364990e-01 -1.893671602010726929e-01 8.669251948595046997e-02 -1.361172646284103394e-02 -1.458394825458526611e-01 9.126500040292739868e-02 -8.466705679893493652e-02 1.602332144975662231e-01 1.583983004093170166e-01 3.417329192161560059e-01 1.746963113546371460e-01 1.827587038278579712e-01 2.856732606887817383e-01 7.355948537588119507e-02 1.353812813758850098e-01 3.982697054743766785e-02 -2.742802500724792480e-01 6.627890467643737793e-02 -2.917139418423175812e-02 -1.656108945608139038e-01 -2.145348638296127319e-01 -5.067174136638641357e-02 -1.126227006316184998e-01 1.730387508869171143e-01
9.304381161928176880e-02 -1.330945789813995361e-01 1.230982039123773575e-02 3.057795166969299316e-01 5.365927238017320633e-03 6.512997299432754517e-02 1.217261999845504761e-01 2.017029970884323120e-01 3.867421448230743408e-01 -6.513570249080657959e-02 1.207899749279022217e-01 -1.344374865293502808e-01 2.097634971141815186e-01 -4.311150312423706055e-01 -4.088304936885833740e-02 -1.602323055267333984e-01 1.284320838749408722e-02 -3.228913620114326477e-02 -2.842375077307224274e-02 2.508532069623470306e-02 2.254949510097503662e-01 1.029943153262138367e-01 2.311323732137680054e-01 -3.193836286664009094e-02 6.635839492082595825e-02 2.729052901268005371e-01 -5.082057043910026550e-02 -2.371029853820800781e-01 1.424932330846786499e-01 -1.878169625997543335e-01 -2.160347700119018555e-01 -1.343388706445693970e-01
1.682259142398834229e-01 3.618527948856353760e-02 1.219888553023338318e-01 2.324595004320144653e-01 6.914025545120239258e-02 -4.265550058335065842e-03 -4.707367420196533203e-01 -5.154383927583694458e-02 2.451712191104888916e-01 -3.066659718751907349e-02 4.277189821004867554e-02 2.151003330945968628e-01 -6.662064697593450546e-05 7.546392828226089478e-02 6.158876046538352966e-02 -3.532318025827407837e-02 4.063238576054573059e-02 1.938023269176483154e-01 2.459184080362319946e-01 5.411477759480476379e-02 -2.561951801180839539e-02 3.564318120479583740e-01 1.482002735137939453e-01 -8.198015391826629639e-02 9.668598324060440063e-02 3.228324055671691895e-01 -4.145990684628486633e-02 -1.569567471742630005e-01 -1.145262420177459717e-01 -2.806106805801391602e-01 -6.760784890502691269e-04 -2.485156953334808350e-01
-4.472713917493820190e-02 -8.983102440834045410e-02 1.061307564377784729e-01 4.814072698354721069e-02 7.707450538873672485e-02 -5.130135267972946167e-02 -3.056685328483581543e-01 -2.194860875606536865e-01 1.231024190783500671e-01 -1.847612857818603516e-01 5.799761041998863220e-02 -2.388594001531600952e-01 -6.149960681796073914e-02 1.667600423097610474e-01 -4.468326270580291748e-02 1.334649920463562012e-01 7.905969768762588501e-02 4.669389426708221436e-01 4.786655306816101074e-02 3.972544372081756592e-01 1.425604224205017090e-01 1.780619472265243530e-01 2.058462649583816528e-01 -1.633304357528686523e-01 -1.676964759826660156e-01 2.103264778852462769e-01 1.242009997367858887e-01 -9.246814250946044922e-02 -5.808416008949279785e-02 1.376483738422393799e-01 -1.986248642206192017e-01 3.857025876641273499e-02
2.150679230690002441e-01 2.428134530782699585e-01 -1.770382523536682129e-01 2.680367827415466309e-01 5.324202775955200195e-02 -1.200336217880249023e-02 -1.427489817142486572e-01 -2.573127448558807373e-01 2.350361347198486328e-01 -3.766212612390518188e-02 1.007288470864295959e-01 -3.154384493827819824e-01 3.614369779825210571e-02 -2.887063920497894287e-01 1.520315092056989670e-02 -6.548882275819778442e-02 7.905347645282745361e-02 2.924491167068481445e-01 1.289548426866531372e-01 3.346291184425354004e-01 2.516651153564453125e-01 -7.839637994766235352e-02 -5.909750238060951233e-03 -9.259004145860671997e-02 1.608625985682010651e-02 2.731723785400390625e-01 1.267602294683456421e-01 -1.701380461454391479e-01 1.373754441738128662e-01 3.764739260077476501e-02 -5.897600948810577393e-02 6.643559783697128296e-02
1.178040727972984314e-01 -8.280226588249206543e-02 1.635024398565292358e-01 1.928091347217559814e-01 1.833523958921432495e-01 -2.031489275395870209e-02 -1.190615352243185043e-02 3.489778637886047363e-01 1.206932812929153442e-01 1.017589028924703598e-02 1.754907658323645592e-03 8.042821288108825684e-02 -1.954629570245742798e-01 -6.731163710355758667e-02 -1.798714138567447662e-02 -9.360336512327194214e-02 3.605368137359619141e-01 3.136554062366485596e-01 -2.184988409280776978e-01 2.757843136787414551e-01 -1.328291092067956924e-02 2.488660216331481934e-01 5.146159976720809937e-02 8.277055621147155762e-02 -5.827985703945159912e-02 3.535307943820953369e-01 8.307455480098724365e-02 -2.927239425480365753e-02 -3.110280930995941162e-01 -1.510328352451324463e-01 6.006201356649398804e-02 5.800499022006988525e-02
-2.403822913765907288e-02 1.671417355537414551e-01 3.251378536224365234e-01 1.263075917959213257e-01 -5.616917088627815247e-02 -3.287955746054649353e-02 3.320864588022232056e-02 2.219275943934917450e-02 3.986698389053344727e-01 8.409871906042098999e-02 1.659343689680099487e-01 -3.779304325580596924e-01 -1.119452435523271561e-02 -6.176349520683288574e-02 -8.076736330986022949e-02 -1.941533237695693970e-01 -1.791077554225921631e-01 -1.711488664150238037e-01 1.577623933553695679e-01 2.593990564346313477e-01 -1.228601559996604919e-01 8.160682395100593567e-03 4.598930105566978455e-02 9.286347776651382446e-02 -1.642797738313674927e-01 1.973216533660888672e-01 -1.406120210886001587e-01 1.414472609758377075e-02 1.741701662540435791e-01 -2.460415512323379517e-01 8.401946164667606354e-03 -3.211938440799713135e-01
1.720746457576751709e-01 3.568659350275993347e-02 -9.159696102142333984e-02 7.759953290224075317e-02 4.759841039776802063e-02 -1.110668778419494629e-01 7.471611350774765015e-02 4.725565388798713684e-02 3.037450015544891357e-01 -1.442939229309558868e-02 -2.196475267410278320e-01 -1.612129211425781250e-01 2.423134446144104004e-01 -2.492341548204421997e-01 -2.774797752499580383e-02 -8.489349484443664551e-02 1.505130678415298462e-01 5.355820432305335999e-02 -9.867860376834869385e-02 3.404839038848876953e-01 2.429963052272796631e-01 1.639921069145202637e-01 5.710200592875480652e-02 5.709807202219963074e-02 -3.162022233009338379e-01 1.460386961698532104e-01 -1.460101157426834106e-01 -1.920502632856369019e-01 2.052169740200042725e-01 -3.657297790050506592e-01 -5.233481898903846741e-02 -1.870785206556320190e-01
8.743183687329292297e-03 -9.275514632463455200e-02 8.064028620719909668e-02 3.669572472572326660e-01 -3.335247039794921875e-01 -9.319335222244262695e-02 -1.263701170682907104e-01 -1.677970290184020996e-01 1.749718338251113892e-01 7.429300248622894287e-02 2.437376603484153748e-02 -3.853254616260528564e-01 3.519432619214057922e-03 3.995933383703231812e-02 1.046687662601470947e-01 -2.195165455341339111e-01 2.449995130300521851e-01 7.008324842900037766e-03 6.816830486059188843e-02 4.662494361400604248e-02 -7.912571728229522705e-02 1.698010265827178955e-01 -1.517903059720993042e-01 -1.137031093239784241e-01 -7.437904924154281616e-02 4.887779802083969116e-02 8.524299412965774536e-02 -2.517286837100982666e-01 -2.046239078044891357e-01 -2.497882544994354248e-01 -2.030089348554611206e-01 2.795794606208801270e-01
-2.080537676811218262e-01 -1.149059087038040161e-01 4.397752881050109863e-02 1.119602322578430176e-01 1.048861891031265259e-01 -4.806887358427047729e-02 -1.131054908037185669e-01 -4.583903029561042786e-02 2.683677971363067627e-01 -3.043347299098968506e-01 1.160019487142562866e-01 -6.897170841693878174e-02 -1.041981112211942673e-02 2.025843262672424316e-01 9.332034736871719360e-02 1.566794216632843018e-01 1.623450219631195068e-01 1.884755939245223999e-01 -1.364988833665847778e-01 1.231746003031730652e-01 5.636979639530181885e-02 2.856459617614746094e-01 3.700878024101257324e-01 -1.324234157800674438e-01 -2.050159275531768799e-01 3.842519223690032959e-01 -8.449584245681762695e-02 -4.584488272666931152e-02 -9.970963746309280396e-02 -1.677503734827041626e-01 2.613787055015563965e-01 -5.741345137357711792e-02
1.249753460288047791e-01 -5.115246027708053589e-02 7.779783010482788086e-02 -7.599294930696487427e-02 -6.966793537139892578e-02 -7.660166919231414795e-02 2.655111998319625854e-02 -1.021607890725135803e-01 9.367897361516952515e-02 -1.255054473876953125e-01 3.827392458915710449e-01 -1.015430167317390442e-01 -1.271047145128250122e-01 -3.061678111553192139e-01 -9.638704359531402588e-02 -1.780450940132141113e-01 9.105896204710006714e-02 -5.178029090166091919e-02 1.658741384744644165e-01 1.398203670978546143e-01 -1.246673539280891418e-01 1.917272806167602539e-01 2.217179238796234131e-01 -4.799090027809143066e-01 -1.173555850982666016e-01 9.133991599082946777e-02 -7.650068402290344238e-02 -1.693937629461288452e-01 -2.822769284248352051e-01 -2.494307011365890503e-01 -1.272284835577011108e-01 -1.063340529799461365e-01
2.229709625244140625e-01 -8.084894716739654541e-02 -8.325447142124176025e-02 1.934392899274826050e-01 -6.923545151948928833e-02 -2.643137611448764801e-02 -3.829579651355743408e-01 2.718709222972393036e-02 3.979510962963104248e-01 -1.217983365058898926e-01 1.042895950376987457e-03 -2.314967215061187744e-01 1.595552861690521240e-01 -4.705898091197013855e-02 1.849477291107177734e-01 -1.925093382596969604e-01 2.525530457496643066e-01 -5.044419318437576294e-02 2.186607420444488525e-01 1.649347841739654541e-01 2.541906237602233887e-01 -3.486734628677368164e-02 3.556796535849571228e-02 2.327460646629333496e-01 -1.128126904368400574e-01 4.863611981272697449e-02 1.489110440015792847e-01 5.984256044030189514e-02 -1.072333604097366333e-01 -2.858220636844635010e-01 -1.009527817368507385e-01 -1.180637329816818237e-01
2.260901927947998047e-01 -1.251215189695358276e-01 1.929439008235931396e-01 1.974599659442901611e-01 2.320915162563323975e-01 4.715669155120849609e-01 -8.971995115280151367e-02 1.540713757276535034e-01 4.094517230987548828e-01 -7.317207753658294678e-02 2.756851017475128174e-01 -7.550710439682006836e-02 -2.478193640708923340e-01 5.071239918470382690e-02 1.209489908069372177e-02 1.035925969481468201e-01 -1.441182196140289307e-01 1.682711541652679443e-01 -6.358178704977035522e-02 2.732370197772979736e-01 1.202034950256347656e-01 3.204827755689620972e-02 -3.715830668807029724e-02 -1.139309033751487732e-01 -2.061456441879272461e-03 1.426938474178314209e-01 -1.040898263454437256e-01 -1.060602143406867981e-01 3.787884116172790527e-02 -3.411889448761940002e-02 -2.633115276694297791e-02 1.266629993915557861e-01
-7.256866991519927979e-02 2.162458896636962891e-01 -6.057673320174217224e-02 1.951826661825180054e-01 1.996160447597503662e-01 -2.763384953141212463e-02 -3.054606914520263672e-02 -1.150434762239456177e-01 3.477737009525299072e-01 -1.471999287605285645e-01 2.342553436756134033e-01 -1.981884688138961792e-01 -1.981046050786972046e-01 -1.294590830802917480e-01 7.468874752521514893e-02 3.836738318204879761e-02 2.985774576663970947e-01 2.752601206302642822e-01 2.712983191013336182e-01 1.088296920061111450e-01 1.713385432958602905e-01 1.238791644573211670e-01 1.869909167289733887e-01 3.085559606552124023e-02 -2.136820107698440552e-01 1.267031431198120117e-01 -4.475545138120651245e-02 -1.945541799068450928e-01 2.857782691717147827e-02 1.128571853041648865e-02 -3.295316994190216064e-01 -9.754968434572219849e-02
-3.749715909361839294e-02 2.853592634201049805e-01 -1.176062300801277161e-01 5.715104937553405762e-02 6.629748642444610596e-02 -3.571489080786705017e-02 -6.734856963157653809e-02 -6.936102360486984253e-02 3.791149258613586426e-01 -6.211667321622371674e-03 -3.531745076179504395e-02 -1.973334401845932007e-01 -7.548111025243997574e-03 -1.621532589197158813e-01 -2.338164895772933960e-01 -1.084751188755035400e-01 6.914404034614562988e-02 3.250963091850280762e-01 -1.338396221399307251e-01 2.360501289367675781e-01 3.099605441093444824e-01 -1.032889471389353275e-03 1.527535021305084229e-01 -2.861734628677368164e-01 -1.165632382035255432e-01 -8.291977643966674805e-02 2.373720705509185791e-01 -2.389874011278152466e-01 3.299139812588691711e-02 -2.419196665287017822e-01 1.353974044322967529e-01 -1.050274968147277832e-01
1.443974971771240234e-01 -1.010748296976089478e-01 3.242238163948059082e-01 1.294888257980346680e-01 -2.585813403129577637e-01 -8.582365512847900391e-02 7.861343771219253540e-02 3.122040443122386932e-02 2.403694093227386475e-01 -7.399361580610275269e-02 -7.421487942337989807e-03 -3.095159828662872314e-01 4.651108756661415100e-02 1.003803834319114685e-01 3.018288314342498779e-02 -2.721993327140808105e-01 -2.472274750471115112e-02 -6.718216836452484131e-02 1.317733675241470337e-01 3.038323223590850830e-01 -3.220387548208236694e-02 1.887136101722717285e-01 -3.719475120306015015e-02 -9.286259859800338745e-02 -3.723533824086189270e-02 1.604689061641693115e-01 3.296845257282257080e-01 -8.749678730964660645e-02 1.527226716279983521e-01 -2.167117744684219360e-01 -2.631706893444061279e-01 2.735292911529541016e-01
8.751867711544036865e-02 3.248708695173263550e-02 6.359277665615081787e-02 2.899746894836425781e-01 -3.193372860550880432e-02 6.195018813014030457e-02 -1.717552244663238525e-01 -1.931732706725597382e-02 1.013926714658737183e-01 -1.481931060552597046e-01 -2.905731201171875000e-01 -1.121097058057785034e-01 6.358671188354492188e-02 1.943922340869903564e-01 -8.785542100667953491e-02 -1.116099134087562561e-01 -2.890289574861526489e-02 2.372445762157440186e-01 4.307819902896881104e-01 2.305145710706710815e-01 1.867211237549781799e-02 -9.066591411828994751e-02 8.872420340776443481e-02 -2.258451581001281738e-01 -3.007110580801963806e-02 1.571950912475585938e-01 -1.783486157655715942e-01 -2.026263028383255005e-01 -1.958009898662567139e-01 -3.952892720699310303e-01 -1.204871162772178650e-01 -7.942801713943481445e-02
2.460065111517906189e-02 -1.230498105287551880e-01 1.601081639528274536e-01 3.364512026309967041e-01 -1.690038740634918213e-01 -1.153726205229759216e-01 -3.025894761085510254e-01 7.952706515789031982e-02 2.605251073837280273e-01 -1.889099925756454468e-01 -7.762385159730911255e-02 -8.113574981689453125e-02 -1.608785986900329590e-01 6.343247741460800171e-02 -7.550986856222152710e-02 1.152177713811397552e-02 2.338936477899551392e-01 -3.563559055328369141e-02 1.870013028383255005e-01 3.652892634272575378e-02 -1.389155983924865723e-01 1.193021610379219055e-01 2.996111512184143066e-01 1.758292689919471741e-02 6.549926847219467163e-02 -1.559290569275617599e-02 -1.888883262872695923e-01 -7.225142419338226318e-02 1.576892435550689697e-01 -3.423502445220947266e-01 -3.363438844680786133e-01 -1.929685324430465698e-01
9.379072487354278564e-02 2.313772588968276978e-01 1.945757269859313965e-01 2.514249831438064575e-02 -2.362827956676483154e-02 3.702868148684501648e-02 -2.194486856460571289e-01 1.406582444906234741e-01 1.924736946821212769e-01 -5.675911158323287964e-02 1.388907730579376221e-01 1.058391258120536804e-01 -2.859160862863063812e-02 5.063956603407859802e-02 4.603963345289230347e-02 -9.280755370855331421e-02 -1.868564933538436890e-01 2.484928220510482788e-01 1.036252677440643311e-01 3.740248978137969971e-01 8.720602840185165405e-02 -9.800066053867340088e-02 -1.287334263324737549e-01 -1.067518293857574463e-01 -1.601123809814453125e-01 -9.072573482990264893e-02 -6.608387827873229980e-02 -1.535890251398086548e-01 -9.596088528633117676e-02 -3.997883498668670654e-01 -4.677271842956542969e-01 -4.819998517632484436e-02
3.798539340496063232e-01 1.462083309888839722e-01 -1.593583226203918457e-01 2.929150164127349854e-01 -6.320212036371231079e-02 -1.118372976779937744e-01 4.379310458898544312e-02 -3.135739592835307121e-03 3.598115444183349609e-01 -7.598158717155456543e-02 6.760120391845703125e-02 -2.868554294109344482e-01 -2.737597227096557617e-01 -5.427781492471694946e-03 4.290618374943733215e-02 1.840571314096450806e-01 1.163900569081306458e-01 1.514472961425781250e-01 -4.139836505055427551e-02 2.220454066991806030e-01 1.182382851839065552e-01 -1.051215901970863342e-01 -1.029890477657318115e-01 -2.000746726989746094e-01 -1.612647175788879395e-01 1.804761588573455811e-01 -1.160947829484939575e-01 -2.639475762844085693e-01 1.573794931173324585e-01 -1.787540167570114136e-01 -4.935108125209808350e-02 8.874306082725524902e-02
2.166870236396789551e-02 1.555088758468627930e-01 4.368774965405464172e-02 5.204859003424644470e-02 -1.638089269399642944e-01 4.288018941879272461e-01 -1.300512701272964478e-01 -1.265715807676315308e-01 3.270341157913208008e-01 -8.738565444946289062e-02 2.209781110286712646e-01 -3.405557572841644287e-01 7.279426604509353638e-02 -1.836096942424774170e-01 2.468982636928558350e-01 -2.367956191301345825e-01 5.304159596562385559e-02 4.928654804825782776e-02 -7.939864695072174072e-02 -1.101273968815803528e-01 7.678242772817611694e-02 7.245111279189586639e-03 1.090222671627998352e-01 -3.597495555877685547e-01 -1.202697083353996277e-01 1.356676034629344940e-02 -5.065721925348043442e-03 -1.899682283401489258e-01 -2.623769640922546387e-02 -2.100398540496826172e-01 1.558926254510879517e-01 -2.921639010310173035e-02
-9.104507416486740112e-02 1.350068747997283936e-01 1.307595819234848022e-01 2.215170413255691528e-01 1.400598138570785522e-01 1.599082052707672119e-01 -1.088790223002433777e-01 -1.792159825563430786e-01 1.123356744647026062e-01 1.852506212890148163e-02 -4.378277063369750977e-02 -2.908610701560974121e-01 3.369582118466496468e-04 7.695492357015609741e-02 6.295713782310485840e-02 -4.971688985824584961e-01 5.292061343789100647e-02 1.386868804693222046e-01 4.279106482863426208e-02 3.423690795898437500e-01 -1.017517447471618652e-01 -1.350390762090682983e-01 2.439379692077636719e-01 -2.758001685142517090e-01 6.516069918870925903e-02 2.453128099441528320e-01 -8.876043558120727539e-02 -2.697310596704483032e-02 -1.294333487749099731e-01 -2.298778146505355835e-01 7.682528346776962280e-02 -8.855253458023071289e-02
6.211440637707710266e-02 3.786370903253555298e-02 -1.329069435596466064e-01 3.162683546543121338e-01 3.278866037726402283e-02 -5.230769142508506775e-02 -2.040370404720306396e-01 3.255787119269371033e-02 -8.635764569044113159e-02 -4.346761852502822876e-02 6.182606518268585205e-02 -2.348091825842857361e-02 -2.322028577327728271e-01 -3.957668691873550415e-02 -9.478464722633361816e-02 -4.691331461071968079e-02 3.048103451728820801e-01 9.836916625499725342e-02 8.042835444211959839e-02 6.227102130651473999e-02 -1.122444868087768555e-01 4.527761638164520264e-01 1.599521785974502563e-01 -1.596370041370391846e-01 1.747903414070606232e-02 3.073744475841522217e-01 -8.654559403657913208e-02 -1.093449071049690247e-01 -2.859277725219726562e-01 -3.815440535545349121e-01 -4.548805579543113708e-02 -1.577617526054382324e-01
1.910471171140670776e-01 -2.641990408301353455e-02 1.107506360858678818e-02 1.045574694871902466e-01 1.267767604440450668e-02 3.066109418869018555e-01 -2.464646250009536743e-01 2.217875421047210693e-01 2.910248041152954102e-01 -1.554774492979049683e-01 2.558215856552124023e-01 -1.289757993072271347e-02 9.522964805364608765e-02 3.630881384015083313e-02 -1.833239793777465820e-01 -3.201968669891357422e-01 -1.290849447250366211e-01 -2.069807238876819611e-02 2.398676006123423576e-03 7.916719466447830200e-02 -2.483002655208110809e-02 2.850820422172546387e-01 -3.093270957469940186e-01 -8.717652410268783569e-02 -1.215286105871200562e-01 -1.592632681131362915e-01 -6.487344205379486084e-02 -2.672269940376281738e-01 -8.743502199649810791e-02 -2.943477034568786621e-01 -8.946747332811355591e-02 -7.984157651662826538e-03
1.129068434238433838e-02 -7.022091001272201538e-02 8.732715249061584473e-02 -1.338520366698503494e-02 1.711566746234893799e-01 -2.681718468666076660e-01 -8.888051658868789673e-02 -8.607199788093566895e-02 2.684719860553741455e-01 -4.355931580066680908e-01 4.708857461810112000e-02 -1.440716981887817383e-01 -1.177781373262405396e-01 7.531842589378356934e-02 -1.176861114799976349e-02 1.600129008293151855e-01 4.023200646042823792e-02 3.689278066158294678e-01 9.617710113525390625e-02 3.243059813976287842e-01 1.040446013212203979e-01 1.679475158452987671e-01 2.066353112459182739e-01 -3.587546944618225098e-01 -1.010721921920776367e-01 4.068787395954132080e-02 -1.919266395270824432e-02 -1.078107133507728577e-01 -2.199252694845199585e-01 -6.396663933992385864e-02 4.008655995130538940e-02 4.906479269266128540e-03
2.642060220241546631e-01 -1.946763508021831512e-02 4.737758636474609375e-02 -9.573929011821746826e-02 -1.795685663819313049e-02 -1.212812736630439758e-01 1.527331620454788208e-01 -5.411008372902870178e-02 3.255290389060974121e-01 -1.226901486515998840e-01 -1.004255414009094238e-01 -1.905834376811981201e-01 2.711353823542594910e-03 -6.833723187446594238e-02 -2.456253618001937866e-01 -8.999565243721008301e-02 1.769803017377853394e-01 2.137653529644012451e-01 -1.881764829158782959e-01 1.566494703292846680e-01 1.960421949625015259e-01 -9.594263136386871338e-02 1.835336238145828247e-01 -1.728055030107498169e-01 -1.955212354660034180e-01 5.480487272143363953e-02 -1.314991414546966553e-01 -3.453203737735748291e-01 1.760113239288330078e-01 -3.747819960117340088e-01 -1.978889107704162598e-01 7.620358839631080627e-03
1.991377025842666626e-01 1.422627121210098267e-01 -7.242781668901443481e-02 -4.650888219475746155e-02 -9.532777965068817139e-02 4.768200218677520752e-02 -1.725565642118453979e-01 3.542742133140563965e-01 1.952549517154693604e-01 -2.420391738414764404e-01 1.598092615604400635e-01 -5.237695574760437012e-02 -5.336015671491622925e-02 -8.725368231534957886e-02 -1.497681736946105957e-01 5.008582398295402527e-02 5.356368422508239746e-02 2.100465148687362671e-01 1.676826328039169312e-01 3.310388326644897461e-01 -2.017075754702091217e-02 4.715282022953033447e-01 2.260259240865707397e-01 5.173162743449211121e-02 2.350406534969806671e-02 1.477947533130645752e-01 -1.605918407440185547e-01 -1.294026225805282593e-01 8.105246722698211670e-02 -4.312411695718765259e-02 -1.827521175146102905e-01 1.941647231578826904e-01
2.066832780838012695e-01 7.472211867570877075e-02 -4.415601491928100586e-02 2.483690828084945679e-01 4.491532593965530396e-02 -9.955462813377380371e-02 -4.364890754222869873e-01 1.995185017585754395e-02 2.440780699253082275e-01 2.221070379018783569e-01 6.029722839593887329e-02 6.549395620822906494e-03 -5.495198071002960205e-02 1.550368517637252808e-01 4.553076997399330139e-02 7.419656962156295776e-02 -1.066528335213661194e-01 1.893789023160934448e-01 7.842770218849182129e-02 2.005657106637954712e-01 -1.316290050745010376e-01 4.155869483947753906e-01 2.821247279644012451e-02 -1.573656350374221802e-01 -2.505719847977161407e-02 3.513057231903076172e-01 -1.549375057220458984e-01 -6.642523407936096191e-02 -4.487266391515731812e-02 -2.526629567146301270e-01 -3.779255598783493042e-02 -9.506154060363769531e-02
1.493207365274429321e-02 -1.199872121214866638e-01 -3.337249532341957092e-02 1.370814740657806396e-01 -1.247496828436851501e-01 1.173079460859298706e-01 -8.848192542791366577e-02 -1.483255326747894287e-01 3.269845843315124512e-01 -2.465606331825256348e-01 4.414100944995880127e-02 -5.140165612101554871e-02 1.146009415388107300e-01 -2.458469569683074951e-01 -9.858655929565429688e-02 -2.066146433353424072e-01 5.673712585121393204e-04 1.613783240318298340e-01 9.051234461367130280e-03 3.405793905258178711e-01 -9.032784402370452881e-02 1.136856898665428162e-01 6.971070170402526855e-02 7.763631641864776611e-02 5.947908852249383926e-03 9.370323270559310913e-02 3.465521633625030518e-01 1.296002864837646484e-01 -5.583536624908447266e-02 -4.123624563217163086e-01 2.140742912888526917e-02 -3.385535776615142822e-01
1.066499799489974976e-01 6.202040985226631165e-02 1.908339262008666992e-01 2.416914254426956177e-01 6.917211413383483887e-02 2.022857367992401123e-01 -1.619879603385925293e-01 2.857405543327331543e-01 -8.336257189512252808e-02 -1.256685256958007812e-01 7.960671931505203247e-02 3.920760005712509155e-02 -2.075284272432327271e-01 -7.690548896789550781e-02 2.343117073178291321e-02 1.689343750476837158e-01 1.499136388301849365e-01 1.356099694967269897e-01 -4.768394306302070618e-02 3.899716138839721680e-01 -3.765577450394630432e-02 -4.818023741245269775e-02 8.481581509113311768e-02 2.805365435779094696e-02 -1.338849663734436035e-01 3.685393929481506348e-01 -7.877065241336822510e-02 1.269759330898523331e-02 -2.645069956779479980e-01 -4.286227822303771973e-01 6.682347506284713745e-02 4.973002895712852478e-02
9.922979027032852173e-02 -2.001251876354217529e-01 -6.113579869270324707e-02 -8.263768628239631653e-03 1.039603278040885925e-01 2.968647181987762451e-01 1.403529345989227295e-01 -5.731838196516036987e-02 4.407889246940612793e-01 -3.929148614406585693e-02 1.013237312436103821e-01 -2.432620674371719360e-01 -1.844871640205383301e-01 9.624007344245910645e-02 -3.141634464263916016e-01 3.385709598660469055e-02 -2.210740149021148682e-01 9.404403716325759888e-02 2.562661170959472656e-01 2.071715891361236572e-01 -1.211674809455871582e-01 1.906194239854812622e-01 7.381411641836166382e-02 -6.904041022062301636e-02 -1.509876996278762817e-01 -1.294428110122680664e-01 -1.849592328071594238e-01 8.405949175357818604e-02 2.104900218546390533e-02 -2.763237953186035156e-01 -1.082246303558349609e-01 1.380954086780548096e-01
-9.819942712783813477e-02 -8.324515819549560547e-02 1.548988670110702515e-01 1.444739550352096558e-01 -1.016611009836196899e-01 4.628054425120353699e-02 -1.226262152194976807e-01 4.671313613653182983e-02 4.330797195434570312e-01 -1.171598061919212341e-01 5.424665287137031555e-02 -1.037546247243881226e-01 3.915775716304779053e-01 -2.665424020960927010e-03 -2.485899478197097778e-01 -7.084184885025024414e-02 2.404673211276531219e-02 3.319331407546997070e-01 -6.485997140407562256e-02 -2.915033884346485138e-02 -5.363420397043228149e-02 1.025772243738174438e-01 -1.147974058985710144e-01 -2.031015604734420776e-02 -4.040443003177642822e-01 -3.003381937742233276e-02 1.652665287256240845e-01 6.019893661141395569e-02 -1.494823694229125977e-01 -2.967768311500549316e-01 -1.527233570814132690e-01 -4.556185379624366760e-02
2.019508779048919678e-01 -1.672584116458892822e-01 -2.161885611712932587e-02 1.987128332257270813e-02 1.979447454214096069e-01 -6.203902512788772583e-02 -3.333924710750579834e-01 1.728385835886001587e-01 1.164019554853439331e-01 1.073511913418769836e-01 1.209814287722110748e-02 -9.649911522865295410e-02 1.212072148919105530e-01 -2.529777213931083679e-02 -1.481941640377044678e-01 -8.220575749874114990e-02 2.701027132570743561e-02 2.646433711051940918e-01 4.245465621352195740e-02 1.719304323196411133e-01 -5.630357656627893448e-03 1.658719927072525024e-01 3.337427675724029541e-01 -2.018821686506271362e-01 1.242760568857192993e-01 3.540176749229431152e-01 -2.138356119394302368e-01 1.257604062557220459e-01 -1.092819571495056152e-01 -3.794303834438323975e-01 1.429718583822250366e-01 -8.521600812673568726e-02
1.604860089719295502e-02 -1.361888945102691650e-01 2.207384407520294189e-01 1.907634735107421875e-01 1.038100719451904297e-01 -1.506567299365997314e-01 -7.986270636320114136e-02 -1.561440899968147278e-02 4.439798891544342041e-01 -1.765901595354080200e-02 2.060901671648025513e-01 -3.667875826358795166e-01 4.948292672634124756e-02 -1.463797837495803833e-01 5.185629427433013916e-02 7.396232802420854568e-03 -2.602484822273254395e-01 -9.018061310052871704e-02 -1.616793274879455566e-01 1.512075513601303101e-01 -1.199649199843406677e-01 8.780328929424285889e-02 -1.473485976457595825e-01 -7.132638990879058838e-02 -6.778482347726821899e-02 2.389019876718521118e-01 -5.445655435323715210e-03 -2.091800123453140259e-01 2.184657454490661621e-01 -9.950576722621917725e-02 -3.167667686939239502e-01 1.331802308559417725e-01
1.517219245433807373e-01 -1.942728646099567413e-02 1.998620331287384033e-01 1.362894028425216675e-01 -8.003931492567062378e-02 4.206409752368927002e-01 4.717328399419784546e-02 2.490118145942687988e-02 1.872259080410003662e-01 -1.783193945884704590e-01 -1.624149680137634277e-01 -2.259673029184341431e-01 -3.196627646684646606e-02 2.349349483847618103e-02 4.398264922201633453e-03 -1.261331737041473389e-01 3.888997249305248260e-03 3.469404205679893494e-02 -1.304997354745864868e-01 3.442638814449310303e-01 8.522550016641616821e-02 2.692579329013824463e-01 -1.255400329828262329e-01 -2.710435092449188232e-01 -9.831824153661727905e-02 1.104734390974044800e-01 -1.102320104837417603e-01 -3.636055290699005127e-01 -2.603695169091224670e-02 -1.244302615523338318e-01 2.848534882068634033e-01 -2.847698517143726349e-02
5.726876482367515564e-02 -8.023125678300857544e-02 3.459609746932983398e-01 1.364754885435104370e-01 -6.611451506614685059e-02 -5.511482432484626770e-02 -1.789552345871925354e-02 -3.332161903381347656e-02 3.167694509029388428e-01 -1.454765498638153076e-01 1.223105043172836304e-01 -1.600297242403030396e-01 -1.414326205849647522e-02 -2.289586365222930908e-01 -2.369367182254791260e-01 -8.679213002324104309e-03 -5.622604861855506897e-02 -2.447984218597412109e-01 7.639462500810623169e-02 3.527643680572509766e-01 1.969171911478042603e-01 1.588755100965499878e-01 -3.048360645771026611e-01 9.879157692193984985e-02 -5.498190969228744507e-02 3.034578263759613037e-01 -1.539960503578186035e-01 -6.910185515880584717e-02 -1.891742646694183350e-01 -1.247839406132698059e-01 -1.797107756137847900e-01 -6.996216624975204468e-02
9.887626767158508301e-02 3.342544287443161011e-02 -8.344474434852600098e-02 1.471278518438339233e-01 2.576547563076019287e-01 1.832650229334831238e-02 -3.437204062938690186e-01 3.721582517027854919e-02 1.708334982395172119e-01 -3.639631904661655426e-03 6.498172879219055176e-02 7.564585655927658081e-02 -7.761357724666595459e-02 3.899051621556282043e-02 4.419931024312973022e-02 -4.153086803853511810e-03 -3.137681633234024048e-02 1.349762082099914551e-01 2.538769245147705078e-01 2.154586277902126312e-02 -4.803396016359329224e-02 2.521917819976806641e-01 1.833092272281646729e-01 -3.446134328842163086e-01 -8.392954617738723755e-02 3.752721548080444336e-01 -1.245157718658447266e-01 -9.246830642223358154e-02 -1.772011071443557739e-01 -3.870421648025512695e-01 -2.295177988708019257e-02 -2.637099325656890869e-01
-6.343904882669448853e-02 6.358262896537780762e-02 9.183049947023391724e-02 3.813840150833129883e-01 -1.562069356441497803e-01 1.337466388940811157e-01 1.676109433174133301e-01 1.215156912803649902e-01 2.391393035650253296e-01 -9.403745830059051514e-02 1.049027517437934875e-01 1.986036077141761780e-02 -6.012476980686187744e-02 1.812050677835941315e-02 -1.484404653310775757e-01 1.382288336753845215e-01 2.037320099771022797e-02 2.269350588321685791e-01 2.201265245676040649e-01 1.287817507982254028e-01 4.709861055016517639e-02 3.464438617229461670e-01 2.915716469287872314e-01 -1.347838938236236572e-01 1.951296329498291016e-01 2.500048279762268066e-01 -3.423521518707275391e-01 2.071828544139862061e-01 -7.215736806392669678e-02 -5.039332900196313858e-03 5.934881046414375305e-03 -1.484281420707702637e-01
7.660473138093948364e-02 -3.687996417284011841e-02 2.665030658245086670e-01 5.816456675529479980e-02 1.174846366047859192e-01 -1.426844745874404907e-01 7.996129989624023438e-02 -1.593832671642303467e-01 3.598145544528961182e-01 -1.978914290666580200e-01 1.239548921585083008e-01 -1.542046070098876953e-01 3.240209221839904785e-01 -2.290062233805656433e-02 9.243735671043395996e-02 -1.458728313446044922e-01 -1.584638282656669617e-02 1.016090586781501770e-01 7.686291635036468506e-02 6.408192217350006104e-02 -6.782627850770950317e-02 3.905196785926818848e-01 -1.053829956799745560e-02 -1.408365964889526367e-01 -3.317096233367919922e-01 2.014841884374618530e-02 -2.797001227736473083e-02 1.981691718101501465e-01 1.319773048162460327e-01 -6.619634479284286499e-02 -1.348219811916351318e-01 -3.481206893920898438e-01
1.150170154869556427e-02 -2.025304362177848816e-02 -8.661138825118541718e-03 -1.391333178617060184e-03 2.488923370838165283e-01 -1.656624525785446167e-01 -2.665324807167053223e-01 1.610478013753890991e-02 2.530759572982788086e-01 -1.517091095447540283e-01 2.649303972721099854e-01 -1.777562648057937622e-01 -2.336824685335159302e-01 1.065203025937080383e-01 1.301496382802724838e-02 -1.640110611915588379e-01 1.697204262018203735e-01 3.670146167278289795e-01 1.172471269965171814e-01 1.130751520395278931e-01 2.438040971755981445e-01 1.390880644321441650e-01 1.084598824381828308e-01 -3.827306628227233887e-01 5.955369770526885986e-02 3.999440744519233704e-02 1.000963449478149414e-01 -1.633365005254745483e-01 -1.965319067239761353e-01 -8.654312789440155029e-02 -1.476786583662033081e-01 -1.413542777299880981e-01
1.373373419046401978e-01 6.306755542755126953e-02 1.675165072083473206e-02 3.110412955284118652e-01 -4.195788875222206116e-02 1.520067900419235229e-01 -1.749190241098403931e-01 -9.495928138494491577e-02 4.656187072396278381e-02 -2.550113499164581299e-01 -9.341162443161010742e-02 -2.065470218658447266e-01 1.654891073703765869e-01 -4.872379824519157410e-02 -1.077298913151025772e-02 4.153005778789520264e-02 -2.431010603904724121e-01 -2.234651148319244385e-01 9.303525090217590332e-02 2.575973272323608398e-01 1.390684694051742554e-01 9.421050548553466797e-02 1.693296581506729126e-01 -2.368784546852111816e-01 -4.182852506637573242e-01 -7.760570198297500610e-02 1.621225499548017979e-03 -2.259371876716613770e-01 -1.882884204387664795e-01 -3.012577295303344727e-01 2.664345549419522285e-03 -1.008360609412193298e-01
-2.805054485797882080e-01 1.049583852291107178e-01 2.482937872409820557e-01 6.768541783094406128e-02 2.836735360324382782e-02 -2.511527538299560547e-01 -1.989700943231582642e-01 -1.511537581682205200e-01 3.696919977664947510e-01 -1.162203997373580933e-01 3.086378276348114014e-01 -1.209034547209739685e-01 -1.935672201216220856e-02 -5.986053869128227234e-02 1.620686799287796021e-02 -1.899646520614624023e-01 1.500197201967239380e-01 1.396977901458740234e-01 1.409110873937606812e-01 -5.431028082966804504e-02 1.448154151439666748e-01 1.379750072956085205e-01 2.513573765754699707e-01 -1.000231727957725525e-01 -2.052270174026489258e-01 3.392052054405212402e-01 -2.668254543095827103e-03 -3.321630135178565979e-02 5.762079358100891113e-02 -2.773737609386444092e-01 2.286104857921600342e-02 1.733315363526344299e-02
-4.086824506521224976e-02 -6.714932620525360107e-02 1.518542766571044922e-01 3.449673950672149658e-01 4.071058332920074463e-02 8.329394459724426270e-02 -3.184985518455505371e-01 -8.415895700454711914e-02 3.460887372493743896e-01 -1.257989555597305298e-01 -6.694049388170242310e-02 2.300215512514114380e-01 -6.958571076393127441e-02 -8.448307961225509644e-02 1.153132691979408264e-01 1.921085417270660400e-01 1.561058312654495239e-01 2.437149733304977417e-02 -8.844561874866485596e-03 1.393009424209594727e-01 1.073988303542137146e-01 4.661939665675163269e-02 2.192227356135845184e-02 2.988801524043083191e-02 -4.915736243128776550e-02 1.291313171386718750e-01 1.800438016653060913e-01 2.712273001670837402e-01 -1.397033780813217163e-01 -3.244170844554901123e-01 -3.815428018569946289e-01 -1.566073894500732422e-01
-3.686410188674926758e-02 1.024445295333862305e-01 7.831475883722305298e-02 1.321841776371002197e-01 3.344700336456298828e-01 -1.743424534797668457e-01 -3.385008871555328369e-01 -1.151742190122604370e-01 3.339170217514038086e-01 -1.058841943740844727e-01 2.016075253486633301e-01 -5.314196646213531494e-02 -1.122104898095130920e-01 -8.627486228942871094e-02 1.462106555700302124e-01 2.473605424165725708e-02 8.937559276819229126e-02 3.399139046669006348e-01 9.321825206279754639e-02 1.266450434923171997e-01 1.309206634759902954e-01 6.045258045196533203e-02 1.146677359938621521e-01 -5.408887937664985657e-02 -1.165275201201438904e-01 7.560776174068450928e-02 8.907472714781761169e-03 -3.081086277961730957e-01 -1.904174834489822388e-01 -1.099139600992202759e-01 -3.608804941177368164e-01 -9.062977135181427002e-02
4.624012485146522522e-02 -2.353237420320510864e-01 1.666602641344070435e-01 2.508453726768493652e-01 1.490054279565811157e-01 -4.548798874020576477e-02 -1.722005754709243774e-01 -6.985665857791900635e-02 2.555278837680816650e-01 1.493328064680099487e-01 -7.883895933628082275e-02 -3.064786791801452637e-01 2.150910794734954834e-01 2.596507221460342407e-02 6.264578551054000854e-02 -4.166341423988342285e-01 -1.906998082995414734e-02 8.954198099672794342e-03 -1.092096194624900818e-01 1.899311244487762451e-01 -1.109761670231819153e-01 8.911506831645965576e-02 3.633799254894256592e-01 -9.072422981262207031e-02 -3.258438780903816223e-02 8.092828094959259033e-02 -8.425149321556091309e-02 -1.501095890998840332e-01 -2.428570240736007690e-01 -2.547504939138889313e-02 -2.258330285549163818e-01 1.547430008649826050e-01
-1.140663102269172668e-01 -2.629662491381168365e-02 -1.701557636260986328e-01 2.041754573583602905e-01 -1.994164735078811646e-01 9.218181669712066650e-02 -1.580854952335357666e-01 1.515859663486480713e-01 1.731383800506591797e-01 -8.359263092279434204e-02 5.973134562373161316e-02 -2.711799144744873047e-01 -1.114845741540193558e-02 -1.936026662588119507e-01 -2.220000922679901123e-01 4.227491468191146851e-02 1.294673681259155273e-01 -2.316937968134880066e-02 -1.882263869047164917e-01 3.135163187980651855e-01 6.788305193185806274e-02 2.323596775531768799e-01 3.050314188003540039e-01 -1.236894279718399048e-01 -2.216314524412155151e-01 2.958762049674987793e-01 9.261110424995422363e-02 -2.979830503463745117e-01 -8.970261365175247192e-02 -8.952099829912185669e-02 -1.471533626317977905e-01 1.642049252986907959e-01
-1.816578209400177002e-02 -7.927233725786209106e-02 1.227994449436664581e-02 3.844181895256042480e-01 -3.537360951304435730e-02 1.782687604427337646e-01 -2.629498019814491272e-02 7.681820541620254517e-02 3.531771898269653320e-01 -2.524570226669311523e-01 -1.018025949597358704e-01 -1.565251499414443970e-01 1.190146207809448242e-01 -2.882789671421051025e-01 9.563019499182701111e-03 -7.556195557117462158e-02 -2.366260439157485962e-01 -2.881217375397682190e-02 -1.769421808421611786e-02 3.021062910556793213e-01 -2.115251310169696808e-02 5.199540406465530396e-02 1.286478713154792786e-02 -2.146927267313003540e-01 -2.218355089426040649e-01 -1.467718631029129028e-01 -3.470851778984069824e-01 -1.758947521448135376e-01 1.603053184226155281e-03 -1.374534219503402710e-01 -7.280899584293365479e-02 1.877801716327667236e-01
5.100512877106666565e-02 -1.756915636360645294e-02 2.293894737958908081e-01 1.249960511922836304e-01 -1.265532225370407104e-01 -1.950044929981231689e-02 3.997647017240524292e-02 2.345761656761169434e-02 3.567451536655426025e-01 -1.374380290508270264e-01 1.632320582866668701e-01 -2.614451944828033447e-01 2.630680799484252930e-01 -1.971335113048553467e-01 -4.076548665761947632e-02 -1.750679016113281250e-01 3.718760237097740173e-02 -1.362708061933517456e-01 7.629540562629699707e-02 1.169816870242357254e-02 1.099603623151779175e-02 5.914770066738128662e-02 -1.353019475936889648e-01 -4.151624143123626709e-01 -2.336367666721343994e-01 2.350550144910812378e-01 -1.579244583845138550e-01 -1.454949099570512772e-02 -1.350442022085189819e-01 -9.996152669191360474e-02 -3.417005836963653564e-01 1.691050678491592407e-01
2.050112634897232056e-01 -1.192285493016242981e-02 6.371070444583892822e-02 1.260144263505935669e-01 -1.456920802593231201e-01 4.159681797027587891e-01 -1.758416295051574707e-01 1.640652418136596680e-01 2.174633741378784180e-01 -2.529734969139099121e-01 1.324720829725265503e-01 -2.878656983375549316e-01 -5.038193240761756897e-02 7.048175483942031860e-02 1.906081885099411011e-01 8.418291062116622925e-02 -2.094343602657318115e-01 2.380446642637252808e-01 2.236845642328262329e-01 1.693173199892044067e-01 1.553743630647659302e-01 5.226789414882659912e-02 -1.593952439725399017e-02 2.142869681119918823e-01 -1.763699650764465332e-01 1.392632275819778442e-01 2.243578881025314331e-01 -1.420614719390869141e-01 -6.443707644939422607e-02 -1.998894065618515015e-01 4.546270892024040222e-02 6.082610413432121277e-02
1.216741353273391724e-01 -8.020523935556411743e-02 -1.577499359846115112e-01 5.158793926239013672e-01 -9.856931865215301514e-02 -5.744712054729461670e-02 6.918748468160629272e-02 1.859003454446792603e-01 1.708205491304397583e-01 1.033117156475782394e-02 3.817195445299148560e-02 -9.727457910776138306e-02 6.025952845811843872e-02 -3.383259847760200500e-02 -3.414463624358177185e-02 1.238247528672218323e-01 3.861483633518218994e-01 7.255717180669307709e-03 1.630687415599822998e-01 2.753349542617797852e-01 -1.725928485393524170e-02 2.207016050815582275e-01 2.909804880619049072e-01 -1.734747886657714844e-01 -1.667840965092182159e-02 -1.623773127794265747e-01 -7.515609264373779297e-02 -2.993642687797546387e-01 9.399936534464359283e-03 -1.687897592782974243e-01 -3.429178148508071899e-02 -8.308807760477066040e-02
-2.932422980666160583e-02 6.458780914545059204e-02 -2.087942361831665039e-01 3.045762181282043457e-01 7.882431894540786743e-02 1.484800428152084351e-01 -1.969111114740371704e-01 2.206786721944808960e-01 2.083961218595504761e-01 -1.624779999256134033e-01 -2.726562321186065674e-01 -3.977496027946472168e-01 4.199261590838432312e-02 -1.001860946416854858e-01 2.745575904846191406e-01 3.507122769951820374e-02 2.302283234894275665e-02 1.670563519001007080e-01 1.258211433887481689e-01 3.997102677822113037e-01 -8.454397320747375488e-02 1.125920116901397705e-01 4.949438571929931641e-02 -2.220215052366256714e-01 -1.109028682112693787e-01 -4.635868594050407410e-02 3.901508450508117676e-02 7.668161392211914062e-02 1.723125576972961426e-01 -9.003920108079910278e-02 1.135784909129142761e-01 6.271377950906753540e-02
6.272403150796890259e-02 7.873559743165969849e-02 1.147608757019042969e-01 3.165037333965301514e-01 -7.411389797925949097e-02 -1.236123666167259216e-01 -2.653430104255676270e-01 1.892637908458709717e-01 1.243024393916130066e-01 -3.578228410333395004e-03 -1.641861200332641602e-01 -4.523231089115142822e-02 -7.603598386049270630e-02 1.271465867757797241e-01 5.426498502492904663e-02 -1.234611347317695618e-01 2.521128058433532715e-01 1.069856211543083191e-01 2.683655619621276855e-01 -4.305527359247207642e-02 1.472032070159912109e-01 2.536552250385284424e-01 3.624866306781768799e-01 -9.960895031690597534e-02 -7.205923553556203842e-03 2.228258997201919556e-01 -1.288982480764389038e-01 -8.353044837713241577e-02 1.576186716556549072e-02 -3.383305966854095459e-01 -2.373388111591339111e-01 -2.106393277645111084e-01
2.977178692817687988e-01 -1.869719326496124268e-01 6.014273036271333694e-03 6.452844291925430298e-02 1.606096774339675903e-01 4.735986292362213135e-01 -2.226177901029586792e-01 1.973616518080234528e-02 3.944691419601440430e-01 -2.766240537166595459e-01 2.180625200271606445e-01 -1.049620807170867920e-01 -1.445213854312896729e-01 1.548089087009429932e-02 2.697467058897018433e-02 -1.192244812846183777e-01 1.225169673562049866e-01 1.114627346396446228e-01 -8.031950145959854126e-02 1.410412490367889404e-01 9.879454970359802246e-02 7.845360785722732544e-02 -1.886122226715087891e-01 -1.467262357473373413e-01 -5.635197088122367859e-02 -1.990496367216110229e-02 5.202076584100723267e-02 -2.596438229084014893e-01 -1.343451440334320068e-01 -4.779495671391487122e-02 -1.058542653918266296e-01 -1.156502217054367065e-01
-7.533447351306676865e-03 -1.858403533697128296e-01 1.101957187056541443e-01 3.320071995258331299e-01 -9.393859654664993286e-02 -1.695614904165267944e-01 9.071668609976768494e-03 2.227788092568516731e-03 8.413913659751415253e-03 -1.011661291122436523e-01 -2.942430675029754639e-01 -2.536554336547851562e-01 1.663513779640197754e-01 -2.864720523357391357e-01 1.228140294551849365e-01 -1.850860565900802612e-01 1.328090578317642212e-01 9.408158063888549805e-02 -1.936574233695864677e-03 4.359451830387115479e-01 6.133128330111503601e-02 1.851612925529479980e-01 1.517397761344909668e-01 -1.883146762847900391e-01 -1.125166937708854675e-02 -2.378520518541336060e-01 -1.585644185543060303e-01 -5.178036913275718689e-02 -5.368607118725776672e-02 -1.872283071279525757e-01 -2.983111143112182617e-02 -2.205481380224227905e-01
1.641413718461990356e-01 -2.226120606064796448e-02 3.518370911478996277e-02 1.459222435951232910e-01 8.994507789611816406e-02 1.052414551377296448e-01 -2.310622781515121460e-01 1.440470218658447266e-01 3.848050534725189209e-01 -5.690717324614524841e-02 2.580218911170959473e-01 -2.347977757453918457e-01 1.166970580816268921e-01 1.048280745744705200e-01 1.944033205509185791e-01 -2.125788778066635132e-01 4.332478344440460205e-01 -4.833528399467468262e-02 2.216113656759262085e-01 8.078019320964813232e-02 5.909107252955436707e-02 -2.080959677696228027e-01 2.666724147275090218e-03 2.983650378882884979e-02 -1.472379118204116821e-01 1.449368298053741455e-01 7.883636653423309326e-02 -2.744504995644092560e-02 -1.879081875085830688e-01 -2.574178874492645264e-01 4.291624203324317932e-02 -1.722734719514846802e-01
1.167417988181114197e-01 6.288246810436248779e-02 5.570635199546813965e-01 1.092561110854148865e-01 1.834643632173538208e-01 2.344598621129989624e-01 -1.420755535364151001e-01 9.039743244647979736e-02 8.137729950249195099e-03 1.294313836842775345e-02 -3.790283948183059692e-02 -2.486918568611145020e-01 -1.179552897810935974e-01 -1.680755168199539185e-01 -1.280782818794250488e-01 -5.905252695083618164e-02 7.497672736644744873e-02 2.354794889688491821e-01 8.375381678342819214e-02 2.730210423469543457e-01 1.160262003540992737e-01 2.104828506708145142e-01 -1.084693893790245056e-01 -8.421586453914642334e-02 -2.068483084440231323e-01 1.900823712348937988e-01 3.566727740690112114e-03 -4.071901366114616394e-02 -2.331169545650482178e-01 -2.571409940719604492e-02 4.195491969585418701e-02 -2.469758838415145874e-01
4.993099719285964966e-02 2.841721661388874054e-02 -1.125924289226531982e-01 2.142159938812255859e-01 -3.192991390824317932e-02 -1.553276330232620239e-01 -2.330241203308105469e-01 1.412359327077865601e-01 2.157311141490936279e-01 -3.324725627899169922e-01 1.118733081966638565e-02 -2.035219967365264893e-01 3.010671213269233704e-02 -2.020363360643386841e-01 2.978773415088653564e-02 -7.494270801544189453e-02 -2.012745440006256104e-01 -1.065341681241989136e-01 6.563527882099151611e-02 2.540686428546905518e-01 2.179677784442901611e-01 5.092926621437072754e-01 9.209817647933959961e-02 -1.307482714764773846e-03 -2.878091670572757721e-02 2.963469922542572021e-01 2.276908140629529953e-03 -6.700129806995391846e-02 1.407171338796615601e-01 1.326882187277078629e-02 -4.265395924448966980e-02 2.021215707063674927e-01
1.554720848798751831e-01 -1.043920740485191345e-01 6.765512377023696899e-02 1.084220558404922485e-01 -8.036993443965911865e-02 1.056446433067321777e-01 4.800967406481504440e-03 2.040077596902847290e-01 4.885160326957702637e-01 -1.487967520952224731e-01 -1.245367005467414856e-01 -2.516135573387145996e-01 2.673633098602294922e-01 -1.244090870022773743e-01 -7.225916534662246704e-02 1.575024574995040894e-01 -6.107284873723983765e-02 -4.682753607630729675e-02 2.058171108365058899e-02 1.229856759309768677e-01 2.093060463666915894e-01 -2.868328802287578583e-02 3.509659692645072937e-02 -3.138963505625724792e-02 -2.310749441385269165e-01 2.541577219963073730e-01 -1.161807402968406677e-01 -3.426761925220489502e-01 1.656610220670700073e-01 -2.527814805507659912e-01 2.954941801726818085e-02 -1.525998711585998535e-01
-5.544122681021690369e-02 -1.392365992069244385e-01 -7.277391850948333740e-03 1.345542371273040771e-01 -8.078505843877792358e-02 1.393589079380035400e-01 -2.187960781157016754e-02 1.769278347492218018e-01 4.621266424655914307e-01 -2.164055109024047852e-01 -2.741002738475799561e-01 -1.720507144927978516e-01 1.410280019044876099e-01 -2.313188277184963226e-03 -1.924363672733306885e-01 3.509782999753952026e-02 -1.086917594075202942e-01 -6.947065889835357666e-02 -1.667817980051040649e-01 5.788368731737136841e-02 -1.149919182062149048e-01 2.422502934932708740e-01 9.199376404285430908e-02 1.862181909382343292e-02 -1.682158932089805603e-02 2.634330391883850098e-01 1.673623621463775635e-01 1.482543647289276123e-01 -1.420642137527465820e-01 -2.820304036140441895e-01 -1.415363848209381104e-01 -3.322942256927490234e-01
1.418167948722839355e-01 -1.478151977062225342e-01 -2.318030036985874176e-02 1.668158322572708130e-01 4.729614779353141785e-02 4.518837034702301025e-01 -1.273034811019897461e-01 -8.952252566814422607e-02 3.846277892589569092e-01 7.243223488330841064e-02 5.246791616082191467e-02 -1.686403304338455200e-01 5.082527548074722290e-02 -2.521236240863800049e-01 1.264180243015289307e-01 2.131092548370361328e-02 -1.409540232270956039e-02 -1.009768545627593994e-01 -1.542962193489074707e-01 3.341850638389587402e-01 1.418988406658172607e-01 2.418492287397384644e-01 1.202759295701980591e-01 -6.322430074214935303e-02 -8.190545439720153809e-02 1.539284735918045044e-01 -2.880728244781494141e-01 -2.415885478258132935e-01 2.458201348781585693e-02 -4.382804036140441895e-02 1.193687319755554199e-01 2.357356809079647064e-02
6.753087043762207031e-02 -9.050667285919189453e-02 1.573120206594467163e-01 -3.479506075382232666e-02 1.455787420272827148e-01 4.377692937850952148e-01 7.744359225034713745e-02 1.438691765069961548e-01 4.726930856704711914e-01 -2.406527847051620483e-01 -4.350182414054870605e-02 -1.844791322946548462e-01 -2.606616616249084473e-01 3.132279589772224426e-02 6.240301206707954407e-02 -2.335269004106521606e-02 2.401511929929256439e-02 7.967068254947662354e-02 1.042066141963005066e-01 2.386400699615478516e-01 -5.629460327327251434e-03 7.715726643800735474e-02 -2.150175906717777252e-02 -3.649564087390899658e-02 3.121036849915981293e-02 -8.851933479309082031e-02 -6.547357141971588135e-02 1.517359614372253418e-01 -2.326504141092300415e-02 -2.257715761661529541e-01 -2.670887708663940430e-01 2.993904948234558105e-01
-1.007326971739530563e-02 -2.541492320597171783e-02 -1.419205367565155029e-01 3.899350464344024658e-01 2.618018984794616699e-01 3.353428542613983154e-01 -2.638051752001047134e-03 8.061745762825012207e-02 2.925037145614624023e-01 -1.399065703153610229e-01 -9.267084300518035889e-02 -2.852827683091163635e-02 -2.204905822873115540e-02 -6.955815851688385010e-02 -3.656235709786415100e-02 5.508017912507057190e-02 -1.551738828420639038e-01 -5.640380084514617920e-02 -1.435239315032958984e-01 4.232326745986938477e-01 1.511545926332473755e-01 1.511184722185134888e-01 -2.160530164837837219e-02 3.006300330162048340e-02 7.635774463415145874e-02 -3.745832294225692749e-02 -2.386134862899780273e-01 -1.211450248956680298e-01 6.104404106736183167e-03 -1.984012424945831299e-01 -3.214164376258850098e-01 1.404856890439987183e-01
2.151145227253437042e-02 1.605463214218616486e-02 7.273510843515396118e-02 2.985047101974487305e-01 1.245834603905677795e-01 -2.239117771387100220e-01 -2.503476440906524658e-01 1.113266800530254841e-03 1.899004876613616943e-01 8.269564062356948853e-02 3.960665315389633179e-02 6.438038311898708344e-03 -5.386098474264144897e-02 1.831425875425338745e-01 -6.960356235504150391e-02 -6.312954425811767578e-02 1.678137779235839844e-01 2.200662046670913696e-01 3.104663193225860596e-01 -2.841419773176312447e-03 -2.309614419937133789e-02 2.525534927845001221e-01 1.741137802600860596e-01 -2.635254859924316406e-01 -2.635348774492740631e-02 3.378089666366577148e-01 -2.052010595798492432e-01 -1.651815772056579590e-01 2.116064354777336121e-02 -3.602629005908966064e-01 -6.182007119059562683e-02 -1.773177683353424072e-01
-1.047422066330909729e-01 2.019321769475936890e-01 3.923287242650985718e-02 -4.895172640681266785e-02 9.807723015546798706e-02 -2.215609550476074219e-01 8.321677334606647491e-03 -9.034583717584609985e-02 2.519687414169311523e-01 6.630062311887741089e-02 -1.806218475103378296e-01 -1.355629265308380127e-01 -1.194883584976196289e-01 1.686990559101104736e-01 7.302407920360565186e-02 -1.742484979331493378e-02 1.004200987517833710e-02 3.008132055401802063e-02 1.812868416309356689e-01 2.111738771200180054e-01 -6.087421998381614685e-02 5.323616862297058105e-01 1.702964454889297485e-01 -5.758708715438842773e-02 -1.455090641975402832e-01 2.666953504085540771e-01 2.401208691298961639e-02 -2.088184207677841187e-01 -9.569894522428512573e-02 -3.292761147022247314e-01 -5.494244396686553955e-02 -2.348208278417587280e-01
-2.226015366613864899e-02 -7.978019863367080688e-02 -1.277988106012344360e-01 2.528794109821319580e-01 4.899366572499275208e-02 1.490390449762344360e-01 -3.997602686285972595e-02 1.067471317946910858e-02 3.967728018760681152e-01 -1.590306460857391357e-01 -2.880886495113372803e-01 -1.871634423732757568e-01 -1.254152655601501465e-01 -1.172143220901489258e-01 6.108977645635604858e-02 1.103397924453020096e-03 1.037435755133628845e-01 -5.538086593151092529e-02 1.729932427406311035e-01 2.595966458320617676e-01 1.127331182360649109e-01 -8.079213649034500122e-02 6.980127841234207153e-02 -3.414382636547088623e-01 -1.665882766246795654e-01 -8.617484569549560547e-02 -1.934566795825958252e-01 1.768700182437896729e-01 2.195154502987861633e-02 -3.466060757637023926e-01 1.268240809440612793e-02 2.758406996726989746e-01
2.907355688512325287e-02 -1.208551600575447083e-01 2.373798191547393799e-01 2.578240633010864258e-01 5.143729038536548615e-03 2.181911766529083252e-01 -2.973036095499992371e-02 -1.059687286615371704e-01 8.123987168073654175e-02 6.655841320753097534e-02 -1.340202838182449341e-01 -2.478932589292526245e-01 -7.628912478685379028e-02 -5.695850029587745667e-02 -3.983931150287389755e-03 -1.174231711775064468e-02 -5.797611549496650696e-02 3.293364048004150391e-01 1.673001199960708618e-01 4.622686505317687988e-01 -1.673198072239756584e-03 4.068374931812286377e-01 -4.277972504496574402e-02 -1.121783182024955750e-01 -1.028852313756942749e-01 1.270997524261474609e-01 -3.709946991875767708e-03 2.050264365971088409e-02 8.226212114095687866e-02 1.953253448009490967e-01 -1.751773506402969360e-01 -2.570990324020385742e-01
7.051767408847808838e-02 1.576682738959789276e-02 1.516668349504470825e-01 1.929649710655212402e-01 7.520388811826705933e-02 2.067938297986984253e-01 -1.203536018729209900e-01 -8.207856677472591400e-03 3.283223509788513184e-01 -3.548620641231536865e-01 -1.866832375526428223e-01 -4.488282278180122375e-02 -4.911939799785614014e-02 1.807208657264709473e-01 2.270179986953735352e-01 -9.405542910099029541e-02 4.105900228023529053e-02 2.062379717826843262e-01 3.479951024055480957e-01 7.037497311830520630e-02 -2.499796003103256226e-01 -2.652874961495399475e-02 2.165517956018447876e-01 -3.552132844924926758e-01 -1.058855950832366943e-01 5.891250446438789368e-02 -7.932994514703750610e-03 -4.648518562316894531e-02 -2.000084370374679565e-01 3.287069965153932571e-03 -1.092865988612174988e-01 1.735590249300003052e-01
2.610730230808258057e-01 2.491249889135360718e-01 2.364977635443210602e-02 1.771793514490127563e-01 1.129359193146228790e-02 -2.919510379433631897e-02 -1.157816573977470398e-01 1.718589514493942261e-01 -3.061780519783496857e-02 -1.455657482147216797e-01 1.012889966368675232e-01 -1.257880479097366333e-01 3.025118261575698853e-02 -2.691603899002075195e-01 -4.411845467984676361e-03 -8.462098240852355957e-02 1.787079572677612305e-01 -2.687816880643367767e-02 -2.103204140439629555e-03 4.059879183769226074e-01 -3.020719587802886963e-01 1.053139641880989075e-01 -5.560956895351409912e-02 -2.892685532569885254e-01 -9.757422655820846558e-02 1.557005047798156738e-01 5.794549733400344849e-02 -1.902581155300140381e-01 -1.267800778150558472e-01 -4.244229495525360107e-01 -9.315566718578338623e-02 -1.875133998692035675e-02
1.934660784900188446e-02 2.938992530107498169e-02 -5.261570587754249573e-02 1.927050650119781494e-01 5.020372197031974792e-02 8.986371010541915894e-02 -7.540634274482727051e-02 1.849437206983566284e-01 1.586157977581024170e-01 -4.205363690853118896e-01 -3.315425664186477661e-02 -1.729233562946319580e-01 -1.755565255880355835e-01 -1.129071488976478577e-01 3.869453445076942444e-03 -4.864443466067314148e-02 1.564286276698112488e-02 -1.897734850645065308e-01 6.229436025023460388e-03 4.583345055580139160e-01 2.537351548671722412e-01 3.256794214248657227e-01 3.555442392826080322e-01 4.421725124120712280e-02 -2.805202081799507141e-02 1.661211997270584106e-01 8.055898360908031464e-03 3.100415458902716637e-03 7.215744256973266602e-02 -6.859357655048370361e-02 -2.483966387808322906e-02 2.126996964216232300e-01
1.049570962786674500e-01 2.685362100601196289e-01 4.560906812548637390e-02 3.376862779259681702e-02 1.467133462429046631e-01 1.599571406841278076e-01 -1.214618608355522156e-01 -2.749618329107761383e-02 3.694534674286842346e-02 -2.026031315326690674e-01 5.118289217352867126e-02 7.274668198078870773e-03 -1.219271793961524963e-01 -4.404758512973785400e-01 7.617539912462234497e-02 -9.692215919494628906e-02 1.470901072025299072e-01 2.585281804203987122e-02 2.197434306144714355e-01 7.252788543701171875e-02 -4.672769829630851746e-02 2.931781411170959473e-01 2.064978331327438354e-01 -1.313614249229431152e-01 9.084486961364746094e-02 2.481003105640411377e-01 -8.285599201917648315e-02 -6.441932171583175659e-02 -7.178819179534912109e-02 -4.989117681980133057e-01 -8.991735428571701050e-02 -1.224973350763320923e-01
-1.131499782204627991e-01 -1.645395308732986450e-01 -1.141648739576339722e-01 5.016526952385902405e-02 2.447964847087860107e-01 3.200095295906066895e-01 -1.665222197771072388e-01 6.555491685867309570e-02 6.372039020061492920e-02 -7.128410041332244873e-02 1.280275583267211914e-01 -3.610342741012573242e-01 -1.963757909834384918e-02 1.775870025157928467e-01 1.103450804948806763e-01 -9.328883141279220581e-02 1.456354111433029175e-01 -2.664231136441230774e-02 -1.841663150116801262e-03 8.039053529500961304e-02 -1.621458977460861206e-01 5.003021359443664551e-01 -1.756653785705566406e-01 -3.382200300693511963e-01 3.540353104472160339e-02 1.634675860404968262e-01 1.078513916581869125e-02 -9.147917479276657104e-02 -1.536192893981933594e-01 -1.690769344568252563e-01 2.072027511894702911e-02 4.721928015351295471e-02
-7.503893971443176270e-02 -1.333973952569067478e-03 -5.624347552657127380e-02 6.288540363311767578e-02 -4.424637183547019958e-02 2.602101564407348633e-01 4.968619346618652344e-02 4.166914820671081543e-01 2.026636451482772827e-01 -8.492561429738998413e-02 1.341643482446670532e-01 -2.210095822811126709e-01 6.005183979868888855e-02 2.798155695199966431e-02 -2.255589328706264496e-02 1.067510247230529785e-02 -1.351588368415832520e-01 2.181712090969085693e-01 -6.976927816867828369e-02 7.516030222177505493e-02 1.173095703125000000e-01 3.770914077758789062e-01 -1.707191169261932373e-01 3.014496713876724243e-02 1.355917155742645264e-01 2.363715320825576782e-01 -1.768464893102645874e-01 -2.849873602390289307e-01 -2.280979044735431671e-02 -3.814827501773834229e-01 -1.496727764606475830e-01 -6.117724999785423279e-02
2.199094183743000031e-02 -1.881922036409378052e-02 1.439607739448547363e-01 4.786669835448265076e-02 1.376241594552993774e-01 -1.959383934736251831e-01 -1.395658850669860840e-01 -6.779867410659790039e-02 3.965986669063568115e-01 1.198521330952644348e-01 2.019332647323608398e-01 -1.132863536477088928e-01 -2.472252026200294495e-02 -1.466458290815353394e-01 6.077617406845092773e-03 -1.346501857042312622e-01 1.133687794208526611e-01 8.299289643764495850e-02 2.155170142650604248e-01 6.514527648687362671e-02 1.444625705480575562e-01 1.750356107950210571e-01 1.677765697240829468e-01 -1.839433163404464722e-01 -3.456931710243225098e-01 2.834370136260986328e-01 -2.715052962303161621e-01 -3.111506700515747070e-01 5.745345354080200195e-02 2.095721960067749023e-01 -1.554145067930221558e-01 -5.933904647827148438e-02
-3.645022585988044739e-02 -3.117635846138000488e-01 2.405786514282226562e-01 2.951823472976684570e-01 3.383445739746093750e-01 1.518387813121080399e-03 -1.845357269048690796e-01 1.120440512895584106e-01 1.807619929313659668e-01 -2.335393130779266357e-01 -8.589258044958114624e-02 -1.610110551118850708e-01 -1.143822073936462402e-01 -1.194107830524444580e-01 1.752884984016418457e-01 -1.480394303798675537e-01 -1.128050386905670166e-01 -8.856648951768875122e-02 -9.647466242313385010e-03 1.838181614875793457e-01 -6.793146580457687378e-02 2.424819022417068481e-01 -3.595409449189901352e-03 -3.433600366115570068e-01 1.249960903078317642e-02 1.149070709943771362e-01 -3.743552416563034058e-02 1.396978460252285004e-02 -4.751721397042274475e-03 -9.999515861272811890e-02 5.694882944226264954e-03 -3.661873340606689453e-01
1.506101433187723160e-02 -9.520196914672851562e-02 -1.050651893019676208e-01 3.591579198837280273e-01 2.041072398424148560e-01 1.028880327939987183e-01 6.123727932572364807e-02 8.234734088182449341e-02 2.646163105964660645e-01 -3.369487226009368896e-01 -2.634078860282897949e-01 -2.542662024497985840e-01 3.663486614823341370e-02 -2.427081316709518433e-01 -5.847734957933425903e-02 5.227298941463232040e-03 5.283961445093154907e-02 4.714393615722656250e-02 -2.486842125654220581e-02 3.028586506843566895e-01 -6.358825415372848511e-02 9.981642663478851318e-02 -2.047673463821411133e-01 -1.183924302458763123e-01 -2.180919498205184937e-01 -1.186423450708389282e-01 -2.734781205654144287e-01 -1.612479835748672485e-01 3.667159751057624817e-02 -2.364026904106140137e-01 -1.068172976374626160e-01 9.072073549032211304e-02
1.638438552618026733e-01 2.840153574943542480e-01 -7.778068631887435913e-02 4.489989280700683594e-01 -8.984415978193283081e-02 9.406489878892898560e-02 1.888001151382923126e-02 5.194738879799842834e-02 5.391057133674621582e-01 -2.542677521705627441e-01 5.101916566491127014e-02 -2.189568430185317993e-01 2.496447563171386719e-01 1.383747756481170654e-01 -2.107056975364685059e-02 -2.493724040687084198e-02 7.541303336620330811e-02 -8.553874492645263672e-02 1.410729438066482544e-01 3.415832296013832092e-02 1.040309742093086243e-01 3.590594604611396790e-02 1.639569848775863647e-01 -1.719111055135726929e-01 1.196865737438201904e-01 -9.739822708070278168e-03 5.768033117055892944e-02 3.487937524914741516e-02 -1.604045480489730835e-01 -3.608854487538337708e-02 -1.236955821514129639e-02 1.665222197771072388e-01
-2.828560173511505127e-01 -7.996474206447601318e-02 1.672477424144744873e-01 4.743752777576446533e-01 -2.222096174955368042e-02 -1.388292163610458374e-01 3.920796886086463928e-02 8.681461215019226074e-02 2.553286254405975342e-01 6.111513357609510422e-03 1.166399940848350525e-01 -1.170565262436866760e-01 4.048754647374153137e-02 5.229437351226806641e-02 -1.718012616038322449e-02 -2.063514441251754761e-01 2.876334786415100098e-01 2.838924825191497803e-01 1.452551409602165222e-02 1.674586981534957886e-01 6.705968081951141357e-02 7.226900011301040649e-02 2.551041543483734131e-01 -6.878606230020523071e-02 -1.000824496150016785e-01 1.931316256523132324e-01 -2.673836350440979004e-01 -5.566819384694099426e-02 1.681598424911499023e-01 -1.798571497201919556e-01 -6.561981886625289917e-02 -1.844276487827301025e-01
4.338866174221038818e-01 1.201974749565124512e-01 1.018250435590744019e-01 1.371690779924392700e-01 1.952413916587829590e-01 6.923293322324752808e-02 7.574439793825149536e-02 1.987069547176361084e-01 1.167274862527847290e-01 -1.705805361270904541e-01 7.462330162525177002e-02 -3.011100590229034424e-01 3.456825315952301025e-01 5.756868049502372742e-02 1.522763967514038086e-01 5.304309725761413574e-02 1.764816194772720337e-01 -5.033020395785570145e-03 9.605333954095840454e-02 3.311657905578613281e-01 1.654187291860580444e-01 2.339600473642349243e-01 4.904663190245628357e-02 -1.930626928806304932e-01 2.122641652822494507e-01 -1.153038069605827332e-01 -7.578404992818832397e-02 -3.058777749538421631e-02 -1.151862964034080505e-01 -1.843321025371551514e-01 6.711696088314056396e-02 -5.981588363647460938e-02
1.200681328773498535e-01 -8.209247142076492310e-03 -7.329924404621124268e-02 2.870444655418395996e-01 -2.490081265568733215e-02 5.334408953785896301e-02 -2.654670476913452148e-01 2.072233706712722778e-01 3.809913694858551025e-01 3.051366843283176422e-02 2.861432135105133057e-01 -3.467929661273956299e-01 1.106887608766555786e-01 2.052487283945083618e-01 1.264488846063613892e-01 -1.641521900892257690e-01 2.238513082265853882e-01 2.540346793830394745e-02 8.394592255353927612e-02 1.783914119005203247e-01 -7.615806907415390015e-02 -2.004874944686889648e-01 -2.049974948167800903e-01 6.607759743928909302e-02 -1.383666843175888062e-01 2.559882029891014099e-02 -1.712381839752197266e-01 8.224524557590484619e-02 -6.072203442454338074e-02 -1.591034382581710815e-01 -1.486151814460754395e-01 -2.152680754661560059e-01
-9.757740050554275513e-02 -3.569434210658073425e-02 -7.499282062053680420e-02 5.463405326008796692e-02 -1.293576359748840332e-01 -1.080676075071096420e-02 -4.339689016342163086e-01 -1.714551299810409546e-01 2.703217864036560059e-01 -5.921686813235282898e-02 8.781714737415313721e-02 -2.682024613022804260e-02 1.934823766350746155e-02 2.843335457146167755e-02 5.955594405531883240e-02 -1.552198082208633423e-02 3.067384660243988037e-01 2.535104155540466309e-01 1.273459047079086304e-01 8.756937831640243530e-02 1.810246258974075317e-01 3.204450905323028564e-01 2.313592433929443359e-01 -1.449849903583526611e-01 6.604187190532684326e-02 1.019912809133529663e-01 -3.318800628185272217e-01 -1.665939986705780029e-01 1.929492652416229248e-01 -2.230052053928375244e-01 -6.398458778858184814e-02 -1.416923850774765015e-01
9.581463783979415894e-02 4.169490560889244080e-02 1.946878731250762939e-01 3.390480875968933105e-01 3.983462452888488770e-01 3.597101569175720215e-01 -8.017990738153457642e-02 1.216977909207344055e-01 2.506328821182250977e-01 -3.715501725673675537e-01 2.012870162725448608e-01 -1.394226253032684326e-01 -5.692616105079650879e-02 1.493832282721996307e-02 2.641378669068217278e-03 8.302152156829833984e-03 -2.163509130477905273e-01 1.465696245431900024e-01 1.060164999216794968e-02 -7.359162718057632446e-02 1.000335719436407089e-02 1.765676140785217285e-01 7.502538152039051056e-03 -6.814164668321609497e-02 -1.381301432847976685e-01 2.857990935444831848e-02 -7.095731049776077271e-02 -2.311635613441467285e-01 8.751314133405685425e-02 -1.412853300571441650e-01 8.637654781341552734e-02 -1.982655376195907593e-01
2.027540951967239380e-01 4.068068042397499084e-02 1.404667198657989502e-01 2.173536419868469238e-01 -2.651684284210205078e-01 1.941480189561843872e-01 -1.578889489173889160e-01 -1.310108304023742676e-01 2.380007952451705933e-01 -1.218919903039932251e-01 -1.882247477769851685e-01 -1.252707690000534058e-01 -2.154619693756103516e-01 -2.140397578477859497e-01 -6.576166301965713501e-02 -3.649656176567077637e-01 -1.558633334934711456e-02 8.560490608215332031e-02 3.398063480854034424e-01 1.613170057535171509e-01 6.384959071874618530e-02 2.645032666623592377e-02 3.090635538101196289e-01 -4.688463732600212097e-02 3.330999612808227539e-02 1.477349698543548584e-01 -2.533043920993804932e-01 -1.025713682174682617e-01 -1.870556920766830444e-01 1.632970571517944336e-02 4.712330177426338196e-02 -3.351532667875289917e-02
2.312290370464324951e-01 -1.917816549539566040e-01 2.372071146965026855e-01 3.020170032978057861e-01 3.158695101737976074e-01 2.370383888483047485e-01 -2.307080626487731934e-01 2.225187271833419800e-01 3.040308356285095215e-01 -1.377428323030471802e-01 3.013830184936523438e-01 2.039364166557788849e-02 -7.665786147117614746e-02 -2.442337572574615479e-01 4.269610345363616943e-02 9.733480960130691528e-02 -1.200823187828063965e-01 1.693214923143386841e-01 -9.442717768251895905e-03 1.105235219001770020e-01 1.361106336116790771e-01 1.841676682233810425e-01 8.744500577449798584e-02 -6.282439082860946655e-02 -1.799671351909637451e-01 1.678726524114608765e-01 -1.158569082617759705e-01 -1.626390814781188965e-01 2.758215926587581635e-02 2.680235914885997772e-02 3.160597383975982666e-02 4.168338328599929810e-02
-2.020539492368698120e-01 -1.202853694558143616e-01 -5.340057890862226486e-03 2.493135929107666016e-01 -1.537002921104431152e-01 -6.543986499309539795e-02 -3.972635045647621155e-02 1.459327042102813721e-01 1.883368790149688721e-01 -3.256740421056747437e-02 -3.061919659376144409e-02 -3.534547686576843262e-01 1.534412801265716553e-01 -3.113925755023956299e-01 2.255487255752086639e-02 -1.050564125180244446e-01 1.689173579216003418e-01 6.572382990270853043e-04 -7.820411026477813721e-02 2.848220169544219971e-01 2.999069094657897949e-01 2.356230318546295166e-01 5.638884007930755615e-02 -2.384766340255737305e-01 2.087153196334838867e-01 7.369529455900192261e-02 -1.346592605113983154e-01 -3.314613401889801025e-01 6.494352966547012329e-02 -5.880890041589736938e-02 -9.499792009592056274e-02 -1.493490785360336304e-01
2.049768418073654175e-01 -1.956180855631828308e-02 2.204955518245697021e-01 -1.440577656030654907e-01 -1.430986672639846802e-01 -4.934113472700119019e-02 -1.093323603272438049e-01 -1.566925644874572754e-01 3.285039067268371582e-01 -1.645967960357666016e-01 1.581386849284172058e-02 -6.992147862911224365e-02 1.128659769892692566e-01 -5.553368851542472839e-02 -2.611910104751586914e-01 -9.472385048866271973e-02 -1.744047552347183228e-02 -1.160535812377929688e-01 1.859035491943359375e-01 2.524081766605377197e-01 -1.169157996773719788e-01 5.056171119213104248e-02 1.073842942714691162e-01 -2.080578804016113281e-01 -1.060711443424224854e-01 1.179981753230094910e-01 1.780973672866821289e-01 3.609502315521240234e-02 -4.445645213127136230e-02 -4.843438565731048584e-01 -1.346194595098495483e-01 -3.157201707363128662e-01
9.335373528301715851e-03 6.741624325513839722e-02 -1.212531607598066330e-02 -7.065028883516788483e-03 1.811008900403976440e-01 -2.035889476537704468e-01 -1.605765670537948608e-01 -5.502200871706008911e-02 2.712964117527008057e-01 -4.117295742034912109e-01 6.305739283561706543e-03 -2.486997991800308228e-01 -1.076393648982048035e-01 9.412527084350585938e-02 -5.100114271044731140e-02 1.329984664916992188e-01 7.805753499269485474e-02 4.734713137149810791e-01 5.812210217118263245e-02 3.058185577392578125e-01 2.185820192098617554e-01 1.026538684964179993e-01 1.896633207798004150e-01 -2.956770062446594238e-01 2.621948905289173126e-02 -8.089260011911392212e-02 -5.444031581282615662e-02 -5.002511292695999146e-02 -1.442103385925292969e-01 -4.960972815752029419e-02 1.130119853769429028e-04 -3.903017938137054443e-02
1.191695928573608398e-01 -1.323413699865341187e-01 2.377413809299468994e-01 3.823705315589904785e-01 2.043951749801635742e-01 9.337732940912246704e-02 -1.636818349361419678e-01 -2.253785356879234314e-02 2.150358408689498901e-01 -1.563536375761032104e-01 -7.072728127241134644e-02 -3.388084173202514648e-01 -1.090357750654220581e-01 -6.420572102069854736e-02 -1.470578610897064209e-01 -1.796303093433380127e-01 1.837929338216781616e-01 7.019112259149551392e-02 7.015610486268997192e-02 1.827900111675262451e-01 -2.155951112508773804e-01 4.234743118286132812e-02 2.195709943771362305e-01 1.084068641066551208e-01 2.116055935621261597e-01 -6.484183948487043381e-03 -1.720756143331527710e-01 -5.204337090253829956e-02 -3.765538334846496582e-01 4.067789763212203979e-02 -1.580362021923065186e-02 -1.458138227462768555e-01
1.434245705604553223e-01 -1.611856073141098022e-01 3.984815254807472229e-02 9.153442084789276123e-02 7.962832599878311157e-02 4.215173423290252686e-01 -8.267105370759963989e-02 1.134451553225517273e-01 4.177370071411132812e-01 -1.350893229246139526e-01 1.555554568767547607e-01 9.191482514142990112e-02 -1.800457760691642761e-02 8.856605738401412964e-02 -2.050138860940933228e-01 -8.968749642372131348e-02 1.738203316926956177e-02 2.096967697143554688e-01 3.731307759881019592e-02 1.817165762186050415e-01 -8.929909020662307739e-02 2.706113457679748535e-01 -2.531898617744445801e-01 2.504423260688781738e-02 -8.208930492401123047e-02 -5.108442157506942749e-02 1.423137933015823364e-01 -3.627154827117919922e-01 -1.256404966115951538e-01 -1.544456928968429565e-01 -1.545557826757431030e-01 -8.247888833284378052e-02
4.219528660178184509e-02 -3.703625127673149109e-02 -2.344678901135921478e-02 4.443526268005371094e-01 -1.348933279514312744e-01 2.504055202007293701e-01 -1.426977664232254028e-01 -6.558845285326242447e-03 -6.013225018978118896e-02 -1.983614265918731689e-01 2.425063634291291237e-03 -9.078276157379150391e-02 1.029058396816253662e-01 -8.040617406368255615e-02 2.131204865872859955e-02 -1.086780428886413574e-01 -9.260151535272598267e-02 -7.350964844226837158e-02 1.002896204590797424e-01 1.202700436115264893e-01 2.312038987874984741e-01 2.995411157608032227e-01 3.175189793109893799e-01 -1.422340124845504761e-01 -1.560353934764862061e-01 3.264257013797760010e-01 -1.762804985046386719e-01 -1.624851226806640625e-01 -3.915380686521530151e-02 -4.440984874963760376e-02 -6.268245726823806763e-02 -3.441972434520721436e-01
1.154747419059276581e-02 -9.835743345320224762e-03 3.618216514587402344e-02 3.919471502304077148e-01 3.748437017202377319e-02 1.420122534036636353e-01 7.879345118999481201e-02 -1.136930957436561584e-01 1.316759884357452393e-01 -2.129950672388076782e-01 3.882246837019920349e-02 -2.564031183719635010e-01 -1.069131642580032349e-01 5.098819360136985779e-02 -2.922748923301696777e-01 -1.859184056520462036e-01 2.824438214302062988e-01 4.531370475888252258e-02 6.782508641481399536e-02 5.756817385554313660e-02 -1.549550518393516541e-02 1.464945524930953979e-01 3.218040764331817627e-01 -1.940263062715530396e-01 2.132470160722732544e-01 3.711105883121490479e-01 1.234264597296714783e-01 -1.437755078077316284e-01 4.598422348499298096e-02 -2.004909366369247437e-01 3.074841573834419250e-02 1.585842221975326538e-01
-1.465913057327270508e-01 3.709417209029197693e-02 1.568003930151462555e-02 6.807403266429901123e-02 2.756578624248504639e-01 -5.996184796094894409e-02 -2.156287133693695068e-01 -1.413930654525756836e-01 2.559279501438140869e-01 -2.683706879615783691e-01 3.342631086707115173e-02 -2.522584199905395508e-01 -6.975588202476501465e-02 1.812471300363540649e-01 7.209841161966323853e-02 1.487346589565277100e-01 1.171942800283432007e-01 4.194589555263519287e-01 -1.083557307720184326e-02 1.974315792322158813e-01 2.083306461572647095e-01 1.897344738245010376e-01 2.586227953433990479e-01 -2.153360545635223389e-01 -2.024424821138381958e-01 1.144825071096420288e-01 6.256226450204849243e-02 -2.390365302562713623e-01 -6.238009780645370483e-02 9.076826274394989014e-02 -8.924403041601181030e-02 -4.695712029933929443e-02
1.805006712675094604e-01 -1.334563456475734711e-02 2.175362110137939453e-01 1.360077857971191406e-01 2.141813933849334717e-01 2.373899519443511963e-01 8.160138502717018127e-03 -3.209085762500762939e-02 1.172860637307167053e-01 1.136008873581886292e-01 -5.704627186059951782e-02 -3.127461075782775879e-01 3.944221884012222290e-02 8.185402303934097290e-02 -5.013550445437431335e-02 -1.100053787231445312e-01 1.269908398389816284e-01 2.168934792280197144e-01 1.588785089552402496e-02 4.893610775470733643e-01 6.278491765260696411e-02 2.157893180847167969e-01 -1.721292287111282349e-01 2.432615868747234344e-02 2.742314711213111877e-02 3.037682175636291504e-01 -7.171273231506347656e-02 -1.411361396312713623e-01 9.244161844253540039e-02 2.715208334848284721e-03 3.978334739804267883e-02 -3.683105707168579102e-01
-1.526573207229375839e-02 -5.771792680025100708e-02 2.566528134047985077e-02 2.630361914634704590e-01 7.595313340425491333e-02 -1.074739024043083191e-01 -2.466027736663818359e-01 -2.552224788814783096e-03 2.766759693622589111e-01 -1.201540511101484299e-02 1.805925071239471436e-01 -1.747919917106628418e-01 -2.592518329620361328e-01 3.360272049903869629e-01 -2.169509828090667725e-01 1.447675563395023346e-02 2.576410174369812012e-01 2.277816385030746460e-01 1.137617826461791992e-01 4.154308140277862549e-02 3.214177489280700684e-01 1.583753973245620728e-01 -3.613155707716941833e-02 -3.502651453018188477e-01 7.145565003156661987e-02 6.804943829774856567e-02 2.861180156469345093e-02 -1.535951644182205200e-01 -1.717394739389419556e-01 -1.065939143300056458e-01 -1.087309047579765320e-01 9.511461853981018066e-02
1.920504122972488403e-01 -2.837693691253662109e-01 1.805653572082519531e-01 4.358136951923370361e-01 2.674005031585693359e-01 1.037964522838592529e-01 -2.039174921810626984e-02 -1.271484885364770889e-02 1.469178199768066406e-01 -7.088151574134826660e-02 -9.648703783750534058e-02 -2.245886176824569702e-01 -7.102584838867187500e-02 -6.504859775304794312e-02 -6.858050823211669922e-03 2.736034616827964783e-02 -5.421999469399452209e-02 1.271691471338272095e-01 4.784637689590454102e-02 2.514993548393249512e-01 -7.750633358955383301e-02 3.735975921154022217e-02 -1.902342401444911957e-02 -4.138738214969635010e-01 -1.392937451601028442e-02 -1.226331144571304321e-01 2.236537076532840729e-02 -6.360018253326416016e-02 -1.545718610286712646e-01 -9.980174899101257324e-02 2.375912070274353027e-01 -3.270772993564605713e-01
6.091850250959396362e-02 2.645697630941867828e-02 -1.446970850229263306e-01 2.999791800975799561e-01 2.773593962192535400e-01 6.384191662073135376e-02 -7.171758264303207397e-02 2.349433600902557373e-01 3.581655025482177734e-01 -2.143050283193588257e-01 -3.097837567329406738e-01 -2.898178696632385254e-01 -1.084889173507690430e-01 9.893797338008880615e-03 2.925010323524475098e-01 -2.527587115764617920e-02 2.785924635827541351e-02 1.087661162018775940e-01 1.052898541092872620e-01 1.482747793197631836e-01 -8.318998664617538452e-02 4.841239750385284424e-02 2.486916929483413696e-01 -1.856335252523422241e-01 -2.023296058177947998e-01 -8.612027764320373535e-02 -2.489124611020088196e-02 -1.666177995502948761e-02 -1.600795192644000053e-03 -1.890592873096466064e-01 -1.223323494195938110e-01 1.996847093105316162e-01
1.661202125251293182e-02 -1.238165497779846191e-01 1.434393525123596191e-01 1.632673740386962891e-01 1.341724395751953125e-02 2.438618987798690796e-01 1.438859291374683380e-02 9.048137068748474121e-02 8.104456216096878052e-02 4.517661035060882568e-02 7.390143722295761108e-02 -2.426693588495254517e-02 -1.623683124780654907e-01 -3.244514167308807373e-01 -1.256460100412368774e-01 -2.817215621471405029e-01 6.402834504842758179e-02 1.368231773376464844e-01 7.283704727888107300e-02 1.984865665435791016e-01 2.768939435482025146e-01 -8.506745100021362305e-02 2.109206914901733398e-01 -3.093473911285400391e-01 -1.922648027539253235e-02 -6.607591174542903900e-03 -2.136239260435104370e-01 -3.665837645530700684e-01 -3.003443218767642975e-02 -3.531376123428344727e-01 1.730523705482482910e-01 -8.629507385194301605e-03
2.247229963541030884e-01 -1.622915416955947876e-01 3.289163410663604736e-01 1.629992872476577759e-01 -7.773382961750030518e-02 -1.521273106336593628e-01 9.559430927038192749e-02 -8.824770152568817139e-02 1.385936588048934937e-01 -2.530087232589721680e-01 2.057926505804061890e-01 -2.949181199073791504e-01 7.973977923393249512e-02 5.852643772959709167e-02 7.648354023694992065e-02 -1.583495736122131348e-01 2.455962300300598145e-01 5.645225569605827332e-02 1.928837299346923828e-01 6.164631620049476624e-02 6.338008493185043335e-02 1.400891691446304321e-01 -5.040553584694862366e-02 -2.461868673563003540e-01 -1.458459794521331787e-01 -6.465793401002883911e-02 2.748515009880065918e-01 -2.087069209665060043e-03 -3.880093246698379517e-02 -2.793873846530914307e-01 -2.190044224262237549e-01 2.630849480628967285e-01
-1.183693204075098038e-02 4.021116346120834351e-02 5.871507892152294517e-05 2.254116386175155640e-01 1.111497581005096436e-01 1.294075697660446167e-01 -1.224942728877067566e-01 2.077620625495910645e-01 3.176153302192687988e-01 -9.527335315942764282e-02 -2.633963823318481445e-01 -4.023769795894622803e-01 9.807965904474258423e-02 -9.800432622432708740e-02 1.978343278169631958e-01 6.155369430780410767e-02 -1.198822632431983948e-01 7.767947018146514893e-02 5.756188649684190750e-03 3.347352445125579834e-01 -1.600511968135833740e-01 1.491444110870361328e-01 9.571613371372222900e-02 -3.173166513442993164e-01 -1.264680624008178711e-01 -9.917896240949630737e-02 -5.621549859642982483e-02 -1.012296900153160095e-01 2.710425257682800293e-01 -1.789618283510208130e-01 8.699379861354827881e-02 1.194690018892288208e-01
-5.793613567948341370e-02 -1.385626643896102905e-01 -6.887470930814743042e-02 1.105084940791130066e-01 6.563682854175567627e-02 -1.408167481422424316e-01 -2.445198446512222290e-01 7.753121107816696167e-02 2.663958966732025146e-01 -3.211124837398529053e-01 2.870735824108123779e-01 -2.987187206745147705e-01 -2.382514178752899170e-01 6.839235126972198486e-02 1.350217461585998535e-01 7.018200308084487915e-02 1.265059709548950195e-01 4.413090273737907410e-02 -1.793413539417088032e-03 2.788011431694030762e-01 3.095183372497558594e-01 1.050289422273635864e-01 3.082765452563762665e-02 -1.733895391225814819e-01 -1.373587101697921753e-01 3.274542093276977539e-01 -2.135262936353683472e-01 -1.199970860034227371e-02 -4.376731812953948975e-02 -2.218745276331901550e-02 1.766271293163299561e-01 -3.549668565392494202e-02
-4.598745703697204590e-02 -2.279203981161117554e-01 4.280766472220420837e-02 1.117983385920524597e-01 1.593824177980422974e-01 3.013276159763336182e-01 -1.649055927991867065e-01 -3.484046831727027893e-02 4.723019897937774658e-01 -2.069768160581588745e-01 -1.437172144651412964e-01 -1.079233884811401367e-01 -9.362244606018066406e-02 -1.701182126998901367e-02 -4.326778650283813477e-02 -1.080009192228317261e-01 -6.727919727563858032e-02 3.156157732009887695e-01 6.669865548610687256e-02 1.239312961697578430e-01 4.314767196774482727e-02 1.918648183345794678e-01 -2.463691383600234985e-01 -1.021850630640983582e-01 -1.149891242384910583e-01 -9.538640826940536499e-02 -3.543968498706817627e-01 1.196508109569549561e-01 -1.642466187477111816e-01 -1.231414005160331726e-01 9.578594565391540527e-02 1.374220699071884155e-01
1.539823710918426514e-01 2.432079762220382690e-01 -1.453884392976760864e-01 1.073193028569221497e-01 1.355742067098617554e-01 4.927525296807289124e-02 -2.063030749559402466e-01 1.452490240335464478e-01 9.945331513881683350e-02 -2.628590166568756104e-01 -1.708140410482883453e-02 -1.554844826459884644e-01 -1.754130423069000244e-01 -2.562977075576782227e-01 -7.009331881999969482e-02 -8.574341982603073120e-02 3.604317083954811096e-02 -4.404029995203018188e-02 -1.527689993381500244e-01 3.834437131881713867e-01 2.021872550249099731e-01 3.762463331222534180e-01 1.263276934623718262e-01 6.332542002201080322e-02 -1.004616245627403259e-01 3.253534436225891113e-01 -1.682399362325668335e-01 -1.266630440950393677e-01 -1.246133632957935333e-02 -5.618171021342277527e-02 -2.184524238109588623e-01 -2.228607237339019775e-02
2.041667252779006958e-01 -1.080996990203857422e-01 -9.113150089979171753e-02 4.429947212338447571e-02 -1.835358440876007080e-01 1.446443200111389160e-01 -1.491837948560714722e-01 3.169372081756591797e-01 3.910988941788673401e-02 -2.443236708641052246e-01 8.408693224191665649e-02 -1.695743501186370850e-01 2.790491878986358643e-01 4.469329118728637695e-02 9.489408880472183228e-02 -9.748587012290954590e-02 2.017814517021179199e-01 1.157239601016044617e-01 -1.749742478132247925e-01 1.223882883787155151e-01 1.650573015213012695e-01 3.424641191959381104e-01 -5.706271156668663025e-02 -3.124637762084603310e-03 1.152154728770256042e-01 2.383522540330886841e-01 5.779497325420379639e-02 -8.511751890182495117e-02 1.261364948004484177e-02 -3.279621303081512451e-01 -3.201720416545867920e-01 -1.588466763496398926e-01
-4.054002836346626282e-02 -1.554636061191558838e-01 6.995652616024017334e-02 2.301521003246307373e-01 1.199202612042427063e-01 -2.067230492830276489e-01 9.376525878906250000e-02 -7.033816725015640259e-02 2.600916326045989990e-01 -7.412645220756530762e-02 1.120931506156921387e-01 6.251623481512069702e-02 4.745689406991004944e-02 1.397561877965927124e-01 -6.744919717311859131e-02 -2.190480977296829224e-01 1.157200112938880920e-01 4.288731217384338379e-01 6.175022572278976440e-02 1.217448413372039795e-01 1.364976912736892700e-01 3.602964878082275391e-01 5.511031672358512878e-02 2.346646189689636230e-01 -3.088416457176208496e-01 6.637012213468551636e-02 -2.493052743375301361e-02 7.169032096862792969e-02 1.186660453677177429e-01 -2.698365449905395508e-01 -2.497165352106094360e-01 -6.503202766180038452e-02
1.679213196039199829e-01 2.251147478818893433e-01 -5.309645831584930420e-02 4.381245374679565430e-01 2.444238960742950439e-02 7.995051145553588867e-02 1.483657024800777435e-02 3.862228244543075562e-03 4.105133712291717529e-01 -7.696797698736190796e-02 5.119578540325164795e-02 -3.073093295097351074e-01 2.450960278511047363e-01 -7.713898271322250366e-02 -1.140656042844057083e-02 3.285809755325317383e-01 -6.725949794054031372e-02 -6.001559272408485413e-02 1.303519010543823242e-01 2.457930296659469604e-01 -2.100561559200286865e-02 8.014787733554840088e-02 -1.038256660103797913e-02 -1.865006536245346069e-01 1.489659845829010010e-01 -6.625866144895553589e-02 -1.673001050949096680e-01 5.033481493592262268e-02 -1.749341934919357300e-01 -2.079791724681854248e-01 -1.204432547092437744e-01 2.740292064845561981e-02
3.086712956428527832e-01 4.571290314197540283e-02 -2.841539084911346436e-01 3.410466611385345459e-01 8.223583549261093140e-02 1.112711336463689804e-02 1.601560115814208984e-01 1.414331328123807907e-02 3.461011350154876709e-01 -3.001216351985931396e-01 1.652407944202423096e-01 7.119504734873771667e-03 5.984796583652496338e-02 -2.092898786067962646e-01 6.312919408082962036e-02 1.203813627362251282e-01 -1.014893278479576111e-01 1.547242701053619385e-01 2.147933393716812134e-01 1.921794712543487549e-01 9.466563351452350616e-03 8.157629519701004028e-02 2.168739736080169678e-01 1.718301512300968170e-02 -1.808943748474121094e-01 -6.145486235618591309e-02 -8.176798373460769653e-02 -2.484995126724243164e-01 7.776147685945034027e-03 -2.870319783687591553e-01 -8.527454733848571777e-02 6.102785840630531311e-02
2.497618198394775391e-01 5.661490559577941895e-02 6.655866652727127075e-02 1.764679253101348877e-01 1.372624933719635010e-01 -7.263662666082382202e-02 -4.326006770133972168e-02 2.813764512538909912e-01 2.736266553401947021e-01 -9.399997442960739136e-02 -1.369926929473876953e-01 -4.514678940176963806e-02 -5.235697701573371887e-02 1.213716808706521988e-02 1.489313989877700806e-01 -1.714402884244918823e-01 3.098447024822235107e-01 -5.189834162592887878e-02 -1.830507963895797729e-01 1.664866954088211060e-01 -1.785587221384048462e-01 5.735185742378234863e-02 2.627491950988769531e-01 -1.903252750635147095e-01 -1.152412500232458115e-03 9.060391038656234741e-02 -5.311824381351470947e-02 -4.245588481426239014e-01 -1.170878764241933823e-02 -1.527905184775590897e-02 -2.569745481014251709e-01 -2.768816053867340088e-01
-2.744774520397186279e-01 -1.479352712631225586e-01 7.926829904317855835e-02 1.921287477016448975e-01 3.138036280870437622e-02 -5.960797518491744995e-02 -8.647504448890686035e-02 -2.411257848143577576e-02 3.029795885086059570e-01 -3.754177391529083252e-01 1.755139380693435669e-01 -1.817875504493713379e-01 -9.692235291004180908e-02 1.211630702018737793e-01 -4.939331859350204468e-02 3.694745525717735291e-02 4.337053000926971436e-02 1.384410709142684937e-01 -6.812199205160140991e-02 1.723629534244537354e-01 4.486191645264625549e-02 2.018160074949264526e-01 3.477029800415039062e-01 -6.017008796334266663e-02 -1.643939763307571411e-01 3.409577310085296631e-01 -1.360668241977691650e-01 -1.820770651102066040e-02 -7.865028828382492065e-02 -1.325405091047286987e-01 2.954844832420349121e-01 -1.633194983005523682e-01
2.555450499057769775e-01 -1.325407922267913818e-01 8.885031193494796753e-02 2.525112628936767578e-01 4.751368239521980286e-02 5.841394141316413879e-02 -4.221269786357879639e-01 -5.913252383470535278e-02 4.776128381490707397e-02 -1.512832343578338623e-01 4.721870273351669312e-02 1.184525899589061737e-02 -2.084183841943740845e-01 3.484939932823181152e-01 -1.243517268449068069e-02 -2.771891951560974121e-01 -5.258400738239288330e-02 -5.920843780040740967e-02 1.549918502569198608e-01 2.904746830463409424e-01 1.462830156087875366e-01 9.225694835186004639e-02 3.794785439968109131e-01 2.417723834514617920e-02 -2.894924022257328033e-02 2.288214564323425293e-01 -1.388653516769409180e-01 -5.402457714080810547e-02 7.103259116411209106e-02 -6.547366827726364136e-02 9.912326931953430176e-02 7.056017965078353882e-02
1.426437497138977051e-01 -2.351802587509155273e-01 8.218223601579666138e-02 1.057211756706237793e-01 2.071557380259037018e-02 5.719573497772216797e-01 -2.092407941818237305e-01 3.516857698559761047e-02 3.521986901760101318e-01 -1.952586919069290161e-01 1.532241851091384888e-01 5.710301548242568970e-02 -2.824778296053409576e-02 2.101893126964569092e-01 -2.004160732030868530e-02 6.946289539337158203e-02 1.503605023026466370e-02 7.194144278764724731e-02 -6.776193529367446899e-02 1.254540383815765381e-01 -7.084883004426956177e-02 3.212627470493316650e-01 -8.291722089052200317e-02 -1.118790209293365479e-01 8.267432451248168945e-03 1.450203657150268555e-01 6.162692233920097351e-02 -2.153220325708389282e-01 -8.079343289136886597e-02 -6.109928339719772339e-02 -2.225752025842666626e-01 1.014997288584709167e-01
5.380886420607566833e-02 -1.421039830893278122e-02 3.363063931465148926e-02 1.689782887697219849e-01 -9.607528895139694214e-02 3.493730425834655762e-01 -1.772064864635467529e-01 2.389911562204360962e-01 6.534650921821594238e-02 -3.580560162663459778e-02 7.489319425076246262e-03 -2.991370260715484619e-01 1.162267988547682762e-03 -1.230408716946840286e-02 -3.486852645874023438e-01 -6.998305907472968102e-04 6.409771740436553955e-02 1.096830004826188087e-03 -6.451972573995590210e-02 2.245626598596572876e-01 1.689254194498062134e-01 1.274571567773818970e-01 4.766979068517684937e-02 -9.560300409793853760e-02 -1.044352427124977112e-01 7.436934113502502441e-02 1.174195259809494019e-01 -7.175764441490173340e-02 2.236728221178054810e-01 -4.438639581203460693e-01 -2.768372297286987305e-01 2.379688620567321777e-01
-1.229043751955032349e-01 -1.032338961958885193e-01 -8.518405258655548096e-02 2.483142912387847900e-01 -3.365181758999824524e-02 -8.588106185197830200e-02 -4.492816925048828125e-01 -7.875469326972961426e-02 2.070679813623428345e-01 9.960990399122238159e-02 1.598272770643234253e-01 1.365451607853174210e-03 6.307373940944671631e-02 1.835631579160690308e-01 1.086452826857566833e-01 -2.417608350515365601e-02 1.504636704921722412e-01 2.426263689994812012e-01 1.635308414697647095e-01 1.327448245137929916e-02 9.747324883937835693e-02 3.813997209072113037e-01 2.191785275936126709e-01 -5.305763334035873413e-02 -4.791353829205036163e-03 3.626735508441925049e-01 -1.294683814048767090e-01 -2.367092519998550415e-01 3.231552615761756897e-02 -1.995707452297210693e-01 -2.903711050748825073e-02 -6.159743294119834900e-03
4.102405309677124023e-01 2.014973163604736328e-01 9.842973202466964722e-03 4.147018492221832275e-01 -5.488562956452369690e-02 2.665210962295532227e-01 -8.204632997512817383e-02 1.687577962875366211e-01 2.792155370116233826e-02 -3.222478032112121582e-01 1.706734895706176758e-01 -1.225842684507369995e-01 9.998337924480438232e-02 -9.800466895103454590e-02 -8.001628518104553223e-02 1.472872197628021240e-01 -6.528799980878829956e-02 4.185894876718521118e-02 1.002556756138801575e-01 1.590146273374557495e-01 5.527513846755027771e-02 1.229366511106491089e-01 2.571682929992675781e-01 -2.293379604816436768e-01 -2.374172210693359375e-01 6.010179966688156128e-02 1.475388854742050171e-01 -3.751258924603462219e-02 -9.578951448202133179e-02 -1.833928525447845459e-01 -8.713407069444656372e-02 3.855062276124954224e-02
1.736461371183395386e-02 4.682580381631851196e-02 -4.782446473836898804e-02 2.515802383422851562e-01 -8.686809241771697998e-02 9.494981169700622559e-02 -1.007923185825347900e-01 1.796484291553497314e-01 2.126443833112716675e-01 -6.957479566335678101e-02 3.174967467784881592e-01 -2.934597432613372803e-01 -4.341831803321838379e-02 -3.451560735702514648e-01 2.754944562911987305e-01 3.370084613561630249e-02 1.357788592576980591e-01 4.174740985035896301e-02 -2.351722419261932373e-01 1.627253890037536621e-01 5.915579572319984436e-02 2.844597697257995605e-01 2.486301213502883911e-01 1.844654791057109833e-02 -2.457329481840133667e-01 1.829649657011032104e-01 -5.340649560093879700e-02 -2.010533064603805542e-01 -1.254526376724243164e-01 -1.201393678784370422e-01 -8.095697313547134399e-02 1.245005205273628235e-01
-6.355484575033187866e-02 8.245594054460525513e-02 1.483781784772872925e-01 1.042283400893211365e-01 9.458361566066741943e-02 -2.436754852533340454e-01 -2.367891073226928711e-01 -6.356441974639892578e-02 2.869556248188018799e-01 -3.755660653114318848e-01 1.023350730538368225e-01 -2.417483478784561157e-01 -1.680821478366851807e-01 1.046898663043975830e-01 2.137256041169166565e-02 1.160056143999099731e-01 8.196783810853958130e-02 4.640554487705230713e-01 9.377278387546539307e-02 2.375045269727706909e-01 1.956182122230529785e-01 7.105505466461181641e-02 7.371352612972259521e-02 -2.497240155935287476e-01 4.396378993988037109e-03 1.343177855014801025e-01 -3.044638782739639282e-02 -3.492385894060134888e-02 -2.395044118165969849e-01 -6.550426781177520752e-02 4.972380120307207108e-03 4.637573286890983582e-02
2.057164013385772705e-01 1.780629158020019531e-02 3.100957572460174561e-01 4.853627458214759827e-02 1.218224689364433289e-01 -3.320124000310897827e-02 1.320075243711471558e-01 -7.466245442628860474e-02 3.440971672534942627e-01 -1.626356504857540131e-02 9.259861707687377930e-02 -3.077013194561004639e-01 2.124835252761840820e-01 7.589014619588851929e-02 1.610512435436248779e-01 -1.007512584328651428e-01 6.174917519092559814e-02 3.117293715476989746e-01 1.699666380882263184e-01 4.749101400375366211e-02 -7.427152991294860840e-02 2.827427983283996582e-01 1.489121466875076294e-01 -2.081913175061345100e-03 -3.477714359760284424e-01 -5.023825168609619141e-02 -3.386018425226211548e-02 1.975570172071456909e-01 1.264191865921020508e-01 -1.782181113958358765e-01 -2.059451676905155182e-02 -2.437281906604766846e-01
-3.187092021107673645e-02 -7.018321007490158081e-02 -7.912442088127136230e-02 9.769776463508605957e-02 3.509789705276489258e-03 1.497369110584259033e-01 -3.228180706501007080e-01 3.020651340484619141e-01 1.740500777959823608e-01 -5.295553058385848999e-02 -8.042595535516738892e-02 -2.641489505767822266e-01 -5.089554563164710999e-02 -1.776828318834304810e-01 -2.541211843490600586e-01 -1.900046765804290771e-01 2.674501538276672363e-01 -1.112238988280296326e-01 -1.504809707403182983e-01 2.465151697397232056e-01 -3.950146958231925964e-02 1.147401779890060425e-01 1.890418976545333862e-01 -1.112658604979515076e-01 3.989470005035400391e-02 1.844880878925323486e-01 1.297055780887603760e-01 -2.906043231487274170e-01 1.220871135592460632e-02 -2.316141873598098755e-01 -2.123674452304840088e-01 2.241203635931015015e-01
-8.039948344230651855e-02 5.187094584107398987e-02 6.089239940047264099e-02 9.912912547588348389e-02 5.812980607151985168e-02 -2.189630866050720215e-01 -2.179676294326782227e-01 3.783318400382995605e-02 2.201085239648818970e-01 6.465250998735427856e-02 1.590255051851272583e-01 -2.112594991922378540e-01 -2.730549573898315430e-01 1.869162470102310181e-01 -2.420628219842910767e-01 -1.653932966291904449e-02 2.120748907327651978e-01 3.167740255594253540e-02 2.369299083948135376e-01 2.346914410591125488e-01 3.713860511779785156e-01 3.431814908981323242e-01 6.765881925821304321e-02 -8.726962655782699585e-02 -2.188669517636299133e-02 3.291007876396179199e-02 -2.219007462263107300e-01 8.987495303153991699e-02 -2.161250710487365723e-01 -1.671039015054702759e-01 -9.513130411505699158e-03 1.656508594751358032e-01
1.714579015970230103e-01 2.570861577987670898e-02 -8.875583857297897339e-02 2.179096490144729614e-01 2.080747932195663452e-01 3.369773328304290771e-01 -1.604917198419570923e-01 -5.437092855572700500e-02 2.350702732801437378e-01 -4.850326851010322571e-02 2.944572269916534424e-02 -1.870513111352920532e-01 1.221920996904373169e-01 -2.596291303634643555e-01 1.630801707506179810e-01 1.132703647017478943e-01 1.646700501441955566e-01 1.841206997632980347e-01 6.667267531156539917e-03 3.617531657218933105e-01 -2.907869219779968262e-01 5.625496804714202881e-02 1.711499094963073730e-01 3.048748150467872620e-02 3.102399932686239481e-04 -1.826449632644653320e-01 -2.192618250846862793e-01 -2.193306833505630493e-01 8.950902521610260010e-02 -2.498388588428497314e-01 -4.124801978468894958e-02 -4.736717045307159424e-02
9.177825599908828735e-02 1.190373077988624573e-01 -8.252321928739547729e-02 2.399986237287521362e-01 1.209360919892787933e-02 1.532220095396041870e-01 -1.134921535849571228e-01 2.067152708768844604e-01 2.750443518161773682e-01 -2.677293121814727783e-01 1.668363958597183228e-01 5.361298844218254089e-02 -2.135525345802307129e-01 -9.023440629243850708e-02 -1.274105757474899292e-01 2.556685544550418854e-02 -8.249736577272415161e-02 -1.513938046991825104e-02 7.132318615913391113e-02 2.569693326950073242e-01 2.395184040069580078e-01 4.803500473499298096e-01 1.828725785017013550e-01 1.369159817695617676e-01 -9.644903987646102905e-02 3.222069740295410156e-01 -8.599641174077987671e-02 -3.677162155508995056e-02 8.582306653261184692e-02 5.310984328389167786e-02 -1.761010885238647461e-01 5.981214344501495361e-02
1.016891971230506897e-01 1.906525790691375732e-01 -2.418864965438842773e-01 2.283723801374435425e-01 8.835653960704803467e-02 1.065410599112510681e-01 -9.537272900342941284e-02 2.715468639507889748e-03 2.610513269901275635e-01 -2.398408353328704834e-01 2.331400811672210693e-01 -1.707738637924194336e-02 4.303547088056802750e-03 3.297732025384902954e-02 -6.300750374794006348e-02 2.805410325527191162e-01 3.901530429720878601e-02 -1.209021359682083130e-01 -1.031987443566322327e-01 4.775877892971038818e-01 -2.191940322518348694e-02 1.618609726428985596e-01 -1.235512923449277878e-02 9.107068181037902832e-02 -2.446867674589157104e-01 6.915939599275588989e-02 -2.408950030803680420e-02 -3.335236907005310059e-01 -1.823485642671585083e-01 -1.575828492641448975e-01 -1.433766931295394897e-01 7.191083580255508423e-02
-1.636853367090225220e-01 2.747475206851959229e-01 1.094295382499694824e-01 -5.073881708085536957e-03 -1.418850570917129517e-02 -1.288675069808959961e-01 -1.994910240173339844e-01 1.354348361492156982e-01 9.635089337825775146e-02 -1.205618306994438171e-01 2.372254990041255951e-02 -3.132787048816680908e-01 -2.608145773410797119e-02 2.217244058847427368e-01 -7.402311265468597412e-02 -1.031348556280136108e-01 1.229084506630897522e-01 1.294581145048141479e-01 2.488574087619781494e-01 4.355276748538017273e-02 -2.636045031249523163e-02 5.625280141830444336e-01 2.613517642021179199e-01 -1.311201304197311401e-01 4.989808797836303711e-02 1.084937974810600281e-01 6.176747381687164307e-02 -1.356778014451265335e-02 -1.112679466605186462e-01 -2.608873546123504639e-01 -1.543397903442382812e-01 -3.799572587013244629e-02
1.231642067432403564e-01 -1.443132013082504272e-02 -1.021946743130683899e-01 1.631389558315277100e-01 1.961557120084762573e-01 2.505520284175872803e-01 -2.093710303306579590e-01 -6.579010188579559326e-02 3.183443546295166016e-01 -2.661067545413970947e-01 -2.573210597038269043e-01 -3.343216180801391602e-01 -1.101900786161422729e-01 -3.925841301679611206e-02 5.820602644234895706e-03 -5.228627100586891174e-02 1.809827238321304321e-01 1.933711767196655273e-02 1.502843108028173447e-02 1.268044710159301758e-01 1.028477028012275696e-01 1.267904639244079590e-01 2.746182726696133614e-03 -2.486459352076053619e-02 -2.099405415356159210e-02 -2.714067101478576660e-01 -8.863475918769836426e-02 3.213180899620056152e-01 -6.433136761188507080e-02 -3.795411586761474609e-01 -1.454172134399414062e-01 -1.736702397465705872e-02
-7.607036083936691284e-02 -6.861582398414611816e-02 4.386160969734191895e-01 2.484531700611114502e-01 3.499673306941986084e-01 3.100237548351287842e-01 4.406292736530303955e-02 1.324466168880462646e-01 2.731864452362060547e-01 9.991852939128875732e-02 -1.356311440467834473e-01 -1.255276352167129517e-01 -7.958606630563735962e-02 5.248624086380004883e-02 -1.189089491963386536e-01 2.078316546976566315e-02 -2.097628265619277954e-01 7.715164870023727417e-02 5.584110971540212631e-03 1.891161352396011353e-01 -1.189607009291648865e-01 7.204964756965637207e-02 2.557455301284790039e-01 -1.929797790944576263e-02 -1.007642149925231934e-01 2.355707138776779175e-01 1.430531591176986694e-01 -1.414787918329238892e-01 -5.668570101261138916e-02 -2.072364240884780884e-01 -4.553850274533033371e-03 -1.780752986669540405e-01
1.663009971380233765e-01 -2.181310504674911499e-01 -1.091897040605545044e-01 2.450726926326751709e-01 8.348926901817321777e-02 1.912712603807449341e-01 8.128323592245578766e-03 -2.997054345905780792e-02 3.527216911315917969e-01 1.453224718570709229e-01 3.173587024211883545e-01 -1.652841866016387939e-01 1.971132457256317139e-01 -3.023591935634613037e-01 1.157885119318962097e-01 -2.659397125244140625e-01 3.974190447479486465e-03 6.259477138519287109e-02 1.712177544832229614e-01 3.815486282110214233e-02 -3.545337542891502380e-02 2.314255833625793457e-01 -4.684950783848762512e-02 1.595658957958221436e-01 -2.573111467063426971e-02 1.539561003446578979e-01 -2.787591218948364258e-01 9.634115546941757202e-02 -5.149884521961212158e-02 -2.644814848899841309e-01 -1.328936517238616943e-01 -3.867663815617561340e-02
1.242154315114021301e-01 4.557968676090240479e-02 1.507854014635086060e-01 1.657356619834899902e-01 6.682372768409550190e-04 -1.862510144710540771e-01 -1.880332529544830322e-01 -3.629385679960250854e-02 2.321683317422866821e-01 8.209194242954254150e-02 -1.945650018751621246e-02 -7.387241721153259277e-02 -9.081894159317016602e-02 2.119700461626052856e-01 -5.532583966851234436e-02 -4.406453296542167664e-02 1.913098432123661041e-02 3.126466274261474609e-01 2.596422135829925537e-01 1.069018542766571045e-01 4.155079659540206194e-05 6.303407251834869385e-02 7.819596678018569946e-02 -1.287122517824172974e-01 -1.033717915415763855e-01 4.067502021789550781e-01 3.586151078343391418e-02 -2.037464678287506104e-01 1.438931375741958618e-01 -4.690185785293579102e-01 1.613459177315235138e-02 -2.697794735431671143e-01
-7.039762288331985474e-02 -1.416250467300415039e-01 9.514889866113662720e-02 -8.698455058038234711e-03 3.074148297309875488e-01 -3.847325593233108521e-02 -1.291792690753936768e-01 1.095336973667144775e-01 2.246073931455612183e-01 -3.722231090068817139e-01 1.109809577465057373e-01 -2.053351104259490967e-01 -1.451330929994583130e-01 2.238843441009521484e-01 1.338850799947977066e-02 4.371378943324089050e-02 2.797759473323822021e-01 2.434058636426925659e-01 -1.610683500766754150e-01 1.310225948691368103e-02 2.373544871807098389e-01 1.309527009725570679e-01 3.695101439952850342e-01 3.305152803659439087e-02 -2.208299338817596436e-01 1.680569946765899658e-01 -1.569618135690689087e-01 -1.725868731737136841e-01 -7.418321073055267334e-02 -9.988885372877120972e-02 4.468269646167755127e-02 2.777833677828311920e-02
-1.366268545389175415e-01 1.791093200445175171e-01 -5.241168290376663208e-02 3.452758789062500000e-01 3.475232124328613281e-01 -6.171697750687599182e-02 -2.362735569477081299e-01 -5.171797424554824829e-02 1.548588275909423828e-01 -1.275064051151275635e-01 1.351066380739212036e-01 8.206501603126525879e-03 2.066485350951552391e-03 6.191955879330635071e-02 1.561977267265319824e-01 9.681879729032516479e-02 3.627318143844604492e-01 3.236228227615356445e-01 6.753409747034311295e-03 1.333453506231307983e-01 1.545556783676147461e-01 1.027257293462753296e-01 -3.478782624006271362e-02 -8.434163033962249756e-02 -7.847136259078979492e-02 1.626212149858474731e-01 1.149358674883842468e-01 -2.273549735546112061e-01 -1.240224167704582214e-01 -1.418492794036865234e-01 -3.341202735900878906e-01 8.061977475881576538e-02
1.748028993606567383e-01 3.942416980862617493e-02 3.662465885281562805e-02 -3.892065212130546570e-02 -3.115099109709262848e-02 3.568848595023155212e-02 -2.013144791126251221e-01 2.585340142250061035e-01 3.087876141071319580e-01 -1.385010033845901489e-01 3.356037139892578125e-01 -3.638828992843627930e-01 -1.579696387052536011e-01 -2.305082231760025024e-01 1.637851446866989136e-01 -2.737269103527069092e-01 -2.270669490098953247e-02 5.474709719419479370e-02 -9.921722859144210815e-02 2.504124045372009277e-01 4.343155026435852051e-02 2.527258098125457764e-01 8.640310913324356079e-02 4.220418632030487061e-03 5.336691811680793762e-02 2.182206362485885620e-01 -1.423718780279159546e-01 -7.454203069210052490e-02 -1.951771974563598633e-01 4.089099168777465820e-02 -7.674762606620788574e-02 2.115529775619506836e-01
9.616430103778839111e-02 -2.334685772657394409e-01 -1.283826828002929688e-01 -2.176469191908836365e-02 1.575123146176338196e-02 -2.443877458572387695e-01 -1.457682996988296509e-01 -5.188180878758430481e-02 2.967054247856140137e-01 -3.685012459754943848e-01 2.609935998916625977e-01 -1.335681676864624023e-01 -9.301878511905670166e-02 3.534986078739166260e-02 -7.352525740861892700e-02 9.397294372320175171e-02 8.394137024879455566e-02 3.629609942436218262e-01 1.634212136268615723e-01 3.701777160167694092e-01 6.854824721813201904e-02 2.394726425409317017e-01 1.218269020318984985e-01 -4.757915064692497253e-02 1.976076886057853699e-02 2.614335417747497559e-01 -1.289530247449874878e-01 -1.172366589307785034e-01 -7.412683963775634766e-02 -3.914750739932060242e-02 -4.229161143302917480e-02 -1.088458225131034851e-01
1.825620979070663452e-01 2.150898575782775879e-01 1.268373895436525345e-02 1.748557537794113159e-01 -2.922295033931732178e-02 5.151963606476783752e-02 -5.884559080004692078e-02 1.719784289598464966e-01 2.240500003099441528e-01 -4.082959592342376709e-01 7.884242385625839233e-02 -2.528480440378189087e-02 -1.375763267278671265e-01 -2.046857029199600220e-01 -1.501408070325851440e-01 2.800944447517395020e-02 9.365528076887130737e-02 -3.386421874165534973e-02 1.542147248983383179e-01 3.822482228279113770e-01 5.490346252918243408e-02 4.738131761550903320e-01 -1.732410863041877747e-02 1.136714965105056763e-01 1.528308074921369553e-02 1.736094057559967041e-01 -9.558307938277721405e-03 -1.502651423215866089e-01 1.836548745632171631e-01 -8.838241547346115112e-02 -9.301047027111053467e-02 1.463886499404907227e-01
-2.080756425857543945e-01 1.887347176671028137e-02 -2.426502853631973267e-01 2.220753282308578491e-01 2.264591865241527557e-02 -3.087419643998146057e-02 -3.123871982097625732e-01 5.011880397796630859e-02 2.653144896030426025e-01 5.906798411160707474e-03 8.364388719201087952e-03 -6.913316249847412109e-02 1.345897614955902100e-01 2.186834812164306641e-01 3.797189146280288696e-02 -2.293794602155685425e-02 9.007882326841354370e-02 2.508489191532135010e-01 -4.458746314048767090e-02 9.516508877277374268e-02 1.242665722966194153e-01 3.623026013374328613e-01 1.651514917612075806e-01 -9.359402954578399658e-02 1.224100068211555481e-01 3.812733590602874756e-01 -1.507857292890548706e-01 -1.448296904563903809e-01 9.117914736270904541e-02 -1.977325230836868286e-01 2.917538881301879883e-01 4.455798864364624023e-02
1.323909126222133636e-02 -6.881983578205108643e-02 1.992447823286056519e-01 -3.123292028903961182e-01 3.308265805244445801e-01 1.595822572708129883e-01 -2.769179642200469971e-01 1.489729583263397217e-01 2.964696288108825684e-01 -4.493234306573867798e-02 3.602862823754549026e-03 -1.100265756249427795e-01 -1.442602574825286865e-01 -1.444485783576965332e-01 9.201030433177947998e-02 -7.167503237724304199e-02 -7.160705327987670898e-02 3.057919628918170929e-02 -1.180796250700950623e-01 2.216828167438507080e-01 5.714013800024986267e-02 2.194543033838272095e-01 8.007168024778366089e-02 -2.141636461019515991e-01 -3.006712794303894043e-01 -5.343345925211906433e-02 -1.890130043029785156e-01 -2.500244081020355225e-01 9.870968014001846313e-02 -1.953073292970657349e-01 -2.217743098735809326e-01 -7.293359935283660889e-02
1.015040129423141479e-01 2.251088060438632965e-02 1.991641074419021606e-01 2.361034154891967773e-01 -4.466876685619354248e-01 9.281741082668304443e-02 -3.899211063981056213e-02 1.846301406621932983e-01 3.457701504230499268e-01 -8.834006637334823608e-02 1.212704256176948547e-01 -2.503347098827362061e-01 -9.131514281034469604e-02 -1.551944017410278320e-01 -8.811756968498229980e-02 -7.566837966442108154e-02 9.249812364578247070e-02 -2.533913590013980865e-02 -1.579089462757110596e-01 3.314978182315826416e-01 4.459231346845626831e-02 1.964480429887771606e-01 1.409365981817245483e-01 -2.839007228612899780e-02 -1.088472753763198853e-01 1.309858113527297974e-01 -6.336149573326110840e-02 -2.126847505569458008e-01 -2.645975351333618164e-01 2.087700180709362030e-02 -3.681005910038948059e-02 2.098704725503921509e-01
2.258962988853454590e-01 -1.466405484825372696e-02 -2.074284106492996216e-01 2.767115235328674316e-01 1.529014259576797485e-01 1.440800540149211884e-02 -5.433318391442298889e-02 8.722677826881408691e-03 2.705820202827453613e-01 -2.655824422836303711e-01 1.797437816858291626e-01 3.199956938624382019e-02 -3.416629135608673096e-02 -2.059448510408401489e-01 -5.063337460160255432e-02 1.022916883230209351e-01 6.137910485267639160e-02 2.925141341984272003e-02 8.022188395261764526e-02 4.007240235805511475e-01 3.456028923392295837e-02 2.237959504127502441e-01 2.228929549455642700e-01 -2.270911186933517456e-01 -6.450950354337692261e-02 9.545860439538955688e-02 7.252890616655349731e-02 -2.625377476215362549e-01 -5.184017866849899292e-02 2.743019908666610718e-02 3.291529044508934021e-02 3.907738924026489258e-01
3.292400389909744263e-02 9.684310294687747955e-03 4.599547684192657471e-01 2.370797693729400635e-01 3.576864302158355713e-01 1.925079226493835449e-01 -9.657730348408222198e-03 1.617944389581680298e-01 2.166881561279296875e-01 -1.216393634676933289e-01 -1.758215203881263733e-02 -1.347478479146957397e-01 -2.579108998179435730e-02 -6.818482652306556702e-03 2.032783925533294678e-01 8.610802888870239258e-02 -1.933533251285552979e-01 -2.860531210899353027e-02 1.228858381509780884e-01 1.136258542537689209e-01 2.926881611347198486e-02 1.123362630605697632e-01 5.026183277368545532e-02 1.107337176799774170e-01 -2.321993559598922729e-01 9.363032132387161255e-02 -2.345656044781208038e-02 -1.345732212066650391e-01 3.834256902337074280e-02 -3.175495862960815430e-01 -4.830893129110336304e-02 -3.600806891918182373e-01
2.274389714002609253e-01 -6.763006746768951416e-02 1.597913950681686401e-01 3.510116040706634521e-01 1.656193286180496216e-01 5.045353993773460388e-02 -1.414806842803955078e-01 2.534294128417968750e-01 2.862434387207031250e-01 -1.944956928491592407e-01 1.069671735167503357e-01 -5.139416828751564026e-02 1.054136902093887329e-01 -1.842248439788818359e-01 2.180450111627578735e-01 -1.141781266778707504e-02 1.053425148129463196e-01 -4.980678483843803406e-02 -6.355030834674835205e-02 2.926363646984100342e-01 -7.531051337718963623e-02 1.069850921630859375e-01 -1.092861443758010864e-01 4.844206571578979492e-02 -7.925570011138916016e-02 1.322349011898040771e-01 -2.918977439403533936e-01 -1.603798121213912964e-01 -3.694279491901397705e-02 -1.641094870865345001e-02 -2.646903395652770996e-01 3.363274633884429932e-01
2.288773506879806519e-01 -1.966273784637451172e-01 2.215442806482315063e-01 -1.321966052055358887e-01 1.726509779691696167e-01 1.842486262321472168e-01 -3.259426653385162354e-01 2.289003133773803711e-01 9.862602502107620239e-02 -6.893824785947799683e-02 -5.547145754098892212e-02 -1.904717646539211273e-02 -2.130302041769027710e-02 2.145678363740444183e-02 -4.708546772599220276e-02 -1.395666152238845825e-01 -1.174892634153366089e-01 -6.688860803842544556e-02 2.503949962556362152e-02 3.895614147186279297e-01 -1.264261305332183838e-01 1.662107110023498535e-01 1.001186948269605637e-02 -3.013807833194732666e-01 -8.270566910505294800e-02 -4.470289498567581177e-02 1.685760170221328735e-02 -1.361349821090698242e-01 -3.902947530150413513e-02 -3.948199748992919922e-01 -2.711834609508514404e-01 -1.251810789108276367e-01
2.140435427427291870e-01 4.275832790881395340e-03 1.836380213499069214e-01 3.063888549804687500e-01 2.156420424580574036e-02 2.316117882728576660e-01 -1.950710895471274853e-03 3.300226926803588867e-01 1.409480422735214233e-01 -7.278997451066970825e-02 1.841827929019927979e-01 -1.775067150592803955e-01 -1.835539042949676514e-01 -1.566096097230911255e-01 -1.301056742668151855e-01 1.302409321069717407e-01 -7.229292392730712891e-02 1.056351512670516968e-01 -2.136494815349578857e-01 2.784546613693237305e-01 2.809536829590797424e-02 1.244800388813018799e-01 6.316652148962020874e-02 5.478645861148834229e-02 6.507041305303573608e-02 3.887172043323516846e-01 -9.807696193456649780e-02 -7.170087099075317383e-02 -3.255549371242523193e-01 -1.324496716260910034e-01 7.478887680917978287e-03 1.559237837791442871e-01
1.759931594133377075e-01 -1.113760545849800110e-01 5.954122543334960938e-02 5.022628605365753174e-02 9.811884909868240356e-02 -3.179363161325454712e-02 -1.869801618158817291e-02 2.486919313669204712e-01 3.061930239200592041e-01 -8.242150396108627319e-02 1.439668089151382446e-01 -2.157772704958915710e-02 5.425350368022918701e-02 1.278480291366577148e-01 -1.052704751491546631e-01 4.832526445388793945e-01 2.655180692672729492e-01 4.191740974783897400e-02 1.365700662136077881e-01 3.519491255283355713e-01 1.115120723843574524e-01 2.185506820678710938e-01 2.488905638456344604e-01 -1.642994433641433716e-01 6.557603180408477783e-02 9.794516861438751221e-02 -1.324204504489898682e-01 5.852850899100303650e-02 1.855380237102508545e-01 -5.351724103093147278e-02 -1.364095807075500488e-01 -1.934128403663635254e-01
1.759801357984542847e-01 -5.891537666320800781e-02 9.698276221752166748e-02 1.501795202493667603e-01 1.589351147413253784e-01 2.320453226566314697e-01 -2.959789894521236420e-02 -1.246951520442962646e-01 3.761727809906005859e-01 -5.701545253396034241e-02 -7.663623243570327759e-02 1.701032556593418121e-02 6.778094172477722168e-02 9.810359776020050049e-02 4.528540372848510742e-02 -1.009102165699005127e-01 -1.478094458580017090e-01 -2.615205943584442139e-02 4.264781996607780457e-02 9.290175139904022217e-02 -8.321934938430786133e-02 4.889335334300994873e-01 -2.006374746561050415e-01 -3.432705998420715332e-01 -2.010390907526016235e-01 -3.663518652319908142e-02 1.335708051919937134e-01 -2.753032743930816650e-01 -2.422711402177810669e-01 -1.517467349767684937e-01 -9.355408139526844025e-03 -8.027544617652893066e-02
1.649251282215118408e-01 -2.664947323501110077e-02 -1.219785884022712708e-01 2.516319453716278076e-01 9.979736059904098511e-03 -6.900726258754730225e-02 -3.488451614975929260e-02 2.096139453351497650e-02 2.091333866119384766e-01 -2.669228613376617432e-01 -3.527474123984575272e-03 -3.864212334156036377e-01 3.612158000469207764e-01 5.259450525045394897e-02 4.562119394540786743e-02 -1.552753597497940063e-01 -1.050041094422340393e-01 2.091208547353744507e-01 3.426974415779113770e-01 4.242721572518348694e-02 -4.867895692586898804e-02 1.655216887593269348e-02 2.727607786655426025e-01 -1.352553069591522217e-01 1.489100903272628784e-01 -1.452018022537231445e-01 -7.709244638681411743e-02 -5.917663499712944031e-02 -4.683617874979972839e-02 -3.217046856880187988e-01 8.203110098838806152e-02 1.707820743322372437e-01
4.715287685394287109e-02 -1.796010583639144897e-01 2.868280559778213501e-02 2.676110267639160156e-01 -5.889709666371345520e-02 9.857933223247528076e-02 -5.840233340859413147e-02 -2.221562564373016357e-01 2.721093297004699707e-01 8.002740330994129181e-03 3.696831464767456055e-01 -1.165757477283477783e-01 2.983829006552696228e-02 -4.163168966770172119e-01 1.267136484384536743e-01 -1.341880857944488525e-01 2.550230026245117188e-01 3.319263085722923279e-02 4.601791501045227051e-03 1.658087521791458130e-01 -1.986628863960504532e-03 3.390650451183319092e-02 -9.168449044227600098e-02 -1.710278242826461792e-01 1.074140593409538269e-01 1.791980117559432983e-01 -1.409594863653182983e-01 -2.455386966466903687e-01 -1.970802396535873413e-01 -2.274660468101501465e-01 -1.607599854469299316e-01 1.476436853408813477e-01
3.915091976523399353e-02 -2.142607569694519043e-01 8.224761486053466797e-02 1.267481744289398193e-01 2.524244412779808044e-02 1.113641858100891113e-01 1.647904366254806519e-01 4.343301653861999512e-01 5.006247013807296753e-02 -2.807222604751586914e-01 -5.162059515714645386e-02 -2.224925607442855835e-01 -4.700179025530815125e-02 9.239618666470050812e-03 -9.958658367395401001e-02 9.196022152900695801e-02 -3.296930715441703796e-02 1.393306702375411987e-01 7.822041958570480347e-02 1.126344874501228333e-01 2.794721126556396484e-01 2.139090150594711304e-01 -1.942159086465835571e-01 -8.266048133373260498e-02 -2.093955278396606445e-01 8.732611685991287231e-02 -7.303648442029953003e-02 -2.566756308078765869e-01 1.895718872547149658e-01 -2.569614350795745850e-01 -2.947365343570709229e-01 -1.658310443162918091e-01
6.095828488469123840e-02 -1.684930548071861267e-02 2.383393645286560059e-01 4.473770037293434143e-02 -1.350034326314926147e-01 1.274872124195098877e-01 -2.874318957328796387e-01 3.708586096763610840e-02 2.150801271200180054e-01 -1.126180514693260193e-01 -2.622741460800170898e-02 -1.275093555450439453e-01 9.358894079923629761e-02 8.539665490388870239e-02 -4.685550928115844727e-02 -8.626364171504974365e-02 1.723147630691528320e-01 -2.442657761275768280e-02 2.487645000219345093e-01 1.099247708916664124e-01 1.012197732925415039e-01 -3.569298982620239258e-02 8.170831203460693359e-02 -1.219355687499046326e-01 4.872321709990501404e-02 1.271903365850448608e-01 1.297766566276550293e-01 1.092485990375280380e-02 -1.138114854693412781e-01 -6.543059349060058594e-01 -2.168730199337005615e-01 -2.370831370353698730e-01
-6.225243210792541504e-02 -1.745029836893081665e-01 9.333378076553344727e-02 1.497896760702133179e-01 1.177974604070186615e-02 7.531004399061203003e-02 -1.876757293939590454e-01 -4.064116477966308594e-01 1.998514235019683838e-01 -1.407557576894760132e-01 1.401913166046142578e-01 -2.281930446624755859e-01 3.929134458303451538e-03 5.674759298563003540e-02 -2.239114344120025635e-01 -1.645006686449050903e-01 8.826310932636260986e-02 2.953457832336425781e-01 -5.659393966197967529e-02 1.082861423492431641e-01 -1.500326097011566162e-01 1.154097169637680054e-01 9.537250548601150513e-02 -1.958765238523483276e-01 1.592216342687606812e-01 1.476473808288574219e-01 -2.160232746973633766e-03 -1.350061595439910889e-01 1.250396966934204102e-01 -4.370229542255401611e-01 4.070140421390533447e-02 -2.225020676851272583e-01
1.067124605178833008e-01 3.072519600391387939e-01 -1.639652401208877563e-01 1.876771263778209686e-02 -9.288652241230010986e-02 2.855297923088073730e-02 -1.620803326368331909e-01 -5.047737807035446167e-02 3.359652161598205566e-01 1.681176275014877319e-01 5.751232430338859558e-02 -3.522739410400390625e-01 -1.002423092722892761e-01 2.158071696758270264e-01 -3.933528065681457520e-02 2.723921090364456177e-02 1.268566101789474487e-01 2.596813142299652100e-01 1.844340264797210693e-01 5.233044922351837158e-02 2.240361273288726807e-01 1.368178725242614746e-01 2.396996319293975830e-01 -1.640625745058059692e-01 -1.721301972866058350e-01 6.683789193630218506e-02 2.158294916152954102e-01 -1.513386815786361694e-01 6.159578263759613037e-02 -1.372020244598388672e-01 -2.481807172298431396e-01 -1.997508257627487183e-01
2.149748504161834717e-01 1.297728866338729858e-01 -1.053392216563224792e-01 1.299750357866287231e-01 -5.445927754044532776e-02 3.179198503494262695e-01 -2.666622698307037354e-01 1.822807341814041138e-01 2.777965664863586426e-01 -2.763611674308776855e-01 7.915668189525604248e-02 -3.800879046320915222e-02 -3.963938914239406586e-03 -6.777522619813680649e-03 -1.933450996875762939e-01 -4.846485704183578491e-02 1.477501094341278076e-01 2.753762714564800262e-02 -1.497215330600738525e-01 2.700639963150024414e-01 1.277941614389419556e-01 2.689272165298461914e-01 1.391730308532714844e-01 2.229829579591751099e-01 -1.057951599359512329e-01 2.529976367950439453e-01 -1.375514715909957886e-01 1.595937162637710571e-01 1.048782244324684143e-01 -1.304403543472290039e-01 -2.716854214668273926e-01 4.929631575942039490e-02
-5.037931725382804871e-02 -8.114565163850784302e-02 2.974527888000011444e-03 2.380523830652236938e-01 -2.506664693355560303e-01 1.040375158190727234e-01 -6.418120861053466797e-02 3.985234349966049194e-02 2.296842783689498901e-01 -4.286265671253204346e-01 -1.486988663673400879e-01 -2.088904678821563721e-01 1.162200942635536194e-01 -1.045694425702095032e-01 -5.408737435936927795e-02 -2.250625938177108765e-02 -5.413651466369628906e-02 -7.680912315845489502e-02 1.772180572152137756e-02 2.020403146743774414e-01 1.073765307664871216e-01 3.201895654201507568e-01 -1.456440240144729614e-01 3.773652762174606323e-02 9.197546541690826416e-02 1.457557827234268188e-01 2.382482141256332397e-01 -8.139796555042266846e-02 -1.193567737936973572e-01 -3.253700137138366699e-01 -2.758928015828132629e-02 -3.523090481758117676e-01
-6.019673892296850681e-04 -1.097422987222671509e-01 -8.966705948114395142e-02 2.131384462118148804e-01 -8.046643435955047607e-02 1.265385448932647705e-01 -1.581074446439743042e-01 -3.952740132808685303e-02 3.765363991260528564e-01 -1.208462752401828766e-02 -2.790470421314239502e-01 8.064745925366878510e-04 1.405122280120849609e-01 7.435353100299835205e-02 -1.038870140910148621e-01 -4.617366790771484375e-01 -6.409242749214172363e-03 -1.231771707534790039e-02 3.806364955380558968e-03 3.543866872787475586e-01 -1.727668792009353638e-01 2.838593721389770508e-01 2.645642161369323730e-01 3.442298993468284607e-02 -1.093550026416778564e-01 1.871997117996215820e-01 -9.654076397418975830e-02 9.492317214608192444e-03 -1.912552118301391602e-01 5.379977077245712280e-02 -2.027979306876659393e-02 -1.126242354512214661e-01
4.180825501680374146e-02 -2.832244709134101868e-02 4.488430917263031006e-02 4.114670455455780029e-01 1.820766031742095947e-01 2.214205414056777954e-01 -2.231649607419967651e-01 -1.483061909675598145e-01 4.398128986358642578e-01 1.371918171644210815e-01 3.319405019283294678e-01 -1.612718999385833740e-01 2.138661593198776245e-01 -2.953954637050628662e-01 -1.245710477232933044e-01 -8.005270361900329590e-02 4.824476689100265503e-02 3.963765129446983337e-02 -4.874402284622192383e-02 1.034936308860778809e-01 1.907261759042739868e-01 -2.461620606482028961e-02 1.027346029877662659e-02 5.486373603343963623e-02 1.051882877945899963e-01 1.623488366603851318e-01 -2.230166047811508179e-01 -1.145637407898902893e-01 6.579924374818801880e-02 -6.031978130340576172e-02 4.694590717554092407e-02 3.523832559585571289e-02
4.058862030506134033e-01 -1.890839040279388428e-01 -1.470166742801666260e-01 3.996784687042236328e-01 3.079019300639629364e-02 -9.423548728227615356e-02 9.037115424871444702e-02 -2.555134892463684082e-02 2.334425896406173706e-01 -1.922868490219116211e-01 2.118532508611679077e-01 -5.371619015932083130e-03 -6.504140328615903854e-03 -7.332538813352584839e-02 9.521441161632537842e-02 6.609454005956649780e-02 -3.050159662961959839e-02 9.775914996862411499e-02 1.252324902452528477e-03 3.342996537685394287e-01 1.799011975526809692e-01 2.503357529640197754e-01 1.360275968909263611e-02 -2.076183706521987915e-01 -4.155751317739486694e-02 9.570562280714511871e-03 -1.198513507843017578e-01 -3.032344281673431396e-01 1.688115857541561127e-02 -1.701426208019256592e-01 6.403785198926925659e-02 2.054966241121292114e-01
3.107766211032867432e-01 -2.001587301492691040e-01 3.431370258331298828e-01 1.752786636352539062e-01 4.991449043154716492e-02 1.011461317539215088e-01 2.645730413496494293e-02 -1.271114051342010498e-01 1.897915750741958618e-01 -7.984168082475662231e-02 -3.311859816312789917e-02 -1.277376562356948853e-01 7.410722970962524414e-02 2.730911597609519958e-02 -8.642479777336120605e-02 -5.465761199593544006e-02 2.638642676174640656e-02 1.152537763118743896e-01 -1.340020000934600830e-01 3.681239783763885498e-01 2.221884131431579590e-01 7.931494712829589844e-02 -1.933247447013854980e-01 -1.092586219310760498e-01 -1.965230405330657959e-01 4.631661474704742432e-01 -1.162581443786621094e-01 -1.058983500115573406e-03 -1.390107274055480957e-01 9.522725827991962433e-03 -2.199035584926605225e-01 -4.416229948401451111e-02
2.124392390251159668e-01 4.574019461870193481e-02 2.522858381271362305e-01 1.201524212956428528e-01 -2.088029384613037109e-01 7.097396999597549438e-02 -1.198490187525749207e-01 -3.181132301688194275e-02 2.736205160617828369e-01 -1.022650599479675293e-01 -1.354852467775344849e-01 -1.751395016908645630e-01 -5.245013907551765442e-02 -1.584178954362869263e-02 -2.286112904548645020e-01 -1.605144441127777100e-01 -1.364027112722396851e-01 1.070301160216331482e-01 9.138170629739761353e-02 3.438245654106140137e-01 -1.017523333430290222e-01 2.357424199581146240e-01 -6.169062573462724686e-03 -3.250902295112609863e-01 -1.330372244119644165e-01 2.077394425868988037e-01 -1.916520595550537109e-01 -2.913455367088317871e-01 8.138455450534820557e-02 7.543893158435821533e-02 2.439959198236465454e-01 1.127031072974205017e-01
1.538764089345932007e-01 1.111808419227600098e-01 2.443520911037921906e-02 1.546798944473266602e-01 -4.066664353013038635e-02 4.754903540015220642e-02 -2.306004464626312256e-01 1.298911422491073608e-01 1.962859779596328735e-01 -1.144662424921989441e-01 -2.678070068359375000e-01 -1.751172393560409546e-01 1.219603195786476135e-01 3.415841609239578247e-02 1.078454405069351196e-02 5.009214580059051514e-02 1.274079233407974243e-01 1.085119843482971191e-01 5.713368058204650879e-01 1.658487468957901001e-01 -4.263030365109443665e-02 3.988700732588768005e-02 7.788269221782684326e-02 -1.395151466131210327e-01 -6.907689571380615234e-02 1.282001733779907227e-01 -1.008117794990539551e-01 -9.091769158840179443e-02 -5.229623988270759583e-02 -4.086038470268249512e-01 -1.446854323148727417e-01 -2.272699922323226929e-01
5.343085899949073792e-02 1.319787651300430298e-01 -1.527744382619857788e-01 1.458526402711868286e-01 1.167236641049385071e-01 1.133082583546638489e-01 -5.439944937825202942e-02 4.874334670603275299e-03 3.632478043437004089e-02 -2.994168996810913086e-01 4.373990297317504883e-01 -7.187683135271072388e-02 -1.732828468084335327e-02 3.124647215008735657e-02 -8.854107558727264404e-02 2.718255221843719482e-01 -6.794649362564086914e-02 -5.061997473239898682e-02 8.169946260750293732e-03 3.981545269489288330e-01 2.085040695965290070e-02 2.352788150310516357e-01 1.139679849147796631e-01 1.837081648409366608e-02 -2.413697689771652222e-01 -6.274601072072982788e-02 -8.684054017066955566e-02 -2.372398078441619873e-01 -2.920883335173130035e-02 -2.898575961589813232e-01 -2.798268795013427734e-01 1.054707244038581848e-01
3.657716512680053711e-01 -1.073333844542503357e-01 1.443197429180145264e-01 2.509481608867645264e-01 -1.323692314326763153e-02 -1.558348629623651505e-02 8.163966983556747437e-02 1.275919377803802490e-01 1.336996704339981079e-01 -4.067273736000061035e-01 1.643664389848709106e-01 5.963390320539474487e-02 2.568792104721069336e-01 -3.471159934997558594e-02 3.782557696104049683e-02 1.207531616091728210e-01 1.253590583801269531e-01 6.143406778573989868e-02 4.696567729115486145e-02 3.217487037181854248e-01 8.200005441904067993e-02 3.098848760128021240e-01 -7.076690346002578735e-02 -1.013938263058662415e-01 3.601913154125213623e-02 -1.097641959786415100e-01 -1.335251182317733765e-01 -2.090175896883010864e-01 -1.982213556766510010e-01 -2.819894254207611084e-01 -9.833602607250213623e-02 6.200560182332992554e-02
2.780766226351261139e-02 -2.542679607868194580e-01 1.823316961526870728e-01 3.037043809890747070e-01 5.523088201880455017e-02 1.551399379968643188e-01 -2.024386972188949585e-01 7.095877081155776978e-02 7.581999152898788452e-02 -3.317588865756988525e-01 -2.836760580539703369e-01 -3.637218773365020752e-01 -1.454020887613296509e-01 2.270332723855972290e-02 2.180975228548049927e-01 -8.399184048175811768e-02 -6.242999807000160217e-02 1.987155079841613770e-01 2.899746596813201904e-01 8.263684809207916260e-02 -1.248324960470199585e-01 7.798044383525848389e-02 4.985393211245536804e-02 3.524480015039443970e-02 -4.131884127855300903e-02 2.613216042518615723e-01 -2.573015987873077393e-01 -3.186581656336784363e-02 -1.115315780043601990e-01 4.134267196059226990e-02 -1.318605542182922363e-01 -5.156111344695091248e-02
6.615378707647323608e-02 -1.899233832955360413e-02 2.124572098255157471e-01 2.488977164030075073e-01 -1.195855624973773956e-02 -2.934955954551696777e-01 -3.655389696359634399e-02 -3.014802001416683197e-02 4.253915846347808838e-01 6.317221373319625854e-02 8.930962532758712769e-02 -1.535916030406951904e-01 -1.632511466741561890e-01 2.658164203166961670e-01 1.471959948539733887e-01 -3.243045806884765625e-01 2.957019805908203125e-01 6.146777421236038208e-02 8.999821543693542480e-02 1.299594938755035400e-01 1.689736098051071167e-01 7.400364428758621216e-02 -4.554591700434684753e-02 -5.195075646042823792e-02 -8.961051702499389648e-03 1.661780774593353271e-01 1.808548271656036377e-01 -6.622525304555892944e-02 -3.136928081512451172e-01 -1.663010865449905396e-01 -1.086702570319175720e-01 -3.626268729567527771e-02
1.315803378820419312e-01 -1.039939075708389282e-01 4.556249827146530151e-02 -1.364735327661037445e-02 4.008871614933013916e-01 3.825076520442962646e-01 -1.540496051311492920e-01 -6.108237430453300476e-02 2.562074065208435059e-01 -2.404184937477111816e-01 -1.797434538602828979e-01 1.220208127051591873e-02 -9.218194335699081421e-02 7.522713392972946167e-02 2.492513321340084076e-02 -1.317218840122222900e-01 1.538856048136949539e-02 8.697706460952758789e-02 3.524556756019592285e-02 1.751745641231536865e-01 2.707346342504024506e-03 1.182427257299423218e-01 -8.780030161142349243e-02 -1.105653122067451477e-01 -2.753897905349731445e-01 3.165038824081420898e-01 -3.153385519981384277e-01 -2.488133311271667480e-01 3.182653745170682669e-04 -1.567044407129287720e-01 -9.814588725566864014e-02 4.352084174752235413e-02
1.641478091478347778e-01 -1.383742839097976685e-01 -1.364569664001464844e-01 1.196407824754714966e-01 7.224680483341217041e-02 1.180679276585578918e-01 -1.238893121480941772e-01 -9.155494719743728638e-02 2.134027183055877686e-01 -1.004445999860763550e-01 -2.469841986894607544e-01 -1.667301207780838013e-01 1.959571242332458496e-01 1.559547930955886841e-01 -1.891299523413181305e-02 -3.161963522434234619e-01 1.656549125909805298e-01 1.421764343976974487e-01 -1.424149572849273682e-01 3.995952904224395752e-01 -5.583180487155914307e-02 1.162339746952056885e-01 3.320089280605316162e-01 8.092230558395385742e-02 1.232456415891647339e-01 3.897960111498832703e-02 -1.760827302932739258e-01 -8.541775494813919067e-02 -3.671541512012481689e-01 -1.053890213370323181e-01 -5.671291053295135498e-02 -7.374675571918487549e-02
1.744045913219451904e-01 -2.225121855735778809e-02 4.811003431677818298e-02 1.184029877185821533e-01 1.016220152378082275e-01 -6.626749783754348755e-02 -4.921876788139343262e-01 -4.637974128127098083e-02 1.655049771070480347e-01 -2.023212611675262451e-01 -4.862677305936813354e-02 2.043225802481174469e-02 -5.623725801706314087e-02 -2.310406789183616638e-02 -1.165218725800514221e-01 -6.923945248126983643e-02 4.152538627386093140e-02 1.165397278964519501e-02 -5.029387772083282471e-03 1.342287510633468628e-01 1.597117036581039429e-01 1.326221376657485962e-01 4.516797065734863281e-01 7.127184420824050903e-02 9.670893847942352295e-02 1.978869587182998657e-01 1.289778389036655426e-02 -2.302831411361694336e-01 2.630937695503234863e-01 -2.756894826889038086e-01 -3.515340015292167664e-02 -2.831947803497314453e-01
2.969422340393066406e-01 1.632235199213027954e-01 -9.011550992727279663e-02 2.340538352727890015e-01 9.021296352148056030e-02 7.216822355985641479e-02 -7.757027447223663330e-02 4.892918467521667480e-02 2.998358309268951416e-01 -1.430898159742355347e-01 -8.786749094724655151e-02 -2.754841148853302002e-01 2.277173697948455811e-01 9.280563890933990479e-02 1.867324486374855042e-02 -1.771607995033264160e-01 1.575987786054611206e-01 -2.696728110313415527e-01 2.823990881443023682e-01 1.944281458854675293e-01 1.453706771135330200e-01 1.226738393306732178e-01 1.107541769742965698e-01 -1.104385107755661011e-01 -4.525904543697834015e-03 -1.177956536412239075e-01 -3.516925275325775146e-01 -2.169333398342132568e-01 -1.811267584562301636e-01 -7.343487441539764404e-02 -3.657030314207077026e-02 -1.199771016836166382e-01
1.367627829313278198e-01 2.541412115097045898e-01 1.050275787711143494e-01 1.743738204240798950e-01 5.903195962309837341e-02 1.073850505053997040e-02 -1.187531873583793640e-01 2.042299509048461914e-01 1.791183836758136749e-02 -2.167535275220870972e-01 -5.666323006153106689e-02 -3.578514456748962402e-01 -6.975334882736206055e-02 -2.834686040878295898e-01 -1.531541198492050171e-01 -1.906862556934356689e-01 2.282386422157287598e-01 1.173613891005516052e-01 2.674445509910583496e-01 2.436473369598388672e-01 -3.055348694324493408e-01 5.317489430308341980e-02 -5.160906165838241577e-02 -3.185601532459259033e-01 1.684784144163131714e-02 2.762699313461780548e-02 -9.251133352518081665e-02 -1.984704285860061646e-01 -2.402556873857975006e-02 -1.850805282592773438e-01 -7.696165889501571655e-02 7.361256331205368042e-02
2.317073792219161987e-01 1.631827354431152344e-01 -4.783135280013084412e-02 3.013869524002075195e-01 3.240478411316871643e-02 8.850677311420440674e-02 -1.249086111783981323e-01 9.187395125627517700e-02 2.497594505548477173e-01 -2.566350698471069336e-01 -1.113580539822578430e-02 -1.661102846264839172e-02 -9.075123816728591919e-02 -2.520768046379089355e-01 -3.570482879877090454e-02 -3.231269493699073792e-02 -2.251011785119771957e-03 -1.586736887693405151e-01 -2.211248129606246948e-02 4.397915005683898926e-01 1.106117740273475647e-01 4.365444779396057129e-01 1.787472814321517944e-01 9.657538682222366333e-02 8.601571619510650635e-02 2.074322998523712158e-01 1.068863123655319214e-01 -2.290603332221508026e-02 1.102142110466957092e-01 -7.871787995100021362e-03 -2.233114987611770630e-01 5.719489976763725281e-02
8.623424917459487915e-02 -2.081936225295066833e-02 6.343524903059005737e-02 7.384941726922988892e-02 -2.602176740765571594e-02 7.480630278587341309e-02 -1.818901896476745605e-01 6.283849477767944336e-02 -3.681213408708572388e-02 -4.233965575695037842e-01 1.834886074066162109e-01 -9.466103464365005493e-02 8.448932319879531860e-02 -1.901424974203109741e-01 -1.839535683393478394e-02 -4.635578393936157227e-01 3.862855955958366394e-02 1.684461832046508789e-01 -2.446379279717803001e-03 1.556281894445419312e-01 -2.605743706226348877e-01 1.870698630809783936e-01 -5.631469935178756714e-02 -8.324244618415832520e-02 -5.996643006801605225e-02 1.946735233068466187e-01 -2.109629064798355103e-01 -2.525022923946380615e-01 -6.092367693781852722e-02 -3.315372169017791748e-01 1.082072481513023376e-01 1.240985915064811707e-01
5.068126693367958069e-02 8.003355562686920166e-02 9.047819674015045166e-02 -7.923741638660430908e-02 1.124374046921730042e-01 3.901995420455932617e-01 -2.421099394559860229e-01 1.757954061031341553e-01 1.898926198482513428e-01 -2.194766998291015625e-01 -1.146067231893539429e-01 3.421643748879432678e-02 1.175024956464767456e-01 -8.719619363546371460e-02 2.110749296844005585e-02 3.084772638976573944e-02 -1.226605698466300964e-01 1.670057624578475952e-01 2.264014631509780884e-01 1.407415717840194702e-01 -1.401188969612121582e-01 2.158902436494827271e-01 -7.972188293933868408e-02 -6.539144366979598999e-02 -9.181503951549530029e-02 9.481112658977508545e-02 -4.259039089083671570e-02 -4.742414653301239014e-01 2.479874342679977417e-02 -2.800740599632263184e-01 -2.744581103324890137e-01 1.067823842167854309e-01
3.503170907497406006e-01 -6.637614220380783081e-02 -9.680595993995666504e-02 2.283719331026077271e-01 8.728984743356704712e-02 1.202736701816320419e-02 -1.412730943411588669e-02 -2.085835337638854980e-01 2.888283431529998779e-01 1.842031180858612061e-01 -6.226000189781188965e-02 8.449719101190567017e-02 -1.311560571193695068e-01 -2.266322374343872070e-01 -1.024134457111358643e-01 -1.915377937257289886e-02 1.980880349874496460e-01 2.271104156970977783e-01 -1.622011065483093262e-01 2.383889108896255493e-01 3.243139982223510742e-01 6.995833665132522583e-02 7.049439102411270142e-02 9.789545089006423950e-03 -1.370070725679397583e-01 1.538761705160140991e-01 -2.212408185005187988e-02 -2.167680412530899048e-01 2.394831273704767227e-03 -3.792585432529449463e-01 4.220152273774147034e-02 1.656567156314849854e-01
-6.141684576869010925e-02 3.593055158853530884e-02 2.404190003871917725e-01 3.840834647417068481e-02 3.004125654697418213e-01 -2.191451787948608398e-01 -1.844486147165298462e-01 -3.282101242803037167e-04 3.335308134555816650e-01 8.913872390985488892e-02 1.243068724870681763e-01 -2.911310195922851562e-01 -1.820813417434692383e-01 1.077931672334671021e-01 -3.469814255367964506e-04 6.902454048395156860e-02 1.737696081399917603e-01 3.910022675991058350e-01 1.459246277809143066e-01 2.939311563968658447e-01 2.281494587659835815e-01 8.356045931577682495e-02 1.336967200040817261e-02 -8.681531995534896851e-02 -1.845529973506927490e-01 4.033225402235984802e-02 1.257697939872741699e-01 -2.031922638416290283e-01 -1.047603338956832886e-01 -3.734383732080459595e-02 -1.757364720106124878e-01 2.947292849421501160e-02
2.823727130889892578e-01 -1.352799087762832642e-01 2.021076828241348267e-01 7.073962129652500153e-03 5.303461477160453796e-02 -1.779328882694244385e-01 -7.726382929831743240e-03 -1.606618613004684448e-02 2.754890322685241699e-01 -7.991321384906768799e-03 1.539017409086227417e-01 -1.848555058240890503e-01 2.835506796836853027e-01 2.500537931919097900e-01 1.648442000150680542e-01 -3.534466326236724854e-01 1.053927615284919739e-01 9.701193869113922119e-02 2.804611027240753174e-01 5.440749228000640869e-02 1.034408714622259140e-02 2.313683778047561646e-01 1.963595487177371979e-02 -2.733518183231353760e-02 -1.727693974971771240e-01 -1.194050535559654236e-01 9.452737867832183838e-02 -2.555538415908813477e-01 -3.488736599683761597e-02 -1.555874496698379517e-01 -5.365000665187835693e-02 3.063881993293762207e-01
1.145615652203559875e-01 6.819956004619598389e-02 9.399558417499065399e-03 1.232364848256111145e-01 1.770052760839462280e-01 -1.143399775028228760e-01 -1.835155040025711060e-01 4.386791959404945374e-02 1.296591609716415405e-01 -3.806514739990234375e-01 1.597140133380889893e-01 -2.166232317686080933e-01 -1.388894319534301758e-01 5.669459700584411621e-02 -4.558595269918441772e-02 8.042203634977340698e-02 1.388508677482604980e-01 4.634182155132293701e-01 7.981735467910766602e-02 4.341423213481903076e-01 -6.838271766901016235e-02 2.054132074117660522e-01 4.671064764261245728e-02 -1.183190196752548218e-01 1.738335341215133667e-01 1.445941925048828125e-01 -1.609938591718673706e-01 -8.730853348970413208e-02 6.068889796733856201e-02 -1.767104957252740860e-03 -3.536783531308174133e-02 -2.005182504653930664e-01
-5.882886424660682678e-02 -6.692221015691757202e-02 -1.406308561563491821e-01 8.588451147079467773e-02 -8.971549104899168015e-04 5.975977703928947449e-02 -3.836621046066284180e-01 -1.624054759740829468e-01 2.081143409013748169e-01 -2.068272791802883148e-03 1.268018484115600586e-01 -2.363999374210834503e-02 1.284352838993072510e-01 1.964843273162841797e-01 -1.671139709651470184e-02 -4.006154090166091919e-02 2.346959561109542847e-01 2.571810185909271240e-01 7.673137634992599487e-02 1.769999414682388306e-02 2.019367963075637817e-01 4.097612202167510986e-01 1.835345625877380371e-01 -2.167360037565231323e-01 -1.765754818916320801e-02 1.369451582431793213e-01 -2.013199031352996826e-01 -1.445472240447998047e-01 2.949697077274322510e-01 -2.309824377298355103e-01 -1.325307339429855347e-01 -1.250707358121871948e-01
1.013259142637252808e-01 1.216830611228942871e-01 -1.651447862386703491e-01 1.290301531553268433e-01 -8.906763046979904175e-02 3.757814168930053711e-01 -1.964657902717590332e-01 2.029139697551727295e-01 2.419240176677703857e-01 -1.478248834609985352e-01 -7.990527083165943623e-04 -3.897571936249732971e-02 -1.309165358543395996e-01 -2.537238597869873047e-02 1.194186061620712280e-01 -9.259578585624694824e-02 -4.210167750716209412e-02 -1.967751421034336090e-02 -2.169050462543964386e-02 1.660417765378952026e-01 2.360747158527374268e-01 7.061286270618438721e-02 -1.080572679638862610e-01 1.047139465808868408e-01 -1.629248857498168945e-01 2.740208506584167480e-01 -8.185978978872299194e-02 -9.963404387235641479e-02 -1.689649671316146851e-01 -5.267323851585388184e-01 -1.933956444263458252e-01 6.597971171140670776e-02
2.434065937995910645e-01 4.204079508781433105e-02 -5.995620042085647583e-02 4.431934282183647156e-02 2.099065035581588745e-01 1.990470141172409058e-01 -7.617966830730438232e-02 5.008292198181152344e-02 4.520224332809448242e-01 -2.622366547584533691e-01 -2.552056312561035156e-01 -3.400198221206665039e-01 -1.935014128684997559e-01 -3.328895894810557365e-03 2.532124519348144531e-02 -4.871539399027824402e-02 -3.263677656650543213e-02 -1.794773340225219727e-02 -4.108630120754241943e-02 1.696029007434844971e-01 -8.730392903089523315e-03 2.914510667324066162e-01 -1.171616166830062866e-01 1.039123907685279846e-01 7.348117232322692871e-02 -4.620296135544776917e-02 -2.401899248361587524e-01 1.162931695580482483e-01 -4.508204758167266846e-02 -2.169035822153091431e-01 -2.031361758708953857e-01 1.914483308792114258e-01
2.096153497695922852e-01 -1.270335465669631958e-01 -6.161645799875259399e-02 2.538575232028961182e-01 2.532650232315063477e-01 1.508989930152893066e-01 3.271770104765892029e-02 2.469457983970642090e-01 9.412726014852523804e-02 -2.273667305707931519e-01 -1.715053319931030273e-01 -9.308077394962310791e-02 -5.353774502873420715e-02 -2.761353552341461182e-01 9.814158827066421509e-02 -2.051376551389694214e-01 8.133362233638763428e-02 9.889492392539978027e-02 2.091524153947830200e-01 3.931156396865844727e-01 -2.987707965075969696e-02 1.905892342329025269e-01 1.377808153629302979e-01 -2.649582624435424805e-01 -3.847111761569976807e-02 -2.182633429765701294e-01 7.609576731920242310e-02 1.892049759626388550e-01 -1.783926854841411114e-03 -2.196344435214996338e-01 -1.125533804297447205e-01 -2.348172292113304138e-02
9.258144348859786987e-02 -6.705762445926666260e-02 3.193903714418411255e-02 1.190407797694206238e-01 2.196042835712432861e-01 -2.288472093641757965e-02 -3.186518326401710510e-02 1.971615254878997803e-01 2.077085375785827637e-01 -1.032157093286514282e-01 -2.133823037147521973e-01 -5.024363398551940918e-01 1.649897545576095581e-01 3.969969227910041809e-02 9.360990673303604126e-02 -8.000089973211288452e-02 -1.308598965406417847e-01 1.353600770235061646e-01 -4.627370089292526245e-02 2.992587983608245850e-01 -1.429153233766555786e-01 1.986961811780929565e-01 2.826603055000305176e-01 -9.247644245624542236e-02 -3.626690804958343506e-01 -1.249809786677360535e-01 -8.160283416509628296e-02 7.370177656412124634e-02 1.781351268291473389e-01 -1.389087438583374023e-01 1.500982977449893951e-02 -3.717017173767089844e-02
1.732416078448295593e-02 1.412368714809417725e-01 2.643140032887458801e-02 1.473626196384429932e-01 3.762830197811126709e-01 -4.596031084656715393e-02 -2.238003164529800415e-01 -2.930905437096953392e-03 4.358348846435546875e-01 4.742094129323959351e-02 9.998522698879241943e-03 -1.372699439525604248e-01 -9.519389830529689789e-03 -3.735464811325073242e-01 -2.898107282817363739e-02 1.959893666207790375e-02 5.336601659655570984e-02 1.419595479965209961e-01 1.007682532072067261e-01 2.753739655017852783e-01 -2.928680479526519775e-01 4.857506603002548218e-02 1.824496239423751831e-01 1.004145741462707520e-01 -1.782561093568801880e-01 6.739140301942825317e-02 -1.792106330394744873e-01 -2.789441943168640137e-01 1.237914115190505981e-01 -4.909572005271911621e-02 -5.437819752842187881e-03 8.396717160940170288e-02
2.170044183731079102e-01 -9.767983108758926392e-02 4.936597049236297607e-01 1.829717867076396942e-02 1.196955367922782898e-01 1.825611889362335205e-01 -1.095658689737319946e-01 2.228161133825778961e-02 3.878221213817596436e-01 -1.168283671140670776e-01 1.493801027536392212e-01 3.022741898894309998e-02 1.784494891762733459e-02 -2.312234789133071899e-01 5.082400515675544739e-02 -1.996676176786422729e-01 -9.630259871482849121e-02 1.316728740930557251e-01 1.951742321252822876e-01 1.423100382089614868e-01 7.776416093111038208e-02 1.667073965072631836e-01 4.290900751948356628e-02 9.510500729084014893e-02 -3.111493885517120361e-01 -5.982406809926033020e-02 -9.986720047891139984e-03 -1.075206175446510315e-01 -1.617134809494018555e-01 -7.636334002017974854e-02 1.442586183547973633e-01 -2.472490519285202026e-01
9.101902134716510773e-03 -8.344814926385879517e-02 1.474404036998748779e-01 2.221067696809768677e-01 6.414862722158432007e-02 -1.111332252621650696e-01 -3.296259418129920959e-02 9.657679498195648193e-02 1.890570372343063354e-01 -1.269371062517166138e-01 -9.389679878950119019e-02 -2.109680771827697754e-01 -5.700474604964256287e-02 8.330957591533660889e-02 1.182097289711236954e-02 -2.031058818101882935e-01 -1.069100573658943176e-01 1.689775101840496063e-02 2.820823341608047485e-02 1.371756196022033691e-01 1.141174286603927612e-01 -4.468475654721260071e-02 -1.709161549806594849e-01 8.340153843164443970e-03 -2.966736257076263428e-01 3.664926290512084961e-01 3.113144338130950928e-01 -1.642010062932968140e-01 -2.046390473842620850e-01 -3.757764697074890137e-01 -3.205086290836334229e-01 -1.749050766229629517e-01
1.743319630622863770e-01 -2.055110335350036621e-01 -8.782730251550674438e-02 2.725838422775268555e-01 1.563514471054077148e-01 2.062366157770156860e-01 -1.628996729850769043e-01 1.441605389118194580e-01 2.281465381383895874e-01 9.059814736247062683e-03 -2.590277194976806641e-01 -1.655914336442947388e-01 2.329859733581542969e-01 8.382917940616607666e-02 1.230391338467597961e-01 -4.456595331430435181e-02 -5.450328439474105835e-02 -4.739786311984062195e-02 2.728086709976196289e-02 1.993281543254852295e-01 -8.205340057611465454e-02 3.378440737724304199e-01 -1.873528063297271729e-01 -2.242366522550582886e-01 4.783388227224349976e-02 9.772570803761482239e-03 1.144308447837829590e-01 -3.582225143909454346e-01 -3.043320775032043457e-01 -8.188352733850479126e-02 -4.490152746438980103e-02 -9.427991509437561035e-02
1.717691272497177124e-01 6.906277686357498169e-02 -4.221748188138008118e-02 -1.490622013807296753e-01 1.533737927675247192e-01 3.029964677989482880e-02 7.493335753679275513e-02 -2.553825452923774719e-02 2.290250360965728760e-01 -1.736187040805816650e-01 -2.379819452762603760e-01 -2.460031956434249878e-01 2.232819795608520508e-02 -3.390416800975799561e-01 7.294015586376190186e-02 -1.171702817082405090e-01 2.119984924793243408e-01 1.839979439973831177e-01 2.068119496107101440e-01 7.691837847232818604e-02 -1.516203731298446655e-01 3.029009401798248291e-01 8.222157508134841919e-02 -1.271546334028244019e-01 -3.127183020114898682e-02 -5.914428457617759705e-02 -1.075156033039093018e-01 -1.044516637921333313e-01 1.182088442146778107e-02 -4.564214646816253662e-01 -2.328841984272003174e-01 1.482413858175277710e-01
2.084184587001800537e-01 -1.863417476415634155e-01 -1.039637699723243713e-01 -7.224720716476440430e-02 3.855528309941291809e-02 -1.077382266521453857e-01 -3.186019659042358398e-01 1.555372923612594604e-01 3.714101910591125488e-01 -3.479423746466636658e-02 -9.865374304354190826e-03 -2.740371227264404297e-01 -1.297332253307104111e-02 3.339158371090888977e-02 1.468631029129028320e-01 -2.880567908287048340e-01 1.872849613428115845e-01 3.598449751734733582e-02 4.096022844314575195e-01 1.040991097688674927e-01 4.464629665017127991e-02 -5.441421642899513245e-02 -4.430953040719032288e-02 8.224924653768539429e-02 -8.526603877544403076e-02 2.828080058097839355e-01 -6.687973439693450928e-02 -3.686763718724250793e-02 -1.818143725395202637e-01 -2.761764228343963623e-01 -6.972493231296539307e-02 -1.044058501720428467e-01
5.622303858399391174e-02 -8.245921134948730469e-02 -1.256347000598907471e-01 1.103585436940193176e-01 2.111299932003021240e-01 -2.489306926727294922e-01 -2.565252780914306641e-01 1.082352027297019958e-01 2.141545861959457397e-01 -1.109947711229324341e-01 2.787386476993560791e-01 -3.184384107589721680e-02 -1.839586198329925537e-01 2.699106931686401367e-01 -2.343193627893924713e-02 -6.494151055812835693e-02 2.519351541996002197e-01 2.504105567932128906e-01 8.572851121425628662e-02 3.207033872604370117e-01 -5.100112408399581909e-02 2.604992091655731201e-01 3.471945524215698242e-01 6.857679039239883423e-02 -9.165978990495204926e-03 1.668288111686706543e-01 3.110431320965290070e-02 -2.120279073715209961e-01 -1.310191303491592407e-01 -8.014596998691558838e-03 7.947560399770736694e-02 1.389514282345771790e-02
-8.652051538228988647e-02 3.327552974224090576e-02 -5.039130337536334991e-03 4.170519411563873291e-01 -8.899592608213424683e-02 -2.700947523117065430e-01 3.040499426424503326e-02 2.104585468769073486e-01 3.763854801654815674e-01 1.024496629834175110e-01 -2.156385034322738647e-02 -6.511347740888595581e-02 1.178741529583930969e-01 -2.315750345587730408e-02 -2.366078943014144897e-01 -1.500822454690933228e-01 1.599787473678588867e-01 8.537270128726959229e-02 -9.613757953047752380e-03 3.254597783088684082e-01 -6.371359527111053467e-02 5.952505767345428467e-02 1.500642150640487671e-01 2.136510983109474182e-02 -2.918076515197753906e-01 -1.932579278945922852e-01 -1.895615458488464355e-01 8.122985064983367920e-02 1.521374844014644623e-02 -3.262596726417541504e-01 -1.778838224709033966e-02 -7.298639044165611267e-03
2.313538827002048492e-02 -2.376715093851089478e-01 3.020970895886421204e-02 -3.869391605257987976e-02 1.114283874630928040e-01 -1.508737802505493164e-01 1.786514967679977417e-01 -1.546436250209808350e-01 2.703760862350463867e-01 -2.192329615354537964e-01 -2.573370933532714844e-01 -1.470161229372024536e-01 1.276226639747619629e-01 -1.469236761331558228e-01 1.547420024871826172e-01 -2.892383635044097900e-01 2.708139829337596893e-02 1.453675925731658936e-01 3.813029080629348755e-02 8.184605836868286133e-02 -1.677496172487735748e-02 3.855765759944915771e-01 2.742566466331481934e-01 -1.883840262889862061e-01 7.290086150169372559e-02 1.217540279030799866e-01 1.140118390321731567e-02 -2.191221714019775391e-01 9.327885508537292480e-02 -2.823476791381835938e-01 -1.996131837368011475e-01 -9.409153461456298828e-02
1.998837590217590332e-01 -1.225560531020164490e-01 -2.769394777715206146e-02 1.383534818887710571e-01 -2.116486430168151855e-01 -5.264184996485710144e-02 -1.823605000972747803e-01 3.714974224567413330e-02 3.332812190055847168e-01 -2.693265378475189209e-01 4.935580864548683167e-02 -2.150911539793014526e-01 8.485117554664611816e-02 2.851409080903977156e-04 -2.965718805789947510e-01 -5.650993064045906067e-02 -1.652142256498336792e-01 1.854998618364334106e-02 -7.220878452062606812e-02 2.653718590736389160e-01 2.480741403996944427e-02 2.030269354581832886e-01 -1.613483205437660217e-02 7.836614549160003662e-02 -1.305085867643356323e-01 6.351049244403839111e-02 3.298279941082000732e-01 2.668792307376861572e-01 -1.071082353591918945e-01 -3.103903532028198242e-01 -1.670304387807846069e-01 -1.547611206769943237e-01
1.226952373981475830e-01 -2.566128969192504883e-01 3.924677520990371704e-02 2.035329192876815796e-01 -2.820189297199249268e-01 7.935427129268646240e-02 -4.492007195949554443e-03 1.666831523180007935e-01 2.616965174674987793e-01 -3.290255069732666016e-01 1.355507224798202515e-01 3.488437831401824951e-02 -4.324715584516525269e-02 -1.541179269552230835e-01 -3.819428011775016785e-02 2.256969362497329712e-02 -3.013229183852672577e-02 2.090170383453369141e-01 4.795565456151962280e-02 3.006767332553863525e-01 -1.945624053478240967e-01 1.504299044609069824e-01 3.529911637306213379e-01 -2.186577320098876953e-01 -2.339793443679809570e-01 7.401899248361587524e-02 2.135466337203979492e-01 -1.522929668426513672e-01 5.250160396099090576e-02 -8.441779762506484985e-02 -1.111801713705062866e-01 1.307890117168426514e-01
1.030888501554727554e-02 -4.311230033636093140e-02 3.651325702667236328e-01 1.298021078109741211e-01 2.781386375427246094e-01 3.605508208274841309e-01 -7.780608534812927246e-02 1.455218438059091568e-02 3.453526496887207031e-01 -8.489966858178377151e-04 -8.751750737428665161e-02 -1.125817373394966125e-01 2.563359439373016357e-01 -1.804063618183135986e-01 -2.575506269931793213e-01 -1.930003166198730469e-01 6.735245883464813232e-02 2.264325469732284546e-01 1.596298217773437500e-01 6.675735861063003540e-02 1.402772404253482819e-02 2.149026468396186829e-02 2.088953554630279541e-02 -5.502236634492874146e-02 -1.827026754617691040e-01 9.967958182096481323e-02 -1.632767170667648315e-01 4.837137088179588318e-02 7.236896455287933350e-02 -3.122918009757995605e-01 -1.636188626289367676e-01 3.291561454534530640e-02
-6.943971663713455200e-02 7.406523823738098145e-02 2.767755389213562012e-01 -1.248554661870002747e-01 1.110395938158035278e-01 2.545398473739624023e-01 -1.534181535243988037e-01 2.458412647247314453e-01 2.981879115104675293e-01 -9.224998950958251953e-02 -4.823851212859153748e-02 -2.243206650018692017e-02 1.946098655462265015e-01 -2.299558967351913452e-01 -7.623956352472305298e-02 4.121483117341995239e-02 1.159348040819168091e-01 -5.528041720390319824e-02 3.146338835358619690e-02 3.443015515804290771e-01 -8.278389275074005127e-02 1.870197206735610962e-01 -4.952454194426536560e-02 -1.630172878503799438e-01 -1.124198138713836670e-01 1.207581385970115662e-01 4.459961876273155212e-02 2.404098212718963623e-01 5.466900765895843506e-02 -4.875181019306182861e-01 1.502219401299953461e-02 5.568930506706237793e-02
3.247311115264892578e-01 -8.360258303582668304e-03 -1.236956343054771423e-01 4.482442736625671387e-01 -5.880440771579742432e-02 -1.775368601083755493e-01 6.914250552654266357e-03 9.255941957235336304e-02 3.748450577259063721e-01 6.666942685842514038e-02 1.452750712633132935e-01 -1.758548319339752197e-01 -1.819268465042114258e-01 -1.364647597074508667e-01 -2.120791375637054443e-02 -7.160358130931854248e-02 7.026888430118560791e-02 1.227258890867233276e-01 9.183493256568908691e-02 6.695173680782318115e-02 1.138212308287620544e-01 2.352814227342605591e-01 -2.430932968854904175e-02 -1.259134113788604736e-01 8.975597470998764038e-02 3.043469190597534180e-01 -1.080011948943138123e-01 -1.293438822031021118e-01 3.366751968860626221e-01 1.927641034126281738e-02 -6.528740376234054565e-02 1.250950992107391357e-01
-1.340487003326416016e-01 -5.219459161162376404e-02 2.308756262063980103e-01 9.771192073822021484e-02 -1.561323553323745728e-01 2.472965121269226074e-01 1.636420339345932007e-01 3.025094866752624512e-01 2.197193503379821777e-01 -2.081024460494518280e-02 1.341771036386489868e-01 -2.258856445550918579e-01 -1.382454186677932739e-01 -9.718293696641921997e-02 -1.690644323825836182e-01 -5.647128075361251831e-02 -3.361600637435913086e-02 9.385741502046585083e-02 1.612864136695861816e-01 7.617790251970291138e-02 8.087950199842453003e-02 2.434997856616973877e-01 -1.707056760787963867e-01 -1.287814229726791382e-01 -1.950182318687438965e-01 4.452732857316732407e-03 -1.071888804435729980e-01 -2.624538838863372803e-01 -1.130803450942039490e-01 -2.696858048439025879e-01 -3.372430205345153809e-01 -2.521467506885528564e-01
1.150408759713172913e-01 1.285980343818664551e-01 1.934900507330894470e-02 1.148476228117942810e-01 1.306140571832656860e-01 -8.895428478717803955e-02 -2.155383080244064331e-01 5.163206532597541809e-02 2.721115648746490479e-01 -4.705420881509780884e-02 -2.824348807334899902e-01 -1.549318879842758179e-01 9.159948676824569702e-02 9.878379851579666138e-02 -4.289701953530311584e-02 6.352128833532333374e-02 1.913643777370452881e-01 -1.848584413528442383e-02 4.497503340244293213e-01 -5.178718268871307373e-02 -2.163567580282688141e-02 1.140126511454582214e-01 1.727221608161926270e-01 -1.885838061571121216e-01 -2.096085846424102783e-01 1.960816830396652222e-01 -6.262900680303573608e-02 -3.550011217594146729e-01 -4.387851431965827942e-02 -3.308671414852142334e-01 7.736774533987045288e-02 -1.673709750175476074e-01
4.983318969607353210e-02 -2.514907419681549072e-01 3.213883563876152039e-02 4.767804220318794250e-02 5.411983281373977661e-02 -1.305153220891952515e-01 -1.524010598659515381e-01 5.279235914349555969e-02 2.160739600658416748e-01 -3.237542510032653809e-01 3.168457150459289551e-01 -1.585551798343658447e-01 -1.744632124900817871e-01 1.927566081285476685e-01 1.073313653469085693e-01 4.180534556508064270e-02 1.381350904703140259e-01 2.963898479938507080e-01 1.610646396875381470e-01 4.275677204132080078e-01 1.614491641521453857e-01 1.784725487232208252e-01 1.386279761791229248e-01 -1.667805016040802002e-01 -1.475740130990743637e-02 1.988180875778198242e-01 -8.228731155395507812e-02 -6.207078695297241211e-03 -1.141820177435874939e-01 3.873256593942642212e-02 1.042083278298377991e-01 -1.857455670833587646e-01
3.249151408672332764e-01 1.835019588470458984e-01 -6.169778108596801758e-02 4.980782568454742432e-01 -9.844269603490829468e-02 2.545389235019683838e-01 -1.281380355358123779e-01 2.171809673309326172e-01 5.617567524313926697e-02 -2.421005964279174805e-01 9.202843904495239258e-02 -6.911989301443099976e-02 1.617243736982345581e-01 -2.568773329257965088e-01 9.813641197979450226e-03 1.365240067243576050e-01 -4.499020427465438843e-02 7.923640310764312744e-02 8.213448524475097656e-02 9.503857791423797607e-02 1.346494406461715698e-01 2.266558855772018433e-01 2.048646360635757446e-01 -1.856452673673629761e-01 -1.586239188909530640e-01 -3.730837255716323853e-02 2.432445436716079712e-02 -6.686504930257797241e-02 3.662997484207153320e-02 -1.993490010499954224e-01 -2.050243318080902100e-01 1.260065287351608276e-02
2.487983405590057373e-01 -2.266715615987777710e-01 2.280615419149398804e-01 3.150637447834014893e-01 3.853748142719268799e-01 3.129767477512359619e-01 -8.297750353813171387e-02 3.036127686500549316e-01 1.585175096988677979e-01 5.738408118486404419e-02 1.004961133003234863e-01 -1.143440529704093933e-01 -9.602465666830539703e-03 -2.549239695072174072e-01 -4.447934404015541077e-02 -1.417711824178695679e-01 -1.402294486761093140e-01 -8.607387542724609375e-02 9.962118417024612427e-02 1.854175925254821777e-01 1.124172210693359375e-01 1.244763955473899841e-01 -4.713618755340576172e-02 -1.658891141414642334e-01 3.174698352813720703e-02 1.349854618310928345e-01 -6.458952091634273529e-03 -1.209979876875877380e-01 -3.816958889365196228e-02 -2.135910242795944214e-01 6.018953397870063782e-02 -1.931196451187133789e-01
6.933107972145080566e-02 -1.719152778387069702e-01 3.068651556968688965e-01 3.217791914939880371e-01 3.536904752254486084e-01 1.881527155637741089e-01 5.360667034983634949e-02 2.193963080644607544e-01 1.304947584867477417e-01 -1.013289093971252441e-01 1.256344616413116455e-01 -2.213359326124191284e-01 -1.446653436869382858e-02 8.453410118818283081e-02 1.087266430258750916e-01 -1.694804616272449493e-02 -1.431758403778076172e-01 -2.329388447105884552e-02 4.434975236654281616e-02 1.885921210050582886e-01 7.158724963665008545e-02 1.398551464080810547e-01 -1.645291447639465332e-01 -3.446547389030456543e-01 -1.143076717853546143e-01 2.981568872928619385e-01 5.838548298925161362e-03 9.663300961256027222e-02 -2.106038480997085571e-01 -1.871265023946762085e-01 1.489724665880203247e-01 -5.360879376530647278e-02
4.735721647739410400e-02 -5.728907510638237000e-02 5.456845462322235107e-02 3.075081408023834229e-01 -2.828428745269775391e-01 9.432098269462585449e-02 -1.631356030702590942e-01 1.361313648521900177e-02 2.219690531492233276e-01 -2.741134762763977051e-01 -2.092912420630455017e-02 -2.253033965826034546e-01 -2.076895348727703094e-02 -1.172915995121002197e-01 -1.074410974979400635e-01 -8.113704621791839600e-02 -1.286545097827911377e-01 -2.535612694919109344e-02 2.047691196203231812e-01 2.757937908172607422e-01 1.825465708971023560e-01 1.639631092548370361e-01 -2.545802891254425049e-01 1.174018681049346924e-01 2.641136385500431061e-02 1.200849786400794983e-01 2.142444252967834473e-01 4.261392354965209961e-02 7.716993987560272217e-02 -3.282047808170318604e-01 -2.507161349058151245e-02 -3.495593965053558350e-01
4.356078803539276123e-02 -1.163367331027984619e-01 -9.429647773504257202e-02 1.914870738983154297e-01 -9.149841964244842529e-03 5.980947520583868027e-03 -7.016603648662567139e-02 9.943924844264984131e-02 3.194386363029479980e-01 -3.672743737697601318e-01 -6.827521324157714844e-02 -3.354523777961730957e-01 3.442800343036651611e-01 2.131049185991287231e-01 4.802051931619644165e-02 -2.439911961555480957e-01 6.236569583415985107e-02 1.129905693233013153e-02 2.619423270225524902e-01 -4.407083988189697266e-02 9.129123389720916748e-02 1.040421146899461746e-02 2.325738668441772461e-01 -1.920022964477539062e-01 1.824840903282165527e-01 -1.085805222392082214e-01 -7.104168832302093506e-02 -7.871821522712707520e-02 4.885984957218170166e-02 -3.013722300529479980e-01 1.281292587518692017e-01 6.513520330190658569e-02
2.633499205112457275e-01 2.331096380949020386e-01 -2.658764598891139030e-03 1.669613420963287354e-01 1.436000913381576538e-01 -4.287308454513549805e-02 -2.161841243505477905e-01 -1.458671130239963531e-02 2.227763086557388306e-01 -3.155359253287315369e-02 -2.405536621809005737e-01 -5.730067566037178040e-02 2.671946585178375244e-02 6.592955440282821655e-02 -6.242494285106658936e-02 -1.161023080348968506e-01 1.112957671284675598e-01 1.335655525326728821e-02 4.275756180286407471e-01 3.741673752665519714e-02 1.644522547721862793e-01 1.155423223972320557e-01 1.869663745164871216e-01 -9.386322647333145142e-02 -2.392761036753654480e-02 1.439634114503860474e-01 -1.685092598199844360e-01 -2.874908447265625000e-01 -1.148887202143669128e-01 -4.130598902702331543e-01 1.032835319638252258e-01 -1.924247890710830688e-01
1.032576151192188263e-02 1.281863003969192505e-01 -1.087257489562034607e-01 2.328588664531707764e-01 2.961710989475250244e-01 4.253239929676055908e-02 -1.975301057100296021e-01 -7.007544487714767456e-02 2.879061102867126465e-01 -3.676449060440063477e-01 -2.795668244361877441e-01 -2.868739962577819824e-01 1.412551403045654297e-01 5.453929305076599121e-02 2.109456807374954224e-01 -1.308703911490738392e-03 4.670638963580131531e-02 -3.564323531463742256e-03 7.668264955282211304e-02 2.495942115783691406e-01 -5.777884274721145630e-02 -5.766024067997932434e-02 2.615859210491180420e-01 -2.317829579114913940e-01 9.437496960163116455e-02 -1.669353097677230835e-01 -3.434323240071535110e-03 -7.336658984422683716e-02 -2.577601373195648193e-01 -1.122010946273803711e-01 -1.204413697123527527e-01 -5.602258816361427307e-02
6.045626476407051086e-02 -2.199392020702362061e-01 2.945399582386016846e-01 -6.755837239325046539e-03 1.197004541754722595e-01 6.784695386886596680e-02 -3.047510087490081787e-01 1.230078339576721191e-01 2.269099354743957520e-01 -2.319965958595275879e-01 6.458324193954467773e-02 -1.998642981052398682e-01 1.997036486864089966e-02 -7.648483663797378540e-02 -3.746560215950012207e-01 1.729711741209030151e-01 4.437853768467903137e-02 -2.011817544698715210e-01 -4.506236687302589417e-02 1.892488449811935425e-01 2.161984145641326904e-02 1.487299799919128418e-01 -3.289353474974632263e-02 -1.533068865537643433e-01 1.134398132562637329e-01 -2.369291894137859344e-02 2.988057136535644531e-01 1.363884657621383667e-01 -6.192268058657646179e-02 -3.106676638126373291e-01 -2.430938780307769775e-01 7.226348388940095901e-03
-4.849667474627494812e-02 3.205503895878791809e-02 1.985076814889907837e-01 3.810960426926612854e-02 1.033359318971633911e-01 -8.324711769819259644e-02 -2.993905544281005859e-01 5.472545698285102844e-02 2.207672148942947388e-01 -5.881324410438537598e-02 3.068410754203796387e-01 -1.841331422328948975e-01 -7.627417892217636108e-02 2.549101114273071289e-01 -1.696847230195999146e-01 6.815274804830551147e-02 1.258112043142318726e-01 1.619987785816192627e-01 1.015170738101005554e-01 1.567702889442443848e-01 3.846647441387176514e-01 2.000883370637893677e-01 -7.237938046455383301e-02 -3.767814934253692627e-01 2.457446157932281494e-01 1.244642361998558044e-01 -1.608058251440525055e-02 -7.016831077635288239e-03 -1.914613991975784302e-01 -1.637800782918930054e-01 9.340541809797286987e-02 2.193787135183811188e-02
-5.987933836877346039e-03 -6.673154979944229126e-02 1.475966423749923706e-01 4.405087828636169434e-01 -1.909870803356170654e-01 7.394749671220779419e-02 -2.059642970561981201e-01 3.206542506814002991e-02 3.303433060646057129e-01 -2.364335395395755768e-02 2.546017058193683624e-02 -5.653746426105499268e-02 -1.030515432357788086e-01 4.355070367455482483e-02 -1.131689641624689102e-03 1.165504753589630127e-01 2.793601453304290771e-01 9.426391869783401489e-02 2.520042061805725098e-01 3.934981673955917358e-02 -2.395582944154739380e-01 3.944541886448860168e-02 1.788296848535537720e-01 -7.237619906663894653e-02 1.130612008273601532e-02 -1.249369531869888306e-01 -3.217053115367889404e-01 -6.293315440416336060e-02 1.745122820138931274e-01 -1.874778568744659424e-01 -3.420879840850830078e-01 -2.624964900314807892e-02
1.545674204826354980e-01 2.056842595338821411e-01 -1.645001322031021118e-01 1.297114193439483643e-01 -6.320973485708236694e-02 -3.659768030047416687e-03 -3.931364119052886963e-01 2.909698486328125000e-01 1.781283169984817505e-01 -2.010753192007541656e-02 1.281484067440032959e-01 -8.501747250556945801e-02 1.676115207374095917e-02 9.548371285200119019e-02 -8.437355607748031616e-02 -1.018916964530944824e-01 2.324570119380950928e-01 1.718648672103881836e-01 2.189146280288696289e-01 7.992831058800220490e-03 4.771160893142223358e-03 1.157759949564933777e-01 1.979429274797439575e-01 -1.802241653203964233e-01 -1.134446449577808380e-02 2.569900639355182648e-02 8.823564648628234863e-02 9.838206321001052856e-02 1.839548647403717041e-01 -4.914510548114776611e-01 -1.680590063333511353e-01 -1.596705764532089233e-01
8.321820641867816448e-04 1.377681791782379150e-01 1.944944113492965698e-01 -3.012238070368766785e-02 1.371930837631225586e-01 -9.286283701658248901e-02 -7.723313570022583008e-02 -1.720898002386093140e-01 2.693403363227844238e-01 1.365407705307006836e-01 5.630494281649589539e-02 -2.515252828598022461e-01 1.314215213060379028e-01 -1.393589973449707031e-01 -2.246313169598579407e-02 -1.405793130397796631e-01 2.564697861671447754e-01 4.798927903175354004e-01 -4.590803757309913635e-02 6.026889756321907043e-02 1.938134878873825073e-01 1.756281703710556030e-01 -3.870523301884531975e-03 -8.753066509962081909e-02 -2.391048967838287354e-01 4.529475793242454529e-02 6.506060808897018433e-02 -3.522213101387023926e-01 1.708315312862396240e-02 -1.841045618057250977e-01 -7.062866538763046265e-02 -2.451249063014984131e-01
-1.147475466132164001e-01 2.327242791652679443e-01 1.491439938545227051e-01 -8.075881004333496094e-02 -5.667330697178840637e-02 -1.837621033191680908e-01 -2.100326716899871826e-01 1.543826609849929810e-01 2.453139424324035645e-01 1.743595115840435028e-02 3.486597537994384766e-02 -1.899155676364898682e-01 -1.977284252643585205e-02 2.731041312217712402e-01 -1.327574700117111206e-01 9.540940076112747192e-02 9.160012006759643555e-02 4.220810532569885254e-02 1.906486302614212036e-01 1.505838334560394287e-01 3.765768185257911682e-02 4.667463302612304688e-01 3.086277544498443604e-01 -2.064882665872573853e-01 3.604833036661148071e-02 9.631296247243881226e-02 4.124553129076957703e-02 -8.947081118822097778e-02 -5.455303564667701721e-02 -3.777130842208862305e-01 -6.185680255293846130e-02 -5.833581835031509399e-02
-5.082671344280242920e-02 -7.834084099158644676e-04 2.085973024368286133e-01 3.623534739017486572e-01 -4.626551643013954163e-02 1.446967720985412598e-01 -1.506442725658416748e-01 -2.329149544239044189e-01 5.856224521994590759e-02 -1.598520278930664062e-01 -1.122630238533020020e-01 -2.119989395141601562e-01 -1.309044659137725830e-01 1.979489438235759735e-02 1.693888753652572632e-01 -3.280717134475708008e-01 2.151846289634704590e-01 1.089644059538841248e-01 -7.060942798852920532e-02 1.403071880340576172e-01 -1.280309110879898071e-01 3.762355446815490723e-01 2.593303024768829346e-01 -2.236180901527404785e-01 -3.038680367171764374e-02 1.845353543758392334e-01 3.071967139840126038e-02 8.641282469034194946e-02 -2.257169485092163086e-01 -1.474227309226989746e-01 8.642756193876266479e-02 -2.473153546452522278e-02
8.692548424005508423e-02 2.361812815070152283e-02 -1.377674639225006104e-01 2.559859752655029297e-01 2.737415134906768799e-01 9.772776626050472260e-03 8.197686821222305298e-02 2.265742868185043335e-01 3.291916549205780029e-01 5.772009864449501038e-02 -1.331062894314527512e-02 -2.929958105087280273e-01 -1.353740245103836060e-01 1.212381273508071899e-01 -6.807832047343254089e-03 -7.976937294006347656e-02 -2.665635943412780762e-02 -1.601559072732925415e-01 2.239794582128524780e-01 2.200973629951477051e-01 6.171375885605812073e-02 1.615825593471527100e-01 1.506272852420806885e-01 -2.664656043052673340e-01 -1.645732820034027100e-01 -1.591116189956665039e-01 1.213211566209793091e-01 5.906559526920318604e-02 -2.122035026550292969e-01 -2.070857733488082886e-01 -3.409266471862792969e-01 1.174739450216293335e-01
1.756827160716056824e-02 -9.702952951192855835e-02 -4.930419102311134338e-02 1.878962963819503784e-01 2.583640515804290771e-01 1.736245453357696533e-01 -5.223503336310386658e-02 -3.261412028223276138e-03 5.934900045394897461e-01 1.085421442985534668e-01 3.015005402266979218e-02 -2.291786670684814453e-01 8.107835799455642700e-02 -4.528084769845008850e-03 1.093194913119077682e-02 -2.852064371109008789e-01 1.450752913951873779e-01 1.417653542011976242e-02 1.079804673790931702e-01 2.594709023833274841e-02 8.823581039905548096e-03 1.457495838403701782e-01 -1.202319636940956116e-01 2.258159965276718140e-01 -5.932129453867673874e-03 1.260554790496826172e-01 9.033546596765518188e-02 1.320537030696868896e-01 4.196441546082496643e-02 -4.079396724700927734e-01 -1.457838341593742371e-03 -1.317277103662490845e-01
1.296525746583938599e-01 -9.192200005054473877e-02 1.798127740621566772e-01 1.464748084545135498e-01 -2.395919561386108398e-01 -1.728707402944564819e-01 -1.389410644769668579e-01 8.465863764286041260e-03 2.668475508689880371e-01 2.298579929629340768e-04 1.191185414791107178e-01 -1.350602358579635620e-01 4.461475834250450134e-02 3.571806102991104126e-02 -1.824876964092254639e-01 -5.263856053352355957e-02 -9.915366023778915405e-02 4.080186188220977783e-01 3.264622017741203308e-02 1.394999176263809204e-01 5.423213541507720947e-02 2.246504276990890503e-01 -2.524417638778686523e-01 -1.013806238770484924e-01 -1.824961602687835693e-01 -1.176392436027526855e-01 1.365206986665725708e-01 1.968684196472167969e-01 -1.238255724310874939e-01 -4.115343093872070312e-01 -2.041964679956436157e-01 -1.270136833190917969e-01
1.657720468938350677e-02 -3.356386721134185791e-02 2.047310024499893188e-01 1.395777016878128052e-01 -4.735679179430007935e-02 8.013069629669189453e-02 -1.136345714330673218e-01 1.384649612009525299e-02 1.584937125444412231e-01 -2.416947484016418457e-02 -1.639504879713058472e-01 -4.071314930915832520e-01 -2.385138720273971558e-02 -8.776099234819412231e-02 8.098844438791275024e-02 -5.001846700906753540e-02 1.636068969964981079e-01 3.075242787599563599e-02 -1.578658223152160645e-01 4.400768876075744629e-01 2.911469936370849609e-01 2.907226383686065674e-01 -1.112086921930313110e-01 1.232972145080566406e-01 -1.991560310125350952e-01 8.601523935794830322e-02 -2.865028679370880127e-01 -4.001481831073760986e-02 -2.343351095914840698e-01 5.434954911470413208e-02 9.646270424127578735e-02 1.966851204633712769e-01
3.234256505966186523e-01 3.020914271473884583e-02 -1.359844505786895752e-01 2.837926447391510010e-01 5.218720808625221252e-02 -1.034288555383682251e-01 1.319632399827241898e-02 1.584735512733459473e-01 3.718429803848266602e-01 -1.654915064573287964e-01 -1.459601819515228271e-01 -2.618646323680877686e-01 1.975271403789520264e-01 8.620090782642364502e-02 -8.963449858129024506e-03 -1.564591974020004272e-01 1.288498640060424805e-01 -2.216834872961044312e-01 3.263853490352630615e-01 1.347527801990509033e-01 3.602571412920951843e-02 1.163761094212532043e-01 8.899077028036117554e-02 -2.632864713668823242e-01 3.436960279941558838e-03 -7.848027348518371582e-02 -2.157517075538635254e-01 -3.510364517569541931e-02 -1.533201932907104492e-01 -2.153932005167007446e-01 7.150839269161224365e-02 -1.368435472249984741e-01
1.816726624965667725e-01 -2.517547272145748138e-02 1.822873651981353760e-01 3.004068732261657715e-01 4.983308538794517517e-02 3.944204449653625488e-01 -1.031697317957878113e-01 -1.255139857530593872e-01 4.368840754032135010e-01 -5.863326787948608398e-02 9.761310182511806488e-03 -9.792176075279712677e-03 9.667938947677612305e-02 1.958132684230804443e-01 9.719499200582504272e-02 7.640469353646039963e-03 2.712078951299190521e-02 6.607910152524709702e-03 -2.112148553133010864e-01 1.765796244144439697e-01 3.120963647961616516e-02 2.605348527431488037e-01 -1.246785670518875122e-01 -2.480732202529907227e-01 7.621347159147262573e-02 -1.424357295036315918e-01 1.171233206987380981e-01 -2.780352830886840820e-01 -1.947756707668304443e-01 -1.632792651653289795e-01 8.507139049470424652e-03 4.951223731040954590e-02
-9.912086278200149536e-02 -1.719216555356979370e-01 4.838176071643829346e-01 3.313457667827606201e-01 1.727960407733917236e-01 2.223205268383026123e-01 -7.816088199615478516e-02 -9.476171433925628662e-02 2.121440172195434570e-01 -2.252483218908309937e-01 1.520409286022186279e-01 -2.163209468126296997e-01 -2.116648107767105103e-01 -3.290977329015731812e-03 6.505151838064193726e-02 5.743803456425666809e-03 -1.008085981011390686e-01 -1.065504550933837891e-01 1.621837615966796875e-01 -4.187547788023948669e-02 2.899790368974208832e-02 8.328088372945785522e-02 2.108167856931686401e-01 -9.052261710166931152e-02 -2.136433422565460205e-01 2.710785865783691406e-01 -6.818056572228670120e-03 2.660511992871761322e-03 1.484460234642028809e-01 -1.451047807931900024e-01 -4.980019107460975647e-02 -1.813963949680328369e-01
1.604404300451278687e-01 -1.486084461212158203e-01 -2.569184303283691406e-01 3.605766594409942627e-01 7.346249371767044067e-02 2.998116612434387207e-01 -1.574773639440536499e-01 9.812796115875244141e-02 2.860656678676605225e-01 -2.210781164467334747e-02 -2.919724211096763611e-03 -2.125837951898574829e-01 1.204609274864196777e-01 -1.367380768060684204e-01 -7.451710850000381470e-02 1.965693384408950806e-02 -5.039608851075172424e-02 1.134463399648666382e-01 -9.811984375119209290e-03 5.614380538463592529e-02 3.273019492626190186e-01 1.978567689657211304e-01 1.520659327507019043e-01 1.723100990056991577e-01 5.336375162005424500e-02 1.338086277246475220e-01 6.160200573503971100e-03 -9.628692269325256348e-02 1.696916520595550537e-01 -2.139049321413040161e-01 -1.464053392410278320e-01 3.405528962612152100e-01
5.095763131976127625e-02 -1.967950910329818726e-01 -4.341364279389381409e-02 3.425067067146301270e-01 -2.692114710807800293e-01 4.148143529891967773e-02 -1.341669708490371704e-01 2.831255793571472168e-01 1.702597141265869141e-01 -1.655336618423461914e-01 -2.589728683233261108e-02 -1.942932158708572388e-01 -3.127148747444152832e-02 -2.472476810216903687e-01 -1.572248488664627075e-01 3.724880144000053406e-02 3.944281488656997681e-02 2.545531373471021652e-03 -2.191511243581771851e-01 2.550884485244750977e-01 -9.568295627832412720e-02 2.241798937320709229e-01 1.487090140581130981e-01 -2.568596899509429932e-01 8.112657815217971802e-02 1.862954497337341309e-01 -3.856006637215614319e-02 1.248309537768363953e-01 -1.449726223945617676e-01 -3.736802041530609131e-01 7.088582962751388550e-03 5.359231308102607727e-02
-7.726450264453887939e-02 9.955948591232299805e-02 9.159066528081893921e-02 9.536609053611755371e-02 2.270245701074600220e-01 -1.995758563280105591e-01 -3.141943216323852539e-01 -1.041825488209724426e-01 3.624509871006011963e-01 -1.258887797594070435e-01 2.555588483810424805e-01 -1.742044985294342041e-01 -1.465648263692855835e-01 -1.446393430233001709e-01 1.138822436332702637e-01 1.042943745851516724e-01 9.757938981056213379e-02 2.243449687957763672e-01 2.920854985713958740e-01 1.870432496070861816e-01 2.130760699510574341e-01 1.636504530906677246e-01 9.236015379428863525e-02 -1.850838065147399902e-01 -2.383189797401428223e-01 1.266788542270660400e-01 -1.390904653817415237e-02 -1.411605179309844971e-01 -2.593762576580047607e-01 5.560357123613357544e-03 -3.395291045308113098e-02 -4.861595574766397476e-03
4.184699952602386475e-01 1.566941738128662109e-01 8.440254256129264832e-03 3.753595054149627686e-01 -4.406101070344448090e-03 2.454432845115661621e-01 8.026646450161933899e-03 9.673878550529479980e-02 8.670933544635772705e-02 -2.798572480678558350e-01 1.382670402526855469e-01 -1.891484409570693970e-01 1.808791607618331909e-01 1.273826062679290771e-01 1.236983202397823334e-02 2.006347328424453735e-01 -5.099041387438774109e-02 2.063545957207679749e-02 1.615029722452163696e-01 2.385083585977554321e-01 5.387205258011817932e-02 7.501985132694244385e-02 2.259593158960342407e-01 -1.370863914489746094e-01 -2.430328279733657837e-01 1.837375462055206299e-01 2.569584846496582031e-01 8.251963183283805847e-03 5.764131993055343628e-02 -1.105113327503204346e-01 -7.848120480775833130e-02 1.208482757210731506e-01
1.125660464167594910e-01 -2.099823802709579468e-01 2.955946698784828186e-02 1.039344221353530884e-01 -8.078076690435409546e-02 1.484964322298765182e-02 -2.032662928104400635e-01 7.899561524391174316e-02 -1.274477224797010422e-02 -7.025675475597381592e-02 1.842255592346191406e-01 -1.102493628859519958e-01 -9.853179752826690674e-02 -3.386475145816802979e-01 -1.232854053378105164e-01 -3.561291098594665527e-01 1.364386975765228271e-01 6.521227210760116577e-02 2.502878382802009583e-02 3.066567480564117432e-01 -6.571460515260696411e-03 2.367825433611869812e-02 -1.395843476057052612e-01 -2.540696859359741211e-01 -1.401550769805908203e-01 7.692165672779083252e-03 -2.699320912361145020e-01 -1.450948864221572876e-01 -2.181550264358520508e-01 -4.194968640804290771e-01 -1.442695502191781998e-02 -1.416987180709838867e-01
3.682859539985656738e-01 -9.000737965106964111e-02 -9.052553027868270874e-02 1.934435069561004639e-01 3.438771516084671021e-02 1.693800538778305054e-01 2.963223122060298920e-02 2.190071791410446167e-01 2.353372573852539062e-01 -1.672700047492980957e-01 1.605438590049743652e-01 -2.545565664768218994e-01 -4.222823306918144226e-03 -2.924093902111053467e-01 -2.150006778538227081e-02 -5.380360409617424011e-02 -1.232760846614837646e-01 -1.031125802546739578e-02 1.234063357114791870e-01 -4.554051533341407776e-02 1.944724768400192261e-01 1.589476019144058228e-01 1.337144821882247925e-01 2.312803268432617188e-01 -5.939114466309547424e-02 1.985074728727340698e-01 1.179375052452087402e-01 -2.406728118658065796e-01 5.411311611533164978e-02 -3.824195861816406250e-01 -1.878137588500976562e-01 -5.336375162005424500e-02
1.572755724191665649e-01 -1.119789760559797287e-02 5.034888908267021179e-02 3.293194770812988281e-01 1.269258409738540649e-01 2.500993944704532623e-02 -4.766047298908233643e-01 -1.961591541767120361e-01 5.847182869911193848e-02 -9.341970086097717285e-02 1.960516422986984253e-01 -1.124916672706604004e-01 -1.243057176470756531e-01 1.157952323555946350e-01 -2.019356489181518555e-01 -7.666143029928207397e-02 1.653294414281845093e-01 -1.728594750165939331e-01 5.348161607980728149e-02 -6.501298863440752029e-03 2.356200106441974640e-02 1.993804872035980225e-01 3.772926032543182373e-01 -2.176609337329864502e-01 -7.354354113340377808e-02 1.152172610163688660e-01 -6.235506758093833923e-02 -1.501489579677581787e-01 -1.465608802391216159e-04 -2.286598831415176392e-01 -2.517565339803695679e-02 -2.341970801353454590e-01
1.543718576431274414e-01 -1.914580911397933960e-02 1.365828514099121094e-01 1.885866671800613403e-01 1.332087814807891846e-01 1.926296502351760864e-01 -1.819757521152496338e-01 -8.090877532958984375e-02 8.233276754617691040e-02 1.781064458191394806e-02 4.874142631888389587e-02 -3.291481640189886093e-03 9.366942197084426880e-02 -1.445838212966918945e-01 -3.161158263683319092e-01 -7.032139599323272705e-02 -9.250853955745697021e-02 -1.294683851301670074e-02 1.006532534956932068e-01 2.038002610206604004e-01 1.553866863250732422e-01 -1.916900724172592163e-01 -7.965168356895446777e-02 7.432088255882263184e-02 2.912786789238452911e-02 2.318029999732971191e-01 1.476751919835805893e-02 -1.966728568077087402e-01 5.638140253722667694e-03 -6.750421524047851562e-01 -2.012068592011928558e-02 1.698753423988819122e-02
3.162776585668325424e-03 9.401662647724151611e-02 -1.533211320638656616e-01 4.332643449306488037e-01 2.418981343507766724e-01 1.647327244281768799e-01 4.334178939461708069e-02 -7.313442975282669067e-02 5.915920138359069824e-01 9.431061148643493652e-02 4.923746362328529358e-02 -1.531897038221359253e-01 -4.787326790392398834e-03 7.014288753271102905e-02 1.156149879097938538e-01 -2.496435642242431641e-01 8.122576028108596802e-02 -2.855550684034824371e-02 1.422428190708160400e-01 7.431209832429885864e-02 -1.161889079958200455e-02 1.865153759717941284e-01 2.468120120465755463e-02 -3.200526908040046692e-02 -1.102896183729171753e-01 -2.116666138172149658e-01 -2.401861734688282013e-02 1.466031819581985474e-01 1.464092172682285309e-03 -2.493121623992919922e-01 -8.247934281826019287e-02 6.265666335821151733e-02
2.911363840103149414e-01 -1.278948853723704815e-03 -8.422559499740600586e-02 2.843419015407562256e-01 -1.212211921811103821e-01 -5.755798518657684326e-02 -3.690195828676223755e-02 1.376701593399047852e-01 3.724254965782165527e-01 -5.531324073672294617e-02 -1.717375963926315308e-02 4.252548515796661377e-02 -4.503343254327774048e-02 1.194030418992042542e-01 -7.868237793445587158e-02 -4.223197326064109802e-02 2.156771421432495117e-01 -3.061180189251899719e-02 -1.794843524694442749e-01 8.365166932344436646e-02 -5.357426404953002930e-02 7.283434271812438965e-02 5.305644497275352478e-02 -3.499497473239898682e-01 7.122462242841720581e-02 3.326780498027801514e-01 -5.847248062491416931e-02 -4.959147274494171143e-01 7.038156967610120773e-03 -1.439872235059738159e-01 -1.155124455690383911e-01 -3.878569230437278748e-02
1.403303742408752441e-01 -2.135998606681823730e-01 -9.501978009939193726e-02 2.023228555917739868e-01 -1.266423612833023071e-01 1.510635465383529663e-01 5.892791599035263062e-02 1.550921648740768433e-01 2.294649183750152588e-01 -4.761550128459930420e-01 1.271813958883285522e-01 4.482705518603324890e-02 4.687886685132980347e-03 -9.889139980077743530e-02 -1.236947849392890930e-01 5.218614358454942703e-03 6.383339315652847290e-02 -1.267421692609786987e-01 1.216680109500885010e-01 2.871017456054687500e-01 3.864299878478050232e-02 1.935370713472366333e-01 2.402096986770629883e-01 -2.327705770730972290e-01 -1.696127951145172119e-01 1.575308144092559814e-01 1.860895603895187378e-01 -3.345369398593902588e-01 -9.866287559270858765e-02 -5.471521243453025818e-02 -8.719093352556228638e-02 8.356185257434844971e-02
3.072524666786193848e-01 2.135363966226577759e-01 1.858848929405212402e-01 2.370745241641998291e-01 5.326406657695770264e-02 5.774614959955215454e-02 -3.846946870908141136e-03 2.381411194801330566e-01 2.326193153858184814e-01 -3.532755672931671143e-01 5.627121031284332275e-02 -2.091652154922485352e-01 1.493943929672241211e-01 7.610735949128866196e-03 6.510052364319562912e-03 6.566486507654190063e-02 2.401563823223114014e-01 -9.635519981384277344e-02 2.625827789306640625e-01 3.048717975616455078e-01 1.644921451807022095e-01 1.540524512529373169e-01 2.859780751168727875e-02 -1.788182705640792847e-01 1.167247965931892395e-01 -9.701551496982574463e-02 -9.978047758340835571e-02 1.649906858801841736e-02 -2.120270282030105591e-01 -4.647232592105865479e-02 2.294423580169677734e-01 -9.119609743356704712e-02
2.670118585228919983e-02 -5.653093010187149048e-02 3.241404891014099121e-01 3.693017363548278809e-01 1.785770803689956665e-02 -1.268710792064666748e-01 -1.521214842796325684e-01 1.114314347505569458e-01 7.131712138652801514e-02 4.655294492840766907e-02 -2.168579697608947754e-01 -1.376052200794219971e-01 6.086548417806625366e-02 5.260701477527618408e-02 1.550606545060873032e-02 -4.277190193533897400e-03 5.395602807402610779e-02 1.762773096561431885e-01 5.175604224205017090e-01 1.800009161233901978e-01 1.166494265198707581e-01 1.590491645038127899e-02 1.435086280107498169e-01 -1.388780921697616577e-01 -6.513383239507675171e-02 1.705298274755477905e-01 -1.545024067163467407e-01 -2.542346119880676270e-01 -7.261352986097335815e-02 -3.083760440349578857e-01 -9.495460987091064453e-02 5.925257131457328796e-02
-1.652928069233894348e-02 -8.640559762716293335e-02 9.990075230598449707e-02 9.316675364971160889e-02 1.581971347332000732e-01 2.256493829190731049e-02 1.361404657363891602e-01 -3.316400945186614990e-01 2.100388407707214355e-01 -7.537000626325607300e-02 1.791050732135772705e-01 -7.430224120616912842e-02 3.184612467885017395e-02 2.036559283733367920e-01 -1.766658201813697815e-02 -1.673368811607360840e-01 3.760843351483345032e-02 3.585322499275207520e-01 -1.688227616250514984e-02 2.549900114536285400e-01 -4.029285162687301636e-02 5.499507859349250793e-02 2.199221551418304443e-01 -7.584838662296533585e-03 -3.843694031238555908e-01 1.973403617739677429e-02 -1.886944770812988281e-01 2.194259017705917358e-01 4.994958266615867615e-02 -3.648466169834136963e-01 -1.947350054979324341e-01 -8.716331422328948975e-02
2.158078104257583618e-01 -1.830031424760818481e-01 3.578270077705383301e-01 -1.659338548779487610e-02 1.020549312233924866e-01 1.627882868051528931e-01 -5.320343375205993652e-02 -5.158316344022750854e-02 3.060804605484008789e-01 -1.781799495220184326e-01 3.473505005240440369e-02 -2.448339760303497314e-01 3.874201327562332153e-02 -1.260400265455245972e-01 -9.742569178342819214e-02 -2.414055317640304565e-01 1.641104742884635925e-02 1.984948068857192993e-01 1.504929456859827042e-02 2.459819167852401733e-01 2.089326381683349609e-01 3.118221461772918701e-01 -1.932939887046813965e-01 1.802989095449447632e-02 -6.856420636177062988e-02 1.625635772943496704e-01 -3.027003705501556396e-01 -8.985811471939086914e-02 -4.986235126852989197e-02 1.628433912992477417e-01 -1.942721307277679443e-01 -3.038505278527736664e-02
7.079187780618667603e-02 -1.385200396180152893e-02 -5.901891365647315979e-02 4.190059378743171692e-02 -2.543181367218494415e-02 -1.249022632837295532e-01 -4.032751023769378662e-01 8.778560161590576172e-02 8.100850880146026611e-02 4.670073464512825012e-02 7.051467400742694736e-05 -9.435366094112396240e-02 3.194935247302055359e-02 2.852420136332511902e-02 1.893658377230167389e-02 4.872040078043937683e-02 9.881064295768737793e-02 3.187569975852966309e-01 -1.008733827620744705e-02 2.149045616388320923e-01 9.601212292909622192e-02 3.394139111042022705e-01 3.862986862659454346e-01 -2.161514759063720703e-01 7.293683290481567383e-02 8.037737011909484863e-02 -2.288090735673904419e-01 -2.844228744506835938e-01 9.649074077606201172e-02 -3.725268542766571045e-01 -1.337668951600790024e-02 -9.716504812240600586e-02
1.502804607152938843e-01 1.657091975212097168e-01 -5.729857459664344788e-02 4.249951615929603577e-02 1.154237762093544006e-01 -2.230515480041503906e-01 -2.939721047878265381e-01 -1.241157501935958862e-01 3.161721527576446533e-01 -1.973764896392822266e-01 3.229365944862365723e-01 8.120079291984438896e-04 -1.786254197359085083e-01 1.736978888511657715e-01 -3.377871215343475342e-01 -2.953985035419464111e-01 2.082210183143615723e-01 1.324048489332199097e-01 7.761799544095993042e-02 1.621269732713699341e-01 8.119460195302963257e-02 1.876832693815231323e-01 1.017387304455041885e-02 -4.687514901161193848e-02 1.378992106765508652e-03 2.465299665927886963e-01 8.855481445789337158e-02 1.104831881821155548e-02 -1.034197360277175903e-01 -1.322766244411468506e-01 -1.162882149219512939e-01 -1.598270684480667114e-01
-1.052791476249694824e-01 -7.371333241462707520e-02 2.101311832666397095e-01 1.077420935034751892e-01 -1.043805945664644241e-02 1.944395601749420166e-01 -6.295435130596160889e-02 -2.807850539684295654e-01 2.244517654180526733e-01 -3.342486619949340820e-01 -2.257619202136993408e-01 -2.620767652988433838e-01 -1.470606923103332520e-01 -1.092716082930564880e-01 -1.234972104430198669e-01 -1.588650234043598175e-02 2.403815686702728271e-01 1.791201084852218628e-01 1.882759779691696167e-01 5.255359038710594177e-02 -2.027607262134552002e-01 -2.247216925024986267e-02 2.566974163055419922e-01 -2.394651770591735840e-01 1.637810021638870239e-01 1.817927062511444092e-01 6.272463500499725342e-02 -1.323461830615997314e-01 2.911722101271152496e-02 -2.830010652542114258e-01 -1.255882382392883301e-01 -7.219360023736953735e-02
4.070518538355827332e-02 -2.326240539550781250e-01 2.150175571441650391e-01 1.228827685117721558e-01 2.359750419855117798e-01 2.146765738725662231e-01 -1.336723472923040390e-02 -1.046206802129745483e-01 4.151532053947448730e-01 -1.408562809228897095e-01 9.921727329492568970e-02 -2.473025768995285034e-01 2.875075638294219971e-01 -1.020161807537078857e-01 -5.026103556156158447e-02 -1.483272910118103027e-01 -1.669942140579223633e-01 3.723790645599365234e-01 7.955016195774078369e-02 2.080792002379894257e-02 1.142043545842170715e-01 1.027899160981178284e-01 -2.497425526380538940e-01 -2.030155621469020844e-02 -2.078296244144439697e-01 2.138338387012481689e-01 -5.533786863088607788e-02 -3.105829842388629913e-02 -3.849450126290321350e-02 -1.517441570758819580e-01 -1.747937873005867004e-02 1.083825901150703430e-01
-1.597381830215454102e-01 2.770088613033294678e-01 1.275623142719268799e-01 -3.407188504934310913e-02 -2.084637060761451721e-02 -1.598400920629501343e-01 -2.075380831956863403e-01 1.172343045473098755e-01 1.249152198433876038e-01 -1.046560853719711304e-01 1.501616984605789185e-01 -1.584619581699371338e-01 -1.964671909809112549e-01 2.976482510566711426e-01 -1.965322643518447876e-01 3.971049562096595764e-02 1.237789914011955261e-01 4.768322035670280457e-02 1.910934150218963623e-01 1.176064386963844299e-01 -2.403585240244865417e-04 4.827573597431182861e-01 2.891007363796234131e-01 -1.675562411546707153e-01 -5.980676040053367615e-02 2.366841584444046021e-02 -3.971967846155166626e-03 -7.513716071844100952e-02 -5.237382277846336365e-02 -3.577859401702880859e-01 -5.196485295891761780e-02 1.373526174575090408e-03
-1.863030530512332916e-02 -1.068082526326179504e-01 -5.036032199859619141e-02 1.378946453332901001e-01 -1.330424547195434570e-01 2.980884537100791931e-02 -2.238232195377349854e-01 1.255235821008682251e-01 3.026087880134582520e-01 -1.758430153131484985e-02 1.093014180660247803e-01 -2.445728033781051636e-01 -1.094107255339622498e-01 -1.740497648715972900e-01 -7.031335681676864624e-02 3.571219369769096375e-02 -5.882897228002548218e-02 -1.466903090476989746e-01 -2.136162072420120239e-01 1.693590134382247925e-01 8.798710070550441742e-03 2.583085298538208008e-01 4.123198986053466797e-01 -8.578699827194213867e-02 -2.501721382141113281e-01 2.649087309837341309e-01 5.977164953947067261e-02 -1.339065432548522949e-01 -9.649397432804107666e-02 -1.625372916460037231e-01 -2.804908752441406250e-01 2.408166974782943726e-01
2.113351970911026001e-02 1.356897950172424316e-01 -1.784636825323104858e-01 1.743921786546707153e-01 -6.878347601741552353e-03 1.626422405242919922e-01 -1.872410476207733154e-01 2.494490444660186768e-01 2.388770282268524170e-01 5.614893883466720581e-02 3.589460551738739014e-01 -2.200087159872055054e-01 3.320716321468353271e-02 -3.498582541942596436e-01 1.623986959457397461e-01 -4.088613018393516541e-02 1.932447403669357300e-01 5.724927037954330444e-02 5.181346088647842407e-02 2.298354357481002808e-01 -2.669757902622222900e-01 2.223157435655593872e-01 7.756619155406951904e-02 -1.512027084827423096e-01 2.913413196802139282e-02 1.455847322940826416e-01 4.315224662423133850e-02 -2.546058297157287598e-01 -2.204453945159912109e-01 -1.318328082561492920e-01 -1.291045080870389938e-02 7.419209927320480347e-02
1.163454130291938782e-01 -2.220382168889045715e-02 2.104288525879383087e-02 1.121379137039184570e-01 5.091410875320434570e-02 -5.730117112398147583e-02 -2.591289579868316650e-01 1.147672384977340698e-01 1.267680972814559937e-01 1.367066055536270142e-01 1.067279465496540070e-02 -9.208601713180541992e-02 5.547466501593589783e-02 5.104307085275650024e-02 -1.163345724344253540e-01 -1.177707985043525696e-01 -2.493440732359886169e-02 1.284277737140655518e-01 1.484658569097518921e-01 7.921209186315536499e-02 -1.763265877962112427e-01 2.475772798061370850e-01 1.961552947759628296e-01 -3.356221616268157959e-01 -6.857222877442836761e-03 4.548824131488800049e-01 -8.720093965530395508e-02 -1.415388882160186768e-01 -2.277946174144744873e-01 -3.974165320396423340e-01 7.606273144483566284e-02 -2.667660117149353027e-01
7.541891187429428101e-02 5.925261601805686951e-02 -1.489674020558595657e-02 5.137733817100524902e-01 1.803774237632751465e-01 -5.208982899785041809e-02 7.534780353307723999e-02 -1.209203228354454041e-01 2.444398701190948486e-01 -3.684974834322929382e-02 1.765915751457214355e-01 -5.325122550129890442e-02 -8.338671922683715820e-02 -1.667215488851070404e-02 3.654875233769416809e-02 -9.517703950405120850e-02 2.381895482540130615e-01 4.040338993072509766e-01 1.067326664924621582e-01 1.811368018388748169e-02 3.816363587975502014e-02 8.429761230945587158e-02 3.491520136594772339e-02 1.112517863512039185e-01 -3.356201648712158203e-01 3.352821245789527893e-02 -2.117378637194633484e-02 -7.123500853776931763e-02 -1.768240332603454590e-01 -1.820743083953857422e-01 -2.996348142623901367e-01 -1.759832352399826050e-01
-8.251408487558364868e-02 -2.365453243255615234e-01 1.724372953176498413e-01 3.519386351108551025e-01 -1.186913102865219116e-01 -1.197542063891887665e-02 -2.256267368793487549e-01 2.062621265649795532e-01 4.601639211177825928e-01 -1.853663027286529541e-01 2.866820804774761200e-02 -1.916185319423675537e-01 8.178728818893432617e-02 4.662528261542320251e-02 -2.729145288467407227e-01 -1.877538859844207764e-01 5.127641558647155762e-02 1.786677837371826172e-01 -2.188904397189617157e-02 1.315814442932605743e-02 -2.634200081229209900e-02 -5.043160170316696167e-02 -8.346501737833023071e-02 -4.227940738201141357e-02 -8.774109184741973877e-02 -1.134202703833580017e-01 -1.721903830766677856e-01 8.714012801647186279e-02 1.752916872501373291e-01 -1.381775140762329102e-01 -2.798044979572296143e-01 -2.014957219362258911e-01
-3.159661963582038879e-02 2.060508280992507935e-01 2.385008931159973145e-01 1.817287057638168335e-01 -2.779470086097717285e-01 -1.021052375435829163e-01 -2.883963286876678467e-01 -9.709978476166725159e-03 1.789293736219406128e-01 -2.836135588586330414e-02 3.968147039413452148e-01 -2.637148201465606689e-01 -1.549736410379409790e-01 2.011519670486450195e-01 -1.259002536535263062e-01 -1.555524617433547974e-01 1.101191788911819458e-01 1.167093962430953979e-01 1.007645502686500549e-01 1.680834293365478516e-01 2.648487091064453125e-01 -4.343818407505750656e-03 -5.829875916242599487e-02 7.630299776792526245e-02 -6.807307153940200806e-02 2.833838462829589844e-01 1.395658683031797409e-02 6.773915141820907593e-02 -2.401125989854335785e-02 -2.767832875251770020e-01 -2.095506154000759125e-02 -1.430050581693649292e-01
3.473469242453575134e-02 -2.871950268745422363e-01 2.248856425285339355e-02 1.478326916694641113e-01 2.249321490526199341e-01 3.677890002727508545e-01 -2.916517853736877441e-01 -3.600878641009330750e-02 2.406242936849594116e-01 7.776489481329917908e-03 -7.968516647815704346e-02 -3.619965910911560059e-01 -1.140987500548362732e-01 -1.911377459764480591e-01 1.411823630332946777e-01 -8.386749029159545898e-02 1.616885513067245483e-02 2.987554669380187988e-01 1.062451601028442383e-01 7.623745501041412354e-02 -3.901396691799163818e-02 1.761105209589004517e-01 -1.993403583765029907e-01 -2.087759375572204590e-01 -5.585787445306777954e-02 -1.824924051761627197e-01 -1.693653613328933716e-01 -7.075269520282745361e-02 -8.564531803131103516e-02 -1.940129548311233521e-01 6.165348365902900696e-02 9.215598553419113159e-02
1.537290811538696289e-01 -1.306138336658477783e-01 1.373592317104339600e-01 2.730798423290252686e-01 1.016170009970664978e-01 -1.339305043220520020e-01 -3.277649283409118652e-01 2.486754059791564941e-01 9.178131073713302612e-02 5.091525241732597351e-02 1.378854364156723022e-01 -9.724061936140060425e-02 -2.353097796440124512e-01 1.794575005769729614e-01 -4.947309195995330811e-02 5.173334106802940369e-02 1.983990073204040527e-01 2.668669819831848145e-01 2.293245494365692139e-01 -6.448607146739959717e-02 6.781603395938873291e-02 2.091640084981918335e-01 2.097835242748260498e-01 -3.505349457263946533e-01 1.249830946326255798e-01 2.934537529945373535e-01 1.528693642467260361e-02 -1.547164935618638992e-02 4.867400601506233215e-02 -1.713748127222061157e-01 -2.032549493014812469e-02 1.386699825525283813e-01
2.015500366687774658e-01 1.929326504468917847e-01 2.090848833322525024e-01 1.768350452184677124e-01 -1.777668446302413940e-01 1.304063796997070312e-01 -1.912835836410522461e-01 3.334416821599006653e-02 2.590668797492980957e-01 -8.629026706330478191e-05 -1.543748229742050171e-01 -1.713311672210693359e-01 -1.914908289909362793e-01 -9.961249679327011108e-02 -1.511444896459579468e-01 -7.674644887447357178e-02 -2.972931042313575745e-02 6.458286195993423462e-02 1.617786586284637451e-01 2.121510952711105347e-01 -8.748476952314376831e-02 2.213461697101593018e-01 -1.699268072843551636e-02 -3.626970052719116211e-01 -9.840815514326095581e-02 3.503457605838775635e-01 -2.032278925180435181e-01 -2.796991765499114990e-01 -9.384131431579589844e-02 5.516711995005607605e-02 1.618405133485794067e-01 1.025158241391181946e-01
-7.085821777582168579e-02 -1.256862729787826538e-01 1.306081563234329224e-01 -1.082696318626403809e-01 -2.052973657846450806e-01 5.042960401624441147e-03 -1.599585413932800293e-01 -2.006420493125915527e-02 1.734880805015563965e-01 -2.384146451950073242e-01 3.102747499942779541e-01 -2.938557565212249756e-01 6.713225692510604858e-02 -2.960736453533172607e-01 5.170060321688652039e-02 -2.071807831525802612e-01 -5.543003976345062256e-02 4.291979223489761353e-02 5.467353388667106628e-02 1.625510603189468384e-01 -1.538355946540832520e-01 2.665878236293792725e-01 -1.582200676202774048e-01 -3.446272313594818115e-01 2.077028714120388031e-02 2.104284316301345825e-01 -1.620273143053054810e-01 7.634970359504222870e-03 -2.258968800306320190e-01 -2.265458852052688599e-01 -1.628545522689819336e-01 4.642901942133903503e-02
-1.421445310115814209e-01 -9.532227367162704468e-02 -8.763815462589263916e-02 1.582698374986648560e-01 2.430366128683090210e-01 9.580039232969284058e-02 6.265073269605636597e-02 5.282757431268692017e-02 6.567798852920532227e-01 2.260696701705455780e-02 3.238370269536972046e-02 -2.065651267766952515e-01 3.035990986973047256e-03 5.514159053564071655e-02 6.006081402301788330e-02 -2.189482748508453369e-01 1.871158331632614136e-01 -9.965027123689651489e-02 6.072805076837539673e-02 3.509884700179100037e-02 5.736143887042999268e-02 3.945000469684600830e-02 -5.057444050908088684e-02 1.997979581356048584e-01 -9.962063282728195190e-02 8.464249782264232635e-03 1.140911579132080078e-01 7.635115832090377808e-02 -6.482043117284774780e-02 -4.362259209156036377e-01 -6.156871467828750610e-02 -9.230803698301315308e-02
-7.929747924208641052e-03 -3.775228932499885559e-02 2.335048280656337738e-03 1.308944374322891235e-01 6.063713226467370987e-03 2.843591868877410889e-01 -1.596066057682037354e-01 1.839161515235900879e-01 2.599568963050842285e-01 5.879341159015893936e-03 6.245268974453210831e-03 -1.228665560483932495e-01 -2.922133717220276594e-04 -3.221951425075531006e-02 -1.031237766146659851e-01 7.778322324156761169e-03 -3.814395144581794739e-02 1.554504185914993286e-01 9.014756977558135986e-02 5.042158961296081543e-01 -3.586050271987915039e-01 1.865706145763397217e-01 -1.892233490943908691e-01 -9.750815108418464661e-03 -7.381747663021087646e-02 -7.050970196723937988e-02 2.510736584663391113e-01 2.879166044294834137e-02 -3.813289105892181396e-02 -3.535931110382080078e-01 -2.008598893880844116e-01 -1.352587789297103882e-01
1.233941763639450073e-01 1.375371515750885010e-01 1.216147467494010925e-02 3.302396461367607117e-02 8.735935389995574951e-02 3.662319183349609375e-01 -1.426912844181060791e-01 1.987173259258270264e-01 2.607026100158691406e-01 -8.774580806493759155e-02 -8.228228986263275146e-02 -1.755747199058532715e-01 1.403233557939529419e-01 -1.889154314994812012e-01 8.727129548788070679e-02 -7.374456524848937988e-02 3.504762426018714905e-02 1.785401441156864166e-02 1.127863898873329163e-01 4.380210638046264648e-01 -1.435529738664627075e-01 1.791548877954483032e-01 -9.114839136600494385e-02 -1.426867544651031494e-01 -1.681705266237258911e-01 7.374579459428787231e-02 1.976144313812255859e-01 1.639192849397659302e-01 1.270697563886642456e-01 -3.749501109123229980e-01 -1.276217848062515259e-01 -1.454363018274307251e-01
2.065652757883071899e-01 7.108613103628158569e-02 5.726413428783416748e-02 2.475557029247283936e-01 -8.917813189327716827e-03 1.680135959759354591e-03 2.235087938606739044e-02 2.022827714681625366e-01 3.770729005336761475e-01 -4.346867278218269348e-02 -1.488681584596633911e-01 -2.427264451980590820e-01 1.131830438971519470e-01 -1.237477660179138184e-01 2.197404950857162476e-02 2.742971479892730713e-01 -1.772129684686660767e-01 7.419435773044824600e-03 -1.204541996121406555e-01 7.205264270305633545e-02 6.608000025153160095e-03 2.485886514186859131e-01 -3.040879219770431519e-02 -4.706642776727676392e-02 -2.808901369571685791e-01 1.736765354871749878e-01 -4.168224707245826721e-02 -3.598534762859344482e-01 5.025897920131683350e-02 -3.018938302993774414e-01 5.552357435226440430e-02 -2.530485689640045166e-01
2.663689553737640381e-01 -7.515011820942163467e-03 3.276143968105316162e-02 4.576694592833518982e-02 1.133166253566741943e-01 2.285189330577850342e-01 3.724485263228416443e-02 1.563534438610076904e-01 3.540892004966735840e-01 -6.474666297435760498e-02 3.397455215454101562e-01 -2.706187367439270020e-01 -1.484556645154953003e-01 -3.073211312294006348e-01 1.519763749092817307e-02 1.093641947954893112e-02 -2.760531147941946983e-03 2.622362412512302399e-02 6.460539996623992920e-02 8.330169320106506348e-02 1.927158534526824951e-01 2.738738954067230225e-01 -2.767591364681720734e-02 1.797279566526412964e-01 -9.584552794694900513e-02 1.813980042934417725e-01 6.367360055446624756e-02 -1.184907928109169006e-01 2.222730591893196106e-02 -2.415522336959838867e-01 -3.513099849224090576e-01 1.975489221513271332e-02
1.324116140604019165e-01 -1.336863934993743896e-01 1.356854848563671112e-02 4.319298863410949707e-01 -1.346464604139328003e-01 5.691757798194885254e-02 -2.950436174869537354e-01 -8.900114893913269043e-02 1.549161672592163086e-01 -1.965138912200927734e-01 2.285765111446380615e-01 -2.249466627836227417e-01 2.358418256044387817e-01 6.603249907493591309e-02 1.351269185543060303e-01 9.275357425212860107e-02 -1.358364243060350418e-03 -8.380747586488723755e-02 1.569556817412376404e-02 2.355951964855194092e-01 3.861375749111175537e-01 1.403472423553466797e-01 1.578442603349685669e-01 -3.979778662323951721e-02 9.240136295557022095e-02 -5.897735431790351868e-02 2.834508717060089111e-01 -2.092863619327545166e-01 5.799095705151557922e-02 -1.071946844458580017e-01 7.889977656304836273e-03 6.667934358119964600e-03
7.434424012899398804e-02 2.309482842683792114e-01 1.342475712299346924e-01 1.171963661909103394e-01 -1.835546270012855530e-02 2.527054548263549805e-01 -1.856646388769149780e-01 8.265865594148635864e-02 1.749213635921478271e-01 -1.230098754167556763e-01 -1.335131675004959106e-01 -4.009069204330444336e-01 9.528809227049350739e-03 -1.243329867720603943e-01 -4.092355817556381226e-02 -6.667602807283401489e-02 8.413346111774444580e-02 -3.667625412344932556e-02 1.964276582002639771e-01 2.579159140586853027e-01 -2.073282450437545776e-01 1.608033329248428345e-01 8.129720389842987061e-02 -2.967659235000610352e-01 -4.629796370863914490e-02 2.719994187355041504e-01 -2.054271399974822998e-01 -3.280044794082641602e-01 -8.063562214374542236e-02 5.829913169145584106e-02 2.074489742517471313e-01 -4.501432925462722778e-02
-2.203972935676574707e-01 2.420867830514907837e-01 -2.692557498812675476e-02 1.691638678312301636e-01 3.196225762367248535e-01 -8.473300933837890625e-02 -2.647717595100402832e-01 1.463616266846656799e-02 2.880777120590209961e-01 8.391827344894409180e-03 1.691175997257232666e-01 -1.303719729185104370e-01 -3.060488030314445496e-02 -1.044623106718063354e-01 5.970787256956100464e-02 3.936686739325523376e-02 1.403536200523376465e-01 4.061542451381683350e-01 2.680463790893554688e-01 2.858360409736633301e-01 1.514694541692733765e-01 7.388677448034286499e-02 3.203601390123367310e-02 -1.926951110363006592e-01 -1.371589004993438721e-01 1.654330492019653320e-01 3.289354499429464340e-03 -1.446703523397445679e-01 -1.537760943174362183e-01 -8.178182877600193024e-03 -1.854887902736663818e-01 9.048751741647720337e-02
-8.173388428986072540e-03 -1.310436576604843140e-01 -2.874316275119781494e-02 3.510964512825012207e-01 2.157797068357467651e-01 9.516710042953491211e-02 -9.414690732955932617e-02 8.995143324136734009e-02 2.768268883228302002e-01 -3.329856395721435547e-01 -1.846719384193420410e-01 -1.220979019999504089e-01 7.780021405778825283e-04 -2.224661707878112793e-01 4.063236340880393982e-02 3.118470311164855957e-02 2.440914884209632874e-02 3.579479455947875977e-02 -4.280330613255500793e-03 3.391285836696624756e-01 2.025959827005863190e-02 2.581484615802764893e-02 -7.758582383394241333e-02 -1.209257692098617554e-01 -2.463046014308929443e-01 -2.029664218425750732e-01 -2.823811471462249756e-01 -1.253130882978439331e-01 -3.959704935550689697e-02 -1.904252916574478149e-01 -2.097379863262176514e-01 2.823247313499450684e-01
3.676521824672818184e-03 -2.624985873699188232e-01 2.886244952678680420e-01 3.463174700736999512e-01 -9.219660423696041107e-03 -6.827618181705474854e-02 -2.097255438566207886e-01 1.314658969640731812e-01 3.162587881088256836e-01 -1.623931974172592163e-01 3.069874085485935211e-02 -2.128750383853912354e-01 -1.151154283434152603e-02 6.507991813123226166e-03 -1.038723513484001160e-01 -2.488399147987365723e-01 2.931912243366241455e-01 1.109304055571556091e-01 -1.387725323438644409e-01 1.021310761570930481e-01 -1.771149188280105591e-01 2.584614325314760208e-03 3.798200562596321106e-02 1.269831061363220215e-01 7.384898513555526733e-02 -2.013164311647415161e-01 -1.646869480609893799e-01 -3.988377749919891357e-02 2.395551502704620361e-01 -2.479093968868255615e-01 -1.639539003372192383e-01 -1.377368718385696411e-01
-1.041832491755485535e-01 -2.764815986156463623e-01 4.140465334057807922e-02 1.495945602655410767e-01 3.597309812903404236e-02 -9.259064495563507080e-02 -1.155264675617218018e-01 -6.199606135487556458e-02 4.547222852706909180e-01 -4.599926248192787170e-02 1.879358142614364624e-01 -2.134824991226196289e-01 -1.080508604645729065e-01 1.176422908902168274e-01 1.636580824851989746e-01 1.214770451188087463e-01 8.483919501304626465e-02 -1.033159121870994568e-01 -1.830774173140525818e-02 1.673516035079956055e-01 1.059364676475524902e-01 1.572583466768264771e-01 3.568876385688781738e-01 -8.941724896430969238e-03 -2.925483882427215576e-01 2.273984402418136597e-01 -2.201346009969711304e-01 1.064859796315431595e-02 -1.646337807178497314e-01 -1.955465674400329590e-01 1.704887747764587402e-01 -1.217550262808799744e-01
1.455376893281936646e-01 -1.960729956626892090e-01 -2.183735817670822144e-01 2.127222567796707153e-01 -6.496398895978927612e-02 1.350452899932861328e-01 -1.831617951393127441e-01 -5.170143768191337585e-02 3.459310233592987061e-01 -1.705512702465057373e-01 1.521740108728408813e-01 -2.740402221679687500e-01 8.736328035593032837e-02 -2.517278194427490234e-01 4.536590725183486938e-02 4.350754618644714355e-02 3.878001868724822998e-02 -2.308603823184967041e-01 -1.573935449123382568e-01 2.472554594278335571e-01 -4.242651537060737610e-02 2.882496118545532227e-01 1.735980510711669922e-01 -4.268186911940574646e-02 -2.028899639844894409e-01 1.342697739601135254e-01 -1.462120115756988525e-01 -2.718354165554046631e-01 1.008179485797882080e-01 5.923319142311811447e-03 -6.384909152984619141e-02 2.012482434511184692e-01
2.190978974103927612e-01 6.519649177789688110e-02 -9.651068598031997681e-02 1.256476789712905884e-01 -1.938372552394866943e-01 -1.339933648705482483e-02 -9.551535360515117645e-03 3.286845386028289795e-01 2.695801854133605957e-01 -2.596206068992614746e-01 -3.039462119340896606e-02 -1.349471658468246460e-01 2.878999710083007812e-01 2.675762586295604706e-02 6.262629292905330658e-03 1.503909826278686523e-01 2.163041681051254272e-01 -8.927457779645919800e-02 5.039592739194631577e-03 3.054561465978622437e-02 2.150426954030990601e-01 1.596805304288864136e-01 3.182597225531935692e-03 -2.390768826007843018e-01 -2.362571507692337036e-01 8.382824063301086426e-02 -1.362054497003555298e-01 -2.782253623008728027e-01 -5.435000360012054443e-02 -3.153947293758392334e-01 -2.403906583786010742e-01 -8.746584504842758179e-02
-1.661068946123123169e-02 -1.039895638823509216e-01 5.792627111077308655e-03 -8.928798139095306396e-03 -6.649018824100494385e-02 -1.553115993738174438e-01 -1.797330230474472046e-01 2.112728357315063477e-01 1.514746248722076416e-01 -3.244558274745941162e-01 4.435550048947334290e-02 1.748557947576045990e-02 -1.446200460195541382e-01 1.169742941856384277e-01 -1.208399981260299683e-01 7.263766229152679443e-02 3.058336973190307617e-01 1.286437064409255981e-01 -1.073628887534141541e-01 1.749970912933349609e-01 1.943448781967163086e-01 3.760265409946441650e-01 -1.190191414207220078e-02 -2.050403058528900146e-01 -1.256475746631622314e-01 2.770036458969116211e-01 -2.804495096206665039e-01 -2.172375172376632690e-01 1.109655713662505150e-03 -1.391348093748092651e-01 -1.334237158298492432e-01 -2.631373107433319092e-01
1.627812534570693970e-02 3.903916105628013611e-02 -6.056909263134002686e-02 6.208477914333343506e-02 1.382572501897811890e-01 -1.049309819936752319e-01 -2.268626987934112549e-01 -6.287199258804321289e-02 1.367703080177307129e-01 -8.740638196468353271e-02 -1.759701222181320190e-02 -5.774357169866561890e-02 -1.116564795374870300e-01 -4.413589090108871460e-02 7.361011952161788940e-02 9.415083378553390503e-02 -1.557129155844449997e-02 2.059671431779861450e-01 1.207466721534729004e-01 -2.239514887332916260e-02 2.445626109838485718e-01 2.654876112937927246e-01 4.648989439010620117e-01 -6.530970335006713867e-02 -5.569868162274360657e-02 2.456721216440200806e-01 -2.032636106014251709e-01 -2.414111495018005371e-01 -1.474480032920837402e-01 -3.707206547260284424e-01 -1.616249606013298035e-02 -3.398957550525665283e-01
-4.013266414403915405e-02 -4.733316227793693542e-02 -2.189049869775772095e-02 -9.176699817180633545e-02 3.496377468109130859e-01 3.181384801864624023e-01 -7.111439853906631470e-02 5.261214077472686768e-02 2.634575068950653076e-01 -2.924178242683410645e-01 -3.665639786049723625e-03 7.467386126518249512e-02 -1.291540358215570450e-02 4.082802310585975647e-02 1.979111507534980774e-02 -5.964787304401397705e-02 -1.538299173116683960e-01 2.710682898759841919e-02 -3.576382063329219818e-03 1.524926722049713135e-01 -1.947004348039627075e-01 1.887105554342269897e-01 1.206562146544456482e-01 -2.117408215999603271e-01 -3.130970299243927002e-01 1.349116265773773193e-01 -7.875096797943115234e-02 -3.423404693603515625e-01 5.181182175874710083e-02 -1.737907975912094116e-01 -3.505831658840179443e-01 -1.169214472174644470e-01
1.699138581752777100e-01 5.889211595058441162e-02 2.417152076959609985e-01 -1.817666590213775635e-01 -1.226317510008811951e-01 2.074599117040634155e-01 -4.734335094690322876e-02 1.901340186595916748e-01 2.461962848901748657e-01 -1.239314302802085876e-01 1.076812893152236938e-01 -7.228322327136993408e-02 3.750879317522048950e-02 2.673795223236083984e-01 3.028431236743927002e-01 -1.568771898746490479e-01 -1.173711791634559631e-01 1.188740804791450500e-01 1.783216744661331177e-01 1.978356838226318359e-01 4.981138929724693298e-02 5.775525793433189392e-02 -1.020373478531837463e-01 -7.449405640363693237e-02 -1.710407137870788574e-01 3.346976935863494873e-01 1.198652684688568115e-01 -1.263296157121658325e-01 4.856700450181961060e-02 -3.392452001571655273e-01 -2.777683436870574951e-01 -1.043180003762245178e-01
-2.950773201882839203e-02 -4.318750463426113129e-03 1.649897992610931396e-01 1.802611500024795532e-01 -1.591499298810958862e-01 3.661552071571350098e-01 9.831283241510391235e-02 1.893235929310321808e-02 1.633590757846832275e-01 -4.632229208946228027e-01 -8.554070442914962769e-02 -3.180662393569946289e-01 -4.926695302128791809e-02 -1.844718605279922485e-01 1.832050643861293793e-02 1.123940013349056244e-02 -1.256281137466430664e-01 5.164041742682456970e-02 9.222787618637084961e-02 1.647560447454452515e-01 1.213294491171836853e-01 3.164586126804351807e-01 -7.318703830242156982e-02 4.227572306990623474e-02 1.504050847142934799e-02 -8.407400548458099365e-02 2.249146997928619385e-01 -3.054008781909942627e-01 -3.408313542604446411e-02 -2.104949951171875000e-01 -9.870307147502899170e-02 -2.890313602983951569e-02
3.480238616466522217e-01 2.774570286273956299e-01 6.944666616618633270e-03 3.196760416030883789e-01 1.107928007841110229e-01 8.967441320419311523e-02 -1.008450170047581196e-03 8.996304124593734741e-02 2.553334534168243408e-01 -3.461879491806030273e-01 1.205835565924644470e-01 -1.413229107856750488e-01 4.219623282551765442e-02 -1.774838268756866455e-01 -1.392438635230064392e-02 8.131549507379531860e-02 1.147338151931762695e-01 1.677681654691696167e-01 1.148188952356576920e-03 2.762930989265441895e-01 1.685431897640228271e-01 -5.237414967268705368e-03 3.062791004776954651e-02 -1.030388846993446350e-01 -2.736600637435913086e-01 -8.497440069913864136e-02 1.926155537366867065e-01 -1.356524527072906494e-01 1.461998969316482544e-01 -4.595242068171501160e-02 -2.064308524131774902e-01 2.241721898317337036e-01
1.835674419999122620e-02 -2.171531021595001221e-01 -2.874022722244262695e-02 2.183814905583858490e-02 1.463682949542999268e-01 3.070027828216552734e-01 -8.710705488920211792e-02 -1.084154099225997925e-02 3.763765096664428711e-01 -2.132546901702880859e-01 -6.999227404594421387e-02 -2.667626142501831055e-01 -3.223367035388946533e-01 2.337649278342723846e-02 -4.008563235402107239e-03 1.158036813139915466e-01 -3.137863427400588989e-02 3.051801212131977081e-02 8.326118439435958862e-02 1.704813092947006226e-01 1.143486425280570984e-02 2.634207606315612793e-01 -1.329450607299804688e-01 -1.246588677167892456e-01 -1.512913871556520462e-02 -1.748460382223129272e-01 -1.793402582406997681e-01 1.233787015080451965e-01 4.539299383759498596e-02 -4.255937039852142334e-01 -1.201092004776000977e-01 1.740787029266357422e-01
2.972423844039440155e-02 9.178313612937927246e-02 1.833596676588058472e-01 7.583655416965484619e-02 1.002009585499763489e-01 -3.826543688774108887e-02 -2.284002304077148438e-01 -7.877829670906066895e-02 1.025015935301780701e-01 5.720247980207204819e-03 -2.375163137912750244e-01 -1.873310357332229614e-01 -9.097784012556076050e-02 -1.332957595586776733e-01 -9.573645889759063721e-02 -1.124486103653907776e-01 3.174429535865783691e-01 3.854794502258300781e-01 2.015850041061639786e-03 1.342450529336929321e-01 3.338875174522399902e-01 -8.574414823669940233e-05 9.154533594846725464e-02 -2.814509868621826172e-01 -1.005059182643890381e-01 6.425089668482542038e-03 1.023974195122718811e-01 -3.609143793582916260e-01 8.826229721307754517e-02 -2.680270671844482422e-01 -1.848979592323303223e-01 1.930328644812107086e-02
2.666643857955932617e-01 -2.220869064331054688e-01 1.750939339399337769e-01 9.337661415338516235e-02 1.530134677886962891e-01 1.687270402908325195e-01 1.458866298198699951e-01 -2.177478969097137451e-01 2.736048400402069092e-01 -2.063288390636444092e-01 -1.395177245140075684e-01 2.110977098345756531e-02 7.335249334573745728e-02 4.570362716913223267e-02 -9.418952465057373047e-02 1.378378868103027344e-01 1.886495947837829590e-01 1.304176747798919678e-01 1.256236881017684937e-01 3.041320741176605225e-01 1.729644685983657837e-01 3.237555921077728271e-01 2.180967107415199280e-02 1.836544573307037354e-01 -7.608278840780258179e-02 -8.251804113388061523e-02 1.993408352136611938e-01 -1.243574451655149460e-02 1.074913665652275085e-01 -3.858320116996765137e-01 4.998844116926193237e-02 4.130828753113746643e-02
-2.228682935237884521e-01 -1.209575086832046509e-01 3.300394117832183838e-01 1.969628781080245972e-01 2.198580056428909302e-01 5.141852423548698425e-02 5.861830338835716248e-02 2.939951792359352112e-02 3.065146803855895996e-01 1.421962380409240723e-01 4.800412058830261230e-02 -8.988216519355773926e-02 1.952240169048309326e-01 -1.080751568078994751e-01 4.778544232249259949e-02 -6.559196114540100098e-02 1.748586632311344147e-02 3.241592645645141602e-02 1.912741065025329590e-01 3.190128207206726074e-01 -9.966913610696792603e-02 1.115495786070823669e-01 -1.356208920478820801e-01 -2.116060107946395874e-01 2.477235347032546997e-02 3.033820688724517822e-01 -1.085261777043342590e-01 1.547933518886566162e-01 -3.191466331481933594e-01 -3.034689426422119141e-01 3.341146931052207947e-02 5.520473793148994446e-02
-1.087678372859954834e-01 9.863611310720443726e-02 1.187498569488525391e-01 3.509860336780548096e-01 7.560990750789642334e-02 -6.100211665034294128e-02 1.670846790075302124e-01 -1.904529780149459839e-01 1.986028403043746948e-01 -1.868397593498229980e-01 3.864813968539237976e-02 -3.514964580535888672e-01 6.920140236616134644e-02 -3.431330248713493347e-02 -1.121327951550483704e-01 -1.443307101726531982e-01 3.842709362506866455e-01 3.833435103297233582e-02 1.075249612331390381e-01 1.029668375849723816e-01 -7.029061019420623779e-02 1.809644103050231934e-01 2.006061561405658722e-02 1.272412240505218506e-01 -2.660192251205444336e-01 3.365995734930038452e-02 -2.661700546741485596e-01 9.288311004638671875e-02 2.140045911073684692e-02 -3.779206275939941406e-01 -7.412263751029968262e-02 -5.499820411205291748e-02
-1.511015295982360840e-01 -5.209524184465408325e-02 3.039409816265106201e-01 1.019629910588264465e-01 1.405571699142456055e-01 -1.989555358886718750e-01 -1.292069107294082642e-01 -1.438259929418563843e-01 2.732702195644378662e-01 -1.866104006767272949e-01 3.112300038337707520e-01 -1.477339863777160645e-01 1.760906577110290527e-01 -7.550177723169326782e-02 -8.511621505022048950e-02 -1.061209365725517273e-01 1.620759367942810059e-01 1.903393715620040894e-01 2.776939272880554199e-01 -5.632464215159416199e-02 1.509098857641220093e-01 2.683587074279785156e-01 2.050914019346237183e-01 -8.752392232418060303e-02 -2.557286024093627930e-01 2.579235434532165527e-01 -1.535695642232894897e-01 -1.641040444374084473e-01 -6.031684949994087219e-02 2.850186824798583984e-02 -8.988517522811889648e-02 -9.639141708612442017e-02
1.261584013700485229e-01 1.900871396064758301e-01 -9.064448624849319458e-02 4.558818414807319641e-02 -1.339287310838699341e-02 2.337627671658992767e-02 -1.160596162080764771e-01 1.201189160346984863e-01 2.126221060752868652e-01 -3.165452480316162109e-01 -6.672896444797515869e-02 -3.593460321426391602e-01 1.201725453138351440e-01 -7.888863235712051392e-02 -4.319232702255249023e-02 -2.040450721979141235e-01 7.878381758928298950e-02 -3.431501984596252441e-01 3.201546072959899902e-01 2.807706296443939209e-01 -7.581353187561035156e-03 2.414551377296447754e-01 -1.043905541300773621e-01 1.683806180953979492e-01 -2.727428264915943146e-02 -1.183405742049217224e-01 -1.555213481187820435e-01 -6.369672715663909912e-03 -3.808778524398803711e-02 -3.165254890918731689e-01 -9.011319279670715332e-02 -1.193441748619079590e-01
1.839458942413330078e-01 2.491441220045089722e-01 -3.908427432179450989e-02 2.205159664154052734e-01 -1.470327377319335938e-02 1.120255216956138611e-01 -5.455500632524490356e-02 4.039997160434722900e-01 8.098816871643066406e-02 -6.163276359438896179e-02 1.474136561155319214e-01 -3.072382509708404541e-01 1.233691796660423279e-01 -1.629819124937057495e-01 3.725136443972587585e-02 -2.243361026048660278e-01 1.242044940590858459e-01 2.373949885368347168e-01 -1.487592458724975586e-01 2.418185323476791382e-01 -1.536858528852462769e-01 1.312505174428224564e-02 3.993660956621170044e-02 -2.412601709365844727e-01 7.980901747941970825e-02 3.267402946949005127e-01 8.065167814493179321e-02 -1.444259583950042725e-01 -8.825917541980743408e-02 -2.572527229785919189e-01 4.965377971529960632e-03 6.730323284864425659e-02
-2.439271472394466400e-02 -1.188455522060394287e-01 -1.860804557800292969e-01 1.724574118852615356e-01 1.571998447179794312e-01 2.869823276996612549e-01 5.261363089084625244e-02 -1.277516633272171021e-01 5.993004441261291504e-01 3.222226202487945557e-01 -9.985809214413166046e-03 -8.896666020154953003e-02 -1.157922553829848766e-03 1.007137000560760498e-01 -1.107281446456909180e-01 -1.573703996837139130e-02 1.002757549285888672e-01 -1.291082352399826050e-01 1.542982459068298340e-01 2.565464377403259277e-01 1.888936161994934082e-01 6.998184323310852051e-02 -1.335035450756549835e-02 -1.082282885909080505e-01 -1.365685313940048218e-01 -8.737546950578689575e-02 -3.853825852274894714e-02 -2.769966237246990204e-02 -1.332232654094696045e-01 -1.368391215801239014e-01 -3.442052379250526428e-02 -2.570672035217285156e-01
3.755836486816406250e-01 1.498964279890060425e-01 -1.753198355436325073e-01 1.459230780601501465e-01 4.796632379293441772e-02 1.981286704540252686e-01 -1.928354650735855103e-01 2.941050231456756592e-01 6.565442681312561035e-02 -1.146680042147636414e-01 2.289143502712249756e-01 -5.627881735563278198e-02 1.190367713570594788e-01 2.595258876681327820e-02 6.084954366087913513e-02 -1.927511245012283325e-01 2.823105752468109131e-01 -2.710962109267711639e-02 2.519280612468719482e-01 1.715993732213973999e-01 1.169495731592178345e-01 1.614600718021392822e-01 5.562810599803924561e-02 -6.949695199728012085e-02 -4.586831852793693542e-02 6.036669760942459106e-02 2.507292628288269043e-01 -3.431972116231918335e-02 4.755255579948425293e-02 -1.992904245853424072e-01 -2.664623856544494629e-01 -2.944158613681793213e-01
1.555722653865814209e-01 1.466465294361114502e-01 1.885874271392822266e-01 1.883031129837036133e-01 -2.472612261772155762e-01 -4.373735748231410980e-03 -4.124974608421325684e-01 -1.111773699522018433e-01 1.424365788698196411e-01 -1.701222062110900879e-01 1.435970067977905273e-01 -8.100389689207077026e-02 -1.649038642644882202e-01 -3.740127384662628174e-01 -8.185287937521934509e-03 -1.053324639797210693e-01 -2.781720645725727081e-02 2.157422277377918363e-04 -2.176831215620040894e-01 4.312924146652221680e-01 5.650542676448822021e-02 3.557785600423812866e-02 9.841602295637130737e-02 -1.927047520875930786e-01 2.065845765173435211e-03 2.927234768867492676e-02 -1.090992838144302368e-01 -1.322179883718490601e-01 -1.644275635480880737e-01 -6.428707391023635864e-02 7.218626886606216431e-02 -1.812920719385147095e-01
-2.064960449934005737e-01 4.493927210569381714e-02 1.891975849866867065e-01 1.974960714578628540e-01 -7.090354710817337036e-02 2.935618758201599121e-01 -5.871970206499099731e-02 2.142422348260879517e-01 8.135007321834564209e-02 -3.404414057731628418e-01 -2.573897838592529297e-01 -2.663830853998661041e-02 -6.236870773136615753e-03 3.938177600502967834e-02 -3.228451823815703392e-03 -1.699833422899246216e-01 -1.126810684800148010e-01 2.951302230358123779e-01 2.301074564456939697e-01 1.735885888338088989e-01 2.311018556356430054e-01 3.007082343101501465e-01 7.936739176511764526e-02 1.155274920165538788e-03 4.762873053550720215e-02 8.445135504007339478e-02 1.161191910505294800e-01 -7.949193567037582397e-02 8.393739163875579834e-02 -3.874748647212982178e-01 2.452784217894077301e-02 -3.401915542781352997e-03
1.364022791385650635e-01 -1.447151601314544678e-02 -1.232535913586616516e-01 4.353916272521018982e-03 2.187185138463973999e-01 -2.033849656581878662e-01 -1.354951262474060059e-01 4.082455858588218689e-02 2.239284962415695190e-01 -4.514309465885162354e-01 1.176896169781684875e-01 -1.787402033805847168e-01 -7.556367665529251099e-02 7.109294831752777100e-02 3.009263984858989716e-02 -2.830393612384796143e-02 -1.957449503242969513e-02 4.172972142696380615e-01 1.597214788198471069e-01 4.093963801860809326e-01 1.387751847505569458e-01 1.753889918327331543e-01 7.568363845348358154e-02 -1.045333668589591980e-01 9.405390918254852295e-02 1.650069206953048706e-01 -1.654810607433319092e-01 -1.480287779122591019e-02 -1.050761435180902481e-02 1.446760725229978561e-02 -8.534460328519344330e-03 -2.148519754409790039e-01
2.053409069776535034e-01 -7.689501345157623291e-02 1.254203766584396362e-01 2.446930259466171265e-01 1.170631274580955505e-01 6.823714077472686768e-02 3.388215601444244385e-02 1.515719592571258545e-01 2.196173369884490967e-02 -1.376888453960418701e-01 1.945527940988540649e-01 1.239863969385623932e-02 2.268337905406951904e-01 -2.940552495419979095e-02 -9.923882782459259033e-02 -6.055549532175064087e-02 6.566973030567169189e-02 -8.818141371011734009e-02 1.147185266017913818e-01 3.861239254474639893e-01 3.499757051467895508e-01 3.060000538825988770e-01 1.426320374011993408e-01 -2.060215771198272705e-01 2.728700637817382812e-01 -6.119591370224952698e-02 -1.289334148168563843e-01 -4.675393924117088318e-02 -3.013847768306732178e-01 -1.790679991245269775e-01 -1.839493401348590851e-02 -1.925071477890014648e-01
1.021416336297988892e-01 4.456273466348648071e-02 1.864178031682968140e-01 2.029578685760498047e-01 1.074119061231613159e-01 -1.618210785090923309e-02 -2.437876164913177490e-02 4.484168440103530884e-02 3.088348209857940674e-01 -1.915682405233383179e-01 1.033701468259096146e-02 -9.575128555297851562e-02 -5.971654132008552551e-02 7.628487795591354370e-02 -3.865899518132209778e-03 -3.383916914463043213e-01 1.566227525472640991e-03 -8.889351785182952881e-02 -1.070171594619750977e-02 1.739303618669509888e-01 2.451432496309280396e-01 1.680350676178932190e-02 -2.889164984226226807e-01 -1.516424566507339478e-01 -2.470140457153320312e-01 3.320180475711822510e-01 1.725806742906570435e-01 -9.301114827394485474e-02 -2.850619554519653320e-01 -2.172271460294723511e-01 -2.906242609024047852e-01 -6.524889171123504639e-02
2.682153582572937012e-01 -3.215323686599731445e-01 3.312709927558898926e-01 2.022170871496200562e-01 1.763399243354797363e-01 -3.788121789693832397e-02 -9.675158560276031494e-02 4.276056215167045593e-02 3.012715876102447510e-01 -8.987723290920257568e-02 -6.061476096510887146e-02 -1.694388836622238159e-01 7.088740170001983643e-02 -9.063141793012619019e-02 1.447527259588241577e-01 -3.941760212182998657e-02 -1.136515438556671143e-01 1.473586559295654297e-01 1.221229732036590576e-01 1.401423066854476929e-01 -4.246240854263305664e-02 4.873124659061431885e-01 -1.123958751559257507e-01 -1.799070537090301514e-01 -9.450308978557586670e-03 6.894290447235107422e-02 1.210981830954551697e-01 1.350582856684923172e-02 -1.360309123992919922e-01 9.109408408403396606e-02 1.874525845050811768e-01 -1.681105792522430420e-01
1.825229078531265259e-01 -2.592029236257076263e-02 4.678388684988021851e-02 9.891000390052795410e-02 6.218546256422996521e-02 -9.223914146423339844e-02 -4.219584763050079346e-01 -1.254926174879074097e-01 3.352381885051727295e-01 9.972526133060455322e-02 3.261686488986015320e-02 5.151526257395744324e-02 -7.902837358415126801e-03 2.278498858213424683e-01 -1.447898894548416138e-01 7.262181490659713745e-02 1.052130237221717834e-01 2.092161476612091064e-01 1.060121580958366394e-01 -1.215959992259740829e-02 -8.574309945106506348e-02 3.278968632221221924e-01 1.814370006322860718e-01 -1.911437958478927612e-01 -1.396141499280929565e-01 3.094896376132965088e-01 -1.932736672461032867e-02 -4.197833314538002014e-02 -2.530317008495330811e-01 -2.883857488632202148e-01 -8.149529248476028442e-02 -1.476820856332778931e-01
9.472702443599700928e-02 -2.191496789455413818e-01 6.634557247161865234e-02 2.051667124032974243e-01 6.094281002879142761e-02 4.043497443199157715e-01 7.967898249626159668e-02 -6.529250741004943848e-02 2.623834908008575439e-01 -1.286198645830154419e-01 -9.518718719482421875e-02 -2.443789988756179810e-01 1.681829988956451416e-01 7.541822642087936401e-02 1.290712654590606689e-01 -3.718063980340957642e-02 -1.386068016290664673e-01 -1.539157517254352570e-02 -3.256155550479888916e-02 2.943648397922515869e-01 3.106408938765525818e-02 3.077420294284820557e-01 -1.158050820231437683e-01 -3.464769124984741211e-01 -1.860875054262578487e-04 -1.415052562952041626e-01 -8.934977650642395020e-02 -3.038755059242248535e-01 -1.202607974410057068e-01 -1.214278936386108398e-01 -8.708522468805313110e-02 -1.380942314863204956e-01
[truncated: 3,268,273 more chars]
