# Supplementary material for: The Language of Innovation
Source: PLoS One. 2020 Apr 30;15(4):e0230107. doi: 10.1371/journal.pone.0230107 (PMC7194493; doi:10.1371/journal.pone.0230107)
Supplement: S6 File — (GZ) [file pone.0230107.s006.tar.gz › 1984-1988/V2Run_4_VS_4500_embeddings1984-1988ED32.txt]

-1.209767609834671021e-01 -1.406944692134857178e-01 -3.365496098995208740e-01 6.453082710504531860e-02 4.911796655505895615e-03 1.113850101828575134e-01 1.977825760841369629e-01 -9.072168171405792236e-02 1.553580462932586670e-01 -1.769054308533668518e-02 1.054289191961288452e-02 -2.511434257030487061e-02 -1.785846352577209473e-01 1.587481349706649780e-01 -2.247483283281326294e-01 6.647412478923797607e-02 -1.690809577703475952e-01 -1.989987194538116455e-01 -5.584342777729034424e-02 -1.914944052696228027e-01 -1.542524397373199463e-01 1.067135781049728394e-01 5.542544126510620117e-01 1.138609051704406738e-01 -3.055739030241966248e-02 7.752973586320877075e-02 8.633001148700714111e-02 -1.533989794552326202e-02 1.235956773161888123e-01 -3.936205506324768066e-01 9.964058175683021545e-03 5.365645140409469604e-02
-1.124012023210525513e-01 2.310400754213333130e-01 3.022007830440998077e-02 -9.846168011426925659e-02 -7.740380614995956421e-02 1.569953113794326782e-01 3.297855854034423828e-01 -2.478688955307006836e-02 -1.635723114013671875e-01 1.227974072098731995e-01 4.954427853226661682e-02 -1.190261319279670715e-01 3.859765827655792236e-01 6.741355359554290771e-02 -2.709358632564544678e-01 -1.167898401618003845e-01 8.741537481546401978e-02 5.742516741156578064e-02 -2.682700753211975098e-01 -6.869605183601379395e-02 -3.552632927894592285e-01 -1.108450889587402344e-01 9.923443943262100220e-02 -1.825683712959289551e-01 -6.940975040197372437e-02 -9.370478987693786621e-02 8.184443414211273193e-02 -2.668287754058837891e-01 6.976437568664550781e-02 -3.327180743217468262e-01 4.731373861432075500e-02 7.573223114013671875e-02
-4.262683913111686707e-02 1.847781389951705933e-01 -5.273853614926338196e-02 -1.410550624132156372e-01 1.628578454256057739e-01 2.620652616024017334e-01 2.176544070243835449e-01 -2.732691168785095215e-01 -1.796127855777740479e-01 8.574562519788742065e-02 -3.067503683269023895e-02 8.045323193073272705e-02 1.772500127553939819e-01 -2.768543958663940430e-01 -8.468923717737197876e-02 -6.524102389812469482e-02 -2.393772900104522705e-01 1.445704400539398193e-01 -2.568054199218750000e-02 -1.644294559955596924e-01 -5.158087611198425293e-02 -7.992537692189216614e-03 7.045560330152511597e-02 -1.340752691030502319e-01 8.449010550975799561e-02 1.557821184396743774e-01 1.345974355936050415e-01 -3.226318359375000000e-01 -1.278887595981359482e-02 -4.995487630367279053e-01 1.436646133661270142e-01 4.539511352777481079e-02
-2.562733292579650879e-01 5.170566961169242859e-02 -3.798030549660325050e-03 -9.068586677312850952e-02 -3.385121002793312073e-02 4.257884323596954346e-01 3.867844045162200928e-01 -8.713439851999282837e-02 3.652894869446754456e-02 8.805991709232330322e-02 7.205387204885482788e-02 -9.653320163488388062e-02 1.223380491137504578e-01 7.080919295549392700e-02 -1.581505388021469116e-01 -1.133890673518180847e-01 -2.908402383327484131e-01 -8.937916159629821777e-02 -1.135907322168350220e-01 -4.185642674565315247e-02 -3.737849593162536621e-01 -3.813448175787925720e-02 1.364602446556091309e-01 -1.249920297414064407e-02 -1.500503271818161011e-01 -8.503068983554840088e-02 2.774887681007385254e-01 -1.860364526510238647e-01 -2.749454677104949951e-01 -7.197754457592964172e-03 1.268946677446365356e-01 4.521932080388069153e-02
-2.707703709602355957e-01 6.583391129970550537e-02 -1.530485749244689941e-01 -5.600916221737861633e-02 1.209205985069274902e-01 2.647103965282440186e-01 9.294433146715164185e-02 -3.191473186016082764e-01 -2.778636477887630463e-02 -1.411958411335945129e-02 -3.384284302592277527e-02 2.634412609040737152e-02 1.766699850559234619e-01 -1.820831447839736938e-01 -1.422344893217086792e-01 -1.970988363027572632e-01 -2.503836750984191895e-01 -2.111314982175827026e-01 1.562727987766265869e-01 -2.769526243209838867e-01 -1.780559867620468140e-01 1.554190814495086670e-01 4.531261026859283447e-01 -5.879070237278938293e-02 7.539436966180801392e-02 -1.209846809506416321e-01 2.059520184993743896e-01 1.274245083332061768e-01 -6.630136817693710327e-02 6.353647261857986450e-02 7.722389698028564453e-02 8.912448585033416748e-02
-2.221192270517349243e-01 2.663978338241577148e-01 -2.254642546176910400e-01 -1.632957346737384796e-02 -8.321060240268707275e-02 3.707184642553329468e-02 3.548658192157745361e-01 8.603648841381072998e-02 -1.810403317213058472e-01 1.718688383698463440e-02 1.284389290958642960e-02 -1.072424724698066711e-01 1.451629847288131714e-01 -2.318168431520462036e-01 -2.100445777177810669e-01 -7.597363740205764771e-02 -2.322706133127212524e-01 -1.745349615812301636e-01 3.623995184898376465e-02 -1.015425249934196472e-01 -3.740072995424270630e-02 3.346009850502014160e-01 3.980974555015563965e-01 -1.593345254659652710e-01 1.670629233121871948e-01 -1.056891456246376038e-01 4.194186627864837646e-02 -1.467874199151992798e-01 -2.027868628501892090e-01 4.705112054944038391e-02 7.980226725339889526e-02 1.103296354413032532e-01
-1.550318002700805664e-01 2.639758586883544922e-01 -2.449471950531005859e-01 -1.314338594675064087e-01 -1.946458667516708374e-01 2.024558931589126587e-01 -8.616925030946731567e-02 -2.689670324325561523e-01 7.203523069620132446e-02 -4.440627619624137878e-02 4.390522837638854980e-02 1.161101832985877991e-01 1.910622864961624146e-01 -3.171212226152420044e-02 -3.145864307880401611e-01 -1.013409197330474854e-01 -2.767463922500610352e-01 -1.297914236783981323e-01 -5.353549867868423462e-02 -2.276351749897003174e-01 -1.774093508720397949e-02 1.892854720354080200e-01 3.329399824142456055e-01 -1.197524890303611755e-01 1.309478133916854858e-01 -8.604751527309417725e-02 1.454392373561859131e-01 -2.423213273286819458e-01 1.194218099117279053e-01 -2.445293962955474854e-01 -1.132558286190032959e-01 1.704164966940879822e-02
-2.425468862056732178e-01 1.667960137128829956e-01 2.382465004920959473e-01 -1.923331022262573242e-01 -2.727996110916137695e-01 3.065994083881378174e-01 3.174108564853668213e-01 -8.935093134641647339e-02 -1.054852269589900970e-02 6.255177408456802368e-02 2.822304964065551758e-01 5.051010288298130035e-03 9.885423630475997925e-02 -7.488307356834411621e-02 -7.154118269681930542e-02 -6.392462551593780518e-02 -7.900718599557876587e-02 1.550255566835403442e-01 -3.167393058538436890e-02 -2.103179991245269775e-01 -1.436819285154342651e-01 5.778046324849128723e-02 2.051162123680114746e-01 3.454247117042541504e-02 -3.184134662151336670e-01 -2.791208922863006592e-01 2.404780685901641846e-02 -1.661588400602340698e-01 -1.506410986185073853e-01 -2.447082698345184326e-01 1.025968510657548904e-02 -3.506289795041084290e-02
-1.755044609308242798e-01 1.177436951547861099e-02 8.051913231611251831e-02 5.831993743777275085e-02 -6.953673809766769409e-02 4.958166182041168213e-01 2.839916348457336426e-01 -1.407666057348251343e-01 -1.988031901419162750e-02 8.014004677534103394e-02 6.865748018026351929e-02 -2.985463440418243408e-01 2.587214671075344086e-02 8.376758545637130737e-02 -2.802480161190032959e-01 -3.123600482940673828e-01 -1.845838427543640137e-01 -1.259236633777618408e-01 -2.652684450149536133e-01 -1.599609553813934326e-01 -1.887768507003784180e-01 8.419562876224517822e-02 2.350202351808547974e-01 -4.260013252496719360e-02 -1.311570852994918823e-01 -1.511992812156677246e-01 -3.398298472166061401e-02 1.075330451130867004e-01 -2.188916504383087158e-02 -1.308795996010303497e-02 -5.644286423921585083e-02 1.459723114967346191e-01
1.223041266202926636e-01 1.952514499425888062e-01 -2.092355042695999146e-01 4.665737748146057129e-01 -4.160298407077789307e-02 7.285008579492568970e-02 2.499565929174423218e-01 6.833169609308242798e-04 -6.056192517280578613e-02 -6.714866310358047485e-02 1.099825054407119751e-01 2.743563950061798096e-01 2.593152821063995361e-01 4.230128973722457886e-02 -8.708687871694564819e-02 -8.122963458299636841e-02 -5.373444780707359314e-02 -3.355417866259813309e-03 -1.431826204061508179e-01 -2.531912326812744141e-01 3.814573399722576141e-03 -5.332425609230995178e-02 3.893432021141052246e-01 -2.851643366739153862e-03 4.428338259458541870e-02 -7.580389827489852905e-02 -2.877934277057647705e-02 -1.729626804590225220e-01 2.287970483303070068e-01 -2.464998960494995117e-01 1.989970505237579346e-01 6.363172829151153564e-02
-3.267056047916412354e-01 2.496561557054519653e-01 -9.567833330947905779e-05 -1.661054790019989014e-01 -1.280737221240997314e-01 7.724708318710327148e-02 1.806995272636413574e-01 -2.210072427988052368e-01 6.822976469993591309e-02 2.886376678943634033e-01 5.836985632777214050e-02 5.449801683425903320e-02 2.065737396478652954e-01 -1.981694102287292480e-01 -2.052572816610336304e-01 -3.865491226315498352e-02 8.865763247013092041e-02 -2.384431427344679832e-03 -3.249413892626762390e-02 -2.919035032391548157e-02 -2.737813889980316162e-01 1.763103902339935303e-01 1.884183734655380249e-01 3.075422905385494232e-02 -2.370117455720901489e-01 -1.225041672587394714e-01 3.506935760378837585e-02 1.152708604931831360e-01 -1.665375828742980957e-01 -4.612317979335784912e-01 4.829560872167348862e-03 3.332353010773658752e-02
-1.428616493940353394e-01 -1.175466030836105347e-01 2.525933980941772461e-01 -1.001798287034034729e-01 -1.166335400193929672e-02 5.984956398606300354e-02 4.105401411652565002e-02 4.021239653229713440e-02 7.929118722677230835e-02 -1.001650914549827576e-01 2.761174440383911133e-01 6.885885726660490036e-03 1.096638590097427368e-01 -1.958164870738983154e-01 -7.541743665933609009e-02 -2.095866948366165161e-01 -2.095332890748977661e-01 1.320484131574630737e-01 -2.215847373008728027e-01 9.896481782197952271e-02 -1.920385956764221191e-01 -5.923769995570182800e-02 4.039067327976226807e-01 -2.364355176687240601e-01 7.695223391056060791e-02 -1.593109965324401855e-01 5.476682633161544800e-02 -1.109834313392639160e-01 -1.558817028999328613e-01 -3.197931647300720215e-01 2.727080583572387695e-01 2.551482021808624268e-01
-1.291356533765792847e-01 3.236716985702514648e-01 -1.071538031101226807e-01 1.353234499692916870e-01 -2.317455708980560303e-01 1.039982214570045471e-01 9.246087819337844849e-02 -1.396556198596954346e-02 -1.575652360916137695e-01 -5.129713192582130432e-02 6.019064038991928101e-02 -8.516965433955192566e-03 1.296744644641876221e-01 1.897615790367126465e-01 1.172059997916221619e-01 -3.087150156497955322e-01 -2.545816302299499512e-01 -1.955748498439788818e-01 -6.833958625793457031e-02 -8.435954898595809937e-02 -1.264478713274002075e-01 1.744915544986724854e-01 3.070816099643707275e-01 1.454270482063293457e-01 -4.029060527682304382e-02 -9.731199592351913452e-02 -4.976110532879829407e-02 -2.369898408651351929e-01 -2.273352891206741333e-01 -2.096925377845764160e-01 2.820850014686584473e-01 2.465553134679794312e-01
-2.270651459693908691e-01 2.441464364528656006e-01 5.986098945140838623e-02 -1.584666371345520020e-01 2.590767145156860352e-01 3.573932051658630371e-01 3.466361463069915771e-01 -2.219159454107284546e-01 1.058564782142639160e-01 -6.963757425546646118e-02 3.040442764759063721e-01 1.730168312788009644e-01 2.218299210071563721e-01 -7.472826540470123291e-02 1.015667803585529327e-02 -1.362279355525970459e-01 -1.871971935033798218e-01 -2.004809528589248657e-01 -3.582815825939178467e-02 -2.693701535463333130e-02 1.262079775333404541e-01 2.118877768516540527e-01 9.518690407276153564e-02 -9.688755380921065807e-05 -7.502627372741699219e-02 -1.100005283951759338e-01 2.453196048736572266e-01 -1.255861967802047729e-01 -1.338540315628051758e-01 -1.356488168239593506e-01 -2.571415901184082031e-02 7.878333330154418945e-02
7.518265396356582642e-02 2.293972857296466827e-02 -1.481110751628875732e-01 1.565317362546920776e-01 -6.341975182294845581e-02 7.568776607513427734e-02 3.451875448226928711e-01 4.435008019208908081e-02 7.032453268766403198e-02 8.244621753692626953e-02 1.969972625374794006e-02 3.656918406486511230e-01 -3.544886410236358643e-02 -1.162477061152458191e-01 -4.051985591650009155e-02 -2.529256641864776611e-01 -4.191126525402069092e-01 1.470387578010559082e-01 -2.639580965042114258e-01 -1.611922867596149445e-02 -2.812362611293792725e-01 9.695873409509658813e-02 1.106891781091690063e-01 7.209712639451026917e-03 4.949838295578956604e-02 -2.180643081665039062e-01 -1.540660262107849121e-01 6.540749967098236084e-02 1.562599986791610718e-01 -2.596929073333740234e-01 2.155086994171142578e-01 7.706286013126373291e-02
-3.707826137542724609e-01 1.436648517847061157e-01 1.337151825428009033e-01 -7.728950679302215576e-02 -1.342391818761825562e-01 2.279293388128280640e-01 1.917971968650817871e-01 -1.359774470329284668e-01 -1.036082673817873001e-02 -1.543567981570959091e-02 1.142817661166191101e-01 -8.811267092823982239e-03 -6.890259683132171631e-02 -1.659646630287170410e-01 1.946255713701248169e-01 -3.659672737121582031e-01 1.003278866410255432e-01 -5.232158675789833069e-02 -3.034236654639244080e-02 -1.512105911970138550e-01 -2.824503481388092041e-01 5.776119977235794067e-02 3.737776279449462891e-01 -9.296506643295288086e-02 -1.098198294639587402e-01 -5.480214487761259079e-03 1.505943536758422852e-01 -5.858429893851280212e-02 -2.416015714406967163e-01 -3.222052156925201416e-01 -7.780737429857254028e-02 2.635755576193332672e-02
-1.813798844814300537e-01 1.455940157175064087e-01 2.620628289878368378e-02 -1.302610933780670166e-01 -3.321254625916481018e-02 1.271327435970306396e-01 2.396475821733474731e-01 -1.639751903712749481e-02 9.094098210334777832e-02 2.325132191181182861e-01 6.071408465504646301e-02 1.662887483835220337e-01 2.325954288244247437e-01 -1.148529816418886185e-02 -6.376630812883377075e-02 -1.738899350166320801e-01 -1.507024019956588745e-01 -1.031490489840507507e-01 4.069670289754867554e-02 2.285193055868148804e-01 -1.384897083044052124e-01 -3.953171893954277039e-02 3.096833825111389160e-01 -1.775753051042556763e-01 1.851954609155654907e-01 -3.978780508041381836e-01 9.135738015174865723e-02 8.737603202462196350e-03 -7.083072513341903687e-02 -3.070944845676422119e-01 1.295454651117324829e-01 3.442905843257904053e-01
-3.484989702701568604e-02 -4.930713027715682983e-02 -3.145285695791244507e-02 -2.219624817371368408e-01 -2.139815539121627808e-01 1.607136055827140808e-02 8.464288711547851562e-02 1.344302389770746231e-02 -1.536527425050735474e-01 2.986459136009216309e-01 2.125964462757110596e-01 8.099716156721115112e-02 -3.889076877385377884e-03 -3.389724716544151306e-02 2.170300576835870743e-03 -2.290428280830383301e-01 -2.603049874305725098e-01 -2.718137502670288086e-01 -1.140591129660606384e-01 -3.569619059562683105e-01 -2.352599054574966431e-02 7.450067251920700073e-02 2.148532569408416748e-01 -1.919052600860595703e-01 -8.689300715923309326e-02 -1.025403961539268494e-01 -3.233249112963676453e-02 6.510595232248306274e-02 -1.783623844385147095e-01 -4.057212769985198975e-01 -1.899098157882690430e-01 2.179830521345138550e-01
7.363844662904739380e-02 1.114383339881896973e-01 -2.766784727573394775e-01 -2.898520231246948242e-02 -3.241138532757759094e-02 9.284774959087371826e-02 1.096944063901901245e-01 -4.020886495709419250e-02 -2.108377963304519653e-01 9.191269055008888245e-03 5.659586563706398010e-02 1.247245222330093384e-01 1.685161143541336060e-01 8.026511967182159424e-02 4.737895354628562927e-02 6.414990872144699097e-02 8.467295765876770020e-02 -2.688055932521820068e-01 -2.749978601932525635e-01 -3.167228102684020996e-01 -4.079120755195617676e-01 -3.371867164969444275e-02 3.824165165424346924e-01 -1.000978499650955200e-01 -5.436939187347888947e-03 6.162584200501441956e-02 -1.278354525566101074e-01 2.832444310188293457e-01 -7.359472662210464478e-02 -2.838253974914550781e-01 1.029487624764442444e-01 -2.877458743751049042e-02
-2.609616816043853760e-01 -1.436181813478469849e-01 -1.850630193948745728e-01 -4.584422335028648376e-02 -2.255116850137710571e-01 9.516775608062744141e-02 2.811321318149566650e-01 -2.086719125509262085e-01 -7.521634548902511597e-02 7.353599369525909424e-02 -1.227996423840522766e-01 -1.517726033926010132e-01 7.394104450941085815e-02 3.659555315971374512e-02 -2.501851320266723633e-01 -3.025105595588684082e-01 -4.057138040661811829e-02 -2.320142984390258789e-01 -2.244318574666976929e-01 -2.990044057369232178e-01 -1.999032497406005859e-01 5.365926399827003479e-02 3.770914077758789062e-01 -4.496043920516967773e-02 -1.528032124042510986e-01 -3.430912643671035767e-02 1.779400706291198730e-01 1.286064982414245605e-01 -6.687660515308380127e-02 -7.005658745765686035e-02 -1.090222224593162537e-02 -1.334250122308731079e-01
-4.157600998878479004e-01 2.565864846110343933e-02 -3.209168612957000732e-01 -1.041912287473678589e-01 -7.651336491107940674e-02 1.478301584720611572e-01 2.581943571567535400e-01 -5.047707632184028625e-02 -2.569295167922973633e-01 4.405222833156585693e-03 1.948474198579788208e-01 8.090530335903167725e-02 9.216922521591186523e-02 -1.578471856191754341e-03 -1.857403516769409180e-01 -3.089819550514221191e-01 -2.571121752262115479e-01 3.248596563935279846e-02 -8.274976164102554321e-02 -1.901779472827911377e-01 2.540172543376684189e-03 6.724556535482406616e-02 2.239014357328414917e-01 2.952464222908020020e-01 3.683896502479910851e-03 3.185295686125755310e-02 1.719267219305038452e-01 -7.714625447988510132e-02 -1.776420772075653076e-01 -1.277155727148056030e-01 1.511367619968950748e-03 1.740527600049972534e-01
-2.835304141044616699e-01 8.470348268747329712e-02 -1.569528728723526001e-01 -2.889262884855270386e-02 1.048513595014810562e-02 1.906194090843200684e-01 -6.637430191040039062e-02 -9.568741172552108765e-02 -1.160324290394783020e-01 -1.258467733860015869e-01 1.599083542823791504e-01 -5.937755480408668518e-02 2.140717804431915283e-01 -6.093751639127731323e-02 8.901783078908920288e-02 -4.431121423840522766e-02 -8.341407775878906250e-02 -3.034172654151916504e-01 -2.576985657215118408e-01 -3.917511105537414551e-01 -5.508148297667503357e-02 3.268559277057647705e-02 5.452361106872558594e-01 1.427972316741943359e-01 3.482494875788688660e-02 -9.985492378473281860e-02 8.256958425045013428e-02 -8.958268910646438599e-02 -5.107320472598075867e-02 -4.636073112487792969e-02 2.096171379089355469e-01 -6.113331019878387451e-02
9.209352545440196991e-03 -4.777890816330909729e-02 -2.496002912521362305e-01 1.382416486740112305e-01 -4.471921175718307495e-02 2.346890568733215332e-01 -4.598509520292282104e-02 2.260021269321441650e-01 -1.260818988084793091e-01 -2.262096107006072998e-01 1.608176529407501221e-01 -1.091389060020446777e-01 1.119169592857360840e-01 -2.626489996910095215e-01 1.836547702550888062e-01 6.975127011537551880e-02 -1.816586405038833618e-02 6.172270700335502625e-02 -2.441253513097763062e-01 -7.021135836839675903e-02 -2.629988193511962891e-01 2.834765911102294922e-01 1.335881650447845459e-01 1.254038512706756592e-01 -3.419284224510192871e-01 1.136590838432312012e-01 2.096338123083114624e-01 -1.267610788345336914e-01 3.183307498693466187e-02 -2.715976536273956299e-01 -4.914657771587371826e-02 2.493948191404342651e-01
-9.035020321607589722e-02 7.866592705249786377e-02 -6.358605623245239258e-02 -3.370669484138488770e-01 -4.252918809652328491e-02 5.132165178656578064e-02 2.268062382936477661e-01 -1.861757189035415649e-01 -8.904083073139190674e-02 -2.368514388799667358e-01 5.242063477635383606e-02 2.241510748863220215e-01 -9.931009262800216675e-02 1.701740324497222900e-01 -2.729986608028411865e-01 -3.092598542571067810e-02 -1.587461978197097778e-01 -3.859543204307556152e-01 -3.178069591522216797e-01 -1.964435875415802002e-01 -2.002076059579849243e-02 -9.373681247234344482e-02 3.304601311683654785e-01 -1.615058928728103638e-01 -6.509867310523986816e-02 -1.324892044067382812e-01 5.404417216777801514e-02 3.823493048548698425e-02 -6.753223389387130737e-02 -1.895741522312164307e-01 -1.319110393524169922e-01 -6.180764362215995789e-02
-3.438892364501953125e-01 1.887307688593864441e-02 9.944324195384979248e-02 7.504665851593017578e-02 -1.457287967205047607e-01 1.615372300148010254e-01 4.105280935764312744e-01 -2.498560249805450439e-01 -1.176157072186470032e-01 -1.661603301763534546e-01 -1.029843464493751526e-01 -1.698195785284042358e-01 1.539281457662582397e-01 -1.149976998567581177e-01 -5.310195684432983398e-02 -5.328119173645973206e-02 -8.079577982425689697e-02 1.350609771907329559e-02 -1.197973191738128662e-01 -6.593787111341953278e-03 -2.043224722146987915e-01 1.613572984933853149e-01 1.370723824948072433e-02 -2.215702086687088013e-01 -2.826987504959106445e-01 -7.731931656599044800e-02 4.014472663402557373e-01 -9.857679903507232666e-02 -4.001440480351448059e-03 -1.521038562059402466e-01 -4.832289367914199829e-02 2.089859992265701294e-01
-4.962121695280075073e-02 1.490506082773208618e-01 8.581324666738510132e-02 -7.021620869636535645e-02 -8.566524088382720947e-02 7.748576998710632324e-02 3.267119824886322021e-01 -2.559772729873657227e-01 3.349572420120239258e-02 5.403028801083564758e-02 -6.613777577877044678e-02 1.464897692203521729e-01 1.543048117309808731e-02 2.199302762746810913e-01 -1.931920349597930908e-01 -3.770577907562255859e-02 -1.342368572950363159e-01 -1.085476130247116089e-01 -8.032512664794921875e-02 2.918122895061969757e-02 -2.788310945034027100e-01 3.682858124375343323e-02 4.277968704700469971e-01 2.539502680301666260e-01 1.329044103622436523e-01 -1.857281029224395752e-01 -5.119718611240386963e-02 -1.797901839017868042e-01 -1.489734798669815063e-01 -3.956643044948577881e-01 1.480661034584045410e-01 9.333743900060653687e-02
-4.086451232433319092e-01 1.486045420169830322e-01 1.582189090549945831e-02 -5.778701230883598328e-02 3.082580119371414185e-02 3.007811307907104492e-01 2.475016713142395020e-01 -2.425895631313323975e-01 9.933453053236007690e-02 -7.128717750310897827e-02 3.063141703605651855e-01 1.503653377294540405e-01 9.265528619289398193e-02 2.062028460204601288e-02 -1.284718215465545654e-01 -1.251610182225704193e-02 7.666312158107757568e-03 -4.480181727558374405e-03 -8.406032621860504150e-02 -2.534156441688537598e-01 -1.881732642650604248e-01 -1.323029864579439163e-02 3.772913217544555664e-01 -3.873407095670700073e-02 2.489533573389053345e-01 -1.980682909488677979e-01 2.485635280609130859e-01 7.666938751935958862e-02 1.017190143465995789e-02 -1.447470509447157383e-03 1.284779757261276245e-01 4.970021545886993408e-02
-1.780036389827728271e-01 2.389434427022933960e-01 -5.172890052199363708e-02 -1.951313465833663940e-01 2.308988720178604126e-01 1.604188531637191772e-01 3.409260883927345276e-02 -2.193190157413482666e-01 -1.732761263847351074e-01 1.048540920019149780e-01 4.522939771413803101e-02 6.305084377527236938e-02 2.192690074443817139e-01 -4.995990078896284103e-03 1.118904054164886475e-01 -1.398242115974426270e-01 -3.775919079780578613e-01 -3.642807528376579285e-02 -1.143282279372215271e-01 -2.319003790616989136e-01 7.567203044891357422e-02 -6.943528540432453156e-03 2.170636355876922607e-01 4.163564741611480713e-02 -1.553929299116134644e-01 -7.783371210098266602e-02 2.285536527633666992e-01 -1.975234299898147583e-01 1.923568248748779297e-01 -3.741039037704467773e-01 2.045391649007797241e-01 -9.653141349554061890e-02
-3.383489549160003662e-01 1.149777416139841080e-02 -1.850957125425338745e-01 6.205860897898674011e-02 -2.663497626781463623e-02 3.327949047088623047e-01 1.090780571103096008e-01 -1.200392022728919983e-01 1.442461311817169189e-01 -5.914794281125068665e-02 8.706836402416229248e-02 3.557155653834342957e-02 2.449215054512023926e-01 8.614501357078552246e-02 1.714498847723007202e-01 2.460960112512111664e-02 1.544137299060821533e-01 -2.394056767225265503e-01 -1.446150541305541992e-01 -2.180904746055603027e-01 -3.011253774166107178e-01 -4.557950422167778015e-02 4.215751886367797852e-01 -3.732866048812866211e-02 1.488772183656692505e-01 -1.048156060278415680e-02 2.212468832731246948e-01 2.878582663834095001e-02 -3.568664938211441040e-02 7.056538946926593781e-03 2.296861708164215088e-01 1.769351512193679810e-01
-2.821037769317626953e-01 2.069830745458602905e-01 -1.094817891716957092e-01 -2.915291488170623779e-01 4.444220662117004395e-02 2.206505835056304932e-02 2.686184346675872803e-01 -1.546939760446548462e-01 -1.973705925047397614e-02 -4.868469387292861938e-02 -9.504494071006774902e-02 1.042646840214729309e-01 1.343360245227813721e-01 -8.940136432647705078e-02 -1.578733175992965698e-01 -9.021687507629394531e-02 -3.680945634841918945e-01 -1.319166570901870728e-01 -1.839234381914138794e-01 -4.527257010340690613e-02 -1.296864263713359833e-02 4.466995596885681152e-03 1.526578068733215332e-01 7.068610936403274536e-02 1.357815265655517578e-01 -1.625129953026771545e-02 3.137731552124023438e-01 -3.088274300098419189e-01 2.215338200330734253e-01 -2.886288762092590332e-01 6.619621813297271729e-02 1.836548596620559692e-01
-3.254812061786651611e-01 1.175030097365379333e-01 -8.849289268255233765e-02 -7.094996422529220581e-02 -1.452801525592803955e-01 3.427135646343231201e-01 6.611386686563491821e-02 -1.928383409976959229e-01 -1.995244920253753662e-01 -6.741222739219665527e-02 1.592522412538528442e-01 4.226469248533248901e-02 3.734986186027526855e-01 1.573265343904495239e-02 -6.784420460462570190e-02 2.081364020705223083e-02 6.930637359619140625e-02 -8.297227323055267334e-02 7.784322649240493774e-02 -2.654731869697570801e-01 -2.592574357986450195e-01 5.207362025976181030e-02 4.524868428707122803e-01 -4.202838987112045288e-03 1.311141848564147949e-01 5.620542913675308228e-03 2.537028491497039795e-01 -1.782239787280559540e-02 8.444774895906448364e-02 -9.957724809646606445e-02 8.856157213449478149e-02 3.577503189444541931e-02
-3.689161539077758789e-01 -5.659202858805656433e-02 -3.203069418668746948e-02 -9.417662769556045532e-02 8.192498236894607544e-03 1.500407010316848755e-01 5.975369364023208618e-02 -1.140734404325485229e-01 6.478904187679290771e-02 -1.577576547861099243e-01 2.780311107635498047e-01 1.679013483226299286e-02 2.933464944362640381e-01 1.597193330526351929e-01 -8.447594940662384033e-02 -5.221097916364669800e-02 -7.872690260410308838e-02 -4.223156720399856567e-02 -1.230257153511047363e-01 -3.649554550647735596e-01 -2.161116749048233032e-01 -1.536861644126474857e-03 3.988943696022033691e-01 -1.447581797838211060e-01 -2.211039364337921143e-01 -1.293219923973083496e-01 2.551284730434417725e-01 1.048763841390609741e-02 2.423017844557762146e-02 6.836443394422531128e-02 2.259362787008285522e-01 1.155009940266609192e-01
-3.380088806152343750e-01 -2.170159667730331421e-01 5.175013095140457153e-02 -1.754299104213714600e-01 1.303736567497253418e-01 4.012215882539749146e-02 3.364436030387878418e-01 2.716954797506332397e-02 1.224886178970336914e-01 6.104740127921104431e-02 8.154285699129104614e-02 3.585749119520187378e-02 4.475020989775657654e-02 -1.045608296990394592e-01 -4.205366671085357666e-01 1.629822105169296265e-01 4.952927306294441223e-02 -9.361322224140167236e-02 -1.864331662654876709e-01 -2.989857792854309082e-01 -7.051409035921096802e-02 1.836328208446502686e-01 1.082876771688461304e-01 9.066732227802276611e-02 -2.768625319004058838e-02 -2.682631313800811768e-01 1.587545275688171387e-01 6.938902288675308228e-02 2.630079686641693115e-01 -2.057564705610275269e-01 9.608621150255203247e-02 -1.102197021245956421e-01
-3.312408626079559326e-01 2.055686116218566895e-01 -9.132330119609832764e-02 1.618672758340835571e-01 7.890385575592517853e-03 1.385956406593322754e-01 1.752846390008926392e-01 1.892292946577072144e-01 -5.642993003129959106e-02 -3.218986392021179199e-01 8.283622562885284424e-02 3.250810131430625916e-02 5.595172196626663208e-02 -3.269290924072265625e-02 -3.386005386710166931e-02 -2.037624269723892212e-01 -2.224076837301254272e-01 1.207194030284881592e-01 3.672593086957931519e-02 -1.043110042810440063e-01 -3.071938157081604004e-01 8.775945752859115601e-02 2.664094269275665283e-01 1.337213218212127686e-01 1.852431707084178925e-02 9.401476010680198669e-03 -1.224865317344665527e-01 -1.068601664155721664e-02 2.359683066606521606e-01 -4.529350697994232178e-01 -7.853499054908752441e-02 1.278643012046813965e-01
-2.371983677148818970e-01 1.077225208282470703e-01 -3.531625568866729736e-01 8.641495555639266968e-02 8.340744674205780029e-02 2.742671072483062744e-01 2.855069935321807861e-02 -1.599784344434738159e-01 9.632817655801773071e-02 -7.811566442251205444e-02 1.783518642187118530e-01 7.678463310003280640e-02 1.834260076284408569e-01 -7.262995932251214981e-03 -2.959557473659515381e-01 3.972010314464569092e-02 -1.920818239450454712e-01 -2.750096656382083893e-02 -1.925219744443893433e-01 -2.122110873460769653e-01 -1.528829336166381836e-02 7.208736240863800049e-02 4.237394630908966064e-01 -4.555357247591018677e-02 9.977687150239944458e-02 9.117362648248672485e-02 2.938896119594573975e-01 -1.551474481821060181e-01 -2.393208593130111694e-01 -7.796758413314819336e-02 6.887082010507583618e-02 1.085598766803741455e-01
-3.646342158317565918e-01 6.269960850477218628e-02 -1.717801988124847412e-01 -1.305972188711166382e-01 -1.068158224225044250e-01 3.111420571804046631e-01 2.175969257950782776e-02 -9.953439235687255859e-02 1.846136599779129028e-01 -1.312713772058486938e-01 1.000938042998313904e-01 -2.502407692372798920e-02 2.868012785911560059e-01 -2.013622550293803215e-03 -3.535765409469604492e-02 -3.083607181906700134e-02 -1.948838829994201660e-01 -1.746092289686203003e-01 -8.520511537790298462e-02 -3.221922218799591064e-01 -1.372079104185104370e-01 -4.235414788126945496e-03 2.447517961263656616e-01 -4.934395477175712585e-02 1.464559733867645264e-01 -8.586657047271728516e-02 4.182284772396087646e-01 1.789940148591995239e-01 1.153277158737182617e-01 -1.331769973039627075e-01 1.511839628219604492e-01 3.376570716500282288e-02
-1.610399037599563599e-01 -3.518899977207183838e-01 2.520283460617065430e-01 -1.247341558337211609e-01 -6.801639497280120850e-02 1.032596752047538757e-01 4.900497794151306152e-01 6.225563585758209229e-02 1.314391009509563446e-02 -1.060130372643470764e-01 -7.273527979850769043e-02 -1.865048557519912720e-01 1.165427938103675842e-01 -7.259818166494369507e-02 3.453243151307106018e-02 -6.905376911163330078e-02 -1.269037872552871704e-01 -1.753353476524353027e-01 5.060657486319541931e-02 -1.572907418012619019e-01 -1.495926529169082642e-01 -9.199337661266326904e-02 2.805205285549163818e-01 4.558049887418746948e-02 -1.604036241769790649e-01 1.743684988468885422e-03 5.518494546413421631e-02 5.592270568013191223e-02 2.472568601369857788e-01 -1.978233307600021362e-01 -1.754525303840637207e-02 3.425028622150421143e-01
-1.173242032527923584e-01 -1.992299407720565796e-01 -5.405380949378013611e-02 1.594465672969818115e-01 -2.476693987846374512e-01 3.417854011058807373e-01 1.609174907207489014e-01 6.714633852243423462e-02 7.097633183002471924e-02 -2.437862157821655273e-01 1.485384255647659302e-01 -9.644567221403121948e-02 2.356178462505340576e-01 -2.259843498468399048e-01 -2.429090589284896851e-01 -1.544838584959506989e-02 -1.580884754657745361e-01 -1.839215457439422607e-01 -2.698524855077266693e-03 -3.498238697648048401e-02 -7.459557801485061646e-02 2.578939683735370636e-02 4.130387008190155029e-01 -1.145992055535316467e-01 2.826015055179595947e-01 -1.908242255449295044e-01 2.099674940109252930e-01 -7.881046086549758911e-02 -7.558807730674743652e-02 -1.587607115507125854e-01 -2.124427072703838348e-02 -3.913884982466697693e-03
-1.227923184633255005e-01 2.931530475616455078e-01 -5.883958563208580017e-02 -8.453200012445449829e-02 7.215111702680587769e-02 2.328146398067474365e-01 1.051071956753730774e-01 2.885722219944000244e-01 1.793842017650604248e-01 -1.260803192853927612e-01 7.576081156730651855e-02 -1.422741562128067017e-01 -1.954330950975418091e-01 8.337950706481933594e-02 -3.060214817523956299e-01 -2.162991613149642944e-01 -1.257302910089492798e-01 -2.167574912309646606e-01 -3.772262856364250183e-02 -2.755208611488342285e-01 -2.607922554016113281e-01 -4.442486912012100220e-02 2.499908953905105591e-02 4.689370095729827881e-02 -2.464613914489746094e-01 3.340148925781250000e-02 2.644121646881103516e-01 1.434442698955535889e-01 -3.255215287208557129e-02 -2.952943742275238037e-01 -1.414119452238082886e-01 3.829785436391830444e-02
9.547098726034164429e-02 4.596499800682067871e-01 -1.221524924039840698e-01 -3.119698762893676758e-01 -2.030524164438247681e-01 1.886632889509201050e-01 1.429736316204071045e-01 1.485679596662521362e-01 1.673186421394348145e-01 -6.443073600530624390e-02 -4.431422054767608643e-02 1.901372522115707397e-02 -3.428672850131988525e-01 3.078430518507957458e-02 -1.800145953893661499e-01 1.777240633964538574e-01 -2.401962876319885254e-01 3.548049926757812500e-02 -1.174933388829231262e-01 -5.416027456521987915e-02 -1.596125662326812744e-01 1.076350212097167969e-01 2.709268033504486084e-01 -8.961138874292373657e-02 7.421205192804336548e-02 -4.718957841396331787e-02 8.370988070964813232e-02 2.127525508403778076e-01 1.262824535369873047e-01 -1.501714289188385010e-01 -2.358127944171428680e-02 1.944472342729568481e-01
-2.253561615943908691e-01 1.685716956853866577e-01 -2.408095896244049072e-01 -1.805012077093124390e-01 -6.743164267390966415e-03 1.530992239713668823e-01 2.716376185417175293e-01 -1.280944198369979858e-01 -1.633183956146240234e-01 -4.621498752385377884e-03 2.388213723897933960e-01 -3.470574915409088135e-01 -1.075260490179061890e-01 5.394081026315689087e-02 3.572626411914825439e-02 -1.360064744949340820e-01 -3.747370541095733643e-01 -5.599663592875003815e-03 -2.442463785409927368e-01 -1.266377419233322144e-01 -1.499134749174118042e-01 -6.874584406614303589e-02 1.847999989986419678e-01 3.808589279651641846e-02 -1.379602104425430298e-01 -3.237771242856979370e-02 -8.713711053133010864e-02 -2.111530005931854248e-01 -5.244049802422523499e-02 -3.109222352504730225e-01 1.139420568943023682e-01 1.204339712858200073e-01
-2.073933184146881104e-01 9.175242483615875244e-02 -1.354448944330215454e-01 -2.666542306542396545e-02 -1.567890197038650513e-01 -2.312159724533557892e-02 1.325989365577697754e-01 -5.309833958745002747e-02 -1.568185985088348389e-01 -2.005290389060974121e-01 2.224634289741516113e-01 4.152991250157356262e-02 2.275587990880012512e-02 -2.903232574462890625e-01 -3.715194761753082275e-01 7.437384687364101410e-03 -3.301731348037719727e-01 -2.472946047782897949e-01 -1.612632721662521362e-02 -3.294095396995544434e-01 -3.115296661853790283e-01 -4.221882298588752747e-02 1.750788241624832153e-01 -6.833396386355161667e-03 1.363147944211959839e-01 -8.840367197990417480e-03 1.483168900012969971e-01 -9.567113220691680908e-02 -2.050140053033828735e-01 -7.293586432933807373e-02 1.623639464378356934e-01 1.144227907061576843e-01
-3.254635632038116455e-02 2.178465574979782104e-01 -9.556816518306732178e-02 5.120636895298957825e-02 -3.613621592521667480e-01 4.404246211051940918e-01 2.563225030899047852e-01 1.120812222361564636e-01 1.401716321706771851e-01 -1.228788346052169800e-01 -2.383932285010814667e-02 2.632744312286376953e-01 4.719560965895652771e-02 -1.113981679081916809e-01 -8.185004442930221558e-02 4.427765682339668274e-02 -3.836410120129585266e-02 1.060166433453559875e-01 -3.477292954921722412e-01 3.281615674495697021e-02 -1.130009815096855164e-01 1.042088791728019714e-01 2.397262156009674072e-01 1.375879645347595215e-01 4.581312090158462524e-02 7.399418205022811890e-02 3.069118559360504150e-01 1.750244796276092529e-01 6.948632746934890747e-02 -2.693749777972698212e-02 -6.714343279600143433e-02 -1.782866269350051880e-01
-1.511646658182144165e-01 3.002022765576839447e-02 6.223279610276222229e-02 -5.748556926846504211e-03 -2.100380882620811462e-02 1.156716868281364441e-01 1.535912156105041504e-01 8.048523962497711182e-02 -1.509446203708648682e-01 -8.674625307321548462e-02 -2.484906166791915894e-01 1.377963181585073471e-02 -8.501455932855606079e-02 1.947311125695705414e-02 -8.844353258609771729e-02 -5.014358833432197571e-02 -1.748323738574981689e-01 8.107773959636688232e-02 -3.438796149566769600e-03 2.762815915048122406e-03 -1.585610508918762207e-01 3.644102215766906738e-01 3.120082616806030273e-01 1.146859452128410339e-01 -4.274117946624755859e-02 -2.275066263973712921e-02 3.246694505214691162e-01 7.523895800113677979e-02 7.518745213747024536e-02 -5.822945237159729004e-01 -2.149987071752548218e-01 9.113144874572753906e-02
-2.928090393543243408e-01 6.854625046253204346e-02 -8.674350380897521973e-02 -2.035513222217559814e-01 -4.833262413740158081e-02 1.537926644086837769e-01 7.785794883966445923e-02 -5.549991503357887268e-02 -4.644765704870223999e-02 4.963871836662292480e-02 1.591111570596694946e-01 -3.666739165782928467e-02 2.667198777198791504e-01 -2.714190185070037842e-01 -2.273609638214111328e-01 -7.836280018091201782e-02 1.960313618183135986e-01 -2.752379179000854492e-01 -3.688969463109970093e-02 -1.455600559711456299e-01 -2.109715342521667480e-02 -1.194516271352767944e-01 4.911293983459472656e-01 -6.557670235633850098e-02 3.615471348166465759e-02 1.931875944137573242e-01 1.965775191783905029e-01 -1.119352653622627258e-01 1.144003793597221375e-01 -2.235582619905471802e-01 1.984846293926239014e-01 4.832326248288154602e-02
-3.353627026081085205e-01 1.985203921794891357e-01 -1.222717612981796265e-01 1.114273145794868469e-01 -1.248686760663986206e-02 4.589455127716064453e-01 -1.244754251092672348e-02 -2.333228476345539093e-02 1.081722322851419449e-02 -2.085444629192352295e-01 -6.484565883874893188e-02 1.554273907095193863e-02 1.388116776943206787e-01 -1.176188513636589050e-01 -2.263983041048049927e-01 -6.567151844501495361e-02 -1.682718694210052490e-01 -2.940192520618438721e-01 -2.297300100326538086e-01 -2.317649573087692261e-01 -7.582620531320571899e-02 1.454339623451232910e-01 1.729318946599960327e-01 -5.468589812517166138e-02 1.647201031446456909e-01 -1.756172743625938892e-03 2.247048765420913696e-01 -1.840890645980834961e-01 -9.179782867431640625e-02 -1.255844905972480774e-02 1.440092325210571289e-01 2.250607460737228394e-01
-3.350816667079925537e-02 5.331154540181159973e-02 -6.242982298135757446e-02 -2.227660417556762695e-01 1.521528065204620361e-01 -1.692968234419822693e-02 2.531798779964447021e-01 -5.078860744833946228e-02 -5.800173431634902954e-02 -9.749115258455276489e-02 -3.023295290768146515e-02 2.000001817941665649e-01 1.187172625213861465e-02 1.553023904561996460e-01 -2.397357970476150513e-01 -2.471714280545711517e-02 -1.026505604386329651e-01 -1.578371822834014893e-01 -2.446612119674682617e-01 -2.132277786731719971e-01 -2.105796188116073608e-01 2.692221701145172119e-01 3.277901113033294678e-01 -2.593195438385009766e-01 -2.347016334533691406e-01 1.654688268899917603e-01 1.143653467297554016e-01 1.230504065752029419e-01 -2.941467463970184326e-01 -1.333477497100830078e-01 1.540898084640502930e-01 -2.127063721418380737e-01
2.013489902019500732e-01 1.708226650953292847e-01 -2.171523272991180420e-01 6.299442797899246216e-02 2.010482996702194214e-01 2.167496681213378906e-01 2.164868116378784180e-01 -2.526399195194244385e-01 -9.015553444623947144e-02 1.943475306034088135e-01 1.785736382007598877e-01 1.235216334462165833e-01 -1.839654892683029175e-01 3.984917327761650085e-02 -2.584078609943389893e-01 -1.283958107233047485e-01 -6.138331070542335510e-02 2.783580124378204346e-01 -2.053216993808746338e-01 -8.641962707042694092e-02 -1.494001448154449463e-01 1.718378514051437378e-01 1.891759485006332397e-01 -2.070338465273380280e-02 1.398574910126626492e-03 -7.798775285482406616e-02 1.521635949611663818e-01 6.372854858636856079e-02 3.064211606979370117e-01 -2.693204283714294434e-01 -2.214730978012084961e-01 4.007462412118911743e-02
1.994091868400573730e-01 2.035215795040130615e-01 -1.971816122531890869e-01 -9.521266818046569824e-02 -1.064549535512924194e-01 1.515961289405822754e-01 2.444248944520950317e-01 -4.066716507077217102e-02 -1.212102249264717102e-01 -1.121291890740394592e-01 6.612190604209899902e-02 -1.444951146841049194e-01 4.064645245671272278e-02 1.313585229218006134e-02 -1.542603969573974609e-01 -5.677286535501480103e-02 -2.442393302917480469e-01 -2.873343229293823242e-01 9.771803766489028931e-02 -2.314711660146713257e-01 6.624199450016021729e-02 -2.093049734830856323e-01 3.494145274162292480e-01 1.122832968831062317e-01 -6.594705581665039062e-02 -1.703639030456542969e-01 1.837255060672760010e-01 -3.146933019161224365e-01 -8.511627465486526489e-02 -1.976690739393234253e-01 -3.208154812455177307e-02 3.034050464630126953e-01
-3.159012496471405029e-01 1.966197602450847626e-02 -5.477637052536010742e-02 1.084374934434890747e-01 -4.025665819644927979e-01 4.580492898821830750e-02 1.255939304828643799e-01 -1.428690459579229355e-02 -6.620620191097259521e-02 1.411824822425842285e-01 2.492102384567260742e-01 -7.403309643268585205e-02 -1.177906710654497147e-02 -3.301834166049957275e-01 -2.018124908208847046e-01 -2.077295817434787750e-02 -2.165978550910949707e-01 -7.019273936748504639e-02 1.068224683403968811e-01 -2.971049845218658447e-01 -9.996679425239562988e-02 8.960149437189102173e-02 3.665550351142883301e-01 -8.568335324525833130e-02 4.690355807542800903e-02 -1.829087585210800171e-01 1.713915020227432251e-01 3.138110414147377014e-02 -9.578198194503784180e-02 -1.397661864757537842e-01 2.263683676719665527e-01 -7.406647503376007080e-02
1.646816879510879517e-01 3.892197608947753906e-01 7.449706085026264191e-03 -5.020201578736305237e-02 2.056653499603271484e-01 3.335216343402862549e-01 1.391253024339675903e-01 -3.230160847306251526e-02 -7.393758744001388550e-02 -1.218729913234710693e-01 -3.792183101177215576e-02 6.733313202857971191e-04 2.932103872299194336e-01 -6.396252661943435669e-02 1.575227677822113037e-01 -1.925641447305679321e-01 -1.881075501441955566e-01 6.878680735826492310e-02 8.468868583440780640e-02 -1.602504998445510864e-01 -1.889070570468902588e-01 1.090976223349571228e-01 3.148772418498992920e-01 1.129068285226821899e-01 9.263855963945388794e-02 -2.554971873760223389e-01 1.312665045261383057e-01 -7.923098653554916382e-02 -1.101867035031318665e-01 -2.941644787788391113e-01 -8.774953335523605347e-02 1.869938075542449951e-01
2.728459239006042480e-02 1.077086627483367920e-01 -2.241804897785186768e-01 -3.179675638675689697e-01 -4.940019920468330383e-02 1.250505894422531128e-01 2.002385258674621582e-01 4.875034093856811523e-02 -7.171645015478134155e-02 9.775267541408538818e-02 2.543433569371700287e-02 2.083605527877807617e-02 1.924568563699722290e-01 2.577653527259826660e-02 -2.305479496717453003e-01 8.772059530019760132e-02 -3.948014974594116211e-02 -4.836211800575256348e-01 -5.115560814738273621e-02 -2.173679918050765991e-01 9.885685145854949951e-02 8.612261712551116943e-02 2.513220310211181641e-01 2.188346721231937408e-02 -3.075287677347660065e-02 -3.628992736339569092e-01 1.087140440940856934e-01 -1.173997391015291214e-02 -2.156717479228973389e-01 -2.550199031829833984e-01 1.869403868913650513e-01 6.460066884756088257e-02
2.634239569306373596e-02 -5.050888285040855408e-03 -3.669553399085998535e-01 2.130337953567504883e-01 2.565866522490978241e-02 3.213784396648406982e-01 3.449399173259735107e-01 5.899602174758911133e-02 -3.367500379681587219e-02 -2.155142277479171753e-01 1.829108744859695435e-01 3.791059553623199463e-02 -2.196091925725340843e-03 -2.333688735961914062e-02 -1.899953335523605347e-01 -1.750461608171463013e-01 -3.352566435933113098e-02 -1.988147571682929993e-02 -1.743571907281875610e-01 -3.902927041053771973e-01 -1.472936421632766724e-01 1.683044135570526123e-01 1.896054744720458984e-01 -1.098480299115180969e-01 8.961500972509384155e-02 -8.721287548542022705e-02 -1.431911736726760864e-01 2.137026786804199219e-01 2.476366013288497925e-01 -2.003376185894012451e-02 -1.061040684580802917e-01 -7.740832120180130005e-02
-2.028056234121322632e-01 2.487394213676452637e-01 -1.500681340694427490e-01 -2.386905848979949951e-01 8.409734070301055908e-02 1.154989749193191528e-01 5.002067191526293755e-04 -3.763705119490623474e-02 -1.057680472731590271e-01 -9.765382111072540283e-02 4.387649148702621460e-02 -2.548400545492768288e-03 1.425510197877883911e-01 -1.232649162411689758e-01 -1.783754676580429077e-01 6.652194261550903320e-02 -1.308705061674118042e-01 -3.491038978099822998e-01 -1.775230616331100464e-01 -2.531372904777526855e-01 -2.875362038612365723e-01 -4.001086205244064331e-02 3.678057491779327393e-01 7.380893081426620483e-02 2.225262112915515900e-02 -1.240673810243606567e-01 3.007799386978149414e-01 -1.419273465871810913e-01 -2.249797582626342773e-01 -6.719157844781875610e-02 2.257275581359863281e-01 9.528508782386779785e-02
4.763091355562210083e-02 1.938179833814501762e-03 8.624592423439025879e-02 -6.496994197368621826e-02 -9.265491366386413574e-02 4.195440113544464111e-01 -3.143760934472084045e-02 2.152237668633460999e-02 -5.352387577295303345e-02 4.018473252654075623e-02 2.217104732990264893e-01 2.620567381381988525e-01 3.191010281443595886e-02 8.432921767234802246e-02 -2.051307857036590576e-01 -1.630917936563491821e-01 5.096924491226673126e-03 8.014731109142303467e-02 1.827083677053451538e-01 -1.452165096998214722e-01 -1.579474061727523804e-01 -5.235816165804862976e-02 3.231805562973022461e-01 -1.354718059301376343e-01 -7.437325268983840942e-02 4.763703048229217529e-02 2.702517211437225342e-01 -3.049940057098865509e-02 1.835809051990509033e-01 -2.353635802865028381e-02 3.876169323921203613e-01 3.510294854640960693e-01
-1.165076792240142822e-01 1.392433047294616699e-02 -1.967686265707015991e-01 9.944634139537811279e-02 1.385188777931034565e-03 1.807999312877655029e-01 2.094597518444061279e-01 3.567393422126770020e-01 1.027294918894767761e-01 -1.831439435482025146e-01 1.798683106899261475e-01 4.389123991131782532e-02 9.490232914686203003e-02 2.087686657905578613e-01 -9.022408723831176758e-02 -1.463066935539245605e-01 -2.119738012552261353e-01 1.436825692653656006e-01 1.054622232913970947e-01 1.199281886219978333e-01 -2.251795977354049683e-01 9.348332136869430542e-02 2.833760380744934082e-01 1.051251143217086792e-01 -1.301455646753311157e-01 -8.004862070083618164e-02 2.761781215667724609e-01 -1.193178445100784302e-02 -1.359773725271224976e-01 -4.436068534851074219e-01 8.663766831159591675e-02 -9.413099288940429688e-02
1.578519493341445923e-01 3.175078332424163818e-01 1.057436391711235046e-01 2.093655318021774292e-01 -2.281913720071315765e-02 2.411522865295410156e-01 1.069683581590652466e-01 -3.299339860677719116e-02 7.727234065532684326e-02 -1.624795235693454742e-02 3.006090819835662842e-01 2.229883894324302673e-02 -1.160150840878486633e-01 7.533616572618484497e-02 7.101879268884658813e-02 3.335246816277503967e-02 -1.764948219060897827e-01 1.226714178919792175e-01 -7.726816087961196899e-02 -2.588448822498321533e-01 -4.713927581906318665e-02 1.929536461830139160e-01 3.776065409183502197e-01 -2.455587871372699738e-02 2.061240524053573608e-01 -2.810692787170410156e-01 -2.474230900406837463e-02 1.396114975214004517e-01 1.406705230474472046e-01 -3.010954558849334717e-01 5.758085846900939941e-02 2.617157697677612305e-01
-3.317033350467681885e-01 -7.406921684741973877e-02 -2.064174711704254150e-01 4.609267227351665497e-03 1.681114314123988152e-03 1.239785477519035339e-01 2.172835469245910645e-01 -3.105089440941810608e-02 1.834126189351081848e-02 -2.536882758140563965e-01 -3.621190786361694336e-02 1.022269576787948608e-01 4.190958291292190552e-02 -1.998580843210220337e-01 -2.711775898933410645e-01 -3.032828308641910553e-02 -6.241276115179061890e-02 1.246918225660920143e-03 1.981685459613800049e-01 7.186638563871383667e-02 1.819744557142257690e-01 -6.609645485877990723e-02 4.772302508354187012e-01 -6.791629642248153687e-02 -9.094312787055969238e-03 -3.443673849105834961e-01 2.942502200603485107e-01 -1.085058078169822693e-01 -6.344397086650133133e-03 -1.906998008489608765e-01 1.184199750423431396e-01 7.714254315942525864e-03
-1.962409168481826782e-01 1.516574900597333908e-02 6.230885535478591919e-02 -3.994323778897523880e-04 3.049812279641628265e-03 -3.671959042549133301e-02 3.211176991462707520e-01 -5.649404972791671753e-02 -2.683686912059783936e-01 9.992094337940216064e-02 -1.837181150913238525e-01 -1.519591510295867920e-01 -1.708972007036209106e-01 -5.160321295261383057e-02 7.076247036457061768e-02 1.968827396631240845e-01 -5.582748353481292725e-02 -7.720544934272766113e-02 -2.230606824159622192e-01 -1.189030706882476807e-01 -1.603229939937591553e-01 1.494384557008743286e-01 3.969429731369018555e-01 -4.053760319948196411e-02 -1.231569349765777588e-01 -5.060302615165710449e-01 1.063081100583076477e-01 2.283819764852523804e-02 1.792503893375396729e-01 -1.741441637277603149e-01 -3.483806923031806946e-02 -9.099867194890975952e-02
-1.533897966146469116e-01 9.869800508022308350e-02 1.136912181973457336e-01 -2.060417085886001587e-03 -6.962306052446365356e-02 2.013228386640548706e-01 3.128223121166229248e-01 2.595084309577941895e-01 -2.726377733051776886e-02 -1.478900760412216187e-01 -6.302617490291595459e-02 1.818903088569641113e-01 6.689926981925964355e-02 5.822033062577247620e-02 -2.847259044647216797e-01 -1.175828278064727783e-01 7.238721102476119995e-02 7.184736430644989014e-02 1.049973741173744202e-01 -1.660839021205902100e-01 -2.769102454185485840e-01 1.782169938087463379e-01 3.085342049598693848e-01 1.337132304906845093e-01 -2.040767371654510498e-01 2.474580705165863037e-02 9.362547844648361206e-02 1.327170133590698242e-01 -1.348554044961929321e-01 -3.450305759906768799e-01 -1.972186863422393799e-01 2.559275329113006592e-01
-1.011308953166007996e-01 9.485027194023132324e-02 -2.199710756540298462e-01 5.878314841538667679e-03 -1.377236396074295044e-01 2.418239861726760864e-01 3.222730457782745361e-01 -2.413789033889770508e-01 -4.913051053881645203e-02 -1.278018392622470856e-02 1.412233561277389526e-01 -2.697825729846954346e-01 1.418076157569885254e-01 1.868190467357635498e-01 -2.088396400213241577e-01 -1.067600399255752563e-01 -1.320825517177581787e-01 -1.697190552949905396e-01 1.335081905126571655e-01 -1.708963066339492798e-01 -6.276889145374298096e-02 4.715444892644882202e-02 3.779751956462860107e-01 -1.979245096445083618e-01 -1.400965452194213867e-01 6.215582601726055145e-03 4.140129387378692627e-01 -2.603750675916671753e-02 -8.037008345127105713e-02 -5.231424793601036072e-02 -6.016800645738840103e-03 -7.065157592296600342e-02
9.043293073773384094e-03 -1.803082227706909180e-01 7.707595825195312500e-02 3.847180306911468506e-02 -1.012850105762481689e-01 -7.418537884950637817e-02 3.771826922893524170e-01 1.461796611547470093e-01 -2.616925165057182312e-02 5.079442262649536133e-02 -1.167742609977722168e-01 -1.064208373427391052e-01 -9.927068650722503662e-02 -8.290383964776992798e-02 -8.916032314300537109e-02 -7.899696938693523407e-03 -1.178265511989593506e-01 -1.286395192146301270e-01 1.457258760929107666e-01 -3.689284324645996094e-01 -1.821751743555068970e-01 8.061141520738601685e-02 2.747560441493988037e-01 1.391050666570663452e-01 -4.508397728204727173e-02 1.136846989393234253e-01 4.628979787230491638e-02 -5.628609284758567810e-02 1.108663305640220642e-01 -5.240716934204101562e-01 -9.919261187314987183e-02 2.971048057079315186e-01
4.370425641536712646e-02 1.448150575160980225e-01 -4.052648693323135376e-02 2.077144235372543335e-01 8.014691621065139771e-02 1.136427372694015503e-01 -5.519081023521721363e-04 -7.268219441175460815e-02 -3.810099661350250244e-01 2.636454999446868896e-03 6.142942607402801514e-02 -6.539554800838232040e-03 3.031177222728729248e-01 -2.037582546472549438e-01 -3.107964098453521729e-01 4.287418350577354431e-02 -1.558872908353805542e-01 -8.273351937532424927e-02 -1.251961290836334229e-01 -2.323108315467834473e-01 -1.617792099714279175e-01 -8.069782704114913940e-02 7.828031480312347412e-02 -4.155902266502380371e-01 6.232625991106033325e-02 -5.118870735168457031e-02 2.219470590353012085e-01 1.236409023404121399e-01 -1.544377803802490234e-01 -3.260008394718170166e-01 1.117073372006416321e-01 3.021516278386116028e-02
-1.867227628827095032e-02 1.445289105176925659e-01 1.286429464817047119e-01 -6.034047342836856842e-03 3.470549359917640686e-02 7.269637286663055420e-02 2.145961672067642212e-01 4.001080244779586792e-02 -1.632482744753360748e-02 -2.073806077241897583e-01 -1.033828780055046082e-01 -1.560738831758499146e-01 -4.981818795204162598e-02 -3.036567009985446930e-02 2.810310758650302887e-02 8.839402347803115845e-02 -7.445618510246276855e-02 1.316507905721664429e-01 -1.073464471846818924e-02 -1.754285246133804321e-01 -1.075799018144607544e-01 1.971909552812576294e-01 3.323121666908264160e-01 1.308465301990509033e-01 -3.489193618297576904e-01 -1.177462562918663025e-01 2.087197303771972656e-01 -6.662630289793014526e-02 -4.189145565032958984e-02 -5.669933557510375977e-01 -1.641183942556381226e-01 2.283621132373809814e-01
-5.754490569233894348e-02 4.132050648331642151e-02 -2.052666097879409790e-01 8.846407756209373474e-03 -1.338082402944564819e-01 4.634518921375274658e-01 -8.716172538697719574e-03 -1.468162536621093750e-01 1.012927740812301636e-01 -1.594059914350509644e-01 -4.809545725584030151e-02 -9.726609103381633759e-03 -3.105943836271762848e-02 4.149718955159187317e-02 4.483623802661895752e-02 -2.536703646183013916e-01 -3.129378333687782288e-02 -9.202884882688522339e-02 -1.396538019180297852e-01 -1.861239969730377197e-01 -2.766875028610229492e-01 -3.522323071956634521e-02 1.453114449977874756e-01 -2.966452538967132568e-01 -2.140934169292449951e-01 -2.148444531485438347e-03 3.018107824027538300e-02 2.417125105857849121e-01 9.669876098632812500e-02 -2.356917969882488251e-02 3.874601125717163086e-01 2.749707102775573730e-01
-3.745016455650329590e-01 1.338688582181930542e-01 7.091744244098663330e-02 3.082462847232818604e-01 9.404810518026351929e-02 8.556201308965682983e-02 3.875615298748016357e-01 1.659619957208633423e-01 6.261979788541793823e-02 -1.864131987094879150e-01 8.013380318880081177e-02 9.056315571069717407e-02 -5.657610669732093811e-02 1.377073079347610474e-01 -8.084645867347717285e-02 -1.790187656879425049e-01 -5.400057509541511536e-02 1.338269710540771484e-01 -6.287951022386550903e-03 -6.191951036453247070e-02 -3.016956150531768799e-01 1.300784200429916382e-01 3.342210352420806885e-01 -7.552307099103927612e-02 -1.184452995657920837e-01 8.990499377250671387e-02 8.955636620521545410e-02 -1.587589681148529053e-01 1.984258927404880524e-02 -3.459268808364868164e-01 -5.386282131075859070e-02 7.404425740242004395e-02
-7.303465623408555984e-03 3.612986803054809570e-01 -2.082667052745819092e-01 2.181491106748580933e-01 -1.105372682213783264e-01 1.123638004064559937e-01 5.660240724682807922e-02 1.515077706426382065e-02 1.382333040237426758e-01 1.644181013107299805e-01 -1.760157942771911621e-01 1.835173666477203369e-01 5.208326503634452820e-02 -1.311535984277725220e-01 -1.103711724281311035e-01 -2.678480148315429688e-01 -3.415287733078002930e-01 6.494645029306411743e-02 -3.343745321035385132e-02 -1.933584660291671753e-01 -2.713736295700073242e-01 3.591831773519515991e-02 2.792024910449981689e-01 -5.839039385318756104e-02 -6.490757316350936890e-02 -1.676024794578552246e-01 -1.061980128288269043e-01 1.056551858782768250e-01 2.234996259212493896e-01 -2.767325341701507568e-01 1.950562894344329834e-01 2.325425669550895691e-02
-2.342595346271991730e-02 -1.034089773893356323e-01 -2.902416698634624481e-02 -6.724745035171508789e-03 -3.028743267059326172e-01 3.036443591117858887e-01 -4.248239099979400635e-02 1.199090406298637390e-01 -1.375744584947824478e-02 -2.631724774837493896e-01 -9.685818850994110107e-02 1.155276671051979065e-01 -7.783158868551254272e-02 -1.006021797657012939e-01 -1.466632038354873657e-01 8.743441849946975708e-02 -5.593669787049293518e-02 -1.528250426054000854e-01 2.679546475410461426e-01 2.007422782480716705e-02 1.227076128125190735e-01 2.635646760463714600e-01 3.796125948429107666e-01 1.276596337556838989e-01 -2.778853178024291992e-01 -1.752708554267883301e-01 1.965847313404083252e-01 -1.882876753807067871e-01 -6.501079350709915161e-02 -2.522740364074707031e-01 1.519531309604644775e-01 1.833966076374053955e-01
-4.477555155754089355e-01 3.599352389574050903e-02 8.640332147479057312e-03 1.700586378574371338e-01 1.536804884672164917e-01 2.223856449127197266e-01 2.138445079326629639e-01 3.315391838550567627e-01 -1.098668277263641357e-01 2.528303535655140877e-03 6.113248690962791443e-02 1.253486573696136475e-01 2.872689813375473022e-02 -2.539820224046707153e-02 -1.676114052534103394e-01 1.821832358837127686e-02 -1.107767503708600998e-02 9.368295222520828247e-02 1.058880239725112915e-01 -2.422191351652145386e-01 -1.849450767040252686e-01 1.010130047798156738e-01 2.739788591861724854e-01 -1.629313230514526367e-01 -5.456458032131195068e-02 2.760947495698928833e-02 -5.123224481940269470e-02 -1.921916939318180084e-02 1.634669154882431030e-01 -4.595423936843872070e-01 -7.372099906206130981e-02 -6.489814072847366333e-02
-2.982902526855468750e-01 3.733556345105171204e-02 -8.217979222536087036e-02 -1.869687251746654510e-02 -1.625551283359527588e-01 3.868626356124877930e-01 1.465323418378829956e-01 -1.407573670148849487e-01 -6.516345590353012085e-02 -2.215884327888488770e-01 2.867261134088039398e-02 -2.804633378982543945e-01 1.924967467784881592e-01 -1.197252348065376282e-01 2.298104763031005859e-02 -6.751613318920135498e-02 -4.212881624698638916e-02 1.224914193153381348e-01 -8.159027248620986938e-02 -2.778221368789672852e-01 -2.190646231174468994e-01 1.861038357019424438e-01 3.498176336288452148e-01 7.983495481312274933e-03 3.689568117260932922e-02 -5.829274654388427734e-02 2.227104902267456055e-01 -1.113799586892127991e-01 -4.081232100725173950e-02 -5.165594816207885742e-02 3.225271999835968018e-01 -1.226609200239181519e-01
-1.647441536188125610e-01 3.195638060569763184e-01 -2.307457476854324341e-02 -1.948386430740356445e-01 -1.463378965854644775e-01 3.160794377326965332e-01 1.891870796680450439e-01 9.368295967578887939e-02 -2.112381756305694580e-01 8.019336313009262085e-02 1.536867320537567139e-01 -6.743127852678298950e-02 1.026231646537780762e-01 -4.176561534404754639e-02 -6.772027909755706787e-02 -1.046609207987785339e-01 -2.503183186054229736e-01 -2.427148967981338501e-01 -5.665910243988037109e-02 -5.283349007368087769e-02 1.263857353478670120e-02 -2.868736535310745239e-02 2.111757844686508179e-01 1.481157690286636353e-01 9.820748120546340942e-02 1.171628013253211975e-02 4.334171302616596222e-03 -1.533245742321014404e-01 -1.562003344297409058e-01 -3.175205290317535400e-01 -3.026978485286235809e-02 4.525360763072967529e-01
-1.410213708877563477e-01 1.977489292621612549e-01 -1.557789444923400879e-01 2.521367073059082031e-01 -4.300095513463020325e-02 5.801125243306159973e-02 2.226484417915344238e-01 -4.642811045050621033e-02 -3.152576088905334473e-02 -4.305629059672355652e-02 1.284994333982467651e-01 9.836314246058464050e-03 8.164502680301666260e-02 -2.234536260366439819e-01 -1.849117428064346313e-01 -3.187336027622222900e-01 -3.592748641967773438e-01 -2.480987161397933960e-01 -1.265972554683685303e-01 -1.369882822036743164e-01 -1.034288629889488220e-01 1.615207046270370483e-01 3.216084837913513184e-01 -6.493326276540756226e-02 3.672403097152709961e-02 -2.965644896030426025e-01 1.907568424940109253e-01 -1.883762925863265991e-01 -2.019203603267669678e-01 9.490472078323364258e-02 -5.593009665608406067e-02 2.121364697813987732e-02
2.107093809172511101e-03 1.896037757396697998e-01 3.785029053688049316e-01 1.351796984672546387e-01 -2.500951290130615234e-01 1.106566935777664185e-01 4.832204058766365051e-02 -1.318887472152709961e-01 9.757044166326522827e-02 -2.913122624158859253e-02 5.509104207158088684e-02 6.833554059267044067e-02 -7.013472914695739746e-02 -7.571175694465637207e-02 -1.137284711003303528e-01 8.980269730091094971e-02 5.045522749423980713e-02 -9.135390073060989380e-02 -2.840633504092693329e-03 1.104925572872161865e-02 -2.577926516532897949e-01 2.791755497455596924e-01 2.966933250427246094e-01 -1.681241244077682495e-01 -3.398054838180541992e-01 1.020012889057397842e-02 9.525703638792037964e-02 -1.928891539573669434e-01 1.955218166112899780e-01 -2.758317291736602783e-01 2.667712271213531494e-01 1.980448812246322632e-01
1.570043116807937622e-01 5.004580318927764893e-02 -8.862326294183731079e-02 -1.241084858775138855e-01 -6.532218307256698608e-02 2.088055461645126343e-01 2.862740755081176758e-01 1.524264216423034668e-01 1.098569631576538086e-01 -2.554139867424964905e-02 3.411225229501724243e-02 -1.663804054260253906e-01 -7.803256064653396606e-02 9.846479631960391998e-03 -2.049757093191146851e-01 -3.031887710094451904e-01 -1.005010232329368591e-01 -1.691382527351379395e-01 -3.020234405994415283e-01 8.809223771095275879e-02 -1.108387112617492676e-01 2.773154526948928833e-02 2.209728211164474487e-01 -2.180845290422439575e-02 -2.565670609474182129e-01 -2.281513810157775879e-01 1.538122892379760742e-01 -6.351876538246870041e-03 -2.150520980358123779e-01 -4.368644356727600098e-01 -1.795013248920440674e-01 6.245595961809158325e-02
-2.355656623840332031e-01 7.847775518894195557e-02 -1.473104953765869141e-01 -1.711115241050720215e-01 1.732617914676666260e-01 1.412072777748107910e-01 4.110643267631530762e-02 5.215565487742424011e-02 -1.964247524738311768e-01 7.605443894863128662e-02 -9.842385351657867432e-02 -9.737729281187057495e-02 3.021206008270382881e-03 -5.052595213055610657e-02 1.390893906354904175e-01 -2.680907547473907471e-01 -1.482168287038803101e-01 -3.145474568009376526e-02 -4.176981374621391296e-02 -1.925755888223648071e-01 -3.121206760406494141e-01 2.255216091871261597e-01 4.560156166553497314e-01 -9.385693818330764771e-02 2.078081518411636353e-01 -3.322256505489349365e-01 2.461004555225372314e-01 -4.416824877262115479e-02 -3.421896323561668396e-02 -1.616314947605133057e-01 -7.399450242519378662e-02 -3.568427171558141708e-03
-2.909629344940185547e-01 3.924933075904846191e-02 -1.169843897223472595e-01 -1.682810038328170776e-01 1.539412140846252441e-01 2.075900696218013763e-02 3.095830380916595459e-01 -2.135021239519119263e-01 -1.588662862777709961e-01 1.218075156211853027e-01 1.544953286647796631e-01 -1.366284117102622986e-02 -1.052542123943567276e-02 -1.948426216840744019e-01 -2.393356114625930786e-01 -1.417807489633560181e-01 2.161567062139511108e-01 8.876820653676986694e-02 -3.892485201358795166e-01 -2.553657293319702148e-01 -2.623487450182437897e-02 1.353138089179992676e-01 8.589599281549453735e-02 1.258235573768615723e-01 -1.260727792978286743e-01 -3.005826175212860107e-01 1.672046929597854614e-01 1.193184871226549149e-02 -5.692384764552116394e-02 -2.613055408000946045e-01 5.294196307659149170e-02 6.669842451810836792e-02
-1.393802762031555176e-01 4.188295081257820129e-02 -5.936781316995620728e-02 -1.958070509135723114e-02 1.153100654482841492e-01 3.735470771789550781e-01 -7.646165043115615845e-02 -1.307864189147949219e-01 8.871017396450042725e-02 2.400828379904851317e-04 2.516260743141174316e-01 5.481607094407081604e-02 3.010901510715484619e-01 -1.744431406259536743e-01 -2.110128290951251984e-02 -1.446220874786376953e-01 -1.824196577072143555e-01 -2.480528354644775391e-01 -9.920682013034820557e-02 -3.569074869155883789e-01 -2.450209856033325195e-02 4.710718244314193726e-02 2.804739177227020264e-01 -6.975190341472625732e-02 1.182532683014869690e-01 -4.734880104660987854e-02 3.243840336799621582e-01 -2.636763155460357666e-01 -3.877144679427146912e-02 -2.543562650680541992e-01 -5.144925042986869812e-02 6.544678658246994019e-02
5.250421166419982910e-02 2.420581728219985962e-01 1.349993944168090820e-01 2.915164642035961151e-02 5.223094299435615540e-02 4.557472169399261475e-01 1.074225157499313354e-01 -1.649874001741409302e-01 -1.625230163335800171e-01 -1.083173379302024841e-01 1.007267087697982788e-01 5.994984880089759827e-02 -1.733305491507053375e-02 -2.485191673040390015e-01 -8.268913626670837402e-02 -2.409365028142929077e-01 -1.266016513109207153e-01 -2.658067047595977783e-01 5.607591196894645691e-02 4.795261099934577942e-02 -4.293842613697052002e-02 2.766966819763183594e-02 2.528059780597686768e-01 -2.437425255775451660e-01 -1.472753882408142090e-01 1.397003233432769775e-01 3.079975843429565430e-01 1.765120327472686768e-01 2.278077453374862671e-01 7.922602444887161255e-02 1.569692790508270264e-01 1.531418561935424805e-01
-3.220846056938171387e-01 -8.368681184947490692e-03 9.822831489145755768e-03 3.939044475555419922e-01 -1.966424053534865379e-03 2.553524672985076904e-01 3.258087337017059326e-01 2.101008892059326172e-01 -1.183434277772903442e-01 -1.898441165685653687e-01 7.689332216978073120e-02 9.403067082166671753e-02 -1.810653209686279297e-01 -2.646136656403541565e-02 -7.012312859296798706e-02 -1.408442556858062744e-01 -1.270628720521926880e-01 1.348298639059066772e-01 7.691194117069244385e-02 -1.868581026792526245e-01 -2.857413589954376221e-01 5.528533458709716797e-02 2.522953152656555176e-01 -1.610007509589195251e-02 -4.622396454215049744e-02 -5.648606270551681519e-02 -1.217492576688528061e-02 -5.638600513339042664e-02 2.959051728248596191e-02 -3.693740963935852051e-01 -1.691504865884780884e-01 6.356450170278549194e-02
-4.498785138130187988e-01 -1.063233688473701477e-01 -1.002198159694671631e-01 -7.141859084367752075e-02 -1.850330084562301636e-01 1.396354734897613525e-01 2.887520492076873779e-01 -2.815363109111785889e-01 -1.181313171982765198e-01 -2.049989402294158936e-01 9.020499140024185181e-02 -1.790609359741210938e-01 4.483862221240997314e-02 -2.959552109241485596e-01 1.926083676517009735e-02 -9.443554282188415527e-02 -9.665372222661972046e-02 1.471019089221954346e-01 -1.497044116258621216e-01 -1.287428885698318481e-01 -3.247462958097457886e-02 6.461339443922042847e-02 2.334536314010620117e-01 -4.796516895294189453e-02 -1.739582270383834839e-01 -1.196239590644836426e-01 2.243521511554718018e-01 3.359539434313774109e-02 -2.063007652759552002e-02 -1.607648432254791260e-01 -4.440076276659965515e-02 3.216240108013153076e-01
-3.921072557568550110e-02 -1.317989528179168701e-01 2.416663914918899536e-01 1.173439398407936096e-01 -1.518008559942245483e-01 -1.481304615736007690e-01 3.982498347759246826e-01 -2.438511326909065247e-02 2.414282038807868958e-02 4.428310319781303406e-02 -6.587080657482147217e-02 -1.285950541496276855e-01 -9.065129607915878296e-02 1.771433651447296143e-02 -6.595049053430557251e-02 8.680620789527893066e-02 -1.665759384632110596e-01 -2.550311386585235596e-01 2.234839051961898804e-01 -1.378689706325531006e-01 -2.642233371734619141e-01 1.506104469299316406e-01 4.668978154659271240e-01 8.048097044229507446e-02 -1.510186493396759033e-01 -5.835791304707527161e-02 1.627691090106964111e-01 -4.099106788635253906e-02 3.908306360244750977e-02 -2.749764919281005859e-01 -6.910054385662078857e-02 2.142184227705001831e-01
-2.458941340446472168e-01 2.985639311373233795e-02 -2.229090183973312378e-01 2.075588703155517578e-01 -1.842192411422729492e-01 -2.956859767436981201e-02 1.302801519632339478e-01 -9.416805207729339600e-02 -1.762041896581649780e-01 -5.714495107531547546e-02 -2.795037813484668732e-02 -1.638144850730895996e-01 1.816273927688598633e-01 -3.560079336166381836e-01 9.466240555047988892e-02 -2.393809333443641663e-02 -2.536261379718780518e-01 -4.529863595962524414e-02 5.027986690402030945e-02 -4.580037593841552734e-01 -2.488095164299011230e-01 3.508602827787399292e-02 9.857834875583648682e-02 -1.026602461934089661e-01 1.331435441970825195e-01 -1.677625924348831177e-01 1.624842882156372070e-01 -4.962760955095291138e-02 4.965220391750335693e-02 -2.322163432836532593e-01 1.950930505990982056e-01 1.509159207344055176e-01
-1.384112089872360229e-01 2.015647441148757935e-01 -1.286975890398025513e-01 1.787746138870716095e-02 -8.782872557640075684e-02 8.901957422494888306e-02 2.981788218021392822e-01 2.952422015368938446e-02 -8.599231392145156860e-02 -3.219926357269287109e-02 5.757537484169006348e-02 1.446901410818099976e-01 2.698748707771301270e-01 -1.062412485480308533e-01 9.022623300552368164e-02 -2.354064211249351501e-02 -2.981895506381988525e-01 -1.055882498621940613e-01 -1.757006198167800903e-01 4.586385563015937805e-02 -1.352680921554565430e-01 2.213813066482543945e-01 4.810512363910675049e-01 2.724028229713439941e-01 -3.653562068939208984e-02 -2.336005419492721558e-01 -1.006071045994758606e-01 -1.565036177635192871e-01 -1.863410137593746185e-02 -2.738614380359649658e-01 -1.291041374206542969e-01 -6.260617822408676147e-02
-3.116865828633308411e-02 -6.843567639589309692e-02 4.155632853507995605e-02 1.531720459461212158e-01 -8.522424846887588501e-02 2.058428078889846802e-01 2.080986052751541138e-01 -1.625554710626602173e-01 -3.908431828022003174e-01 9.483986347913742065e-02 5.552708730101585388e-02 1.550588756799697876e-01 -2.115310430526733398e-01 -2.311923652887344360e-01 6.618205457925796509e-02 1.305120587348937988e-01 -1.103811897337436676e-02 3.189229965209960938e-02 -3.091557621955871582e-01 -4.439398273825645447e-02 -2.775824964046478271e-01 2.301385253667831421e-01 3.716943562030792236e-01 -5.352533981204032898e-02 -2.621077932417392731e-02 -3.073994629085063934e-02 8.998777717351913452e-02 -9.729437879286706448e-04 5.161687359213829041e-02 -3.077848255634307861e-01 -2.383210808038711548e-01 -8.750123530626296997e-02
-3.472072482109069824e-01 -9.554446488618850708e-02 -2.828653752803802490e-01 7.065550982952117920e-02 -1.422555446624755859e-01 5.374246463179588318e-02 1.748983711004257202e-01 -6.163128837943077087e-02 1.818150579929351807e-01 -9.307917952537536621e-02 1.484678387641906738e-01 2.515142261981964111e-01 3.398701548576354980e-01 -5.843646079301834106e-02 1.102903112769126892e-02 1.354671120643615723e-01 -1.749198436737060547e-01 -2.793406546115875244e-01 1.788102537393569946e-01 -3.066004216670989990e-01 -2.014600634574890137e-01 -9.079950302839279175e-02 2.024572789669036865e-01 1.036242842674255371e-01 -3.000595793128013611e-02 -6.557815521955490112e-02 2.915737330913543701e-01 -6.540901213884353638e-02 3.657284658402204514e-03 -8.318599313497543335e-02 1.636655479669570923e-01 -1.276992261409759521e-03
-3.594013750553131104e-01 5.319820484146475792e-04 -1.057873070240020752e-01 1.336714178323745728e-01 -2.345627397298812866e-01 7.435338106006383896e-03 4.107203483581542969e-01 -1.624195277690887451e-01 -2.164589762687683105e-01 -1.483509540557861328e-01 3.929975628852844238e-02 7.288460433483123779e-02 -6.436919327825307846e-03 -1.205499693751335144e-01 -3.464066982269287109e-02 -1.672257483005523682e-01 1.796225607395172119e-01 -7.487618923187255859e-02 -7.061061263084411621e-02 -2.691771090030670166e-01 -7.114754617214202881e-02 2.263837754726409912e-01 1.680350750684738159e-01 -2.125724703073501587e-01 -2.510767877101898193e-01 4.709652159363031387e-03 2.873100936412811279e-01 -1.317550539970397949e-01 -1.318624019622802734e-01 -1.846769750118255615e-01 -2.764326333999633789e-02 1.090627908706665039e-01
-2.220670431852340698e-01 1.735218428075313568e-02 -1.171673461794853210e-01 -1.846675127744674683e-01 3.367066979408264160e-01 4.093283042311668396e-02 1.623571962118148804e-01 -1.657232046127319336e-01 7.285565137863159180e-02 5.423309281468391418e-02 -1.290145069360733032e-01 3.337073326110839844e-02 -1.519736945629119873e-01 -5.845086649060249329e-02 -7.773629575967788696e-02 5.115947127342224121e-02 -1.820449531078338623e-01 -1.448286324739456177e-01 -4.473365843296051025e-02 -1.625071093440055847e-02 -2.360471040010452271e-01 2.586514055728912354e-01 3.088805973529815674e-01 8.338154852390289307e-02 2.790255658328533173e-02 -1.385388821363449097e-01 1.731317341327667236e-01 -3.756209611892700195e-01 2.571912705898284912e-01 -2.632795870304107666e-01 2.330211251974105835e-01 -1.017088443040847778e-01
-6.245077773928642273e-02 -1.199678611010313034e-02 -3.265913948416709900e-02 -2.442619064822793007e-03 -9.370201081037521362e-02 -1.578010059893131256e-02 1.449181586503982544e-01 2.558651268482208252e-01 -1.523777842521667480e-01 1.824586093425750732e-02 -5.333173088729381561e-03 1.147881820797920227e-01 -6.957438588142395020e-02 9.048382751643657684e-03 -5.643164366483688354e-02 1.385370343923568726e-01 -9.087248146533966064e-02 4.148776829242706299e-02 1.164789944887161255e-01 -7.927165180444717407e-02 -1.017539799213409424e-01 1.617716699838638306e-01 4.596032202243804932e-01 6.534603983163833618e-02 -3.621101975440979004e-01 9.591674804687500000e-02 3.331244885921478271e-01 1.070644184947013855e-01 -1.808084920048713684e-02 -4.180366694927215576e-01 -2.363184541463851929e-01 2.445074170827865601e-01
4.377184063196182251e-02 -9.435950219631195068e-02 -2.483669817447662354e-01 -8.381038904190063477e-02 8.767290413379669189e-02 2.247895598411560059e-01 2.109141051769256592e-01 -1.369244158267974854e-01 -1.105683073401451111e-01 -2.314067631959915161e-01 -4.019415378570556641e-02 -4.222238808870315552e-02 1.660002022981643677e-01 2.594378776848316193e-02 -3.268333077430725098e-01 -3.243798911571502686e-01 -1.697934269905090332e-01 -2.432412803173065186e-01 3.125037625432014465e-02 -6.525007635354995728e-02 -2.318459898233413696e-01 -1.206688061356544495e-01 1.216479949653148651e-02 -2.830377519130706787e-01 -1.382770240306854248e-01 -1.634926795959472656e-01 1.471244990825653076e-01 -1.424624305218458176e-02 -7.221009582281112671e-02 -2.240051925182342529e-01 2.806035578250885010e-01 2.143451273441314697e-01
-1.196472570300102234e-01 5.167584121227264404e-02 -3.623919328674674034e-03 7.459175586700439453e-02 -3.945266455411911011e-02 3.414091467857360840e-01 3.110370934009552002e-01 6.720792502164840698e-02 3.678376600146293640e-02 1.923276931047439575e-01 2.586083710193634033e-01 -2.638201713562011719e-01 3.567717671394348145e-01 -8.985791355371475220e-04 -5.721816793084144592e-02 -1.197845712304115295e-01 -4.516245424747467041e-02 -1.231276392936706543e-01 -1.345409452915191650e-01 -3.241700530052185059e-01 -1.160499081015586853e-01 1.016238704323768616e-01 3.678041994571685791e-01 6.273000035434961319e-03 -3.133621066808700562e-03 -2.739228010177612305e-01 1.235892474651336670e-01 1.237935051321983337e-01 -1.599020212888717651e-01 4.194422811269760132e-02 6.316157430410385132e-02 4.319730773568153381e-02
2.955667078495025635e-01 1.511856354773044586e-02 -1.056618466973304749e-01 2.151171863079071045e-01 -7.658103713765740395e-04 2.586146593093872070e-01 3.421790301799774170e-01 -9.633063338696956635e-03 1.886906288564205170e-02 -1.600231826305389404e-01 1.099017709493637085e-01 2.102290093898773193e-01 1.516881138086318970e-01 -8.798304200172424316e-02 -1.701744794845581055e-01 -1.833126880228519440e-03 1.703660562634468079e-02 4.990625381469726562e-02 -1.784407496452331543e-01 -3.542589545249938965e-01 -3.274389505386352539e-01 2.707323990762233734e-02 3.437576889991760254e-01 -7.157462835311889648e-02 1.625612825155258179e-01 -1.326355934143066406e-01 -1.363760139793157578e-02 2.107477933168411255e-01 -5.811765044927597046e-02 -1.316898167133331299e-01 -6.471220403909683228e-02 1.551451981067657471e-01
1.932572722434997559e-01 9.618040919303894043e-02 -3.237894475460052490e-01 2.187238484621047974e-01 1.230570450425148010e-01 1.951220929622650146e-01 3.642113208770751953e-01 -8.412785083055496216e-02 -5.326788872480392456e-02 -1.271934956312179565e-01 2.821773290634155273e-01 1.155465841293334961e-01 -2.875260077416896820e-02 1.083973869681358337e-01 -3.383558243513107300e-02 -1.757358312606811523e-01 3.813552483916282654e-02 -6.696873903274536133e-02 -9.858849644660949707e-02 -2.969106435775756836e-01 -3.704002201557159424e-01 1.540163457393646240e-01 2.152080088853836060e-01 -7.633396983146667480e-02 5.588353797793388367e-02 -1.414320468902587891e-01 1.149039119482040405e-01 2.405927330255508423e-01 -4.332657530903816223e-02 3.215457871556282043e-02 1.847508102655410767e-01 5.524003133177757263e-02
1.286254674196243286e-01 4.492911323904991150e-02 -1.611944884061813354e-01 2.390950620174407959e-01 2.190961688756942749e-01 6.137172132730484009e-02 1.958860009908676147e-01 1.749658882617950439e-01 -3.859816491603851318e-02 4.002686962485313416e-02 3.297888040542602539e-01 1.711098700761795044e-01 1.610863804817199707e-01 -7.072771340608596802e-02 -2.126699984073638916e-01 1.547692418098449707e-01 -2.377929240465164185e-01 1.224654167890548706e-01 -1.637709885835647583e-01 -6.387710105627775192e-03 -3.172313421964645386e-02 3.049665503203868866e-02 4.045238494873046875e-01 -6.100060418248176575e-02 1.690341904759407043e-02 -2.462807893753051758e-01 -8.836374431848526001e-02 2.405438721179962158e-01 8.103514462709426880e-02 -3.162747621536254883e-01 -6.392652541399002075e-02 1.768437922000885010e-01
-2.345956265926361084e-01 -2.058103866875171661e-02 -6.557990610599517822e-02 4.413002356886863708e-02 -2.169367522001266479e-01 -3.580003604292869568e-02 2.520100772380828857e-01 -1.688630878925323486e-01 -2.643394097685813904e-02 -1.292953789234161377e-01 1.223240718245506287e-01 1.239311620593070984e-01 1.089316308498382568e-01 1.624447666108608246e-02 9.729906916618347168e-02 2.615557610988616943e-01 -2.127750813961029053e-01 -2.730919420719146729e-01 -3.482198342680931091e-02 -3.897265493869781494e-01 -2.195083796977996826e-01 2.299468368291854858e-01 1.449322849512100220e-01 -1.608510762453079224e-01 1.354732364416122437e-01 -9.169711172580718994e-02 3.127175569534301758e-01 -1.065347120165824890e-01 3.093023598194122314e-02 -8.381366729736328125e-02 3.084143102169036865e-01 1.689757965505123138e-02
-4.359453916549682617e-02 -1.109291613101959229e-01 -5.263281054794788361e-03 -2.798770740628242493e-02 -4.805324226617813110e-02 1.722386479377746582e-01 3.521171212196350098e-01 -4.035999253392219543e-02 -7.066262513399124146e-02 4.350310564041137695e-02 -2.318075001239776611e-01 -9.815561026334762573e-02 1.659986376762390137e-01 -1.493082642555236816e-01 2.210610546171665192e-02 3.058099374175071716e-02 9.224320203065872192e-02 -1.452192813158035278e-01 7.225924730300903320e-02 -1.451706737279891968e-01 -1.698798034340143204e-03 1.177170798182487488e-01 5.036916136741638184e-01 2.045830339193344116e-01 -1.148436963558197021e-01 2.061756104230880737e-01 1.250718384981155396e-01 -3.614690154790878296e-02 1.020537689328193665e-01 -4.468468427658081055e-01 -2.012010514736175537e-01 1.316679269075393677e-01
-2.919785082340240479e-01 -9.174052625894546509e-02 -1.138707622885704041e-01 5.025000125169754028e-02 -1.277358829975128174e-01 3.021645843982696533e-01 1.411285847425460815e-01 6.380119174718856812e-02 -3.603794053196907043e-02 -1.387321054935455322e-01 3.710263222455978394e-02 1.417738944292068481e-02 -1.381980627775192261e-01 -1.502837389707565308e-01 1.499753743410110474e-01 1.883516311645507812e-01 1.206182539463043213e-01 -2.167218327522277832e-01 3.005982935428619385e-02 -1.569230556488037109e-01 4.262214992195367813e-03 9.974683076143264771e-02 2.432445436716079712e-01 2.732121348381042480e-01 -1.797849088907241821e-01 1.183588802814483643e-01 5.676595866680145264e-02 1.301341950893402100e-01 1.403615623712539673e-01 -1.161399781703948975e-01 1.634712964296340942e-01 5.293673276901245117e-01
-1.185042262077331543e-01 7.480808999389410019e-03 2.505937218666076660e-01 -1.646322011947631836e-01 2.931745648384094238e-01 1.291512846946716309e-01 2.316528409719467163e-01 -1.890587806701660156e-01 1.699767410755157471e-01 5.042276531457901001e-02 8.960682153701782227e-02 9.013047814369201660e-02 -4.283433780074119568e-03 -6.193274632096290588e-02 -1.969274133443832397e-01 7.706890255212783813e-02 -1.878349632024765015e-01 -2.233011126518249512e-01 -3.230615332722663879e-02 -1.509283483028411865e-01 -1.447226405143737793e-01 2.376835942268371582e-01 2.192868143320083618e-01 8.334028720855712891e-02 4.155822470784187317e-02 -2.056430131196975708e-01 1.303678005933761597e-01 -4.097229540348052979e-01 1.551754772663116455e-01 -3.211180567741394043e-01 9.215680509805679321e-02 4.228673875331878662e-02
-2.297279387712478638e-01 9.718140959739685059e-02 -9.321101754903793335e-02 7.796296477317810059e-02 1.384817510843276978e-01 2.566476464271545410e-01 2.004934102296829224e-01 1.303742527961730957e-01 -2.852473556995391846e-01 2.035239189863204956e-01 -1.859064698219299316e-01 -4.133291170001029968e-02 9.791645407676696777e-02 -2.048113569617271423e-02 2.517555840313434601e-02 5.968661233782768250e-02 6.589098833501338959e-03 -1.407013982534408569e-01 1.954969912767410278e-01 -9.322454221546649933e-03 -1.729243695735931396e-01 1.332627832889556885e-01 2.104786038398742676e-01 1.066440865397453308e-01 -2.327582389116287231e-01 2.848893404006958008e-02 2.736474573612213135e-01 -1.131930127739906311e-01 8.434034883975982666e-02 -1.611592024564743042e-01 -4.492560401558876038e-02 5.179218649864196777e-01
-9.677756577730178833e-02 9.892028570175170898e-02 1.778519004583358765e-01 -1.738684773445129395e-01 -3.218590021133422852e-01 5.233268439769744873e-02 9.575707465410232544e-02 2.675760090351104736e-01 -1.010175049304962158e-01 1.378656774759292603e-01 1.620211750268936157e-01 1.845012754201889038e-01 8.954202383756637573e-02 -1.303046792745590210e-01 -4.113580286502838135e-02 -2.151372730731964111e-01 9.300328791141510010e-03 -2.999595701694488525e-01 -1.327289789915084839e-01 -2.051914036273956299e-01 -1.993637084960937500e-01 7.976093143224716187e-02 2.584931254386901855e-02 -1.474281996488571167e-01 -9.508834034204483032e-02 -3.282803297042846680e-02 1.908526867628097534e-01 -5.945775657892227173e-02 -9.316943585872650146e-02 -5.339109301567077637e-01 -6.741518527269363403e-02 -5.247141420841217041e-02
1.789788599126040936e-03 1.092234104871749878e-01 -2.208487987518310547e-01 -1.067866804078221321e-03 1.141099929809570312e-01 2.067630738019943237e-01 1.501319259405136108e-01 -2.261375449597835541e-02 -9.292359650135040283e-02 -3.790891170501708984e-01 3.482302650809288025e-02 -1.250730007886886597e-01 4.923440888524055481e-02 -1.500146836042404175e-01 -7.014819979667663574e-02 -2.459463924169540405e-01 -3.553956001996994019e-02 -9.479311108589172363e-02 -1.235048472881317139e-02 2.055317312479019165e-01 -6.267441809177398682e-02 -1.130825132131576538e-01 5.250964760780334473e-01 -1.383188813924789429e-01 -5.430832877755165100e-02 -3.515895009040832520e-01 6.849393993616104126e-02 -1.615243554115295410e-01 5.468199402093887329e-02 -1.125365346670150757e-01 2.076374590396881104e-01 1.435197293758392334e-01
-1.871502548456192017e-01 8.620215207338333130e-02 1.667218096554279327e-02 -1.127515137195587158e-01 -8.135461807250976562e-02 4.092624783515930176e-02 3.228923082351684570e-01 -1.750475913286209106e-01 5.194501578807830811e-02 -1.150825154036283493e-02 9.442505985498428345e-02 -1.016565114259719849e-01 -1.398851424455642700e-01 8.263050764799118042e-02 2.825522720813751221e-01 -9.403781592845916748e-02 -3.188580572605133057e-01 -2.131224870681762695e-01 -1.686500608921051025e-01 -1.207474321126937866e-01 2.012991718947887421e-02 9.761133231222629547e-03 1.397224515676498413e-01 2.868451364338397980e-02 -1.965367496013641357e-01 2.855657041072845459e-01 3.872079849243164062e-01 1.295255124568939209e-01 1.502880752086639404e-01 -3.790675699710845947e-01 -4.504733369685709476e-04 9.090019389986991882e-03
-1.779616922140121460e-01 6.583653390407562256e-02 -1.470608562231063843e-01 -9.595105051994323730e-02 1.563821136951446533e-01 3.836975395679473877e-01 6.039920821785926819e-02 -3.189395964145660400e-01 1.192733570933341980e-01 -3.016827441751956940e-02 -4.698464646935462952e-02 -4.307550564408302307e-02 2.433985024690628052e-01 -1.498002409934997559e-01 1.705579645931720734e-02 -1.549472846090793610e-02 -3.124700300395488739e-02 -4.030938446521759033e-02 -1.255072802305221558e-01 -1.796459853649139404e-01 2.726264111697673798e-02 4.118556678295135498e-01 2.438524812459945679e-01 -7.131811976432800293e-02 6.946922838687896729e-02 -4.997278749942779541e-02 3.067620396614074707e-01 -1.728949546813964844e-01 -1.009109094738960266e-01 -3.340886235237121582e-01 1.099422574043273926e-01 6.284882873296737671e-02
-1.151544079184532166e-01 1.230219453573226929e-01 -5.722935870289802551e-02 -1.351770162582397461e-01 -2.701344490051269531e-01 2.006345391273498535e-01 3.923820257186889648e-01 2.392755001783370972e-01 -8.874889463186264038e-02 -4.167482256889343262e-02 4.970660805702209473e-02 6.157162413001060486e-02 -5.188564956188201904e-02 -1.306159049272537231e-01 2.526877261698246002e-02 1.438564807176589966e-01 -2.305765002965927124e-01 -4.334435984492301941e-02 -1.177209317684173584e-01 -9.678363054990768433e-02 1.134303733706474304e-01 2.333136945962905884e-01 -6.092561781406402588e-02 -1.808838695287704468e-01 -2.636879682540893555e-01 -1.309593170881271362e-01 2.985284924507141113e-01 2.277220226824283600e-02 3.060902953147888184e-01 -3.782177343964576721e-02 -7.009524106979370117e-02 3.321086466312408447e-01
-2.179148197174072266e-01 -5.351848527789115906e-02 3.275319933891296387e-02 -3.551644086837768555e-02 -2.048679813742637634e-02 2.644762098789215088e-01 2.937898635864257812e-01 1.989087313413619995e-01 1.612604409456253052e-01 -1.073998808860778809e-01 4.258308559656143188e-02 2.769167721271514893e-01 3.260202705860137939e-01 1.799120455980300903e-01 7.287894934415817261e-02 6.071436777710914612e-02 -3.203889727592468262e-01 -3.519451944157481194e-03 -1.916090697050094604e-01 -2.031568735837936401e-01 -2.085065990686416626e-01 -2.658968046307563782e-02 1.341791450977325439e-01 4.055823385715484619e-02 -1.935475505888462067e-02 -1.134502068161964417e-01 -1.089588552713394165e-02 3.078070469200611115e-02 3.839562460780143738e-02 -4.483660161495208740e-01 -1.394280493259429932e-01 8.149659633636474609e-02
2.831254526972770691e-02 5.853562429547309875e-02 -1.343217343091964722e-01 -1.433760225772857666e-01 -6.713877618312835693e-02 8.353184908628463745e-02 1.296804100275039673e-01 -1.209503859281539917e-01 -1.996686756610870361e-01 5.151686817407608032e-02 8.468233793973922729e-02 -1.032814267091453075e-03 2.269466072320938110e-01 -3.503936750348657370e-04 -1.633022129535675049e-01 -1.669728010892868042e-01 -3.701455593109130859e-01 -4.438676536083221436e-01 -4.031896963715553284e-02 -1.034307107329368591e-01 -1.875466108322143555e-01 -9.423417598009109497e-02 3.470705151557922363e-01 1.043919697403907776e-01 8.111080154776573181e-03 7.154680043458938599e-02 1.073135659098625183e-01 -2.723345160484313965e-01 -1.277128309011459351e-01 -1.750917583703994751e-01 1.866759359836578369e-02 3.139322996139526367e-01
2.170856446027755737e-01 4.362379014492034912e-02 -1.784198135137557983e-01 2.855089008808135986e-01 4.480958729982376099e-02 1.417075544595718384e-01 2.125160396099090576e-01 1.318468451499938965e-01 1.425328105688095093e-02 3.176261484622955322e-02 2.414143979549407959e-01 2.141326516866683960e-01 1.241559311747550964e-01 6.150786206126213074e-02 -2.036186158657073975e-01 -2.747801505029201508e-02 1.196282356977462769e-01 3.044685535132884979e-02 -2.897365689277648926e-01 -3.116708397865295410e-01 -1.799060106277465820e-01 3.346897289156913757e-02 4.507605433464050293e-01 -2.333137691020965576e-01 1.796460002660751343e-01 6.657950580120086670e-02 -2.613887377083301544e-02 9.077659249305725098e-02 -1.118402741849422455e-02 -1.369439214468002319e-01 6.012617796659469604e-02 1.751381605863571167e-01
8.889480680227279663e-02 8.871229737997055054e-02 -1.002063304185867310e-01 7.044286280870437622e-02 -5.893302336335182190e-02 9.205587953329086304e-02 2.251333147287368774e-01 -1.159849315881729126e-01 2.526010386645793915e-02 1.562721729278564453e-01 2.753196656703948975e-01 1.417614370584487915e-01 -6.366468966007232666e-02 1.651630103588104248e-01 -1.971737891435623169e-01 1.838906295597553253e-02 -7.790492847561836243e-03 7.984819263219833374e-02 1.591020524501800537e-01 -9.039311110973358154e-02 -3.006898425519466400e-02 2.374807447195053101e-01 2.982304692268371582e-01 9.519281238317489624e-02 -3.229174315929412842e-01 -3.093762136995792389e-02 1.508083641529083252e-01 3.200924023985862732e-02 1.396338641643524170e-01 -3.192956373095512390e-02 4.978241026401519775e-01 3.302482664585113525e-01
-2.740954980254173279e-02 5.197028443217277527e-02 -1.595256626605987549e-01 6.051964685320854187e-02 1.735330931842327118e-02 8.957437425851821899e-02 4.039998650550842285e-01 8.440946228802204132e-03 1.163271367549896240e-01 9.077324531972408295e-03 -1.207464784383773804e-01 -1.930622607469558716e-01 2.737425267696380615e-01 3.572491928935050964e-02 -3.751141130924224854e-01 2.854517195373773575e-03 -1.639845222234725952e-01 -8.585613965988159180e-02 -5.110090374946594238e-01 7.803005725145339966e-02 -4.440017044544219971e-02 1.263599544763565063e-01 1.919506192207336426e-01 9.703329950571060181e-02 -1.259831339120864868e-01 7.291173189878463745e-02 1.799315959215164185e-02 3.140800446271896362e-02 -1.154279187321662903e-01 -1.217818260192871094e-01 2.548887133598327637e-01 1.792402714490890503e-01
-3.831296563148498535e-01 -1.704745590686798096e-01 -1.078296825289726257e-01 1.044121831655502319e-01 -4.581088423728942871e-01 2.662628889083862305e-01 1.010332331061363220e-01 1.022986695170402527e-01 3.457838296890258789e-02 3.546711802482604980e-02 1.655406355857849121e-01 2.125310748815536499e-01 -3.383576869964599609e-02 -1.414340287446975708e-01 -5.385994538664817810e-02 9.671530872583389282e-02 -1.157473772764205933e-01 -1.975759565830230713e-01 -5.322853103280067444e-02 -3.012561202049255371e-01 -1.858672350645065308e-01 -4.604277387261390686e-02 4.641655366867780685e-03 -1.944631636142730713e-01 1.770781725645065308e-01 -1.266253739595413208e-01 1.224540472030639648e-01 -1.156287416815757751e-01 -3.909464925527572632e-02 -2.001694589853286743e-01 2.141998559236526489e-01 8.943693339824676514e-02
-3.985935151576995850e-01 -1.862204670906066895e-01 -9.529589116573333740e-02 -7.733488827943801880e-02 -8.318959921598434448e-02 3.514056801795959473e-01 2.764632403850555420e-01 -8.130534738302230835e-02 -2.001435011625289917e-01 -1.566853746771812439e-02 3.875255957245826721e-02 1.244947090744972229e-01 1.562815606594085693e-01 -2.923062257468700409e-02 -2.103537619113922119e-01 -2.983552813529968262e-01 -2.947664260864257812e-01 -6.571631878614425659e-02 -1.863230019807815552e-01 -2.055823206901550293e-01 -1.615935191512107849e-02 9.966549277305603027e-02 1.513488143682479858e-01 1.213050633668899536e-02 2.115521579980850220e-01 4.978977888822555542e-02 1.805863380432128906e-01 -1.483990550041198730e-01 -9.287916123867034912e-02 -1.043731439858675003e-02 5.995784327387809753e-02 2.155367583036422729e-01
-2.007172852754592896e-01 -8.963550627231597900e-02 -2.663158774375915527e-01 -9.873703867197036743e-02 -2.710413374006748199e-02 2.038415074348449707e-01 7.037531584501266479e-02 -1.205185949802398682e-01 -2.956024184823036194e-02 1.375690218992531300e-03 5.477663129568099976e-02 -6.631281226873397827e-02 2.795278131961822510e-01 4.576478898525238037e-02 -2.212440036237239838e-02 -3.776377066969871521e-02 -5.364549532532691956e-02 -5.950474366545677185e-02 1.279887370765209198e-02 2.726824767887592316e-02 -3.871410191059112549e-01 2.222140133380889893e-01 3.225452899932861328e-01 -4.436200484633445740e-02 8.648774772882461548e-02 -4.267923831939697266e-01 2.606331110000610352e-01 7.530014216899871826e-02 -1.465591043233871460e-01 -2.814595401287078857e-01 -1.427036970853805542e-01 1.481229960918426514e-01
-3.211055882275104523e-03 -7.279511541128158569e-02 -1.274931281805038452e-01 2.818837761878967285e-01 6.785298138856887817e-02 3.159771487116813660e-02 2.209974527359008789e-01 1.527489274740219116e-01 3.961195647716522217e-01 -1.499846577644348145e-01 -1.755968928337097168e-01 -1.239832565188407898e-01 1.745670735836029053e-01 -2.042256891727447510e-01 -1.664515025913715363e-02 -9.577379375696182251e-02 4.225570708513259888e-03 -1.908837854862213135e-01 -2.405257374048233032e-01 -3.247194364666938782e-02 -2.062553614377975464e-01 -8.802407979965209961e-02 1.713423430919647217e-01 -7.377535104751586914e-02 -1.925367116928100586e-01 -1.302405893802642822e-01 2.468812614679336548e-01 1.030713245272636414e-01 -1.753228902816772461e-01 -3.177788555622100830e-01 1.862547546625137329e-01 2.036857008934020996e-01
-1.983383893966674805e-01 7.961837947368621826e-02 -2.820355445146560669e-02 8.783479034900665283e-02 1.628695405088365078e-03 1.493878066539764404e-01 1.863296478986740112e-01 1.256507486104965210e-01 -2.219324558973312378e-01 6.244626268744468689e-02 -6.607268005609512329e-02 -9.372974745929241180e-03 -6.962327752262353897e-03 -8.932723850011825562e-02 -7.810305058956146240e-02 -1.201353035867214203e-02 -2.236864715814590454e-02 2.844929508864879608e-02 -8.522731065750122070e-02 9.124181419610977173e-02 -1.864164173603057861e-01 2.116770297288894653e-01 4.204946756362915039e-01 1.035281717777252197e-01 -2.142393440008163452e-01 2.697000512853264809e-03 2.807686030864715576e-01 -2.280783466994762421e-02 -2.499228119850158691e-01 -5.142265558242797852e-01 -2.211527675390243530e-01 1.267292052507400513e-01
-7.919751852750778198e-02 2.444084286689758301e-01 1.821589283645153046e-02 -4.055918008089065552e-02 -1.818944215774536133e-01 2.858296334743499756e-01 1.608438044786453247e-01 -1.517615374177694321e-02 -1.924830973148345947e-01 -1.507204920053482056e-01 8.370433002710342407e-02 -9.340768307447433472e-02 2.379432693123817444e-02 7.339532673358917236e-02 1.843962967395782471e-01 1.411475241184234619e-01 -1.350492238998413086e-01 -1.081286147236824036e-01 1.775379329919815063e-01 1.206462308764457703e-01 -1.136001646518707275e-01 -1.160234808921813965e-01 2.042219340801239014e-01 -1.650213748216629028e-01 -3.280414640903472900e-01 2.828994207084178925e-02 3.727479577064514160e-01 4.106515645980834961e-02 1.138124614953994751e-01 -1.841464638710021973e-01 2.794880270957946777e-01 3.323081135749816895e-01
4.753598198294639587e-02 -1.424136161804199219e-01 1.163876876235008240e-01 1.391169875860214233e-01 -9.065177291631698608e-03 1.718078367412090302e-02 3.756245970726013184e-01 -4.789885506033897400e-02 1.103182137012481689e-01 2.905412763357162476e-02 -4.188905470073223114e-03 -2.196741253137588501e-01 1.346642076969146729e-01 -6.851866096258163452e-02 -2.496800720691680908e-01 -1.504298895597457886e-01 -1.454441398382186890e-01 -1.735142916440963745e-01 1.818985342979431152e-01 -7.440213114023208618e-02 -2.807343304157257080e-01 4.214278981089591980e-02 3.415558934211730957e-01 8.022226393222808838e-02 -1.076142340898513794e-01 -1.172614563256502151e-02 1.072114333510398865e-01 7.358895987272262573e-02 2.668354213237762451e-01 -2.834728062152862549e-01 -2.542112171649932861e-01 3.054987192153930664e-01
-3.769305050373077393e-01 -4.394179955124855042e-02 -1.088243350386619568e-01 9.671584703028202057e-03 -9.660222381353378296e-02 9.886990301311016083e-03 1.205982267856597900e-01 -6.863965094089508057e-02 2.267849743366241455e-01 -8.101110160350799561e-02 1.605981141328811646e-01 1.213630735874176025e-01 2.312851846218109131e-01 -9.597790986299514771e-02 -1.424924880266189575e-01 2.960249036550521851e-02 -2.479225099086761475e-01 -5.067042261362075806e-02 -8.347391337156295776e-02 -3.734604120254516602e-01 -3.120278418064117432e-01 1.524206250905990601e-01 1.875560432672500610e-01 -1.720255464315414429e-01 1.647193729877471924e-01 1.610401421785354614e-01 3.581886887550354004e-01 -2.393798902630805969e-02 8.935477584600448608e-02 -2.755347825586795807e-02 1.657256484031677246e-01 1.377943307161331177e-01
-9.793056175112724304e-03 2.752201855182647705e-01 -5.272667109966278076e-02 1.334274113178253174e-01 -2.335444241762161255e-01 -3.274189308285713196e-02 2.353310734033584595e-01 1.266818493604660034e-01 7.444819062948226929e-02 -2.377512305974960327e-02 -1.112831011414527893e-01 2.147966027259826660e-01 -2.513675093650817871e-01 -5.472606793045997620e-02 8.793969452381134033e-02 -2.208091467618942261e-01 -2.016760706901550293e-01 -1.044350489974021912e-01 -1.687498241662979126e-01 -3.482686579227447510e-01 -3.474265336990356445e-01 1.645797491073608398e-02 2.516745328903198242e-01 8.180347084999084473e-02 -3.161802515387535095e-02 -2.157507231459021568e-03 -9.851466119289398193e-02 -1.054933145642280579e-01 1.968109160661697388e-01 -1.609024107456207275e-01 3.186188042163848877e-01 -9.431391954421997070e-02
-9.987435489892959595e-02 1.277535110712051392e-01 -3.040009737014770508e-01 -1.636930555105209351e-01 1.189036294817924500e-01 1.176907792687416077e-01 2.830361723899841309e-01 -3.290657699108123779e-02 -1.098935157060623169e-01 -7.017158716917037964e-02 1.666172742843627930e-01 -2.071053087711334229e-01 -8.696553856134414673e-02 -6.126094982028007507e-02 -1.401645392179489136e-01 -3.904248401522636414e-02 1.970324069261550903e-01 -3.498140871524810791e-01 -3.598438948392868042e-02 -1.440902650356292725e-01 -2.863661758601665497e-02 -1.660056263208389282e-01 2.500109970569610596e-01 1.884700953960418701e-01 -4.908199608325958252e-02 -2.287411391735076904e-01 2.203383296728134155e-01 -3.806694597005844116e-02 2.721579968929290771e-01 -1.978629529476165771e-01 3.100695312023162842e-01 3.773945942521095276e-02
-1.592034399509429932e-01 -7.664716988801956177e-02 1.739640980958938599e-01 -2.762013971805572510e-01 1.908210366964340210e-01 2.406787276268005371e-01 6.453616917133331299e-02 -2.082117944955825806e-01 2.537009306252002716e-02 -9.053959697484970093e-02 -4.212118312716484070e-02 5.777291581034660339e-02 -7.860372960567474365e-02 2.362343482673168182e-02 -2.331426143646240234e-01 2.376792281866073608e-01 -2.705065906047821045e-01 -1.824971288442611694e-01 -1.811885237693786621e-01 -2.148928791284561157e-01 -1.534781754016876221e-01 6.964150071144104004e-02 2.539991736412048340e-01 1.077144294977188110e-01 4.878685995936393738e-02 -1.160395443439483643e-01 1.366910338401794434e-01 -2.797146439552307129e-01 2.499621659517288208e-01 -2.993109524250030518e-01 8.132591843605041504e-02 1.654500365257263184e-01
-2.096517533063888550e-01 1.985710561275482178e-01 -2.606819272041320801e-01 -8.063776046037673950e-02 1.788368523120880127e-01 3.090384416282176971e-02 1.089129075407981873e-01 -1.386411190032958984e-01 -7.158520072698593140e-02 -1.543722208589315414e-02 1.596301496028900146e-01 -3.535005077719688416e-02 3.272328525781631470e-02 8.374943397939205170e-03 -2.043257504701614380e-01 1.234155371785163879e-01 -2.201785445213317871e-01 -3.259344995021820068e-01 4.295469447970390320e-02 -3.129152059555053711e-01 -2.604643404483795166e-01 7.481557875871658325e-02 2.467295825481414795e-01 1.276656091213226318e-01 2.354910075664520264e-01 -2.966701686382293701e-01 9.882802516222000122e-02 -1.763805374503135681e-02 -1.108144074678421021e-01 -2.592763006687164307e-01 1.825733333826065063e-01 1.282627880573272705e-01
-1.607539951801300049e-01 -5.595311149954795837e-02 -1.194004043936729431e-01 -8.928053826093673706e-02 -6.824295967817306519e-02 2.787136435508728027e-01 2.482815533876419067e-01 -7.403253018856048584e-02 -1.731940656900405884e-01 -2.581981718540191650e-01 -9.791277348995208740e-02 -2.256809175014495850e-01 -3.103370405733585358e-02 -3.988271951675415039e-01 -1.393754929304122925e-01 -8.953957259654998779e-02 -1.036425009369850159e-01 1.065268591046333313e-01 6.356158852577209473e-02 3.703497583046555519e-03 -4.928453639149665833e-02 2.313072383403778076e-01 4.184711277484893799e-01 -1.294916570186614990e-01 6.786874681711196899e-02 -2.578895390033721924e-01 1.198423653841018677e-01 -8.969090133905410767e-02 -1.609168052673339844e-01 -1.775052696466445923e-01 8.543389290571212769e-02 1.500130444765090942e-01
-7.168987393379211426e-02 -7.355097681283950806e-02 -2.248168550431728363e-02 1.030260920524597168e-01 2.442886680364608765e-02 2.232128530740737915e-01 2.663666903972625732e-01 8.450932055711746216e-02 -1.296401023864746094e-01 -2.706860899925231934e-01 -6.578502804040908813e-02 9.840086102485656738e-03 3.046310842037200928e-01 -2.881972193717956543e-01 -1.940497756004333496e-01 -2.638950198888778687e-02 -1.129784211516380310e-01 -1.065831705927848816e-01 6.453932262957096100e-03 -7.997811585664749146e-02 -1.871054172515869141e-01 -6.005559489130973816e-02 3.161979019641876221e-01 -2.240363210439682007e-01 2.438225597143173218e-01 -3.113577663898468018e-01 2.445946931838989258e-01 -1.517808884382247925e-01 -1.458422690629959106e-01 -5.086062103509902954e-02 1.491570621728897095e-01 1.907701641321182251e-01
-1.433829516172409058e-01 -4.464146494865417480e-02 -1.253771828487515450e-03 -3.252713382244110107e-01 1.691487431526184082e-01 1.490288078784942627e-01 1.150036156177520752e-01 -4.139922559261322021e-03 6.818769872188568115e-02 5.528814345598220825e-02 -1.294078826904296875e-01 1.879838854074478149e-01 7.097895443439483643e-02 -2.777450345456600189e-02 -1.794848740100860596e-01 1.243249028921127319e-01 -2.352882027626037598e-01 -1.057311594486236572e-01 -5.040441080927848816e-02 -3.031856715679168701e-01 -1.795724332332611084e-01 2.095312923192977905e-01 2.791345715522766113e-01 2.122559398412704468e-01 5.725502595305442810e-02 -1.350261121988296509e-01 1.883965879678726196e-01 -3.967080116271972656e-01 2.343167066574096680e-01 -2.197654545307159424e-01 1.288144141435623169e-01 -3.836692310869693756e-03
-6.803351640701293945e-02 -9.609358012676239014e-02 -2.816467285156250000e-01 -7.603368908166885376e-02 -1.541246310807764530e-03 5.312751606106758118e-02 2.208536267280578613e-01 -3.442044183611869812e-02 1.048129424452781677e-01 -2.643943130970001221e-01 1.486703753471374512e-01 -5.202717334032058716e-02 1.921774297952651978e-01 -1.079691797494888306e-01 -8.602904528379440308e-02 -1.038483157753944397e-01 -9.021589159965515137e-02 1.584263145923614502e-01 7.120749354362487793e-02 -1.406374275684356689e-01 2.425366826355457306e-02 -1.019543409347534180e-01 4.326329231262207031e-01 -1.884941458702087402e-01 7.169411331415176392e-02 -4.268966913223266602e-01 2.400592714548110962e-01 -1.772640347480773926e-01 1.298693381249904633e-02 -1.865323334932327271e-01 1.369648575782775879e-01 2.320453375577926636e-01
-3.304586708545684814e-01 -1.352085173130035400e-01 -1.595818996429443359e-01 -8.973633497953414917e-02 -3.116988241672515869e-01 1.122136786580085754e-01 1.695583611726760864e-01 -1.940321326255798340e-01 -1.109050512313842773e-01 -2.488125413656234741e-01 1.617221981287002563e-01 4.089882597327232361e-03 3.543836995959281921e-02 -8.844140917062759399e-02 -1.868564262986183167e-02 -1.521977484226226807e-01 -2.373194992542266846e-01 -2.194035500288009644e-01 -5.853785574436187744e-02 -1.397388130426406860e-01 -2.618010938167572021e-01 -7.748877257108688354e-02 2.248698472976684570e-01 -1.602701991796493530e-01 8.467108011245727539e-03 8.066702634096145630e-02 2.372893393039703369e-01 -1.794814020395278931e-01 1.448491662740707397e-01 7.256714254617691040e-02 3.159000873565673828e-01 1.747350394725799561e-01
-2.197187095880508423e-01 2.740541994571685791e-01 -1.089196279644966125e-01 -3.914009407162666321e-02 -1.091498658061027527e-01 1.233101561665534973e-01 2.811637148261070251e-02 1.068556383252143860e-01 -4.401361569762229919e-02 8.930382877588272095e-02 3.584583103656768799e-01 -2.283709496259689331e-01 7.400996983051300049e-02 -6.054952740669250488e-02 2.237365543842315674e-01 -2.311917394399642944e-01 -1.216686815023422241e-01 -2.452290207147598267e-01 -3.875218033790588379e-01 4.407204315066337585e-02 -2.505989074707031250e-01 7.413474470376968384e-02 1.360144019126892090e-01 -8.293526619672775269e-02 -2.137880772352218628e-01 -7.073806971311569214e-02 1.562442034482955933e-01 5.508463457226753235e-02 -8.420841395854949951e-02 -2.835783362388610840e-01 1.845616549253463745e-01 -1.512711402028799057e-02
3.727088868618011475e-02 -1.034127026796340942e-01 -1.048396304249763489e-01 -1.418187469244003296e-01 1.951073668897151947e-02 2.805553078651428223e-01 1.399951279163360596e-01 -1.170152574777603149e-01 -4.365647956728935242e-02 -2.577116191387176514e-01 2.563885040581226349e-02 -3.105928376317024231e-02 -1.390377879142761230e-01 -1.033054757863283157e-02 -2.740470767021179199e-01 -1.503801494836807251e-01 1.055289134383201599e-01 -2.867313921451568604e-01 -1.438262015581130981e-01 -2.193748950958251953e-01 4.400775581598281860e-02 -5.952975247055292130e-03 1.908578127622604370e-01 -1.012713015079498291e-01 -1.568790152668952942e-02 -1.525424867868423462e-01 3.099062293767929077e-02 -6.147864833474159241e-02 -1.965032964944839478e-01 -4.711140394210815430e-01 3.968679010868072510e-01 1.391595136374235153e-02
1.166112124919891357e-01 1.345872133970260620e-01 -2.031525969505310059e-02 -2.172189652919769287e-01 -6.116199865937232971e-02 3.917297124862670898e-01 4.213009476661682129e-01 3.069007098674774170e-01 1.302472800016403198e-01 1.067861020565032959e-01 4.591526836156845093e-02 -1.221338137984275818e-01 -3.727155551314353943e-02 1.171064376831054688e-01 -4.291831329464912415e-02 -2.083986699581146240e-01 -1.418589949607849121e-01 -7.852819561958312988e-02 -3.221513330936431885e-01 6.671036034822463989e-02 -1.181222349405288696e-01 3.589571267366409302e-02 1.473317574709653854e-02 3.385815396904945374e-02 -2.257550656795501709e-01 -2.673718035221099854e-01 2.713348902761936188e-02 -5.028997734189033508e-02 -9.639231860637664795e-02 -2.780508399009704590e-01 3.220227360725402832e-02 1.468396633863449097e-01
-2.289401143789291382e-01 9.595517069101333618e-02 -1.636731326580047607e-01 1.402892172336578369e-01 -3.879673779010772705e-01 -3.514337912201881409e-02 2.116726040840148926e-01 -2.060208469629287720e-01 3.539486601948738098e-02 -3.771376609802246094e-02 1.649501025676727295e-01 1.119956448674201965e-01 1.825355291366577148e-01 -1.484438627958297729e-01 1.151791960000991821e-01 -1.653806865215301514e-02 -9.294234216213226318e-02 -8.261942863464355469e-02 -7.514259964227676392e-02 -4.556473791599273682e-01 -6.433206051588058472e-02 -9.964806027710437775e-03 3.106054663658142090e-01 -1.504067778587341309e-01 1.742065548896789551e-01 -1.122709140181541443e-01 2.200962454080581665e-01 8.415888249874114990e-02 7.282193005084991455e-02 -1.678913831710815430e-01 2.392050921916961670e-01 1.832628808915615082e-02
4.853332415223121643e-02 1.922090537846088409e-02 -1.784760206937789917e-01 1.943568233400583267e-03 -2.167006582021713257e-01 1.331484317779541016e-01 3.539359942078590393e-02 9.932380169630050659e-03 -1.153108403086662292e-01 -9.097699820995330811e-02 1.460877209901809692e-01 1.305892765522003174e-01 -3.720236942172050476e-02 -9.441287815570831299e-02 -2.461074888706207275e-01 -2.578549087047576904e-01 -1.138534471392631531e-01 -3.356685116887092590e-02 2.520452141761779785e-01 -2.147569656372070312e-01 -9.666100889444351196e-02 -4.672207683324813843e-02 4.116741716861724854e-01 7.926944643259048462e-02 -1.382269412279129028e-01 1.308902353048324585e-01 1.100379824638366699e-01 9.796370565891265869e-02 2.330135256052017212e-01 -1.542728394269943237e-01 4.227920770645141602e-01 2.761141657829284668e-01
3.274191915988922119e-02 2.062343247234821320e-02 9.675443172454833984e-02 -1.044882759451866150e-01 -1.102729514241218567e-01 9.327616542577743530e-02 1.302024275064468384e-01 7.189040631055831909e-02 -1.951605230569839478e-01 -2.375960350036621094e-01 1.139067858457565308e-01 -6.276907771825790405e-02 1.291674226522445679e-01 -1.220139712095260620e-01 -2.529190480709075928e-01 -1.444484889507293701e-01 1.111789024434983730e-03 3.246075659990310669e-02 -5.066531896591186523e-02 4.031417146325111389e-02 -1.913635432720184326e-01 2.156068980693817139e-01 5.233235359191894531e-01 -1.537298858165740967e-01 2.246592044830322266e-01 -3.410575389862060547e-01 1.778082102537155151e-01 -1.479069143533706665e-01 2.946898899972438812e-02 -1.643589437007904053e-01 -6.276955455541610718e-02 2.634809315204620361e-01
-4.861055612564086914e-01 9.072861820459365845e-02 -6.232133880257606506e-02 3.387767970561981201e-01 1.112263873219490051e-01 1.731883883476257324e-01 2.930957376956939697e-01 1.594776064157485962e-01 8.593147993087768555e-02 -2.133707702159881592e-01 2.228025533258914948e-02 9.385251998901367188e-02 -5.939241498708724976e-02 8.558584004640579224e-02 -6.955487653613090515e-03 5.782387033104896545e-02 -6.922928243875503540e-02 2.339561283588409424e-02 9.768193215131759644e-02 -2.115162014961242676e-01 -1.600401550531387329e-01 1.875651329755783081e-01 2.322930991649627686e-01 7.304856181144714355e-02 4.752092808485031128e-02 3.516058251261711121e-02 -4.007315635681152344e-02 1.741572469472885132e-02 1.322854906320571899e-01 -4.399190843105316162e-01 4.365024506114423275e-04 1.025145426392555237e-01
-3.425343930721282959e-01 7.133125513792037964e-02 -3.447562083601951599e-02 2.478880584239959717e-01 1.975627541542053223e-01 3.024817109107971191e-01 2.644357979297637939e-01 2.114625871181488037e-01 -4.464974626898765564e-03 -2.208314239978790283e-01 2.916530147194862366e-02 2.461861819028854370e-01 1.473833769559860229e-01 1.425383836030960083e-01 -5.713137239217758179e-02 7.133871316909790039e-02 -1.510242819786071777e-01 1.802182197570800781e-01 -3.978177532553672791e-02 -7.429014146327972412e-02 -2.568590044975280762e-01 2.197857014834880829e-02 1.943654865026473999e-01 1.421689288690686226e-03 -3.229977563023567200e-02 -1.192433610558509827e-01 4.172147065401077271e-02 -6.622008234262466431e-02 6.278020888566970825e-02 -4.146730005741119385e-01 -1.224398314952850342e-01 1.738863736391067505e-01
3.653504699468612671e-02 1.350714117288589478e-01 -2.140842936933040619e-02 -2.002658545970916748e-01 2.610835433006286621e-02 7.595741003751754761e-02 8.661293983459472656e-02 3.594673937186598778e-03 -2.102231681346893311e-01 -1.958690583705902100e-01 -3.971406444907188416e-02 1.628680229187011719e-01 1.008295193314552307e-01 1.522222254425287247e-02 -2.812604308128356934e-01 -6.946039199829101562e-02 -7.361239194869995117e-02 -2.363304644823074341e-01 -5.511505603790283203e-01 -4.252744466066360474e-02 -3.903057575225830078e-01 -4.678553715348243713e-02 1.467102020978927612e-01 -1.494728922843933105e-01 -1.971197500824928284e-02 4.684580955654382706e-03 1.280206292867660522e-01 2.616928815841674805e-01 8.643158525228500366e-02 -2.368478775024414062e-01 7.333005219697952271e-02 3.782158717513084412e-02
-3.580821752548217773e-01 -1.408452838659286499e-01 1.360738724470138550e-01 9.406242519617080688e-02 -1.746444702148437500e-01 8.402028679847717285e-02 2.581416666507720947e-01 -1.206522732973098755e-01 -1.225921660661697388e-01 -3.899440541863441467e-02 -4.897503182291984558e-03 8.254964649677276611e-02 -4.001809284090995789e-03 -2.677229344844818115e-01 7.528667151927947998e-02 -1.492562144994735718e-01 -6.738733500242233276e-02 -7.934935390949249268e-02 -1.402417868375778198e-01 -2.654986977577209473e-01 -3.585619479417800903e-02 1.417728811502456665e-01 6.976752728223800659e-02 -1.660133898258209229e-01 -3.199683427810668945e-01 -9.207737445831298828e-02 2.974519729614257812e-01 -7.380456477403640747e-02 -2.159217000007629395e-01 -4.143908619880676270e-01 2.383250743150711060e-02 6.554559618234634399e-02
3.137049078941345215e-02 -5.321983993053436279e-02 -2.862846553325653076e-01 -2.111024260520935059e-01 -9.262032806873321533e-02 1.397956721484661102e-02 3.668668866157531738e-01 -1.404087394475936890e-01 -5.577599629759788513e-02 4.850917682051658630e-02 1.342058777809143066e-01 -1.051226928830146790e-01 1.710663139820098877e-01 1.869112700223922729e-01 4.712378606200218201e-02 -2.304197698831558228e-01 -3.176880180835723877e-01 -1.609005630016326904e-01 -1.937467902898788452e-01 -1.683792173862457275e-01 -1.635895818471908569e-01 1.536973416805267334e-01 3.727136254310607910e-01 -1.439541727304458618e-01 -2.264207899570465088e-01 -1.168643683195114136e-02 9.785417467355728149e-03 -1.385045051574707031e-01 -8.726422488689422607e-02 -2.943460596725344658e-03 -8.173342794179916382e-02 2.546131908893585205e-01
-2.270440310239791870e-01 -5.475194193422794342e-03 -1.639452725648880005e-01 1.867974102497100830e-01 1.718492805957794189e-01 6.653583794832229614e-02 2.687871754169464111e-01 -3.162334114313125610e-02 -2.424774924293160439e-03 -3.410837799310684204e-02 9.220626950263977051e-02 2.874199487268924713e-02 1.052181050181388855e-01 -1.131912544369697571e-01 1.559006571769714355e-01 -2.881341576576232910e-01 -9.367506951093673706e-02 1.175178363919258118e-01 -7.179334294050931931e-03 -9.734189510345458984e-02 -5.156508684158325195e-01 1.929956078529357910e-01 2.242273390293121338e-01 8.164361864328384399e-02 -2.219817340373992920e-01 -1.180438920855522156e-01 -1.793256998062133789e-01 8.615135401487350464e-02 -3.692981228232383728e-02 -3.695504665374755859e-01 -6.762208789587020874e-02 -1.561894547194242477e-02
-2.360420972108840942e-01 -6.677904725074768066e-02 3.317932784557342529e-02 8.680672943592071533e-02 -1.284849494695663452e-01 2.605157494544982910e-01 3.099759519100189209e-01 -1.316809207201004028e-01 2.454558461904525757e-01 1.099412962794303894e-01 8.915420621633529663e-02 -1.142382621765136719e-01 3.364144563674926758e-01 1.021720916032791138e-01 -1.764049381017684937e-01 -6.554558128118515015e-02 -2.934810519218444824e-01 -2.251425683498382568e-01 -2.889740839600563049e-02 -1.139732524752616882e-01 -3.782422840595245361e-02 2.067384123802185059e-02 2.823456227779388428e-01 -2.610625028610229492e-01 -3.187375515699386597e-02 -1.343549489974975586e-01 3.005912005901336670e-01 5.697425082325935364e-02 -9.478078037500381470e-02 -8.508713543415069580e-02 2.242763787508010864e-01 3.815435618162155151e-02
-2.166651934385299683e-01 1.707475781440734863e-01 -1.933102309703826904e-01 -8.494053035974502563e-02 1.167370751500129700e-02 2.426896691322326660e-01 3.656367361545562744e-01 1.778047680854797363e-01 -9.631088934838771820e-03 3.326625376939773560e-02 -1.587534993886947632e-01 -2.463115751743316650e-01 -1.745607852935791016e-01 -1.691004075109958649e-02 -1.973649673163890839e-02 -1.939172446727752686e-01 1.051303464919328690e-02 3.624889254570007324e-02 -1.449265480041503906e-01 -2.292314767837524414e-01 -2.295731194317340851e-02 -1.851309835910797119e-02 2.667641043663024902e-01 -3.417670428752899170e-01 2.998614497482776642e-02 -6.448719650506973267e-02 3.396223783493041992e-01 -2.340136319398880005e-01 1.059100031852722168e-01 -5.574749410152435303e-02 1.820755749940872192e-01 -1.127099692821502686e-01
1.585683375597000122e-01 1.720034927129745483e-01 -9.909749776124954224e-02 2.762073092162609100e-02 -1.794746071100234985e-01 3.782835304737091064e-01 2.486398518085479736e-01 -4.808929935097694397e-02 -1.993416100740432739e-01 -1.501308530569076538e-01 1.402206122875213623e-01 5.824624374508857727e-02 8.723706007003784180e-02 -2.227532267570495605e-01 -7.538759708404541016e-02 2.108077257871627808e-01 -3.037881851196289062e-01 -1.638894975185394287e-01 2.575583942234516144e-02 -2.798358201980590820e-01 5.610525980591773987e-02 -1.402944922447204590e-01 -1.246847771108150482e-02 1.092992164194583893e-02 -4.704860225319862366e-02 2.519671320915222168e-01 2.773823440074920654e-01 -6.950671225786209106e-02 2.769091725349426270e-01 -2.342803776264190674e-01 4.362663626670837402e-02 -1.985006034374237061e-02
4.896237328648567200e-02 1.135512441396713257e-01 -3.048412203788757324e-01 -1.295793652534484863e-01 6.978733837604522705e-02 -1.951015926897525787e-02 1.867282986640930176e-01 -1.393541097640991211e-01 -4.124618601053953171e-03 -7.089762389659881592e-02 -6.061894819140434265e-02 -9.751558303833007812e-02 2.494776397943496704e-01 -1.019956693053245544e-01 6.739660352468490601e-02 -2.625376582145690918e-01 -4.450713396072387695e-01 -4.043495059013366699e-01 4.159807693213224411e-03 -1.164334714412689209e-01 -1.949094980955123901e-01 9.993954747915267944e-02 1.685152947902679443e-01 -1.869780384004116058e-02 -1.561816036701202393e-01 -1.039637327194213867e-01 1.686506569385528564e-01 -1.969196051359176636e-01 -4.027654230594635010e-02 -6.159698963165283203e-02 4.469518363475799561e-02 2.989861667156219482e-01
-2.598628401756286621e-01 -1.724238395690917969e-01 7.635245472192764282e-02 -6.467155367136001587e-02 -4.330070689320564270e-02 1.390490531921386719e-01 3.114321231842041016e-01 -1.832783520221710205e-01 -6.028536334633827209e-02 -5.892850924283266068e-03 7.522910088300704956e-02 1.732264012098312378e-01 -7.983090728521347046e-02 -2.471898496150970459e-01 -2.583515048027038574e-01 -1.075510904192924500e-01 2.541773617267608643e-01 -3.649122118949890137e-01 -1.872624605894088745e-01 2.337198704481124878e-03 -2.120529711246490479e-01 1.254378706216812134e-01 9.960396587848663330e-02 1.792283952236175537e-01 -8.854079246520996094e-02 -1.014661118388175964e-01 2.568016052246093750e-01 -1.966299861669540405e-01 1.654448509216308594e-01 -2.193363159894943237e-01 1.425328701734542847e-01 4.108990356326103210e-02
-3.013066053390502930e-01 -1.848644204437732697e-02 -2.234333604574203491e-01 1.319368742406368256e-02 -2.163314968347549438e-01 1.670878529548645020e-01 1.346705257892608643e-01 -7.565590739250183105e-02 -1.620470434427261353e-01 2.562336809933185577e-02 -2.584990561008453369e-01 -1.482355892658233643e-01 3.952892124652862549e-02 -1.231927052140235901e-01 -1.409839391708374023e-01 -9.625814855098724365e-02 9.623555839061737061e-02 -1.629344820976257324e-01 8.900916576385498047e-02 -4.004482626914978027e-01 -8.318658173084259033e-02 2.369336634874343872e-01 2.054755240678787231e-01 -1.346808224916458130e-01 -9.000355005264282227e-02 2.127491831779479980e-01 1.963673382997512817e-01 1.835938356816768646e-02 2.213362790644168854e-02 -1.115204617381095886e-01 2.362494021654129028e-01 3.318108022212982178e-01
8.799064159393310547e-02 -2.303692251443862915e-01 -1.451179832220077515e-01 -1.693027317523956299e-01 1.341864764690399170e-01 7.900696247816085815e-02 1.370736658573150635e-01 -2.097212374210357666e-01 -3.933598473668098450e-02 -1.379851102828979492e-01 1.144426781684160233e-02 -3.937949985265731812e-02 1.087385863065719604e-01 1.064356230199337006e-02 -4.057463109493255615e-01 -2.576381154358386993e-02 4.269601777195930481e-02 -3.677893877029418945e-01 -9.970986843109130859e-02 -3.526608049869537354e-01 -4.033607989549636841e-02 -4.163931682705879211e-02 3.313637077808380127e-01 -4.080651327967643738e-02 -1.475489586591720581e-01 -1.054564490914344788e-01 1.082646921277046204e-01 -5.083940550684928894e-02 -9.638699144124984741e-02 -2.997908592224121094e-01 2.275310307741165161e-01 1.363078951835632324e-01
-3.100492954254150391e-01 1.823992282152175903e-01 1.394810713827610016e-02 -1.176221761852502823e-02 -3.071434795856475830e-01 1.307808309793472290e-01 1.729801483452320099e-02 6.498517841100692749e-02 -1.684388369321823120e-01 -8.792773634195327759e-02 -1.656758226454257965e-02 -1.248244419693946838e-01 -4.008090868592262268e-02 -2.862508893013000488e-01 -2.768782712519168854e-02 -1.987589001655578613e-01 -1.120774000883102417e-01 -5.399413034319877625e-02 -1.940292678773403168e-02 -6.984327733516693115e-02 -1.868835687637329102e-01 1.628632694482803345e-01 3.551608026027679443e-01 -9.173946082592010498e-02 -2.140641361474990845e-01 -2.691818401217460632e-02 2.869830131530761719e-01 -6.456011533737182617e-02 -1.761025637388229370e-01 -3.948871195316314697e-01 -1.992228180170059204e-01 -4.558733478188514709e-02
5.387458950281143188e-02 7.632467150688171387e-02 1.252921521663665771e-01 1.660115420818328857e-01 7.046686857938766479e-02 3.519498109817504883e-01 2.460559457540512085e-01 1.100988313555717468e-01 1.003609672188758850e-01 -2.210853695869445801e-01 6.985878944396972656e-02 4.204501211643218994e-02 -1.420481652021408081e-01 1.821846365928649902e-01 -1.197805181145668030e-01 -3.897116705775260925e-02 -1.871990561485290527e-01 6.749946624040603638e-02 -7.314504683017730713e-02 2.247276902198791504e-02 -3.550150692462921143e-01 3.471063077449798584e-01 2.714676558971405029e-01 1.113204881548881531e-01 -2.075442373752593994e-01 -8.560164831578731537e-03 -6.636889278888702393e-02 -1.419318318367004395e-01 4.187548533082008362e-02 -3.333763182163238525e-01 -1.456121057271957397e-01 1.783999502658843994e-01
1.007856428623199463e-01 2.635749243199825287e-02 1.149575114250183105e-01 2.394973300397396088e-02 -1.100724190473556519e-01 -1.040354091674089432e-02 2.071083039045333862e-01 -3.494373336434364319e-02 2.908775806427001953e-01 2.740859612822532654e-02 4.815381765365600586e-02 1.010151132941246033e-01 -1.170211732387542725e-01 -3.612919747829437256e-01 -5.874228663742542267e-03 3.484892100095748901e-02 8.226621150970458984e-02 -1.764019578695297241e-01 -3.622785806655883789e-01 -1.204192787408828735e-01 -2.466064244508743286e-01 -2.337018549442291260e-01 1.528799235820770264e-01 -5.506943166255950928e-02 7.452949136495590210e-02 -9.375716745853424072e-02 3.316117823123931885e-01 5.097611807286739349e-03 -4.749507829546928406e-02 -3.952272534370422363e-01 2.195278704166412354e-01 1.385733336210250854e-01
-3.728022798895835876e-02 1.117601171135902405e-01 -4.319492280483245850e-01 2.816731333732604980e-01 1.122921556234359741e-01 3.219977021217346191e-01 2.507928013801574707e-01 1.715029925107955933e-01 1.736409515142440796e-01 1.297823339700698853e-01 4.351504147052764893e-02 7.796730101108551025e-02 1.615842729806900024e-01 -1.337017118930816650e-01 2.819214463233947754e-01 1.591728627681732178e-02 -4.265632852911949158e-02 -6.251307576894760132e-02 -1.142692342400550842e-01 -1.904646605253219604e-01 -6.874895095825195312e-02 3.426102921366691589e-02 3.027733862400054932e-01 2.320827692747116089e-01 1.640157848596572876e-01 3.320856019854545593e-02 -6.945333629846572876e-02 -1.446722261607646942e-02 1.295364350080490112e-01 -2.274592369794845581e-01 1.576220691204071045e-01 4.075016360729932785e-03
1.377024501562118530e-01 -1.670007966458797455e-02 -2.332533299922943115e-01 1.133796647191047668e-01 -6.148949265480041504e-02 3.567069172859191895e-01 2.149176150560379028e-01 -1.016716212034225464e-01 -8.334748446941375732e-03 -1.850332766771316528e-01 2.395225763320922852e-01 2.517608404159545898e-01 -1.345339231193065643e-03 2.277173399925231934e-01 -2.664119470864534378e-03 1.330171618610620499e-02 -2.913030982017517090e-02 6.459890305995941162e-02 -2.218241393566131592e-01 -4.343338310718536377e-01 -3.455175459384918213e-01 2.109835594892501831e-01 1.111233830451965332e-01 -6.880511343479156494e-02 1.204458549618721008e-01 -3.459209948778152466e-02 2.791864983737468719e-02 7.983894646167755127e-02 1.970935761928558350e-01 -7.513925433158874512e-02 -1.441388726234436035e-01 8.288183808326721191e-02
-2.403667420148849487e-01 -1.391836702823638916e-01 5.627572536468505859e-02 -5.218315869569778442e-02 -1.222255825996398926e-01 3.734924793243408203e-01 2.698601186275482178e-01 -1.005423218011856079e-01 -1.279925554990768433e-01 -1.251090615987777710e-01 1.116024553775787354e-01 -1.019432321190834045e-01 3.039673157036304474e-02 1.216961815953254700e-01 -2.957172319293022156e-02 -7.495067268610000610e-02 -4.548207297921180725e-02 -6.604859232902526855e-02 1.401046961545944214e-01 -2.463558018207550049e-01 1.776572167873382568e-01 2.057156115770339966e-01 1.173533201217651367e-01 -5.403636768460273743e-02 7.307356595993041992e-02 -1.176391020417213440e-01 5.266874432563781738e-01 -1.241262070834636688e-02 -5.917531996965408325e-02 -3.113949894905090332e-01 1.280169636011123657e-01 1.075692847371101379e-01
-4.690876230597496033e-02 2.447559833526611328e-01 -1.550784800201654434e-02 5.374142155051231384e-02 -2.118077278137207031e-01 1.978101581335067749e-01 3.434643745422363281e-01 1.947215497493743896e-01 -3.250068426132202148e-01 -8.437392860651016235e-02 1.004024446010589600e-01 1.098442729562520981e-02 7.936000078916549683e-02 -1.080228462815284729e-01 1.912617087364196777e-01 2.154484987258911133e-01 -9.646484255790710449e-02 -6.826440244913101196e-02 3.583944216370582581e-02 1.107886284589767456e-01 -3.046145141124725342e-01 -2.931754104793071747e-03 1.025590449571609497e-01 -2.845140397548675537e-01 -2.189605534076690674e-01 -4.277339577674865723e-02 3.743199408054351807e-01 -4.412787780165672302e-02 1.132763996720314026e-01 -5.035812407732009888e-02 1.323381662368774414e-01 1.856551468372344971e-01
-1.931010484695434570e-01 1.107459515333175659e-01 -3.717704117298126221e-02 -1.881422251462936401e-01 -1.152782365679740906e-01 2.239232361316680908e-01 1.932839751243591309e-01 -2.048989236354827881e-01 -2.751491777598857880e-02 2.042249292135238647e-01 -1.166094839572906494e-01 -1.573722511529922485e-01 -4.890434443950653076e-02 2.930982410907745361e-01 -7.048724591732025146e-02 -3.217307105660438538e-02 -1.789315342903137207e-01 -4.565478488802909851e-02 -1.085037812590599060e-01 -3.348963558673858643e-01 -2.275080233812332153e-01 2.415854781866073608e-01 1.694156676530838013e-01 -8.520556241273880005e-02 -7.704815268516540527e-02 -3.494895249605178833e-02 1.668731123208999634e-01 -2.059290856122970581e-01 -2.128317058086395264e-01 -2.585918009281158447e-01 4.264609888195991516e-02 3.166270256042480469e-01
-6.721215695142745972e-02 3.106318712234497070e-01 -7.540138810873031616e-02 -1.767258942127227783e-01 -1.586385816335678101e-01 1.669039726257324219e-01 3.993560373783111572e-01 1.995050907135009766e-01 -2.018163204193115234e-01 -1.522928290069103241e-02 6.339711695909500122e-02 -1.531798541545867920e-01 -9.189697355031967163e-02 -1.227550059556961060e-01 -1.993346512317657471e-01 3.008859753608703613e-01 -7.220230251550674438e-02 -2.450810745358467102e-03 -6.650369614362716675e-02 2.002974227070808411e-02 -2.191296815872192383e-01 1.699339896440505981e-01 5.435883253812789917e-02 -1.449010223150253296e-01 -2.134842276573181152e-01 -6.076023727655410767e-02 4.359689354896545410e-01 -9.811802953481674194e-02 8.982907980680465698e-02 4.904669523239135742e-02 4.720356687903404236e-02 1.223967671394348145e-01
-1.342413276433944702e-01 -1.053096130490303040e-01 1.281211525201797485e-01 -1.104075461626052856e-02 6.916351616382598877e-02 1.952237337827682495e-01 3.323573172092437744e-01 1.405784487724304199e-01 -1.269975006580352783e-01 -3.886423259973526001e-02 1.737465113401412964e-01 5.710110813379287720e-02 -1.849369332194328308e-02 4.862895235419273376e-02 -2.346443533897399902e-01 3.770937910303473473e-03 7.982125878334045410e-02 -2.637047171592712402e-01 1.054206266999244690e-01 -1.681293696165084839e-01 -1.400044113397598267e-01 -1.233079731464385986e-01 4.033408761024475098e-01 1.227374747395515442e-01 -9.903817623853683472e-02 3.141420781612396240e-01 1.021175608038902283e-01 -9.716088324785232544e-02 1.374780237674713135e-01 -3.186622262001037598e-01 -2.787563800811767578e-01 1.341876387596130371e-01
-3.050478398799896240e-01 -8.717862516641616821e-02 -1.281056646257638931e-02 1.912299394607543945e-01 1.273433119058609009e-01 1.694248318672180176e-01 3.313759267330169678e-01 2.581080198287963867e-01 -1.735206693410873413e-01 -2.078661918640136719e-01 5.093457549810409546e-02 1.738176643848419189e-01 3.657954186201095581e-02 3.198921307921409607e-02 -7.540963590145111084e-02 -3.247745633125305176e-01 -8.411548286676406860e-02 2.487226016819477081e-02 1.609230190515518188e-01 -1.246929913759231567e-01 -2.495642453432083130e-01 1.740252077579498291e-01 2.690046131610870361e-01 4.784594476222991943e-02 4.854634031653404236e-02 -1.074026897549629211e-01 -4.957096651196479797e-02 9.363034740090370178e-03 3.205873444676399231e-02 -4.309766888618469238e-01 3.611212596297264099e-02 2.724722027778625488e-02
2.090505138039588928e-02 4.375322908163070679e-02 -8.038853853940963745e-02 2.958979010581970215e-01 -1.557781081646680832e-02 2.406968325376510620e-01 2.070628702640533447e-01 2.201995998620986938e-01 -1.012275591492652893e-01 1.412072330713272095e-01 -2.754498273134231567e-02 3.588590025901794434e-01 1.536741387099027634e-02 2.281575277447700500e-02 -1.236400604248046875e-01 -2.793977558612823486e-01 -3.510116934776306152e-01 -2.355616539716720581e-01 -6.127115339040756226e-02 -1.764624565839767456e-01 -2.392836511135101318e-01 1.103371679782867432e-01 1.754454672336578369e-01 4.728703200817108154e-02 1.061782687902450562e-01 -1.863307505846023560e-01 -1.137995049357414246e-01 1.344056129455566406e-01 1.034563481807708740e-01 -2.794684767723083496e-01 -8.720314502716064453e-02 1.039235815405845642e-01
-2.236448526382446289e-01 -1.077334117144346237e-02 -1.697943508625030518e-01 -1.028546765446662903e-01 5.560427904129028320e-02 2.225241214036941528e-01 6.702578067779541016e-02 7.391304522752761841e-02 -2.474473863840103149e-01 1.305994689464569092e-01 9.370227158069610596e-02 -1.121855154633522034e-01 6.891458481550216675e-02 -3.227811157703399658e-01 -2.208468168973922729e-01 7.594637572765350342e-02 -3.163402974605560303e-01 -2.961121797561645508e-01 1.360415518283843994e-01 -1.759679615497589111e-01 -1.183439195156097412e-01 -6.077121198177337646e-02 3.206112682819366455e-01 -3.198424875736236572e-01 -1.724909096956253052e-01 2.741553261876106262e-02 -1.020352095365524292e-01 1.414622366428375244e-01 -1.402630209922790527e-01 -1.588082015514373779e-01 5.104394257068634033e-02 1.277558356523513794e-01
-3.390192687511444092e-01 8.670013397932052612e-02 -2.518726885318756104e-01 3.449679585173726082e-03 -8.940717577934265137e-02 9.468296170234680176e-02 2.429921329021453857e-01 -2.519675903022289276e-02 -1.333658844232559204e-01 1.030181795358657837e-01 1.853972226381301880e-01 1.966580003499984741e-01 -2.286789380013942719e-02 -1.681809276342391968e-01 -6.756170839071273804e-02 3.035592287778854370e-02 -6.373640149831771851e-02 -2.418082207441329956e-01 3.115637004375457764e-01 8.953689783811569214e-02 -1.068675965070724487e-01 5.592490360140800476e-02 1.352595537900924683e-01 2.498069107532501221e-01 -9.633871167898178101e-02 2.331172376871109009e-01 3.837563991546630859e-01 2.026486024260520935e-02 8.591072261333465576e-02 -1.905765682458877563e-01 2.124463021755218506e-02 2.887803018093109131e-01
-9.066454321146011353e-02 3.732724860310554504e-02 2.078321278095245361e-01 -6.133791059255599976e-02 -1.175999268889427185e-01 1.619791239500045776e-01 2.907391786575317383e-01 -2.537753880023956299e-01 -3.866901099681854248e-01 -1.364346146583557129e-01 -1.482910364866256714e-01 6.709006428718566895e-02 -8.311177045106887817e-02 -3.979079797863960266e-02 -1.147351786494255066e-01 2.066848427057266235e-01 -6.989417225122451782e-02 -6.623569130897521973e-02 -5.612876638770103455e-02 -3.356084227561950684e-02 -7.436746358871459961e-02 2.637020945549011230e-01 3.442851901054382324e-01 6.735986471176147461e-02 -1.681392788887023926e-01 -1.798963844776153564e-01 2.227514833211898804e-01 1.654154360294342041e-01 2.256457209587097168e-01 -3.052622377872467041e-01 -2.161564864218235016e-02 3.940612450242042542e-02
-1.859384626150131226e-01 1.756033897399902344e-01 -1.618305891752243042e-01 4.963646177202463150e-03 1.386672854423522949e-01 2.629086375236511230e-01 -7.203128188848495483e-03 1.887039691209793091e-01 -9.918960928916931152e-02 7.692104578018188477e-02 -3.521469235420227051e-02 -1.290100812911987305e-02 4.833341389894485474e-02 -9.793817251920700073e-02 -1.391226947307586670e-01 -2.294409424066543579e-01 -1.503085196018218994e-01 -3.803071081638336182e-01 -3.498974069952964783e-02 -6.407896429300308228e-02 -2.803771942853927612e-02 8.831557817757129669e-03 1.618507653474807739e-01 -2.259604334831237793e-01 7.763000577688217163e-02 -2.004844993352890015e-01 2.430784851312637329e-01 2.737295627593994141e-01 -2.115408182144165039e-01 -3.990291655063629150e-01 1.705559939146041870e-01 -1.389410048723220825e-01
-8.893407136201858521e-02 1.024194061756134033e-02 -1.907612085342407227e-01 1.046527698636054993e-01 -7.834216207265853882e-02 7.523727416992187500e-02 3.128059804439544678e-01 -1.366206407546997070e-01 2.005897462368011475e-01 1.036653444170951843e-01 5.210429430007934570e-02 -2.816542685031890869e-01 -2.237447723746299744e-02 -1.657006442546844482e-01 -4.093800485134124756e-02 3.631985932588577271e-02 1.699625998735427856e-01 -3.884189724922180176e-01 -2.705224752426147461e-01 -1.184229329228401184e-01 1.084958314895629883e-01 -2.927803434431552887e-02 1.958957612514495850e-01 -8.393229544162750244e-02 -1.552308350801467896e-01 6.970894522964954376e-03 2.068988792598247528e-02 -1.611158400774002075e-01 1.871539205312728882e-01 -4.356972873210906982e-01 1.244990602135658264e-01 1.909244209527969360e-01
-2.248965017497539520e-02 3.416783362627029419e-02 2.777839638292789459e-02 1.765157431364059448e-01 8.666140586137771606e-02 -4.739473760128021240e-02 1.718653440475463867e-01 2.136576026678085327e-01 -4.004295915365219116e-02 -5.837900936603546143e-02 1.599299907684326172e-01 2.589688897132873535e-01 1.296068131923675537e-01 1.382514983415603638e-01 7.810838520526885986e-02 -1.345777660608291626e-01 -3.257550299167633057e-01 -4.124647751450538635e-02 2.378426492214202881e-01 -9.263718873262405396e-02 -3.229286372661590576e-01 2.071992605924606323e-01 4.212566018104553223e-01 6.325174123048782349e-02 -1.966711580753326416e-01 1.239196956157684326e-01 1.444069948047399521e-02 -1.072721406817436218e-01 -6.854613870382308960e-02 -3.820663392543792725e-01 4.589141532778739929e-02 5.919976159930229187e-02
2.301027625799179077e-01 -8.470170944929122925e-02 -2.414332032203674316e-01 2.930105626583099365e-01 1.982942037284374237e-02 1.188076958060264587e-01 2.036441266536712646e-01 8.394379168748855591e-02 -1.015652641654014587e-01 -1.910649091005325317e-01 1.553547084331512451e-01 2.676887214183807373e-01 1.541944146156311035e-01 1.049873605370521545e-01 -2.191006541252136230e-01 -7.436112314462661743e-02 1.194346174597740173e-01 7.968740165233612061e-02 -1.476676017045974731e-01 -3.646358549594879150e-01 -3.298968374729156494e-01 1.044854298233985901e-01 2.711933851242065430e-01 -1.394945830106735229e-01 4.146232828497886658e-02 -1.413095593452453613e-01 8.105764538049697876e-02 2.212011367082595825e-01 7.583481818437576294e-02 -1.474435478448867798e-01 5.411151051521301270e-02 7.759406417608261108e-02
2.213966660201549530e-02 -8.685684949159622192e-02 -2.194501459598541260e-02 5.424195155501365662e-02 -3.185507282614707947e-02 2.879150211811065674e-01 8.612935245037078857e-02 2.185672670602798462e-01 -4.569264501333236694e-02 4.043304920196533203e-02 -3.950889036059379578e-02 7.876615226268768311e-02 2.127534002065658569e-01 -1.848251521587371826e-01 -8.320128545165061951e-03 1.275108456611633301e-01 -1.426859796047210693e-01 2.310314448550343513e-04 -1.252650767564773560e-01 2.588931284844875336e-02 -3.861987888813018799e-01 1.632394194602966309e-01 9.352502226829528809e-02 1.409436315298080444e-01 -2.131229192018508911e-01 1.073135063052177429e-01 5.300460457801818848e-01 -8.731023222208023071e-02 -8.738974481821060181e-02 -2.556939423084259033e-01 -1.834546476602554321e-01 2.211129963397979736e-01
-2.366984933614730835e-01 -1.175765022635459900e-01 -2.408900260925292969e-01 -2.948138304054737091e-02 -3.236126303672790527e-01 1.835679858922958374e-01 3.185093402862548828e-01 7.961165159940719604e-02 -1.118862479925155640e-01 1.252044737339019775e-01 2.759994566440582275e-01 -1.398515538312494755e-03 3.451246619224548340e-01 1.123715043067932129e-01 -6.287623662501573563e-03 -9.620996564626693726e-02 -2.662081420421600342e-01 -3.113557994365692139e-01 4.888179525732994080e-02 -9.122996777296066284e-02 -4.261668398976325989e-02 9.880557656288146973e-02 -6.950551271438598633e-02 -2.315382659435272217e-01 -2.214562334120273590e-02 -1.847369968891143799e-01 1.552857905626296997e-01 -1.736029237508773804e-01 6.003077700734138489e-02 -1.345435231924057007e-01 5.872436612844467163e-02 1.306596547365188599e-01
5.900694429874420166e-02 -1.929829083383083344e-02 1.336218714714050293e-01 -1.070720329880714417e-01 7.923658937215805054e-03 -3.806211752817034721e-03 1.311417371034622192e-01 -9.187904000282287598e-02 2.531896531581878662e-01 -1.796987950801849365e-01 1.732736080884933472e-01 2.724668979644775391e-01 -1.076265890151262283e-02 -1.597012430429458618e-01 4.208299145102500916e-02 -1.358760148286819458e-01 -1.003736034035682678e-01 3.111151512712240219e-03 -7.244262844324111938e-02 1.276720464229583740e-01 -7.523089647293090820e-02 7.061477005481719971e-02 2.668365836143493652e-01 -7.799878716468811035e-02 -3.756513297557830811e-01 -1.536625176668167114e-01 1.631909608840942383e-01 -1.710488647222518921e-01 1.187784895300865173e-01 -3.010855913162231445e-01 2.446866780519485474e-01 4.356434941291809082e-01
-2.320764027535915375e-02 -1.842598617076873779e-01 -2.444569915533065796e-01 4.463096708059310913e-02 -2.816680967807769775e-01 -1.299713104963302612e-01 3.405354619026184082e-01 -3.177138268947601318e-01 2.013900727033615112e-01 -1.541542261838912964e-01 -4.881928674876689911e-03 5.401348695158958435e-02 -5.238502845168113708e-02 -1.000238880515098572e-01 6.772135943174362183e-02 -2.149043381214141846e-01 -7.282193005084991455e-02 -2.208141796290874481e-02 -5.568736232817173004e-03 1.104931235313415527e-01 -9.006494283676147461e-02 2.251539677381515503e-01 3.485698401927947998e-01 -1.057953312993049622e-01 -2.648651301860809326e-01 -1.945067495107650757e-01 2.435263097286224365e-01 -1.342684477567672729e-01 1.633264124393463135e-01 -1.561590135097503662e-01 9.275153279304504395e-02 7.298960536718368530e-02
-1.496009379625320435e-01 -3.165103122591972351e-02 -8.259728550910949707e-02 1.168619766831398010e-01 -3.531534373760223389e-01 8.629494905471801758e-02 1.198308989405632019e-01 -7.432800531387329102e-02 -1.671868413686752319e-01 -3.328763842582702637e-01 -1.087396517395973206e-01 -2.324758917093276978e-01 6.425277795642614365e-03 -1.651188433170318604e-01 -1.405001133680343628e-01 2.159000188112258911e-01 -3.483905196189880371e-01 -9.488303214311599731e-02 -2.733892016112804413e-02 -1.828327178955078125e-01 6.145979836583137512e-02 1.217807978391647339e-01 2.307754606008529663e-01 -5.087160691618919373e-02 -7.870464026927947998e-02 -1.544370353221893311e-01 8.446827530860900879e-02 7.227975875139236450e-02 -1.211076509207487106e-02 -4.013048410415649414e-01 1.153883561491966248e-01 2.233521938323974609e-01
-2.522945106029510498e-01 3.211774304509162903e-02 2.086508572101593018e-01 8.826007694005966187e-02 -1.416425555944442749e-01 3.363056182861328125e-01 3.714248538017272949e-01 7.394523918628692627e-02 -1.322264131158590317e-02 -1.498137414455413818e-02 1.355902105569839478e-01 -1.835540235042572021e-01 1.597669124603271484e-01 2.446508407592773438e-01 -1.138856261968612671e-01 -7.407284528017044067e-02 -4.228393733501434326e-02 -2.445711344480514526e-01 -5.100322142243385315e-02 -3.542874753475189209e-01 -1.641131192445755005e-01 5.627394840121269226e-02 3.307492434978485107e-01 -1.707411408424377441e-01 3.650685772299766541e-02 -4.096671193838119507e-02 8.801786601543426514e-02 -7.650403305888175964e-03 -4.201916232705116272e-02 2.021497674286365509e-02 2.821120917797088623e-01 1.186776254326105118e-02
-1.985284537076950073e-01 2.208313196897506714e-01 -5.659023672342300415e-02 6.415133178234100342e-02 -1.509987376630306244e-02 8.861433714628219604e-02 1.958967745304107666e-01 8.369027823209762573e-02 -1.309151649475097656e-01 1.304067764431238174e-02 2.907172441482543945e-01 -9.611941128969192505e-02 -1.730809337459504604e-03 -3.857838213443756104e-01 1.197641193866729736e-01 -5.726977810263633728e-02 -1.639479696750640869e-01 -9.826816618442535400e-02 -7.102078199386596680e-02 1.146527901291847229e-01 -1.686845123767852783e-01 2.606340944766998291e-01 1.988251656293869019e-01 1.748110204935073853e-01 -8.350036107003688812e-03 4.968633130192756653e-02 4.562892317771911621e-01 -9.113394469022750854e-02 2.107310444116592407e-01 -1.514573246240615845e-01 -1.843088567256927490e-01 1.787797808647155762e-01
1.117815375328063965e-01 -1.093427389860153198e-01 -2.599231898784637451e-02 9.341289103031158447e-02 1.976876892149448395e-02 9.000238776206970215e-02 1.078258827328681946e-01 -7.002720981836318970e-02 -1.352124959230422974e-01 3.797346726059913635e-02 1.358307301998138428e-01 1.767922639846801758e-01 -1.234165951609611511e-01 8.088774979114532471e-02 -1.859165877103805542e-01 -1.574737280607223511e-01 -1.311567723751068115e-01 9.692208468914031982e-02 -3.497506259009242058e-03 -2.971171736717224121e-01 -7.212980836629867554e-02 -1.528375875204801559e-02 3.323107361793518066e-01 -1.599333733320236206e-01 -3.307087719440460205e-01 2.079295217990875244e-01 2.025422751903533936e-01 1.381500661373138428e-01 6.946514546871185303e-02 -1.312769055366516113e-01 4.942738115787506104e-01 2.348383665084838867e-01
9.867511689662933350e-02 -1.588464677333831787e-01 -2.503665089607238770e-01 -1.856256425380706787e-01 -2.335389554500579834e-01 2.011293321847915649e-01 4.660727977752685547e-01 9.042801707983016968e-02 -3.413928300142288208e-02 -4.812402650713920593e-02 1.350176036357879639e-01 2.536188662052154541e-01 5.636681988835334778e-02 -1.117382645606994629e-01 1.670005172491073608e-01 -2.147427015006542206e-02 -1.657115411944687366e-03 -6.937728077173233032e-02 6.294120568782091141e-03 7.890208065509796143e-02 -1.148821040987968445e-01 1.417719721794128418e-01 1.105053648352622986e-01 -6.030703708529472351e-02 -4.040163457393646240e-01 -2.079739570617675781e-01 5.360620841383934021e-02 -6.787114590406417847e-02 1.205671280622482300e-01 1.307110488414764404e-01 4.058586433529853821e-02 3.316492140293121338e-01
-3.090586662292480469e-01 -4.419495910406112671e-02 1.863808780908584595e-01 4.461564496159553528e-02 -1.356037706136703491e-01 1.552785336971282959e-01 2.442987114191055298e-01 -8.444477804005146027e-03 -1.014390215277671814e-01 -1.632625460624694824e-01 -3.679142147302627563e-02 -8.694459497928619385e-02 -2.729437649250030518e-01 -2.198166698217391968e-01 4.976453259587287903e-02 6.784731894731521606e-02 -2.498239092528820038e-02 -3.035189397633075714e-02 5.607391521334648132e-02 -1.707141548395156860e-01 -1.448721885681152344e-01 1.699372231960296631e-01 1.871401816606521606e-01 2.081646174192428589e-01 -2.917724847793579102e-01 -1.512116659432649612e-02 3.307226896286010742e-01 -1.839290410280227661e-01 1.173483580350875854e-01 -2.128758281469345093e-01 1.387820094823837280e-01 3.447102308273315430e-01
-1.868447512388229370e-01 -5.496595799922943115e-02 -4.045081138610839844e-01 1.374976187944412231e-01 -4.270422458648681641e-02 -1.248131878674030304e-02 1.636107861995697021e-01 1.113777048885822296e-02 -8.706606924533843994e-02 6.049161776900291443e-02 3.359206765890121460e-02 -1.457896083593368530e-01 -8.337145298719406128e-02 -1.979125589132308960e-01 1.013883203268051147e-01 1.519164890050888062e-01 -4.978693649172782898e-02 2.332906611263751984e-02 4.380106925964355469e-02 -1.146054118871688843e-01 -1.490651257336139679e-02 -1.102956756949424744e-01 1.043183580040931702e-01 1.963018923997879028e-01 -1.396564841270446777e-01 -8.552250266075134277e-02 2.297153472900390625e-01 1.064772903919219971e-01 2.051800936460494995e-01 -3.446557223796844482e-01 4.193445742130279541e-01 3.605847358703613281e-01
-2.828835882246494293e-02 3.803290426731109619e-02 -2.475313097238540649e-02 1.439721435308456421e-01 -2.198637723922729492e-01 3.275955617427825928e-01 4.537396430969238281e-01 -1.018010452389717102e-01 -3.597503900527954102e-01 1.175055950880050659e-01 1.658448725938796997e-01 -1.559468060731887817e-01 -1.278542876243591309e-01 1.278026849031448364e-01 -1.174522414803504944e-01 -8.095210790634155273e-02 -9.538466483354568481e-02 -1.391549706459045410e-01 -5.693892762064933777e-02 -6.632824987173080444e-02 -1.484327316284179688e-01 -1.041183695197105408e-01 -3.270477056503295898e-02 4.133955389261245728e-02 5.457734316587448120e-02 2.087119594216346741e-02 4.336727559566497803e-01 1.324334442615509033e-01 1.722207814455032349e-01 -2.090973556041717529e-01 3.607692196965217590e-02 -3.109188377857208252e-02
-5.382708087563514709e-02 -3.061294741928577423e-02 -1.510977894067764282e-01 -1.840165853500366211e-01 -1.209251657128334045e-01 1.999944448471069336e-01 -1.017897576093673706e-01 3.846444189548492432e-02 1.412770012393593788e-03 -9.485259652137756348e-02 2.025650627911090851e-02 -1.108813732862472534e-01 7.728917151689529419e-02 -3.014201819896697998e-01 -2.883464694023132324e-01 6.982859224081039429e-02 -4.200726374983787537e-02 -2.414285689592361450e-01 -4.150640070438385010e-01 -1.855920106172561646e-01 1.957979984581470490e-02 -5.657031387090682983e-02 2.594891786575317383e-01 -1.665978580713272095e-01 -1.695880889892578125e-01 -9.250790625810623169e-02 5.900875106453895569e-02 3.518992364406585693e-01 -8.047980815172195435e-02 -2.189639061689376831e-01 1.085026375949382782e-02 2.860757410526275635e-01
-6.437030434608459473e-02 -3.426423296332359314e-02 1.776910722255706787e-01 3.365522995591163635e-02 -1.919510588049888611e-02 1.343100368976593018e-01 3.702198863029479980e-01 1.727610528469085693e-01 -9.995087981224060059e-03 -8.886503055691719055e-03 2.767948508262634277e-01 1.555490642786026001e-01 9.210602194070816040e-02 -4.243405163288116455e-02 7.521753758192062378e-02 5.197583138942718506e-02 -5.539944767951965332e-02 -5.681431666016578674e-02 -7.765027880668640137e-02 2.514887452125549316e-01 -1.478899270296096802e-01 1.232102289795875549e-01 2.786196470260620117e-01 1.574012637138366699e-01 -1.706611514091491699e-01 -4.119850322604179382e-02 2.190422713756561279e-01 6.130950897932052612e-02 -1.724885106086730957e-01 -5.741674900054931641e-01 1.499269274063408375e-03 -3.563020844012498856e-03
5.653725937008857727e-02 -1.073467638343572617e-02 1.072027012705802917e-01 -5.888219550251960754e-02 -3.711659461259841919e-02 7.817594707012176514e-02 -5.427420884370803833e-02 -5.219429731369018555e-02 3.394496440887451172e-02 9.308930486440658569e-02 7.634532451629638672e-02 -2.342806905508041382e-01 -1.248380988836288452e-01 3.559552133083343506e-02 -9.963255375623703003e-02 -1.848332397639751434e-02 -1.209046095609664917e-01 -2.338225394487380981e-01 5.050345510244369507e-02 -1.508253067731857300e-01 -1.612023413181304932e-01 1.757545471191406250e-01 3.627141118049621582e-01 -9.266519546508789062e-02 -2.124021947383880615e-01 -1.455811411142349243e-01 2.647019624710083008e-01 1.225585117936134338e-01 3.681947886943817139e-01 -6.969180703163146973e-02 4.816437363624572754e-01 2.355857789516448975e-01
-2.380645871162414551e-01 6.432343274354934692e-02 -2.931802272796630859e-01 1.113211959600448608e-01 -1.970160454511642456e-01 2.493741512298583984e-01 2.829496264457702637e-01 -9.160265326499938965e-02 -2.049522288143634796e-02 -1.875858381390571594e-02 8.453246206045150757e-02 -2.654180526733398438e-01 -3.357499092817306519e-02 7.758120447397232056e-02 -1.888406574726104736e-01 -3.203744292259216309e-01 8.267636597156524658e-02 -2.240521088242530823e-02 -1.739916354417800903e-01 -4.186647385358810425e-02 1.037571132183074951e-01 5.173089727759361267e-02 3.545035123825073242e-01 -2.194005697965621948e-01 -1.989931315183639526e-01 1.124207749962806702e-01 2.615200281143188477e-01 -1.160294413566589355e-01 1.443858593702316284e-01 -8.055110275745391846e-02 1.874928772449493408e-01 -6.617576628923416138e-02
1.354485452175140381e-01 -2.243262231349945068e-01 -8.874999731779098511e-02 1.702187806367874146e-01 4.879466816782951355e-02 3.186181783676147461e-01 1.374913454055786133e-01 -1.598330438137054443e-01 1.830720575526356697e-03 -1.732990443706512451e-01 -1.074123606085777283e-01 -1.482045352458953857e-01 -1.642054766416549683e-01 -1.234409213066101074e-01 -1.689711660146713257e-01 -1.353794336318969727e-01 -1.899115294218063354e-01 -1.994562447071075439e-01 8.232546597719192505e-02 1.318875402212142944e-01 2.279574610292911530e-02 3.006154000759124756e-01 2.010102570056915283e-01 9.253975003957748413e-02 -2.048863619565963745e-01 -2.798632085323333740e-01 2.379707694053649902e-01 8.716804534196853638e-02 1.760291457176208496e-01 -2.254216372966766357e-01 1.600210666656494141e-01 2.483878582715988159e-01
-7.210947573184967041e-02 1.317364424467086792e-01 -1.806585937738418579e-01 1.055887863039970398e-01 7.560651004314422607e-02 3.633481860160827637e-01 1.029537692666053772e-01 -1.980840116739273071e-01 3.226348757743835449e-01 -6.878431141376495361e-02 -1.717356294393539429e-01 1.161851361393928528e-01 5.388527736067771912e-02 -1.829728335142135620e-01 -1.667087227106094360e-01 -4.648771602660417557e-03 -1.597448885440826416e-01 -7.175942417234182358e-03 2.756070792675018311e-01 -2.394843548536300659e-01 -9.867633134126663208e-02 9.298275224864482880e-03 3.148986995220184326e-01 -1.069927439093589783e-01 -3.755100667476654053e-01 -1.245876550674438477e-01 1.555291861295700073e-01 1.627206951379776001e-01 1.113453134894371033e-01 -4.333215951919555664e-02 1.167624443769454956e-02 1.707295030355453491e-01
-3.228025734424591064e-01 -2.383462637662887573e-01 4.901122301816940308e-02 -7.212469726800918579e-02 -2.160664051771163940e-01 1.218808516860008240e-01 1.548598110675811768e-01 1.008090451359748840e-01 -1.084481179714202881e-01 -2.308275364339351654e-02 2.357314899563789368e-02 9.385611861944198608e-02 7.015414535999298096e-02 -1.473631262779235840e-01 2.706563770771026611e-01 2.370724454522132874e-02 -2.167304418981075287e-02 -1.889487951993942261e-01 -6.638494879007339478e-02 -2.266641259193420410e-01 -3.862264007329940796e-02 3.730714917182922363e-01 6.628353148698806763e-02 -1.462689042091369629e-01 -3.495565950870513916e-01 4.127972945570945740e-02 3.931976854801177979e-01 -1.609632074832916260e-01 2.498163096606731415e-02 -1.383147686719894409e-01 1.023234352469444275e-01 1.433156281709671021e-01
-1.244272068142890930e-01 2.480978071689605713e-01 -6.954567134380340576e-02 5.287827178835868835e-02 -1.393042057752609253e-01 3.229603469371795654e-01 7.108844071626663208e-02 -1.219833418726921082e-01 -2.326507270336151123e-01 1.150590479373931885e-01 1.405289918184280396e-01 8.078556507825851440e-02 -2.298896163702011108e-01 1.211710423231124878e-01 -6.560452282428741455e-02 -8.878023922443389893e-02 -7.155744731426239014e-02 -3.891752660274505615e-02 -1.378361433744430542e-01 -2.254879176616668701e-01 4.023312404751777649e-02 6.430966407060623169e-02 2.646488845348358154e-01 6.401208788156509399e-02 -2.706318199634552002e-01 1.486322879791259766e-01 2.925950586795806885e-01 -3.707656264305114746e-01 -1.409875322133302689e-02 -9.407805651426315308e-02 -5.056331679224967957e-02 3.345822393894195557e-01
7.925805635750293732e-03 2.818661034107208252e-01 -7.595714181661605835e-02 -8.556713163852691650e-02 -1.083388831466436386e-02 1.619284451007843018e-01 9.374231845140457153e-02 1.971738189458847046e-01 1.519990414381027222e-01 -7.168681360781192780e-03 1.286994814872741699e-01 -9.503730386495590210e-02 4.767177626490592957e-02 1.862790286540985107e-01 -3.798120422288775444e-03 -6.553021073341369629e-02 -1.282812803983688354e-01 -4.793218895792961121e-02 -1.657360494136810303e-01 -1.935234367847442627e-01 -3.468494713306427002e-01 1.986707895994186401e-01 1.313139498233795166e-01 6.728694587945938110e-02 -3.809241652488708496e-01 -7.746315095573663712e-03 2.989287972450256348e-01 -2.614386752247810364e-02 -1.394927054643630981e-01 -4.410443603992462158e-01 -1.669171005487442017e-01 3.314469382166862488e-02
6.932789832353591919e-02 5.684231221675872803e-02 -3.762622922658920288e-02 1.438315492123365402e-02 -2.770422995090484619e-01 9.484970569610595703e-02 2.782259285449981689e-01 2.015580683946609497e-01 1.227253675460815430e-01 2.698563225567340851e-02 2.612445056438446045e-01 -1.215496435761451721e-01 -1.194397658109664917e-01 2.238423377275466919e-01 -3.835881352424621582e-01 -3.361978232860565186e-01 -1.437806338071823120e-01 -4.756165295839309692e-02 -3.279054462909698486e-01 -1.491013914346694946e-01 -1.864976584911346436e-01 7.760891318321228027e-02 2.165914513170719147e-02 6.913290172815322876e-02 -1.714660078287124634e-01 -2.091507911682128906e-01 1.607489734888076782e-01 1.016586646437644958e-02 -3.108134679496288300e-02 -1.951594948768615723e-01 -3.673831932246685028e-03 1.621937155723571777e-01
-4.041022062301635742e-01 -4.395411163568496704e-02 -4.825403168797492981e-02 -3.959140926599502563e-02 4.634152725338935852e-02 2.340523451566696167e-01 9.668517112731933594e-02 -6.143217161297798157e-02 -6.008027121424674988e-02 5.183328688144683838e-02 2.627821564674377441e-01 4.572371765971183777e-02 -5.159635841846466064e-02 -3.130180537700653076e-01 9.782855212688446045e-02 8.065290749073028564e-02 -3.216715529561042786e-02 -1.683054864406585693e-01 1.661962568759918213e-01 3.042761422693729401e-02 -7.748025655746459961e-02 1.353022456169128418e-01 2.832003831863403320e-01 1.328659802675247192e-01 -8.458970487117767334e-02 9.486896544694900513e-02 2.429649233818054199e-01 2.096127271652221680e-01 1.107471734285354614e-01 -1.973993182182312012e-01 7.035119086503982544e-02 4.596568942070007324e-01
-1.351189911365509033e-01 -5.347321927547454834e-02 -2.244312316179275513e-02 5.864740535616874695e-02 -8.638235926628112793e-02 1.868797540664672852e-01 2.453149110078811646e-01 1.202872693538665771e-01 1.956341601908206940e-02 -1.131570041179656982e-01 1.037068963050842285e-01 9.828939288854598999e-02 -4.758622497320175171e-02 -1.888925880193710327e-01 -3.485065996646881104e-01 -1.598382145166397095e-01 -1.439486593008041382e-01 1.240425556898117065e-02 -4.308367371559143066e-01 -1.010088324546813965e-01 -4.736615717411041260e-02 5.817324295639991760e-02 1.857541799545288086e-01 -1.124720871448516846e-01 1.426184028387069702e-01 1.705131232738494873e-01 8.601093292236328125e-02 -3.643612265586853027e-01 -2.957949936389923096e-01 -2.595462203025817871e-01 -3.124973736703395844e-02 1.564132720232009888e-01
2.336011081933975220e-02 6.132743135094642639e-02 9.698743373155593872e-02 1.959784775972366333e-01 1.496224105358123779e-01 7.933014631271362305e-02 3.489198684692382812e-01 2.875235080718994141e-01 1.869072765111923218e-01 -1.932329684495925903e-01 1.631493270397186279e-01 2.496281638741493225e-02 -1.210818812251091003e-01 -2.806551754474639893e-01 -1.432305872440338135e-01 -2.004829496145248413e-01 -9.758578240871429443e-02 1.771575585007667542e-02 -1.504824757575988770e-01 -4.103954508900642395e-02 -1.971630901098251343e-01 -4.639568924903869629e-02 1.907235234975814819e-01 -2.814772129058837891e-01 -8.219378069043159485e-03 -1.692198100499808788e-03 1.043242067098617554e-01 -1.227237880229949951e-01 -2.853938937187194824e-01 -3.661295771598815918e-01 1.460448354482650757e-01 8.655583113431930542e-02
-1.279304027557373047e-01 1.891085952520370483e-01 -1.315528750419616699e-01 5.997963249683380127e-02 -1.653098016977310181e-01 1.780314743518829346e-01 3.505657911300659180e-01 -1.005970016121864319e-01 -3.405308425426483154e-01 -9.768699109554290771e-02 -2.851105630397796631e-01 1.169097721576690674e-01 1.259674876928329468e-01 -1.993205249309539795e-01 -3.843810558319091797e-01 -8.157871663570404053e-03 -2.061353623867034912e-01 -4.478507116436958313e-02 1.166685745120048523e-01 -4.567906260490417480e-02 -8.371205627918243408e-02 -8.902088552713394165e-02 1.727633178234100342e-01 3.522398695349693298e-02 1.097294222563505173e-02 -2.070432305335998535e-01 1.835530698299407959e-01 -3.041156828403472900e-01 5.302724987268447876e-02 -8.570332080125808716e-02 2.060687355697154999e-02 1.584132015705108643e-01
-3.498851358890533447e-01 8.126409351825714111e-02 -1.171239987015724182e-01 5.779743194580078125e-02 -1.868930160999298096e-01 2.860231399536132812e-01 2.586140632629394531e-01 -1.297337412834167480e-01 -3.009571731090545654e-01 -6.052372604608535767e-02 -1.123401056975126266e-02 -1.320379674434661865e-01 3.675344586372375488e-02 1.963412947952747345e-02 -5.941756069660186768e-02 -3.173119723796844482e-01 -8.546327799558639526e-02 -7.883770763874053955e-02 2.137680053710937500e-01 -2.122075259685516357e-01 1.606146432459354401e-02 1.116654425859451294e-01 9.987687319517135620e-02 -4.503763094544410706e-02 -1.627521365880966187e-01 -1.674931496381759644e-01 3.724916875362396240e-01 -4.727045819163322449e-02 1.216227486729621887e-01 -2.761967480182647705e-01 1.405337005853652954e-01 -1.957206428050994873e-02
-2.336932867765426636e-01 1.225938200950622559e-01 -1.542968600988388062e-01 4.835563898086547852e-02 -8.758556097745895386e-02 3.316945433616638184e-01 3.053439855575561523e-01 2.163173072040081024e-02 -5.437555164098739624e-02 6.331848353147506714e-02 -1.888967901468276978e-01 -2.474684864282608032e-01 1.797227114439010620e-01 -4.484793916344642639e-02 -4.289329424500465393e-02 -1.703196614980697632e-01 -1.349558681249618530e-01 -1.287413984537124634e-01 -8.020085841417312622e-02 -3.087270855903625488e-01 5.310706910677254200e-05 -2.736362628638744354e-02 3.486194610595703125e-01 -1.688603460788726807e-01 -1.718260347843170166e-01 1.963441669940948486e-01 2.953071892261505127e-01 -2.119985669851303101e-01 1.527275983244180679e-02 2.735777059569954872e-03 1.197307333350181580e-01 -1.470943093299865723e-01
-1.088914498686790466e-01 -3.321561217308044434e-02 -1.340205520391464233e-01 -2.201396226882934570e-01 1.337233781814575195e-01 1.955471336841583252e-01 -6.691150367259979248e-02 -2.338448762893676758e-01 1.723704785108566284e-01 -1.048958450555801392e-01 1.757640391588211060e-01 2.945710122585296631e-01 1.653273999691009521e-01 -2.276275455951690674e-01 -8.796183764934539795e-02 8.758779615163803101e-02 -1.171799227595329285e-01 1.166551187634468079e-01 -9.454905241727828979e-02 -2.314156144857406616e-01 -8.565788716077804565e-02 2.733329236507415771e-01 2.522931694984436035e-01 6.520508322864770889e-03 -8.294209837913513184e-02 -1.476200520992279053e-01 1.892420053482055664e-01 -3.583651483058929443e-01 4.385961592197418213e-02 -3.352088928222656250e-01 6.652700901031494141e-02 7.211627066135406494e-02
-3.717741742730140686e-02 5.610010027885437012e-02 -1.279960572719573975e-01 5.131172388792037964e-02 -1.479437109082937241e-02 3.940630555152893066e-01 2.615963220596313477e-01 7.040139287710189819e-02 2.467305958271026611e-01 5.982510745525360107e-02 -2.384748607873916626e-01 1.512142717838287354e-01 -1.722864955663681030e-01 1.708303950726985931e-02 9.968558698892593384e-02 -9.741798788309097290e-02 -1.617050319910049438e-01 -1.137793511152267456e-01 1.633066534996032715e-01 -1.600932478904724121e-01 -3.253910243511199951e-01 4.777573794126510620e-02 2.572385072708129883e-01 -1.617065668106079102e-01 -3.192675113677978516e-01 8.629797399044036865e-02 2.199063897132873535e-01 9.894438832998275757e-02 9.486620128154754639e-02 2.132324501872062683e-02 2.897191941738128662e-01 3.425266221165657043e-02
-1.372034698724746704e-01 5.104266107082366943e-02 -5.013831332325935364e-02 2.650258876383304596e-02 1.249210461974143982e-01 2.464608550071716309e-01 1.903156004846096039e-02 -3.121730387210845947e-01 1.423029452562332153e-01 1.275744009763002396e-02 1.830930262804031372e-01 7.821454107761383057e-02 3.847177326679229736e-01 -3.315630555152893066e-02 -6.107969954609870911e-02 -2.775597618892788887e-03 -2.619736790657043457e-01 -2.031121701002120972e-01 -1.268673837184906006e-01 -1.086210161447525024e-01 -5.336301773786544800e-02 2.434710860252380371e-01 2.458925694227218628e-01 -5.679117143154144287e-02 6.563106179237365723e-02 -7.174459099769592285e-02 3.536571264266967773e-01 -2.068261504173278809e-01 -1.177892163395881653e-01 -2.955678999423980713e-01 1.201771013438701630e-02 2.145113348960876465e-01
-1.933780759572982788e-01 -1.701664626598358154e-01 -1.100442465394735336e-02 -2.521594464778900146e-01 1.324493065476417542e-02 7.827340066432952881e-02 1.506340652704238892e-01 -4.135815892368555069e-03 -1.355037242174148560e-01 2.424714341759681702e-02 1.789467334747314453e-01 -2.017699182033538818e-02 4.440415650606155396e-02 -2.716332674026489258e-01 -2.798961400985717773e-01 1.236733421683311462e-01 -1.037285402417182922e-01 -5.911944434046745300e-02 -4.237892031669616699e-01 -1.855848543345928192e-02 -2.247319370508193970e-01 2.851623594760894775e-01 2.560569345951080322e-01 1.517191082239151001e-01 4.319070279598236084e-02 -2.190557867288589478e-01 2.314583808183670044e-01 -1.290143430233001709e-01 1.600217372179031372e-01 1.109476834535598755e-01 2.134238928556442261e-01 4.499249532818794250e-02
9.459040313959121704e-02 9.648878127336502075e-02 1.897181272506713867e-01 5.063339695334434509e-02 -9.975636005401611328e-02 3.050123453140258789e-01 3.806478977203369141e-01 -1.280346661806106567e-01 -5.897271260619163513e-02 -3.022809028625488281e-01 1.201236471533775330e-01 6.495089083909988403e-02 -1.489394158124923706e-01 -1.852011531591415405e-01 -5.811345577239990234e-02 1.238374859094619751e-01 -3.273110091686248779e-01 -3.073416650295257568e-02 -2.027469277381896973e-01 1.076067425310611725e-02 -4.098134115338325500e-02 -7.451350986957550049e-02 1.103181913495063782e-01 -6.763149052858352661e-02 -1.040502041578292847e-01 1.696541607379913330e-01 4.558004736900329590e-01 4.948671162128448486e-02 1.622767746448516846e-01 -9.119892120361328125e-02 1.212576329708099365e-01 1.333404928445816040e-01
-9.220179170370101929e-03 -7.143931835889816284e-02 1.600540429353713989e-02 -6.579751614481210709e-03 2.036397904157638550e-02 5.139905214309692383e-02 3.211888372898101807e-01 2.248117029666900635e-01 1.261211633682250977e-01 6.798202544450759888e-02 -4.324874654412269592e-02 -9.102542698383331299e-02 5.713829770684242249e-02 -1.717904359102249146e-01 3.831411153078079224e-02 -4.247937723994255066e-02 7.524317502975463867e-02 -1.541848927736282349e-01 2.375739216804504395e-01 -3.145890235900878906e-01 -8.345744758844375610e-02 2.221029996871948242e-01 4.115380942821502686e-01 2.941529639065265656e-02 -1.877451390027999878e-01 1.457090228796005249e-01 1.224212646484375000e-01 3.504037449602037668e-04 5.660627037286758423e-02 -3.747001886367797852e-01 -1.444340795278549194e-01 3.517404496669769287e-01
-1.570600718259811401e-01 3.591300249099731445e-01 2.323491126298904419e-02 7.587523758411407471e-02 -1.111111491918563843e-01 2.210249900817871094e-01 7.932817190885543823e-02 2.810300588607788086e-01 5.841324105858802795e-02 2.725067362189292908e-02 3.376016020774841309e-01 -5.456006899476051331e-02 -2.889231545850634575e-03 1.638295128941535950e-02 -3.440212458372116089e-02 -1.231638640165328979e-01 4.122013226151466370e-02 -2.804225981235504150e-01 -2.805871665477752686e-01 -1.772523820400238037e-01 -8.681411296129226685e-02 9.321517497301101685e-02 -4.678665846586227417e-02 -1.035328879952430725e-01 -1.294570565223693848e-01 5.258285626769065857e-02 2.351959794759750366e-01 -1.451588124036788940e-01 -4.133215546607971191e-02 -4.723084270954132080e-01 1.066669449210166931e-01 6.453749537467956543e-02
-1.623279750347137451e-01 -4.722656309604644775e-02 -3.431669622659683228e-02 2.149150222539901733e-01 -2.246478646993637085e-01 2.391361445188522339e-01 3.245725631713867188e-01 -2.373316735029220581e-01 -2.820040583610534668e-01 1.052458062767982483e-01 1.102558150887489319e-01 7.807195931673049927e-02 -8.769956976175308228e-02 3.221396356821060181e-02 -4.207285493612289429e-02 1.137950271368026733e-01 5.701682716608047485e-02 1.753870211541652679e-02 -1.311155259609222412e-01 -1.159904152154922485e-01 -1.573190540075302124e-01 -1.332501173019409180e-01 2.262741327285766602e-02 -1.132176816463470459e-01 3.753839433193206787e-02 1.028321236371994019e-01 3.211736083030700684e-01 2.159879915416240692e-02 3.724484443664550781e-01 -3.712215423583984375e-01 2.833608910441398621e-02 -1.986360102891921997e-01
4.053143318742513657e-03 -1.820324659347534180e-01 3.842884674668312073e-02 7.717709243297576904e-02 -2.369896471500396729e-01 3.438101708889007568e-02 3.869728744029998779e-01 1.030070409178733826e-01 4.058498889207839966e-02 7.738915155641734600e-04 -1.703335940837860107e-01 -1.719367802143096924e-01 2.197215259075164795e-01 8.811239153146743774e-02 4.887985810637474060e-02 -6.886348873376846313e-02 -1.438687443733215332e-01 -1.398447304964065552e-01 1.468193382024765015e-01 -1.102521792054176331e-01 -1.918851733207702637e-01 1.093157008290290833e-01 5.062856078147888184e-01 1.263238489627838135e-01 -1.008554324507713318e-01 2.011618018150329590e-01 9.937977045774459839e-02 -9.486327320337295532e-02 1.509003937244415283e-01 -2.520049810409545898e-01 -8.761326968669891357e-02 2.445977479219436646e-01
-4.726229906082153320e-01 1.331050246953964233e-01 -9.630120545625686646e-02 2.715222239494323730e-01 7.617105543613433838e-02 1.015999093651771545e-01 2.653591036796569824e-01 2.785718441009521484e-01 1.644100062549114227e-02 -6.580768525600433350e-02 7.263547182083129883e-02 2.174264788627624512e-01 1.471303682774305344e-02 5.578588694334030151e-02 -1.461987942457199097e-01 -4.506827518343925476e-02 -1.798720210790634155e-01 2.591343820095062256e-01 3.756244108080863953e-02 -1.089944392442703247e-01 -1.530736982822418213e-01 2.355231046676635742e-01 2.070225924253463745e-01 -6.992053240537643433e-02 -7.095913589000701904e-02 -6.612124294042587280e-02 9.528166800737380981e-02 -3.617748618125915527e-02 2.078394591808319092e-01 -3.297169506549835205e-01 -3.462500125169754028e-02 1.246426403522491455e-01
-3.243521749973297119e-01 1.688818782567977905e-01 -1.122823208570480347e-01 -1.646044254302978516e-01 -2.825685776770114899e-02 1.460478408262133598e-03 2.554170787334442139e-01 1.631395667791366577e-01 -4.081030189990997314e-02 -1.916394978761672974e-01 -1.062227506190538406e-02 -1.479876488447189331e-01 1.231351122260093689e-01 -2.487192451953887939e-01 -4.148085042834281921e-02 -2.669757902622222900e-01 -1.413889527320861816e-01 5.799829587340354919e-02 -1.555417478084564209e-01 -9.784160554409027100e-02 2.858843887224793434e-03 8.477038703858852386e-03 2.080639749765396118e-01 -2.950513660907745361e-01 -2.801688313484191895e-01 5.783892422914505005e-02 3.027229905128479004e-01 -7.707590120844542980e-04 1.056557297706604004e-01 -3.415363132953643799e-01 8.508379012346267700e-02 -1.655811667442321777e-01
-4.022116661071777344e-01 2.093433439731597900e-01 1.735014021396636963e-01 -2.079844921827316284e-01 -7.057261466979980469e-02 2.769057154655456543e-01 2.722890675067901611e-01 2.095426060259342194e-02 2.399251908063888550e-01 3.490606322884559631e-02 6.667079776525497437e-02 4.441143944859504700e-02 1.350692752748727798e-02 -2.139100581407546997e-01 1.272027287632226944e-02 -3.546778261661529541e-01 -1.963707804679870605e-02 2.526927925646305084e-02 -6.570466607809066772e-02 -2.081376314163208008e-01 -2.027340978384017944e-01 1.511732190847396851e-01 7.268843054771423340e-02 -2.141729444265365601e-01 -1.040591672062873840e-01 1.669341512024402618e-02 6.851979345083236694e-02 4.699575528502464294e-02 -5.015125498175621033e-02 -3.694721758365631104e-01 -1.103051658719778061e-02 -8.232549577951431274e-02
-1.991254538297653198e-01 1.976799070835113525e-01 -1.229390129446983337e-01 1.440181285142898560e-01 -1.353750079870223999e-01 2.992711365222930908e-01 2.855625748634338379e-01 1.630616784095764160e-01 1.164172291755676270e-01 9.017506986856460571e-02 -6.270041316747665405e-02 1.765424199402332306e-02 8.676303178071975708e-02 -2.237959951162338257e-01 -1.787207871675491333e-01 -6.082345917820930481e-02 7.025809492915868759e-03 3.001628816127777100e-01 -2.722197175025939941e-01 -2.520873844623565674e-01 -2.668062970042228699e-02 -1.342259347438812256e-01 3.491423279047012329e-02 9.279394894838333130e-02 -1.453379839658737183e-01 1.663737297058105469e-01 -1.361944526433944702e-01 5.127539113163948059e-02 -8.240696787834167480e-02 -3.812212049961090088e-01 2.212504893541336060e-01 1.509990841150283813e-01
-2.855523824691772461e-01 1.802513301372528076e-01 9.736794233322143555e-02 9.229204617440700531e-03 9.625556319952011108e-02 -7.408023625612258911e-02 1.253840625286102295e-01 1.868691742420196533e-01 7.490552216768264771e-02 -8.193348348140716553e-02 1.238153949379920959e-01 4.142365604639053345e-02 6.614696979522705078e-02 -5.186802148818969727e-02 -9.283285588026046753e-02 -3.030844628810882568e-01 -1.865527331829071045e-01 1.058694124221801758e-01 -1.097143888473510742e-01 -3.373944759368896484e-01 -3.126997351646423340e-01 3.110885322093963623e-01 1.910949051380157471e-01 -1.125456467270851135e-01 -1.303690969944000244e-01 1.457766741514205933e-01 -3.770668432116508484e-02 -3.989657014608383179e-02 -1.913669407367706299e-01 -3.579455912113189697e-01 9.090084582567214966e-02 2.102427929639816284e-01
-2.855277359485626221e-01 -2.568281888961791992e-01 -1.148486807942390442e-01 -2.186628431081771851e-01 2.016416043043136597e-01 2.969314455986022949e-01 -1.584992185235023499e-02 -1.268288046121597290e-01 -4.125860705971717834e-02 -8.891889452934265137e-02 1.012263540178537369e-02 3.007384836673736572e-01 5.567818880081176758e-02 -2.316315025091171265e-01 -6.398928165435791016e-02 1.879329420626163483e-02 -2.360455840826034546e-01 -2.999370917677879333e-02 -4.936564341187477112e-02 -1.985173225402832031e-01 -2.726930677890777588e-01 1.319470107555389404e-01 1.420822441577911377e-01 -1.676101237535476685e-01 2.175565809011459351e-01 -1.795598417520523071e-01 1.862369924783706665e-01 -1.737607866525650024e-01 2.589402496814727783e-01 -1.854583024978637695e-01 1.540489587932825089e-02 1.849596016108989716e-02
3.833026438951492310e-02 6.886580586433410645e-02 -2.371174991130828857e-01 1.511364802718162537e-02 -4.775533452630043030e-02 1.907150447368621826e-01 8.841685205698013306e-02 -1.317342221736907959e-01 6.830756366252899170e-02 -4.586569964885711670e-02 -1.300300955772399902e-01 -2.217472158372402191e-02 1.127094551920890808e-01 1.091011986136436462e-01 -3.380177319049835205e-01 1.893559992313385010e-01 -2.002097517251968384e-01 -2.975139021873474121e-01 -4.866248667240142822e-01 -1.603398844599723816e-02 -1.476246267557144165e-01 -2.177189476788043976e-02 2.379094660282135010e-01 -6.828715652227401733e-02 1.370881684124469757e-02 -1.720686107873916626e-01 2.275893092155456543e-01 -1.095615252852439880e-01 -1.190913021564483643e-01 -2.238070517778396606e-01 2.241546958684921265e-01 -1.316033601760864258e-01
-1.593384705483913422e-02 6.375417113304138184e-02 5.785923078656196594e-02 1.629191264510154724e-02 -1.713681668043136597e-01 2.175202518701553345e-01 4.199241995811462402e-01 -1.574786007404327393e-01 7.489720731973648071e-02 -9.338224679231643677e-02 -1.218028962612152100e-01 1.789356023073196411e-02 1.142901256680488586e-01 -9.195767343044281006e-02 2.344350069761276245e-01 6.146659329533576965e-02 1.999789327383041382e-01 -2.296378463506698608e-01 -2.150592058897018433e-01 -3.912348151206970215e-01 -2.725311815738677979e-01 4.937897622585296631e-02 -5.024653673171997070e-02 1.120736524462699890e-01 -1.909688264131546021e-01 -1.266165673732757568e-01 1.024303734302520752e-01 -1.488066166639328003e-01 -9.494675695896148682e-02 -3.478122949600219727e-01 4.256466776132583618e-02 6.111396104097366333e-02
-4.901640862226486206e-02 1.373010426759719849e-01 9.701982885599136353e-02 5.218664184212684631e-03 1.716885156929492950e-02 1.031293049454689026e-01 -2.075171796604990959e-03 1.599507182836532593e-01 -1.361217349767684937e-01 7.171133160591125488e-02 1.133615449070930481e-01 8.410163223743438721e-02 1.241489276289939880e-01 -1.537724733352661133e-01 1.795517839491367340e-02 1.216509491205215454e-01 -1.746677011251449585e-01 2.516504563391208649e-02 -3.797204047441482544e-02 -9.307193104177713394e-04 -4.146304726600646973e-01 2.855945229530334473e-01 1.701599955558776855e-01 1.796434670686721802e-01 -3.146199584007263184e-01 9.344527125358581543e-02 5.446031689643859863e-01 -1.397206634283065796e-01 -3.680821508169174194e-02 -2.216213345527648926e-01 7.087546586990356445e-02 9.160150587558746338e-02
1.173096448183059692e-01 -1.792640089988708496e-01 3.577168285846710205e-02 6.340971216559410095e-03 2.430484294891357422e-01 1.350627392530441284e-01 -3.021233901381492615e-02 1.102108880877494812e-01 -1.035394296050071716e-01 9.165676683187484741e-02 1.918220371007919312e-01 1.137430667877197266e-01 -2.160408347845077515e-01 -1.871140599250793457e-01 -1.429505795240402222e-01 7.273683696985244751e-02 -6.044268235564231873e-02 -3.051720559597015381e-01 -1.201011463999748230e-01 5.792592093348503113e-02 -3.282322585582733154e-01 2.770462632179260254e-01 1.515421420335769653e-01 5.718751251697540283e-02 -3.189672827720642090e-01 -3.642320260405540466e-02 4.508222639560699463e-01 -7.179944217205047607e-02 -1.910049095749855042e-02 -2.096500694751739502e-01 6.021402776241302490e-02 -3.805517405271530151e-02
1.795144230127334595e-01 6.893907557241618633e-04 -1.910364478826522827e-01 3.040685355663299561e-01 2.265762686729431152e-01 2.128733098506927490e-01 3.539034724235534668e-01 3.242273256182670593e-02 4.273275285959243774e-02 -1.835586726665496826e-01 -3.240969963371753693e-03 2.609033584594726562e-01 7.462538778781890869e-02 -1.941352523863315582e-02 2.497746422886848450e-02 -1.420968770980834961e-02 3.723373264074325562e-02 -1.236466318368911743e-02 -3.617184460163116455e-01 -3.411242365837097168e-01 -2.588379085063934326e-01 1.890277862548828125e-01 2.400725930929183960e-01 -5.333988741040229797e-02 -3.571058856323361397e-03 -9.322236478328704834e-02 -1.298611611127853394e-01 1.322846114635467529e-01 1.063778698444366455e-01 -1.861668974161148071e-01 -5.749838799238204956e-02 3.460538014769554138e-02
7.008950226008892059e-03 1.670593321323394775e-01 -2.310020774602890015e-01 -3.289605081081390381e-01 -2.224618196487426758e-01 2.155693173408508301e-01 2.005439698696136475e-01 3.118096617981791496e-03 -2.829828858375549316e-01 -8.084338158369064331e-02 -3.168731182813644409e-02 -1.257840823382139206e-02 -3.804632276296615601e-02 -3.196116536855697632e-02 -1.184684485197067261e-01 -1.670607924461364746e-01 -3.990187942981719971e-01 -2.950562834739685059e-01 -1.851566284894943237e-01 -3.340775668621063232e-01 -1.084213107824325562e-01 -3.598930547013878822e-03 1.498585045337677002e-01 -1.926570832729339600e-01 -1.551278829574584961e-01 -1.273378133773803711e-01 2.363420464098453522e-02 -1.309690177440643311e-01 -1.150820478796958923e-01 -6.250670552253723145e-02 2.808382734656333923e-02 5.147348716855049133e-02
-2.921303808689117432e-01 -6.925696134567260742e-02 -4.320689663290977478e-02 2.238987386226654053e-01 4.557235166430473328e-02 2.799392938613891602e-01 3.447318673133850098e-01 3.730887472629547119e-01 -1.398049145936965942e-01 -1.532771885395050049e-01 4.575491324067115784e-02 6.154999881982803345e-02 -1.074789389967918396e-01 6.087741255760192871e-02 -1.799112260341644287e-01 2.126414887607097626e-02 -1.263222396373748779e-01 1.901360154151916504e-01 -4.642235860228538513e-02 -8.320634067058563232e-02 -2.806029021739959717e-01 1.262281984090805054e-01 2.353176474571228027e-01 -1.811752468347549438e-02 3.908271435648202896e-03 3.212236240506172180e-02 -9.433277696371078491e-02 -1.320774108171463013e-01 8.968289941549301147e-03 -4.080712795257568359e-01 -2.336321771144866943e-02 1.276256144046783447e-01
3.117464110255241394e-02 1.209680587053298950e-01 -3.497023284435272217e-01 3.603141605854034424e-01 3.941216971725225449e-03 3.240328133106231689e-01 2.043203264474868774e-01 -6.540929526090621948e-02 1.336744874715805054e-01 2.664552070200443268e-02 2.075945287942886353e-01 2.755389511585235596e-01 2.178943157196044922e-01 -1.460180431604385376e-01 -4.855226725339889526e-02 7.047159969806671143e-02 5.381735414266586304e-02 -5.181170627474784851e-02 -3.725458309054374695e-02 -2.305933982133865356e-01 -5.721465870738029480e-02 1.896107494831085205e-01 2.533962726593017578e-01 5.499526113271713257e-02 5.314632132649421692e-02 9.542915225028991699e-02 -1.360551416873931885e-01 2.387380301952362061e-01 7.877222448587417603e-02 -3.182089030742645264e-01 3.275456652045249939e-02 7.032379508018493652e-02
5.556497350335121155e-02 1.289341002702713013e-01 -4.905970767140388489e-02 2.143928259611129761e-01 1.348750442266464233e-01 1.357716023921966553e-01 -2.403210476040840149e-02 -3.214440867304801941e-02 -2.480569630861282349e-01 1.312410645186901093e-02 2.373849600553512573e-01 -3.859918937087059021e-02 -1.321522612124681473e-02 -3.034169971942901611e-01 -1.441018432378768921e-01 -8.890614658594131470e-02 -1.473700851202011108e-01 -2.510316371917724609e-01 -3.046130537986755371e-01 -1.190410628914833069e-01 -6.944552063941955566e-02 -3.123187087476253510e-02 4.016643464565277100e-01 -2.473528832197189331e-01 -1.063417363911867142e-02 -8.864878118038177490e-02 1.951239407062530518e-01 2.514276206493377686e-01 -1.925686597824096680e-01 -2.099655717611312866e-01 3.143165633082389832e-02 -2.044542282819747925e-01
-3.019488453865051270e-01 4.607633128762245178e-02 -1.151197925209999084e-01 5.888839438557624817e-02 -5.561490356922149658e-02 3.574728965759277344e-01 1.310344189405441284e-01 -5.215636640787124634e-02 -4.703888297080993652e-02 9.046943485736846924e-02 -3.217321634292602539e-01 9.005920588970184326e-02 1.389035210013389587e-02 -9.220083057880401611e-02 2.893033623695373535e-02 -1.631641238927841187e-01 -1.400696337223052979e-01 2.636796534061431885e-01 -3.221674859523773193e-01 -8.256271481513977051e-02 -1.339960098266601562e-01 -1.468583047389984131e-01 3.391116261482238770e-01 -1.231016498059034348e-02 -3.471435904502868652e-01 9.105868637561798096e-03 -1.640511117875576019e-02 -7.542148232460021973e-02 -1.465158015489578247e-01 -1.182703301310539246e-01 2.171840071678161621e-01 1.320677548646926880e-01
1.221955791115760803e-01 2.379785031080245972e-01 -7.559612393379211426e-02 -3.110866546630859375e-01 -3.870480358600616455e-01 1.635208874940872192e-01 2.830926775932312012e-01 2.039562314748764038e-01 -1.226000636816024780e-01 -4.490412771701812744e-02 -4.766312986612319946e-02 1.341572552919387817e-01 -2.374002635478973389e-01 -1.425659209489822388e-01 6.561220157891511917e-03 7.900036126375198364e-02 6.289696693420410156e-02 -1.139550209045410156e-01 -1.534501910209655762e-01 -2.466305494308471680e-01 -2.116240859031677246e-01 -1.823789812624454498e-02 2.854793071746826172e-01 -1.129773184657096863e-01 -1.803713738918304443e-01 -7.695594429969787598e-02 2.652097642421722412e-01 6.892213225364685059e-02 7.955512404441833496e-02 8.540912717580795288e-02 -1.362770050764083862e-01 1.447132825851440430e-01
-1.141218692064285278e-01 2.198951691389083862e-01 -1.355993896722793579e-01 2.179309353232383728e-02 -1.251636594533920288e-01 -3.336098790168762207e-02 2.018785774707794189e-01 2.051815986633300781e-01 -4.003875553607940674e-01 1.176910474896430969e-02 1.179902702569961548e-01 8.650356531143188477e-02 4.175878688693046570e-02 -1.302017867565155029e-01 -9.523528069257736206e-02 -4.687500745058059692e-02 -1.600162237882614136e-01 -4.583608210086822510e-01 -2.253494560718536377e-01 -5.515068396925926208e-02 -6.923647224903106689e-02 -2.464015036821365356e-01 2.515410780906677246e-01 -1.114151850342750549e-01 1.236164942383766174e-02 -1.114935576915740967e-01 2.026269733905792236e-01 -1.477248966693878174e-01 -6.288515031337738037e-02 -6.699109077453613281e-02 6.983083486557006836e-02 2.980103492736816406e-01
-9.528407454490661621e-02 2.156338095664978027e-02 -1.338240653276443481e-01 4.741007834672927856e-02 -2.644849708303809166e-03 -2.744073281064629555e-03 4.229891300201416016e-01 -2.183217257261276245e-01 5.622835457324981689e-02 7.891608029603958130e-02 2.518352568149566650e-01 -2.197439074516296387e-01 -2.199959307909011841e-01 -3.410352021455764771e-02 -3.281898424029350281e-02 -7.242862880229949951e-02 -7.203415036201477051e-02 -1.340922415256500244e-01 -2.878139317035675049e-01 -2.268049307167530060e-02 -1.194073408842086792e-01 1.050394922494888306e-01 2.824387550354003906e-01 -1.703587770462036133e-01 -3.115232102572917938e-03 3.133502006530761719e-01 3.202161788940429688e-01 5.190392956137657166e-02 1.666134223341941833e-02 -3.094264566898345947e-01 -5.343660712242126465e-02 -1.542862355709075928e-01
-5.816714838147163391e-02 2.064881026744842529e-01 -7.474602758884429932e-02 1.708187758922576904e-01 -4.876898229122161865e-02 7.069469243288040161e-02 2.925013303756713867e-01 1.369961202144622803e-01 1.223771274089813232e-01 -4.987476393580436707e-02 -1.530670672655105591e-01 2.188637256622314453e-01 2.973216772079467773e-02 -1.101285293698310852e-01 1.594292372465133667e-02 -1.119473949074745178e-01 -3.521936833858489990e-01 -9.949102252721786499e-02 -1.731425523757934570e-01 -3.036129772663116455e-01 -3.767014741897583008e-01 1.765077114105224609e-01 1.806096136569976807e-01 5.937554314732551575e-02 4.406058415770530701e-02 -6.025041639804840088e-02 -2.467930465936660767e-01 1.504204329103231430e-02 1.308785378932952881e-01 -3.084005415439605713e-01 2.202275097370147705e-01 -1.310702320188283920e-02
-2.258535474538803101e-01 1.148342788219451904e-01 4.376010224223136902e-02 -1.282994300127029419e-01 4.111131653189659119e-03 3.377985060214996338e-01 7.459166646003723145e-02 -2.023398131132125854e-01 1.633689366281032562e-02 -4.327715560793876648e-02 5.313424766063690186e-02 2.024148777127265930e-02 3.480202332139015198e-02 4.973875358700752258e-02 -8.362729847431182861e-02 -3.396817743778228760e-01 -9.051862359046936035e-02 1.566907614469528198e-01 -1.688416302204132080e-01 -3.210259377956390381e-01 -2.145404219627380371e-01 1.025932133197784424e-01 -2.335357107222080231e-02 -2.109976410865783691e-01 -1.928426176309585571e-01 2.005655765533447266e-01 1.254354715347290039e-01 3.996523842215538025e-02 -1.136434599757194519e-01 -4.993251264095306396e-01 3.716746717691421509e-02 -3.263703733682632446e-02
-9.548994153738021851e-02 -2.781450003385543823e-02 7.458055019378662109e-02 1.414367370307445526e-02 1.313880085945129395e-01 2.690373361110687256e-01 2.538987696170806885e-01 -9.739781916141510010e-02 -4.134098887443542480e-01 -2.815931104123592377e-02 2.903700992465019226e-02 1.182369654998183250e-03 -1.030095890164375305e-01 -9.486227482557296753e-02 4.414608702063560486e-02 2.150692045688629150e-02 9.472323209047317505e-02 6.880060583353042603e-02 -1.777311712503433228e-01 -1.431613266468048096e-01 1.007846370339393616e-02 6.132720410823822021e-02 5.362154245376586914e-01 2.289110720157623291e-01 -1.345886141061782837e-01 -2.543276548385620117e-01 2.429799437522888184e-01 2.190113998949527740e-02 2.155032604932785034e-01 -1.597048938274383545e-01 -4.836285486817359924e-02 -1.749721588566899300e-03
9.899309277534484863e-02 -1.654786169528961182e-01 -2.369905561208724976e-01 1.204285100102424622e-01 -6.996900588274002075e-02 3.000846803188323975e-01 9.706147760152816772e-02 -1.713623851537704468e-01 -1.081583648920059204e-02 1.197050809860229492e-01 -8.066361397504806519e-02 7.371646910905838013e-02 -2.357473373413085938e-01 1.082288324832916260e-01 -2.015076950192451477e-02 3.655873937532305717e-03 -3.940973430871963501e-02 -4.041835665702819824e-02 4.663217347115278244e-03 -1.481081098318099976e-01 -1.836162805557250977e-01 4.536145180463790894e-02 3.899981975555419922e-01 -3.579036295413970947e-01 -1.137432083487510681e-01 2.194866389036178589e-01 7.859756052494049072e-02 -4.598002508282661438e-02 1.242607980966567993e-01 -1.522983312606811523e-01 4.151811003684997559e-01 2.068700045347213745e-01
1.005943641066551208e-01 2.888138890266418457e-01 -2.893004417419433594e-01 1.378442719578742981e-02 3.846422582864761353e-02 3.028241693973541260e-01 1.460533738136291504e-01 5.063460022211074829e-02 -1.496793776750564575e-01 -1.653896421194076538e-01 1.162297558039426804e-02 1.624144911766052246e-01 1.944661438465118408e-01 1.131299063563346863e-01 -2.083309739828109741e-01 -1.353540569543838501e-01 8.329854905605316162e-02 5.489192157983779907e-02 -3.335278034210205078e-01 -2.122127115726470947e-01 -2.259305417537689209e-01 1.485885828733444214e-01 2.126490622758865356e-01 -1.114765107631683350e-01 1.397930383682250977e-01 -1.404095292091369629e-01 3.047148883342742920e-02 3.340224921703338623e-01 -1.780774258077144623e-02 -1.743242442607879639e-01 1.762495934963226318e-01 7.983131706714630127e-02
-2.542926371097564697e-02 5.503228306770324707e-02 -2.357917428016662598e-01 3.724277019500732422e-01 1.399368643760681152e-01 -8.902843296527862549e-02 2.354175001382827759e-01 4.121324047446250916e-03 -1.817372143268585205e-01 2.525052614510059357e-02 4.794220998883247375e-02 3.219857439398765564e-02 2.759670019149780273e-01 -2.056562602519989014e-01 -2.123565226793289185e-01 1.553341150283813477e-01 -1.044661700725555420e-01 -3.053727746009826660e-01 -1.517013609409332275e-01 5.163050070405006409e-02 -9.562284499406814575e-02 -4.130851849913597107e-02 1.979906260967254639e-01 -1.602542847394943237e-01 -1.370140351355075836e-02 8.817306905984878540e-02 1.253379732370376587e-01 2.320689707994461060e-01 -3.051430359482765198e-02 -3.704828619956970215e-01 9.457617066800594330e-03 2.702179849147796631e-01
-3.531933948397636414e-02 -4.361689090728759766e-02 -1.388784199953079224e-01 5.260894075036048889e-02 -2.839552760124206543e-01 2.108625769615173340e-01 3.649178445339202881e-01 -9.137099981307983398e-02 -1.226117312908172607e-01 -4.770834743976593018e-02 2.208116352558135986e-01 1.670291870832443237e-01 -2.775674462318420410e-01 -1.701289862394332886e-01 8.581414073705673218e-02 -1.513692438602447510e-01 -1.117676347494125366e-01 6.359096616506576538e-02 -2.847231924533843994e-01 -1.297700852155685425e-01 -1.534763276576995850e-01 9.315367043018341064e-02 -1.863153874874114990e-01 6.601449102163314819e-03 1.616220176219940186e-01 9.974885731935501099e-02 4.096968472003936768e-01 -4.435868561267852783e-02 1.531003266572952271e-01 -2.589181959629058838e-01 1.238069217652082443e-02 -1.346648205071687698e-03
2.596898935735225677e-02 -1.784992665052413940e-01 2.358120381832122803e-01 4.069668240845203400e-03 -5.325869098305702209e-02 8.371562510728836060e-02 3.316448032855987549e-01 1.683356165885925293e-01 3.741632774472236633e-02 -1.042213961482048035e-01 -9.752089530229568481e-02 4.733569175004959106e-02 2.575727701187133789e-01 -1.112773120403289795e-01 -8.402214944362640381e-02 -7.477086037397384644e-02 3.456538077443838120e-03 -1.601625680923461914e-01 9.184833616018295288e-02 -2.363600134849548340e-01 -2.479432225227355957e-01 2.603802457451820374e-02 4.816275537014007568e-01 1.955783963203430176e-01 -6.242875009775161743e-02 2.846451709046959877e-03 1.878364682197570801e-01 6.452120840549468994e-03 3.629934415221214294e-02 -2.455464154481887817e-01 -1.769733875989913940e-01 3.062421381473541260e-01
-4.872900247573852539e-02 3.216499462723731995e-02 -1.065614074468612671e-01 -1.827701330184936523e-01 1.937853693962097168e-01 2.299253642559051514e-01 4.159652888774871826e-01 1.629840582609176636e-01 -3.848473774269223213e-03 -1.465371344238519669e-02 1.048167049884796143e-01 -1.217458397150039673e-01 1.295858323574066162e-01 4.126565530896186829e-02 4.487989097833633423e-02 2.026258222758769989e-02 -5.761771276593208313e-02 -1.790459901094436646e-01 -3.916490077972412109e-02 1.769164502620697021e-01 -1.817100048065185547e-01 1.994865387678146362e-01 2.702078521251678467e-01 2.178658992052078247e-01 -5.788269639015197754e-02 7.352562993764877319e-02 5.657933279871940613e-02 4.158905893564224243e-02 -1.158125698566436768e-01 -5.647342801094055176e-01 5.481331795454025269e-02 -6.581910699605941772e-02
-1.510611325502395630e-01 -1.530224531888961792e-01 -1.929121911525726318e-01 -1.054146699607372284e-02 1.588187366724014282e-02 1.162119433283805847e-01 2.628205418586730957e-01 6.434279680252075195e-02 1.742936298251152039e-02 2.019598633050918579e-01 -2.307922393083572388e-01 -6.317558884620666504e-02 -1.514362841844558716e-01 -3.885675072669982910e-01 -2.667803550139069557e-03 1.629127413034439087e-01 -3.015318512916564941e-01 8.611092716455459595e-02 4.285052046179771423e-02 -3.959131240844726562e-02 -3.918209671974182129e-02 -4.787587001919746399e-02 2.015457153320312500e-01 -6.507193902507424355e-04 5.432588234543800354e-02 2.631272422149777412e-03 2.945097982883453369e-01 2.961587011814117432e-01 -7.491202559322118759e-03 -3.192794024944305420e-01 1.401074379682540894e-01 2.922924160957336426e-01
-1.217048019170761108e-01 2.520694434642791748e-01 -3.361848592758178711e-01 3.069563806056976318e-01 2.530808150768280029e-01 -7.738078385591506958e-02 7.479045540094375610e-02 -1.061573103070259094e-01 -1.806828826665878296e-01 -1.672002822160720825e-01 5.095133557915687561e-02 -1.730838716030120850e-01 5.236479640007019043e-02 -1.465819180011749268e-01 -2.464203685522079468e-01 2.144821919500827789e-02 -3.106226325035095215e-01 -1.039762943983078003e-01 -4.066855013370513916e-01 -1.430273056030273438e-02 -1.564250327646732330e-02 2.618466317653656006e-02 1.818046867847442627e-01 2.241748943924903870e-02 2.419154532253742218e-02 -1.486037075519561768e-01 1.227054297924041748e-01 -1.050059050321578979e-01 2.849853411316871643e-02 -2.270377725362777710e-01 1.877694427967071533e-01 7.204479724168777466e-02
5.193826928734779358e-02 3.978131338953971863e-02 -7.984196767210960388e-03 8.644666522741317749e-02 -8.732409030199050903e-02 8.921793103218078613e-02 -4.581513628363609314e-02 -9.689968824386596680e-02 -6.924284249544143677e-02 -2.358433157205581665e-01 -1.858145743608474731e-01 -1.315003186464309692e-01 1.461247652769088745e-01 -1.133378744125366211e-01 1.263780146837234497e-01 -3.485704064369201660e-01 -1.560212522745132446e-01 -2.607648968696594238e-01 -1.326977759599685669e-01 9.936137497425079346e-02 8.761157840490341187e-02 1.291370391845703125e-01 3.166750669479370117e-01 -1.442473977804183960e-01 1.230671349912881851e-02 -8.818032220005989075e-03 2.971433997154235840e-01 -1.889780908823013306e-02 9.861585497856140137e-02 -4.641228318214416504e-01 3.026084899902343750e-01 -7.968719303607940674e-02
1.036718860268592834e-01 7.128703594207763672e-02 3.243087530136108398e-01 2.649806626141071320e-02 -9.621599316596984863e-02 1.636105030775070190e-01 1.061490774154663086e-01 2.218463718891143799e-01 2.044630199670791626e-01 -1.691005975008010864e-01 9.910453110933303833e-02 7.079944014549255371e-02 2.249056249856948853e-01 -2.539061307907104492e-01 -1.267900690436363220e-03 -2.380305528640747070e-01 -7.368967682123184204e-02 -1.573013961315155029e-01 -2.102426737546920776e-01 -3.743936717510223389e-01 -1.950358301401138306e-01 -2.376381158828735352e-01 1.495668143033981323e-01 1.146717965602874756e-01 -1.649466603994369507e-01 -4.121978580951690674e-02 2.125810533761978149e-01 7.917594164609909058e-02 4.200367629528045654e-02 -2.816524505615234375e-01 6.507243216037750244e-02 1.206944361329078674e-01
-3.458538353443145752e-01 2.986991107463836670e-01 6.810671091079711914e-02 7.866199314594268799e-02 3.398143872618675232e-02 7.997990399599075317e-02 2.588841319084167480e-01 2.052003294229507446e-01 -1.301974952220916748e-01 -2.936893142759799957e-02 1.503832191228866577e-01 9.700207971036434174e-03 -9.380039758980274200e-03 -8.889516443014144897e-02 3.109925240278244019e-02 -2.060068398714065552e-01 -3.500268608331680298e-02 8.146861940622329712e-02 -1.094088554382324219e-01 -3.000333905220031738e-01 -9.108601510524749756e-02 5.439450591802597046e-02 1.385816931724548340e-01 9.622851014137268066e-02 -1.751021146774291992e-01 -8.783354610204696655e-02 -2.291067317128181458e-02 7.370825111865997314e-02 -2.343489080667495728e-01 -5.416339635848999023e-01 1.414401233196258545e-01 9.767426550388336182e-02
-9.004130214452743530e-02 -3.230465948581695557e-02 4.271222278475761414e-02 -3.526654466986656189e-02 -1.460154503583908081e-01 1.764333844184875488e-01 3.196166157722473145e-01 -1.000068411231040955e-01 -2.030703425407409668e-01 -1.861371845006942749e-01 2.298347055912017822e-01 -5.213716253638267517e-02 -2.579744458198547363e-01 -1.634911000728607178e-01 -2.387836761772632599e-02 -1.851068884134292603e-01 2.250749431550502777e-02 5.862531717866659164e-03 1.345426589250564575e-01 -2.949156165122985840e-01 -3.051859326660633087e-02 7.819774560630321503e-03 9.164864569902420044e-02 -4.882815293967723846e-03 1.135252695530653000e-02 1.990171615034341812e-03 2.026038765907287598e-01 3.099389839917421341e-03 1.679306477308273315e-01 -2.042359411716461182e-01 4.843022525310516357e-01 3.208541870117187500e-01
1.346237063407897949e-01 9.723049402236938477e-02 -3.840844333171844482e-01 3.318497538566589355e-01 6.457635015249252319e-02 1.842205822467803955e-01 1.697024703025817871e-01 8.292900770902633667e-02 5.503858998417854309e-02 -7.814234122633934021e-03 1.061103716492652893e-01 2.368325442075729370e-01 1.849554292857646942e-02 -8.687673509120941162e-02 1.452918499708175659e-01 -4.060961678624153137e-02 -3.231501206755638123e-02 -1.900347620248794556e-01 -1.653084456920623779e-01 -1.681552827358245850e-01 -1.498638838529586792e-01 -1.033545583486557007e-01 4.285625219345092773e-01 -2.132352143526077271e-01 4.581853747367858887e-02 -1.081296652555465698e-01 -1.634255498647689819e-01 3.880267217755317688e-02 2.070963978767395020e-01 -2.750635147094726562e-01 9.393739700317382812e-02 1.244643405079841614e-01
-2.649249508976936340e-02 3.520493507385253906e-01 -1.073198094964027405e-01 1.112606525421142578e-01 -2.211409509181976318e-01 -8.705119602382183075e-03 8.415757119655609131e-02 -8.055203408002853394e-02 -1.048826351761817932e-01 -9.627668559551239014e-02 1.835585832595825195e-01 7.876955717802047729e-02 7.028138637542724609e-02 -5.935424473136663437e-03 -3.164229393005371094e-01 8.452011644840240479e-02 -2.534444034099578857e-01 -2.908442318439483643e-01 -1.692444235086441040e-01 1.320933178067207336e-02 1.962697356939315796e-01 1.264358777552843094e-02 3.170865178108215332e-01 -9.877517819404602051e-02 -1.496036630123853683e-02 2.063253521919250488e-02 2.883759140968322754e-01 5.290159583091735840e-02 -1.253186464309692383e-01 -3.765726089477539062e-01 -3.847884759306907654e-02 2.104211449623107910e-01
-2.899276614189147949e-01 -1.560502350330352783e-01 -8.218617737293243408e-02 -3.978546336293220520e-02 -2.511239647865295410e-01 3.173155337572097778e-02 3.432146310806274414e-01 -1.211824044585227966e-01 -1.592959463596343994e-01 -8.139584213495254517e-02 4.086958244442939758e-03 1.508352011442184448e-01 2.945983707904815674e-01 -3.866465017199516296e-02 -5.184518918395042419e-02 -6.143538653850555420e-02 -2.431645542383193970e-01 -1.320214718580245972e-01 4.912941530346870422e-02 -4.982501268386840820e-01 -1.535146385431289673e-01 -1.348319649696350098e-01 1.056752279400825500e-01 -1.509890705347061157e-01 1.069777086377143860e-01 -1.652067452669143677e-01 1.375916898250579834e-01 1.351638585329055786e-01 1.212730929255485535e-01 -2.020908296108245850e-01 3.222733736038208008e-02 4.154206812381744385e-02
-5.242241621017456055e-01 -2.383760549128055573e-02 1.190442368388175964e-01 2.532462775707244873e-01 1.820323988795280457e-02 2.109318524599075317e-01 2.293135970830917358e-01 2.193166613578796387e-01 -9.652226418256759644e-02 -1.699962615966796875e-01 6.850081682205200195e-02 1.470007151365280151e-01 6.325767934322357178e-02 1.137201040983200073e-01 -6.950144469738006592e-02 3.510235995054244995e-02 -1.846907287836074829e-01 1.161419972777366638e-01 8.449588902294635773e-03 -1.066027358174324036e-01 -2.849302887916564941e-01 1.235532388091087341e-02 2.084875106811523438e-01 -1.474206894636154175e-02 -9.709271788597106934e-02 -1.246178522706031799e-01 9.678787551820278168e-03 6.233010906726121902e-03 2.142275571823120117e-01 -3.321749269962310791e-01 1.049436628818511963e-02 2.186406105756759644e-01
4.009777307510375977e-02 -8.022365719079971313e-02 -2.036922238767147064e-02 1.926978826522827148e-01 -6.065446510910987854e-02 1.416317075490951538e-01 -1.569545269012451172e-02 1.001296117901802063e-01 -2.158636748790740967e-01 -6.984590552747249603e-03 2.369106411933898926e-01 -1.025313138961791992e-01 5.905262008309364319e-02 -3.507865965366363525e-01 -1.920688450336456299e-01 2.056499570608139038e-01 -2.702102661132812500e-01 -1.178838312625885010e-01 -1.512534022331237793e-01 -7.479587942361831665e-02 -3.625898957252502441e-01 2.409458309412002563e-01 5.727015808224678040e-02 1.392846554517745972e-01 -1.584940850734710693e-01 1.081033572554588318e-01 3.736871480941772461e-01 -2.239409834146499634e-02 1.303670275956392288e-02 -1.976030468940734863e-01 -6.320415437221527100e-02 2.316063791513442993e-01
-5.329626202583312988e-01 2.617383003234863281e-02 -4.954279866069555283e-03 -1.283600647002458572e-02 -6.276743859052658081e-02 9.586748480796813965e-02 2.817202210426330566e-01 -1.178536266088485718e-01 -1.160303279757499695e-01 1.621877774596214294e-02 -1.829801052808761597e-01 1.246107891201972961e-01 -8.722430467605590820e-02 -2.228194773197174072e-01 4.492109268903732300e-02 -6.484963744878768921e-02 -1.469813436269760132e-01 1.347189694643020630e-01 -5.632800981402397156e-02 -1.426093429327011108e-01 4.149212315678596497e-02 -1.119264066219329834e-01 4.347848892211914062e-01 1.593959033489227295e-01 -1.873229593038558960e-01 6.725842505693435669e-02 6.413777917623519897e-02 -1.321189198642969131e-02 -7.056225836277008057e-02 -2.634860575199127197e-01 2.618632316589355469e-01 -6.033072993159294128e-02
1.365721039474010468e-02 -1.650133579969406128e-01 9.669809602200984955e-03 5.858725309371948242e-02 2.777811884880065918e-01 1.649941951036453247e-01 7.813831418752670288e-02 2.354590296745300293e-01 -1.669584065675735474e-01 1.067090593278408051e-02 4.321981593966484070e-02 -6.538237631320953369e-02 6.303054094314575195e-02 3.401103988289833069e-02 -2.343431487679481506e-02 1.416986458934843540e-03 -1.012220159173011780e-01 -2.981351017951965332e-01 -1.870326511561870575e-02 -1.469703465700149536e-01 -2.331968247890472412e-01 1.632425487041473389e-01 2.442551851272583008e-01 -6.732001900672912598e-02 -2.419396936893463135e-01 2.987385541200637817e-02 8.925115317106246948e-02 -1.366294920444488525e-01 4.795100986957550049e-01 -3.900498151779174805e-02 4.191736578941345215e-01 6.158724054694175720e-02
1.303008347749710083e-01 6.385819613933563232e-02 2.632516920566558838e-01 2.382481470704078674e-02 -8.984585106372833252e-02 3.322719633579254150e-01 2.214646935462951660e-01 -3.849650919437408447e-02 -1.266904361546039581e-02 -9.822624176740646362e-02 5.771516263484954834e-02 -9.196495264768600464e-02 2.377474009990692139e-01 -2.382832318544387817e-01 5.465537309646606445e-02 1.073767393827438354e-01 -1.497668921947479248e-01 1.577501595020294189e-01 -2.525971531867980957e-01 -1.931033134460449219e-01 -2.567529864609241486e-02 2.146218419075012207e-01 1.683772802352905273e-01 -7.170910388231277466e-02 -6.541001796722412109e-02 1.393069773912429810e-01 4.725261628627777100e-01 1.925946027040481567e-01 2.461658865213394165e-01 -9.844735264778137207e-02 5.728347226977348328e-02 6.631812453269958496e-02
-2.456057071685791016e-01 1.149239167571067810e-01 -6.388191878795623779e-02 8.370231091976165771e-02 2.033346891403198242e-01 2.134267091751098633e-01 2.353741079568862915e-01 6.421490758657455444e-02 -8.812717860564589500e-04 1.800635457038879395e-02 -8.545640856027603149e-02 -1.306891255080699921e-02 -6.317467242479324341e-02 1.578295975923538208e-01 4.537558928132057190e-02 -1.758371591567993164e-01 -1.412748079746961594e-02 2.017579525709152222e-01 9.328622370958328247e-02 -1.961677670478820801e-01 -5.225365757942199707e-01 8.053100109100341797e-02 1.864954233169555664e-01 1.348568052053451538e-01 -1.558125317096710205e-01 -1.485989242792129517e-01 -5.002185329794883728e-02 -1.887157410383224487e-01 -4.204811528325080872e-02 -3.871523737907409668e-01 1.037182435393333435e-01 1.783575862646102905e-01
-1.086835190653800964e-01 2.179938107728958130e-01 -1.660224981606006622e-02 -1.308114975690841675e-01 -1.016766950488090515e-01 3.135189414024353027e-01 2.125273495912551880e-01 -1.411277949810028076e-01 1.154245156794786453e-02 -7.392264157533645630e-02 3.099405169486999512e-01 7.843915373086929321e-02 -1.868367344141006470e-01 -1.438240855932235718e-01 -1.705376245081424713e-02 6.170806288719177246e-02 -3.247101902961730957e-01 -4.252250865101814270e-02 -2.770273089408874512e-01 -1.284720897674560547e-01 1.803636550903320312e-02 -1.380363255739212036e-01 -7.594887912273406982e-02 -2.426192760467529297e-01 -3.706523776054382324e-02 -4.381405189633369446e-02 2.432392239570617676e-01 8.065221458673477173e-02 1.906145215034484863e-01 -1.271103322505950928e-01 4.195555150508880615e-01 -8.325777016580104828e-03
6.464745849370956421e-02 1.073379218578338623e-01 -3.521449267864227295e-01 -1.019238755106925964e-01 -1.470951437950134277e-01 2.257075533270835876e-02 2.314786612987518311e-01 -1.805263012647628784e-01 1.271397322416305542e-01 -2.421224489808082581e-02 2.146875262260437012e-01 4.787487909197807312e-02 -1.884042620658874512e-01 -2.045378535985946655e-01 8.457270450890064240e-03 -1.991707682609558105e-01 -4.718139767646789551e-02 8.857701905071735382e-03 1.593501865863800049e-01 1.259305924177169800e-01 2.253769524395465851e-02 1.039574518799781799e-01 4.354627728462219238e-01 -1.838331371545791626e-01 -2.122779339551925659e-01 -1.193710044026374817e-01 1.907106935977935791e-01 -2.099757492542266846e-01 4.721226170659065247e-02 -1.972548663616180420e-01 3.079848587512969971e-01 7.295425981283187866e-02
-1.406786888837814331e-01 1.334420889616012573e-01 -3.422696888446807861e-01 -1.648339331150054932e-01 -9.688517451286315918e-02 2.904650270938873291e-01 2.817800343036651611e-01 1.051485836505889893e-01 -2.385445088148117065e-01 -1.503433138132095337e-01 -1.220158021897077560e-02 6.473508477210998535e-02 2.042798697948455811e-01 -1.436445862054824829e-01 1.802379041910171509e-01 9.758960455656051636e-02 -1.462814807891845703e-01 -6.561992317438125610e-02 -2.424794808030128479e-02 -9.217032790184020996e-02 -9.156142920255661011e-02 -7.028084993362426758e-02 -2.642196230590343475e-02 -4.737810790538787842e-01 -1.085364371538162231e-01 9.823451936244964600e-02 3.157337903976440430e-01 -6.738953292369842529e-02 1.491868644952774048e-01 -1.065593212842941284e-01 9.874025732278823853e-02 5.791363120079040527e-02
-3.854519426822662354e-01 1.103102266788482666e-01 3.868191689252853394e-02 2.652194797992706299e-01 -3.703999891877174377e-02 1.806821525096893311e-01 2.055740505456924438e-01 2.723831534385681152e-01 -1.803422123193740845e-01 -2.956974506378173828e-01 2.087797224521636963e-02 1.863455325365066528e-01 8.477418869733810425e-02 3.889328241348266602e-02 8.657819591462612152e-03 -1.099839955568313599e-01 -3.640922158956527710e-02 1.719123125076293945e-02 6.492426246404647827e-02 -1.774529516696929932e-01 -2.006368637084960938e-01 1.352041512727737427e-01 2.916277945041656494e-01 -2.308641001582145691e-02 -1.651731580495834351e-01 -8.749254047870635986e-02 -1.247646063566207886e-01 -9.429349750280380249e-02 1.000618562102317810e-01 -3.903074264526367188e-01 1.943358406424522400e-02 1.933708190917968750e-01
1.742188334465026855e-01 1.024589464068412781e-01 -8.659179508686065674e-02 -1.045898944139480591e-01 -3.030686676502227783e-01 2.508175671100616455e-01 2.420868426561355591e-01 1.381017151288688183e-03 2.636987566947937012e-01 4.853583499789237976e-02 4.719132557511329651e-02 -2.803040482103824615e-02 2.430611401796340942e-01 1.343085169792175293e-01 -8.955241739749908447e-02 -1.459573656320571899e-01 -3.088471293449401855e-01 4.328708350658416748e-02 -2.315752208232879639e-02 1.941635273396968842e-02 1.211103945970535278e-01 2.174934297800064087e-01 2.783778011798858643e-01 6.689875572919845581e-02 3.333317488431930542e-02 4.243035987019538879e-02 9.502816013991832733e-03 -1.916189491748809814e-01 2.394845522940158844e-02 -5.012698769569396973e-01 2.641648799180984497e-02 -1.078049838542938232e-01
2.176102399826049805e-01 1.306387186050415039e-01 -3.269501775503158569e-02 -8.386212587356567383e-02 -2.616041600704193115e-01 6.566166132688522339e-02 1.944905519485473633e-01 8.632940053939819336e-02 -1.839084923267364502e-02 -1.149140596389770508e-01 -1.934133172035217285e-01 1.997769623994827271e-01 1.332650035619735718e-01 2.996986918151378632e-02 -1.095933839678764343e-01 1.086175441741943359e-01 1.392739452421665192e-02 -3.654169291257858276e-02 -2.235018312931060791e-01 -3.678082525730133057e-01 -4.898411780595779419e-02 3.114359639585018158e-02 3.580991327762603760e-01 1.255237907171249390e-01 -2.150769680738449097e-01 2.177446782588958740e-01 3.943488597869873047e-01 1.010789498686790466e-01 2.750759124755859375e-01 -1.017910428345203400e-02 8.057598769664764404e-02 -1.825118623673915863e-02
2.626270949840545654e-01 1.470377445220947266e-01 -1.194830685853958130e-01 2.351947724819183350e-01 9.405463933944702148e-03 2.904494702816009521e-01 2.029803022742271423e-02 7.171532511711120605e-02 -1.097509562969207764e-01 -6.602703034877777100e-02 2.739261090755462646e-01 2.016223222017288208e-01 -3.396938741207122803e-02 1.947062462568283081e-01 -1.663956791162490845e-01 3.320484980940818787e-02 -6.696089357137680054e-02 -8.176407217979431152e-02 1.975426822900772095e-02 -2.202146053314208984e-01 -9.787297248840332031e-02 4.025366157293319702e-03 4.906389713287353516e-01 -3.609325364232063293e-02 -2.741200849413871765e-02 -9.455812722444534302e-02 -9.922253340482711792e-02 1.012094765901565552e-01 3.675102442502975464e-02 -4.410250782966613770e-01 -4.834728688001632690e-02 1.010573282837867737e-01
-4.810698330402374268e-02 -1.964415162801742554e-01 -8.391708880662918091e-02 8.347405120730400085e-03 5.457272008061408997e-02 2.450993061065673828e-01 8.937212079763412476e-02 1.024571210145950317e-01 -6.192762777209281921e-02 -1.438574045896530151e-01 -6.145492196083068848e-02 2.424786332994699478e-03 1.520243287086486816e-01 -2.885173261165618896e-01 -2.041170187294483185e-02 -6.255005300045013428e-02 -4.430231824517250061e-02 -1.330374032258987427e-01 -6.055252254009246826e-02 4.206448793411254883e-02 -8.726034313440322876e-03 6.948549300432205200e-02 3.607345819473266602e-01 -3.977010771632194519e-02 1.448420733213424683e-01 -5.811490416526794434e-01 2.832293808460235596e-01 -1.555992215871810913e-01 -2.307637594640254974e-02 -1.952398866415023804e-01 1.573973298072814941e-01 2.077761888504028320e-01
5.625843070447444916e-03 3.792444467544555664e-01 -1.880361437797546387e-01 6.298515200614929199e-02 7.629655301570892334e-02 1.030436605215072632e-01 9.073011577129364014e-02 2.312005013227462769e-01 -1.837378293275833130e-01 2.303478308022022247e-03 6.155411247164011002e-03 2.848830521106719971e-01 -2.037056535482406616e-01 9.723722189664840698e-02 -1.807454824447631836e-01 7.262151688337326050e-02 -1.866487562656402588e-01 1.137481704354286194e-01 -1.653853952884674072e-01 -1.796251088380813599e-01 -4.203355908393859863e-01 5.875971168279647827e-02 3.319057822227478027e-01 -1.200114488601684570e-01 -2.406306266784667969e-01 2.867848426103591919e-02 -1.081164274364709854e-02 1.186631545424461365e-01 -2.637770213186740875e-02 -1.912615895271301270e-01 -1.033795624971389771e-01 -4.309673607349395752e-02
-2.220890074968338013e-01 -3.586502745747566223e-02 -1.118190959095954895e-01 3.321966528892517090e-02 1.125828772783279419e-01 5.261836647987365723e-01 2.226500660181045532e-01 2.794859409332275391e-01 -3.124118745326995850e-01 4.824554175138473511e-02 1.536116898059844971e-01 1.455230861902236938e-01 -1.282483339309692383e-01 -2.261629551649093628e-01 -5.661256611347198486e-02 1.681665331125259399e-01 6.641602516174316406e-02 1.550280004739761353e-01 -1.810437440872192383e-01 6.609577685594558716e-02 -3.029607236385345459e-01 1.104668676853179932e-01 6.487371865659952164e-03 1.356164515018463135e-01 7.652395963668823242e-02 1.221110895276069641e-01 9.612714499235153198e-02 -1.548514813184738159e-01 -1.799424644559621811e-03 -5.757923051714897156e-02 -4.932872205972671509e-02 1.643721610307693481e-01
9.700872004032135010e-02 1.485778689384460449e-01 -9.623083472251892090e-02 3.283036649227142334e-01 -1.255408767610788345e-02 1.704094260931015015e-01 2.147637605667114258e-01 7.723454385995864868e-02 -3.413232043385505676e-02 -2.456398606300354004e-01 2.601519823074340820e-01 2.728215754032135010e-01 7.288780063390731812e-02 2.227498963475227356e-02 -2.168578505516052246e-01 1.475012004375457764e-01 7.433449476957321167e-02 -6.786831188946962357e-03 -2.363653779029846191e-01 -4.077695310115814209e-01 -1.979323029518127441e-01 1.491106748580932617e-01 2.812859117984771729e-01 -1.240008175373077393e-01 8.351894468069076538e-02 -8.365697413682937622e-02 -5.072917044162750244e-02 1.413437128067016602e-01 -2.034243494272232056e-01 -1.338338702917098999e-01 1.062913537025451660e-01 3.515283018350601196e-02
2.457682639360427856e-01 1.084623783826828003e-01 -7.834781706333160400e-02 -1.198393702507019043e-01 4.174309223890304565e-02 2.653208673000335693e-01 2.977476119995117188e-01 -9.057809412479400635e-02 2.825523614883422852e-01 -3.440814465284347534e-02 1.319633275270462036e-01 -1.747293025255203247e-01 -1.166607951745390892e-03 -2.843227982521057129e-01 -7.570782303810119629e-02 -9.163942304439842701e-04 1.680154725909233093e-02 -5.894167721271514893e-02 -1.814680099487304688e-01 -1.045369952917098999e-01 -4.195585846900939941e-01 -2.031829953193664551e-01 2.182661555707454681e-02 -1.486400216817855835e-01 -6.075319251976907253e-04 -1.640127301216125488e-01 1.375482231378555298e-01 -6.345400586724281311e-03 1.072137132287025452e-01 -3.751602768898010254e-01 1.727918386459350586e-01 8.570400625467300415e-02
-2.432733178138732910e-01 -5.240174755454063416e-02 -6.547001004219055176e-02 8.162599056959152222e-02 -1.721128076314926147e-01 2.493059784173965454e-01 5.544280409812927246e-01 -5.133932828903198242e-02 5.132371187210083008e-02 4.124869033694267273e-02 9.660273790359497070e-02 -2.088883072137832642e-01 1.774029135704040527e-01 -1.960983425378799438e-01 -2.899771630764007568e-01 -8.120203763246536255e-02 -1.475128680467605591e-01 -5.556945875287055969e-02 1.801893487572669983e-02 -2.327225953340530396e-01 -1.796123981475830078e-01 -2.221807278692722321e-02 2.546319067478179932e-01 -2.581513226032257080e-01 -1.075952947139739990e-01 -6.584761291742324829e-02 -4.565749689936637878e-02 -2.803334593772888184e-02 -1.649077832698822021e-01 -1.285933889448642731e-02 1.283409595489501953e-01 3.508470579981803894e-02
-1.235802993178367615e-01 -9.683270007371902466e-02 -1.351867467164993286e-01 -3.647253513336181641e-01 5.198964104056358337e-02 2.963239848613739014e-01 2.291794121265411377e-01 1.686902344226837158e-02 4.336960613727569580e-02 -4.674792289733886719e-02 -2.135586179792881012e-02 -2.040289938449859619e-01 -6.648030132055282593e-03 -7.493947446346282959e-02 -1.728793233633041382e-01 -1.181008219718933105e-01 -3.268697485327720642e-02 -4.185464084148406982e-01 -3.990088775753974915e-02 -4.142853245139122009e-02 5.826984718441963196e-02 -1.394503712654113770e-01 4.014811515808105469e-01 7.060351967811584473e-02 3.559235110878944397e-02 -6.808540225028991699e-02 8.764366060495376587e-02 -1.325344592332839966e-01 5.025364086031913757e-02 -1.746439933776855469e-01 3.545313477516174316e-01 1.632427573204040527e-01
-1.560945063829421997e-01 1.284767091274261475e-01 -3.622774407267570496e-02 -2.570723295211791992e-01 -1.287093013525009155e-01 3.071848452091217041e-01 3.389964103698730469e-01 -2.008938491344451904e-01 -7.893676310777664185e-02 -2.418440766632556915e-02 9.656734019517898560e-02 -8.148467540740966797e-02 1.065222322940826416e-01 -2.514997869729995728e-02 1.567952781915664673e-01 -6.991903483867645264e-02 -1.414594948291778564e-01 -2.803178727626800537e-01 -1.132919937372207642e-01 -8.801185339689254761e-02 6.041508167982101440e-02 -1.784175783395767212e-01 2.036941796541213989e-01 -1.429436653852462769e-01 -1.646249145269393921e-01 3.038793206214904785e-01 3.057599961757659912e-01 7.124566286802291870e-02 2.490491718053817749e-01 -2.435897141695022583e-01 6.346234679222106934e-02 -3.626630455255508423e-02
-7.692576944828033447e-02 3.429326042532920837e-02 -2.458740919828414917e-01 3.924765810370445251e-02 -2.235182672739028931e-01 2.219125479459762573e-01 6.692428886890411377e-02 -1.569065749645233154e-01 -9.403246641159057617e-02 7.477217167615890503e-02 9.723875671625137329e-02 -6.627798825502395630e-02 6.151387467980384827e-02 -1.368455439805984497e-01 1.904016286134719849e-01 5.075869336724281311e-02 -4.409115016460418701e-02 -2.876189649105072021e-01 1.821988672018051147e-01 1.189515739679336548e-01 -3.324854969978332520e-01 4.104356169700622559e-01 1.755704879760742188e-01 -1.662193052470684052e-02 1.087532564997673035e-01 -4.345596581697463989e-02 2.567074298858642578e-01 8.553107827901840210e-02 1.394522637128829956e-01 -1.973645240068435669e-01 2.675431668758392334e-01 2.322884052991867065e-01
-1.580906510353088379e-01 1.805012077093124390e-01 -8.597352355718612671e-02 -1.925489008426666260e-01 6.792670488357543945e-02 1.908959895372390747e-01 2.122631371021270752e-01 -1.851276159286499023e-01 1.045298855751752853e-02 1.232737824320793152e-01 6.796952802687883377e-04 3.492762520909309387e-02 2.924884855747222900e-01 1.182341109961271286e-02 -1.437292098999023438e-01 9.187843650579452515e-02 -1.356556713581085205e-01 -1.623601168394088745e-01 -2.773352861404418945e-01 -1.189048215746879578e-01 -2.443315982818603516e-01 9.013336151838302612e-02 3.533148765563964844e-01 2.963134944438934326e-01 2.352672070264816284e-02 -2.356923669576644897e-01 2.852770127356052399e-02 -8.119619637727737427e-02 -2.490245103836059570e-01 -2.813484966754913330e-01 1.468399018049240112e-01 6.121195480227470398e-02
-1.877689063549041748e-01 -1.744581609964370728e-01 -6.953494250774383545e-02 -1.608389467000961304e-01 -1.111233532428741455e-01 1.564912348985671997e-01 2.802081406116485596e-01 1.515707820653915405e-01 3.707925975322723389e-02 -9.194631874561309814e-02 1.679364144802093506e-01 -7.113179564476013184e-02 2.800512909889221191e-01 -1.479028463363647461e-01 -2.633799314498901367e-01 -2.735400795936584473e-01 1.455880552530288696e-01 -1.445877999067306519e-01 -2.260357588529586792e-01 -5.661106482148170471e-02 6.193333491683006287e-02 1.444729268550872803e-01 1.982107311487197876e-01 2.145751863718032837e-01 -2.189798504114151001e-01 -1.958394199609756470e-01 3.115573152899742126e-02 -1.436714679002761841e-01 2.825025320053100586e-01 -1.257798075675964355e-01 1.568229645490646362e-01 2.076310962438583374e-01
-1.793666034936904907e-01 6.648487597703933716e-02 6.498923152685165405e-02 -3.773630782961845398e-02 5.311223119497299194e-02 1.055638864636421204e-01 2.814580202102661133e-01 2.571305334568023682e-01 -9.181664884090423584e-02 -6.143806129693984985e-02 1.308783590793609619e-01 3.212589025497436523e-02 2.423227205872535706e-02 3.433106467127799988e-02 -8.533947914838790894e-02 -2.621420659124851227e-02 -1.154021099209785461e-01 -1.943086832761764526e-02 -1.805989593267440796e-01 1.117642447352409363e-01 -2.181001305580139160e-01 2.991922944784164429e-02 5.382111668586730957e-01 2.517208643257617950e-02 -9.590315073728561401e-02 1.244782730937004089e-01 -4.428562894463539124e-02 1.011605262756347656e-01 -1.262294799089431763e-01 -5.136785507202148438e-01 -1.442978829145431519e-01 1.525786966085433960e-01
1.223800703883171082e-01 -2.175855077803134918e-02 -1.130045428872108459e-01 -3.865727037191390991e-02 -2.837287485599517822e-01 2.320864051580429077e-01 3.680040314793586731e-02 -5.816393345594406128e-02 -1.631675213575363159e-01 -1.937839202582836151e-02 6.030767783522605896e-02 8.092697709798812866e-02 3.816003724932670593e-02 2.296546846628189087e-02 -1.396319568157196045e-01 -2.117132246494293213e-01 -1.774231791496276855e-01 1.536859571933746338e-01 6.249352544546127319e-02 -1.057957783341407776e-01 -7.400281727313995361e-02 8.501355350017547607e-02 3.026162981986999512e-01 -7.228516787290573120e-02 -1.186810210347175598e-01 1.969852857291698456e-02 2.285631597042083740e-01 5.312429275363683701e-03 1.245196014642715454e-01 -2.267201691865921021e-01 5.659822225570678711e-01 3.066035211086273193e-01
-3.768778592348098755e-02 2.174231410026550293e-01 -3.497151732444763184e-01 -1.863909214735031128e-01 -2.383132651448249817e-02 -7.482070475816726685e-02 4.822847545146942139e-01 -1.813826262950897217e-01 2.440517842769622803e-01 1.248383894562721252e-01 -4.819510877132415771e-02 -1.050755083560943604e-01 1.332695931196212769e-01 -4.684373736381530762e-02 -2.013670094311237335e-02 -1.048255041241645813e-01 6.971095502376556396e-02 -3.149800002574920654e-01 -1.460051238536834717e-01 2.671884931623935699e-02 1.331178564578294754e-02 -7.639100309461355209e-03 2.092699557542800903e-01 4.084724932909011841e-02 -1.117295175790786743e-01 -5.599509552121162415e-02 1.918884813785552979e-01 -1.048981864005327225e-02 -1.731247641146183014e-02 -2.829469442367553711e-01 -2.691273763775825500e-02 3.119408786296844482e-01
5.367197841405868530e-02 -1.271787658333778381e-02 9.278006851673126221e-02 -1.003158185631036758e-02 -8.125296980142593384e-02 2.042157053947448730e-01 1.981022357940673828e-01 -4.819369316101074219e-02 -5.297574996948242188e-01 9.901445358991622925e-02 -1.155219748616218567e-01 1.543353199958801270e-01 -9.127691388130187988e-02 -5.796568468213081360e-02 -7.817879319190979004e-02 9.006737917661666870e-02 -5.089997127652168274e-02 3.960224613547325134e-02 -2.552010715007781982e-01 -1.305943280458450317e-01 -1.559673994779586792e-01 6.312993168830871582e-02 3.946610093116760254e-01 4.871121421456336975e-02 -2.087580710649490356e-01 -1.912593394517898560e-01 3.350703790783882141e-02 -4.344950895756483078e-03 2.724913060665130615e-01 -2.792200446128845215e-01 -1.744053661823272705e-01 9.017332643270492554e-02
1.082196012139320374e-01 1.724649667739868164e-01 -3.010566234588623047e-01 6.385178118944168091e-02 -9.449391812086105347e-02 1.241844445466995239e-01 2.036473751068115234e-01 -1.048952862620353699e-01 3.057288471609354019e-03 -8.575305342674255371e-02 -4.579609632492065430e-02 -1.923211291432380676e-02 1.767907589673995972e-01 -2.642022073268890381e-01 -1.516804248094558716e-01 -2.439592406153678894e-02 -1.326708793640136719e-01 1.508712470531463623e-01 3.433610871434211731e-02 1.527738422155380249e-01 -2.377817034721374512e-01 1.393007040023803711e-01 9.409343451261520386e-02 -3.186762034893035889e-01 -4.396625161170959473e-01 1.105281710624694824e-01 4.596774280071258545e-02 -2.721302956342697144e-02 3.395028114318847656e-01 -2.399335205554962158e-01 1.113035380840301514e-01 8.768700063228607178e-02
-2.795372307300567627e-01 -7.730404287576675415e-02 -1.129527837038040161e-01 5.577716045081615448e-03 -1.912357062101364136e-01 9.723185002803802490e-02 2.021390944719314575e-01 -4.002995416522026062e-02 6.629648804664611816e-02 -8.480288833379745483e-02 2.508370578289031982e-01 3.443217650055885315e-02 3.014349341392517090e-01 6.713563948869705200e-02 -1.274864077568054199e-01 -1.292219161987304688e-01 -3.606210350990295410e-01 -1.399068683385848999e-01 9.500041604042053223e-02 -1.799937188625335693e-01 -2.764163315296173096e-01 -5.582426488399505615e-02 3.482702374458312988e-01 -2.215313315391540527e-01 5.589209869503974915e-02 1.949477568268775940e-02 9.161230176687240601e-02 -9.033574163913726807e-02 1.246400997042655945e-01 -2.121220827102661133e-01 2.845947742462158203e-01 -8.986543864011764526e-02
-3.947474062442779541e-02 1.271156072616577148e-01 -8.410130441188812256e-02 -6.049995124340057373e-02 -1.568651199340820312e-02 5.648753419518470764e-02 2.932745218276977539e-01 -1.369053404778242111e-02 -1.270406097173690796e-01 1.785057634115219116e-01 -4.937744140625000000e-02 7.407782971858978271e-02 -9.503412246704101562e-02 -2.501830160617828369e-01 -2.653988003730773926e-01 -1.498253196477890015e-01 -3.398749530315399170e-01 -2.264536172151565552e-01 8.978183567523956299e-02 -1.686274558305740356e-01 1.004382781684398651e-02 -2.845228612422943115e-01 2.842947840690612793e-01 -2.647916972637176514e-02 -1.507418304681777954e-01 -3.372044861316680908e-01 3.254445791244506836e-01 -4.622303321957588196e-02 5.131458118557929993e-02 3.125878283753991127e-03 -5.117551237344741821e-02 2.141631096601486206e-01
1.360138952732086182e-01 -4.921632632613182068e-02 -4.483048245310783386e-02 -1.148318648338317871e-01 -2.966325879096984863e-01 3.598504960536956787e-01 9.053360670804977417e-02 2.980552613735198975e-01 -3.031474351882934570e-01 -7.598029822111129761e-02 1.163112893700599670e-01 -1.025936976075172424e-01 1.452370285987854004e-01 -3.075562417507171631e-01 -8.889243006706237793e-02 -1.505566760897636414e-02 -1.734496206045150757e-01 -1.084835454821586609e-01 1.225975602865219116e-01 7.044374942779541016e-04 -2.049490064382553101e-01 2.577313482761383057e-01 3.116963896900415421e-03 1.451514214277267456e-01 -1.349297463893890381e-01 4.355156794190406799e-02 2.059139758348464966e-01 -1.848994493484497070e-01 1.775761842727661133e-01 -2.901997566223144531e-01 -7.483989000320434570e-03 7.027274370193481445e-02
6.976918131113052368e-02 -3.130658864974975586e-01 -2.329950630664825439e-01 -3.145413473248481750e-02 6.178629025816917419e-02 1.246242001652717590e-01 3.486185669898986816e-01 -1.265026032924652100e-01 3.555451519787311554e-03 3.034154139459133148e-02 8.603441715240478516e-02 1.011400222778320312e-01 -1.523351948708295822e-02 -6.546143908053636551e-03 -2.841528058052062988e-01 -1.598741263151168823e-01 -1.734361648559570312e-01 -1.764612197875976562e-01 6.560852285474538803e-03 -1.430374234914779663e-01 1.184931918978691101e-01 6.509138643741607666e-02 3.237375617027282715e-01 -3.791455328464508057e-01 -1.369905322790145874e-01 -2.822548337280750275e-02 3.725147247314453125e-02 -1.011048629879951477e-01 -1.561806499958038330e-01 -1.306395828723907471e-01 3.218353390693664551e-01 1.872197687625885010e-01
-2.519355118274688721e-01 -1.455699056386947632e-01 -1.764282234944403172e-03 1.660251431167125702e-02 6.021725758910179138e-02 1.089879050850868225e-01 1.070789694786071777e-01 -2.872842922806739807e-02 -8.394696749746799469e-03 1.290208250284194946e-01 -1.416709721088409424e-01 -1.720615476369857788e-01 -2.214747071266174316e-01 -6.807665806263685226e-03 -2.616089582443237305e-01 2.251940667629241943e-01 5.368335172533988953e-02 -2.084362059831619263e-01 -4.511246085166931152e-02 -2.358282357454299927e-01 -1.712019890546798706e-01 1.725168824195861816e-01 2.831781506538391113e-01 -7.121165841817855835e-02 -1.505140662193298340e-01 -1.291227042675018311e-01 3.063575923442840576e-01 -4.448045790195465088e-02 3.193811178207397461e-01 -1.002897229045629501e-02 2.934804260730743408e-01 2.844547033309936523e-01
-1.428477764129638672e-01 -6.412047147750854492e-02 -3.773770928382873535e-01 1.490192953497171402e-03 6.477706879377365112e-02 1.853726655244827271e-01 6.824178248643875122e-02 1.120902039110660553e-02 -1.918555051088333130e-01 3.097071945667266846e-01 1.149618253111839294e-01 -2.299641519784927368e-01 -4.899862781167030334e-02 -6.460940092802047729e-02 -2.437639832496643066e-01 1.017001122236251831e-01 8.291326463222503662e-02 -1.390248984098434448e-01 -3.986153006553649902e-02 -3.864093422889709473e-01 -8.399441721849143505e-04 -1.946774497628211975e-02 1.115519255399703979e-01 -1.723238676786422729e-01 -4.432293586432933807e-03 -1.286140531301498413e-01 -5.423396825790405273e-02 3.066482394933700562e-02 1.610003858804702759e-01 -2.381282001733779907e-01 3.216646313667297363e-01 2.973214983940124512e-01
-1.550021171569824219e-01 3.911763429641723633e-02 1.059067398309707642e-01 9.679517894983291626e-02 3.138777613639831543e-02 2.235853672027587891e-01 4.944441914558410645e-01 2.283908277750015259e-01 -9.426264092326164246e-03 -1.390509754419326782e-01 2.012377828359603882e-01 1.747425049543380737e-01 -2.849897369742393494e-02 1.985637247562408447e-01 -3.249026462435722351e-02 -5.451917275786399841e-02 -1.282930672168731689e-01 3.248325735330581665e-02 7.808794081211090088e-02 -1.287780404090881348e-01 -2.972134053707122803e-01 5.101997777819633484e-02 3.322983980178833008e-01 1.982025988399982452e-02 1.566155254840850830e-02 7.826029509305953979e-02 3.036333061754703522e-02 2.434280887246131897e-02 6.686469167470932007e-02 -4.365029335021972656e-01 -1.577121764421463013e-01 4.253677651286125183e-02
-2.296540439128875732e-01 2.935808151960372925e-02 7.606215029954910278e-02 -2.878670394420623779e-02 2.064721658825874329e-02 9.110285341739654541e-02 2.021460533142089844e-01 3.587493002414703369e-01 -1.306062042713165283e-01 -5.728600546717643738e-02 6.678416579961776733e-02 4.749287068843841553e-01 -1.578871756792068481e-01 1.662123352289199829e-01 2.720809541642665863e-02 -2.276435196399688721e-01 6.749334186315536499e-02 -1.542753428220748901e-01 -4.903040453791618347e-02 -9.880609810352325439e-02 -1.244742274284362793e-01 -8.333797007799148560e-02 3.214986622333526611e-01 -9.599369019269943237e-02 -1.129646673798561096e-01 3.175979852676391602e-02 1.356739550828933716e-01 2.054221630096435547e-01 7.232081145048141479e-02 -2.286342531442642212e-01 -2.196644246578216553e-02 3.132395446300506592e-01
-1.667863577604293823e-01 -9.063097834587097168e-02 5.135535821318626404e-02 -1.278595328330993652e-01 2.331032603979110718e-02 4.519871622323989868e-02 1.327752918004989624e-01 -9.711653925478458405e-03 -8.202077448368072510e-02 -1.364612393081188202e-02 1.970657845959067345e-03 -1.459439545869827271e-01 -1.078785210847854614e-01 -1.830167323350906372e-01 -4.114853441715240479e-01 4.529750347137451172e-02 8.972314000129699707e-02 -2.270217388868331909e-01 -1.632843017578125000e-01 -6.338945031166076660e-02 -5.266338959336280823e-02 -1.579316332936286926e-02 3.521409928798675537e-01 1.875637620687484741e-01 -3.720295429229736328e-02 -2.412611395120620728e-01 2.608368992805480957e-01 -6.877307593822479248e-02 2.555844783782958984e-01 -3.982872366905212402e-01 2.330818474292755127e-01 -1.297521740198135376e-01
-1.244910899549722672e-02 7.951510697603225708e-02 -1.321408152580261230e-01 5.119103193283081055e-02 -2.772413790225982666e-01 2.433343082666397095e-01 2.226670980453491211e-01 -3.641503304243087769e-02 2.461371272802352905e-01 5.529893934726715088e-02 5.343550071120262146e-02 1.775925755500793457e-01 1.656406521797180176e-01 -2.695720791816711426e-01 -3.941270709037780762e-01 1.844517141580581665e-01 -5.188306048512458801e-02 7.556217908859252930e-02 -1.380341351032257080e-01 1.717773824930191040e-01 -2.193959504365921021e-01 2.176676318049430847e-02 1.051642149686813354e-01 -2.003532648086547852e-01 -2.394750267267227173e-01 7.948083430528640747e-02 -2.159706316888332367e-02 1.207265444099903107e-02 7.831516116857528687e-02 -1.241776719689369202e-01 2.249926477670669556e-01 3.251686394214630127e-01
1.223811730742454529e-01 -3.086708858609199524e-02 7.576633244752883911e-02 1.023968383669853210e-01 2.692922949790954590e-01 5.786558613181114197e-03 3.462726175785064697e-01 1.981142610311508179e-01 -1.582744121551513672e-01 4.937510192394256592e-02 3.679699078202247620e-02 -1.311668753623962402e-01 1.397877037525177002e-01 -3.178616762161254883e-01 -2.026970684528350830e-01 -2.110789418220520020e-01 3.432486206293106079e-02 -6.301324069499969482e-02 3.488086629658937454e-03 -1.690262556076049805e-01 -3.306023180484771729e-01 -1.678331494331359863e-01 3.077268004417419434e-01 2.824278175830841064e-01 -5.204722750931978226e-03 1.592153497040271759e-02 1.824517548084259033e-01 -8.728837221860885620e-02 2.016122937202453613e-01 -4.869346693158149719e-02 1.813761442899703979e-01 1.452983468770980835e-01
-2.951929867267608643e-01 -1.773919612169265747e-01 -1.234779730439186096e-01 -1.667641289532184601e-02 -1.537964195013046265e-01 3.151791170239448547e-02 2.891705930233001709e-01 -1.774555593729019165e-01 -1.921496987342834473e-01 -1.661982834339141846e-01 2.628335915505886078e-02 -2.438313141465187073e-02 1.867986619472503662e-01 -1.378263384103775024e-01 -7.828018814325332642e-02 -1.669554412364959717e-01 -1.089396188035607338e-03 9.522897005081176758e-02 -6.440389156341552734e-02 -4.146403670310974121e-01 -1.144405081868171692e-01 2.439129799604415894e-01 5.860980600118637085e-02 -5.290202051401138306e-02 -2.701871395111083984e-01 -1.380416452884674072e-01 1.122514456510543823e-01 -2.164706736803054810e-01 -3.401759639382362366e-02 -3.677331209182739258e-01 -1.587902195751667023e-02 1.423706710338592529e-01
-2.931954562664031982e-01 2.566266618669033051e-02 -9.001541882753372192e-02 1.558468788862228394e-01 -2.523884177207946777e-01 1.902940720319747925e-01 1.184502914547920227e-01 2.889308705925941467e-02 2.104109227657318115e-01 2.389501780271530151e-02 1.486684679985046387e-01 9.090202301740646362e-02 1.181320473551750183e-01 2.050139307975769043e-01 3.674236685037612915e-02 -2.534833177924156189e-02 -3.231683969497680664e-01 -2.008472830057144165e-01 1.018813848495483398e-01 -9.631660580635070801e-02 -2.338632792234420776e-01 -4.065263643860816956e-02 4.270349442958831787e-01 -2.475021183490753174e-01 1.687026172876358032e-01 4.115507472306489944e-04 2.647821605205535889e-01 3.258701786398887634e-02 1.925414986908435822e-02 -7.068867236375808716e-02 2.500136792659759521e-01 3.347579017281532288e-02
-3.961668610572814941e-01 2.331574074923992157e-02 -1.040591746568679810e-01 4.266503453254699707e-02 4.405371472239494324e-02 -1.628499128855764866e-03 2.003622502088546753e-01 2.160190939903259277e-01 -2.949716150760650635e-01 -1.058553904294967651e-02 2.132180929183959961e-01 6.261138617992401123e-02 -1.105518043041229248e-01 -5.248762294650077820e-02 5.291356146335601807e-02 -1.416655629873275757e-01 -4.179441183805465698e-02 -2.404700964689254761e-01 7.459538523107767105e-03 -4.370406642556190491e-02 -7.390449941158294678e-02 2.032989859580993652e-01 5.425786599516868591e-02 -2.793644070625305176e-01 -3.017147779464721680e-01 -3.553778398782014847e-03 7.139008492231369019e-02 -8.542583882808685303e-02 -1.329099386930465698e-01 -5.062533617019653320e-01 -1.042429939843714237e-03 6.533666979521512985e-03
8.265698701143264771e-02 1.854900419712066650e-01 1.680127345025539398e-02 2.184656560420989990e-01 1.001693680882453918e-01 5.045101419091224670e-02 1.852194368839263916e-01 2.211081050336360931e-02 5.750158429145812988e-02 2.386138308793306351e-03 3.115925192832946777e-01 1.603043824434280396e-01 2.167738974094390869e-02 -4.392915591597557068e-02 -1.588681042194366455e-01 -2.421265691518783569e-01 4.610316827893257141e-02 1.051665022969245911e-01 1.157465875148773193e-01 1.063281595706939697e-01 5.727196484804153442e-02 2.001017034053802490e-01 5.713022500276565552e-02 -1.008276641368865967e-01 -1.903196275234222412e-01 -1.845655143260955811e-01 3.761913180351257324e-01 2.029594331979751587e-01 2.474503219127655029e-01 -2.746441066265106201e-01 2.412579655647277832e-01 3.294078111648559570e-01
-3.066925108432769775e-01 6.516157835721969604e-02 -8.655509352684020996e-02 -1.558313891291618347e-02 -6.732433289289474487e-02 2.414662539958953857e-01 1.260923147201538086e-01 -6.290545314550399780e-02 -1.520318537950515747e-01 2.030873447656631470e-01 3.033317625522613525e-02 1.104618981480598450e-01 -2.203922569751739502e-01 1.678485572338104248e-01 -4.908977821469306946e-02 -4.835136234760284424e-02 -1.820822060108184814e-01 -2.272960990667343140e-01 1.935803741216659546e-01 -2.874811887741088867e-01 8.427209220826625824e-03 9.023261815309524536e-02 2.166190147399902344e-01 -6.217901408672332764e-02 -1.345908343791961670e-01 1.185927987098693848e-01 2.932539284229278564e-01 -1.622058451175689697e-01 -4.114425927400588989e-02 -1.254284828901290894e-01 1.610543727874755859e-01 4.477725625038146973e-01
-3.777892887592315674e-02 2.460893243551254272e-01 8.717736229300498962e-03 -3.460163995623588562e-02 -9.789141267538070679e-02 3.416847586631774902e-01 3.108774423599243164e-01 6.236607581377029419e-02 -5.563827604055404663e-02 7.908696308732032776e-03 -2.231253683567047119e-02 3.801565766334533691e-01 1.130548864603042603e-01 3.179067745804786682e-02 -1.141139268875122070e-01 1.031695529818534851e-01 -1.115442533046007156e-02 -1.689362525939941406e-01 -2.629821896553039551e-01 1.557375583797693253e-02 -3.896044790744781494e-01 -5.372097343206405640e-02 2.067680060863494873e-01 -2.270053625106811523e-01 3.415848314762115479e-02 -1.523377373814582825e-02 -1.275843977928161621e-01 2.301869839429855347e-01 -1.626927554607391357e-01 -2.555170282721519470e-02 2.784608006477355957e-01 4.345090314745903015e-02
-1.303448081016540527e-01 9.833505749702453613e-02 -9.292221069335937500e-02 2.498599737882614136e-01 6.399198621511459351e-02 3.790298104286193848e-01 1.997795552015304565e-01 2.722076326608657837e-02 2.590405344963073730e-01 -1.122963130474090576e-01 -2.315407246351242065e-01 2.418139427900314331e-01 -9.788939729332923889e-03 -2.648096084594726562e-01 3.365488664712756872e-04 2.434568479657173157e-02 1.992891430854797363e-01 -1.088045760989189148e-01 1.713478714227676392e-01 -2.424909621477127075e-01 -2.579393982887268066e-01 -5.097677931189537048e-02 7.434730976819992065e-02 -2.431226074695587158e-01 -3.148934543132781982e-01 -3.593911975622177124e-02 1.294028609991073608e-01 -4.599804058670997620e-02 5.974508821964263916e-02 -1.800341755151748657e-01 1.033369526267051697e-01 1.086243167519569397e-01
-1.430857330560684204e-01 1.432841122150421143e-01 -2.194543927907943726e-01 -1.225146576762199402e-01 6.141716241836547852e-02 1.921346597373485565e-02 1.511459052562713623e-01 -1.059157326817512512e-01 -1.033201366662979126e-01 5.126192048192024231e-02 2.188757807016372681e-01 -2.782196700572967529e-01 -1.494100689888000488e-01 -1.239520832896232605e-01 -3.443611860275268555e-01 -1.246822103857994080e-01 1.908551007509231567e-01 -3.952427506446838379e-01 -2.142297662794589996e-02 -9.878087788820266724e-02 -7.232925295829772949e-02 -3.835720941424369812e-02 3.463287949562072754e-01 1.710726693272590637e-02 -1.200834438204765320e-01 -1.480868607759475708e-01 2.308923602104187012e-01 2.208011224865913391e-02 2.093348503112792969e-01 -1.814712584018707275e-01 2.158651202917098999e-01 6.237678602337837219e-02
-1.575975865125656128e-01 -1.018592342734336853e-01 6.689984351396560669e-02 -2.728227972984313965e-01 1.250698566436767578e-01 1.006232574582099915e-01 1.151264607906341553e-01 3.014510311186313629e-02 6.042415276169776917e-03 4.965009540319442749e-02 8.379539102315902710e-02 1.279662400484085083e-01 -1.078995615243911743e-01 -1.979741901159286499e-01 -6.414851546287536621e-02 1.391638517379760742e-01 -3.072814047336578369e-01 -2.312128096818923950e-01 -3.256135806441307068e-02 -3.245238661766052246e-01 -1.240883618593215942e-01 2.851834595203399658e-01 2.918864786624908447e-01 1.201980561017990112e-01 1.523714959621429443e-01 -2.115307450294494629e-01 3.226209804415702820e-02 -3.023875057697296143e-01 2.555205225944519043e-01 -2.437135726213455200e-01 4.882694408297538757e-02 -8.712303638458251953e-02
1.889137029647827148e-01 8.461426943540573120e-02 -5.470003187656402588e-02 -1.288906037807464600e-01 -2.020249366760253906e-01 1.517549604177474976e-01 4.958821535110473633e-01 1.784020513296127319e-01 2.320086583495140076e-02 2.614851668477058411e-02 -4.614646360278129578e-02 3.918484970927238464e-02 -1.505341148003935814e-03 6.630518287420272827e-02 6.448722910135984421e-03 -2.264687232673168182e-02 -3.096066713333129883e-01 -1.046364679932594299e-01 -2.788566052913665771e-01 -1.614708304405212402e-01 -3.028464615345001221e-01 -1.993300393223762512e-02 2.556608915328979492e-01 1.995423808693885803e-03 -1.125254482030868530e-01 8.804272860288619995e-02 -5.383213981986045837e-02 4.225384071469306946e-02 3.600860014557838440e-02 -3.935433924198150635e-01 -1.017246693372726440e-01 -1.624825298786163330e-01
4.074670001864433289e-02 -3.749964060261845589e-03 1.531419903039932251e-02 -8.609147369861602783e-02 2.740755975246429443e-01 1.214259713888168335e-01 1.368912607431411743e-01 -3.486564755439758301e-01 9.710363298654556274e-02 -1.288289427757263184e-01 -1.076726894825696945e-02 1.896198093891143799e-01 1.987771540880203247e-01 -3.001523613929748535e-01 -1.362240016460418701e-01 -5.968642607331275940e-02 -6.985540688037872314e-02 -5.601103231310844421e-02 -1.744663156569004059e-02 -2.826171219348907471e-01 -1.923703551292419434e-01 3.160568475723266602e-01 3.454953730106353760e-01 -1.241498664021492004e-01 1.571140065789222717e-02 -1.555555872619152069e-02 2.962213754653930664e-01 -2.637463212013244629e-01 6.206940859556198120e-02 -1.567533910274505615e-01 -3.758631879463791847e-03 2.424146234989166260e-02
1.961016468703746796e-02 -4.292103927582502365e-03 1.540699154138565063e-01 -1.121039688587188721e-01 3.146988451480865479e-01 1.378260403871536255e-01 3.974320590496063232e-01 -2.137338817119598389e-01 -3.489247858524322510e-01 5.025063827633857727e-02 7.543835043907165527e-02 7.557601667940616608e-03 1.718385815620422363e-01 -3.351486474275588989e-02 -2.457717247307300568e-02 7.273144274950027466e-02 -3.006771802902221680e-01 1.785785555839538574e-01 -1.951841711997985840e-01 -7.430648058652877808e-02 1.365165784955024719e-02 2.909989356994628906e-01 1.819220185279846191e-01 -3.208989650011062622e-02 -1.493713110685348511e-01 -7.191387563943862915e-02 1.615147478878498077e-02 6.540358066558837891e-02 3.107965886592864990e-01 -2.248748540878295898e-01 2.484395727515220642e-02 1.017313078045845032e-01
-1.487826853990554810e-01 3.150458633899688721e-02 -1.430604308843612671e-01 2.481214934960007668e-03 2.102129906415939331e-01 2.260531038045883179e-01 1.571869701147079468e-01 2.353867888450622559e-01 5.153325200080871582e-02 -1.419276446104049683e-01 -6.507225334644317627e-02 1.892525851726531982e-01 1.221847757697105408e-01 2.601130902767181396e-01 3.225463256239891052e-02 -3.029314801096916199e-02 -4.571146965026855469e-01 -3.747721016407012939e-02 -1.247530058026313782e-01 -1.890894025564193726e-01 -1.438072025775909424e-01 1.179601252079010010e-02 3.393729627132415771e-01 1.537915319204330444e-01 -2.639313042163848877e-02 -6.376612931489944458e-02 -6.770641356706619263e-02 4.959846287965774536e-02 -6.217694282531738281e-02 -3.914244771003723145e-01 -7.999645173549652100e-02 1.923306435346603394e-01
1.606340706348419189e-01 8.131144195795059204e-02 -1.159639060497283936e-01 8.440271019935607910e-02 -1.983152478933334351e-01 3.989354670047760010e-01 -5.321509763598442078e-02 5.825349129736423492e-03 3.591609001159667969e-02 -1.204974427819252014e-01 1.560492068529129028e-01 1.111367046833038330e-01 -1.101948246359825134e-01 -5.619294941425323486e-02 3.210271149873733521e-02 -1.694752424955368042e-01 -2.938112989068031311e-02 -2.051779627799987793e-01 1.753257215023040771e-01 -2.958370745182037354e-01 -9.603992104530334473e-02 7.703621685504913330e-02 2.090024650096893311e-01 -3.293356597423553467e-01 -3.223218321800231934e-01 1.299550980329513550e-01 1.044836863875389099e-01 1.244342178106307983e-01 3.877342864871025085e-02 -2.575784623622894287e-01 2.751782238483428955e-01 1.697897911071777344e-01
-3.556652367115020752e-02 6.056055426597595215e-02 1.321279406547546387e-01 -8.429640531539916992e-02 -8.186467736959457397e-02 -1.722468137741088867e-01 3.072010278701782227e-01 1.798999756574630737e-01 1.881613880395889282e-01 -2.064505964517593384e-02 2.975708432495594025e-02 -3.555974923074245453e-03 1.375889927148818970e-01 -1.778557747602462769e-01 -2.251266986131668091e-01 -3.884492218494415283e-01 -1.113103553652763367e-01 -1.825789213180541992e-01 -1.191756874322891235e-01 6.294293701648712158e-02 -2.111358791589736938e-01 6.162481009960174561e-02 1.645259410142898560e-01 -2.801572382450103760e-01 2.590527199208736420e-02 -4.236523061990737915e-02 3.762612342834472656e-01 2.018177509307861328e-02 7.613690104335546494e-03 -3.919726908206939697e-01 4.423087462782859802e-02 2.457289397716522217e-02
-1.099177002906799316e-01 -7.605999708175659180e-02 -2.717718183994293213e-01 -5.892201885581016541e-02 -6.168413162231445312e-02 4.196386933326721191e-01 5.616872757673263550e-02 -7.253891229629516602e-02 2.183212339878082275e-02 7.388279587030410767e-02 -8.017341792583465576e-02 1.606296002864837646e-01 -1.794582046568393707e-02 9.749773889780044556e-02 -1.124785766005516052e-01 -2.278128117322921753e-01 3.499699383974075317e-02 -1.874118745326995850e-01 4.668349772691726685e-02 -2.419787198305130005e-01 -1.487904042005538940e-01 5.352417007088661194e-02 3.357210755348205566e-01 -3.141314387321472168e-01 -2.610912024974822998e-01 7.570477575063705444e-02 6.710515171289443970e-02 2.043758630752563477e-01 1.083541102707386017e-02 -3.442697599530220032e-02 3.657169044017791748e-01 1.234681904315948486e-01
-3.362755104899406433e-02 5.335484072566032410e-02 -1.786550730466842651e-01 2.895279414951801300e-02 -1.687750369310379028e-01 1.341270804405212402e-01 3.803800940513610840e-01 -1.067851632833480835e-01 -5.674460530281066895e-02 3.549547791481018066e-01 -1.651555486023426056e-02 -7.367303222417831421e-02 1.586056351661682129e-01 -3.366853296756744385e-02 1.141863167285919189e-01 -1.400757730007171631e-01 -1.813300848007202148e-01 -4.534346461296081543e-01 -1.962717920541763306e-01 -6.999014317989349365e-02 -1.360128968954086304e-01 -1.635726690292358398e-01 2.644523978233337402e-01 -9.471594542264938354e-02 -1.546951383352279663e-01 -1.351436786353588104e-02 -5.265083909034729004e-02 -1.742970496416091919e-01 -1.311517953872680664e-01 -2.619578242301940918e-01 2.167361322790384293e-03 1.329607367515563965e-01
-4.108722507953643799e-02 -1.692158132791519165e-01 -3.021668642759323120e-02 2.508584782481193542e-02 6.310270726680755615e-02 2.890880107879638672e-01 8.410877734422683716e-02 2.046145796775817871e-01 -1.406722217798233032e-01 -9.717568755149841309e-02 1.416431218385696411e-01 -4.612968489527702332e-02 1.731375753879547119e-01 -1.612219065427780151e-01 -1.290008723735809326e-01 9.232404828071594238e-02 -2.176697552204132080e-01 8.695879578590393066e-02 -5.909909680485725403e-02 -6.045249849557876587e-02 -1.594400703907012939e-01 1.973838806152343750e-01 7.641341537237167358e-02 1.547094732522964478e-01 -3.486123085021972656e-01 2.227058559656143188e-01 4.420364797115325928e-01 2.020066380500793457e-01 -8.053797483444213867e-02 -2.780575454235076904e-01 -1.214423477649688721e-01 1.922421753406524658e-01
1.378864347934722900e-01 7.962065190076828003e-02 -3.271244764328002930e-01 2.035171240568161011e-01 -6.700211018323898315e-02 2.429153770208358765e-01 9.975922852754592896e-02 6.892277300357818604e-02 3.439744189381599426e-02 -8.167418837547302246e-02 1.282584965229034424e-01 3.587062358856201172e-01 8.408791618421673775e-04 -1.813998371362686157e-01 6.406664848327636719e-02 -7.364068180322647095e-02 -7.047638297080993652e-02 -1.306757926940917969e-01 -1.546955853700637817e-01 -2.013408541679382324e-01 -4.502082988619804382e-02 -7.593423128128051758e-02 4.630084633827209473e-01 -1.285942345857620239e-01 -5.432381760329008102e-03 -2.372479066252708435e-02 -2.503133714199066162e-01 -8.971733041107654572e-03 1.425122022628784180e-01 -3.587066829204559326e-01 8.837708830833435059e-02 8.527554571628570557e-02
9.505280107259750366e-02 1.735853776335716248e-02 2.518956921994686127e-02 -3.921734914183616638e-02 1.614140570163726807e-01 2.135236859321594238e-01 3.702696263790130615e-01 2.339677810668945312e-01 1.329125314950942993e-01 2.454242669045925140e-02 2.851072549819946289e-01 1.234240308403968811e-01 1.027400493621826172e-01 -2.672869563102722168e-01 -2.179158180952072144e-01 -3.951919451355934143e-02 2.128285616636276245e-01 -3.929636254906654358e-02 -2.334434092044830322e-01 -2.342823594808578491e-01 -5.183053016662597656e-02 -2.342490255832672119e-01 9.234365820884704590e-02 -2.634760141372680664e-01 -2.841659486293792725e-01 -1.738544367253780365e-02 2.197851687669754028e-01 -1.090888306498527527e-01 -5.950877815485000610e-02 -1.644313335418701172e-01 4.859910905361175537e-02 1.150639355182647705e-01
-1.899277605116367340e-02 -9.039590507745742798e-02 -4.043255746364593506e-02 -2.670249529182910919e-02 1.577441021800041199e-02 2.087633758783340454e-01 2.279490232467651367e-01 -4.459216818213462830e-02 -1.749603152275085449e-01 4.032527096569538116e-03 -1.399467140436172485e-02 9.866846352815628052e-02 -8.644720166921615601e-02 4.404439032077789307e-02 -8.116723597049713135e-02 -2.811922729015350342e-01 -1.639470309019088745e-01 1.153314933180809021e-01 1.637032777070999146e-01 -5.337334424257278442e-02 -2.370421886444091797e-01 1.092856898903846741e-01 1.803463995456695557e-01 3.594845160841941833e-02 -1.159505024552345276e-01 1.206675842404365540e-01 2.874511778354644775e-01 7.828432321548461914e-02 1.623299717903137207e-01 -8.109343051910400391e-02 5.066729784011840820e-01 4.213401675224304199e-01
-3.155886754393577576e-02 1.935859918594360352e-01 4.560104757547378540e-02 8.290673606097698212e-03 1.367484182119369507e-01 1.874430477619171143e-01 2.896643877029418945e-01 1.965583562850952148e-01 8.044504374265670776e-02 -2.372448742389678955e-01 4.140976071357727051e-02 -1.024077013134956360e-01 1.968145370483398438e-01 -8.131959289312362671e-02 5.243440158665180206e-03 -2.208692133426666260e-01 -2.242534756660461426e-01 -1.951962709426879883e-01 -2.264700680971145630e-01 2.119189649820327759e-01 -6.236685812473297119e-02 3.606503456830978394e-02 2.139830142259597778e-01 -2.010696828365325928e-01 1.714912652969360352e-01 -3.348006904125213623e-01 2.005735039710998535e-01 -8.163787424564361572e-02 -4.009728506207466125e-02 -2.438662350177764893e-01 2.826111391186714172e-02 2.960007488727569580e-01
-7.513917237520217896e-02 3.730326890945434570e-01 -5.935928598046302795e-02 9.871505945920944214e-02 -1.690098047256469727e-01 4.614813253283500671e-02 1.138833072036504745e-02 3.742188811302185059e-01 1.226709932088851929e-01 -1.764476485550403595e-02 3.113434314727783203e-01 1.268249303102493286e-01 1.596172340214252472e-02 1.343144029378890991e-01 -5.454323813319206238e-02 -9.595464915037155151e-02 -5.689293891191482544e-02 -2.823526561260223389e-01 -3.173799514770507812e-01 -1.586454212665557861e-01 -1.984862685203552246e-01 1.539803892374038696e-01 1.164498403668403625e-01 5.236037820577621460e-02 -2.801189720630645752e-01 7.999029941856861115e-03 2.420849055051803589e-01 -5.762523412704467773e-02 -1.531957238912582397e-01 -1.803847551345825195e-01 1.619427502155303955e-01 3.544560819864273071e-02
1.032019704580307007e-01 1.634349524974822998e-01 -3.928781747817993164e-01 3.470645844936370850e-01 -3.703491389751434326e-02 2.015320807695388794e-01 1.759835183620452881e-01 -5.895117297768592834e-02 1.713495850563049316e-01 3.644687682390213013e-02 1.399530917406082153e-01 2.535792887210845947e-01 1.793233454227447510e-01 -4.752359911799430847e-02 -8.137825876474380493e-02 -1.357022207230329514e-02 -4.686362668871879578e-02 -1.054402589797973633e-01 -7.525651156902313232e-02 -2.521056234836578369e-01 -1.734597235918045044e-01 1.119859069585800171e-01 3.213404715061187744e-01 -1.174858808517456055e-01 -7.521121203899383545e-02 -1.153385788202285767e-01 -2.244952768087387085e-01 2.168447226285934448e-01 1.063385605812072754e-01 -2.654414176940917969e-01 1.344650890678167343e-02 1.226579695940017700e-01
-6.485269963741302490e-02 1.858685463666915894e-01 -1.141727492213249207e-01 -8.686373382806777954e-02 -3.600844740867614746e-01 2.647946476936340332e-01 8.715958893299102783e-02 2.523857727646827698e-02 1.680943965911865234e-01 -2.526001334190368652e-01 -6.700214743614196777e-02 1.728225648403167725e-01 2.076876610517501831e-01 -4.739996790885925293e-02 -1.690874695777893066e-01 1.316033899784088135e-01 9.953374043107032776e-03 -5.494328960776329041e-02 -3.867861256003379822e-02 6.239047646522521973e-02 -2.072206735610961914e-01 1.015711650252342224e-01 2.410386800765991211e-01 -1.341575533151626587e-01 -2.395777404308319092e-01 2.021738290786743164e-01 -5.705859046429395676e-03 -2.040965557098388672e-01 1.953375935554504395e-01 -2.506712675094604492e-01 1.817456036806106567e-01 3.210913538932800293e-01
1.313093304634094238e-01 9.225068241357803345e-02 3.838512301445007324e-02 1.499038785696029663e-01 -2.753912704065442085e-03 1.734044998884201050e-01 1.827978342771530151e-01 -1.643903926014900208e-02 1.282410621643066406e-01 -1.552423536777496338e-01 3.643817007541656494e-01 9.588381648063659668e-02 -9.952182322740554810e-02 1.609380543231964111e-01 -8.992439508438110352e-02 1.512473355978727341e-02 -1.530010849237442017e-01 7.717120647430419922e-02 -1.470214426517486572e-01 -2.101270407438278198e-01 5.764768645167350769e-02 4.983619228005409241e-02 5.087211132049560547e-01 1.807608827948570251e-02 -4.133059829473495483e-02 -4.265585914254188538e-02 -1.039500907063484192e-01 2.227800339460372925e-01 2.991214692592620850e-01 -3.671564757823944092e-01 6.330760568380355835e-02 8.713590353727340698e-02
7.958301156759262085e-02 1.400854885578155518e-01 -7.120175659656524658e-02 2.600950300693511963e-01 -3.702973201870918274e-02 1.720695942640304565e-01 2.518676519393920898e-01 -1.863947361707687378e-01 2.863349616527557373e-01 -6.539514753967523575e-03 -1.657905578613281250e-01 3.216105401515960693e-01 4.283094033598899841e-02 -2.814093232154846191e-01 -1.479061245918273926e-01 -4.366611316800117493e-02 1.261127889156341553e-01 -9.175488352775573730e-02 5.912309139966964722e-02 -2.777063250541687012e-01 -1.573069095611572266e-01 1.136370226740837097e-01 5.653476342558860779e-03 -1.442016065120697021e-01 -2.984009981155395508e-01 -5.189465358853340149e-02 2.825456559658050537e-01 7.684498559683561325e-03 -4.740432277321815491e-02 -1.670453399419784546e-01 2.567289769649505615e-01 1.526174396276473999e-01
-2.674094438552856445e-01 -1.499136984348297119e-01 -1.007471350021660328e-03 -1.634124815464019775e-01 1.790664158761501312e-02 2.202281206846237183e-01 1.635022461414337158e-01 1.119048446416854858e-01 2.363353967666625977e-02 1.343417614698410034e-01 2.171224951744079590e-01 -5.423663184046745300e-02 8.423127233982086182e-02 -2.075338065624237061e-01 -2.445501536130905151e-01 -1.481857150793075562e-01 2.146487981081008911e-01 -1.848018765449523926e-01 -3.191970586776733398e-01 -7.113063335418701172e-02 -7.374755293130874634e-02 6.106507033109664917e-02 2.198135405778884888e-01 1.848622858524322510e-01 5.682881176471710205e-02 -2.645742595195770264e-01 6.489489227533340454e-02 -9.175406396389007568e-02 3.196868598461151123e-01 -2.999951839447021484e-01 1.659571230411529541e-01 7.866404205560684204e-02
1.578340306878089905e-02 2.294176518917083740e-01 1.650718897581100464e-01 -2.104460299015045166e-01 -3.200476244091987610e-02 3.466545641422271729e-01 6.903083622455596924e-02 -1.795467920601367950e-02 2.014368772506713867e-02 -1.629067808389663696e-01 1.033396050333976746e-01 -5.680146813392639160e-02 1.485345959663391113e-01 -2.721627354621887207e-01 -3.929043561220169067e-02 -2.688714265823364258e-01 -2.413769364356994629e-01 -2.475686520338058472e-01 1.281711757183074951e-01 2.246469072997570038e-02 -1.108129024505615234e-01 4.672428965568542480e-02 2.790579497814178467e-01 -1.307695508003234863e-01 -3.095275163650512695e-01 9.122099727392196655e-02 1.935181580483913422e-02 2.740649692714214325e-02 -2.408942133188247681e-01 -2.990468442440032959e-01 1.990002989768981934e-01 1.561553869396448135e-02
1.318086404353380203e-02 -1.907760351896286011e-01 -1.083643883466720581e-01 1.314539015293121338e-01 -1.933803260326385498e-01 2.140389978885650635e-01 3.765767216682434082e-01 -2.702931463718414307e-01 -1.807305365800857544e-01 1.864612102508544922e-01 2.426944971084594727e-01 8.456887304782867432e-02 -2.140994071960449219e-01 6.146918609738349915e-02 -1.990300118923187256e-01 3.048749454319477081e-02 -1.471058428287506104e-01 5.870610103011131287e-02 -1.103449463844299316e-01 7.254911959171295166e-02 -2.178326696157455444e-01 7.694622967392206192e-03 1.044993698596954346e-01 -1.914872415363788605e-02 7.432843744754791260e-02 1.836991310119628906e-01 2.621296644210815430e-01 -6.155253946781158447e-02 2.130019962787628174e-01 -3.316136300563812256e-01 1.041987091302871704e-01 -1.827535629272460938e-01
-3.928633034229278564e-02 -1.789400726556777954e-02 -1.177069693803787231e-01 -2.459159642457962036e-01 -1.429381668567657471e-01 3.957746550440788269e-02 9.298120439052581787e-02 2.386219054460525513e-02 4.938434809446334839e-02 -5.406553670763969421e-02 2.577461302280426025e-01 3.375212254468351603e-04 2.966253161430358887e-01 -1.813562363386154175e-01 -1.940620392560958862e-01 -2.186253070831298828e-01 5.767045170068740845e-02 -2.106214463710784912e-01 -1.616527587175369263e-01 1.302881259471178055e-02 3.526102751493453979e-02 6.782395392656326294e-02 3.363761603832244873e-01 1.861202269792556763e-01 -2.644572257995605469e-01 -2.753648161888122559e-01 5.060086026787757874e-02 -5.403430759906768799e-02 3.116994500160217285e-01 -2.093875259160995483e-01 2.503848075866699219e-01 1.786274164915084839e-01
1.205756887793540955e-01 2.710353136062622070e-01 -1.036880910396575928e-01 1.487557739019393921e-01 -1.776290982961654663e-01 6.207489967346191406e-02 2.656291425228118896e-01 7.005546987056732178e-02 -2.459802292287349701e-02 2.055647522211074829e-01 6.827793270349502563e-02 1.211587488651275635e-01 2.370606362819671631e-02 -1.013080999255180359e-01 1.298112422227859497e-02 -1.596521437168121338e-01 -3.709150850772857666e-01 -1.417421400547027588e-01 -1.454456448554992676e-01 -3.156232535839080811e-01 -2.426787614822387695e-01 2.249576449394226074e-01 2.314325422048568726e-01 5.525739863514900208e-02 1.368522942066192627e-01 -5.277751013636589050e-02 -1.794718950986862183e-01 7.021890580654144287e-02 1.981692165136337280e-01 -2.969734668731689453e-01 1.482989788055419922e-01 -1.299905925989151001e-01
2.436447143554687500e-02 -3.391352295875549316e-02 1.637178361415863037e-01 -8.945467323064804077e-02 5.667025968432426453e-02 2.017679363489151001e-01 2.681389749050140381e-01 2.207147032022476196e-01 -9.330597519874572754e-02 -9.680616110563278198e-02 -1.268637776374816895e-01 -6.794859468936920166e-02 8.727045357227325439e-02 6.521029025316238403e-02 -2.250525951385498047e-01 -9.373410046100616455e-02 -1.850565022323280573e-04 -1.164978817105293274e-01 2.815240249037742615e-02 -1.972069144248962402e-01 4.037247598171234131e-02 6.511405110359191895e-02 2.855738997459411621e-01 -9.125045686960220337e-02 -1.250404864549636841e-01 -1.969780214130878448e-02 1.664447337388992310e-01 -4.707990959286689758e-02 5.141302347183227539e-01 -4.704560618847608566e-03 4.366411864757537842e-01 1.971505731344223022e-01
-2.777383625507354736e-01 2.322715148329734802e-02 -1.410620808601379395e-01 1.451978981494903564e-01 -2.998756170272827148e-01 -4.136610776185989380e-02 2.277196049690246582e-01 -1.042619254440069199e-02 3.525989130139350891e-02 -2.048266679048538208e-01 2.778387367725372314e-01 5.988756939768791199e-02 1.502529233694076538e-01 -6.420478969812393188e-02 -1.378311961889266968e-01 -2.675065211951732635e-02 -2.502351105213165283e-01 -2.081112116575241089e-01 2.479282021522521973e-02 -3.469973504543304443e-01 -7.359770685434341431e-02 1.344741135835647583e-01 2.887438833713531494e-01 -3.129838705062866211e-01 -1.721676737070083618e-01 -5.043635889887809753e-02 1.793715804815292358e-01 -1.849836707115173340e-01 -2.319303154945373535e-02 -6.212988868355751038e-02 1.086340621113777161e-01 -1.441891491413116455e-01
-2.337702661752700806e-01 -6.994123756885528564e-02 -8.218009024858474731e-02 2.926602214574813843e-02 -2.496190071105957031e-01 2.255897074937820435e-01 1.771373003721237183e-01 -2.520412765443325043e-02 -3.675208091735839844e-01 2.624894864857196808e-02 1.318002641201019287e-01 6.646429002285003662e-02 -5.500428006052970886e-02 2.156948745250701904e-01 -7.327774912118911743e-02 -2.336286157369613647e-01 -3.039508461952209473e-01 9.109361562877893448e-04 -7.799217104911804199e-02 -1.254340261220932007e-01 -1.416113600134849548e-02 2.506385445594787598e-01 2.396093308925628662e-01 5.711521580815315247e-02 -7.056948263198137283e-03 8.006769232451915741e-03 2.947231829166412354e-01 -1.504131704568862915e-01 -1.249376609921455383e-01 -1.250844150781631470e-01 -3.638699278235435486e-02 3.748435080051422119e-01
1.766942143440246582e-01 2.489969432353973389e-01 -1.836332827806472778e-01 -6.637695431709289551e-02 -1.946917735040187836e-02 4.043750762939453125e-01 2.719556987285614014e-01 8.886978030204772949e-02 -3.625783696770668030e-02 5.151257291436195374e-02 7.537937164306640625e-02 2.152563929557800293e-01 2.834328711032867432e-01 1.180262714624404907e-01 6.408899556845426559e-03 2.053534835577011108e-01 -1.343964189291000366e-01 1.426031291484832764e-01 -2.390344887971878052e-01 -2.394838780164718628e-01 -3.178145587444305420e-01 1.083220541477203369e-01 1.965333372354507446e-01 1.057646945118904114e-01 -8.277527987957000732e-02 1.671427637338638306e-01 2.014290094375610352e-01 1.282687485218048096e-01 5.676539242267608643e-02 8.486798405647277832e-02 9.287064522504806519e-02 -6.427565217018127441e-02
-3.596123307943344116e-02 -4.212689399719238281e-02 -1.449162065982818604e-01 -4.024791419506072998e-01 1.879775226116180420e-01 1.860384494066238403e-01 1.560562849044799805e-01 -1.717930734157562256e-01 1.180701982229948044e-02 -1.465578973293304443e-01 -4.336100444197654724e-02 8.906886726617813110e-02 1.307061165571212769e-01 -1.576710045337677002e-01 -2.205514460802078247e-01 4.914426058530807495e-02 -2.875636518001556396e-01 -2.410498112440109253e-01 4.663614928722381592e-02 -2.824356555938720703e-01 -7.474358379840850830e-02 1.064624637365341187e-01 6.547582894563674927e-02 6.552152335643768311e-02 -4.640899598598480225e-02 -2.661079466342926025e-01 2.305302768945693970e-01 -2.061974853277206421e-01 1.760562211275100708e-01 -3.138928711414337158e-01 1.225223466753959656e-01 -6.547202914953231812e-02
-2.554779946804046631e-01 3.430364727973937988e-01 -2.907493114471435547e-01 -2.395864874124526978e-01 3.151386603713035583e-02 1.275534331798553467e-01 6.134705618023872375e-02 -1.532624661922454834e-01 -7.800056040287017822e-02 -7.243335992097854614e-02 4.316079989075660706e-02 2.950644120573997498e-02 -7.760304212570190430e-02 -1.094699725508689880e-01 -1.381085962057113647e-01 1.672237813472747803e-01 -8.074185252189636230e-02 -3.447793126106262207e-01 -8.346025645732879639e-02 -2.064216732978820801e-01 -3.044634461402893066e-01 -8.597391843795776367e-02 2.812649905681610107e-01 1.019334048032760620e-02 1.151944696903228760e-01 -3.078769743442535400e-01 1.404932290315628052e-01 -1.676869951188564301e-02 -6.586735695600509644e-02 -1.383283138275146484e-01 2.133763879537582397e-01 1.204813458025455475e-02
-1.246343180537223816e-01 1.490609645843505859e-01 -3.557408228516578674e-03 9.725298732519149780e-02 -6.902070716023445129e-03 1.993491351604461670e-01 3.949930667877197266e-01 9.407456964254379272e-02 7.145783305168151855e-02 1.187235638499259949e-01 6.140052899718284607e-02 2.206358686089515686e-02 1.676059067249298096e-01 -1.410650163888931274e-01 -1.727523207664489746e-01 -7.250115275382995605e-02 3.197751194238662720e-02 -8.447567932307720184e-03 -5.370584130287170410e-01 -2.058173567056655884e-01 1.517984867095947266e-01 -6.051851809024810791e-02 2.470915950834751129e-02 9.011852741241455078e-02 2.144172340631484985e-01 -1.186097264289855957e-01 1.891800910234451294e-01 -1.423711627721786499e-01 -1.923906058073043823e-01 -3.058969378471374512e-01 8.272456377744674683e-02 1.439252048730850220e-01
-2.308619208633899689e-03 2.651056051254272461e-01 -7.907715439796447754e-02 1.367160230875015259e-01 -1.789785474538803101e-01 6.115715578198432922e-02 2.178931832313537598e-01 1.732633411884307861e-01 1.078745424747467041e-01 -2.871313830837607384e-03 -1.196123287081718445e-01 3.430857658386230469e-01 -2.018142491579055786e-01 -1.408050116151571274e-02 2.608355507254600525e-02 -2.087710052728652954e-01 -2.758426666259765625e-01 -1.298294961452484131e-01 -1.887577474117279053e-01 -2.769095003604888916e-01 -2.644875943660736084e-01 4.486263543367385864e-02 1.109009385108947754e-01 9.664676338434219360e-02 -4.176096618175506592e-02 -1.256382763385772705e-01 -6.677313148975372314e-02 -5.312476307153701782e-02 2.043027281761169434e-01 -3.654837310314178467e-01 2.503216564655303955e-01 -3.157471120357513428e-02
-1.211074069142341614e-01 -7.842292636632919312e-02 -1.827366501092910767e-01 -2.855580351024400443e-05 1.615174710750579834e-01 7.738380134105682373e-02 1.114984303712844849e-01 3.766398727893829346e-01 3.138218820095062256e-01 -1.945720165967941284e-01 -1.339340861886739731e-02 9.083401411771774292e-02 -4.397286847233772278e-02 -5.041153356432914734e-02 -1.092747598886489868e-01 -1.679630279541015625e-01 -3.110009729862213135e-01 6.237517669796943665e-02 -2.054476886987686157e-01 9.637665003538131714e-02 -3.145191967487335205e-01 3.280153274536132812e-01 2.867602109909057617e-01 -1.404990851879119873e-01 -2.700968459248542786e-02 -2.312488406896591187e-01 3.365188091993331909e-02 6.138764321804046631e-03 5.876294523477554321e-02 -1.660047173500061035e-01 9.876307845115661621e-02 1.152682900428771973e-01
-8.011024445295333862e-02 1.357756438665091991e-03 3.987687826156616211e-02 1.123221293091773987e-01 2.748440951108932495e-02 1.915131360292434692e-01 -3.792510554194450378e-02 -1.217779815196990967e-01 -1.143555343151092529e-01 -5.244591087102890015e-02 1.300691217184066772e-01 1.551767438650131226e-01 2.868008613586425781e-02 1.003524009138345718e-02 -1.542012244462966919e-01 -1.923505365848541260e-01 -1.697589457035064697e-01 -4.503742605447769165e-02 1.300192475318908691e-01 -1.379906535148620605e-01 -1.513092219829559326e-01 1.613295972347259521e-01 3.292157351970672607e-01 1.462488323450088501e-01 -9.394300729036331177e-02 2.637881040573120117e-01 2.707606256008148193e-01 9.132337570190429688e-02 5.718716606497764587e-02 -1.314473599195480347e-01 5.812278389930725098e-01 2.079083770513534546e-01
-3.251779973506927490e-01 -1.765470057725906372e-01 -3.216102123260498047e-01 1.081811785697937012e-01 -2.230913043022155762e-01 2.049378901720046997e-01 -1.348917838186025620e-02 9.028212726116180420e-02 -1.865887939929962158e-01 -8.406011760234832764e-02 1.719737648963928223e-01 -1.762920171022415161e-01 -1.386927366256713867e-01 -2.609418332576751709e-01 -6.601782143115997314e-02 -1.663219034671783447e-01 -1.470208019018173218e-01 -1.255348026752471924e-01 1.563335210084915161e-01 -7.780048251152038574e-02 -2.773864865303039551e-01 1.432013325393199921e-02 3.274690210819244385e-01 -1.249925568699836731e-01 -2.755283713340759277e-01 6.290345638990402222e-02 1.187608316540718079e-01 -1.403119415044784546e-01 -7.394509762525558472e-02 -1.485692411661148071e-01 -3.499102219939231873e-02 1.251604110002517700e-01
-2.496433109045028687e-01 -3.421254456043243408e-02 -9.598422795534133911e-02 3.506341576576232910e-02 4.351444169878959656e-02 3.349156975746154785e-01 2.870853841304779053e-01 2.705423831939697266e-01 9.777428209781646729e-02 -1.084042936563491821e-01 -2.857280150055885315e-02 3.836548924446105957e-01 8.112142235040664673e-02 1.197215169668197632e-01 -2.224186211824417114e-01 -3.528593480587005615e-02 -2.862598598003387451e-01 1.090178638696670532e-01 -1.229246854782104492e-01 -2.059397548437118530e-01 -2.556096613407135010e-01 8.460905402898788452e-02 2.537600696086883545e-01 6.016463786363601685e-02 -3.851877897977828979e-02 3.871105611324310303e-02 -6.371591240167617798e-02 1.156763359904289246e-01 -8.439050614833831787e-02 -2.654170989990234375e-01 -1.595107614994049072e-01 1.222559995949268341e-02
-2.325219511985778809e-01 4.464281350374221802e-02 -1.378586888313293457e-01 -1.629749834537506104e-01 -5.949064716696739197e-02 2.717940211296081543e-01 -1.302744075655937195e-02 -3.494521230459213257e-02 -7.186967879533767700e-02 1.512014213949441910e-02 6.900577247142791748e-02 4.347783047705888748e-03 2.715158760547637939e-01 -6.646808981895446777e-02 9.166907519102096558e-02 -4.529089201241731644e-03 -3.215729491785168648e-03 -1.588652133941650391e-01 5.774817615747451782e-02 -1.536397039890289307e-01 -2.732257544994354248e-01 1.448968648910522461e-01 2.978378236293792725e-01 -1.591198146343231201e-01 1.193463429808616638e-01 -4.448701441287994385e-01 4.101660251617431641e-01 -1.752133518457412720e-01 -4.065304249525070190e-02 -1.974307298660278320e-01 4.695137962698936462e-02 8.395419269800186157e-02
-2.670355439186096191e-01 -7.064411789178848267e-02 -1.833365559577941895e-01 1.383946388959884644e-01 -1.028569564223289490e-01 2.643603086471557617e-01 1.856948137283325195e-01 -1.222873628139495850e-01 -1.523947268724441528e-01 -2.216175384819507599e-02 -1.058028191328048706e-01 -8.167369663715362549e-02 1.540241688489913940e-01 1.870737522840499878e-01 -2.087434232234954834e-01 -2.405641674995422363e-01 -2.291449606418609619e-01 -6.058427691459655762e-02 -3.058949410915374756e-01 -1.488163173198699951e-01 6.516201421618461609e-03 4.703314974904060364e-02 3.975504040718078613e-01 -2.292763441801071167e-01 -1.646065562963485718e-01 -1.050582602620124817e-01 1.414959728717803955e-01 -3.846161440014839172e-02 -7.779569178819656372e-02 -8.707273006439208984e-02 2.187040001153945923e-01 -1.828268468379974365e-01
2.479795664548873901e-01 1.083918660879135132e-01 -3.134500682353973389e-01 2.513459920883178711e-01 3.163072839379310608e-02 1.857909411191940308e-01 2.248011827468872070e-01 4.489247873425483704e-02 8.749629370868206024e-03 -5.438908562064170837e-02 1.700661927461624146e-01 3.144069314002990723e-01 6.858649849891662598e-02 -8.365976810455322266e-02 1.457393541932106018e-02 -1.297755092382431030e-01 -6.449687480926513672e-02 -1.208276227116584778e-01 -2.179660350084304810e-01 -2.760173976421356201e-01 -4.307600855827331543e-02 -1.194098405539989471e-02 4.351891577243804932e-01 -1.262885183095932007e-01 2.919055148959159851e-02 -7.757108658552169800e-02 -2.148447334766387939e-01 6.422865390777587891e-02 1.124506443738937378e-01 -2.599692940711975098e-01 1.140097901225090027e-01 1.323810964822769165e-01
6.088842079043388367e-02 1.361511349678039551e-01 5.299897119402885437e-02 -5.748075619339942932e-02 -1.792885512113571167e-01 1.462157815694808960e-01 3.071264922618865967e-01 7.649797201156616211e-02 -5.377365648746490479e-02 2.661738917231559753e-02 -2.651528716087341309e-01 2.665341496467590332e-01 8.048236370086669922e-02 6.567823886871337891e-02 -1.752621382474899292e-01 -5.818552523851394653e-02 8.339263498783111572e-02 -1.036372035741806030e-01 -1.876778006553649902e-01 -1.545784324407577515e-01 -2.732978761196136475e-01 5.017380043864250183e-02 3.074877858161926270e-01 -2.427917672321200371e-03 -8.994977176189422607e-02 1.646563857793807983e-01 4.462146461009979248e-01 1.593743562698364258e-01 3.091540634632110596e-01 1.309186518192291260e-01 -8.038678765296936035e-02 2.521724626421928406e-02
-2.720806300640106201e-01 -2.940108999609947205e-02 -9.329941868782043457e-02 1.136855185031890869e-01 -2.871869206428527832e-01 3.703120350837707520e-01 1.455529779195785522e-01 6.090153753757476807e-02 1.899316906929016113e-01 -1.173908635973930359e-01 1.210831478238105774e-01 -2.733281850814819336e-01 9.726344048976898193e-02 -2.262404114007949829e-01 -5.074012279510498047e-02 -2.118740677833557129e-01 -6.517756730318069458e-03 -9.887685626745223999e-02 -3.817644342780113220e-02 -2.217346280813217163e-01 -2.913467288017272949e-01 2.786403596401214600e-01 9.057981520891189575e-02 -1.676001846790313721e-01 -1.655375212430953979e-01 6.611068733036518097e-03 3.868927806615829468e-02 -1.463739722967147827e-01 -1.506831347942352295e-01 -2.418386489152908325e-01 9.714863449335098267e-02 1.066960170865058899e-01
4.939506761729717255e-03 1.620956510305404663e-01 1.957602351903915405e-01 2.239585071802139282e-01 5.601715669035911560e-02 2.573669254779815674e-01 3.582144081592559814e-01 1.278476268053054810e-01 4.865365847945213318e-02 -5.853203684091567993e-02 1.641428619623184204e-01 1.054368168115615845e-01 2.396577596664428711e-02 1.109484210610389709e-01 1.278495192527770996e-01 -1.482379287481307983e-01 -1.195294782519340515e-01 3.886608034372329712e-02 -3.496917486190795898e-01 4.697187989950180054e-02 -2.049265950918197632e-01 1.227830350399017334e-01 3.477624058723449707e-01 9.645203500986099243e-02 4.619956016540527344e-02 -2.520093321800231934e-01 8.384813554584980011e-03 2.948617935180664062e-01 2.111440151929855347e-01 -1.397433411329984665e-02 1.119316965341567993e-01 1.963736116886138916e-01
1.367554161697626114e-02 -2.848360240459442139e-01 -1.165129020810127258e-01 -1.002398431301116943e-01 1.394716352224349976e-01 9.963329136371612549e-02 1.562092546373605728e-02 -1.461235880851745605e-01 -5.734737217426300049e-02 -1.232818663120269775e-01 7.473148405551910400e-02 1.983999460935592651e-01 -6.103434599936008453e-03 -1.097642034292221069e-01 -4.080075621604919434e-01 -2.495875023305416107e-02 6.196180358529090881e-02 -3.775170743465423584e-01 -1.355968117713928223e-01 -7.811861485242843628e-02 -1.092411279678344727e-01 5.397531390190124512e-02 2.077911794185638428e-01 8.727707713842391968e-02 -2.256692498922348022e-01 -2.184627354145050049e-01 1.452823281288146973e-01 -8.894358761608600616e-03 -1.922981590032577515e-01 -4.044291675090789795e-01 1.899857968091964722e-01 9.222947806119918823e-02
-2.740993797779083252e-01 -1.191317439079284668e-01 -1.980701684951782227e-01 1.920939981937408447e-01 -2.540174722671508789e-01 3.647548332810401917e-02 1.487337648868560791e-01 -4.924290999770164490e-02 1.832410842180252075e-01 -1.214730367064476013e-01 3.125640153884887695e-01 -4.270351491868495941e-03 2.013325542211532593e-01 5.685239657759666443e-02 -1.069872304797172546e-01 -8.253555861301720142e-04 -4.173801541328430176e-01 -1.124750673770904541e-01 -9.344871342182159424e-02 -3.253842592239379883e-01 -1.043828204274177551e-01 6.528936326503753662e-02 2.924627959728240967e-01 -1.064054518938064575e-01 5.292613059282302856e-02 -7.917881757020950317e-02 8.410035073757171631e-02 1.383155733346939087e-01 1.631236970424652100e-01 -2.646574378013610840e-02 2.582131028175354004e-01 -1.200442761182785034e-02
-2.603155672550201416e-01 5.065847560763359070e-02 -8.899579197168350220e-02 2.629228532314300537e-01 3.163678571581840515e-02 2.026602327823638916e-01 5.112504959106445312e-02 -1.385020166635513306e-01 -2.173911482095718384e-01 -5.870157852768898010e-02 1.598487198352813721e-01 1.647757589817047119e-01 -1.036218479275703430e-01 -1.259244978427886963e-01 -6.066842749714851379e-02 1.412469595670700073e-01 -5.591095238924026489e-02 -1.909623742103576660e-01 1.262288689613342285e-01 -3.281465172767639160e-01 -1.750097423791885376e-01 -1.476610451936721802e-01 2.641819417476654053e-01 -3.484961688518524170e-01 2.171897888183593750e-01 -1.520474851131439209e-01 3.061125576496124268e-01 -8.945452421903610229e-02 4.510470898821949959e-05 -1.908636689186096191e-01 1.207942664623260498e-01 7.225920259952545166e-02
-1.766034960746765137e-01 1.575987040996551514e-02 -6.222962215542793274e-02 -1.760005950927734375e-02 -7.780867069959640503e-02 1.680631488561630249e-01 1.900721639394760132e-01 3.480238914489746094e-01 4.533401504158973694e-02 -1.344306860119104385e-02 9.833292663097381592e-02 1.604622602462768555e-01 -9.262064099311828613e-02 1.419065743684768677e-01 1.932073831558227539e-01 -2.387920916080474854e-01 4.252034425735473633e-02 7.491139322519302368e-02 -3.055700957775115967e-01 -3.270695358514785767e-02 -2.294179238379001617e-02 7.276731729507446289e-02 3.518509566783905029e-01 -5.707483366131782532e-02 -9.055432677268981934e-02 -7.743696682155132294e-03 1.181737780570983887e-01 3.008278608322143555e-01 6.680990755558013916e-02 -2.924974262714385986e-01 -1.353648453950881958e-01 3.953579366207122803e-01
-9.690320491790771484e-02 2.267167530953884125e-02 1.555267274379730225e-01 5.036056414246559143e-02 1.702372282743453979e-01 5.464227870106697083e-02 -1.153778005391359329e-02 8.874548226594924927e-02 -1.373695880174636841e-01 8.555719256401062012e-02 1.700326800346374512e-01 -1.043481528759002686e-01 -1.991463005542755127e-01 -5.020985379815101624e-02 -2.670072019100189209e-01 -1.513774134218692780e-02 5.135694891214370728e-02 -1.322526633739471436e-01 -3.622258901596069336e-01 -2.002460360527038574e-01 1.262273825705051422e-02 6.203678622841835022e-02 2.465160191059112549e-01 7.495240867137908936e-02 -2.185312360525131226e-01 -2.042445540428161621e-01 3.523054122924804688e-01 -2.158192098140716553e-01 3.647689819335937500e-01 -2.095001041889190674e-01 2.111594974994659424e-01 1.301257498562335968e-02
1.356783360242843628e-01 4.112883284687995911e-02 3.924369439482688904e-02 -5.247809365391731262e-02 -1.091547310352325439e-01 4.005452096462249756e-01 2.406658530235290527e-01 -3.202451765537261963e-02 9.127185493707656860e-02 6.971054710447788239e-03 -2.260471694171428680e-02 -7.732874900102615356e-02 -1.871610432863235474e-01 -2.064763158559799194e-01 9.485238790512084961e-02 7.285732775926589966e-02 1.009580679237842560e-02 9.956400841474533081e-03 1.335859745740890503e-01 -4.252624511718750000e-01 -1.581175625324249268e-01 2.530422508716583252e-01 6.100157648324966431e-02 -2.371569275856018066e-01 -3.496801555156707764e-01 -1.404923759400844574e-02 -9.196443110704421997e-02 -1.775221712887287140e-02 1.930907964706420898e-01 -2.765537798404693604e-01 5.703880265355110168e-02 2.032635509967803955e-01
2.242580289021134377e-03 3.505984693765640259e-02 -1.300840973854064941e-01 -9.553699195384979248e-02 -1.161350831389427185e-01 1.428422033786773682e-01 1.623910069465637207e-01 -2.996610999107360840e-01 -1.183235794305801392e-01 -1.295408606529235840e-01 -5.384856462478637695e-02 -3.691858798265457153e-02 1.309103965759277344e-01 1.485379934310913086e-01 -3.430657088756561279e-01 1.138546988368034363e-01 -1.434151828289031982e-01 -3.511920869350433350e-01 -1.676815599203109741e-01 -3.287363946437835693e-01 1.647437922656536102e-02 9.072580933570861816e-02 1.075200736522674561e-01 -2.495801541954278946e-03 -3.375870287418365479e-01 2.615124285221099854e-01 1.196188330650329590e-01 1.467142105102539062e-01 1.537917405366897583e-01 -2.544009685516357422e-01 8.238732069730758667e-02 -6.519886106252670288e-02
-7.284647971391677856e-02 1.400743424892425537e-01 -2.175951004028320312e-02 1.002347934991121292e-02 -8.414043113589286804e-03 3.929373621940612793e-02 2.896157205104827881e-01 1.589305847883224487e-01 -1.137614343315362930e-02 -8.866637945175170898e-02 -1.154717579483985901e-01 7.962621748447418213e-02 -1.515994314104318619e-02 1.949755251407623291e-01 -1.760588288307189941e-01 1.188113093376159668e-01 -1.446957141160964966e-01 6.650478392839431763e-02 1.102661341428756714e-01 -7.792218774557113647e-02 -4.349468946456909180e-01 2.476928681135177612e-01 3.709343373775482178e-01 -3.088648431003093719e-02 -4.065250977873802185e-02 2.967958450317382812e-01 1.717280969023704529e-02 1.285936087369918823e-01 7.587741315364837646e-02 -4.145021140575408936e-01 -5.873814970254898071e-02 1.801831126213073730e-01
1.214305460453033447e-01 5.419965460896492004e-02 -2.266808450222015381e-01 1.376533806324005127e-01 -2.149604260921478271e-01 4.625861719250679016e-02 1.388455182313919067e-01 1.683635264635086060e-01 8.978593349456787109e-02 4.137571901082992554e-02 -1.181832998991012573e-01 3.607117533683776855e-01 3.046412393450737000e-02 -1.022185385227203369e-01 -1.142106801271438599e-01 -1.756050884723663330e-01 -3.380352258682250977e-01 -1.286790817975997925e-01 -2.359853982925415039e-01 -2.574764192104339600e-01 -2.590751051902770996e-01 1.839520037174224854e-01 2.630431354045867920e-01 -5.708080902695655823e-02 -1.225385218858718872e-01 -1.605325490236282349e-01 -2.007520794868469238e-01 -1.846526376903057098e-02 2.099740505218505859e-01 -1.947741806507110596e-01 -1.248049214482307434e-01 -4.064415395259857178e-02
1.417088359594345093e-01 1.234010308980941772e-01 -1.997509896755218506e-01 1.263952106237411499e-01 1.235526278614997864e-01 1.548452377319335938e-01 2.612793147563934326e-01 1.068902164697647095e-01 -1.606624871492385864e-01 -8.952040970325469971e-02 3.431495130062103271e-01 1.956880837678909302e-01 1.681552976369857788e-01 7.229784876108169556e-02 -6.325982511043548584e-02 -6.946030259132385254e-02 -6.360740866512060165e-03 3.493609651923179626e-02 -2.611865699291229248e-01 -4.078232347965240479e-01 -3.392544686794281006e-01 1.169837564229965210e-01 1.354231685400009155e-01 2.136767283082008362e-02 3.338714316487312317e-02 -1.394696682691574097e-01 7.796504348516464233e-02 2.706539034843444824e-01 2.998297289013862610e-02 1.890097279101610184e-03 -1.390799283981323242e-01 2.327232658863067627e-01
-4.268950819969177246e-01 -6.243034824728965759e-02 -1.047058179974555969e-01 1.563754975795745850e-01 -7.038339227437973022e-02 3.011939525604248047e-01 1.416621357202529907e-01 4.874913021922111511e-02 -8.125889301300048828e-02 5.031545460224151611e-02 -1.466715037822723389e-01 -1.038784682750701904e-01 1.131448075175285339e-01 2.321904003620147705e-01 2.122280187904834747e-02 -2.821849584579467773e-01 -1.121595725417137146e-01 -1.254979819059371948e-01 -1.207613795995712280e-01 -1.466489583253860474e-01 -7.193564623594284058e-02 -4.754131659865379333e-02 1.451365202665328979e-01 -2.086131125688552856e-01 -1.958283036947250366e-01 -1.128569543361663818e-01 3.164719939231872559e-01 -9.505517035722732544e-02 1.874286383390426636e-01 -1.381873190402984619e-01 3.216727972030639648e-01 -1.329949349164962769e-01
1.067345514893531799e-01 -1.942138187587261200e-02 -3.450611531734466553e-01 2.364607006311416626e-01 -8.401819318532943726e-02 2.578336000442504883e-01 3.833642303943634033e-01 1.035602092742919922e-01 7.733675837516784668e-02 1.066169664263725281e-01 1.622157841920852661e-01 3.832373619079589844e-01 1.058323606848716736e-01 -7.383260875940322876e-02 -8.475636132061481476e-03 -2.425530254840850830e-01 -1.846099495887756348e-01 -4.095796495676040649e-02 -1.103822216391563416e-01 -1.127130910754203796e-01 -9.302601963281631470e-02 4.260764271020889282e-02 2.778507173061370850e-01 1.125828549265861511e-01 5.836866050958633423e-02 -1.132715716958045959e-01 -1.508004814386367798e-01 -9.809295833110809326e-02 3.569892793893814087e-02 -3.187507092952728271e-01 5.443900451064109802e-02 2.232898771762847900e-02
-3.803005516529083252e-01 -9.038063883781433105e-02 -1.978484541177749634e-01 7.403571158647537231e-02 -1.415685266256332397e-01 -7.667868584394454956e-02 1.902842670679092407e-01 -6.035785004496574402e-02 1.460589170455932617e-01 -1.007595285773277283e-01 9.550830721855163574e-02 3.632801771163940430e-02 2.693029642105102539e-01 -3.344636037945747375e-02 1.020089760422706604e-01 -1.389530580490827560e-02 -1.904934644699096680e-01 -2.432119846343994141e-01 6.078511476516723633e-02 -3.748525977134704590e-01 -3.423274159431457520e-01 6.559754908084869385e-02 1.768002212047576904e-01 -1.553014516830444336e-01 6.911883503198623657e-02 -8.371223695576190948e-03 1.988087743520736694e-01 6.058024242520332336e-02 7.300797104835510254e-02 -1.029863655567169189e-01 3.158763051033020020e-01 1.742484718561172485e-01
-2.408009618520736694e-01 -5.143515393137931824e-02 1.926611661911010742e-01 1.155389770865440369e-01 -7.825239747762680054e-02 3.267337381839752197e-01 3.308641314506530762e-01 2.973971068859100342e-01 9.562423825263977051e-02 4.251677542924880981e-02 -4.697854816913604736e-02 2.923474013805389404e-01 1.683088093996047974e-01 -3.578547015786170959e-02 -1.340067982673645020e-01 1.152281370013952255e-02 -3.292166590690612793e-01 6.520965695381164551e-02 -1.102853715419769287e-01 -2.422553747892379761e-01 -3.729463368654251099e-02 -9.939135611057281494e-02 1.139985546469688416e-01 1.672992408275604248e-01 7.949802279472351074e-02 -1.457326114177703857e-01 5.265090242028236389e-02 1.974386572837829590e-01 -3.529522567987442017e-02 -3.488588929176330566e-01 5.918787419795989990e-02 1.668286696076393127e-02
-6.266687065362930298e-02 -1.106412708759307861e-01 -1.516710817813873291e-01 2.002526223659515381e-01 4.962553828954696655e-02 3.860423564910888672e-01 5.589439347386360168e-02 -1.429118812084197998e-01 1.232148259878158569e-01 -4.298697039484977722e-02 -5.525295156985521317e-03 2.119431085884571075e-02 -7.659984380006790161e-02 -5.622404441237449646e-02 -3.580676913261413574e-01 1.225970387458801270e-01 -2.291070967912673950e-01 -2.502937316894531250e-01 -1.157088503241539001e-01 6.538718193769454956e-02 2.137364596128463745e-01 2.308943271636962891e-01 1.445413976907730103e-01 -1.784403994679450989e-02 -1.233140602707862854e-01 2.360977977514266968e-02 7.382210344076156616e-03 -6.187078729271888733e-02 9.116897732019424438e-02 -2.485722452402114868e-01 4.181268513202667236e-01 2.415004372596740723e-01
-3.021165728569030762e-01 1.051102429628372192e-01 -1.020845994353294373e-01 1.194852963089942932e-02 -7.169209420680999756e-02 3.860589563846588135e-01 3.117146492004394531e-01 1.176353450864553452e-02 1.569197624921798706e-01 6.946327537298202515e-02 -1.412098407745361328e-01 -2.864905595779418945e-01 -3.218569094315171242e-03 9.971254505217075348e-03 8.838087320327758789e-03 -2.761425971984863281e-01 -2.436124682426452637e-01 -1.246061474084854126e-01 -2.270978987216949463e-01 -2.022362351417541504e-01 1.061546206474304199e-01 -2.481937967240810394e-02 2.098243832588195801e-01 -1.849076896905899048e-01 2.562066540122032166e-02 -1.139325369149446487e-02 3.251578807830810547e-01 -1.376183480024337769e-01 1.089759618043899536e-01 -9.622529149055480957e-02 1.538616865873336792e-01 -3.059482434764504433e-03
-2.839139401912689209e-01 1.681861095130443573e-02 -5.570326000452041626e-03 2.976481989026069641e-02 2.607355266809463501e-02 3.321106433868408203e-01 1.450781077146530151e-01 -1.632233262062072754e-01 1.370907723903656006e-01 -6.108263880014419556e-02 5.338531360030174255e-02 -2.121482491493225098e-01 3.205538690090179443e-01 3.359836060553789139e-03 -2.183761298656463623e-01 1.667425930500030518e-01 -1.116359680891036987e-01 -2.192612588405609131e-01 -7.797423005104064941e-02 -3.294911682605743408e-01 -1.880366951227188110e-01 -1.525201797485351562e-01 4.424278140068054199e-01 -9.841965883970260620e-02 6.133026257157325745e-02 -9.860377013683319092e-02 1.569051742553710938e-01 1.092171072959899902e-01 4.297893121838569641e-02 -9.191426634788513184e-02 1.063627600669860840e-01 -3.937549889087677002e-03
2.207016572356224060e-02 -1.825654692947864532e-02 1.032915115356445312e-01 1.474172770977020264e-01 3.161757066845893860e-02 2.913993000984191895e-01 3.208496868610382080e-01 -1.167803853750228882e-01 -7.031778339296579361e-03 -6.418188661336898804e-02 -7.110569626092910767e-02 5.435239896178245544e-02 -2.430559247732162476e-01 -1.013904660940170288e-01 -1.188182923942804337e-02 1.407413035631179810e-01 -2.641744166612625122e-02 -5.453192442655563354e-02 2.280778288841247559e-01 -3.254247605800628662e-01 -2.848417758941650391e-01 1.137554347515106201e-01 1.877272278070449829e-01 -3.504566252231597900e-01 -3.796157538890838623e-01 4.259563237428665161e-02 1.006691902875900269e-01 1.716324985027313232e-01 1.341683119535446167e-01 -4.272722080349922180e-02 2.532723546028137207e-02 2.075745314359664917e-01
-3.335191607475280762e-01 -1.098196282982826233e-01 -2.255619466304779053e-01 -1.040773764252662659e-01 -6.078789010643959045e-02 1.836008429527282715e-01 2.243716567754745483e-01 -2.199311107397079468e-01 -1.023001745343208313e-01 -1.824366599321365356e-01 1.224992051720619202e-01 3.197573870420455933e-02 1.518048644065856934e-01 3.298244439065456390e-03 -2.186129428446292877e-02 -1.185458227992057800e-01 6.254463456571102142e-03 -3.458501696586608887e-01 -2.767314016819000244e-01 -1.694707870483398438e-01 2.586998417973518372e-02 6.108910311013460159e-03 3.707961142063140869e-01 -4.104867111891508102e-03 5.749383568763732910e-02 2.701099514961242676e-01 1.503659337759017944e-01 -2.176588587462902069e-02 1.084469109773635864e-01 3.989395126700401306e-02 3.164371252059936523e-01 7.426646351814270020e-02
-5.418629944324493408e-02 -1.394139081239700317e-01 3.848338499665260315e-03 7.844813168048858643e-02 -9.004493802785873413e-02 2.691713273525238037e-01 1.713715344667434692e-01 -8.010944724082946777e-02 2.402628362178802490e-01 -2.211855351924896240e-01 -1.080624386668205261e-01 -1.040065139532089233e-01 -1.923077851533889771e-01 -1.063730642199516296e-01 -1.432120651006698608e-01 -1.938760094344615936e-02 -7.353042066097259521e-02 6.218271702527999878e-02 6.533417850732803345e-02 3.233539313077926636e-02 1.804398745298385620e-01 3.242481052875518799e-01 3.349295258522033691e-01 1.562546938657760620e-01 -2.001475840806961060e-01 -1.787858158349990845e-01 1.851028054952621460e-01 -4.707404598593711853e-02 8.476004749536514282e-02 -3.827832937240600586e-01 1.366785019636154175e-01 2.949870526790618896e-01
-3.236041665077209473e-01 -3.933797404170036316e-02 -2.982448339462280273e-01 -9.960502386093139648e-02 -2.053336799144744873e-01 2.528518736362457275e-01 3.427742123603820801e-01 -6.812588125467300415e-02 8.285767585039138794e-02 2.429809719324111938e-01 -2.168446183204650879e-01 -2.212594263255596161e-02 5.974715575575828552e-02 8.843673765659332275e-02 1.032456755638122559e-02 1.688877493143081665e-02 -9.276316314935684204e-02 2.117985188961029053e-01 -1.195945292711257935e-01 -1.905801594257354736e-01 6.790965795516967773e-02 5.085915327072143555e-02 3.406123220920562744e-01 -6.253384798765182495e-02 -1.595444083213806152e-01 5.121378228068351746e-02 1.596953868865966797e-01 -8.688198029994964600e-02 -4.963319748640060425e-02 -1.649463772773742676e-01 3.446951806545257568e-01 -2.458877861499786377e-02
-1.227524057030677795e-01 3.963260054588317871e-01 -7.049486041069030762e-02 1.517844051122665405e-01 1.624650135636329651e-02 2.351536899805068970e-01 2.289590090513229370e-01 -1.611727625131607056e-01 -3.294074162840843201e-02 -2.164414152503013611e-02 -1.936405450105667114e-01 4.097559675574302673e-02 6.926236301660537720e-02 -7.726099342107772827e-03 -1.811689138412475586e-02 -1.997790783643722534e-01 -9.918566048145294189e-02 -1.203094646334648132e-01 -1.517387293279170990e-02 1.363307386636734009e-01 -2.643924653530120850e-01 -3.461322188377380371e-02 3.940861225128173828e-01 4.693750292062759399e-02 2.701402008533477783e-01 -9.857939183712005615e-02 1.289086323231458664e-02 -2.370038032531738281e-01 2.476295381784439087e-01 -3.077618181705474854e-01 1.131230667233467102e-01 -2.147474512457847595e-02
4.018294811248779297e-02 -7.744676619768142700e-02 -1.258929222822189331e-01 6.152306869626045227e-02 -1.080423891544342041e-01 5.879750102758407593e-02 2.296506464481353760e-01 -1.458975821733474731e-01 -8.292326703667640686e-03 -1.280694603919982910e-01 1.232427358627319336e-01 4.387564957141876221e-01 -4.009893164038658142e-02 -1.689640581607818604e-01 -8.584663271903991699e-03 -1.782477274537086487e-02 1.227672249078750610e-01 7.002724707126617432e-02 7.886601984500885010e-02 -1.899847388267517090e-01 -8.632364869117736816e-02 4.166618362069129944e-02 2.168371677398681641e-01 1.581547260284423828e-01 -1.818765699863433838e-01 -4.510075785219669342e-03 3.034114241600036621e-01 -1.461039334535598755e-01 2.020564526319503784e-01 -1.468867529183626175e-02 4.386735260486602783e-01 3.246420621871948242e-01
-9.129118919372558594e-02 5.111256241798400879e-02 -2.345923483371734619e-01 -2.983461618423461914e-01 1.743087470531463623e-01 -1.070761755108833313e-01 3.405200541019439697e-01 -5.334701761603355408e-02 -1.796421594917774200e-03 2.706355750560760498e-01 9.723941981792449951e-02 1.850690990686416626e-01 1.592379063367843628e-01 -2.024292796850204468e-01 -6.985045969486236572e-02 -7.602256536483764648e-02 2.940680831670761108e-02 -8.341656625270843506e-02 -2.024960145354270935e-02 -4.124628603458404541e-01 -9.120646864175796509e-02 1.422395855188369751e-01 2.962356209754943848e-01 2.730116248130798340e-01 -4.544338956475257874e-02 -5.580181628465652466e-02 1.380150169134140015e-01 -1.561311185359954834e-01 1.638111323118209839e-01 -1.446119993925094604e-01 -8.222402632236480713e-02 1.345480233430862427e-01
-2.004827409982681274e-01 1.082751005887985229e-01 -9.039585292339324951e-02 -9.523705393075942993e-02 -1.222656574100255966e-02 2.066107094287872314e-01 3.104573488235473633e-01 -1.823884695768356323e-01 -6.628493964672088623e-02 -8.501756191253662109e-02 1.540222018957138062e-01 6.441076099872589111e-02 1.158736795186996460e-01 1.184523664414882660e-02 -8.063420653343200684e-02 -1.991823613643646240e-01 -2.367615401744842529e-01 -2.789991796016693115e-01 -1.733869761228561401e-01 -1.457403600215911865e-01 -2.658566273748874664e-02 -6.362288445234298706e-02 6.068964675068855286e-02 6.131947971880435944e-03 -2.354077398777008057e-01 1.994103193283081055e-01 3.713253140449523926e-01 3.047808706760406494e-01 -2.002212107181549072e-01 -2.016023248434066772e-01 2.069763392210006714e-01 -1.261638402938842773e-01
-2.109933197498321533e-01 6.889323890209197998e-02 -3.264258205890655518e-01 7.552234083414077759e-02 -1.225975304841995239e-01 1.309825628995895386e-01 1.899677962064743042e-01 -2.091177105903625488e-01 -1.201844587922096252e-02 1.663928776979446411e-01 -1.057330369949340820e-01 5.281650810502469540e-04 -2.001706510782241821e-02 -8.049168437719345093e-02 -1.050041019916534424e-01 -1.330085694789886475e-01 -2.210246771574020386e-01 -3.018659055233001709e-01 5.760452151298522949e-02 1.718351542949676514e-01 -1.626204699277877808e-01 -7.652106136083602905e-02 1.933133900165557861e-01 9.618962556123733521e-02 -2.168670743703842163e-01 1.448056697845458984e-01 3.366828858852386475e-01 3.496474027633666992e-02 -6.702982634305953979e-02 -1.795729249715805054e-02 6.463538110256195068e-02 4.566739201545715332e-01
-2.059473283588886261e-02 1.489404886960983276e-01 3.070785291492938995e-02 -6.077889353036880493e-02 -7.770470529794692993e-02 9.766662120819091797e-02 1.142750158905982971e-01 9.681390225887298584e-02 -1.934944391250610352e-01 1.063123643398284912e-01 -1.302379965782165527e-01 -5.541498586535453796e-02 1.036118250340223312e-02 -2.204777002334594727e-01 -3.221398964524269104e-02 1.443312317132949829e-01 -1.050287932157516479e-01 -4.027880262583494186e-03 7.077647000551223755e-02 -1.069562956690788269e-01 -1.749798506498336792e-01 1.482684761285781860e-01 4.267019629478454590e-01 2.318322062492370605e-01 -3.368522822856903076e-01 1.763017103075981140e-02 3.518852889537811279e-01 1.001624390482902527e-01 8.985230699181556702e-03 -3.852448165416717529e-01 -1.875214576721191406e-01 2.194806486368179321e-01
-1.277030557394027710e-01 9.473180770874023438e-02 -3.455197438597679138e-02 2.666355669498443604e-01 1.197062358260154724e-01 2.542853057384490967e-01 -3.173183882609009743e-03 4.811403527855873108e-02 2.066828906536102295e-01 2.216833271086215973e-02 1.334418505430221558e-01 1.297972202301025391e-01 4.874071478843688965e-02 2.250506915152072906e-02 2.884861640632152557e-02 9.268561005592346191e-02 -2.025608271360397339e-01 3.619193658232688904e-02 -8.918323367834091187e-02 -2.213008701801300049e-01 -4.882116019725799561e-01 6.829592585563659668e-02 -8.030267432332038879e-03 -3.774282336235046387e-02 -1.369264572858810425e-01 1.651503592729568481e-01 4.279544353485107422e-01 -2.675739862024784088e-02 -1.695940736681222916e-03 -3.876128792762756348e-01 -7.959304004907608032e-02 -2.658706903457641602e-02
-6.841896101832389832e-03 1.137010753154754639e-01 -8.451450616121292114e-02 1.116074100136756897e-01 -1.714165881276130676e-02 -3.310296311974525452e-02 1.540329307317733765e-01 2.297591716051101685e-01 -2.875799238681793213e-01 2.478526830673217773e-01 -1.556921284645795822e-03 4.200691878795623779e-01 1.483987718820571899e-01 4.257806017994880676e-02 -1.427846252918243408e-01 2.039899230003356934e-01 -3.643423318862915039e-02 9.500982612371444702e-02 -1.425582021474838257e-01 -1.862310320138931274e-01 3.233969956636428833e-02 3.639637306332588196e-02 2.573305368423461914e-01 1.084617152810096741e-02 1.777071011019870639e-04 6.276789121329784393e-03 2.785916626453399658e-01 1.411187797784805298e-01 -8.775272220373153687e-02 -4.198265969753265381e-01 -5.679383873939514160e-02 2.535332441329956055e-01
-1.865445971488952637e-01 -2.034188359975814819e-01 -3.396777212619781494e-01 5.753611028194427490e-02 -3.892376422882080078e-01 7.389369606971740723e-02 1.335254162549972534e-01 -9.441303461790084839e-02 1.482703164219856262e-02 -1.435837447643280029e-01 6.535245478153228760e-02 3.894913196563720703e-02 5.325836595147848129e-03 1.262861862778663635e-02 1.003869995474815369e-01 2.150937020778656006e-01 -2.715602815151214600e-01 2.700803428888320923e-02 -7.546155899763107300e-02 -3.554258048534393311e-01 -1.854995191097259521e-01 6.936997175216674805e-02 3.362857699394226074e-01 -1.676408946514129639e-01 3.049733582884073257e-03 -1.310174167156219482e-01 8.158577233552932739e-02 3.522346541285514832e-02 1.677349326200783253e-03 -2.444124072790145874e-01 2.504298090934753418e-01 -6.188192218542098999e-02
-1.716278791427612305e-01 4.809580743312835693e-03 -2.450030446052551270e-01 -1.529112607240676880e-01 -1.968108415603637695e-01 1.049218177795410156e-01 8.066417276859283447e-02 7.375151664018630981e-02 -1.503980010747909546e-01 -1.116714999079704285e-02 2.187958806753158569e-01 3.748459741473197937e-03 -1.386155337095260620e-01 -2.483055889606475830e-01 -2.124087214469909668e-01 -1.092274859547615051e-01 -2.679483592510223389e-01 -1.595564037561416626e-01 7.178025692701339722e-02 5.222092149779200554e-04 -2.223190814256668091e-01 2.916102707386016846e-01 6.510417908430099487e-02 1.847283244132995605e-01 -6.082056090235710144e-02 5.036063957959413528e-03 3.645054101943969727e-01 -8.609317988157272339e-02 1.835031509399414062e-01 -1.450314074754714966e-01 -2.221332490444183350e-01 3.059269785881042480e-01
6.237218528985977173e-02 -2.669201977550983429e-02 9.788997471332550049e-02 1.012991834431886673e-02 6.687417626380920410e-02 9.574473835527896881e-03 1.086816638708114624e-01 6.083265691995620728e-02 3.850028812885284424e-01 -1.822213828563690186e-01 -5.343455448746681213e-02 3.387341648340225220e-02 -1.453701257705688477e-01 -3.681047260761260986e-01 -5.489644408226013184e-02 -1.526720635592937469e-02 -8.962074667215347290e-02 -1.509961783885955811e-01 -3.485650420188903809e-01 6.692332774400711060e-02 -2.438942939043045044e-01 -1.363234221935272217e-01 3.124054670333862305e-01 -1.023797318339347839e-01 -1.163812577724456787e-01 -1.841664165258407593e-01 2.741643190383911133e-01 -2.267574891448020935e-02 4.717948660254478455e-02 -3.722768723964691162e-01 8.774009346961975098e-02 7.556153088808059692e-02
-1.552763488143682480e-02 -1.458142101764678955e-01 -8.896791934967041016e-02 -2.049949765205383301e-01 7.600516825914382935e-02 2.873469293117523193e-01 2.556832432746887207e-01 -1.801782697439193726e-01 -2.501322887837886810e-02 -1.274849325418472290e-01 -6.025763228535652161e-03 1.387857645750045776e-01 1.530254781246185303e-01 8.770179003477096558e-02 -1.649121940135955811e-02 -4.662112519145011902e-02 -3.016523420810699463e-01 -4.300082325935363770e-01 -2.271976172924041748e-01 -1.730624213814735413e-02 1.034387759864330292e-02 1.539227664470672607e-01 2.347187399864196777e-01 -2.376442402601242065e-01 -1.087678521871566772e-01 1.437663435935974121e-01 4.884967207908630371e-02 3.189786374568939209e-01 -9.353669360280036926e-03 -1.707891970872879028e-01 1.927484422922134399e-01 8.011386543512344360e-02
-2.381526678800582886e-01 1.303508430719375610e-01 -1.550256460905075073e-01 8.610042184591293335e-02 2.122383862733840942e-01 3.519549965858459473e-01 -7.220292091369628906e-02 -1.394115984439849854e-01 2.357208402827382088e-03 -4.871952161192893982e-02 1.845536828041076660e-01 -6.714712828397750854e-02 1.312654763460159302e-01 -5.665425211191177368e-02 -1.934746205806732178e-01 1.186097711324691772e-01 -1.350752711296081543e-01 -2.806330919265747070e-01 -2.234111577272415161e-01 -3.110507726669311523e-01 -1.005022749304771423e-01 4.361309111118316650e-03 3.373987376689910889e-01 -4.945712909102439880e-02 1.968688219785690308e-01 8.489771862514317036e-04 1.096843108534812927e-01 -5.501166358590126038e-02 -1.409296840429306030e-01 -1.615909934043884277e-01 1.920728236436843872e-01 2.857299745082855225e-01
-9.674755483865737915e-02 2.114276960492134094e-02 -2.819624543190002441e-01 -1.333422493189573288e-02 -5.317008122801780701e-02 3.740027844905853271e-01 2.155238687992095947e-01 1.148573085665702820e-01 -1.306525897234678268e-02 -5.240794271230697632e-02 -2.257168851792812347e-02 -5.797072872519493103e-02 1.674549728631973267e-01 -5.750103667378425598e-02 6.037179380655288696e-02 1.000685021281242371e-01 -3.482381403446197510e-01 6.451880186796188354e-02 -6.301266700029373169e-02 1.568842232227325439e-01 -1.085794121026992798e-01 -8.327671140432357788e-02 1.938821673393249512e-01 -3.719384074211120605e-01 -1.108944639563560486e-01 7.445704191923141479e-02 5.592620745301246643e-02 -1.352014094591140747e-01 4.426667988300323486e-01 -9.592916071414947510e-02 3.098964132368564606e-02 2.496743202209472656e-01
1.126302927732467651e-01 -1.950284242630004883e-01 -1.740424185991287231e-01 -1.643100976943969727e-01 -1.683282107114791870e-01 2.069436013698577881e-02 1.569369286298751831e-01 -1.297529786825180054e-01 1.990498304367065430e-01 -1.200278177857398987e-01 1.864043921232223511e-01 1.423881761729717255e-02 -2.271338552236557007e-01 -2.146579325199127197e-01 1.046654805541038513e-01 -3.377887606620788574e-01 -1.172038018703460693e-01 -1.361039429903030396e-01 9.508001059293746948e-02 -2.242912538349628448e-02 -1.957068294286727905e-01 1.789647340774536133e-02 2.814288437366485596e-01 -2.855436503887176514e-01 -1.800657510757446289e-01 -1.767729371786117554e-01 3.150384426116943359e-01 -3.305682539939880371e-02 6.664780527353286743e-02 -3.008589744567871094e-01 9.946013987064361572e-02 5.788430105894804001e-03
-3.893139213323593140e-02 -9.911133348941802979e-02 9.488859772682189941e-02 -7.013495266437530518e-02 8.069944381713867188e-02 -7.468299567699432373e-02 3.888997137546539307e-01 7.782420516014099121e-02 -1.054841205477714539e-01 2.306888438761234283e-02 -1.981701552867889404e-01 1.244625598192214966e-01 1.466342806816101074e-02 -1.099864393472671509e-01 -3.260613977909088135e-02 -2.658798359334468842e-03 3.730380907654762268e-02 -1.262423694133758545e-01 8.249469101428985596e-02 -9.461171925067901611e-02 -2.958685159683227539e-01 1.344839781522750854e-01 4.568178057670593262e-01 1.403984576463699341e-01 -9.556676447391510010e-02 4.817856475710868835e-02 2.493110597133636475e-01 -8.934307843446731567e-02 -2.644213847815990448e-02 -4.507931768894195557e-01 -1.138489395380020142e-01 2.448959201574325562e-01
-1.854414343833923340e-01 5.030760914087295532e-02 -2.427222877740859985e-01 1.193390414118766785e-01 -2.540265396237373352e-02 2.072796970605850220e-01 6.258612126111984253e-02 -1.907461881637573242e-01 -1.756304353475570679e-01 -2.175572365522384644e-01 6.319569796323776245e-02 -1.072105318307876587e-01 -1.510436534881591797e-01 -2.899920940399169922e-02 -1.134396344423294067e-01 1.201017275452613831e-01 9.275075048208236694e-03 -2.338693588972091675e-01 1.735647022724151611e-02 -4.210416674613952637e-01 -1.198435351252555847e-01 1.585442386567592621e-02 3.552779853343963623e-01 -2.761176824569702148e-01 2.745723426342010498e-01 -1.384951770305633545e-01 2.748468816280364990e-01 1.919206790626049042e-02 1.002188250422477722e-01 -7.233861833810806274e-02 2.214923687279224396e-02 1.603671014308929443e-01
-2.254903763532638550e-01 -1.074427925050258636e-02 -1.092289388179779053e-01 1.203452609479427338e-02 2.126023322343826294e-01 4.124993681907653809e-01 3.986195474863052368e-02 -3.263318240642547607e-01 -3.438246995210647583e-02 -1.579394042491912842e-01 8.955634385347366333e-02 1.726326942443847656e-01 3.166268169879913330e-01 -5.678367614746093750e-02 4.511534795165061951e-02 -5.643266439437866211e-02 -7.562364637851715088e-02 -1.600840985774993896e-01 -2.945719659328460693e-02 -2.441060990095138550e-01 -6.763149797916412354e-02 2.445814907550811768e-01 2.927169799804687500e-01 -8.987206220626831055e-02 1.108871474862098694e-01 -4.864482581615447998e-02 2.473070323467254639e-01 -1.424156725406646729e-01 -8.678457140922546387e-02 -1.773033440113067627e-01 1.218221336603164673e-01 2.025090157985687256e-01
9.881344437599182129e-02 1.275953054428100586e-01 7.013401389122009277e-02 1.796554028987884521e-01 -1.526135653257369995e-01 -1.913153007626533508e-02 4.831282198429107666e-01 1.367000490427017212e-01 1.614513844251632690e-01 -4.230934381484985352e-02 1.601290553808212280e-01 1.241418719291687012e-02 2.496721446514129639e-01 -5.325125157833099365e-02 -2.779124975204467773e-01 -1.359900236129760742e-01 1.500868648290634155e-01 -2.273053228855133057e-01 6.759861856698989868e-02 -1.367385685443878174e-01 -1.461466848850250244e-01 -3.567156940698623657e-02 5.693453922867774963e-02 -9.961002320051193237e-02 5.386000033468008041e-03 1.054779216647148132e-01 3.376812636852264404e-01 -1.084985509514808655e-01 3.014130890369415283e-01 -1.519494205713272095e-01 8.428215049207210541e-03 2.494614720344543457e-01
1.933028362691402435e-02 1.565736234188079834e-01 -1.531114578247070312e-01 1.153908520936965942e-01 -1.116438060998916626e-01 3.028490841388702393e-01 3.092700242996215820e-01 2.846559137105941772e-02 -8.822219073772430420e-02 1.316743642091751099e-01 1.054402589797973633e-01 7.503865659236907959e-02 -2.452573180198669434e-01 9.691740572452545166e-02 -1.530576646327972412e-01 2.549104988574981689e-01 -1.366855110973119736e-03 1.866842210292816162e-01 -3.464925885200500488e-01 -4.669754765927791595e-03 -8.907080441713333130e-02 1.889021247625350952e-01 2.144306004047393799e-01 -1.941626220941543579e-01 1.384819149971008301e-01 -1.414544731378555298e-01 1.125532016158103943e-01 2.699977159500122070e-02 1.978064775466918945e-01 -3.354642689228057861e-01 -2.166814804077148438e-01 -6.682540476322174072e-02
2.718556523323059082e-01 -6.171924620866775513e-02 -1.209981441497802734e-01 4.026464000344276428e-02 4.818327352404594421e-02 2.999964356422424316e-01 3.165870010852813721e-01 -1.614297181367874146e-01 4.977715760469436646e-02 1.189532056450843811e-01 7.380921393632888794e-02 4.264239221811294556e-02 1.355138570070266724e-01 -5.721175298094749451e-02 -5.609044432640075684e-02 7.842021062970161438e-03 1.267505139112472534e-01 -2.838116288185119629e-01 6.492932885885238647e-02 -1.074978783726692200e-01 -5.774380266666412354e-02 1.418428122997283936e-01 8.796398341655731201e-02 -4.967191070318222046e-02 -8.369667455554008484e-03 -3.041574731469154358e-02 2.278681397438049316e-01 1.886113137006759644e-01 6.305301189422607422e-02 -1.057537794113159180e-01 4.574709534645080566e-01 4.239112734794616699e-01
-1.113759726285934448e-01 6.516507267951965332e-02 6.476125121116638184e-02 -5.891934782266616821e-02 5.035045370459556580e-02 6.689814385026693344e-03 1.374241411685943604e-01 2.633987665176391602e-01 3.348444998264312744e-01 1.071347445249557495e-01 1.146368533372879028e-01 1.342735141515731812e-01 7.619750499725341797e-02 -4.159092009067535400e-01 -1.426955014467239380e-01 2.680937349796295166e-01 9.418828785419464111e-02 3.263659542426466942e-03 -1.895244419574737549e-01 -6.578073650598526001e-02 -2.283217906951904297e-01 -1.137419119477272034e-01 3.263042569160461426e-01 -1.208125799894332886e-01 -1.120076328516006470e-01 -3.719886019825935364e-02 1.548800338059663773e-02 -1.657875999808311462e-02 -6.592294573783874512e-02 -2.948635816574096680e-01 2.925112247467041016e-01 1.802291274070739746e-01
-2.740696445107460022e-02 -1.632030159235000610e-01 -5.654175207018852234e-02 2.976137399673461914e-02 3.517311438918113708e-02 1.970104873180389404e-01 8.564584702253341675e-02 2.521482408046722412e-01 5.951202288269996643e-02 -2.158764153718948364e-01 1.336823254823684692e-01 1.688916832208633423e-01 -1.263878494501113892e-02 2.417450249195098877e-01 5.845460668206214905e-02 -4.637868329882621765e-02 -1.367808878421783447e-01 -1.478916853666305542e-01 1.323131620883941650e-01 1.502238363027572632e-01 -4.140386879444122314e-01 1.804040074348449707e-01 2.502020299434661865e-01 2.483049593865871429e-02 2.891939505934715271e-02 -1.472029685974121094e-01 1.530048251152038574e-01 -3.692604973912239075e-02 -2.110956907272338867e-01 -4.546734690666198730e-01 2.124329805374145508e-01 7.291287183761596680e-02
2.327751927077770233e-02 8.425427973270416260e-02 1.891149133443832397e-01 -2.886658012866973877e-01 2.753316760063171387e-01 -9.566335938870906830e-03 2.473952323198318481e-01 4.133148118853569031e-02 1.039524525403976440e-01 -1.416980568319559097e-02 -3.156081587076187134e-02 1.198215931653976440e-01 9.703399240970611572e-02 -1.997416764497756958e-01 -1.823724210262298584e-01 4.080773144960403442e-02 -8.891028352081775665e-03 -9.289114922285079956e-02 -1.082349717617034912e-01 -2.539795339107513428e-01 -1.114128716289997101e-02 2.207676917314529419e-01 5.083658695220947266e-01 -2.081512659788131714e-01 9.637077152729034424e-02 -2.002369612455368042e-02 1.923005580902099609e-01 -3.257228732109069824e-01 -3.351581841707229614e-02 -1.222130805253982544e-01 8.313754200935363770e-02 1.121154353022575378e-01
-3.194914460182189941e-01 -5.177791416645050049e-02 1.446832902729511261e-02 1.038516759872436523e-01 -9.357755631208419800e-02 -1.354281306266784668e-01 3.198809325695037842e-01 -1.710545718669891357e-01 -4.538138210773468018e-02 1.484714746475219727e-01 7.676002383232116699e-02 3.915572538971900940e-02 9.293768554925918579e-02 -1.113346442580223083e-01 -1.646268367767333984e-02 -1.847538501024246216e-01 1.836997568607330322e-01 -2.712648808956146240e-01 -1.249747648835182190e-01 -1.955832391977310181e-01 -6.513635069131851196e-02 6.959106028079986572e-02 1.638636440038681030e-01 -1.052624210715293884e-01 -3.516303598880767822e-01 -1.631677150726318359e-01 2.212043255567550659e-01 -1.295892894268035889e-01 4.243348911404609680e-02 -4.584663808345794678e-01 -4.579854756593704224e-02 1.737126149237155914e-02
-3.278596401214599609e-01 -4.053947329521179199e-02 -7.675712555646896362e-02 6.864387542009353638e-02 -2.749394178390502930e-01 3.151432052254676819e-02 1.753941476345062256e-01 -6.803853064775466919e-02 1.639777123928070068e-01 -2.099575698375701904e-01 1.841491013765335083e-01 8.236513286828994751e-02 7.821795344352722168e-02 7.166696712374687195e-03 1.889465190470218658e-02 8.906417340040206909e-02 -2.865692675113677979e-01 -2.145906239748001099e-01 -2.067967131733894348e-02 -1.745673269033432007e-01 -3.896254599094390869e-01 -1.757457293570041656e-02 3.471352458000183105e-01 -1.223411113023757935e-01 5.901505798101425171e-02 7.997713983058929443e-02 2.810410559177398682e-01 -2.037350833415985107e-02 -3.325327858328819275e-02 -9.015148133039474487e-02 2.891483008861541748e-01 -1.156777963042259216e-01
-1.605565696954727173e-01 2.214686125516891479e-01 -8.199837803840637207e-02 9.827992320060729980e-02 -1.667358726263046265e-01 8.433745801448822021e-02 2.922377884387969971e-01 -1.395669877529144287e-01 -1.904115378856658936e-01 -1.661686748266220093e-01 -4.254900384694337845e-03 -6.731603294610977173e-02 6.419661920517683029e-03 2.770891040563583374e-02 4.357123374938964844e-02 -2.651562690734863281e-01 1.946003548800945282e-02 -2.476746588945388794e-02 2.678307890892028809e-01 -1.803512722253799438e-01 -8.249779045581817627e-02 -1.048526093363761902e-01 8.859357982873916626e-02 -1.830583065748214722e-02 -2.690248191356658936e-01 -2.984937727451324463e-01 3.346265852451324463e-01 2.994462102651596069e-02 3.665816411375999451e-02 -4.128556847572326660e-01 2.239780277013778687e-01 4.613557830452919006e-03
-2.679278254508972168e-01 -2.503171265125274658e-01 -1.588767319917678833e-01 -2.993881143629550934e-02 2.087705582380294800e-02 1.228364035487174988e-01 3.122886419296264648e-01 -1.089936420321464539e-01 -1.593593321740627289e-02 1.527968496084213257e-01 -2.656529471278190613e-02 -1.258228998631238937e-02 -5.215886980295181274e-02 -1.494138836860656738e-01 -2.144582867622375488e-01 7.171532511711120605e-02 8.263897150754928589e-02 -8.493788540363311768e-02 2.818565070629119873e-01 -5.939987301826477051e-02 -1.548684686422348022e-01 7.989050447940826416e-02 2.131265699863433838e-01 -3.834469243884086609e-02 -1.937023848295211792e-01 6.678029149770736694e-02 2.022633552551269531e-01 1.910416036844253540e-02 -1.549794524908065796e-01 -2.543538510799407959e-01 3.535423576831817627e-01 3.776329755783081055e-01
-1.707356423139572144e-01 1.964441686868667603e-01 5.747593939304351807e-03 1.237230598926544189e-01 1.531259715557098389e-01 6.555619090795516968e-02 1.358005218207836151e-02 -9.134317934513092041e-02 -1.470906585454940796e-01 -1.815107613801956177e-01 9.960086084902286530e-03 -6.891717016696929932e-02 6.029978394508361816e-02 -1.421540230512619019e-01 -2.762861549854278564e-01 2.453751564025878906e-01 -3.909536600112915039e-01 -3.249593079090118408e-01 -1.576839834451675415e-01 -1.815156042575836182e-01 -3.926869854331016541e-02 3.255724534392356873e-02 3.184344768524169922e-01 -2.929850220680236816e-01 -1.752127707004547119e-01 -6.808318197727203369e-02 3.915362805128097534e-02 1.593119800090789795e-01 -1.145738065242767334e-01 -2.532837390899658203e-01 7.399439066648483276e-02 9.862469881772994995e-02
2.733382582664489746e-01 2.862219512462615967e-02 -2.125052660703659058e-01 4.016302525997161865e-01 1.027282774448394775e-01 2.538557052612304688e-01 3.299276530742645264e-01 1.803894899785518646e-02 -7.721722871065139771e-02 -1.065625175833702087e-01 2.625049948692321777e-01 2.157808095216751099e-01 9.198154509067535400e-02 9.301384538412094116e-02 -1.538899093866348267e-01 9.319745749235153198e-02 -1.622824557125568390e-02 -7.257701456546783447e-02 -2.047191262245178223e-01 -1.514547467231750488e-01 -2.172068059444427490e-01 -5.547901242971420288e-02 2.715820372104644775e-01 -1.362477988004684448e-01 2.239858265966176987e-03 -9.337057173252105713e-02 8.255663327872753143e-03 2.002028077840805054e-01 8.099668473005294800e-02 -1.859731674194335938e-01 -5.157256498932838440e-02 2.143012285232543945e-01
6.352179497480392456e-02 1.292507443577051163e-02 -1.499924212694168091e-01 -1.484285295009613037e-01 -1.338877081871032715e-01 2.453587055206298828e-01 1.952455043792724609e-01 -2.481744289398193359e-01 -7.040950655937194824e-02 4.193501472473144531e-01 2.576203644275665283e-01 2.055474668741226196e-01 -2.355844825506210327e-01 -1.670670956373214722e-01 5.927755683660507202e-02 -1.309526264667510986e-01 1.257469225674867630e-02 1.075371261686086655e-02 -4.029652848839759827e-02 -4.476780816912651062e-02 -1.417726278305053711e-01 -5.059670284390449524e-02 3.339866995811462402e-01 -2.537082321941852570e-02 3.023284953087568283e-03 -6.212997809052467346e-02 3.097907602787017822e-01 2.090938985347747803e-01 2.556121945381164551e-01 -9.940536320209503174e-02 -1.421463787555694580e-01 -4.680351540446281433e-02
-6.894383579492568970e-02 9.180288761854171753e-02 -3.126383125782012939e-01 1.530687212944030762e-01 -3.626094385981559753e-02 1.993830204010009766e-01 1.303291767835617065e-01 1.467397622764110565e-02 1.272453367710113525e-01 -3.027425147593021393e-02 3.551682829856872559e-01 3.355296254158020020e-01 4.554200917482376099e-02 -1.297898739576339722e-01 -1.520847063511610031e-02 -2.240430712699890137e-01 -6.077225133776664734e-02 -1.408981084823608398e-01 -1.641179621219635010e-01 -9.184368699789047241e-02 -2.207325696945190430e-01 -1.375030875205993652e-01 4.107459187507629395e-01 1.465091407299041748e-01 1.335382759571075439e-01 8.723457902669906616e-02 -1.640579700469970703e-01 -1.666300445795059204e-01 1.601853072643280029e-01 -2.336153090000152588e-01 4.789401311427354813e-03 7.137439399957656860e-02
-1.465000212192535400e-01 -3.125130012631416321e-02 -7.596701383590698242e-02 -4.849952086806297302e-02 4.108715336769819260e-03 3.881785869598388672e-01 1.334391087293624878e-01 1.698274761438369751e-01 1.230578050017356873e-01 -1.773321181535720825e-01 -4.091495648026466370e-02 2.124983072280883789e-01 9.644537419080734253e-02 2.335405349731445312e-01 -3.755635023117065430e-02 -4.132574424147605896e-02 -3.539564609527587891e-01 4.214351531118154526e-03 -9.067100286483764648e-02 -2.105129361152648926e-01 -1.615138500928878784e-01 2.111406810581684113e-02 3.112967312335968018e-01 1.640831232070922852e-01 9.989664703607559204e-02 -4.626487940549850464e-02 6.107575073838233948e-02 2.084600180387496948e-01 -5.751924961805343628e-02 -4.396873414516448975e-01 -1.400865614414215088e-01 8.914028108119964600e-02
-3.871567845344543457e-01 4.581048712134361267e-02 7.416433095932006836e-02 1.642720252275466919e-01 -3.216275870800018311e-01 1.735212206840515137e-01 4.285754635930061340e-02 3.234284371137619019e-02 -2.486260384321212769e-01 2.710377424955368042e-02 3.271548822522163391e-02 -1.111633852124214172e-01 -7.704985141754150391e-02 -1.731632202863693237e-01 9.754493087530136108e-02 2.505768537521362305e-01 -2.307735532522201538e-01 -1.320216208696365356e-01 -5.980635993182659149e-03 -1.100921630859375000e-01 -6.482394784688949585e-02 1.218579933047294617e-01 2.745775282382965088e-01 -3.625088930130004883e-02 -2.433707751333713531e-02 -2.268481850624084473e-01 1.208642050623893738e-01 -1.005972176790237427e-01 -7.466284930706024170e-02 -1.647388786077499390e-01 3.530764281749725342e-01 2.865802049636840820e-01
-2.662807703018188477e-01 -6.053924933075904846e-02 -1.599989645183086395e-02 3.077039122581481934e-02 1.577436476945877075e-01 6.717982143163681030e-02 4.251652210950851440e-02 8.034407347440719604e-02 -1.146873384714126587e-01 1.701873354613780975e-02 1.407302170991897583e-01 3.559970483183860779e-02 -1.670318245887756348e-01 3.032716177403926849e-02 -2.203778624534606934e-01 4.413069784641265869e-02 7.989551126956939697e-02 -2.915947139263153076e-01 -5.235701054334640503e-02 -9.124257415533065796e-02 -1.318101026117801666e-02 1.217986941337585449e-01 2.295806407928466797e-01 -1.733831167221069336e-01 -3.604250773787498474e-02 -2.156415432691574097e-01 4.752240180969238281e-01 -9.453425556421279907e-02 3.714542388916015625e-01 -1.061942949891090393e-01 3.731704354286193848e-01 3.711941465735435486e-02
-4.252664744853973389e-01 -1.066430136561393738e-01 3.477378189563751221e-02 -1.739555448293685913e-01 -3.050243854522705078e-02 1.784970164299011230e-01 2.086028605699539185e-01 -8.400693535804748535e-02 1.419737488031387329e-01 -4.482223838567733765e-02 -2.065196074545383453e-02 1.320960819721221924e-01 1.091206818819046021e-02 -2.097754180431365967e-01 -5.740961804986000061e-02 1.189776416867971420e-02 2.356231808662414551e-01 -4.098014235496520996e-01 -3.559451433829963207e-04 -4.694717749953269958e-02 -1.521181315183639526e-02 9.793736785650253296e-02 1.610076874494552612e-01 1.880968809127807617e-01 -1.034732460975646973e-01 -2.049293965101242065e-01 3.351176977157592773e-01 1.976432744413614273e-03 1.489811539649963379e-01 -3.235856294631958008e-01 1.289417743682861328e-01 3.498751437291502953e-03
1.061879843473434448e-01 -8.390866965055465698e-02 -2.273695319890975952e-01 -3.331685066223144531e-01 -1.093545556068420410e-01 2.015252560377120972e-01 1.223606616258621216e-01 3.766310214996337891e-02 4.776125028729438782e-02 -1.117030158638954163e-01 1.135506629943847656e-01 -1.121129244565963745e-01 3.341093063354492188e-01 -2.138248980045318604e-01 -9.025078266859054565e-02 -1.733774393796920776e-01 2.247454375028610229e-01 4.595711827278137207e-02 -2.112387418746948242e-01 -1.613367795944213867e-01 -2.323974967002868652e-01 1.029431372880935669e-01 2.318962514400482178e-01 1.030144244432449341e-01 -2.299005389213562012e-01 -1.526035517454147339e-01 1.264605671167373657e-01 -7.056051492691040039e-02 3.427128791809082031e-01 -9.833088517189025879e-02 1.433934718370437622e-01 1.310859322547912598e-01
7.734014838933944702e-02 1.157831121236085892e-02 2.292347699403762817e-02 1.775077916681766510e-02 2.115652710199356079e-01 3.126970678567886353e-02 1.603313684463500977e-01 -4.775405675172805786e-02 -2.884484268724918365e-02 -1.610511243343353271e-01 1.370452716946601868e-02 1.372604519128799438e-01 2.013898938894271851e-01 4.660141654312610626e-03 -2.170090973377227783e-01 -1.024400293827056885e-01 1.181678548455238342e-01 -3.738613128662109375e-01 -4.172601103782653809e-01 -1.041658297181129456e-01 -1.128872111439704895e-01 7.434386014938354492e-02 2.988152503967285156e-01 -1.025709286332130432e-01 -2.851109504699707031e-01 -2.469235807657241821e-01 2.231076508760452271e-01 2.202792018651962280e-01 -8.013632148504257202e-02 -4.707475379109382629e-02 2.633830904960632324e-01 3.606947837397456169e-03
-2.384480647742748260e-02 -1.117952242493629456e-01 -1.416010856628417969e-01 5.408133566379547119e-02 -9.852869808673858643e-02 3.668601810932159424e-01 3.756983578205108643e-01 -1.636751592159271240e-01 -1.207894738763570786e-02 -7.874809205532073975e-02 -8.009538054466247559e-02 2.176104038953781128e-01 3.968829289078712463e-02 -1.496139466762542725e-01 -6.975435651838779449e-03 5.963507294654846191e-02 8.569054305553436279e-02 3.353580832481384277e-02 1.071190461516380310e-01 4.012138023972511292e-02 -5.938784033060073853e-02 3.017665445804595947e-02 4.050844907760620117e-01 4.745868965983390808e-03 -4.151790440082550049e-01 2.800450474023818970e-02 5.718725547194480896e-02 4.007050395011901855e-01 1.414078176021575928e-01 3.663058951497077942e-02 1.220909208059310913e-01 -2.647789195179939270e-02
-2.447416335344314575e-01 -1.498863450251519680e-03 -1.876094043254852295e-01 -7.584708184003829956e-02 -1.352328211069107056e-01 2.254205644130706787e-01 2.638683319091796875e-01 -9.127882122993469238e-02 -1.048134490847587585e-01 1.533788591623306274e-01 1.912463605403900146e-01 -1.307400315999984741e-01 -1.813382469117641449e-02 -3.186704963445663452e-02 4.321308340877294540e-03 3.436708450317382812e-01 -1.931848973035812378e-01 3.005506843328475952e-02 -7.847422361373901367e-02 1.953531205654144287e-01 -1.910106986761093140e-01 3.211401998996734619e-01 2.627860903739929199e-01 -1.723304837942123413e-01 -1.216780021786689758e-01 1.014334410429000854e-01 1.266558617353439331e-01 6.422977149486541748e-02 2.698979973793029785e-01 -2.172473073005676270e-01 -1.915586888790130615e-01 1.467111408710479736e-01
1.006490364670753479e-01 1.732765883207321167e-01 -1.380742192268371582e-01 -5.434110015630722046e-02 1.813690178096294403e-02 1.870240867137908936e-01 2.059801220893859863e-01 -1.437649875879287720e-01 1.335396170616149902e-01 1.190659925341606140e-01 5.430179089307785034e-02 7.315789908170700073e-02 -1.348809301853179932e-01 -1.981707215309143066e-01 -1.616119593381881714e-01 -2.061312347650527954e-01 5.183527991175651550e-02 4.505323618650436401e-02 2.712755501270294189e-01 -1.671729683876037598e-01 -1.394850462675094604e-01 6.145884841680526733e-02 1.825681775808334351e-01 1.806863397359848022e-01 -1.969629377126693726e-01 -2.164441347122192383e-01 3.216447830200195312e-01 -2.466469556093215942e-01 9.478865563869476318e-02 -1.126857772469520569e-01 2.038019299507141113e-01 4.054930210113525391e-01
-1.329358965158462524e-01 -2.433226108551025391e-01 -4.028603807091712952e-02 -1.253268867731094360e-02 1.277906298637390137e-01 -1.870347857475280762e-01 3.395906686782836914e-01 6.632300466299057007e-02 -2.179068773984909058e-01 1.267023235559463501e-01 1.188448891043663025e-01 -2.478808723390102386e-02 -7.095032185316085815e-02 -1.907259225845336914e-02 -3.057973645627498627e-02 -1.649968177080154419e-01 7.664361596107482910e-02 -4.042058289051055908e-01 -3.012624382972717285e-01 -1.545334607362747192e-01 -4.024860914796590805e-03 3.123323023319244385e-01 1.104386746883392334e-01 -1.730441749095916748e-01 -1.460063159465789795e-01 1.130523458123207092e-01 1.374690383672714233e-01 -1.853485405445098877e-01 6.339466571807861328e-02 -2.777334451675415039e-01 1.102813333272933960e-01 1.849448680877685547e-01
-1.295508295297622681e-01 2.350001595914363861e-02 2.042786777019500732e-01 9.253300726413726807e-02 -1.736422255635261536e-02 2.530469596385955811e-01 2.878108918666839600e-01 -1.332419216632843018e-01 -4.315172433853149414e-01 5.034397169947624207e-02 4.785998538136482239e-02 8.569725602865219116e-02 -1.278498321771621704e-01 -1.518794298171997070e-01 -1.755211316049098969e-02 -2.205703966319561005e-02 2.199333533644676208e-02 -4.634763300418853760e-02 -1.669522002339363098e-02 -2.049431577324867249e-02 -7.467018812894821167e-02 -3.789008781313896179e-02 4.358266294002532959e-01 1.206739321351051331e-01 -1.183453723788261414e-01 -1.275536715984344482e-01 1.265953481197357178e-02 9.444633871316909790e-02 2.806344926357269287e-01 -3.983207941055297852e-01 -1.541440486907958984e-01 1.161250546574592590e-01
-4.551918059587478638e-02 1.332125812768936157e-01 -1.394498795270919800e-01 2.646118104457855225e-01 -6.157177034765481949e-03 2.550252676010131836e-01 7.564046978950500488e-02 8.141985535621643066e-02 1.519585251808166504e-01 2.905571646988391876e-02 7.488909363746643066e-02 3.522001206874847412e-01 -9.549425542354583740e-02 -1.817546598613262177e-02 -2.941476404666900635e-01 -1.449008882045745850e-01 -1.119448919780552387e-03 9.900124743580818176e-03 -1.924260854721069336e-01 -2.319020777940750122e-01 -3.397937715053558350e-01 5.757331475615501404e-02 3.198219239711761475e-01 1.898723989725112915e-01 1.980800926685333252e-01 -1.645508557558059692e-01 -1.229614242911338806e-01 -1.689100824296474457e-02 -6.069045513868331909e-02 -3.263721168041229248e-01 -2.501398697495460510e-02 4.658203944563865662e-02
-6.026450544595718384e-03 7.321655750274658203e-02 1.769059300422668457e-01 -1.696762889623641968e-01 -2.022802084684371948e-01 -2.130576968193054199e-02 4.680966138839721680e-01 8.041804283857345581e-02 1.172523871064186096e-01 -1.901335120201110840e-01 1.594877243041992188e-01 2.269793488085269928e-02 1.324185878038406372e-01 1.220205873250961304e-01 -1.079477891325950623e-01 2.317545711994171143e-01 -5.401241779327392578e-02 -2.182539850473403931e-01 -3.514529764652252197e-01 -4.448933154344558716e-02 -1.216349937021732330e-02 1.423082649707794189e-01 2.667920887470245361e-01 1.784408539533615112e-01 -7.588864304125308990e-03 -2.227552682161331177e-01 2.883806824684143066e-01 2.051315009593963623e-01 8.618246018886566162e-02 -8.937588334083557129e-02 6.397708505392074585e-02 -5.452126264572143555e-03
6.231192126870155334e-02 -3.859207406640052795e-02 -1.879605650901794434e-01 -1.336875259876251221e-01 1.194249689579010010e-01 -2.611908689141273499e-02 3.043512105941772461e-01 5.498501658439636230e-02 3.855857625603675842e-02 -4.788787628058344126e-04 1.038377285003662109e-01 1.333408802747726440e-01 -1.514202952384948730e-01 3.688293695449829102e-01 -1.113484986126422882e-02 -1.758150607347488403e-01 -5.235762521624565125e-02 -4.211532771587371826e-01 -7.928761094808578491e-02 -2.755571603775024414e-01 -1.859698444604873657e-01 -1.528346687555313110e-01 4.585188627243041992e-02 -7.693199068307876587e-02 -1.087625622749328613e-01 1.243093237280845642e-02 1.194367483258247375e-01 -1.229250058531761169e-01 1.600475907325744629e-01 -3.887786269187927246e-01 -1.002475246787071228e-01 2.330555766820907593e-01
2.130820788443088531e-02 -1.152342418208718300e-03 8.009452372789382935e-03 1.883022673428058624e-02 -2.542976140975952148e-01 1.283601373434066772e-01 1.927379518747329712e-02 1.709099858999252319e-01 -1.294051259756088257e-01 -9.867493063211441040e-02 1.764099895954132080e-01 5.360731389373540878e-03 -3.230186551809310913e-02 -2.524171769618988037e-01 -9.825791418552398682e-02 2.271215319633483887e-01 -2.960958182811737061e-01 -4.620223492383956909e-02 -1.597801744937896729e-01 -4.455798119306564331e-02 -2.032466530799865723e-01 3.032315969467163086e-01 2.227785885334014893e-01 6.283510476350784302e-03 -5.097056180238723755e-02 -1.869282685220241547e-02 6.282088756561279297e-01 2.402091212570667267e-02 -2.116028219461441040e-02 -2.751244418323040009e-02 -2.465581148862838745e-02 6.736427545547485352e-02
-2.199800759553909302e-01 1.789275854825973511e-01 -9.947291761636734009e-02 -5.850535631179809570e-02 1.959286071360111237e-02 2.407008558511734009e-01 3.243925869464874268e-01 -1.471136603504419327e-02 -1.562538295984268188e-01 1.226830184459686279e-01 2.823748588562011719e-01 -2.742801010608673096e-01 1.320386230945587158e-01 9.366258233785629272e-02 -2.183828800916671753e-01 -5.746417865157127380e-02 -2.010728977620601654e-02 -7.076828926801681519e-02 9.235812351107597351e-03 -2.105557918548583984e-01 -3.289305567741394043e-01 6.327927857637405396e-02 4.046274423599243164e-01 1.037517189979553223e-01 -4.868573509156703949e-03 -7.909155637025833130e-02 2.516546249389648438e-01 1.978402584791183472e-01 -8.476077020168304443e-02 1.008375510573387146e-01 8.169570565223693848e-02 3.976146504282951355e-02
2.425036132335662842e-01 2.282280847430229187e-02 1.197448000311851501e-01 -6.600184738636016846e-02 -7.218991965055465698e-02 2.969108521938323975e-01 1.803021579980850220e-01 4.636301472783088684e-02 -1.556655019521713257e-01 -1.149911656975746155e-01 -3.714808449149131775e-02 3.080067038536071777e-02 1.019861623644828796e-01 -1.994819790124893188e-01 -6.137212738394737244e-02 9.634429961442947388e-02 1.803749650716781616e-01 -4.222286641597747803e-01 -1.431722640991210938e-01 -4.325712099671363831e-03 -1.497425138950347900e-01 3.368475735187530518e-01 2.373178154230117798e-01 -2.603812813758850098e-01 -2.638915479183197021e-01 1.738152801990509033e-01 9.316150844097137451e-02 8.661436289548873901e-02 1.029247492551803589e-01 -1.768900305032730103e-01 1.373699158430099487e-01 1.510033458471298218e-01
-2.532727420330047607e-01 -9.737102687358856201e-02 -2.404607087373733521e-02 -1.053388416767120361e-01 -6.158083677291870117e-02 3.406249284744262695e-01 1.978806853294372559e-01 1.872751563787460327e-01 -1.133327633142471313e-01 -1.491283327341079712e-01 1.311661899089813232e-01 1.562860049307346344e-02 -8.002465963363647461e-02 -3.505915105342864990e-01 -2.630719356238842010e-02 4.898130893707275391e-02 1.478492915630340576e-01 -9.801716357469558716e-02 -1.245733350515365601e-01 -1.702856123447418213e-01 1.482383459806442261e-01 3.909197449684143066e-01 1.013185307383537292e-01 -2.853471972048282623e-02 -3.746771216392517090e-01 1.094064936041831970e-01 1.973371207714080811e-01 -7.876504212617874146e-02 -4.373702034354209900e-02 -1.032486259937286377e-01 9.477191418409347534e-02 2.340951561927795410e-01
-1.337654888629913330e-01 2.239665389060974121e-02 -2.635264098644256592e-01 -5.672782659530639648e-02 1.297734305262565613e-02 1.832967847585678101e-01 2.232954055070877075e-01 7.880944013595581055e-02 -1.160534620285034180e-01 -2.710494026541709900e-02 -1.027489453554153442e-01 -6.543035805225372314e-02 1.182197630405426025e-01 8.252846077084541321e-03 -2.924431562423706055e-01 1.469640731811523438e-01 -3.405999541282653809e-01 -2.334956228733062744e-01 -5.087810754776000977e-01 -8.955632150173187256e-02 -1.755712181329727173e-01 4.793363064527511597e-02 1.737823635339736938e-01 -1.942086219787597656e-01 1.489921752363443375e-02 3.681439161300659180e-02 1.059038788080215454e-01 -2.086254507303237915e-01 -9.831752628087997437e-02 -1.563991606235504150e-01 1.530020684003829956e-02 -1.994244754314422607e-01
-1.205761730670928955e-01 2.705881595611572266e-01 -9.564003348350524902e-02 -2.847600877285003662e-01 -1.629334059543907642e-03 3.669478297233581543e-01 3.396679162979125977e-01 -6.232328340411186218e-02 -2.567288875579833984e-01 8.601127192378044128e-03 6.981069594621658325e-02 -8.264974504709243774e-02 -9.459698200225830078e-02 -2.240857668220996857e-02 4.942510277032852173e-02 1.013921014964580536e-02 -1.591468602418899536e-02 -1.755525022745132446e-01 4.985463991761207581e-02 1.541409492492675781e-01 -3.758487105369567871e-02 -2.923255378846079111e-04 9.486160427331924438e-02 1.878196559846401215e-02 -2.095538824796676636e-01 9.461744874715805054e-02 1.543003022670745850e-01 1.215944439172744751e-01 -5.944167077541351318e-02 -2.378328740596771240e-01 2.199465334415435791e-01 4.586910605430603027e-01
-1.639649420976638794e-01 -6.507572531700134277e-02 1.807996034622192383e-01 -1.321733593940734863e-01 9.499453753232955933e-02 1.205333694815635681e-01 2.978311479091644287e-01 2.498622685670852661e-01 -5.563772842288017273e-02 -3.490399941802024841e-02 -2.429771423339843750e-01 3.332618772983551025e-01 -1.299088355153799057e-02 -1.079783812165260315e-01 -7.773070130497217178e-03 -7.025333493947982788e-02 -9.380809031426906586e-03 -2.519355714321136475e-01 1.688835620880126953e-01 -9.890568256378173828e-02 -2.080541700124740601e-01 1.232138797640800476e-01 3.492122590541839600e-01 1.179243810474872589e-02 1.018159911036491394e-01 4.234512150287628174e-02 6.018945574760437012e-02 -4.619889706373214722e-02 1.265140920877456665e-01 -4.682542979717254639e-01 -1.053143814206123352e-01 7.810675352811813354e-02
9.280601888895034790e-02 2.546874880790710449e-01 -2.123306244611740112e-01 2.409613132476806641e-01 5.543816089630126953e-02 1.985988020896911621e-01 3.036614954471588135e-01 4.729391634464263916e-02 1.265779882669448853e-02 1.663930714130401611e-01 7.126162201166152954e-02 3.525058627128601074e-01 -8.721852675080299377e-03 -8.138617873191833496e-02 -5.035009980201721191e-02 -1.784975081682205200e-01 -1.902676969766616821e-01 -8.279626816511154175e-02 -1.973081082105636597e-01 -8.747401088476181030e-02 -2.204573601484298706e-01 8.975059539079666138e-02 1.910303235054016113e-01 9.896457940340042114e-02 7.991876453161239624e-02 -1.148727759718894958e-01 -2.076079994440078735e-01 -1.041867211461067200e-01 2.894229292869567871e-01 -3.698008656501770020e-01 1.552757434546947479e-02 3.536354750394821167e-02
-1.869272887706756592e-01 8.912789821624755859e-02 -2.721007466316223145e-01 -2.584738433361053467e-01 -4.388032481074333191e-02 1.369714289903640747e-01 1.773795336484909058e-01 -7.321108877658843994e-02 -1.192219704389572144e-01 1.965011283755302429e-02 9.607432782649993896e-02 9.138734894804656506e-04 1.738391071557998657e-01 -9.117498993873596191e-02 6.029655039310455322e-02 -1.439665853977203369e-01 -8.385201543569564819e-02 -2.527981698513031006e-01 -2.161004953086376190e-02 -1.496865451335906982e-01 -2.412252277135848999e-01 1.214096471667289734e-01 2.256758660078048706e-01 -1.896961927413940430e-01 1.971698403358459473e-01 -4.683559834957122803e-01 2.393907457590103149e-01 -1.602074652910232544e-01 -1.028221249580383301e-01 -2.311426550149917603e-01 1.066741049289703369e-01 4.229992255568504333e-02
-5.306341871619224548e-02 -5.038640648126602173e-02 -2.279894500970840454e-01 -1.603386923670768738e-02 2.170954830944538116e-02 2.626735270023345947e-01 1.609129458665847778e-01 -2.542460858821868896e-01 -1.792390458285808563e-02 -2.087513357400894165e-01 -2.969958186149597168e-01 1.216608285903930664e-01 -6.426798552274703979e-02 -7.462220638990402222e-02 -1.761609017848968506e-01 -2.851430885493755341e-02 5.294955521821975708e-02 -7.483180612325668335e-02 1.165019124746322632e-01 -1.374985128641128540e-01 -8.153558522462844849e-02 6.773889809846878052e-02 2.462294548749923706e-01 -9.025215357542037964e-02 -5.479628443717956543e-01 -6.864008307456970215e-02 9.392705559730529785e-02 9.979204833507537842e-02 -1.626943796873092651e-02 -2.888434827327728271e-01 2.013916224241256714e-01 1.582824885845184326e-01
-1.387382596731185913e-01 4.220452904701232910e-02 -6.130632013082504272e-02 2.260843366384506226e-01 6.573775410652160645e-02 2.938089668750762939e-01 3.129449784755706787e-01 -2.842167019844055176e-01 9.511633217334747314e-02 -2.635522484779357910e-01 -2.624299526214599609e-01 2.610600888729095459e-01 3.427491709589958191e-02 -3.899905830621719360e-02 9.378171712160110474e-02 1.457128077745437622e-01 -1.881870776414871216e-01 -6.906322389841079712e-02 -6.956758350133895874e-02 -1.816965639591217041e-01 1.008136849850416183e-02 6.374439690262079239e-03 5.431390181183815002e-02 -1.141063868999481201e-01 -3.391475677490234375e-01 2.096169773722067475e-04 1.241637021303176880e-01 -4.448430240154266357e-02 2.738903164863586426e-01 -9.562546759843826294e-02 1.171550750732421875e-01 2.864180207252502441e-01
-1.578098535537719727e-01 1.079851239919662476e-01 -5.593765899538993835e-02 -8.630765229463577271e-02 -3.071236312389373779e-01 2.239882946014404297e-01 1.004569008946418762e-01 7.277806103229522705e-02 -1.466451138257980347e-01 -1.280878931283950806e-01 1.017967015504837036e-01 4.885711148381233215e-02 -9.340546280145645142e-02 -2.708584070205688477e-01 -3.009574860334396362e-02 3.132684901356697083e-02 -2.088139504194259644e-01 -1.856253296136856079e-01 1.231802180409431458e-01 1.627947017550468445e-02 -3.106491565704345703e-01 2.184682041406631470e-01 7.002412527799606323e-02 9.205108135938644409e-02 -5.841981247067451477e-02 -3.816482424736022949e-02 4.850181937217712402e-01 1.770405843853950500e-02 1.921265870332717896e-01 -1.021222323179244995e-01 -1.864842176437377930e-01 2.910094559192657471e-01
-7.949779182672500610e-02 -4.564093891531229019e-03 -1.660109013319015503e-01 -3.456004261970520020e-01 1.024395003914833069e-01 6.653843820095062256e-02 2.579075098037719727e-01 4.804031923413276672e-02 1.951249986886978149e-01 3.833867013454437256e-01 1.546569019556045532e-01 1.942999511957168579e-01 9.903971850872039795e-02 -2.187105119228363037e-01 2.469879575073719025e-02 4.382860288023948669e-02 -1.055555045604705811e-01 -1.548102349042892456e-01 -4.910618066787719727e-02 -3.520580530166625977e-01 -3.194914758205413818e-02 1.313200742006301880e-01 3.653303384780883789e-01 2.509579062461853027e-01 -1.528820954263210297e-02 3.280590474605560303e-02 1.160714924335479736e-01 -6.892145425081253052e-02 9.412939101457595825e-02 -9.309051185846328735e-02 -1.282332688570022583e-01 1.622689813375473022e-01
-1.647535264492034912e-01 -9.913089871406555176e-02 1.175639703869819641e-01 -1.157038509845733643e-01 1.408206522464752197e-01 5.239891260862350464e-02 2.856134176254272461e-01 1.869266778230667114e-01 -1.323685199022293091e-01 -1.125924661755561829e-01 -1.849947422742843628e-01 3.411076664924621582e-01 4.594594985246658325e-02 -1.424904167652130127e-01 -1.841370314359664917e-01 -1.443369835615158081e-01 -2.956423908472061157e-02 -8.685763925313949585e-02 6.743029505014419556e-02 -4.952719435095787048e-02 -2.171269506216049194e-01 1.287066638469696045e-01 4.546550512313842773e-01 -1.250873208045959473e-01 -6.164791435003280640e-02 1.035539507865905762e-01 1.759081380441784859e-03 -6.184777617454528809e-02 2.502768673002719879e-02 -3.885980546474456787e-01 -2.462266385555267334e-01 8.184058964252471924e-02
-1.396560072898864746e-01 9.759043157100677490e-02 2.107744514942169189e-01 -1.138626113533973694e-01 1.657216846942901611e-01 1.768727600574493408e-01 1.846635937690734863e-01 -3.161919070407748222e-03 5.211444571614265442e-02 -3.712888434529304504e-02 5.840126797556877136e-02 1.280918419361114502e-01 1.033546626567840576e-01 -5.542106628417968750e-01 -2.692223787307739258e-01 -8.995384722948074341e-02 1.056733056902885437e-01 -1.388015002012252808e-01 -5.879467725753784180e-02 -2.098852396011352539e-01 -2.515538930892944336e-01 2.919331938028335571e-02 1.719635725021362305e-01 1.872496455907821655e-01 7.355331629514694214e-02 -2.622319459915161133e-01 1.620307117700576782e-01 -5.701160430908203125e-02 1.899368762969970703e-01 -1.270782947540283203e-01 1.100962236523628235e-01 1.538631021976470947e-01
-3.251454234123229980e-02 9.949125349521636963e-03 -1.847676932811737061e-01 -2.385178767144680023e-02 2.448852173984050751e-02 3.502115905284881592e-01 9.871914982795715332e-02 6.810436397790908813e-02 -6.922842934727668762e-03 -1.238706056028604507e-02 2.684943675994873047e-01 -1.804043650627136230e-01 -7.092455774545669556e-02 -1.413694620132446289e-01 -5.015413835644721985e-02 1.096694469451904297e-01 -3.995898663997650146e-01 1.284005492925643921e-01 -7.136655971407890320e-03 9.773067384958267212e-02 -6.748540699481964111e-02 4.228564798831939697e-01 3.466495871543884277e-02 -5.836947262287139893e-02 -4.731785655021667480e-01 -9.662770479917526245e-02 1.524202823638916016e-01 -7.273723930120468140e-02 8.251556009054183960e-02 -1.509839296340942383e-01 1.214930862188339233e-01 4.748641699552536011e-02
-1.437108312529744580e-05 6.716001778841018677e-02 5.312635377049446106e-02 2.607518732547760010e-01 -1.303887963294982910e-01 2.049143314361572266e-01 9.254697710275650024e-02 -1.868018135428428650e-02 1.091586202383041382e-01 -1.645963490009307861e-01 3.272196054458618164e-01 6.023193523287773132e-02 -9.312650561332702637e-02 -2.577461069449782372e-03 -1.073508784174919128e-01 -1.675325483083724976e-01 -1.400190293788909912e-01 1.368773430585861206e-01 -2.870301604270935059e-01 -1.029934510588645935e-01 8.578121662139892578e-02 1.044614389538764954e-01 5.482906699180603027e-01 1.360247135162353516e-01 1.978125423192977905e-02 -9.210894256830215454e-02 -6.223702803254127502e-02 1.906938105821609497e-01 2.430949509143829346e-01 -2.760342955589294434e-01 4.237674549221992493e-02 6.214801967144012451e-02
-7.261370122432708740e-02 -5.729492008686065674e-02 -1.737486571073532104e-01 -2.918413579463958740e-01 7.283634692430496216e-02 4.917699843645095825e-02 5.342906713485717773e-01 7.693240046501159668e-02 -6.965254247188568115e-02 -8.962350338697433472e-02 1.139160916209220886e-01 9.389145672321319580e-02 2.388285100460052490e-01 2.856972441077232361e-02 -3.976052254438400269e-02 7.486595213413238525e-02 -1.374013572931289673e-01 -1.225691214203834534e-01 -1.692630499601364136e-01 8.983807265758514404e-02 7.291647605597972870e-03 2.582335472106933594e-01 2.328658998012542725e-01 3.061274588108062744e-01 -1.504501998424530029e-01 1.030385587364435196e-02 -3.226137906312942505e-02 -2.452669665217399597e-03 1.036801785230636597e-01 -3.820453286170959473e-01 2.114426158368587494e-02 -1.049456074833869934e-01
-1.790498793125152588e-01 -3.266768157482147217e-02 3.460753243416547775e-03 -2.369746379554271698e-02 1.139038726687431335e-01 9.596505016088485718e-02 9.647498279809951782e-02 5.108463764190673828e-02 -2.598404288291931152e-01 6.573412683792412281e-04 6.099313497543334961e-02 1.082314029335975647e-01 1.012895299936644733e-04 9.500878304243087769e-02 -1.861815750598907471e-01 -1.528661046177148819e-02 -5.536818504333496094e-02 1.212419196963310242e-01 -5.336043983697891235e-02 -7.680685073137283325e-02 -1.831069737672805786e-01 3.090712428092956543e-01 4.917665421962738037e-01 1.892227679491043091e-01 -2.699278295040130615e-01 -7.527731359004974365e-02 1.642417609691619873e-01 4.642073065042495728e-02 -2.263540625572204590e-01 -4.239451885223388672e-01 -1.661639958620071411e-01 7.671730220317840576e-02
-2.945591881871223450e-02 2.161304950714111328e-01 1.206937339156866074e-02 1.630281209945678711e-01 -6.254184991121292114e-02 5.287822708487510681e-02 3.666737079620361328e-01 -1.791982538998126984e-02 -2.993235364556312561e-02 -1.699842661619186401e-01 -1.626212149858474731e-01 3.054649233818054199e-01 5.269517377018928528e-02 -3.272610157728195190e-02 -1.349319070577621460e-01 1.256897896528244019e-01 -1.958350650966167450e-02 -1.257960200309753418e-01 -2.293561249971389771e-01 1.033036708831787109e-01 2.023111097514629364e-02 -6.223929300904273987e-02 3.471711277961730957e-01 -3.185998201370239258e-01 8.888857066631317139e-02 1.549183577299118042e-01 1.741643548011779785e-01 3.584928810596466064e-01 1.880161650478839874e-02 -2.883882224559783936e-01 -2.526619471609592438e-02 1.269202828407287598e-01
-1.814459264278411865e-01 6.485828757286071777e-02 3.124194405972957611e-02 1.390932127833366394e-02 -4.690112918615341187e-02 1.813675910234451294e-01 -5.984301678836345673e-04 3.657894432544708252e-01 2.389391884207725525e-02 1.806409470736980438e-02 2.207569032907485962e-02 8.419623225927352905e-02 2.540838345885276794e-02 3.077459931373596191e-01 6.726702302694320679e-02 -2.254513204097747803e-01 3.110004775226116180e-02 4.912804812192916870e-02 -1.219184920191764832e-01 -7.145392149686813354e-02 -6.772249937057495117e-02 2.030748426914215088e-01 4.591293931007385254e-01 -4.930651187896728516e-02 -4.107301309704780579e-02 -1.217575278133153915e-02 1.696650683879852295e-01 2.603994607925415039e-01 1.037496477365493774e-01 -3.949941694736480713e-01 -1.282657496631145477e-02 2.929840385913848877e-01
9.696394950151443481e-02 1.988040953874588013e-01 3.821500763297080994e-02 1.685407459735870361e-01 4.757405817508697510e-02 7.142839580774307251e-02 2.026141583919525146e-01 3.109694719314575195e-01 2.907733023166656494e-01 -3.605988249182701111e-02 1.318045109510421753e-01 -6.318970769643783569e-02 5.824574455618858337e-02 -6.632569432258605957e-02 -1.329160630702972412e-01 -1.940967440605163574e-01 -1.730520427227020264e-01 -8.673959225416183472e-02 -6.035233661532402039e-02 -2.651681602001190186e-01 -5.408643931150436401e-02 -2.095532715320587158e-01 1.244115382432937622e-01 -6.418175250291824341e-02 -4.484272599220275879e-01 -2.234896421432495117e-01 1.607906669378280640e-01 -3.175413236021995544e-02 -2.001256309449672699e-02 -3.311267197132110596e-01 1.703419834375381470e-01 1.045031771063804626e-01
-1.751457601785659790e-01 -2.256745696067810059e-01 6.353862583637237549e-02 -1.209894940257072449e-01 -1.330369561910629272e-01 1.776294410228729248e-01 2.462806999683380127e-01 3.023378178477287292e-02 1.166426837444305420e-01 2.243195176124572754e-01 6.659872829914093018e-02 2.063015997409820557e-01 3.827590122818946838e-02 -1.051221713423728943e-01 -2.575227916240692139e-01 2.386023998260498047e-01 1.167166307568550110e-01 -1.522595882415771484e-01 -2.341262102127075195e-01 -2.349378764629364014e-01 -8.121864497661590576e-02 7.038211077451705933e-02 5.893995985388755798e-02 2.011887282133102417e-01 5.882470682263374329e-02 -3.005410730838775635e-01 4.121176898479461670e-01 -1.170351915061473846e-02 1.597588062286376953e-01 -2.185544967651367188e-01 5.317699536681175232e-02 -4.165257327258586884e-03
-9.450154006481170654e-02 -4.923112690448760986e-02 1.776250153779983521e-01 1.002814248204231262e-01 4.173888266086578369e-02 4.539170861244201660e-01 1.248903796076774597e-01 3.202264010906219482e-02 -2.829570174217224121e-01 -5.712671577930450439e-02 -1.514166407287120819e-02 1.141466945409774780e-01 4.791370034217834473e-02 -8.284280449151992798e-02 -1.718467026948928833e-01 1.897329241037368774e-01 2.553085051476955414e-02 -3.110096752643585205e-01 -1.850549578666687012e-01 3.263081237673759460e-02 -1.707402616739273071e-01 1.711631417274475098e-01 1.984228193759918213e-01 2.876097559928894043e-01 -3.373618721961975098e-01 8.817891031503677368e-02 1.889270097017288208e-01 6.539803743362426758e-02 2.647007405757904053e-01 -6.508307158946990967e-02 -3.135510534048080444e-02 -3.583471849560737610e-02
1.116588488221168518e-01 -9.188471734523773193e-02 -4.362765699625015259e-02 -5.654290318489074707e-03 -7.643745094537734985e-02 2.110754996538162231e-01 1.993719637393951416e-01 7.290761917829513550e-02 -1.096855029463768005e-01 -1.424507647752761841e-01 8.472011983394622803e-02 1.976824849843978882e-01 4.763434827327728271e-02 -3.562349677085876465e-01 1.833374947309494019e-01 1.518548130989074707e-01 -2.011990845203399658e-01 -2.045642025768756866e-02 -1.283451169729232788e-01 6.358898244798183441e-03 -9.561812877655029297e-02 -3.241269662976264954e-02 2.245253473520278931e-01 2.278668433427810669e-01 3.155755624175071716e-02 1.485724449157714844e-01 5.264396071434020996e-01 3.012512028217315674e-01 1.162549629807472229e-01 -1.889960467815399170e-01 6.309537589550018311e-02 5.615073814988136292e-02
-7.695487700402736664e-03 -1.510323137044906616e-01 -3.256521224975585938e-01 1.022556051611900330e-01 -1.077867206186056137e-02 3.095689117908477783e-01 2.338897585868835449e-01 1.774758547544479370e-01 1.819697953760623932e-02 1.446250826120376587e-01 -7.545959204435348511e-02 -1.668814271688461304e-01 1.278480142354965210e-01 -1.434659808874130249e-01 -1.637465804815292358e-01 -1.777620166540145874e-01 -2.168335020542144775e-01 2.027619397267699242e-03 -1.425484120845794678e-01 -1.047995314002037048e-02 4.957448691129684448e-02 -8.273715525865554810e-02 1.418785750865936279e-01 -2.991859316825866699e-01 -5.320121720433235168e-02 9.442939609289169312e-02 3.830723166465759277e-01 -2.637194395065307617e-01 2.082542926073074341e-01 -2.942780032753944397e-03 2.206224203109741211e-01 1.478321850299835205e-01
-1.168164089322090149e-01 1.030644401907920837e-01 7.726261764764785767e-02 -2.895832061767578125e-01 2.279546111822128296e-01 2.529684267938137054e-02 2.596206963062286377e-01 1.446133200079202652e-02 1.358838528394699097e-01 -2.139981649816036224e-02 -8.934628218412399292e-02 1.730955392122268677e-01 5.641165375709533691e-02 -2.476616203784942627e-01 -2.046182304620742798e-01 1.072841733694076538e-01 -8.491583866998553276e-04 -1.903019398450851440e-01 -6.988250650465488434e-03 -2.036934643983840942e-01 -1.030495241284370422e-01 3.444948494434356689e-01 3.585273325443267822e-01 -2.252105809748172760e-02 1.135680750012397766e-01 -2.120238915085792542e-02 2.050694227218627930e-01 -3.476621806621551514e-01 2.951237745583057404e-02 -2.765255272388458252e-01 1.458271872252225876e-02 3.168574348092079163e-02
1.390192508697509766e-01 1.126005277037620544e-01 4.575961735099554062e-03 1.027915999293327332e-01 -2.559172548353672028e-02 1.458557695150375366e-01 -2.629871480166912079e-02 -1.476009786128997803e-01 -1.120039746165275574e-01 -1.444054692983627319e-01 -1.616039127111434937e-02 1.840950101613998413e-01 -1.593766957521438599e-01 -3.379669785499572754e-02 -1.392679363489151001e-01 -2.528696060180664062e-01 -1.481789946556091309e-01 2.724443748593330383e-02 1.216011568903923035e-01 -1.763399392366409302e-01 -1.523774564266204834e-01 -3.259265795350074768e-02 4.611626267433166504e-01 1.878977417945861816e-01 -1.445058584213256836e-01 -6.668765842914581299e-02 2.656793594360351562e-01 -2.680829167366027832e-01 1.592172384262084961e-01 -1.901279576122760773e-02 3.956798613071441650e-01 2.113588005304336548e-01
1.557778120040893555e-01 2.147537171840667725e-01 9.142730385065078735e-02 -1.458528637886047363e-01 3.692333027720451355e-02 2.855362296104431152e-01 1.834065318107604980e-01 -8.110871911048889160e-02 6.928939372301101685e-02 1.122341230511665344e-01 -2.411680519580841064e-01 9.961520880460739136e-02 -4.001131653785705566e-01 -1.295769512653350830e-01 -1.562104281038045883e-02 1.634160727262496948e-01 -1.652723103761672974e-01 -6.514999084174633026e-03 -3.385147079825401306e-02 -1.911248862743377686e-01 -2.945545613765716553e-01 1.203921884298324585e-01 2.292106598615646362e-01 -2.805892527103424072e-01 -3.451515734195709229e-01 3.656171634793281555e-02 3.916329517960548401e-02 4.623523354530334473e-02 -1.635770872235298157e-02 -1.838343888521194458e-01 1.756701320409774780e-01 3.069336898624897003e-02
-2.809286415576934814e-01 -4.714121669530868530e-02 -3.397917151451110840e-01 -3.216870129108428955e-02 8.882191032171249390e-03 2.746868729591369629e-01 -7.510989159345626831e-02 5.023013055324554443e-02 -4.400739818811416626e-02 5.116679891943931580e-02 2.815940976142883301e-01 -1.003729775547981262e-01 -2.864099666476249695e-02 -1.301792263984680176e-02 -3.740844428539276123e-01 1.929837167263031006e-01 -2.187738418579101562e-01 -2.347544580698013306e-01 8.978050947189331055e-02 -1.035537347197532654e-01 -2.102417945861816406e-01 3.589256899431347847e-03 1.928332149982452393e-01 -3.044722378253936768e-01 -1.532848179340362549e-01 -4.633364081382751465e-02 9.244122356176376343e-02 3.568235039710998535e-02 -8.588324487209320068e-02 -2.915818989276885986e-01 1.104285120964050293e-01 1.032518148422241211e-01
-1.427645087242126465e-01 6.293389946222305298e-02 -1.617521792650222778e-01 -1.974574029445648193e-01 -5.423923209309577942e-02 2.237818688154220581e-01 3.113524019718170166e-01 -9.904607385396957397e-02 -4.413168877363204956e-02 1.041571721434593201e-01 -4.206863045692443848e-02 -3.124178051948547363e-01 -2.150405431166291237e-03 -2.211652137339115143e-02 -9.642155840992927551e-03 -2.059776932001113892e-01 -1.927229315042495728e-01 1.253773123025894165e-01 -2.227285057306289673e-01 -3.100604414939880371e-01 -2.473637461662292480e-01 1.378789693117141724e-01 2.145942449569702148e-01 -1.409379690885543823e-01 -2.639524042606353760e-01 -1.383842527866363525e-01 2.496331036090850830e-01 -1.601146161556243896e-01 -1.334905028343200684e-01 -1.531536430120468140e-01 -1.614944189786911011e-01 8.184148371219635010e-02
1.789393723011016846e-01 9.469430078752338886e-04 -1.942819654941558838e-01 2.147691994905471802e-01 2.126852050423622131e-02 2.857827842235565186e-01 2.467394769191741943e-01 1.129420250654220581e-01 -7.073030620813369751e-02 -1.041355263441801071e-02 1.728657931089401245e-01 2.449523806571960449e-01 1.076766923069953918e-01 4.901681840419769287e-02 -1.330990195274353027e-01 3.089433535933494568e-02 -6.981857866048812866e-02 5.492053180932998657e-02 -3.214886486530303955e-01 -3.255834281444549561e-01 -4.290366768836975098e-01 -1.162237972021102905e-01 2.546721994876861572e-01 -1.919038891792297363e-01 2.965424954891204834e-02 2.865737769752740860e-03 -1.134225055575370789e-01 8.302179723978042603e-02 -9.310882538557052612e-02 -1.234708726406097412e-01 9.800319373607635498e-02 1.732234954833984375e-01
-1.496174037456512451e-01 -1.291102766990661621e-01 -2.110792994499206543e-01 -2.936012148857116699e-01 -3.231649473309516907e-02 1.812362372875213623e-01 -4.058616608381271362e-02 -1.392363905906677246e-01 7.984355092048645020e-02 1.939357491210103035e-03 1.717992126941680908e-01 9.399048984050750732e-02 1.274803876876831055e-01 -1.386962085962295532e-02 -2.696386352181434631e-02 9.846758097410202026e-02 -1.200551763176918030e-01 2.200494147837162018e-02 4.369549825787544250e-02 -1.127556338906288147e-01 -3.604486882686614990e-01 1.652145385742187500e-01 3.041216433048248291e-01 -1.565218418836593628e-01 1.623624414205551147e-01 -4.235094189643859863e-01 3.496826291084289551e-01 1.109896134585142136e-02 2.004151344299316406e-01 -1.653337925672531128e-01 2.227014675736427307e-02 6.180991232395172119e-02
-3.350856006145477295e-01 2.643142342567443848e-01 9.627687931060791016e-02 -6.981634348630905151e-02 1.870896480977535248e-02 2.192905694246292114e-01 4.106929004192352295e-01 -2.067711353302001953e-01 3.793414914980530739e-03 -2.111709862947463989e-01 -9.219653904438018799e-02 -5.282465741038322449e-02 -1.837522089481353760e-01 5.810511298477649689e-03 -2.016189843416213989e-01 -2.569970488548278809e-01 1.643366762436926365e-03 6.496817618608474731e-02 5.511072278022766113e-02 -1.513585150241851807e-01 -2.026544809341430664e-01 2.165811210870742798e-01 5.258187185972929001e-03 -1.039397940039634705e-01 -1.552653163671493530e-01 4.035355150699615479e-02 1.930934190750122070e-01 -8.119040727615356445e-02 -4.323447868227958679e-02 -3.142999708652496338e-01 2.159933745861053467e-01 3.948884084820747375e-02
-3.803063631057739258e-01 2.061479724943637848e-02 -2.264629304409027100e-01 -6.203678250312805176e-02 -1.317049860954284668e-01 1.127049699425697327e-02 4.655766859650611877e-02 -1.623245626688003540e-01 -3.177747428417205811e-01 -2.834325656294822693e-03 2.212239503860473633e-01 2.314995788037776947e-02 -1.298302114009857178e-01 -5.470384657382965088e-02 -2.428234666585922241e-01 -4.000591486692428589e-02 -3.751853704452514648e-01 -2.625676691532135010e-01 1.276092324405908585e-02 8.265369385480880737e-02 -2.709199190139770508e-01 2.915263175964355469e-01 9.133462607860565186e-02 -1.872193962335586548e-01 -8.875376731157302856e-02 -1.954745501279830933e-01 1.176082864403724670e-01 9.256791323423385620e-02 6.239931099116802216e-03 -6.920984387397766113e-02 1.023201718926429749e-01 1.437913477420806885e-01
-9.108025580644607544e-02 7.277090568095445633e-03 4.050201177597045898e-02 1.977410912513732910e-01 1.933198273181915283e-01 2.816251814365386963e-01 2.921284437179565430e-01 3.318096399307250977e-01 1.212665587663650513e-01 -2.897336781024932861e-01 2.209759354591369629e-01 1.608440279960632324e-01 -5.988957360386848450e-02 1.312879472970962524e-01 1.167650073766708374e-01 -1.194885298609733582e-01 -1.066752225160598755e-01 -9.429986029863357544e-02 -1.195596456527709961e-01 1.168380826711654663e-01 -2.029551267623901367e-01 3.224813193082809448e-02 2.666585743427276611e-01 9.440622478723526001e-02 6.484206020832061768e-02 -2.399397194385528564e-01 1.782736182212829590e-01 -7.339837402105331421e-02 -1.562713980674743652e-01 -3.096642494201660156e-01 1.568645387887954712e-01 -4.867189005017280579e-02
-1.082156747579574585e-01 -4.425266757607460022e-02 5.226423963904380798e-02 -4.237981140613555908e-02 -8.496225625276565552e-02 1.237067580223083496e-01 -8.776038885116577148e-03 1.076981797814369202e-01 -9.969292581081390381e-02 -2.773903608322143555e-01 -5.461158230900764465e-02 -9.253060817718505859e-02 -1.123305186629295349e-01 -2.799514532089233398e-01 -1.202663704752922058e-01 3.234362006187438965e-01 -2.091917395591735840e-01 -1.265227347612380981e-01 3.695055842399597168e-02 -8.509719371795654297e-02 -8.421064913272857666e-02 1.679492443799972534e-01 4.374428093433380127e-01 -2.315649837255477905e-01 -3.415336608886718750e-01 4.266351927071809769e-03 1.863128095865249634e-01 5.843779444694519043e-02 -1.907012164592742920e-01 -2.139565646648406982e-01 -3.275606408715248108e-02 2.290192991495132446e-01
-5.735464394092559814e-02 -4.022402688860893250e-02 1.121922507882118225e-01 -1.574184447526931763e-01 1.102717593312263489e-01 2.553558945655822754e-01 1.721007227897644043e-01 9.691119939088821411e-02 -5.617444962263107300e-02 1.394227296113967896e-01 1.091938987374305725e-01 1.553519368171691895e-01 1.716439872980117798e-01 8.849325031042098999e-02 -2.823139727115631104e-01 2.111618816852569580e-01 -1.529987156391143799e-01 -3.359917104244232178e-01 -1.416279375553131104e-01 -2.589799165725708008e-01 -5.711022391915321350e-02 1.124629005789756775e-01 6.374187022447586060e-02 2.328838258981704712e-01 -1.276709139347076416e-01 -2.144722789525985718e-01 2.904955446720123291e-01 5.333086103200912476e-02 3.840963840484619141e-01 -5.600447952747344971e-02 6.401310861110687256e-02 -1.385027170181274414e-01
-5.001569911837577820e-02 1.710179746150970459e-01 -1.140808537602424622e-01 1.248861625790596008e-01 -2.342901676893234253e-01 2.504759430885314941e-01 1.229100227355957031e-01 3.003122285008430481e-02 6.323634833097457886e-02 -2.467800676822662354e-02 1.507271360605955124e-02 9.174263477325439453e-02 4.523985087871551514e-02 -2.167633026838302612e-01 -2.494428604841232300e-01 -2.049514800310134888e-01 -2.566188573837280273e-01 -7.512050867080688477e-02 -4.538074433803558350e-01 -2.293568551540374756e-01 4.527780041098594666e-02 1.851116120815277100e-01 1.779854446649551392e-01 1.436796486377716064e-01 9.285262227058410645e-02 -1.903640571981668472e-03 2.152392417192459106e-01 -1.734972596168518066e-01 -3.074224293231964111e-01 -6.191156804561614990e-02 5.476700887084007263e-02 1.855081468820571899e-01
-2.647998929023742676e-01 1.609312444925308228e-01 -3.333202004432678223e-02 -6.374847888946533203e-02 -8.921676129102706909e-02 3.671114742755889893e-01 1.847613304853439331e-01 -5.660361796617507935e-02 6.321318447589874268e-02 -5.417020525783300400e-03 2.854428589344024658e-01 -1.637509614229202271e-01 2.489285171031951904e-01 4.171663429588079453e-03 -1.186541169881820679e-01 -4.777419194579124451e-02 -1.434009820222854614e-01 -7.706668227910995483e-03 -1.101929694414138794e-01 -1.769093722105026245e-01 -3.054702281951904297e-01 4.217425733804702759e-02 3.439450263977050781e-01 -7.976546883583068848e-02 2.438490986824035645e-01 -1.618317514657974243e-01 2.401340007781982422e-01 2.769613079726696014e-02 -1.717802882194519043e-02 5.149418488144874573e-02 1.140582710504531860e-01 2.902093529701232910e-01
5.010650027543306351e-03 2.146051637828350067e-02 -1.208235099911689758e-01 -1.338563114404678345e-01 3.692087829113006592e-01 2.277107834815979004e-01 7.857990451157093048e-03 -9.931878745555877686e-02 3.543179854750633240e-02 -1.643710583448410034e-01 -9.323994815349578857e-02 3.077271878719329834e-01 7.263153791427612305e-02 -2.034446895122528076e-01 -2.856891369447112083e-03 1.332311034202575684e-01 -7.319352030754089355e-02 -9.573839604854583740e-02 -1.874008029699325562e-01 -1.977249532938003540e-01 -4.162692278623580933e-02 1.859911382198333740e-01 3.648496866226196289e-01 -4.596538841724395752e-02 8.060154318809509277e-02 -6.743644177913665771e-02 3.429117500782012939e-01 -3.533152937889099121e-01 1.171623822301626205e-02 -1.873627901077270508e-01 -3.500976786017417908e-02 1.503168046474456787e-01
-2.895740792155265808e-02 1.527718733996152878e-02 1.817678809165954590e-01 2.051760442554950714e-02 4.853845387697219849e-02 -3.649303689599037170e-03 5.525121688842773438e-01 5.230344086885452271e-02 1.773546077311038971e-02 1.307365447282791138e-01 3.423327207565307617e-02 4.155700653791427612e-02 8.735380321741104126e-02 8.029858767986297607e-02 -4.130929708480834961e-02 -9.934885054826736450e-02 -5.478481575846672058e-02 -3.016451001167297363e-01 -6.980049889534711838e-03 -1.874871850013732910e-01 -1.833412349224090576e-01 4.056146368384361267e-02 3.224447071552276611e-01 2.004718631505966187e-01 -2.208009548485279083e-02 1.321194320917129517e-01 1.675640232861042023e-02 -9.181072236970067024e-04 1.452578008174896240e-01 -3.129291832447052002e-01 -1.771911829710006714e-01 3.631480932235717773e-01
-1.833901926875114441e-02 2.648690640926361084e-01 -1.825938224792480469e-01 1.200365424156188965e-01 -3.247773507609963417e-03 2.590438127517700195e-01 1.241125985980033875e-01 5.559464916586875916e-02 5.776993185281753540e-02 -1.919841915369033813e-01 -7.434350997209548950e-02 5.003933981060981750e-02 7.872817665338516235e-02 9.696295112371444702e-02 -1.648496240377426147e-01 1.081637740135192871e-01 -1.027356758713722229e-01 7.489395886659622192e-02 -2.471928447484970093e-01 -3.073946535587310791e-01 -3.379107713699340820e-01 -4.807844385504722595e-02 1.953189224004745483e-01 1.546550542116165161e-01 -1.032569780945777893e-01 -5.272894166409969330e-03 3.866590559482574463e-01 -5.780046805739402771e-02 3.408182263374328613e-01 -3.178178891539573669e-02 -1.823560893535614014e-01 -1.707919389009475708e-01
2.865624055266380310e-02 3.323682351037859917e-03 -3.476467132568359375e-01 -7.801056653261184692e-02 -5.855696275830268860e-02 1.670102477073669434e-01 2.166400849819183350e-01 -1.567481271922588348e-02 -7.306391745805740356e-02 -2.746662870049476624e-02 -1.550947427749633789e-01 1.194385718554258347e-02 9.502152353525161743e-02 1.061109651345759630e-05 -1.809325367212295532e-01 -7.627280801534652710e-02 -1.341321319341659546e-01 -2.012185901403427124e-01 -2.905180118978023529e-02 2.230259478092193604e-01 -9.927835315465927124e-02 7.151838392019271851e-02 3.840017616748809814e-01 -2.956981062889099121e-01 -2.157461047172546387e-01 2.907944321632385254e-01 1.828040033578872681e-01 -4.774761199951171875e-02 3.411072194576263428e-01 7.372067123651504517e-02 2.248015254735946655e-01 1.333818882703781128e-01
-2.558942437171936035e-01 6.172550097107887268e-02 3.603393584489822388e-02 7.938887923955917358e-03 1.479138135910034180e-01 2.376636117696762085e-01 1.222625896334648132e-01 9.334394335746765137e-02 6.146222352981567383e-02 -5.925909150391817093e-03 4.984781518578529358e-02 1.815523803234100342e-01 2.795225679874420166e-01 2.259159088134765625e-01 7.069692760705947876e-02 -4.430203512310981750e-02 -2.706373333930969238e-01 -1.221817880868911743e-01 7.010939717292785645e-02 -1.695247143507003784e-01 -2.631307840347290039e-01 4.000735655426979065e-02 2.974454164505004883e-01 9.020372480154037476e-02 -1.802686601877212524e-01 -1.959599703550338745e-01 -1.076503172516822815e-01 6.567900627851486206e-02 -9.765580296516418457e-02 -4.608836770057678223e-01 6.120907142758369446e-02 2.239652276039123535e-01
9.842730313539505005e-02 2.034859210252761841e-01 -1.655530333518981934e-01 1.668879836797714233e-01 1.317739784717559814e-01 3.170895576477050781e-01 2.810492515563964844e-01 4.101706147193908691e-01 -6.830443441867828369e-02 2.634733915328979492e-01 2.302037179470062256e-01 1.012835875153541565e-01 -1.542710233479738235e-02 8.061122894287109375e-02 -3.161317482590675354e-02 6.878256052732467651e-02 -1.416311860084533691e-01 1.232712715864181519e-01 7.985864579677581787e-02 -1.691431701183319092e-01 -9.397596120834350586e-02 2.171387076377868652e-01 3.576332628726959229e-01 2.059039920568466187e-01 1.581656634807586670e-01 -1.149561628699302673e-01 8.289808034896850586e-02 6.052117049694061279e-02 1.979389414191246033e-02 -1.647201031446456909e-01 7.549373805522918701e-02 1.393821462988853455e-02
-1.578834205865859985e-01 7.153144478797912598e-02 6.893818825483322144e-02 8.810617774724960327e-02 1.274850219488143921e-01 1.609417237341403961e-02 1.984557509422302246e-01 3.107876777648925781e-01 1.242833584547042847e-01 2.109255641698837280e-01 1.198935434222221375e-01 3.927897289395332336e-02 2.352481335401535034e-02 -3.618884831666946411e-02 2.922064065933227539e-02 -2.224833518266677856e-02 -1.347608864307403564e-01 -3.179595768451690674e-01 -1.795734614133834839e-01 -2.323345094919204712e-01 -2.241078764200210571e-01 3.912153095006942749e-02 6.323627382516860962e-02 1.685269549489021301e-02 -3.618837594985961914e-01 3.778689727187156677e-02 4.249900281429290771e-01 3.730244189500808716e-02 3.523472324013710022e-02 -2.747522294521331787e-01 -2.693144381046295166e-01 2.668185904622077942e-02
2.062938548624515533e-02 5.999046191573143005e-02 1.116206347942352295e-01 3.566635772585868835e-02 -2.078088521957397461e-01 3.568855524063110352e-01 2.291835993528366089e-01 -5.946325510740280151e-02 -2.069517076015472412e-01 -2.027259469032287598e-01 1.044996455311775208e-01 1.863575130701065063e-01 2.679701521992683411e-02 -1.585066318511962891e-01 -2.085467725992202759e-01 -7.051024585962295532e-02 -2.626670338213443756e-02 -2.210686802864074707e-01 -1.323361694812774658e-01 -9.595096856355667114e-02 6.319840252399444580e-02 1.789278835058212280e-01 2.856655120849609375e-01 -2.119888961315155029e-01 -1.398707181215286255e-01 2.123467773199081421e-01 8.824478834867477417e-02 1.401072740554809570e-01 3.544450700283050537e-01 5.345589667558670044e-02 2.387196868658065796e-01 1.880620270967483521e-01
-1.720215380191802979e-01 1.727468967437744141e-01 -4.245761409401893616e-02 7.224579900503158569e-02 -7.066495716571807861e-02 1.333249211311340332e-01 1.142817884683609009e-01 3.467486500740051270e-01 4.471917822957038879e-02 4.650628566741943359e-02 1.876807659864425659e-01 1.070142090320587158e-01 5.194912105798721313e-02 1.670588701963424683e-01 2.424307763576507568e-01 -1.988124847412109375e-01 7.711195945739746094e-02 -1.876076124608516693e-02 -1.490589827299118042e-01 -4.946662113070487976e-02 -1.703835874795913696e-01 1.920535117387771606e-01 4.595206677913665771e-01 -2.792223915457725525e-02 -6.545416265726089478e-02 -1.245334893465042114e-01 5.462811887264251709e-02 3.404764533042907715e-01 1.307891607284545898e-01 -2.699821591377258301e-01 3.115731477737426758e-02 2.434128075838088989e-01
-2.271802276372909546e-01 1.520803105086088181e-02 4.701609909534454346e-02 1.520812362432479858e-01 -1.235318630933761597e-01 2.789052128791809082e-01 3.766250014305114746e-01 8.349825441837310791e-02 -6.804691255092620850e-02 1.480073388665914536e-02 1.503088325262069702e-01 -2.301189899444580078e-01 7.147822529077529907e-02 -6.111469864845275879e-02 -3.774702176451683044e-02 -5.086977407336235046e-02 -3.099423348903656006e-01 -6.644620094448328018e-03 5.137446895241737366e-02 -3.162896037101745605e-01 -1.455485671758651733e-01 -3.796824812889099121e-02 3.005075156688690186e-01 -2.660387456417083740e-01 -2.302551567554473877e-01 -2.393243014812469482e-01 7.051284611225128174e-02 -1.786270737648010254e-01 -1.508873850107192993e-01 -1.778506115078926086e-02 1.434859782457351685e-01 -1.198313906788825989e-01
-3.819530308246612549e-01 -1.547418832778930664e-01 7.915653288364410400e-02 1.350007802248001099e-01 -7.437381893396377563e-02 1.524989306926727295e-01 1.184119060635566711e-01 -1.108163446187973022e-01 -2.126785963773727417e-01 -3.987798094749450684e-02 -3.914323449134826660e-02 2.317004837095737457e-02 1.747983135282993317e-02 1.095210760831832886e-01 -2.303689271211624146e-01 -1.891199499368667603e-01 -6.759630888700485229e-02 -1.489843279123306274e-01 -1.769604980945587158e-01 -2.019514590501785278e-01 -1.744409352540969849e-01 5.912673100829124451e-02 3.187756836414337158e-01 2.779245935380458832e-02 -4.214075505733489990e-01 -1.678563952445983887e-01 1.069301441311836243e-01 -6.387279182672500610e-02 -2.215106636285781860e-01 -8.501479029655456543e-02 2.878795564174652100e-01 -7.024829089641571045e-02
-3.848809301853179932e-01 4.430309683084487915e-02 -9.968309663236141205e-03 1.375604867935180664e-01 4.332630708813667297e-02 1.111220419406890869e-01 3.623217940330505371e-01 2.012816667556762695e-01 3.877428919076919556e-02 -1.919335722923278809e-01 8.418101072311401367e-02 8.219415694475173950e-02 -1.053325682878494263e-01 -4.306933656334877014e-02 3.156597912311553955e-02 -1.472126096487045288e-01 -3.212028741836547852e-02 2.048432826995849609e-01 -1.851658336818218231e-02 -1.315595954656600952e-01 -3.529862463474273682e-01 1.965885460376739502e-01 1.715447306632995605e-01 -4.966142401099205017e-02 -1.375964879989624023e-01 1.046510785818099976e-02 -2.554523386061191559e-02 -1.357562690973281860e-01 6.677438318729400635e-02 -4.599777162075042725e-01 -5.747430771589279175e-02 2.093155384063720703e-01
-9.504044428467750549e-03 5.591129884123802185e-02 -1.970457732677459717e-01 -3.112508170306682587e-02 4.673909395933151245e-02 3.100301623344421387e-01 4.149516224861145020e-01 6.161930505186319351e-03 -2.686734199523925781e-01 -1.150907501578330994e-01 -4.413521382957696915e-03 1.050466522574424744e-01 -2.933038398623466492e-02 3.276000544428825378e-02 -1.195449978113174438e-01 8.806440234184265137e-02 -9.592609852552413940e-02 -1.500762701034545898e-01 -2.970139384269714355e-01 -3.210410475730895996e-01 -3.528124392032623291e-01 -8.888076059520244598e-03 1.817342638969421387e-01 2.825620584189891815e-02 1.530521456152200699e-02 -9.443428367376327515e-03 1.123261079192161560e-02 3.577185571193695068e-01 2.395125851035118103e-02 -3.967082593590021133e-03 -2.324307113885879517e-01 -3.975031152367591858e-02
5.766686424612998962e-02 1.297216415405273438e-01 -2.054549381136894226e-02 -3.766415417194366455e-01 9.372802823781967163e-02 3.090742416679859161e-02 3.980804383754730225e-01 1.131162233650684357e-02 1.957294531166553497e-02 -1.011996418237686157e-01 1.734249293804168701e-01 9.987735003232955933e-02 8.972889930009841919e-02 -2.125476449728012085e-01 1.311771571636199951e-01 1.451470553874969482e-01 -1.316767185926437378e-01 -4.324313998222351074e-02 -7.591534405946731567e-02 -9.116911143064498901e-02 -8.257254213094711304e-02 3.216108381748199463e-01 2.446271926164627075e-01 1.025500670075416565e-01 -1.619787216186523438e-01 1.755158752202987671e-01 1.893589049577713013e-01 2.730107009410858154e-01 1.814180165529251099e-01 -2.195703983306884766e-01 2.150443941354751587e-01 -1.354769468307495117e-01
1.752029508352279663e-01 2.849323749542236328e-01 -7.691644132137298584e-02 1.046106517314910889e-01 -1.060806214809417725e-01 9.218489378690719604e-02 3.554420471191406250e-01 2.828921675682067871e-01 -2.586215734481811523e-01 -1.573804579675197601e-02 4.927686601877212524e-02 8.425596356391906738e-02 -2.979719638824462891e-01 1.305979788303375244e-01 1.984432637691497803e-01 1.544607877731323242e-01 -2.434621155261993408e-01 1.505188792943954468e-01 -1.246119961142539978e-01 -7.992678135633468628e-02 -1.142339110374450684e-01 2.085231244564056396e-01 3.572462797164916992e-01 -1.026236638426780701e-01 -1.629608310759067535e-02 -9.024775028228759766e-02 1.372530460357666016e-01 7.802746444940567017e-02 8.862491697072982788e-02 -1.441188007593154907e-01 -1.940167741850018501e-03 1.972292512655258179e-01
4.297619685530662537e-02 -1.307867616415023804e-01 6.131855398416519165e-02 1.599822752177715302e-02 1.497304439544677734e-01 2.503906190395355225e-01 1.405181139707565308e-01 -1.834908723831176758e-01 -2.198129892349243164e-02 -8.326935768127441406e-02 -6.692221015691757202e-02 -9.125506877899169922e-02 3.731913492083549500e-02 -1.609063446521759033e-01 -3.227894902229309082e-01 -1.629856377840042114e-01 1.295089870691299438e-01 -1.506423354148864746e-01 3.967325016856193542e-02 2.155659534037113190e-02 -5.986894294619560242e-02 7.579550892114639282e-02 1.901798546314239502e-01 -1.676151156425476074e-01 -2.409193068742752075e-01 -1.280731409788131714e-01 2.089558094739913940e-01 1.057245507836341858e-01 4.680212438106536865e-01 -2.461127042770385742e-01 2.847074568271636963e-01 2.349118888378143311e-01
-2.070850431919097900e-01 3.796882554888725281e-02 1.928573548793792725e-01 1.578503996133804321e-01 7.060278952121734619e-02 1.865320354700088501e-01 1.856929510831832886e-01 1.263710558414459229e-01 1.253348588943481445e-02 4.280329868197441101e-02 3.559089899063110352e-01 -8.447021245956420898e-02 2.533095516264438629e-02 2.811777591705322266e-01 -3.306692093610763550e-02 -5.456141754984855652e-02 -1.916422843933105469e-01 -2.075342275202274323e-02 -1.281555593013763428e-01 -1.681154370307922363e-01 -2.512801289558410645e-01 1.727661341428756714e-01 2.882235348224639893e-01 7.599106524139642715e-03 -8.069537580013275146e-03 4.296880960464477539e-02 -1.893061101436614990e-01 -7.996691018342971802e-02 1.886169761419296265e-01 -4.829604923725128174e-01 -2.607801742851734161e-02 1.102255284786224365e-01
-7.747091352939605713e-02 -1.532179713249206543e-01 -1.822781413793563843e-01 -1.203600168228149414e-01 -1.075107306241989136e-01 -1.340018063783645630e-01 1.491902172565460205e-01 -2.524089254438877106e-02 6.045646965503692627e-02 -1.420733928680419922e-01 9.981522709131240845e-02 7.506655156612396240e-02 -2.615393102169036865e-01 -1.922991573810577393e-01 8.984906226396560669e-02 -3.837065100669860840e-01 -1.496226042509078979e-01 -1.051207557320594788e-01 5.334708094596862793e-02 -7.795822620391845703e-02 -1.179158166050910950e-01 -7.512222230434417725e-02 3.552349507808685303e-01 -2.269341498613357544e-01 -3.021162152290344238e-01 -4.977257922291755676e-02 2.878507077693939209e-01 -1.264681220054626465e-01 1.251120269298553467e-01 -3.358160257339477539e-01 -3.761853091418743134e-03 -9.815870225429534912e-02
-1.654363423585891724e-01 4.764197021722793579e-02 -1.534965187311172485e-01 -1.864454746246337891e-01 -1.897056251764297485e-01 2.459200769662857056e-01 3.698255121707916260e-01 -1.124090403318405151e-01 -2.257989346981048584e-01 -1.101072281599044800e-01 -1.008183360099792480e-01 1.089533325284719467e-02 -8.206060528755187988e-02 7.116770744323730469e-02 2.692310139536857605e-02 -3.946945071220397949e-01 -1.697279363870620728e-01 -1.555319875478744507e-02 -9.624564647674560547e-02 -8.756241202354431152e-02 3.377520013600587845e-03 1.242255866527557373e-01 -1.324386596679687500e-01 -1.022347435355186462e-01 -2.526189088821411133e-01 -3.944002464413642883e-02 3.042720854282379150e-01 -2.431636489927768707e-02 2.325812280178070068e-01 -3.182840645313262939e-01 1.390239894390106201e-01 -4.219884797930717468e-02
-1.346321254968643188e-01 -1.105223819613456726e-01 5.660617724061012268e-02 8.906963467597961426e-02 7.540008425712585449e-02 4.561212062835693359e-01 4.379477724432945251e-02 -9.310305863618850708e-02 -2.369572520256042480e-01 5.107805505394935608e-02 3.102302178740501404e-02 4.232767969369888306e-02 5.217669904232025146e-02 -1.184926629066467285e-01 -6.804779171943664551e-02 2.370983958244323730e-01 -2.934088185429573059e-02 -2.064142078161239624e-01 -2.235642075538635254e-01 -1.802649535238742828e-02 -3.556658625602722168e-01 2.606274187564849854e-01 1.933549195528030396e-01 1.731407046318054199e-01 -2.674550712108612061e-01 -4.793795198202133179e-02 9.584479033946990967e-02 3.802498802542686462e-02 3.880130052566528320e-01 -2.444211021065711975e-02 -6.157903373241424561e-02 1.069334894418716431e-02
8.975905925035476685e-02 -1.725058108568191528e-01 1.086366698145866394e-01 1.710094362497329712e-01 -2.267967462539672852e-01 1.775754094123840332e-01 2.164717614650726318e-01 9.682246297597885132e-02 -1.550921946763992310e-01 -7.823621481657028198e-02 2.645852789282798767e-02 -1.807664930820465088e-01 -3.252737522125244141e-01 -3.908266127109527588e-01 -8.525630831718444824e-02 1.837286725640296936e-02 6.508351303637027740e-03 2.843868359923362732e-02 -4.675368964672088623e-02 -2.469231486320495605e-01 -1.745595484972000122e-01 2.689425349235534668e-01 1.024294346570968628e-01 1.051281243562698364e-01 -1.218669414520263672e-01 -2.728705480694770813e-02 2.910369932651519775e-01 -1.592393666505813599e-01 -1.450844295322895050e-02 -1.723572313785552979e-01 2.286555320024490356e-01 2.366834133863449097e-01
-1.171815246343612671e-01 -1.808734238147735596e-01 7.399203628301620483e-02 9.216638654470443726e-02 -1.801249384880065918e-01 1.477605551481246948e-01 1.826607733964920044e-01 4.753997176885604858e-02 -2.491216808557510376e-01 -1.351795494556427002e-01 -9.038607776165008545e-02 -1.771371960639953613e-01 -2.544235289096832275e-01 -3.484215140342712402e-01 -9.173064678907394409e-02 -1.323938071727752686e-01 8.324670791625976562e-02 -5.926570668816566467e-02 -1.447838693857192993e-01 -5.801985785365104675e-02 -9.045835584402084351e-02 2.067967653274536133e-01 2.439167648553848267e-01 1.042300760746002197e-01 -2.270538061857223511e-01 -2.594588510692119598e-02 3.544725775718688965e-01 -1.576524674892425537e-01 7.411430776119232178e-02 -1.871583163738250732e-01 1.691126525402069092e-01 2.996612191200256348e-01
-1.017821282148361206e-01 2.074432820081710815e-01 -1.009524837136268616e-01 -1.383405923843383789e-01 -9.210213273763656616e-02 4.804005473852157593e-02 1.422155946493148804e-01 1.841490715742111206e-01 -2.649051696062088013e-02 1.922904849052429199e-01 -1.244585737586021423e-01 2.012363821268081665e-01 1.957802847027778625e-02 -2.216994166374206543e-01 -3.958951234817504883e-01 -1.097873151302337646e-01 -2.543107867240905762e-01 -2.051205188035964966e-01 1.741789281368255615e-01 -1.481054872274398804e-01 -9.033954888582229614e-02 -1.359962821006774902e-01 2.966119647026062012e-01 -9.754516929388046265e-02 -1.635164618492126465e-01 -1.865880042314529419e-01 3.128476738929748535e-01 -1.993699818849563599e-01 -1.047101318836212158e-01 -3.729089722037315369e-02 6.686895340681076050e-02 2.029651105403900146e-01
-2.639678716659545898e-01 1.635346189141273499e-02 -3.658874332904815674e-01 -8.333701640367507935e-02 -3.218173086643218994e-01 1.942542195320129395e-01 5.182423070073127747e-02 -1.322910338640213013e-01 -4.134620130062103271e-01 -7.947880774736404419e-02 -2.403532341122627258e-02 -2.901120670139789581e-02 -5.602836608886718750e-02 4.276581853628158569e-02 -2.119392901659011841e-01 3.778701275587081909e-02 -1.236861124634742737e-01 -1.624361425638198853e-01 -1.454798132181167603e-01 -1.296393573284149170e-01 -9.376689046621322632e-02 1.970750689506530762e-01 2.081992775201797485e-01 -1.765565574169158936e-01 -1.239951625466346741e-01 8.405016362667083740e-02 2.022249549627304077e-01 1.233151257038116455e-01 6.482886616140604019e-03 -6.963763386011123657e-02 3.318963050842285156e-01 4.851844906806945801e-02
-8.435884118080139160e-02 -3.611717820167541504e-01 -9.249071590602397919e-03 1.545991450548171997e-01 2.885403037071228027e-01 9.538657218217849731e-02 2.476706355810165405e-01 -2.053489983081817627e-01 -4.141042008996009827e-02 -5.893292278051376343e-02 2.054887562990188599e-01 1.741109788417816162e-02 -4.953065887093544006e-02 2.137384861707687378e-01 5.388144031167030334e-02 8.620826900005340576e-02 -2.946399152278900146e-01 -2.864077128469944000e-02 -1.479121446609497070e-01 -1.428377777338027954e-01 -2.695222795009613037e-01 -6.525658071041107178e-02 2.683574855327606201e-01 -1.451789438724517822e-01 -3.506578877568244934e-02 -2.731422483921051025e-01 2.761755585670471191e-01 -1.334709376096725464e-01 3.946239128708839417e-02 -1.803683582693338394e-03 2.574494481086730957e-02 2.536648809909820557e-01
-5.217238515615463257e-02 -2.089947015047073364e-01 -1.158579513430595398e-01 -5.665938928723335266e-02 1.609274558722972870e-02 -1.050691455602645874e-01 3.513448536396026611e-01 -4.130415245890617371e-02 9.021583944559097290e-02 -7.124048471450805664e-02 2.304203063249588013e-01 -3.338688611984252930e-02 -5.287457630038261414e-02 -2.953578233718872070e-01 1.444423347711563110e-01 -4.126962721347808838e-01 -5.725356191396713257e-02 -3.180501982569694519e-02 -1.018695067614316940e-02 -3.390398994088172913e-02 1.189700327813625336e-02 -1.967965066432952881e-02 2.595031857490539551e-01 -1.995921432971954346e-01 -2.075913399457931519e-01 -1.501501202583312988e-01 1.886131316423416138e-01 -2.013634592294692993e-01 1.494152694940567017e-01 -3.819977343082427979e-01 1.636843830347061157e-01 4.278293251991271973e-02
2.068383395671844482e-01 8.134248852729797363e-02 -1.547919958829879761e-01 8.976177126169204712e-02 2.797859162092208862e-02 3.254764378070831299e-01 2.805067002773284912e-01 8.898655325174331665e-02 -9.552739560604095459e-03 -9.643534570932388306e-02 2.661782801151275635e-01 3.146978616714477539e-01 6.828545778989791870e-02 7.152388989925384521e-02 -2.000384926795959473e-01 -1.386933494359254837e-02 1.142431888729333878e-02 4.278163984417915344e-02 -1.005952805280685425e-01 -3.988175094127655029e-01 -2.089939862489700317e-01 6.383709609508514404e-03 2.700895667076110840e-01 -1.467199623584747314e-01 1.281500421464443207e-02 -1.204822137951850891e-01 -2.927659451961517334e-02 2.766575217247009277e-01 -1.452134251594543457e-01 -1.130875647068023682e-01 3.286080434918403625e-02 2.442089021205902100e-01
-1.958448141813278198e-01 -1.890281029045581818e-02 -2.165017575025558472e-01 -2.114844322204589844e-01 1.498506665229797363e-01 2.278065085411071777e-01 1.390779614448547363e-01 -7.897380739450454712e-02 -5.538661777973175049e-02 1.462090946733951569e-02 1.822611391544342041e-01 -2.532836198806762695e-01 -1.577097475528717041e-01 -3.127117455005645752e-02 -2.403671145439147949e-01 -7.767295092344284058e-02 2.521775364875793457e-01 -3.511352837085723877e-01 -6.880909204483032227e-02 -9.677842259407043457e-02 -5.866409465670585632e-02 -1.348873376846313477e-01 3.535135388374328613e-01 -7.864215970039367676e-02 2.111724019050598145e-02 -1.184336990118026733e-01 1.816010922193527222e-01 9.600796550512313843e-02 2.350822240114212036e-01 -2.776769697666168213e-01 1.774955391883850098e-01 7.155995815992355347e-02
1.776603758335113525e-01 8.084844797849655151e-03 -3.846850246191024780e-02 -2.808762192726135254e-01 1.745794117450714111e-01 9.257609397172927856e-02 4.783106148242950439e-01 9.108855575323104858e-02 1.459316536784172058e-02 1.435822434723377228e-02 2.817172110080718994e-01 -5.145192146301269531e-03 4.514936730265617371e-02 -1.772739291191101074e-01 3.854775428771972656e-02 1.660329699516296387e-01 -7.931775599718093872e-02 -6.579471379518508911e-02 -9.765439666807651520e-03 -3.269073367118835449e-02 -1.967873275279998779e-01 1.684170961380004883e-01 1.425566524267196655e-01 -2.505844924598932266e-03 -2.190670520067214966e-01 2.701126970350742340e-02 1.092721056193113327e-02 2.115669697523117065e-01 1.355878263711929321e-01 -4.345138669013977051e-01 1.881114691495895386e-01 -1.848545670509338379e-01
3.863377869129180908e-02 1.717373132705688477e-01 -3.625104203820228577e-02 2.032099664211273193e-01 -1.157246604561805725e-01 1.835814267396926880e-01 3.187789916992187500e-01 2.077288925647735596e-01 8.395105600357055664e-02 1.163092404603958130e-01 -3.000886142253875732e-01 1.537821888923645020e-01 3.795497119426727295e-02 6.907823681831359863e-02 -2.240570485591888428e-01 -5.582267418503761292e-02 -4.095584452152252197e-01 -1.909707784652709961e-01 -1.115536168217658997e-01 -8.338198065757751465e-02 -2.533653974533081055e-01 -4.088317975401878357e-02 1.429514288902282715e-01 1.088534742593765259e-01 -1.505997776985168457e-01 -5.132508650422096252e-02 -2.594018355011940002e-02 1.674264669418334961e-01 1.960566043853759766e-01 -2.201149910688400269e-01 2.768214643001556396e-01 3.793673217296600342e-02
-1.584259718656539917e-01 -7.460810244083404541e-02 1.304611377418041229e-02 1.420386284589767456e-01 9.865014813840389252e-03 1.851822137832641602e-01 3.761098980903625488e-01 -1.060535758733749390e-01 -8.108161389827728271e-02 -5.704243481159210205e-02 2.978022098541259766e-01 -4.252934083342552185e-02 1.269645392894744873e-01 8.386887609958648682e-02 -3.196205794811248779e-01 -7.760951668024063110e-02 -1.745489239692687988e-01 -3.327671289443969727e-01 8.661503903567790985e-03 -2.107501477003097534e-01 1.345990505069494247e-02 -6.939164549112319946e-02 3.160224556922912598e-01 -1.992724686861038208e-01 5.746341776102781296e-03 -1.703381091356277466e-01 1.456442326307296753e-01 -1.286855340003967285e-01 -1.563375741243362427e-01 -9.812065213918685913e-02 2.821571528911590576e-01 -1.395215541124343872e-01
-3.280688524246215820e-01 -3.055015020072460175e-02 3.824266418814659119e-02 5.941215902566909790e-02 1.380263827741146088e-02 2.780438661575317383e-01 1.654247939586639404e-01 -1.022245734930038452e-01 -2.376619130373001099e-01 1.807765960693359375e-01 -6.192075461149215698e-02 5.976193025708198547e-02 2.169844061136245728e-01 -1.089562699198722839e-01 -2.210734784603118896e-01 -2.172197774052619934e-02 -3.184496760368347168e-01 -1.948053687810897827e-01 -2.305437438189983368e-02 -3.524518571794033051e-03 -1.068757567554712296e-02 4.851300641894340515e-02 3.169160187244415283e-01 6.728859152644872665e-03 1.602901220321655273e-01 -7.716168463230133057e-02 2.303620129823684692e-01 -3.534740805625915527e-01 1.203517708927392960e-02 -1.724211722612380981e-01 -1.315535157918930054e-01 2.580178976058959961e-01
-1.968404501676559448e-01 1.595460623502731323e-02 -4.380454495549201965e-02 2.082534134387969971e-01 -8.013356477022171021e-02 3.007581830024719238e-01 2.144046574831008911e-01 -2.462247386574745178e-02 -1.242885515093803406e-01 1.779551357030868530e-01 3.954778611660003662e-02 3.376686275005340576e-01 1.428815573453903198e-01 -3.876961395144462585e-02 1.181826516985893250e-01 -3.968034088611602783e-01 -4.220530986785888672e-01 -3.015748783946037292e-02 -1.444770544767379761e-01 -1.000636219978332520e-01 -1.220981702208518982e-01 2.406175285577774048e-01 1.913242191076278687e-01 -1.256340462714433670e-02 3.671014308929443359e-02 1.554700583219528198e-01 -1.393352001905441284e-01 -3.232199326157569885e-02 5.407245829701423645e-02 -1.788476705551147461e-01 -2.929217880591750145e-03 1.258243769407272339e-01
-6.218729540705680847e-02 6.748305261135101318e-02 -7.273243367671966553e-02 9.947568923234939575e-02 1.942118257284164429e-01 2.269048094749450684e-01 3.091913163661956787e-01 1.667346507310867310e-01 -3.246926888823509216e-02 -2.946565859019756317e-03 -9.421750903129577637e-02 1.776273697614669800e-01 8.338068425655364990e-02 1.404684334993362427e-01 1.674721948802471161e-02 -2.960347831249237061e-01 -1.074678599834442139e-01 5.316643789410591125e-02 1.372061669826507568e-01 -9.044618904590606689e-02 -2.043042033910751343e-01 1.025630384683609009e-01 1.992008090019226074e-01 -8.250886201858520508e-02 1.989224366843700409e-02 -7.360808551311492920e-02 -1.801799833774566650e-01 1.041283980011940002e-01 -4.597367346286773682e-02 -5.613576769828796387e-01 8.973222970962524414e-02 3.052181601524353027e-01
7.356971502304077148e-02 2.157278731465339661e-02 -5.131277441978454590e-02 1.570521146059036255e-01 1.235686093568801880e-01 3.933511972427368164e-01 2.035041451454162598e-01 -1.743480116128921509e-01 1.567709594964981079e-01 1.239056363701820374e-01 6.307294964790344238e-02 -6.674441695213317871e-02 -1.447850018739700317e-01 -6.960485875606536865e-02 -2.972073554992675781e-01 7.760509848594665527e-02 6.678662449121475220e-02 -1.926497071981430054e-01 5.495880916714668274e-02 -2.431241422891616821e-01 -9.964764863252639771e-02 5.522095784544944763e-02 1.632751673460006714e-01 1.860160380601882935e-01 5.064053833484649658e-02 6.112344935536384583e-02 1.152469962835311890e-01 2.033367007970809937e-02 6.300930399447679520e-03 -1.410539597272872925e-01 4.147174060344696045e-01 4.081997871398925781e-01
-1.789082437753677368e-01 1.081129088997840881e-01 -6.555380672216415405e-02 -7.814162224531173706e-02 -2.057771533727645874e-01 1.358105540275573730e-01 1.451395303010940552e-01 -1.194621901959180832e-02 -1.124551668763160706e-01 3.658885657787322998e-01 -1.141903996467590332e-01 -1.308263242244720459e-01 -1.453950107097625732e-01 -6.347252428531646729e-02 3.156813085079193115e-01 2.002205848693847656e-01 -4.013513773679733276e-02 4.240962117910385132e-02 -7.123211026191711426e-02 -1.488803923130035400e-01 -1.655275970697402954e-01 6.356197595596313477e-02 2.434844970703125000e-01 -2.167786238715052605e-03 -4.174973443150520325e-02 -8.660657331347465515e-03 2.975845038890838623e-01 1.203055605292320251e-01 2.399675846099853516e-01 -2.899445593357086182e-01 1.626833379268646240e-01 3.577319979667663574e-01
-2.317528128623962402e-01 1.522484570741653442e-01 -3.714834451675415039e-01 -1.479688584804534912e-01 -2.275211922824382782e-02 1.490079909563064575e-01 9.443920850753784180e-02 -1.210670173168182373e-01 -1.199304871261119843e-02 2.401589415967464447e-02 1.957455575466156006e-01 -2.582433223724365234e-01 -2.609633207321166992e-01 -1.535382419824600220e-01 -2.142467647790908813e-01 -1.280368417501449585e-01 -1.180133521556854248e-01 -1.843677610158920288e-01 1.834906935691833496e-01 8.296829462051391602e-02 -8.053997159004211426e-02 2.262986153364181519e-01 2.599668502807617188e-01 -6.370656192302703857e-02 -7.213027030229568481e-02 -5.718037718906998634e-04 3.777877390384674072e-01 2.243961207568645477e-02 2.394304424524307251e-01 -4.760847985744476318e-02 -6.097821984440088272e-03 1.770611405372619629e-01
-2.728121876716613770e-01 -1.583630591630935669e-01 -4.091061949729919434e-01 -1.064232066273689270e-01 1.443577557802200317e-01 1.192010715603828430e-01 3.750617057085037231e-02 -1.968474499881267548e-02 -8.163195848464965820e-02 -6.407137215137481689e-02 -5.723218433558940887e-03 -6.030728667974472046e-02 1.147111356258392334e-01 -8.196715265512466431e-02 -7.289485633373260498e-02 1.768443137407302856e-01 1.272954419255256653e-02 -2.980410456657409668e-01 -2.141223698854446411e-01 -1.285610049962997437e-01 -3.098587691783905029e-01 3.535325825214385986e-02 2.659992277622222900e-01 -1.320664305239915848e-02 3.214214444160461426e-01 -3.340519219636917114e-02 3.348582983016967773e-01 7.654453814029693604e-02 1.161151193082332611e-02 -1.877906471490859985e-01 1.913734674453735352e-01 -7.449806202203035355e-03
-1.434415876865386963e-01 -1.270861476659774780e-01 -6.981310248374938965e-02 1.867649853229522705e-01 1.029593050479888916e-01 6.252737343311309814e-02 1.472541317343711853e-02 8.545763045549392700e-02 -4.106684029102325439e-02 -2.229857025668025017e-03 1.009997576475143433e-01 -6.919021159410476685e-02 -5.439873412251472473e-02 1.163590103387832642e-01 -2.575737237930297852e-01 1.354871243238449097e-01 1.008307635784149170e-01 -2.368365228176116943e-01 -1.101946756243705750e-01 -8.159399777650833130e-02 -1.462947018444538116e-02 8.610175549983978271e-02 3.682983219623565674e-01 -2.489581517875194550e-02 -2.332082986831665039e-01 -4.578722640872001648e-02 3.123302459716796875e-01 -1.824475824832916260e-01 4.258182942867279053e-01 -1.250245794653892517e-02 3.648757934570312500e-01 2.296248376369476318e-01
-5.047369748353958130e-02 2.109804302453994751e-01 -1.198167130351066589e-01 3.822802007198333740e-01 1.348809152841567993e-01 -1.434832066297531128e-01 2.196915745735168457e-01 2.298864908516407013e-02 -3.115092404186725616e-02 -1.751465536653995514e-02 1.133504211902618408e-01 1.228024810552597046e-01 1.934781819581985474e-01 -4.743400588631629944e-02 -1.115686669945716858e-01 -5.728691443800926208e-02 1.591719337739050388e-04 -1.573482155799865723e-01 -1.335639059543609619e-01 -6.429886072874069214e-02 1.647183112800121307e-02 -2.007882297039031982e-01 3.857370615005493164e-01 5.967766977846622467e-03 -2.563776671886444092e-01 -7.607845216989517212e-02 2.281064540147781372e-01 2.584132254123687744e-01 -6.839256733655929565e-02 -2.526447772979736328e-01 -9.472966939210891724e-02 3.410239517688751221e-01
1.401372700929641724e-01 -4.892038553953170776e-02 -2.067251503467559814e-01 2.274562269449234009e-01 -7.152872532606124878e-02 1.252494305372238159e-01 7.698095403611660004e-03 2.211933583021163940e-01 -7.229412347078323364e-02 -6.852419674396514893e-02 -2.098460942506790161e-01 3.609826788306236267e-02 -5.157896876335144043e-02 1.235707849264144897e-01 -7.681590318679809570e-02 5.274200439453125000e-02 -6.371168047189712524e-02 -3.355205655097961426e-01 3.495893999934196472e-02 -4.609723687171936035e-01 5.049219354987144470e-03 2.299129813909530640e-01 2.110084295272827148e-01 1.837090402841567993e-02 -2.515864558517932892e-02 -1.693177595734596252e-02 4.079711437225341797e-01 -1.735915690660476685e-01 2.684628963470458984e-01 -3.216664865612983704e-02 -1.503068488091230392e-02 1.814079582691192627e-01
-3.007776662707328796e-02 -5.464831367135047913e-02 4.161252640187740326e-03 1.547404676675796509e-01 -1.504831910133361816e-01 4.471483826637268066e-01 4.627920091152191162e-01 -6.444403529167175293e-02 -8.643039315938949585e-02 -2.047469317913055420e-01 -1.208846364170312881e-02 8.940719068050384521e-02 -6.148741766810417175e-02 -1.576103419065475464e-01 9.242887794971466064e-02 2.798209190368652344e-01 7.991464436054229736e-02 -3.301618397235870361e-01 -1.255161911249160767e-01 -6.099088490009307861e-02 -1.579678952693939209e-01 -1.366544961929321289e-01 -1.603650115430355072e-02 7.907257415354251862e-03 -2.792828381061553955e-01 -1.185848712921142578e-01 1.064369231462478638e-01 -6.709270924329757690e-02 1.188751086592674255e-01 -1.428460627794265747e-01 -7.922997325658798218e-02 1.752547770738601685e-01
-5.638409778475761414e-02 2.252838611602783203e-01 -1.917024403810501099e-01 -4.485313594341278076e-02 -4.579135403037071228e-02 3.174253553152084351e-02 1.640343666076660156e-01 8.095441386103630066e-03 6.962957233190536499e-02 -6.262686848640441895e-02 -6.972549110651016235e-02 3.478237986564636230e-02 -1.202295199036598206e-01 1.058119013905525208e-01 -2.427784651517868042e-01 2.866473197937011719e-01 9.215077012777328491e-02 -1.692938208580017090e-01 -4.600363373756408691e-01 -7.914925366640090942e-02 -3.886059522628784180e-01 1.069668233394622803e-01 2.625458240509033203e-01 4.951404873281717300e-03 -2.033628970384597778e-01 2.221933752298355103e-01 1.971884071826934814e-01 -5.713411048054695129e-02 1.906582713127136230e-01 -1.774104684591293335e-01 -4.563706368207931519e-02 -7.990512251853942871e-02
1.368203461170196533e-01 2.666991651058197021e-01 -1.502706203609704971e-02 4.904777556657791138e-02 -3.928201273083686829e-02 1.432116776704788208e-01 1.565848290920257568e-01 -3.677842440083622932e-03 -7.649233937263488770e-02 -3.489377349615097046e-02 -3.368380293250083923e-02 4.792116284370422363e-01 -4.679286852478981018e-02 6.734086573123931885e-02 -1.376518756151199341e-01 -1.230026111006736755e-01 -1.272943764925003052e-01 9.554339572787284851e-03 -2.558453679084777832e-01 -1.271570380777120590e-02 -4.255155026912689209e-01 -3.167556971311569214e-02 4.548394381999969482e-01 -2.318196594715118408e-01 -1.472958177328109741e-01 5.980547890067100525e-02 7.065509259700775146e-02 7.186864316463470459e-02 -5.952173098921775818e-02 -7.992783188819885254e-02 5.252642557024955750e-02 -9.780627489089965820e-02
-1.569833457469940186e-01 -5.134749412536621094e-02 8.942303806543350220e-02 -1.683473140001296997e-01 1.157741248607635498e-02 1.146080531179904938e-02 2.531678378582000732e-01 1.115395575761795044e-01 -1.508906185626983643e-01 -5.696738138794898987e-02 9.911875426769256592e-02 6.429380923509597778e-02 -1.363303661346435547e-01 -7.538066804409027100e-02 -1.181180179119110107e-01 1.157151088118553162e-01 7.520948350429534912e-02 -1.836425065994262695e-01 -1.403064280748367310e-01 -2.022428065538406372e-01 2.666016221046447754e-01 3.646645545959472656e-01 3.587938845157623291e-01 -2.753418087959289551e-01 2.513013966381549835e-02 -2.629604935646057129e-01 2.449871301651000977e-01 -1.524038016796112061e-01 5.577673763036727905e-02 -2.337665855884552002e-01 -9.784495085477828979e-02 1.976656764745712280e-01
-4.132283627986907959e-01 5.923337489366531372e-02 5.926889181137084961e-02 6.141715124249458313e-02 -1.408349908888339996e-02 1.704887896776199341e-01 1.926974654197692871e-01 -1.877987682819366455e-01 -1.387934833765029907e-01 5.445086583495140076e-02 -1.234261021018028259e-01 2.348979376256465912e-02 -1.723981499671936035e-01 -2.285346016287803650e-02 -1.176872570067644119e-02 -2.274104207754135132e-01 2.356946701183915138e-03 -1.491111889481544495e-02 -3.201396763324737549e-01 -2.818273603916168213e-01 -1.525070220232009888e-01 -1.857466064393520355e-02 7.329720258712768555e-02 -1.541767865419387817e-01 -3.361178636550903320e-01 -1.340645998716354370e-01 1.866772025823593140e-01 -3.338038623332977295e-01 -4.311813414096832275e-02 -1.789367049932479858e-01 9.569033235311508179e-02 2.037776112556457520e-01
-9.610678255558013916e-02 6.618869304656982422e-02 4.333389177918434143e-02 -1.142639294266700745e-01 2.684438833966851234e-03 2.901311516761779785e-01 1.054737344384193420e-01 8.473655581474304199e-02 -1.549768298864364624e-01 2.714444696903228760e-01 -2.478276193141937256e-01 2.481380552053451538e-01 1.532998979091644287e-01 -2.247645519673824310e-02 -2.578907907009124756e-01 2.408858239650726318e-01 -1.751513630151748657e-01 -2.397726774215698242e-01 -1.303347051143646240e-01 -2.062362432479858398e-01 -1.534767355769872665e-02 -1.193777937442064285e-02 -1.719956099987030029e-02 1.983641088008880615e-01 -1.633300930261611938e-01 -1.755871623754501343e-01 1.204932555556297302e-01 1.540845930576324463e-01 3.066257238388061523e-01 -1.017456129193305969e-01 1.369251608848571777e-01 3.051717281341552734e-01
-2.608544230461120605e-01 5.504502728581428528e-02 -6.714463816024363041e-04 -2.689083293080329895e-02 1.190206855535507202e-01 2.060872167348861694e-01 3.832543035969138145e-03 -3.602118045091629028e-02 -3.929180204868316650e-01 1.088218465447425842e-01 -4.352638125419616699e-02 6.865731626749038696e-02 1.143130138516426086e-01 9.217526763677597046e-02 4.472002387046813965e-02 -4.439312592148780823e-02 8.555035293102264404e-02 -3.190166503190994263e-02 -1.140853688120841980e-01 9.197266772389411926e-03 -1.430566012859344482e-01 3.182391524314880371e-01 4.446699321269989014e-01 -4.424147680401802063e-02 -3.307084739208221436e-02 -2.741692662239074707e-01 3.290314078330993652e-01 -2.453426644206047058e-02 -1.049502938985824585e-01 -2.801110148429870605e-01 -7.441849261522293091e-02 2.210754603147506714e-01
-1.942266821861267090e-01 1.062771379947662354e-01 -2.840902507305145264e-01 -1.009518187493085861e-02 1.642754673957824707e-02 9.262891858816146851e-02 3.311740458011627197e-01 1.642329394817352295e-01 1.200935915112495422e-01 -1.153572797775268555e-01 -2.637864053249359131e-01 -2.314482256770133972e-02 7.176163047552108765e-02 -7.392952591180801392e-02 -1.186033934354782104e-01 -3.840445280075073242e-01 -7.104685902595520020e-02 -7.510081678628921509e-02 -1.122233718633651733e-01 -3.339453414082527161e-02 9.571025520563125610e-02 3.325883746147155762e-01 2.264626622200012207e-01 -3.450809717178344727e-01 -9.785420447587966919e-02 -7.728623598814010620e-02 2.619273066520690918e-01 -4.652066156268119812e-02 -5.927225202322006226e-02 -1.714705228805541992e-01 1.069514825940132141e-01 -9.716400504112243652e-02
-2.441249042749404907e-01 2.362538129091262817e-01 1.415309607982635498e-01 2.171574980020523071e-01 -1.067445129156112671e-01 6.884305924177169800e-02 2.854396998882293701e-01 -1.301758550107479095e-02 -4.506138339638710022e-02 -3.262700885534286499e-02 1.520349085330963135e-01 2.833001129329204559e-02 -2.081805467605590820e-01 -5.660809203982353210e-02 6.354092806577682495e-02 8.402085863053798676e-03 4.562875721603631973e-03 -2.998253703117370605e-01 1.013803854584693909e-01 6.316822022199630737e-03 -1.683201640844345093e-01 2.001688778400421143e-01 1.670004874467849731e-01 1.755967736244201660e-01 4.529470577836036682e-03 1.778692603111267090e-01 3.057670295238494873e-01 -2.151033468544483185e-02 1.818605661392211914e-01 -3.074890971183776855e-01 2.376108057796955109e-02 4.009960293769836426e-01
5.340334400534629822e-02 1.023110672831535339e-01 -2.837927043437957764e-01 1.909750401973724365e-01 -7.839763420633971691e-04 2.021359205245971680e-01 2.728461325168609619e-01 7.952919602394104004e-02 7.460548076778650284e-03 5.087158828973770142e-02 2.985918819904327393e-01 2.872837781906127930e-01 1.899866908788681030e-01 -1.805035322904586792e-01 1.236417740583419800e-01 -1.547582745552062988e-01 -1.124881803989410400e-01 -1.742259860038757324e-01 3.494826704263687134e-02 -5.413812398910522461e-02 -2.514410316944122314e-01 1.871889382600784302e-01 4.480778574943542480e-01 9.868663549423217773e-02 1.094277426600456238e-01 -1.836180686950683594e-02 -1.723899841308593750e-01 -1.424282789230346680e-01 1.462328881025314331e-01 -1.401005387306213379e-01 5.725974589586257935e-02 5.702968314290046692e-02
-2.589636482298374176e-03 3.613090515136718750e-02 -1.486535370349884033e-01 6.145868077874183655e-02 3.371750712394714355e-01 3.281527459621429443e-01 -1.912302337586879730e-02 -1.484906226396560669e-01 1.878427416086196899e-01 3.819410130381584167e-02 9.056413173675537109e-02 1.828539669513702393e-01 2.255753427743911743e-01 -2.328237295150756836e-01 4.115230403840541840e-03 -4.199445620179176331e-02 -2.323813587427139282e-01 -9.813153743743896484e-02 -2.004667818546295166e-01 -5.997773259878158569e-02 -1.445465683937072754e-01 2.967900931835174561e-01 1.285655796527862549e-01 -1.954066306352615356e-01 -2.056692689657211304e-01 -1.748610734939575195e-01 2.565872967243194580e-01 -2.247962653636932373e-01 -9.029563516378402710e-02 -1.161749884486198425e-01 -1.142641082406044006e-01 2.207144647836685181e-01
-7.868582010269165039e-02 -1.748606935143470764e-02 -2.605224549770355225e-01 -1.319868713617324829e-01 -7.663564383983612061e-02 4.011904597282409668e-01 1.072975322604179382e-01 -1.393263489007949829e-01 -9.057706594467163086e-02 1.388057172298431396e-01 2.179603651165962219e-02 2.501200360711663961e-04 9.422441571950912476e-02 1.510990113019943237e-01 1.836731880903244019e-01 3.448925912380218506e-01 -1.782874614000320435e-01 -5.307597294449806213e-02 -1.748465597629547119e-01 7.437779754400253296e-02 2.075364068150520325e-02 4.037797823548316956e-02 3.916054964065551758e-01 -1.877961307764053345e-01 -1.966713666915893555e-01 -2.203055843710899353e-02 2.036757767200469971e-01 6.954300403594970703e-02 2.677657902240753174e-01 -9.654463827610015869e-02 -1.352867186069488525e-01 2.278583198785781860e-01
-3.456274047493934631e-02 4.915851168334484100e-03 -1.186179220676422119e-01 1.292112320661544800e-01 -1.330224126577377319e-01 3.306867182254791260e-01 1.553861349821090698e-01 -1.012835130095481873e-01 1.601477563381195068e-01 -1.199063882231712341e-01 -2.065721601247787476e-01 4.472634196281433105e-01 2.107274830341339111e-01 -5.252422764897346497e-02 -1.677155643701553345e-01 6.911367177963256836e-02 1.169293746352195740e-02 -1.687190146185457706e-03 1.202630475163459778e-01 -1.982518881559371948e-01 -1.263985633850097656e-01 2.613220922648906708e-02 6.495774537324905396e-02 -1.998412981629371643e-02 -4.250460863113403320e-01 -7.277879118919372559e-02 2.522284090518951416e-01 -4.176546260714530945e-02 2.536744177341461182e-01 -5.248102545738220215e-02 2.113598138093948364e-01 7.392522692680358887e-02
-2.455499768257141113e-01 1.699422448873519897e-01 4.443787410855293274e-02 2.335936278104782104e-01 1.106403116136789322e-02 2.699745595455169678e-01 1.812941431999206543e-01 3.697745203971862793e-01 -7.825412601232528687e-02 -2.694259583950042725e-01 7.072094827890396118e-02 6.235511600971221924e-02 -2.369874157011508942e-02 1.511450856924057007e-01 5.074631422758102417e-02 1.530880923382937908e-03 -2.019013091921806335e-02 7.727786898612976074e-02 7.155466824769973755e-02 -1.312516927719116211e-01 -3.938654065132141113e-01 1.064316704869270325e-01 3.767516314983367920e-01 -1.120244339108467102e-01 8.531418442726135254e-02 -7.006302010267972946e-03 7.662644237279891968e-02 -8.852987736463546753e-02 1.605082601308822632e-01 -3.064871132373809814e-01 -3.731383383274078369e-02 7.927883416414260864e-02
[truncated: 3,272,744 more chars]
