# Supplementary material for: The Language of Innovation
Source: PLoS One. 2020 Apr 30;15(4):e0230107. doi: 10.1371/journal.pone.0230107 (PMC7194493; doi:10.1371/journal.pone.0230107)
Supplement: S6 File — (GZ) [file pone.0230107.s006.tar.gz › 1984-1988/V2Run_5_VS_4500_embeddings1984-1988ED32.txt]

-1.996330916881561279e-02 1.165882777422666550e-02 -1.838676072657108307e-02 1.570466309785842896e-01 1.034198701381683350e-02 -8.870565891265869141e-02 -2.116950899362564087e-01 -1.125505715608596802e-01 -3.235998377203941345e-02 -7.641378790140151978e-02 6.173692271113395691e-02 4.815697371959686279e-01 -1.201642304658889771e-01 1.977424025535583496e-01 1.492900401353836060e-01 -1.634481549263000488e-01 1.527375727891921997e-01 2.007520943880081177e-01 -3.431289494037628174e-01 1.347737666219472885e-02 -1.131962239742279053e-01 7.973573356866836548e-02 1.089349314570426941e-01 1.223841682076454163e-01 1.524832397699356079e-01 -2.348339557647705078e-01 -2.314144074916839600e-01 2.024026960134506226e-01 5.556334555149078369e-02 2.836298942565917969e-01 -9.862142801284790039e-02 2.647871673107147217e-01
-1.380189657211303711e-01 -1.338280886411666870e-01 -6.351093947887420654e-02 1.662719100713729858e-01 2.711506187915802002e-01 -1.003888100385665894e-01 -1.305978298187255859e-01 2.764809429645538330e-01 -5.408357083797454834e-02 -4.174928739666938782e-02 -6.594157963991165161e-02 9.015090018510818481e-02 -8.260882645845413208e-02 3.374362587928771973e-01 3.383683860301971436e-01 -1.781719923019409180e-01 -2.007693797349929810e-02 -7.348286360502243042e-02 -1.760454028844833374e-01 1.578262448310852051e-01 -2.594132125377655029e-01 1.225183606147766113e-01 -1.850703656673431396e-01 1.567021608352661133e-01 2.102803885936737061e-01 -8.184350281953811646e-02 -3.754455223679542542e-02 2.215091437101364136e-01 -1.222888603806495667e-01 2.030870914459228516e-01 -1.210511401295661926e-01 -3.084355592727661133e-01
1.963618546724319458e-01 -2.289427369832992554e-01 5.230427905917167664e-02 -2.680938877165317535e-02 4.461126625537872314e-01 -7.868396490812301636e-02 7.796028256416320801e-02 2.188981175422668457e-01 6.596411764621734619e-02 8.144805580377578735e-02 -1.954184770584106445e-01 3.455328941345214844e-01 -2.929608523845672607e-01 2.099362015724182129e-01 1.318737715482711792e-01 -3.228930830955505371e-01 -4.691100493073463440e-02 1.336301565170288086e-01 -1.109186708927154541e-01 2.008865028619766235e-02 -2.251638770103454590e-01 -7.746732980012893677e-02 -8.346844464540481567e-02 1.079843118786811829e-01 -1.378221064805984497e-01 4.700181260704994202e-02 4.821628332138061523e-02 1.627023667097091675e-01 4.256390407681465149e-02 1.878516376018524170e-01 5.807930231094360352e-02 -1.663996726274490356e-01
-4.925550147891044617e-02 -9.491857141256332397e-02 -2.198759466409683228e-02 -7.780158519744873047e-02 3.533446788787841797e-01 -7.543452829122543335e-02 -8.857351541519165039e-02 2.457637488842010498e-01 -5.005793273448944092e-02 -2.654975466430187225e-02 1.545741260051727295e-01 9.647974371910095215e-02 -2.169104069471359253e-01 -1.780546754598617554e-01 3.648842871189117432e-01 -1.550192534923553467e-01 9.669321030378341675e-02 -5.086218193173408508e-02 -3.229623436927795410e-01 6.020028144121170044e-02 -1.799818277359008789e-01 -1.965830177068710327e-01 7.230112701654434204e-02 -4.587441310286521912e-02 3.522325158119201660e-01 -9.758295118808746338e-02 4.004951193928718567e-02 3.690589964389801025e-02 -2.927139103412628174e-01 2.217998802661895752e-01 -2.020939737558364868e-01 -1.980694383382797241e-02
2.323203347623348236e-02 7.499772310256958008e-02 -1.116594970226287842e-01 2.122328430414199829e-02 5.101507902145385742e-01 -1.151006445288658142e-01 -1.354495286941528320e-01 9.482956677675247192e-02 4.576784744858741760e-02 1.121490821242332458e-01 2.754598557949066162e-01 2.689305245876312256e-01 -1.096047237515449524e-01 -5.067486315965652466e-02 1.658273935317993164e-01 -3.568150401115417480e-01 3.396168351173400879e-01 -1.759589836001396179e-02 -9.118128567934036255e-02 2.591854333877563477e-01 1.481478363275527954e-01 1.513222139328718185e-02 6.210075318813323975e-02 1.603191345930099487e-01 3.661659359931945801e-02 -7.177423685789108276e-03 1.447230577468872070e-01 1.477654837071895599e-02 -4.432072117924690247e-02 2.426648437976837158e-01 -1.369239836931228638e-01 5.268140137195587158e-02
-2.001889944076538086e-01 1.862106919288635254e-01 1.337266415357589722e-01 -4.309827461838722229e-02 4.761443734169006348e-01 6.719018518924713135e-02 -1.514864414930343628e-01 2.006823271512985229e-01 -1.028175950050354004e-01 1.172670647501945496e-01 4.835874307900667191e-03 1.566147655248641968e-01 -4.017906785011291504e-01 8.207093179225921631e-02 9.251970797777175903e-02 -6.852383911609649658e-02 3.366460800170898438e-01 -5.684982612729072571e-02 2.402199432253837585e-02 5.468934774398803711e-03 3.007796360179781914e-03 2.613670192658901215e-03 -1.490173786878585815e-01 2.148360013961791992e-01 -1.662458926439285278e-01 1.338098570704460144e-02 -3.479389846324920654e-02 -3.123916313052177429e-02 -1.180308833718299866e-01 1.287731081247329712e-01 -3.481571972370147705e-01 -1.161131635308265686e-01
6.558078527450561523e-02 -3.995253145694732666e-02 5.813746154308319092e-02 2.830250561237335205e-01 5.294687747955322266e-01 -3.753749653697013855e-02 -1.460509002208709717e-01 1.392753869295120239e-01 1.348340213298797607e-01 2.132978737354278564e-01 -1.095287054777145386e-01 3.245911747217178345e-02 -3.831922709941864014e-01 6.388444453477859497e-02 3.130225539207458496e-01 -3.878422379493713379e-01 1.034916564822196960e-01 7.367005199193954468e-02 -1.164929270744323730e-01 6.009438261389732361e-02 1.872038282454013824e-02 1.618993878364562988e-01 1.025240942835807800e-01 1.798055693507194519e-02 2.277687564492225647e-02 1.119332090020179749e-01 -7.899789512157440186e-02 6.304650753736495972e-02 5.040656775236129761e-02 3.762988001108169556e-02 -8.377540111541748047e-02 -8.450978249311447144e-02
-2.485731244087219238e-01 -2.674595117568969727e-01 -1.178699266165494919e-02 2.352077141404151917e-02 2.540039718151092529e-01 1.215138193219900131e-02 -2.951174378395080566e-01 2.801499664783477783e-01 -1.606043875217437744e-01 1.069546788930892944e-01 -1.420157849788665771e-01 1.178983896970748901e-01 -1.697410196065902710e-01 3.909024223685264587e-02 2.993451952934265137e-01 -7.841474562883377075e-02 2.673003375530242920e-01 2.123327925801277161e-02 -1.741913855075836182e-01 -1.151684578508138657e-02 -1.068872287869453430e-01 -1.325306743383407593e-01 5.181694775819778442e-02 1.967504620552062988e-01 1.136238053441047668e-01 -4.627662524580955505e-02 -2.250880189239978790e-02 3.172139227390289307e-01 -3.317285478115081787e-01 1.138094440102577209e-01 1.624697297811508179e-01 2.426013117656111717e-03
-1.973446309566497803e-01 -2.173420488834381104e-01 5.351342260837554932e-02 1.060701161623001099e-01 3.610718846321105957e-01 -3.504211083054542542e-02 -2.603122889995574951e-01 2.442738562822341919e-01 1.273853937163949013e-03 1.991158351302146912e-02 1.579685658216476440e-01 -1.960140094161033630e-02 -4.010571241378784180e-01 2.196229808032512665e-02 6.925216317176818848e-02 -4.527010768651962280e-02 6.252478808164596558e-02 -2.917573750019073486e-01 -4.215743243694305420e-01 6.296104192733764648e-02 -5.516958236694335938e-02 -3.724993765354156494e-02 6.260760128498077393e-02 2.580478414893150330e-02 1.000747308135032654e-01 -2.409939765930175781e-01 4.456146806478500366e-02 1.760064661502838135e-01 -1.741819977760314941e-01 9.140633046627044678e-02 -1.530154645442962646e-01 6.209989637136459351e-02
1.824594885110855103e-01 1.233774870634078979e-01 -3.059869818389415741e-02 1.391797661781311035e-01 2.945636510848999023e-01 -2.099534124135971069e-02 -2.225487306714057922e-02 -4.100731387734413147e-02 5.311640910804271698e-03 -2.579461038112640381e-01 -1.720570474863052368e-01 -5.455037578940391541e-02 -3.034257590770721436e-01 6.690146774053573608e-02 -2.254701405763626099e-02 -4.141904711723327637e-01 7.181028276681900024e-02 1.463387459516525269e-01 -2.386493980884552002e-02 -1.549481749534606934e-01 1.182086914777755737e-01 -6.780652329325675964e-03 2.890466712415218353e-02 1.193198785185813904e-01 2.549336552619934082e-01 -1.850859522819519043e-01 -1.224588081240653992e-01 4.797339811921119690e-02 -2.753783464431762695e-01 2.299675047397613525e-01 3.144180029630661011e-02 3.841224610805511475e-01
-8.864378184080123901e-02 -2.035750299692153931e-01 1.140486523509025574e-01 1.599825769662857056e-01 1.526835113763809204e-01 6.832600384950637817e-02 -2.586396932601928711e-01 1.556348502635955811e-01 -2.271640747785568237e-01 1.883422136306762695e-01 -7.781815528869628906e-02 1.212531030178070068e-01 2.887190692126750946e-02 1.669440604746341705e-02 3.133739531040191650e-01 -2.273224294185638428e-01 1.341165900230407715e-01 -1.768083721399307251e-01 -2.087932229042053223e-01 3.179215788841247559e-01 -2.475753873586654663e-01 1.023256182670593262e-01 -2.940631806850433350e-01 -1.149174496531486511e-01 -6.054129451513290405e-02 1.058952659368515015e-01 2.083681821823120117e-01 2.025205045938491821e-01 -2.063846141099929810e-01 1.353118717670440674e-01 -2.965405955910682678e-02 8.786788582801818848e-02
-1.206522900611162186e-02 -1.167052835226058960e-01 3.353600157424807549e-03 1.787616312503814697e-01 2.569808661937713623e-01 -2.314786463975906372e-01 -2.073148041963577271e-01 3.816381469368934631e-02 -2.604922354221343994e-01 -9.166364558041095734e-03 -7.643057405948638916e-02 2.142443656921386719e-01 -1.600003689527511597e-01 3.231756389141082764e-02 3.586982786655426025e-01 -1.312440186738967896e-01 -4.994227364659309387e-02 3.152391314506530762e-01 1.618168801069259644e-01 1.721777170896530151e-01 -5.519462004303932190e-02 -2.758521735668182373e-01 -1.787823885679244995e-01 1.489918678998947144e-01 8.899191021919250488e-02 1.479431837797164917e-01 1.641302853822708130e-01 -1.236664969474077225e-02 -2.301852405071258545e-01 3.442695736885070801e-02 -3.071308732032775879e-01 3.991047292947769165e-02
2.317446172237396240e-01 9.168315678834915161e-02 7.246499508619308472e-02 -3.119022771716117859e-02 1.586241573095321655e-01 -1.965399086475372314e-01 -2.718208730220794678e-01 -1.888195611536502838e-02 4.730797838419675827e-03 1.964677125215530396e-01 -4.076611250638961792e-02 1.112021282315254211e-01 -2.826721668243408203e-01 -1.184411495923995972e-01 2.872920036315917969e-01 -2.091680914163589478e-01 2.044696956872940063e-01 -1.663108915090560913e-01 -9.460727870464324951e-02 1.337346285581588745e-01 -3.025106526911258698e-02 8.546540886163711548e-02 2.359283119440078735e-01 7.163690030574798584e-02 -1.746817119419574738e-02 -2.247896939516067505e-01 -1.309630721807479858e-01 1.020964458584785461e-01 -4.074413776397705078e-01 2.537433207035064697e-01 -1.970628947019577026e-01 -8.836091309785842896e-02
-1.486084312200546265e-01 -7.781663537025451660e-02 -6.055761128664016724e-02 -4.683605208992958069e-02 3.905051350593566895e-01 8.007848262786865234e-02 -1.160107105970382690e-01 2.311384379863739014e-01 -6.084289029240608215e-02 -1.754990816116333008e-01 -7.128400355577468872e-02 4.943406581878662109e-01 -2.998732924461364746e-01 -4.512663185596466064e-02 7.679152488708496094e-02 -3.694095313549041748e-01 5.348180234432220459e-02 -9.806007891893386841e-02 7.065296918153762817e-02 2.455872856080532074e-02 -9.371599555015563965e-02 3.427201509475708008e-02 1.088404878973960876e-01 -1.915572434663772583e-01 2.776413559913635254e-01 1.669514030218124390e-01 -3.717687353491783142e-02 1.186751872301101685e-01 4.095977172255516052e-02 6.469406187534332275e-02 -1.361157447099685669e-01 -2.344387769699096680e-02
-1.333838142454624176e-02 3.988428786396980286e-02 -4.494190961122512817e-02 8.367235958576202393e-02 4.127747714519500732e-01 5.214886367321014404e-02 -2.607102394104003906e-01 -1.598754525184631348e-01 1.745211146771907806e-02 1.289821118116378784e-01 -1.237723156809806824e-01 -1.209625154733657837e-01 -4.217845574021339417e-02 7.211898267269134521e-02 -1.066804230213165283e-01 -3.119155764579772949e-01 5.255385860800743103e-02 -1.919962912797927856e-01 -3.344494700431823730e-01 -2.223554626107215881e-02 -1.246729940176010132e-01 1.389839798212051392e-01 -5.816819891333580017e-02 3.046587854623794556e-02 2.760223150253295898e-01 -1.938352882862091064e-01 1.530409231781959534e-02 1.494860798120498657e-01 -3.424600362777709961e-01 1.333402991294860840e-01 -2.021669000387191772e-01 2.379403263330459595e-01
-2.592370808124542236e-01 -8.846674859523773193e-02 -1.754158176481723785e-02 2.102705538272857666e-01 9.969867765903472900e-02 3.799612820148468018e-02 -2.294293195009231567e-01 1.860569976270198822e-02 -2.013106942176818848e-01 1.306354999542236328e-01 -8.481411635875701904e-02 2.401770800352096558e-01 -3.036738038063049316e-01 -9.686940908432006836e-02 2.713271379470825195e-01 -1.108116805553436279e-01 8.469662070274353027e-02 5.457813292741775513e-02 -1.306135654449462891e-01 9.832818061113357544e-02 -3.586342632770538330e-01 7.329756021499633789e-02 6.486768275499343872e-02 -6.119712069630622864e-02 -1.962371766567230225e-01 -1.125446632504463196e-01 -1.014420464634895325e-01 3.946738839149475098e-01 -2.148393690586090088e-01 2.518095374107360840e-01 1.309751905500888824e-02 1.783985458314418793e-02
-2.126717381179332733e-02 -1.659198105335235596e-01 -1.377981305122375488e-01 4.930278658866882324e-02 2.444005459547042847e-01 -1.397311389446258545e-01 -1.169922426342964172e-01 2.837169356644153595e-02 -3.591749817132949829e-02 4.977618902921676636e-02 -8.034410327672958374e-02 3.347941040992736816e-01 -2.595372498035430908e-01 3.076613843441009521e-01 3.506031036376953125e-01 -2.073873728513717651e-01 3.077998384833335876e-02 1.397250294685363770e-01 3.288996219635009766e-02 -1.045670285820960999e-01 -4.996980354189872742e-02 1.217066310346126556e-04 -1.598501056432723999e-01 3.621027171611785889e-01 -1.172226853668689728e-02 -6.256232410669326782e-02 1.623471975326538086e-01 2.420699894428253174e-01 -2.065956741571426392e-01 -7.856760174036026001e-02 -2.618753910064697266e-01 9.219633787870407104e-02
2.261761575937271118e-02 -2.048042975366115570e-02 3.707975521683692932e-02 1.187709346413612366e-02 -5.959766730666160583e-02 -3.609501570463180542e-02 2.280912548303604126e-02 3.737147524952888489e-02 -1.341933757066726685e-01 7.817693799734115601e-02 -5.018695071339607239e-02 2.349960356950759888e-01 -4.292505681514739990e-01 2.868773639202117920e-01 2.294748276472091675e-01 -2.862775027751922607e-01 3.859980702400207520e-01 3.896403312683105469e-02 1.336677838116884232e-02 9.134848415851593018e-02 -3.196857571601867676e-01 -3.922790288925170898e-02 -1.209702864289283752e-01 -1.059867143630981445e-01 -1.984057761728763580e-02 -2.470794320106506348e-01 -1.392191499471664429e-01 9.647159278392791748e-02 -2.239811718463897705e-01 3.363859280943870544e-02 -2.784640192985534668e-01 1.180702261626720428e-02
3.036164864897727966e-02 2.163583971560001373e-02 -1.107766479253768921e-01 3.546029925346374512e-01 1.188433468341827393e-01 7.545655965805053711e-02 -8.506609126925468445e-03 2.765892073512077332e-03 1.810892969369888306e-01 -2.680020928382873535e-01 3.709708526730537415e-02 2.891411185264587402e-01 -2.180345505475997925e-01 1.238674968481063843e-01 1.849249750375747681e-01 -1.707320958375930786e-01 -7.235407829284667969e-02 2.721883058547973633e-01 -1.548832803964614868e-01 1.922368258237838745e-01 -2.692025005817413330e-01 -1.261789798736572266e-01 -1.052066236734390259e-01 -1.081556156277656555e-01 2.310496270656585693e-01 -2.765195071697235107e-02 5.382755771279335022e-02 -1.859349459409713745e-01 -2.815259695053100586e-01 8.993954211473464966e-02 -1.637009382247924805e-01 2.601681351661682129e-01
-3.156039491295814514e-02 -2.647794783115386963e-01 5.635303631424903870e-02 2.395989000797271729e-01 1.945267617702484131e-01 1.490650624036788940e-01 -1.841116696596145630e-01 6.747127324342727661e-02 -5.496995523571968079e-02 1.475360840559005737e-01 2.691001594066619873e-01 1.026773229241371155e-01 -2.011792361736297607e-01 -6.160864233970642090e-02 1.099748462438583374e-01 -2.093105018138885498e-01 2.809752523899078369e-01 2.450034171342849731e-01 -2.884199917316436768e-01 1.268997043371200562e-01 -2.159804105758666992e-01 -1.046308428049087524e-01 -4.000946879386901855e-02 1.055626347661018372e-01 -6.239280477166175842e-02 -2.974889874458312988e-01 -8.403807133436203003e-02 7.701590657234191895e-02 -2.361282259225845337e-01 1.654810309410095215e-01 -1.032890379428863525e-01 -2.325583547353744507e-01
1.856609992682933807e-02 -9.427371621131896973e-02 -5.068859551101922989e-03 1.016370020806789398e-02 2.141968756914138794e-01 1.406945735216140747e-01 -3.001140356063842773e-01 1.180857568979263306e-01 -1.368329823017120361e-01 1.412854194641113281e-01 4.213334619998931885e-02 2.087870091199874878e-01 -4.614632427692413330e-01 -5.862139165401458740e-02 2.322152704000473022e-01 -3.727282583713531494e-01 2.063036412000656128e-01 -1.849417090415954590e-01 6.478899717330932617e-02 -6.311173737049102783e-02 5.098805204033851624e-02 -2.909494377672672272e-02 5.249358713626861572e-02 -1.756183058023452759e-02 2.662717998027801514e-01 -2.423347383737564087e-01 7.360126078128814697e-02 -1.058702692389488220e-01 -9.544584900140762329e-02 2.540223598480224609e-01 3.206549584865570068e-02 -1.236531212925910950e-01
-1.013028025627136230e-01 -1.469646990299224854e-01 -7.572093605995178223e-02 2.031160295009613037e-01 4.986456632614135742e-01 1.080795750021934509e-01 -4.466579556465148926e-01 8.249218761920928955e-02 2.662598192691802979e-01 5.075692664831876755e-03 2.498999685049057007e-01 3.023777008056640625e-01 -4.961981624364852905e-02 -5.316061526536941528e-02 1.470612287521362305e-01 -1.586182862520217896e-01 1.773356050252914429e-01 -1.553581804037094116e-01 -8.854568004608154297e-02 -2.496787533164024353e-02 4.050388932228088379e-03 -2.674974687397480011e-02 1.054326146841049194e-01 -4.495623987168073654e-03 -8.858706057071685791e-02 -9.495705366134643555e-02 -1.710890978574752808e-01 -2.010172791779041290e-02 -1.104022115468978882e-01 1.829440146684646606e-01 -8.586492389440536499e-02 -4.635684192180633545e-02
-2.362581342458724976e-01 3.486609458923339844e-02 7.818765938282012939e-03 -2.362410873174667358e-01 5.087859928607940674e-02 -2.289075404405593872e-01 -3.369233906269073486e-01 3.596198931336402893e-02 -1.902527958154678345e-01 -9.500004351139068604e-02 -2.250349074602127075e-01 3.381862938404083252e-01 -1.507234722375869751e-01 -1.366395354270935059e-01 7.182011008262634277e-02 -9.005209058523178101e-02 -7.892485707998275757e-02 -2.654528617858886719e-01 -5.689461156725883484e-02 -1.983243506401777267e-03 -1.050471141934394836e-01 -2.183160632848739624e-01 -1.281283944845199585e-01 6.744647026062011719e-02 1.823323965072631836e-02 -1.060127466917037964e-01 -2.667600214481353760e-01 -1.329334080219268799e-01 -1.232460811734199524e-01 2.747602462768554688e-01 3.143151402473449707e-01 5.414849519729614258e-02
3.196915611624717712e-02 -1.456485688686370850e-01 1.280385404825210571e-01 3.763592541217803955e-01 9.849458187818527222e-02 3.985594511032104492e-01 -1.382735222578048706e-01 5.739934742450714111e-02 1.250248253345489502e-01 -6.019138544797897339e-02 -1.099870428442955017e-01 4.459075331687927246e-01 -3.579795658588409424e-01 -7.811570912599563599e-02 1.453298628330230713e-01 -1.350894011557102203e-02 1.487565338611602783e-01 -8.063098043203353882e-02 -2.425036281347274780e-01 1.761637926101684570e-01 -1.584498137235641479e-01 5.545525997877120972e-02 4.090790823101997375e-02 1.718638986349105835e-01 4.305556416511535645e-03 -5.397087708115577698e-02 9.499185718595981598e-03 -1.791076809167861938e-01 -9.433218091726303101e-02 1.794959651306271553e-03 -1.433351933956146240e-01 2.465650439262390137e-02
-2.479609847068786621e-01 -9.987894445657730103e-02 -1.036970466375350952e-01 -2.939536422491073608e-02 5.854122713208198547e-02 -2.887353897094726562e-01 -1.609480082988739014e-01 2.343524247407913208e-01 -1.094980314373970032e-01 1.771812289953231812e-01 1.564313620328903198e-01 1.723599433898925781e-02 -4.106124639511108398e-01 -8.264410495758056641e-02 1.779838055372238159e-01 -2.237884551286697388e-01 6.177044287323951721e-02 -6.215369701385498047e-02 -3.056443929672241211e-01 6.540200114250183105e-02 -7.438243925571441650e-02 -4.481635987758636475e-02 -9.898630529642105103e-02 2.394519150257110596e-01 -2.032110244035720825e-01 1.306114941835403442e-01 7.119139190763235092e-03 9.259464591741561890e-02 -7.334473729133605957e-02 3.552798926830291748e-01 8.133172243833541870e-02 -1.967511177062988281e-01
2.226869761943817139e-01 -3.115816414356231689e-01 -2.179044112563133240e-02 2.749234065413475037e-02 1.165071129798889160e-01 1.474960148334503174e-01 -3.758929967880249023e-01 5.051013827323913574e-02 1.323071569204330444e-01 1.214515343308448792e-01 6.569392234086990356e-02 1.975310146808624268e-01 -1.828775405883789062e-01 1.411576718091964722e-01 2.830181121826171875e-01 -2.442425787448883057e-01 1.483463197946548462e-01 2.652313373982906342e-02 -2.024064362049102783e-01 1.473360694944858551e-02 4.472351446747779846e-02 -1.817701011896133423e-01 -1.249032989144325256e-01 6.720250006765127182e-03 7.546758651733398438e-02 1.341490596532821655e-01 -4.134872183203697205e-02 2.538361847400665283e-01 -2.374986261129379272e-01 7.700335979461669922e-02 -3.706530332565307617e-01 8.550594560801982880e-03
-2.152200341224670410e-01 -1.542380750179290771e-01 -1.392519287765026093e-02 -3.537774831056594849e-02 5.900046825408935547e-01 -3.151080012321472168e-02 -3.357412815093994141e-01 1.658288687467575073e-01 9.291457384824752808e-02 2.025918513536453247e-01 1.983217298984527588e-01 3.253266587853431702e-02 1.095219049602746964e-02 -1.633073948323726654e-02 2.370796650648117065e-01 -2.189139127731323242e-01 7.918358594179153442e-02 1.548060327768325806e-01 -4.195053130388259888e-02 -2.803915366530418396e-02 -2.058344334363937378e-01 -5.446311458945274353e-02 -1.532549411058425903e-01 7.570531964302062988e-02 -4.630120098590850830e-02 -1.499676406383514404e-01 -4.156766086816787720e-02 6.800620257854461670e-02 1.801813952624797821e-02 2.288447767496109009e-01 -1.883610785007476807e-01 1.343417167663574219e-01
2.704860866069793701e-01 -8.034099638462066650e-02 4.614151641726493835e-02 5.813444033265113831e-02 4.102609157562255859e-01 -7.020328193902969360e-02 -3.017925024032592773e-01 8.947252482175827026e-02 -5.304235219955444336e-02 -4.412376880645751953e-02 -1.983149498701095581e-01 3.351461291313171387e-01 -1.843212395906448364e-01 1.340160369873046875e-01 9.320857375860214233e-02 -2.735294997692108154e-01 1.096344441175460815e-01 1.222701668739318848e-01 -2.966806888580322266e-01 2.260307520627975464e-01 9.635028988122940063e-02 -1.060065403580665588e-01 2.064960896968841553e-01 -2.873670496046543121e-02 -6.906096637248992920e-02 2.204023115336894989e-02 -1.326800584793090820e-01 6.660629063844680786e-02 1.595784276723861694e-01 7.493138313293457031e-02 -2.489752508699893951e-02 -2.482597529888153076e-01
-2.043005675077438354e-01 -4.773465171456336975e-02 -1.097030863165855408e-01 6.771379709243774414e-02 6.322631835937500000e-01 1.403474807739257812e-01 -7.625747472047805786e-02 1.570852845907211304e-02 9.085948765277862549e-02 -1.056020632386207581e-01 1.546985059976577759e-01 1.303118914365768433e-01 4.770534485578536987e-02 -2.221619039773941040e-01 1.941984742879867554e-01 -2.764590084552764893e-01 3.341352194547653198e-02 1.103897765278816223e-01 -2.817886471748352051e-01 -4.559477791190147400e-02 -1.758857369422912598e-01 -7.750240713357925415e-02 -1.230899095535278320e-01 -4.292450472712516785e-02 1.558707840740680695e-02 -2.133194655179977417e-01 -3.495940566062927246e-02 -1.391322910785675049e-01 -2.259058505296707153e-02 2.644672393798828125e-01 3.982419148087501526e-02 2.574772201478481293e-02
3.039211630821228027e-01 8.255150169134140015e-02 -1.280131191015243530e-02 4.128662496805191040e-02 3.704197406768798828e-01 -7.321555912494659424e-02 -2.455281652510166168e-02 2.603058516979217529e-01 -1.658389419317245483e-01 -8.910267800092697144e-02 -2.686029076576232910e-01 1.765697747468948364e-01 -2.700434625148773193e-01 -1.491876542568206787e-01 2.412653714418411255e-01 -4.275563657283782959e-01 2.229405045509338379e-01 -1.586382091045379639e-01 -1.336207091808319092e-01 1.037853285670280457e-01 -2.498645102605223656e-03 4.982965812087059021e-02 -1.663704812526702881e-01 -1.499661058187484741e-02 -5.392855778336524963e-02 1.297290921211242676e-01 -2.718341723084449768e-02 1.073016896843910217e-01 -1.148991957306861877e-01 5.847214534878730774e-02 -1.317901909351348877e-01 -1.148377805948257446e-01
-2.009692341089248657e-01 -2.778338491916656494e-01 5.269317328929901123e-02 8.098983764648437500e-02 6.185181140899658203e-01 -6.076122075319290161e-02 -2.693530023097991943e-01 -3.891444765031337738e-03 1.994838193058967590e-02 4.113223776221275330e-02 1.017613783478736877e-01 2.182006835937500000e-02 -1.058401986956596375e-01 -1.609083116054534912e-01 2.296415269374847412e-01 -2.196349203586578369e-01 2.250757515430450439e-01 1.826898157596588135e-01 -1.033065468072891235e-01 5.086752399802207947e-02 3.260276513174176216e-03 2.356816828250885010e-02 -1.645589480176568031e-03 2.702986355870962143e-03 -7.624863833189010620e-02 -1.409847885370254517e-01 -5.207104608416557312e-02 -3.519194200634956360e-02 -1.699734926223754883e-01 2.636589705944061279e-01 1.792004108428955078e-01 7.239251583814620972e-02
-4.874297976493835449e-02 -1.692225486040115356e-01 -5.030238255858421326e-02 1.231324523687362671e-01 6.369904279708862305e-01 -6.927699595689773560e-02 -1.703701615333557129e-01 4.805968329310417175e-02 1.912741223350167274e-03 -5.812091752886772156e-02 1.534715890884399414e-01 2.796406671404838562e-02 -4.937071353197097778e-04 -8.148197084665298462e-02 2.581255137920379639e-01 -2.194550782442092896e-01 -1.592088304460048676e-02 -1.466638892889022827e-01 -1.372022032737731934e-01 8.257242292165756226e-02 -1.422354578971862793e-01 -1.622081995010375977e-01 -8.349298685789108276e-02 1.391598284244537354e-01 -3.426256775856018066e-01 -1.566434502601623535e-01 -1.344343414530158043e-03 -5.923146847635507584e-03 -2.091415226459503174e-01 2.325319647789001465e-01 -1.358651462942361832e-02 -3.221395658329129219e-03
-1.329723149538040161e-01 -7.342685014009475708e-02 -9.980867803096771240e-02 2.861588448286056519e-02 1.246878728270530701e-01 2.169227898120880127e-01 -2.600759863853454590e-01 2.810156345367431641e-01 1.348500102758407593e-01 -2.534293532371520996e-01 -2.168579697608947754e-01 1.333934217691421509e-01 1.213527843356132507e-01 4.208327829837799072e-02 2.397745102643966675e-01 -2.622253000736236572e-01 2.957060933113098145e-01 1.698962301015853882e-01 -2.027935236692428589e-01 1.049554869532585144e-01 -2.513845562934875488e-01 -1.051168292760848999e-01 -8.288383483886718750e-02 2.427108734846115112e-01 -2.269134968519210815e-01 -4.238807410001754761e-02 -2.557118833065032959e-01 5.244911462068557739e-02 -9.096162021160125732e-02 1.014867871999740601e-01 -7.823158800601959229e-02 1.111826077103614807e-01
4.238120466470718384e-02 -8.659679442644119263e-03 -3.987825661897659302e-02 9.901411086320877075e-02 8.285227417945861816e-02 -1.620722711086273193e-01 -5.928583070635795593e-02 -7.940913736820220947e-02 -1.641770452260971069e-01 1.905138641595840454e-01 -1.581887304782867432e-01 9.873656183481216431e-02 -1.999685913324356079e-01 -3.290430456399917603e-02 -1.705723628401756287e-02 -2.765186131000518799e-01 1.470449864864349365e-01 1.905482262372970581e-01 -1.931292265653610229e-01 -1.214069873094558716e-02 1.642982512712478638e-01 -2.137598544359207153e-01 -2.133175730705261230e-01 -9.000629186630249023e-02 6.042871996760368347e-02 -1.859205961227416992e-01 1.637507043778896332e-02 3.455462455749511719e-01 -2.974288463592529297e-01 4.828510284423828125e-01 -1.380341202020645142e-01 8.783954381942749023e-02
3.745814412832260132e-02 -2.242359705269336700e-02 2.383959889411926270e-01 3.242582827806472778e-02 4.897558987140655518e-01 -1.707513630390167236e-01 -2.379622757434844971e-01 -5.529427155852317810e-02 1.736845225095748901e-01 5.620440840721130371e-02 2.323821187019348145e-01 2.787440717220306396e-01 -1.851303726434707642e-01 5.367392674088478088e-02 2.445862144231796265e-01 -2.839428186416625977e-01 1.028361618518829346e-01 -2.712250873446464539e-02 -6.053645163774490356e-02 -1.853679865598678589e-02 -4.132124036550521851e-02 9.580618888139724731e-02 -1.047506257891654968e-01 -3.490843996405601501e-02 1.387210190296173096e-01 -1.129608228802680969e-02 -9.901987016201019287e-02 -2.035209387540817261e-01 4.413743317127227783e-02 3.185678422451019287e-01 -1.109703108668327332e-01 -2.101017981767654419e-01
-2.345764189958572388e-01 -3.021220490336418152e-02 -9.904771298170089722e-02 2.744398713111877441e-01 6.111937165260314941e-01 8.801110833883285522e-02 -2.102866172790527344e-01 5.532618984580039978e-02 -4.009535536170005798e-02 -5.279956012964248657e-02 1.460937261581420898e-01 3.974561393260955811e-02 -4.517595469951629639e-02 -5.794531665742397308e-03 2.040112614631652832e-01 -3.394824862480163574e-01 2.460325136780738831e-02 -3.111788071691989899e-03 -3.031447902321815491e-02 1.166319251060485840e-01 1.484036818146705627e-02 -5.323250591754913330e-02 4.939518496394157410e-02 -7.017414271831512451e-02 -8.996082097291946411e-02 -1.022377014160156250e-01 -1.801256984472274780e-01 -2.214023284614086151e-02 8.441721647977828979e-02 2.883047461509704590e-01 -2.685180902481079102e-01 6.857389956712722778e-02
-2.693450450897216797e-01 -1.809934079647064209e-01 1.081149354577064514e-01 3.267881572246551514e-01 -8.432790637016296387e-02 -6.190162524580955505e-02 -1.723953038454055786e-01 1.743968725204467773e-01 5.305555462837219238e-02 1.414297223091125488e-01 -1.757590915076434612e-03 9.105187654495239258e-02 -2.117476165294647217e-01 -1.862258613109588623e-01 1.739844530820846558e-01 -3.634733259677886963e-01 -1.643680781126022339e-01 3.838557517156004906e-03 -1.913129389286041260e-01 1.310602761805057526e-02 -5.700241774320602417e-02 -2.455325424671173096e-01 -3.131070137023925781e-01 1.244370117783546448e-01 -9.919729828834533691e-02 -1.848252117633819580e-01 7.883143424987792969e-02 2.084365934133529663e-01 4.658130928874015808e-02 -6.209813989698886871e-03 -2.215629667043685913e-01 2.151916772127151489e-01
-1.498133987188339233e-01 -2.041445076465606689e-01 -1.754604652523994446e-02 2.206009924411773682e-01 4.801482856273651123e-01 -1.504209935665130615e-01 -1.229786574840545654e-01 -1.477054785937070847e-02 -1.572901755571365356e-01 1.292904317378997803e-01 -1.309749018400907516e-02 2.545053362846374512e-01 -1.536075025796890259e-01 -1.685567498207092285e-01 1.476588696241378784e-01 -1.114431247115135193e-01 -7.576040178537368774e-02 -1.483845897018909454e-02 -3.582756593823432922e-02 -9.139963984489440918e-02 6.618906557559967041e-02 -9.361963719129562378e-02 1.534341555088758469e-02 2.223200798034667969e-01 2.439996004104614258e-01 -1.979128122329711914e-01 -3.147385641932487488e-02 -2.210619449615478516e-01 1.064031273126602173e-01 1.272364556789398193e-01 -4.054628610610961914e-01 -8.299297839403152466e-02
-3.193334341049194336e-01 -1.285316944122314453e-01 2.739363610744476318e-01 -4.093494266271591187e-02 7.984997332096099854e-02 -2.856003940105438232e-01 -1.847930103540420532e-01 4.807592555880546570e-02 8.839906752109527588e-02 2.412455901503562927e-02 -5.271621048450469971e-02 3.844986259937286377e-01 -3.363469243049621582e-02 -1.598336361348628998e-02 -1.773368418216705322e-01 -2.223956584930419922e-01 6.539651006460189819e-02 -8.306484669446945190e-03 -2.164953798055648804e-01 -2.573584392666816711e-02 -2.296801060438156128e-01 -7.780294865369796753e-02 4.852752387523651123e-02 -2.129200845956802368e-01 2.941609323024749756e-01 2.224407362518832088e-04 -7.276014238595962524e-02 1.385289132595062256e-01 -2.990778088569641113e-01 1.736595928668975830e-01 -2.219043821096420288e-01 -2.897815220057964325e-02
-3.310885652899742126e-02 1.771880537271499634e-01 5.232896283268928528e-02 5.403188988566398621e-02 1.483215689659118652e-01 1.069329977035522461e-01 -4.570279717445373535e-01 4.392679408192634583e-02 -4.935877397656440735e-02 -3.553183004260063171e-02 -1.417293399572372437e-01 -9.405171126127243042e-02 -4.065382480621337891e-01 1.061632856726646423e-01 -2.160033881664276123e-01 -1.507605519145727158e-02 -1.610637307167053223e-01 1.326744556427001953e-01 -2.898362278938293457e-01 -5.448638275265693665e-02 -3.423407971858978271e-01 -1.722779422998428345e-01 -1.160649806261062622e-01 -4.524735733866691589e-02 4.101875051856040955e-02 -9.480224549770355225e-02 -3.003540635108947754e-01 1.094334572553634644e-01 -2.049977183341979980e-01 -2.126842178404331207e-02 -9.412523359060287476e-02 -6.666702777147293091e-02
4.868270456790924072e-02 -1.377469599246978760e-01 -3.604928776621818542e-02 9.392181783914566040e-02 1.647997796535491943e-01 -1.378705650568008423e-01 -2.193392515182495117e-01 2.942367494106292725e-01 -1.696015745401382446e-01 -1.451064646244049072e-01 -1.973743736743927002e-01 1.376988440752029419e-01 -3.546836972236633301e-01 -4.338702186942100525e-02 2.623826563358306885e-01 8.391562849283218384e-02 1.311568170785903931e-01 -1.392527222633361816e-01 -3.208862841129302979e-01 2.409961074590682983e-02 -3.730320185422897339e-02 -1.845140755176544189e-02 2.429991960525512695e-01 8.501882106065750122e-02 3.177068894729018211e-03 -3.188432455062866211e-01 1.027261018753051758e-01 -2.355780266225337982e-02 -2.033909261226654053e-01 3.011505007743835449e-01 -6.522170454263687134e-02 -1.383182257413864136e-01
3.856395557522773743e-02 7.169447094202041626e-02 2.371990829706192017e-01 3.206836581230163574e-01 4.600776433944702148e-01 -1.539615094661712646e-01 -4.325788095593452454e-02 1.161257401108741760e-01 2.945139259099960327e-02 1.249323114752769470e-01 -1.197498813271522522e-01 1.512105464935302734e-01 -2.197171449661254883e-01 -2.808665633201599121e-01 3.081130087375640869e-01 -1.398661583662033081e-01 3.289934992790222168e-01 -2.715222537517547607e-02 -1.379159688949584961e-01 -6.595441699028015137e-02 5.634567141532897949e-02 3.660939261317253113e-02 -1.033051311969757080e-01 -2.576840668916702271e-02 -3.658993169665336609e-02 -4.862464964389801025e-02 -2.757078595459461212e-02 -2.932407855987548828e-01 -1.617370992898941040e-01 9.187915921211242676e-02 -1.141216605901718140e-01 -4.390277341008186340e-02
3.474544966593384743e-03 1.301995757967233658e-02 -1.363110542297363281e-01 1.698710471391677856e-01 2.622745335102081299e-01 -1.725373789668083191e-02 -3.586943745613098145e-01 3.370534162968397141e-03 -3.428659983910620213e-04 -2.092410624027252197e-01 -1.409879177808761597e-01 -6.644064560532569885e-04 -5.638304352760314941e-01 2.169223129749298096e-01 -1.504641473293304443e-01 1.202920824289321899e-01 -6.723433732986450195e-02 -1.489830315113067627e-01 -8.149909973144531250e-02 1.640709787607192993e-01 4.858259111642837524e-02 2.301622182130813599e-02 -1.360830962657928467e-01 4.477737471461296082e-02 7.209832966327667236e-02 1.927879601716995239e-01 -1.797333508729934692e-01 7.299412041902542114e-02 -1.655527055263519287e-01 2.899640202522277832e-01 6.566753983497619629e-02 9.698077291250228882e-02
-1.680633127689361572e-01 4.354716837406158447e-02 -6.282063573598861694e-02 -3.880191966891288757e-02 4.512845352292060852e-02 -3.020060062408447266e-02 -3.894811570644378662e-01 1.590536385774612427e-01 6.693542748689651489e-02 5.134533047676086426e-01 -3.143851161003112793e-01 2.655126452445983887e-01 -1.940530985593795776e-01 1.454830728471279144e-02 -2.940605953335762024e-02 -2.207066863775253296e-01 5.190935358405113220e-02 -1.027364060282707214e-01 -2.542668581008911133e-01 -2.862485684454441071e-02 2.872278168797492981e-02 -1.197614595293998718e-01 -1.981913745403289795e-01 -6.939338892698287964e-02 -7.374199479818344116e-02 -6.546739023178815842e-03 -4.456925392150878906e-02 8.859174698591232300e-02 -1.192109510302543640e-01 2.259641885757446289e-01 -1.048951894044876099e-01 1.731968075037002563e-01
1.507257204502820969e-02 -2.593140900135040283e-01 1.832204163074493408e-01 2.008086591958999634e-01 2.250767350196838379e-01 -1.647053658962249756e-01 -3.577300906181335449e-01 1.029088795185089111e-01 -1.168504655361175537e-01 -1.165573671460151672e-01 2.084141522645950317e-01 2.501698732376098633e-01 1.220926567912101746e-01 -9.528937935829162598e-02 1.932358592748641968e-01 -4.153804779052734375e-01 2.739959657192230225e-01 -4.626834392547607422e-02 5.114763043820858002e-03 5.560423061251640320e-02 1.258629187941551208e-02 -1.283690929412841797e-01 -2.615398727357387543e-02 1.725626587867736816e-01 9.884868748486042023e-03 -2.780443131923675537e-01 4.991500452160835266e-02 5.476484075188636780e-03 1.651581525802612305e-01 1.507551372051239014e-01 -2.869397588074207306e-02 -1.302730143070220947e-01
1.845951005816459656e-02 -2.399034053087234497e-02 3.255704045295715332e-01 8.573561161756515503e-02 6.719623804092407227e-01 -1.417340803891420364e-02 -1.287663429975509644e-01 1.430570334196090698e-01 9.771130979061126709e-02 1.633967906236648560e-01 1.744160652160644531e-01 2.797183692455291748e-01 -2.250979989767074585e-01 -1.941874474287033081e-01 1.001129820942878723e-01 -1.335421502590179443e-01 -7.838851213455200195e-02 -8.043576776981353760e-02 -1.058084741234779358e-01 1.985096000134944916e-02 -4.473821073770523071e-02 -2.200383879244327545e-02 -9.783058613538742065e-02 -4.485736135393381119e-03 7.069361209869384766e-02 -1.437930762767791748e-01 2.054445818066596985e-02 2.141031995415687561e-02 5.805834755301475525e-02 2.384338229894638062e-01 -1.022941842675209045e-01 4.788093268871307373e-02
1.373225450515747070e-01 1.073795482516288757e-01 1.765094697475433350e-01 3.540297448635101318e-01 1.494620889425277710e-01 1.062636002898216248e-01 -1.924816519021987915e-01 -6.805912405252456665e-02 -6.381167564541101456e-03 -1.615045815706253052e-01 -6.956039369106292725e-02 2.683842778205871582e-01 -1.273338198661804199e-01 -1.966625750064849854e-01 1.753945648670196533e-02 -3.621613606810569763e-02 1.212425678968429565e-01 -1.376817002892494202e-02 -3.326441347599029541e-01 4.558736979961395264e-01 -3.768765628337860107e-01 -1.126139089465141296e-01 1.843066141009330750e-02 -8.373774588108062744e-02 7.662501186132431030e-02 -1.187744364142417908e-01 1.555063277482986450e-01 3.704441711306571960e-02 -1.394696384668350220e-01 1.201544925570487976e-01 1.125720329582691193e-02 -5.765697732567787170e-02
1.696360111236572266e-01 1.843868754804134369e-02 -3.904389962553977966e-02 2.638302147388458252e-01 2.785216271877288818e-01 -1.857278309762477875e-02 -9.375578910112380981e-02 1.699505448341369629e-01 1.608819216489791870e-01 -1.049475297331809998e-01 -1.992852538824081421e-01 2.377272099256515503e-01 1.406373381614685059e-01 -1.709158271551132202e-01 -1.621716171503067017e-01 -2.541776299476623535e-01 -1.520980745553970337e-01 -1.278966665267944336e-01 -3.814112842082977295e-01 -4.561368376016616821e-02 2.357518970966339111e-01 -3.417323343455791473e-03 -4.240428656339645386e-02 1.828216016292572021e-01 6.470390409231185913e-02 -8.325851708650588989e-02 -1.580484360456466675e-01 -9.484290331602096558e-02 -3.473445177078247070e-01 2.307168543338775635e-01 1.057022511959075928e-01 5.598056688904762268e-02
1.768485307693481445e-01 9.279279038310050964e-03 1.264330297708511353e-01 -4.070265963673591614e-02 1.858845949172973633e-01 -2.303247749805450439e-01 8.696247637271881104e-02 1.515283286571502686e-01 3.041814267635345459e-02 -9.057891555130481720e-03 -2.039172947406768799e-01 1.024033576250076294e-01 -4.221102595329284668e-01 -2.809210121631622314e-01 3.242584466934204102e-01 -1.953214257955551147e-01 1.027509197592735291e-01 -1.678044795989990234e-01 -2.585724890232086182e-01 4.101287573575973511e-03 -8.773397654294967651e-02 6.777135282754898071e-02 -9.095469117164611816e-02 2.558799684047698975e-01 4.438965395092964172e-02 -3.411947982385754585e-03 -5.252825096249580383e-02 -2.319914475083351135e-02 -5.174653977155685425e-02 4.591485857963562012e-02 -4.215568006038665771e-01 -1.050116261467337608e-03
-2.354488074779510498e-01 1.230972185730934143e-01 1.052836105227470398e-01 1.535442471504211426e-01 4.140070974826812744e-01 -4.512776434421539307e-02 -5.206839367747306824e-02 2.309245765209197998e-01 -3.384731709957122803e-01 2.263856530189514160e-01 -5.680031329393386841e-02 1.775418072938919067e-01 -1.817749887704849243e-01 -1.836679130792617798e-01 1.600283831357955933e-01 -1.012222394347190857e-01 2.747785747051239014e-01 1.508007496595382690e-01 -6.994004547595977783e-02 -2.474380284547805786e-01 -1.271797567605972290e-01 -1.217075362801551819e-01 6.127308681607246399e-02 1.198451220989227295e-01 6.657996773719787598e-02 -1.446325182914733887e-01 -2.104966789484024048e-01 -1.716958433389663696e-01 -5.467624589800834656e-02 8.642388135194778442e-02 -8.743022382259368896e-02 1.771256625652313232e-01
2.136614173650741577e-01 -1.659946888685226440e-01 -5.256741121411323547e-02 -8.684015274047851562e-02 2.154473960399627686e-01 -4.221625253558158875e-02 -1.158866211771965027e-01 1.035368256270885468e-02 1.322058886289596558e-01 1.410256773233413696e-01 -1.889642030000686646e-01 1.577876210212707520e-01 -1.059365421533584595e-01 -1.498928815126419067e-01 2.082418650388717651e-01 -3.932472765445709229e-01 -1.505883187055587769e-01 1.616100966930389404e-01 -1.461187899112701416e-01 1.770662665367126465e-01 1.597964763641357422e-01 4.904014617204666138e-02 6.423678994178771973e-02 5.705959722399711609e-02 1.241921707987785339e-01 -1.078403517603874207e-01 1.051293388009071350e-01 -4.501175135374069214e-02 -2.350155413150787354e-01 3.650389909744262695e-01 -3.942377269268035889e-01 6.498648971319198608e-02
1.151683852076530457e-01 -1.146064549684524536e-01 -2.213909476995468140e-02 4.984608665108680725e-02 1.145795285701751709e-01 -1.112751364707946777e-01 -2.944740951061248779e-01 5.154467374086380005e-02 3.567514419555664062e-01 2.587005309760570526e-02 7.586906105279922485e-02 1.628860831260681152e-01 -2.453377991914749146e-01 -1.338167935609817505e-01 3.011747300624847412e-01 -1.125140488147735596e-01 2.063172161579132080e-01 -6.501336395740509033e-02 -2.043498009443283081e-01 2.630129456520080566e-01 -3.211731910705566406e-01 1.049607321619987488e-01 -9.839190542697906494e-02 1.553415805101394653e-01 -3.950076922774314880e-02 -9.957962483167648315e-02 -1.528740525245666504e-01 -9.591923654079437256e-02 -1.460131704807281494e-01 -1.007600221782922745e-02 -3.736640810966491699e-01 -5.700586363673210144e-02
8.031544089317321777e-02 1.475305259227752686e-01 -2.436266541481018066e-01 2.927299141883850098e-01 2.835000157356262207e-01 2.111764848232269287e-01 -1.791363358497619629e-01 6.523095071315765381e-02 -2.033270895481109619e-01 -2.243298292160034180e-01 -1.831852346658706665e-01 1.205955222249031067e-01 -1.362420916557312012e-01 -1.710907816886901855e-01 -1.032411400228738785e-02 -1.370926797389984131e-01 -9.313181042671203613e-02 -1.593840569257736206e-01 -2.338579446077346802e-01 1.532543599605560303e-01 -2.007375843822956085e-02 -7.208200544118881226e-02 9.035932272672653198e-02 1.934990882873535156e-01 1.462879776954650879e-01 -1.385407447814941406e-01 -1.733736842870712280e-01 -1.450879406183958054e-02 -2.355099320411682129e-01 1.463271956890821457e-02 -1.220312044024467468e-01 3.924715220928192139e-01
6.399257481098175049e-02 6.497545540332794189e-02 1.152010336518287659e-01 1.333240866661071777e-01 5.069349408149719238e-01 1.138038281351327896e-02 -1.839934140443801880e-01 9.268368035554885864e-02 1.758265793323516846e-01 -2.459777519106864929e-02 1.053257733583450317e-01 4.212036430835723877e-01 -4.330649971961975098e-02 -8.798822760581970215e-02 2.970722317695617676e-01 -1.924770474433898926e-01 2.307095229625701904e-01 -1.130554731935262680e-02 -3.001864552497863770e-01 1.263397037982940674e-01 5.493153631687164307e-02 -4.548598825931549072e-02 -1.521785557270050049e-01 -3.784113004803657532e-02 -3.420697897672653198e-02 -9.915832430124282837e-03 -8.565056324005126953e-02 -1.725667119026184082e-01 -1.828351467847824097e-01 -6.088407710194587708e-02 -1.542561650276184082e-01 -1.331091076135635376e-01
-2.490446344017982483e-02 1.146449744701385498e-01 -6.287831068038940430e-02 3.106155097484588623e-01 3.091854155063629150e-01 -3.152020648121833801e-02 -1.019241139292716980e-01 3.262964636087417603e-02 -1.505435556173324585e-01 3.345827758312225342e-02 -2.660455880686640739e-03 8.561427146196365356e-02 -1.335082203149795532e-01 -2.090305536985397339e-01 -3.692008554935455322e-02 -2.570812106132507324e-01 1.024950742721557617e-01 -2.856628596782684326e-01 -7.851093076169490814e-03 2.187193781137466431e-01 -1.740880906581878662e-01 -1.876839995384216309e-01 -9.275200963020324707e-02 2.814801931381225586e-01 2.917376458644866943e-01 1.022041402757167816e-02 4.744547232985496521e-02 -3.919946029782295227e-02 2.925680577754974365e-01 2.164634466171264648e-01 3.938095644116401672e-02 3.182543516159057617e-01
-8.013541251420974731e-02 -1.155419498682022095e-01 -7.336002588272094727e-02 5.450704693794250488e-02 1.251282095909118652e-01 -2.757078111171722412e-01 -3.691745102405548096e-01 -2.024196237325668335e-01 -2.494916766881942749e-01 5.842902511358261108e-02 8.524179458618164062e-03 3.485929369926452637e-01 -2.269911468029022217e-01 -5.404102057218551636e-02 -9.213773906230926514e-02 -1.647082567214965820e-01 -1.612143665552139282e-01 -1.770144551992416382e-01 -8.384194970130920410e-02 1.332982778549194336e-01 1.215819716453552246e-01 -1.742289215326309204e-01 -5.639640614390373230e-03 6.151993945240974426e-02 -4.952523112297058105e-02 3.347999975085258484e-02 -4.873824119567871094e-02 3.177133798599243164e-01 -3.059164285659790039e-01 1.955357491970062256e-01 -2.351713776588439941e-01 2.312776073813438416e-02
-1.838382482528686523e-01 -2.337061241269111633e-02 -1.528709661215543747e-02 4.219873249530792236e-01 2.670568525791168213e-01 3.913543187081813812e-03 -1.858704239130020142e-01 -2.572503387928009033e-01 -1.023441851139068604e-01 -2.474775724112987518e-02 -1.598875224590301514e-01 1.233129724860191345e-01 6.414749193936586380e-03 2.349175699055194855e-02 -1.399769037961959839e-01 -4.145580530166625977e-01 -4.425250366330146790e-02 1.093593090772628784e-01 -2.516121566295623779e-01 -1.772615313529968262e-01 3.096457421779632568e-01 -6.005745753645896912e-02 -9.307524561882019043e-02 8.808030933141708374e-02 1.125078555196523666e-02 2.412367612123489380e-02 -1.487805694341659546e-01 1.328433305025100708e-01 -3.007944524288177490e-01 -8.107362315058708191e-03 -6.935500353574752808e-02 1.048197075724601746e-01
-3.058447036892175674e-03 -6.762763857841491699e-02 2.498111501336097717e-02 2.961782217025756836e-01 3.348162472248077393e-01 -2.369717061519622803e-01 -2.696368992328643799e-01 -8.997740596532821655e-02 -1.993307620286941528e-01 2.305287122726440430e-01 -1.018981076776981354e-02 2.267980724573135376e-01 -2.387328743934631348e-01 -1.845386326313018799e-01 2.033225148916244507e-01 -2.182514071464538574e-01 -6.270156707614660263e-03 -2.605203986167907715e-01 -4.114167019724845886e-02 1.378190424293279648e-02 1.303402483463287354e-01 -3.762566298246383667e-02 -8.438018709421157837e-02 3.173595070838928223e-01 -7.200898975133895874e-02 1.688330322504043579e-01 -4.612973704934120178e-02 7.375553250312805176e-02 2.471946179866790771e-01 3.481604158878326416e-03 -1.762319058179855347e-01 -6.409554928541183472e-02
-1.199477836489677429e-01 1.022330857813358307e-02 -9.197232127189636230e-02 8.705954998731613159e-02 7.978002727031707764e-02 1.925329267978668213e-01 -5.213887095451354980e-01 2.417847216129302979e-01 5.155391618609428406e-02 2.445449084043502808e-01 1.216708421707153320e-01 8.394446223974227905e-02 -4.851780086755752563e-02 -6.340157240629196167e-03 1.363400220870971680e-01 -1.987341642379760742e-01 7.813447713851928711e-02 6.779004633426666260e-02 -3.791774809360504150e-01 -1.196102499961853027e-01 1.145689412951469421e-01 1.033731698989868164e-01 -2.743737995624542236e-01 6.852432340383529663e-02 -2.993821799755096436e-01 -8.350813388824462891e-02 -2.119318991899490356e-01 1.314663439989089966e-01 -3.527460619807243347e-02 8.195952326059341431e-02 -8.772507309913635254e-02 6.253641843795776367e-02
-1.554292142391204834e-01 -1.168473716825246811e-02 4.139520600438117981e-02 2.974998354911804199e-01 1.235110871493816376e-02 5.573146045207977295e-02 -2.465317398309707642e-01 1.039245259016752243e-02 -2.441137470304965973e-02 2.773540318012237549e-01 -3.387692868709564209e-01 2.972848117351531982e-01 -8.896678686141967773e-03 -6.846479326486587524e-02 1.414902210235595703e-01 -1.602165549993515015e-01 5.784133076667785645e-02 -2.164926081895828247e-01 -6.868559122085571289e-02 1.154107004404067993e-01 -7.876452058553695679e-02 -3.117010593414306641e-01 -8.317463845014572144e-02 -1.487625986337661743e-01 2.297341823577880859e-01 -7.920789718627929688e-02 7.594472169876098633e-02 1.045579314231872559e-01 -1.686434596776962280e-01 4.003131389617919922e-01 2.235631644725799561e-02 1.568987816572189331e-01
-6.257604062557220459e-02 4.195718839764595032e-02 4.725884273648262024e-02 7.791775465011596680e-02 4.645437598228454590e-01 -1.232505142688751221e-01 -2.112538814544677734e-01 -8.735924959182739258e-02 -5.753517895936965942e-02 -8.185566961765289307e-02 1.688188016414642334e-01 9.047757834196090698e-02 -3.632137477397918701e-01 -1.286935210227966309e-01 2.302068024873733521e-01 -1.775187253952026367e-01 7.636431604623794556e-02 -7.337595522403717041e-02 -4.349759817123413086e-01 8.418150246143341064e-02 -7.221027463674545288e-02 -1.226668581366539001e-01 2.423460632562637329e-01 1.547534205019474030e-02 -1.825423836708068848e-01 -4.815516993403434753e-02 -6.887419521808624268e-02 1.045742556452751160e-01 -1.389282345771789551e-01 3.565103188157081604e-02 -7.125896215438842773e-02 -2.436557710170745850e-01
-1.737791895866394043e-01 -2.129995077848434448e-01 5.729738995432853699e-02 2.321155369281768799e-01 -6.185196340084075928e-03 -2.188339680433273315e-01 -1.002300903201103210e-01 1.778880357742309570e-01 1.789058558642864227e-02 2.929380834102630615e-01 -3.090508878231048584e-01 1.087770015001296997e-01 -2.315438240766525269e-01 -7.949350029230117798e-02 2.215611748397350311e-02 -3.519099652767181396e-01 -6.295999884605407715e-02 2.027546055614948273e-02 -2.669870294630527496e-02 6.491438299417495728e-02 -1.165103688836097717e-01 -2.354211360216140747e-01 -3.450846672058105469e-01 1.653445810079574585e-01 6.400357186794281006e-02 -2.405718863010406494e-01 -5.082135647535324097e-02 1.850799471139907837e-01 -1.848818361759185791e-01 8.556621521711349487e-02 5.513495206832885742e-02 1.784385889768600464e-01
-9.481117129325866699e-02 2.329809963703155518e-01 1.378040164709091187e-01 4.339406490325927734e-01 2.908809483051300049e-01 -4.965388029813766479e-02 -1.804907917976379395e-01 3.943065553903579712e-02 1.458821743726730347e-01 -2.189701981842517853e-02 4.622962698340415955e-02 2.708406448364257812e-01 -2.110853493213653564e-01 1.076666936278343201e-01 1.023426204919815063e-01 -3.269712924957275391e-01 1.027831584215164185e-01 2.268414497375488281e-01 5.456674098968505859e-02 9.905193746089935303e-02 -8.528036624193191528e-02 1.610084772109985352e-01 -3.979181498289108276e-02 2.976636290550231934e-01 1.582198590040206909e-01 -6.969975680112838745e-02 1.091020926833152771e-01 -9.355418384075164795e-02 -2.408713400363922119e-01 -7.278857380151748657e-02 1.567479074001312256e-01 2.851064503192901611e-02
-4.397498965263366699e-01 -1.074322164058685303e-01 5.461622774600982666e-02 -8.657976239919662476e-02 -6.416492909193038940e-02 2.849120832979679108e-02 -3.780948817729949951e-01 6.475688517093658447e-02 5.077800899744033813e-02 2.783538401126861572e-01 -3.159009814262390137e-01 2.356020659208297729e-01 -3.088690638542175293e-01 -3.917576745152473450e-02 8.619495481252670288e-02 -2.320836037397384644e-01 -5.234317108988761902e-02 -3.971137106418609619e-02 -2.673762440681457520e-01 1.463873428292572498e-03 1.487251371145248413e-01 -4.970334097743034363e-02 -5.252882093191146851e-02 6.261321157217025757e-02 9.508074820041656494e-02 3.490160778164863586e-02 2.695778198540210724e-02 1.568701933138072491e-03 -8.650432527065277100e-02 3.221902549266815186e-01 -9.042672067880630493e-02 -3.742327913641929626e-02
-1.278823465108871460e-01 -1.319231092929840088e-01 -9.657301008701324463e-02 1.739799231290817261e-01 2.457056045532226562e-01 -1.642845720052719116e-01 -1.779428720474243164e-01 1.506518721580505371e-01 7.360390573740005493e-02 -1.171187236905097961e-01 2.934123873710632324e-01 -9.288996458053588867e-02 -3.098016083240509033e-01 -3.310276195406913757e-02 -1.230994462966918945e-01 -2.334582656621932983e-01 2.097428739070892334e-01 2.219353169202804565e-01 6.238834466785192490e-03 1.168967932462692261e-01 -3.468624353408813477e-01 -1.954387277364730835e-01 7.411784026771783829e-03 2.599746584892272949e-01 2.022100538015365601e-01 7.607899606227874756e-03 -1.156971454620361328e-01 -8.763343095779418945e-03 -5.552539601922035217e-02 1.254476159811019897e-01 1.536678969860076904e-01 2.727596759796142578e-01
-2.664658129215240479e-01 -1.854216121137142181e-02 4.299901425838470459e-02 1.145987957715988159e-01 1.233088448643684387e-01 2.092859335243701935e-02 -2.414989918470382690e-01 -3.765470162034034729e-02 -5.195632949471473694e-02 2.888366878032684326e-01 4.912611097097396851e-02 2.347122877836227417e-01 -1.484653353691101074e-01 -7.863320410251617432e-02 -1.921937614679336548e-02 -1.873911023139953613e-01 -6.288094818592071533e-02 2.271177619695663452e-01 -1.682567149400711060e-01 -3.024471551179885864e-02 3.880772739648818970e-02 -2.832478284835815430e-01 -1.004151850938796997e-01 -7.517217658460140228e-03 2.488018423318862915e-01 -1.511572580784559250e-02 -3.116406500339508057e-02 3.008680045604705811e-01 -3.052346706390380859e-01 4.328628182411193848e-01 -1.270735561847686768e-01 6.326284259557723999e-02
1.111179366707801819e-01 1.571803241968154907e-01 -4.484142363071441650e-02 1.515655666589736938e-01 3.902690708637237549e-01 -2.158326804637908936e-01 -2.019503265619277954e-01 -1.556808948516845703e-01 -1.024354621767997742e-02 -6.672848761081695557e-02 -8.476278185844421387e-02 -2.499558478593826294e-01 -1.736897379159927368e-01 3.115560859441757202e-02 -2.609974332153797150e-02 -3.160528838634490967e-01 -1.169236972928047180e-01 8.758295327425003052e-02 -1.351174712181091309e-01 -3.216081112623214722e-02 -1.345803737640380859e-01 4.275978356599807739e-02 -4.827693477272987366e-02 1.329253464937210083e-01 3.412128686904907227e-01 -8.391661942005157471e-02 9.762303531169891357e-02 -3.631279990077018738e-02 -2.138876467943191528e-01 3.789797127246856689e-01 -2.505545616149902344e-01 3.285153210163116455e-02
-2.605016231536865234e-01 2.750383282545953989e-04 -2.326979935169219971e-01 -8.076087385416030884e-02 3.910130262374877930e-02 -1.007272228598594666e-01 -1.395367532968521118e-01 -1.150067672133445740e-01 -1.885593682527542114e-01 1.133938953280448914e-01 -2.771952450275421143e-01 3.514384627342224121e-01 -1.573376804590225220e-01 -6.332110613584518433e-02 -9.729245305061340332e-02 -1.177024692296981812e-01 2.598418593406677246e-01 1.627276092767715454e-02 -2.850774824619293213e-01 1.488558053970336914e-01 -2.466561198234558105e-01 -1.676862835884094238e-01 -1.389624900184571743e-03 2.785948812961578369e-01 2.564385905861854553e-02 -1.616026908159255981e-01 -1.711320281028747559e-01 1.562319099903106689e-01 2.533040940761566162e-01 -1.192216798663139343e-01 -7.237589359283447266e-02 1.561580896377563477e-01
-1.131024956703186035e-01 2.223987281322479248e-01 -8.725575357675552368e-02 2.870770096778869629e-01 6.601100414991378784e-02 -8.694176375865936279e-02 -9.890150278806686401e-02 4.199201986193656921e-02 -4.731587599962949753e-03 1.574558466672897339e-01 -9.786728024482727051e-02 3.288564980030059814e-01 3.339261747896671295e-03 -6.343388557434082031e-02 -5.769978463649749756e-02 -1.054669097065925598e-01 1.575891524553298950e-01 1.729309111833572388e-01 -9.999682009220123291e-02 2.498351037502288818e-02 -6.768935173749923706e-02 -1.592686176300048828e-01 -1.914944350719451904e-01 2.129934541881084442e-02 1.387013494968414307e-01 -6.464261561632156372e-02 -8.579307235777378082e-03 2.786096036434173584e-01 -9.790263324975967407e-02 6.044674515724182129e-01 -2.003490775823593140e-01 1.207369416952133179e-01
-1.843767464160919189e-01 -1.793456524610519409e-01 -5.544123053550720215e-02 -5.532466992735862732e-02 5.564752221107482910e-01 4.890901595354080200e-02 -2.971681356430053711e-01 1.290033459663391113e-01 -2.996789813041687012e-01 1.624565422534942627e-01 2.751191705465316772e-02 1.505093425512313843e-01 -5.971852689981460571e-02 -1.568668484687805176e-01 1.806836426258087158e-01 -2.497309148311614990e-01 1.771135628223419189e-01 1.739585772156715393e-02 -1.398321986198425293e-01 2.013150975108146667e-02 -1.119372248649597168e-01 -1.475429236888885498e-01 5.215905979275703430e-02 2.091632597148418427e-02 -6.741677224636077881e-02 -1.889440864324569702e-01 3.135465085506439209e-02 -1.011722236871719360e-01 9.953910857439041138e-02 2.968333363533020020e-01 -4.985138028860092163e-02 -8.275930583477020264e-02
1.373336613178253174e-01 7.082840055227279663e-02 1.391770243644714355e-01 -6.701898761093616486e-03 1.283160895109176636e-01 3.597344830632209778e-02 -4.703642427921295166e-02 2.006693482398986816e-01 -1.464616954326629639e-01 2.725911438465118408e-01 -2.543940246105194092e-01 1.735976636409759521e-01 -4.126422703266143799e-01 4.130165651440620422e-02 1.895270347595214844e-01 -2.371091395616531372e-01 1.096226740628480911e-02 -2.086029648780822754e-01 -2.369882762432098389e-01 2.120468020439147949e-02 -1.031333133578300476e-01 2.786994576454162598e-01 -1.339322030544281006e-01 1.352678537368774414e-01 -1.485222205519676208e-02 -2.210111618041992188e-01 -1.061718538403511047e-01 -9.813694655895233154e-02 -1.552772969007492065e-01 8.353035897016525269e-02 -3.292780518531799316e-01 -8.638264983892440796e-02
4.722697660326957703e-02 1.258368045091629028e-01 2.329964190721511841e-01 5.454638600349426270e-02 4.142872989177703857e-01 -2.250332571566104889e-02 -4.814940392971038818e-01 1.781148165464401245e-01 -1.970503479242324829e-03 1.820934563875198364e-01 -5.859135463833808899e-02 2.488193809986114502e-01 -2.712141871452331543e-01 -2.980979532003402710e-02 1.958600133657455444e-01 -3.747074678540229797e-02 2.505078911781311035e-01 -1.123194843530654907e-01 -3.624345734715461731e-02 -2.204048633575439453e-01 -5.834939703345298767e-02 -5.006854236125946045e-02 4.176333919167518616e-02 1.373680531978607178e-01 6.538897752761840820e-02 -2.650609612464904785e-02 1.274621784687042236e-01 7.159301638603210449e-02 1.448892289772629738e-03 1.407847106456756592e-01 -2.722375392913818359e-01 -6.465028226375579834e-02
-2.358069866895675659e-01 -4.162766411900520325e-02 1.549673825502395630e-02 3.651502728462219238e-02 -9.527867659926414490e-03 -1.872748583555221558e-01 6.679600477218627930e-02 4.053631346323527396e-05 -1.611059904098510742e-01 -5.160640180110931396e-02 -1.271415799856185913e-01 9.001193940639495850e-02 -3.070263564586639404e-01 -4.935614019632339478e-02 -2.070710510015487671e-01 -3.331747949123382568e-01 -1.014564279466867447e-02 -1.409557163715362549e-01 -2.092673331499099731e-01 3.003982305526733398e-01 -5.524444952607154846e-02 -3.952147066593170166e-01 -2.218456566333770752e-01 2.542666792869567871e-01 1.929371207952499390e-01 -1.366393417119979858e-01 4.149811714887619019e-02 3.030763864517211914e-01 8.166481554508209229e-02 8.463072031736373901e-02 -8.664631098508834839e-02 -8.075910620391368866e-03
-1.531573385000228882e-01 -2.369184941053390503e-01 2.747856378555297852e-01 1.067132577300071716e-01 9.692824631929397583e-02 -7.242144644260406494e-02 -2.434145212173461914e-01 1.064489036798477173e-01 -1.460699290037155151e-01 3.950271755456924438e-02 -2.741223573684692383e-01 3.958303928375244141e-01 -2.977961301803588867e-01 -3.361365944147109985e-02 -3.020048141479492188e-02 -3.434758260846138000e-02 8.212339133024215698e-02 4.483144730329513550e-02 -2.808852493762969971e-01 1.053475514054298401e-01 -8.753898739814758301e-02 -2.305180020630359650e-02 7.286102324724197388e-02 -6.029730662703514099e-02 2.087467908859252930e-01 -3.079597353935241699e-01 5.441392585635185242e-02 1.610231697559356689e-01 -1.873515993356704712e-01 1.896977797150611877e-02 -2.530010342597961426e-01 -1.378708183765411377e-01
3.181459009647369385e-02 -6.874483823776245117e-02 -3.734823167324066162e-01 -1.500589028000831604e-02 3.017359972000122070e-01 1.383572816848754883e-01 -4.159948825836181641e-01 -1.358112245798110962e-01 3.850558400154113770e-02 2.351086586713790894e-01 1.018026471138000488e-02 2.362497299909591675e-01 -2.874096035957336426e-01 -2.136485874652862549e-01 2.802669107913970947e-01 -7.641595602035522461e-02 7.736180908977985382e-03 7.422094047069549561e-02 -1.804252266883850098e-01 1.256343573331832886e-01 -3.431061282753944397e-02 1.011139526963233948e-01 -1.370473802089691162e-01 5.382719263434410095e-02 -3.935552760958671570e-02 -1.134494990110397339e-01 6.118878349661827087e-02 1.054238006472587585e-01 7.540238648653030396e-02 2.495314925909042358e-01 -2.024011611938476562e-01 4.864680767059326172e-02
-8.315099030733108521e-02 -1.988428682088851929e-01 -7.868956029415130615e-02 2.445886284112930298e-01 2.135650813579559326e-02 -7.809548173099756241e-03 -1.362268775701522827e-01 3.929955661296844482e-01 -2.542767524719238281e-01 -7.754195481538772583e-02 -3.746498376131057739e-02 8.094459772109985352e-02 -5.848841741681098938e-02 -1.138404756784439087e-01 3.316251337528228760e-01 -2.002926617860794067e-01 2.905337214469909668e-01 1.182788535952568054e-01 -4.208539798855781555e-02 2.536635398864746094e-01 -1.209850534796714783e-01 1.754490733146667480e-01 -1.643507629632949829e-01 2.647317349910736084e-01 1.028755381703376770e-01 -3.218104690313339233e-02 -1.209433004260063171e-01 6.871540099382400513e-02 -1.883427202701568604e-01 3.064039349555969238e-01 3.909125179052352905e-02 5.579585209488868713e-03
-3.744509816169738770e-02 -4.176215082406997681e-02 4.145989939570426941e-02 -4.964729025959968567e-02 5.433045625686645508e-01 -1.282127690501511097e-03 -1.047626212239265442e-01 7.523687928915023804e-02 1.105472519993782043e-01 4.892176389694213867e-02 8.322114497423171997e-02 3.820909261703491211e-01 -1.611303687095642090e-01 -1.897901743650436401e-01 1.880241930484771729e-01 -4.102664589881896973e-01 8.237331360578536987e-02 7.372447103261947632e-02 -1.370621472597122192e-01 -6.509445607662200928e-02 -6.763029843568801880e-02 1.535616666078567505e-01 7.038408424705266953e-03 -1.139804795384407043e-01 -5.619253963232040405e-02 5.570359528064727783e-02 -2.130421698093414307e-01 2.215950340032577515e-01 8.503401279449462891e-02 2.209777534008026123e-01 -1.200382933020591736e-01 -1.201268518343567848e-03
-2.021376043558120728e-01 1.916603744029998779e-01 5.432569980621337891e-02 1.051661819219589233e-01 1.803640574216842651e-01 -1.399607509374618530e-01 -2.699230313301086426e-01 2.146281450986862183e-01 2.548652887344360352e-02 -9.477830678224563599e-02 2.157034873962402344e-01 -9.442991763353347778e-02 -2.947241663932800293e-01 -7.810393720865249634e-02 -4.240529239177703857e-02 -3.222909271717071533e-01 -6.112378090620040894e-02 -6.686314195394515991e-02 -1.447548568248748779e-01 2.156732371076941490e-03 -3.142028450965881348e-01 -1.582531332969665527e-01 -3.549464046955108643e-01 2.458815127611160278e-01 2.912909090518951416e-01 2.034029364585876465e-02 4.216928780078887939e-02 3.735356032848358154e-02 1.684106439352035522e-01 -8.609556406736373901e-02 6.623525172472000122e-02 7.526608556509017944e-02
-3.576127812266349792e-02 7.831250131130218506e-02 -1.765691302716732025e-02 1.045629978179931641e-01 1.220149472355842590e-01 -1.716785691678524017e-02 -1.893150359392166138e-01 5.817141756415367126e-02 -9.705612808465957642e-02 1.600560992956161499e-01 -9.424421191215515137e-02 2.414093166589736938e-01 -2.449889630079269409e-01 -5.008767917752265930e-02 -9.047465026378631592e-02 -2.157410830259323120e-01 9.479827433824539185e-02 1.312802284955978394e-01 -9.848962724208831787e-02 1.509318351745605469e-01 1.101815178990364075e-01 -2.053811103105545044e-01 -1.196490302681922913e-01 -1.023888066411018372e-01 2.062843143939971924e-01 -3.697535023093223572e-02 7.552197575569152832e-02 3.440068364143371582e-01 -2.187678366899490356e-01 5.580029487609863281e-01 -2.570427954196929932e-02 2.044641077518463135e-01
-2.702509462833404541e-01 5.842145904898643494e-02 -1.238243877887725830e-01 -1.174669619649648666e-02 1.820945143699645996e-01 -2.242919802665710449e-01 -3.601616024971008301e-01 1.571166515350341797e-01 -2.019636034965515137e-01 1.848624646663665771e-01 1.945081800222396851e-01 2.514276504516601562e-01 -3.337360322475433350e-01 -7.867766916751861572e-02 3.213890492916107178e-01 -1.173600852489471436e-01 1.627211272716522217e-01 1.799570322036743164e-01 -2.227224111557006836e-01 4.799751564860343933e-02 2.295246534049510956e-02 -1.351242810487747192e-01 -1.456124335527420044e-01 1.184348296374082565e-02 -6.054683029651641846e-02 -5.139559879899024963e-02 -3.261013329029083252e-02 5.959104374051094055e-02 1.107244938611984253e-01 2.271058112382888794e-01 9.521373361349105835e-02 -1.576126068830490112e-01
-1.188424676656723022e-01 -2.812121212482452393e-01 9.252696484327316284e-02 1.470369007438421249e-02 -1.097586527466773987e-01 -2.007866501808166504e-01 -1.993211060762405396e-01 1.070835366845130920e-01 1.220415607094764709e-01 2.056007534265518188e-01 -1.559730470180511475e-01 2.703476250171661377e-01 -2.849583029747009277e-01 -1.739763915538787842e-01 1.092217490077018738e-01 -3.077025413513183594e-01 1.261622458696365356e-01 4.085758700966835022e-02 -1.462956070899963379e-01 2.117375610396265984e-03 -1.141015347093343735e-02 -2.847738265991210938e-01 -3.610582649707794189e-01 -9.672397375106811523e-02 1.826410554349422455e-02 -3.282284736633300781e-01 -3.470475971698760986e-02 1.544006317853927612e-01 -1.723772287368774414e-02 9.298625588417053223e-02 -7.358743343502283096e-03 1.405450105667114258e-01
-1.356259286403656006e-01 1.235603168606758118e-01 -1.589382439851760864e-01 -3.830607980489730835e-03 3.308478593826293945e-01 -2.969709336757659912e-01 -2.226853668689727783e-01 8.499595522880554199e-02 -2.583169341087341309e-01 2.025840580463409424e-01 -5.520026758313179016e-02 2.742330729961395264e-01 -3.561632335186004639e-02 8.977059274911880493e-02 1.374612897634506226e-01 -2.810817658901214600e-01 2.762303054332733154e-01 1.262904107570648193e-01 -2.770911529660224915e-02 1.708280146121978760e-01 -1.042075827717781067e-01 -1.222614273428916931e-01 1.945768594741821289e-01 -1.035758182406425476e-01 -6.263126432895660400e-02 -1.159961968660354614e-01 -1.841847002506256104e-01 -3.195361495018005371e-01 -9.286399930715560913e-02 1.427414715290069580e-01 -9.493677318096160889e-02 7.303292304277420044e-02
1.974164247512817383e-01 -2.125062793493270874e-01 -3.688085675239562988e-01 6.805320829153060913e-02 1.934582293033599854e-01 -5.538087338209152222e-03 -2.367263138294219971e-01 1.338112503290176392e-01 9.231679886579513550e-02 -4.848847538232803345e-02 -2.214578688144683838e-01 1.672634780406951904e-01 -3.410375416278839111e-01 -9.345266968011856079e-02 4.683406651020050049e-02 -2.249058634042739868e-01 1.325087994337081909e-01 -2.251211553812026978e-01 -8.310016989707946777e-02 2.209151238203048706e-01 1.601572185754776001e-01 -6.547114253044128418e-02 -5.964921414852142334e-02 5.348929017782211304e-02 1.015469133853912354e-01 -5.862741172313690186e-02 1.366861164569854736e-01 2.248732149600982666e-01 -2.292541861534118652e-01 1.884812116622924805e-01 -2.065500766038894653e-01 1.551011055707931519e-01
-1.341630965471267700e-01 1.963877975940704346e-01 -1.022170335054397583e-01 1.443490535020828247e-01 3.467769548296928406e-02 1.399193853139877319e-01 -3.343986272811889648e-01 3.206506073474884033e-01 2.996242232620716095e-02 1.754272878170013428e-01 -9.382538497447967529e-02 2.804835140705108643e-01 -3.305239370092749596e-03 7.244041562080383301e-02 7.377227302640676498e-03 -1.934762001037597656e-01 -7.537060417234897614e-03 1.572292298078536987e-01 -4.959715604782104492e-01 9.964645653963088989e-02 8.780534565448760986e-02 2.474147267639636993e-02 -2.365826815366744995e-01 8.845186978578567505e-02 1.265373378992080688e-01 -2.503139376640319824e-01 4.486979544162750244e-02 6.239301711320877075e-02 -1.393313556909561157e-01 1.483904272317886353e-01 1.580877155065536499e-01 1.049936115741729736e-01
-5.914957076311111450e-02 -6.833777576684951782e-02 -2.469558566808700562e-01 2.222598344087600708e-01 5.189191699028015137e-01 -2.714073956012725830e-01 9.408325701951980591e-02 7.069697231054306030e-02 1.226941272616386414e-01 -2.732387371361255646e-02 4.669126123189926147e-02 1.102625299245119095e-02 -1.818350404500961304e-01 -5.537347868084907532e-02 2.283783853054046631e-01 -2.237412780523300171e-01 1.951849758625030518e-01 1.046799309551715851e-02 -9.406699985265731812e-02 -2.394398301839828491e-02 -1.439738553017377853e-02 -1.701048761606216431e-01 -4.406553506851196289e-02 7.706499658524990082e-03 -7.023346424102783203e-02 -1.565031260251998901e-01 -1.953106671571731567e-01 -1.070840358734130859e-01 2.762782014906406403e-02 4.179394543170928955e-01 -1.738508641719818115e-01 6.880330294370651245e-02
-3.028316497802734375e-01 -1.260882914066314697e-01 -8.285969495773315430e-02 1.793170273303985596e-01 1.598167866468429565e-01 5.948183313012123108e-02 -5.754616111516952515e-02 -4.272204264998435974e-02 -1.817262768745422363e-01 3.174486160278320312e-01 2.197309732437133789e-01 2.100752145051956177e-01 -3.748967051506042480e-01 6.187760829925537109e-02 2.986005842685699463e-01 -3.059820830821990967e-01 -2.932533435523509979e-02 9.669337421655654907e-02 -1.726715713739395142e-01 5.021397396922111511e-02 -1.607930511236190796e-01 -1.606202311813831329e-02 -1.078979521989822388e-01 1.687410622835159302e-01 4.225777089595794678e-02 3.428754583001136780e-02 -6.321006268262863159e-02 -1.405503898859024048e-01 -4.926981404423713684e-02 3.413582742214202881e-01 8.768729120492935181e-02 -6.046050041913986206e-02
8.340308070182800293e-02 -3.201691433787345886e-02 -1.257389783859252930e-01 -1.839410215616226196e-01 3.188679516315460205e-01 4.532755911350250244e-02 -1.965068131685256958e-01 3.148062825202941895e-01 -8.621209301054477692e-03 -1.753888279199600220e-01 -2.992887794971466064e-01 1.842771172523498535e-01 -1.156909391283988953e-01 -1.408143639564514160e-01 2.458086907863616943e-01 -2.844586074352264404e-01 3.164520561695098877e-01 1.577516794204711914e-01 -1.582988947629928589e-01 4.550340399146080017e-02 -2.163685392588376999e-03 -1.191210821270942688e-01 -1.233744248747825623e-01 7.422535121440887451e-02 1.380953341722488403e-01 -1.582596451044082642e-02 -2.290727198123931885e-01 2.948400676250457764e-01 1.152130141854286194e-01 7.322744280099868774e-02 -4.502987023442983627e-03 -8.684286475181579590e-02
-2.706462442874908447e-01 1.767645925283432007e-01 1.778101362287998199e-02 1.480927169322967529e-01 2.616009116172790527e-02 -2.336073815822601318e-01 -2.503604590892791748e-01 1.231604889035224915e-01 7.674505561590194702e-02 2.699216306209564209e-01 -4.196181297302246094e-01 2.074554860591888428e-01 -7.822119444608688354e-02 4.031939432024955750e-03 -5.175587255507707596e-03 -3.741444349288940430e-01 -9.486256539821624756e-02 -1.394533216953277588e-01 -1.959843188524246216e-01 1.449629068374633789e-01 -7.552990317344665527e-02 -1.084839850664138794e-01 -1.757101714611053467e-01 -1.854787617921829224e-01 -5.270069837570190430e-02 -1.707287728786468506e-01 -4.068913310766220093e-02 -6.798175722360610962e-02 -7.548337429761886597e-02 2.517745792865753174e-01 -3.191006928682327271e-02 1.311945319175720215e-01
1.995450630784034729e-02 -1.415156424045562744e-01 9.754557907581329346e-02 4.170627892017364502e-01 2.378081232309341431e-01 -3.604597747325897217e-01 3.825045377016067505e-02 -7.061409950256347656e-02 1.001861020922660828e-01 -3.861306235194206238e-02 1.067808493971824646e-01 1.527350246906280518e-01 -3.433281779289245605e-01 -8.240406960248947144e-02 4.996224492788314819e-02 -3.612359464168548584e-01 3.275366723537445068e-01 -1.410569548606872559e-01 -1.824821233749389648e-01 1.091287657618522644e-01 -8.591986447572708130e-02 4.106490686535835266e-02 1.374655123800039291e-02 2.358319759368896484e-01 -5.633740872144699097e-02 4.026290029287338257e-02 9.674470871686935425e-02 -5.776106845587491989e-03 -8.123188279569149017e-03 1.674559898674488068e-02 -1.541266143321990967e-01 -1.540286988019943237e-01
-2.522235810756683350e-01 -8.482722938060760498e-02 9.827268123626708984e-02 -4.267170280218124390e-02 5.838202834129333496e-01 1.669069081544876099e-01 -2.152130156755447388e-01 9.822276234626770020e-02 9.237091243267059326e-02 -8.212223649024963379e-02 5.615033209323883057e-03 6.318201124668121338e-02 -8.387663215398788452e-02 -4.632993787527084351e-02 2.556981444358825684e-01 -1.974928379058837891e-01 -9.077158570289611816e-02 7.446666713804006577e-03 -2.517273426055908203e-01 -2.477860637009143829e-02 2.680394239723682404e-02 -9.271558374166488647e-02 1.076095998287200928e-01 2.161520868539810181e-01 5.159416422247886658e-02 -2.922299802303314209e-01 1.881447732448577881e-01 1.211055070161819458e-01 -2.162085920572280884e-01 8.750928938388824463e-02 -1.608345359563827515e-01 -4.342444613575935364e-02
8.277060091495513916e-02 2.833434939384460449e-01 9.598152711987495422e-03 2.024382650852203369e-01 3.602120280265808105e-01 1.405360996723175049e-01 -4.903713986277580261e-02 -1.085940077900886536e-01 -7.135674357414245605e-02 -3.710579574108123779e-01 -1.472034305334091187e-01 2.668668925762176514e-01 -1.546658575534820557e-01 2.147300839424133301e-01 1.011978685855865479e-01 -2.965302765369415283e-01 3.565291315317153931e-02 -9.995850175619125366e-02 -1.761691123247146606e-01 -1.029867492616176605e-02 6.300695985555648804e-02 -1.931318938732147217e-01 4.371951520442962646e-02 1.301939338445663452e-01 9.115826338529586792e-03 -3.202247619628906250e-02 -1.955426856875419617e-02 3.338322043418884277e-02 -2.872699499130249023e-01 -2.787321573123335838e-03 -1.012433171272277832e-01 3.260431289672851562e-01
3.493831306695938110e-02 3.089094460010528564e-01 -3.609893471002578735e-02 1.576800197362899780e-01 3.121800422668457031e-01 -8.494338393211364746e-02 1.725605130195617676e-02 1.580313965678215027e-02 -1.116493865847587585e-01 -2.751979231834411621e-01 1.464554369449615479e-01 3.040447533130645752e-01 -1.328455209732055664e-01 -7.598412036895751953e-02 -3.418993204832077026e-02 -1.929723769426345825e-01 -1.158355921506881714e-01 -1.230299547314643860e-01 -2.985581159591674805e-01 1.830893754959106445e-01 -8.822283893823623657e-02 -1.099636256694793701e-01 1.059543415904045105e-01 1.324854195117950439e-01 1.166910752654075623e-01 2.968198619782924652e-03 -1.433625370264053345e-01 6.535113323479890823e-03 -3.346096575260162354e-01 5.919416248798370361e-02 -3.286673873662948608e-02 3.967521786689758301e-01
1.588498800992965698e-01 8.197978138923645020e-02 7.192762941122055054e-02 3.794045448303222656e-01 9.254594892263412476e-02 -1.924478262662887573e-01 -1.567959934473037720e-01 -2.200832404196262360e-02 1.589664816856384277e-02 -6.465697288513183594e-02 -1.555657088756561279e-01 1.870738714933395386e-01 -2.473996579647064209e-02 -1.156390756368637085e-01 -3.083236515522003174e-02 -4.958980381488800049e-01 4.790618270635604858e-02 8.466318249702453613e-02 -2.411871403455734253e-01 7.732532918453216553e-02 1.831118762493133545e-01 -2.728584222495555878e-02 -6.031661480665206909e-02 -9.718974679708480835e-02 5.800293758511543274e-02 3.032756736502051353e-03 2.897688560187816620e-02 1.854872703552246094e-01 -3.283670842647552490e-01 -3.859414486214518547e-03 2.821038663387298584e-02 3.943953812122344971e-01
3.760408237576484680e-02 9.074288606643676758e-02 -1.745796054601669312e-01 2.821026742458343506e-01 4.656716287136077881e-01 -9.557450190186500549e-03 -5.802309885621070862e-02 1.226824149489402771e-01 4.474275186657905579e-02 4.092545434832572937e-02 9.692207723855972290e-02 2.449997961521148682e-01 -2.564733922481536865e-01 -2.886798605322837830e-02 2.174156755208969116e-01 -1.917200684547424316e-01 1.973852068185806274e-01 4.542389884591102600e-02 -2.215889468789100647e-02 -1.559253931045532227e-01 -7.159393280744552612e-02 -3.866877853870391846e-01 -5.696818605065345764e-02 -2.256316840648651123e-01 -1.465157419443130493e-01 -4.950546100735664368e-02 -1.800279170274734497e-01 -1.234548389911651611e-01 1.446267403662204742e-02 1.632073670625686646e-01 -1.054134741425514221e-01 1.924479454755783081e-01
-1.778957694768905640e-01 -2.304510772228240967e-02 3.752323612570762634e-02 2.313854396343231201e-01 -1.509443670511245728e-01 1.581564694643020630e-01 -2.057836949825286865e-01 4.169689491391181946e-02 1.130618453025817871e-01 1.942254900932312012e-01 -3.171134591102600098e-01 1.735104620456695557e-01 -2.900544703006744385e-01 -1.487935483455657959e-01 2.450386732816696167e-01 -3.337165713310241699e-01 -6.119703128933906555e-02 8.016101270914077759e-02 -2.026142776012420654e-01 2.044587135314941406e-01 -2.039871811866760254e-01 7.808736711740493774e-02 -3.563015162944793701e-01 3.044759482145309448e-02 7.066398113965988159e-02 -1.596153378486633301e-01 3.710357844829559326e-02 6.194766610860824585e-03 1.040643900632858276e-01 2.021728157997131348e-01 4.367350414395332336e-02 8.959542959928512573e-02
-1.975509673357009888e-01 2.313251346349716187e-01 2.484052926301956177e-01 3.676598519086837769e-02 1.717769801616668701e-01 9.642708301544189453e-02 -5.292968824505805969e-02 4.558091610670089722e-02 -1.970926299691200256e-02 2.913404107093811035e-01 -2.157343626022338867e-01 5.276365578174591064e-02 -1.837362945079803467e-01 -6.009522452950477600e-02 2.711209841072559357e-02 -4.020595923066139221e-02 8.854646235704421997e-02 1.097579747438430786e-01 -3.155647516250610352e-01 2.484413385391235352e-01 -1.252579987049102783e-01 -3.747573494911193848e-01 -2.563450634479522705e-01 2.082598358392715454e-01 -1.145995780825614929e-01 -3.328046798706054688e-01 -1.050777807831764221e-01 4.983217641711235046e-02 8.215124905109405518e-02 4.653262719511985779e-02 2.651793509721755981e-02 1.815561056137084961e-01
1.976625062525272369e-02 -1.773022115230560303e-01 -4.023352172225713730e-03 -4.763534665107727051e-02 3.067450523376464844e-01 1.029339712113142014e-02 -2.199526876211166382e-01 2.444614917039871216e-01 -3.618297725915908813e-02 -1.488938033580780029e-01 -3.473582863807678223e-01 2.649567127227783203e-01 -1.735417991876602173e-01 -1.546003818511962891e-01 1.451289504766464233e-01 -1.780454367399215698e-01 2.770299315452575684e-01 -6.691929697990417480e-02 4.331906512379646301e-02 1.625508368015289307e-01 2.885827422142028809e-02 -8.561059087514877319e-02 -1.294437497854232788e-01 5.033331364393234253e-02 -1.301730871200561523e-01 7.783299684524536133e-02 -3.752324283123016357e-01 3.221779167652130127e-01 9.542465955018997192e-02 1.552623212337493896e-01 -4.257886111736297607e-02 -5.319204926490783691e-02
4.570433869957923889e-02 2.408963628113269806e-02 1.921722888946533203e-01 -1.287879981100559235e-02 -2.119049662724137306e-03 -3.063102252781391144e-03 -3.325570225715637207e-01 -1.903381347656250000e-01 7.955256104469299316e-02 3.069073557853698730e-01 -1.384157538414001465e-01 2.125644832849502563e-01 -2.396398335695266724e-01 7.479681074619293213e-02 2.054113894701004028e-01 -7.298853248357772827e-02 -5.015335977077484131e-02 -1.374128907918930054e-01 -1.982084810733795166e-01 2.869164049625396729e-01 2.369400858879089355e-02 -1.517274230718612671e-01 -1.337215155363082886e-01 2.453781664371490479e-01 -7.817094773054122925e-02 -4.154824912548065186e-01 -6.423041969537734985e-02 5.658104270696640015e-02 4.737269878387451172e-02 2.416072636842727661e-01 2.064464092254638672e-01 6.332671642303466797e-02
-2.410898506641387939e-01 -3.508100807666778564e-01 2.048867046833038330e-01 2.490331977605819702e-01 8.320140093564987183e-02 -5.489120632410049438e-02 -1.556581407785415649e-01 1.627511233091354370e-01 1.521660294383764267e-02 2.922401130199432373e-01 -1.607269942760467529e-01 7.333027571439743042e-02 -2.084912210702896118e-01 2.719144225120544434e-01 2.640761993825435638e-02 -3.725478053092956543e-01 -5.361209437251091003e-02 1.020600423216819763e-01 -7.049474120140075684e-02 3.003279864788055420e-01 -2.404648810625076294e-01 -2.133893407881259918e-02 4.975355044007301331e-02 -4.561737179756164551e-02 1.562460977584123611e-02 -2.154423855245113373e-02 -2.018159478902816772e-01 1.338379364460706711e-02 -2.175855487585067749e-01 5.264798179268836975e-03 -1.419040113687515259e-01 -4.806496726814657450e-04
1.010192632675170898e-01 7.907199859619140625e-02 -1.378936767578125000e-01 8.430121839046478271e-02 2.949489355087280273e-01 -2.419833093881607056e-01 -1.621903181076049805e-01 -1.609033346176147461e-01 -6.716447323560714722e-02 2.301122248172760010e-02 -1.582625322043895721e-02 3.374271988868713379e-01 -1.013796404004096985e-01 -2.188245654106140137e-01 2.055710554122924805e-01 -2.484222203493118286e-01 2.563039958477020264e-02 -2.437556087970733643e-01 -4.444004222750663757e-02 -9.160147048532962799e-03 -1.458273231983184814e-01 -1.613741666078567505e-01 -2.397968918085098267e-01 3.361906409263610840e-01 -3.809382393956184387e-02 2.082147635519504547e-02 9.419046342372894287e-02 1.304592639207839966e-01 8.111600577831268311e-02 -3.076379653066396713e-03 -3.858621716499328613e-01 -1.231679096817970276e-01
2.732239291071891785e-02 1.738625764846801758e-01 9.036467969417572021e-02 -6.065700203180313110e-02 -1.396973580121994019e-01 -8.498088270425796509e-02 -5.061068758368492126e-02 3.495205640792846680e-01 -1.797598153352737427e-01 -4.377995431423187256e-02 -1.901678889989852905e-01 2.295117527246475220e-01 -2.558791935443878174e-01 -1.721856892108917236e-01 2.669920772314071655e-02 -4.681870639324188232e-01 1.546301320195198059e-02 1.709800809621810913e-01 -4.324141144752502441e-01 2.297670841217041016e-01 -8.043058961629867554e-02 -7.551185786724090576e-02 1.557044917717576027e-03 -5.253352224826812744e-02 1.476185321807861328e-01 -3.981671854853630066e-02 1.795806884765625000e-01 -9.163281880319118500e-03 -5.869252979755401611e-02 1.453421115875244141e-01 -1.414517033845186234e-02 -5.433999374508857727e-02
-1.543790698051452637e-01 -8.095258474349975586e-02 4.087881743907928467e-02 4.476020112633705139e-02 4.805309474468231201e-01 -2.403235882520675659e-01 -4.284846037626266479e-02 1.299126744270324707e-01 2.257113158702850342e-02 -4.525019600987434387e-02 -4.169221594929695129e-02 3.225133121013641357e-01 -2.466923743486404419e-01 7.530979812145233154e-03 1.551284939050674438e-01 -4.065926969051361084e-01 3.354758396744728088e-02 1.261992007493972778e-01 -2.107181120663881302e-03 1.690602004528045654e-01 -6.065420806407928467e-02 5.192368105053901672e-02 -3.510783240199089050e-02 -1.192205473780632019e-01 -5.725739523768424988e-02 1.002882719039916992e-01 5.667842924594879150e-02 1.934812366962432861e-01 3.005131185054779053e-01 2.950051426887512207e-01 1.749034970998764038e-02 -2.949434891343116760e-02
-7.359226047992706299e-02 2.300799489021301270e-01 1.752454042434692383e-01 -2.045502886176109314e-02 -8.941881358623504639e-02 7.609286904335021973e-02 -2.724335491657257080e-01 1.149112358689308167e-01 -2.318409234285354614e-01 -1.318920850753784180e-01 2.865337580442428589e-02 1.399651020765304565e-01 -2.137776911258697510e-01 7.742610573768615723e-02 1.521455198526382446e-01 -2.474903315305709839e-01 -3.661025315523147583e-02 -2.280082702636718750e-01 -2.974157035350799561e-01 -6.641388684511184692e-02 -1.278620362281799316e-01 -4.934520721435546875e-01 -1.630757600069046021e-01 6.023696810007095337e-02 -1.833751499652862549e-01 7.338307052850723267e-02 -1.105674803256988525e-01 -9.755477309226989746e-02 -5.542432144284248352e-02 6.626977771520614624e-02 1.286185979843139648e-01 2.462403774261474609e-01
-3.684348613023757935e-02 1.548394840210676193e-02 -1.596594601869583130e-01 3.609680533409118652e-01 9.717062115669250488e-02 -1.021141335368156433e-01 -1.016376763582229614e-01 5.925167724490165710e-02 2.468789555132389069e-02 -2.359982766211032867e-02 -1.105081737041473389e-01 1.780879795551300049e-01 -1.029742807149887085e-01 2.381789088249206543e-01 -8.816853910684585571e-02 -2.207479029893875122e-01 2.788882516324520111e-02 -1.286458522081375122e-01 -1.458812057971954346e-01 2.428382448852062225e-02 -1.058160606771707535e-02 -1.109783202409744263e-01 -3.806751966476440430e-02 -8.068817853927612305e-02 -6.648023426532745361e-02 -1.519174426794052124e-01 5.363788083195686340e-02 1.908416599035263062e-01 -2.030055969953536987e-01 4.744392037391662598e-01 -4.936550259590148926e-01 5.992982909083366394e-02
2.037422955036163330e-01 2.316243760287761688e-02 1.064046248793601990e-01 6.422276608645915985e-03 1.174040064215660095e-01 7.785815279930830002e-03 -2.205568552017211914e-02 1.870363801717758179e-01 1.106431186199188232e-01 1.321030855178833008e-01 2.133189700543880463e-03 3.061680197715759277e-01 -4.235408604145050049e-01 -7.743903994560241699e-02 2.941942214965820312e-01 -3.463896811008453369e-01 2.133629173040390015e-01 -3.334372043609619141e-01 -2.476692050695419312e-01 4.412812367081642151e-02 4.946642369031906128e-02 1.158304736018180847e-01 -7.539603859186172485e-02 -7.566333748400211334e-03 2.602676628157496452e-03 -6.659020483493804932e-02 -2.619327045977115631e-03 -6.161414086818695068e-02 -2.264881506562232971e-02 1.084453687071800232e-01 -3.417224884033203125e-01 5.505614355206489563e-02
1.537433564662933350e-01 2.839502990245819092e-01 1.040995121002197266e-01 4.424722120165824890e-02 2.533637285232543945e-01 1.220271810889244080e-01 -2.220463380217552185e-02 -2.959126047790050507e-02 3.618679940700531006e-02 -2.177688330411911011e-01 -1.401746571063995361e-01 1.259394288063049316e-01 -8.366274088621139526e-02 -1.976085267961025238e-02 4.461237415671348572e-02 -3.251099884510040283e-01 -3.124614804983139038e-02 1.064656600356101990e-01 -2.981617152690887451e-01 -4.220473393797874451e-02 -1.325125712901353836e-02 -9.740857779979705811e-02 -1.261270195245742798e-01 1.920002549886703491e-01 -2.687580185011029243e-03 -1.113964989781379700e-01 3.708717180415987968e-03 1.353971753269433975e-02 -3.669021725654602051e-01 1.044654101133346558e-01 -2.205557674169540405e-01 4.805742204189300537e-01
-3.257148563861846924e-01 1.291478425264358521e-01 -6.198012270033359528e-04 2.095787972211837769e-01 3.604825139045715332e-01 8.567723631858825684e-02 -6.646984070539474487e-02 1.405896060168743134e-02 1.752343475818634033e-01 5.652418360114097595e-02 -2.005440294742584229e-01 -3.231536597013473511e-02 -2.414361089468002319e-01 -7.548127323389053345e-02 3.618464246392250061e-02 -1.929441988468170166e-01 2.312088571488857269e-02 -3.747488185763359070e-02 -3.727459907531738281e-02 1.265868693590164185e-01 -1.939732767641544342e-02 -2.843905389308929443e-01 -3.876005997881293297e-03 3.034088015556335449e-01 1.900841891765594482e-01 -3.258521854877471924e-02 -3.493222296237945557e-01 9.892451018095016479e-02 3.170177936553955078e-01 1.398168057203292847e-01 5.689472425729036331e-03 1.787374317646026611e-01
-3.878227621316909790e-02 -6.611870974302291870e-02 3.426907956600189209e-01 1.290359944105148315e-01 3.209023177623748779e-01 -3.378242999315261841e-02 5.400094017386436462e-02 1.025859266519546509e-01 1.856630593538284302e-01 -1.885890215635299683e-01 -5.733628943562507629e-02 1.263454854488372803e-01 -2.118910849094390869e-01 -1.792452335357666016e-01 1.831925809383392334e-01 1.050131488591432571e-02 -1.418201476335525513e-01 -1.507876664400100708e-01 -3.272467851638793945e-01 2.565329195931553841e-03 -1.197157055139541626e-01 -1.747391521930694580e-01 -2.160956561565399170e-01 1.736305654048919678e-01 -4.257568717002868652e-02 -5.676695611327886581e-03 1.769533902406692505e-01 1.017777174711227417e-01 -2.891078591346740723e-01 2.166794687509536743e-01 -2.022014558315277100e-01 -2.364343702793121338e-01
1.180960424244403839e-02 -1.415417790412902832e-01 9.314465336501598358e-03 2.893416285514831543e-01 4.321725368499755859e-01 -1.845359802246093750e-01 -5.353032797574996948e-02 1.628684550523757935e-01 -2.007226943969726562e-01 3.259289264678955078e-01 -4.175137728452682495e-02 1.011653989553451538e-01 -2.515477240085601807e-01 5.964108556509017944e-02 1.547448486089706421e-01 -3.487613424658775330e-02 -2.248910069465637207e-02 9.664992988109588623e-02 -2.341256290674209595e-01 -2.074079066514968872e-01 -2.555344998836517334e-01 -1.637399196624755859e-01 -2.323190495371818542e-02 3.621283546090126038e-02 -1.641334146261215210e-01 -1.190580576658248901e-01 -1.043389439582824707e-01 -1.578448563814163208e-01 1.023276448249816895e-01 1.192150413990020752e-01 -1.109247356653213501e-01 2.824308872222900391e-01
4.877266474068164825e-03 -1.270487755537033081e-01 5.774755030870437622e-02 9.759210981428623199e-03 3.658522367477416992e-01 5.559182912111282349e-02 -2.160703241825103760e-01 2.488167881965637207e-01 -1.590561717748641968e-01 1.745088547468185425e-01 2.767505049705505371e-01 2.021205276250839233e-01 -4.910868406295776367e-01 -1.139899492263793945e-01 3.941128402948379517e-02 -3.457530140876770020e-01 6.093379482626914978e-02 -2.294849008321762085e-01 -3.627005219459533691e-02 -2.037966623902320862e-02 -2.102487906813621521e-02 3.231142088770866394e-02 -8.381392806768417358e-02 -7.727892696857452393e-02 6.322823464870452881e-02 -1.816093772649765015e-01 -2.645869553089141846e-02 -1.259345710277557373e-01 5.502891726791858673e-03 2.118662446737289429e-01 -1.196347102522850037e-01 -3.250797837972640991e-02
-2.196393013000488281e-01 -1.457249820232391357e-01 -1.620247960090637207e-01 4.785841330885887146e-02 3.967625796794891357e-01 1.604354679584503174e-01 -8.717810362577438354e-02 3.553721681237220764e-02 -2.166306078433990479e-01 8.493918180465698242e-02 7.887725718319416046e-03 2.594292461872100830e-01 -2.344023585319519043e-01 -1.023511737585067749e-01 2.909327447414398193e-01 -3.577462956309318542e-02 4.660125076770782471e-02 8.726768940687179565e-02 -1.563382595777511597e-01 2.621850967407226562e-01 8.112654834985733032e-02 1.460076421499252319e-01 -1.737238168716430664e-01 7.729378528892993927e-03 -1.479938775300979614e-01 -1.206164583563804626e-01 1.360640972852706909e-01 -8.596017956733703613e-03 -9.470180422067642212e-02 2.060452550649642944e-01 -2.875194251537322998e-01 2.947342693805694580e-01
-1.483355462551116943e-01 -3.337385877966880798e-02 2.730198502540588379e-01 4.984265193343162537e-03 -1.923556998372077942e-02 -3.609372675418853760e-01 -2.993995249271392822e-01 -1.116424798965454102e-01 -1.628370583057403564e-01 -1.020753607153892517e-01 -5.134041607379913330e-02 1.150618270039558411e-01 -3.457992076873779297e-01 4.975242167711257935e-02 1.093914359807968140e-01 -1.437914669513702393e-01 6.915140897035598755e-02 -2.449519187211990356e-02 -1.167947649955749512e-01 1.586823314428329468e-01 -7.981957495212554932e-02 8.481230586767196655e-02 -9.280629456043243408e-02 -1.656059324741363525e-01 1.572594344615936279e-01 6.581791210919618607e-03 1.272200495004653931e-01 8.577071875333786011e-02 2.412818372249603271e-01 2.900859117507934570e-01 -4.165730476379394531e-01 6.357840448617935181e-02
-3.403342962265014648e-01 1.657052338123321533e-01 -9.944501332938671112e-03 3.788338601589202881e-02 7.950630784034729004e-02 -1.397272199392318726e-01 -3.662133216857910156e-01 1.991081982851028442e-01 -2.638920955359935760e-02 3.011331558227539062e-01 -2.677820622920989990e-01 4.092546105384826660e-01 -2.729127705097198486e-01 7.164863497018814087e-02 1.650483161211013794e-01 -1.184764057397842407e-01 -7.248719781637191772e-02 -1.066816747188568115e-01 -1.833328455686569214e-01 1.369952857494354248e-01 3.440819680690765381e-02 -5.053439736366271973e-02 -1.187407597899436951e-01 -1.443073600530624390e-01 -3.656226769089698792e-02 -7.370750606060028076e-02 5.290792323648929596e-03 1.024275645613670349e-01 -1.496061533689498901e-01 2.305905222892761230e-01 -2.487966604530811310e-02 5.454276129603385925e-02
9.392233937978744507e-02 1.090900301933288574e-01 1.979868710041046143e-01 9.782923734746873379e-05 -9.776942431926727295e-03 -3.426094055175781250e-01 -2.715764641761779785e-01 2.531731426715850830e-01 -4.895789548754692078e-02 9.315300732851028442e-02 1.189372735098004341e-03 3.144816309213638306e-02 -1.771570891141891479e-01 4.906019195914268494e-02 -9.743586182594299316e-03 -3.447656333446502686e-01 1.094347536563873291e-01 -4.061167314648628235e-02 -3.613467216491699219e-01 8.223682641983032227e-02 -2.211496084928512573e-01 -2.897620499134063721e-01 1.118932850658893585e-02 2.539179474115371704e-02 -3.730109706521034241e-02 -1.940242797136306763e-01 8.112032711505889893e-02 -1.436082366853952408e-02 3.654053211212158203e-01 2.287587523460388184e-01 5.591828376054763794e-02 2.316558919847011566e-02
-1.671940833330154419e-01 -2.409895956516265869e-01 1.905176043510437012e-01 1.039677858352661133e-01 -6.754779070615768433e-02 -1.131189987063407898e-01 1.255027391016483307e-02 1.031753197312355042e-01 -1.468371599912643433e-02 1.141061726957559586e-02 -1.264797449111938477e-01 2.748042047023773193e-01 -1.236572191119194031e-01 -6.771147251129150391e-02 1.399086713790893555e-01 -3.044412434101104736e-01 -2.723136730492115021e-02 1.259472221136093140e-01 -6.750219315290451050e-02 -1.435433477163314819e-01 -1.826491355895996094e-01 -1.046316251158714294e-01 -4.754418134689331055e-01 1.776939779520034790e-01 1.549645792692899704e-02 -3.360891640186309814e-01 9.601993113756179810e-02 2.096054404973983765e-01 -1.423365473747253418e-01 1.162435114383697510e-01 -1.707051843404769897e-01 2.043294608592987061e-01
-1.330890040844678879e-02 5.754012381657958031e-04 -6.088108941912651062e-02 2.206695675849914551e-01 4.721885621547698975e-01 -9.758394956588745117e-02 -6.854067742824554443e-02 4.717954248189926147e-02 8.501614630222320557e-02 4.511148668825626373e-03 2.222774550318717957e-02 1.293206810951232910e-01 -2.184088341891765594e-02 7.779574394226074219e-02 3.020036220550537109e-01 -3.872348666191101074e-01 1.099149659276008606e-01 2.131878882646560669e-01 -3.674069344997406006e-01 -1.533727049827575684e-01 5.970058962702751160e-02 -1.514685899019241333e-01 7.894072681665420532e-02 -3.202898055315017700e-02 -2.045279741287231445e-01 -1.565276831388473511e-01 -2.696078829467296600e-02 -1.428781002759933472e-01 8.071524649858474731e-02 2.174454182386398315e-01 -2.024912536144256592e-01 6.148698553442955017e-02
4.804315045475959778e-02 6.696324795484542847e-03 1.507709175348281860e-01 3.522707521915435791e-02 2.044831514358520508e-01 -2.752388417720794678e-01 -1.789209246635437012e-01 -1.993630677461624146e-01 -9.075425565242767334e-02 4.890505224466323853e-02 -2.117992937564849854e-01 -1.712763458490371704e-01 -4.760492220520973206e-02 1.816230863332748413e-01 -1.458512991666793823e-01 -1.935860812664031982e-01 1.634787619113922119e-01 2.207814753055572510e-01 -4.469427168369293213e-01 -3.823893517255783081e-02 -1.122730448842048645e-01 -3.001720830798149109e-02 -2.550829946994781494e-02 8.383191376924514771e-02 3.143849968910217285e-01 -1.279158890247344971e-01 -1.418427973985671997e-01 -7.176068425178527832e-02 -2.914500236511230469e-01 2.538315653800964355e-01 -5.987617745995521545e-02 -1.192454844713211060e-01
1.751098409295082092e-02 9.599857032299041748e-02 3.676984086632728577e-02 8.052974194288253784e-02 1.114955320954322815e-01 -1.636749207973480225e-01 -1.851528584957122803e-01 4.010926187038421631e-02 -5.788923241198062897e-03 -3.019685745239257812e-01 1.384536027908325195e-01 1.179784014821052551e-01 1.100905537605285645e-01 -2.743623852729797363e-01 3.343212604522705078e-01 -3.650009036064147949e-01 2.537535429000854492e-01 -1.349998563528060913e-01 -2.609380483627319336e-01 1.198500767350196838e-01 5.133474618196487427e-02 3.603147715330123901e-02 -1.598907113075256348e-01 2.871624529361724854e-01 1.273185759782791138e-01 -9.453500062227249146e-02 -2.120709866285324097e-01 -5.739851668477058411e-02 -6.014195829629898071e-02 1.675571203231811523e-01 -9.577898681163787842e-02 -2.439688295125961304e-01
1.414997577667236328e-01 -3.798343241214752197e-02 -5.784869194030761719e-02 -9.195986390113830566e-02 3.631988167762756348e-01 1.914443820714950562e-02 -3.126724064350128174e-01 1.874453723430633545e-01 1.178919225931167603e-01 -2.039723396301269531e-01 -2.425155192613601685e-01 5.929588153958320618e-02 -2.303741574287414551e-01 -1.650304943323135376e-01 1.917171776294708252e-01 -2.296243160963058472e-01 1.693334877490997314e-01 1.282495409250259399e-01 -9.665807336568832397e-02 2.432674169540405273e-01 1.296655088663101196e-01 -4.894736036658287048e-02 -1.273737996816635132e-01 1.104143187403678894e-01 -1.928005218505859375e-01 1.594064291566610336e-03 -3.960058391094207764e-01 1.432211250066757202e-01 -3.766959905624389648e-02 1.598974168300628662e-01 4.311460629105567932e-02 -9.648049622774124146e-02
9.159015864133834839e-02 -6.939927488565444946e-02 9.872511029243469238e-02 3.815929591655731201e-02 4.991517663002014160e-01 6.043680012226104736e-03 -2.371509522199630737e-01 7.447720505297183990e-03 1.499542593955993652e-01 1.205546259880065918e-01 -6.301313638687133789e-02 3.178843855857849121e-01 -1.705029746517539024e-03 -2.087616473436355591e-01 2.763941586017608643e-01 -1.944020390510559082e-02 4.291376471519470215e-01 8.022049814462661743e-02 -1.550320833921432495e-01 8.387718349695205688e-02 -2.627617418766021729e-01 6.523708999156951904e-02 -1.135822683572769165e-01 -4.368130862712860107e-02 5.386168137192726135e-02 -1.265215426683425903e-01 -1.286842674016952515e-01 -1.018660143017768860e-01 -1.114444434642791748e-01 5.035822093486785889e-02 -1.781170368194580078e-01 7.355567067861557007e-02
-2.073699384927749634e-01 7.242186367511749268e-02 -1.638837605714797974e-01 1.039028316736221313e-01 3.234498798847198486e-01 -2.427169978618621826e-01 -1.870443373918533325e-01 2.005447149276733398e-01 -2.033957540988922119e-01 2.664324939250946045e-01 -1.657982766628265381e-01 3.444068133831024170e-01 -2.778725922107696533e-01 -1.389051079750061035e-01 7.950092107057571411e-02 -6.236517336219549179e-03 7.364852726459503174e-02 8.274355530738830566e-02 -2.816337905824184418e-02 2.395216226577758789e-01 5.307371541857719421e-02 -7.090216130018234253e-02 -4.230061173439025879e-02 4.133532047271728516e-01 2.317125163972377777e-02 -1.286632418632507324e-01 -4.480830579996109009e-02 -2.755366452038288116e-02 3.865442797541618347e-02 6.927374005317687988e-02 -1.285596042871475220e-01 -1.429281979799270630e-01
2.717463485896587372e-02 3.274153545498847961e-02 6.327130645513534546e-02 9.422608464956283569e-02 4.557568430900573730e-01 -1.919243633747100830e-01 -2.058471292257308960e-01 6.835556775331497192e-02 -2.168324589729309082e-01 5.172527581453323364e-02 3.871163353323936462e-02 2.325432002544403076e-01 -1.663700640201568604e-01 -3.241162300109863281e-01 1.362638473510742188e-01 -1.629826575517654419e-01 5.102546140551567078e-02 1.878054738044738770e-01 1.281943321228027344e-01 4.109204455744475126e-04 4.270952567458152771e-02 -2.691899612545967102e-02 -1.326261907815933228e-01 3.009060323238372803e-01 -2.498274261597543955e-04 -2.753637135028839111e-01 -3.307686746120452881e-02 -6.964001804590225220e-02 -8.733657002449035645e-02 1.637230813503265381e-01 -3.566493391990661621e-01 -4.682414978742599487e-02
2.242739945650100708e-01 -2.796860337257385254e-01 3.784629330039024353e-02 -4.712202772498130798e-02 2.480133324861526489e-01 2.930634841322898865e-02 -1.232120841741561890e-01 1.908251792192459106e-01 1.338790822774171829e-02 -1.005515307188034058e-01 -2.721760869026184082e-01 2.286490201950073242e-01 -1.562951803207397461e-01 -1.536450088024139404e-01 2.054864168167114258e-01 -3.438855707645416260e-01 2.275524884462356567e-01 2.560233175754547119e-01 -1.412940770387649536e-01 1.938235610723495483e-01 1.802670806646347046e-01 -2.171778865158557892e-02 -1.396822929382324219e-01 1.533167902380228043e-03 1.226917058229446411e-01 3.190352767705917358e-02 -3.446911573410034180e-01 8.422444015741348267e-02 1.977457106113433838e-02 1.915840357542037964e-01 4.771165549755096436e-02 -1.516011077910661697e-03
3.141468763351440430e-02 -1.121886894106864929e-01 8.982487954199314117e-03 1.214699819684028625e-01 3.904162943363189697e-01 -1.367555856704711914e-01 -5.687501654028892517e-02 -1.728194802999496460e-01 -1.847921013832092285e-01 1.091864854097366333e-01 -6.092406809329986572e-02 3.925003707408905029e-01 -7.750263065099716187e-02 -2.077428549528121948e-01 2.791306674480438232e-01 -2.598521411418914795e-01 -1.002070754766464233e-01 8.953709155321121216e-02 -2.194612026214599609e-01 2.065192535519599915e-02 1.330683846026659012e-02 -2.309659123420715332e-01 -1.528737246990203857e-01 2.317341715097427368e-01 -1.304892301559448242e-01 6.087538599967956543e-02 3.841107711195945740e-02 -7.392775733023881912e-03 1.561120450496673584e-01 -1.306250542402267456e-01 -3.274035453796386719e-01 -2.814600244164466858e-02
1.366382557898759842e-02 8.363932371139526367e-02 -5.881383270025253296e-02 2.218797653913497925e-01 1.977165937423706055e-01 -2.047789394855499268e-01 -2.093950361013412476e-01 1.761557161808013916e-01 -6.447166949510574341e-02 -4.667162895202636719e-02 2.430434077978134155e-01 -1.276551187038421631e-02 -3.055669963359832764e-01 -2.492452859878540039e-01 3.187795281410217285e-01 -3.033683896064758301e-01 1.549235731363296509e-01 1.945955008268356323e-01 -7.073210179805755615e-02 -7.840084284543991089e-02 -6.651896983385086060e-02 -1.947801560163497925e-01 1.053970381617546082e-01 7.962197810411453247e-02 -8.564558625221252441e-02 -1.664257794618606567e-01 -1.927525848150253296e-01 -2.194974422454833984e-01 4.928922280669212341e-02 3.111774027347564697e-01 -1.210985109210014343e-01 -4.886622354388237000e-02
-2.555300891399383545e-01 -1.403528451919555664e-01 2.865488827228546143e-01 1.076566129922866821e-01 2.248752564191818237e-01 -1.997678577899932861e-01 -2.966856956481933594e-01 7.441821694374084473e-02 -4.330488666892051697e-02 -1.104592084884643555e-01 1.039277911186218262e-01 5.713154003024101257e-02 -2.081715911626815796e-01 2.329350262880325317e-01 1.430618911981582642e-01 -2.099198251962661743e-01 1.232538446784019470e-01 2.191837430000305176e-01 -1.604291200637817383e-01 1.791725009679794312e-01 -1.012648269534111023e-01 -2.292809784412384033e-01 7.328251004219055176e-02 -1.313314884901046753e-01 -1.247858330607414246e-01 -7.173645496368408203e-02 2.800163440406322479e-02 1.720890551805496216e-01 -2.854275703430175781e-01 2.239048182964324951e-01 -4.538433626294136047e-03 -2.403014749288558960e-01
-1.700331121683120728e-01 -1.696612685918807983e-01 1.119423285126686096e-01 1.418517380952835083e-01 2.178781479597091675e-01 -2.491759061813354492e-01 -4.846666753292083740e-02 -4.160734266042709351e-02 3.202285468578338623e-01 -1.311278045177459717e-01 1.380959004163742065e-01 3.143077790737152100e-01 -2.188794165849685669e-01 -1.546482592821121216e-01 -5.005377810448408127e-03 -2.345045804977416992e-01 2.463901042938232422e-01 4.673819616436958313e-02 -1.400712430477142334e-01 3.022737801074981689e-01 -3.119733035564422607e-01 -1.098403520882129669e-02 1.030455604195594788e-01 2.314168661832809448e-01 7.569089531898498535e-02 -2.035433202981948853e-01 -1.025378853082656860e-01 2.210500650107860565e-02 -1.157216727733612061e-02 -2.263935282826423645e-02 -1.531153321266174316e-01 -1.175345033407211304e-01
-1.035180836915969849e-01 -2.186245769262313843e-01 2.868498563766479492e-01 -1.081998944282531738e-01 6.219498813152313232e-02 -2.858777344226837158e-02 -1.624312400817871094e-01 2.377484738826751709e-02 2.488095685839653015e-02 -1.480102352797985077e-02 -2.062029987573623657e-01 2.577669024467468262e-01 -2.702101171016693115e-01 1.335175782442092896e-01 3.212565183639526367e-02 -1.228076964616775513e-01 4.059263039380311966e-03 -3.476482257246971130e-02 -4.135506153106689453e-01 -3.630729159340262413e-03 -2.938724646810442209e-04 -1.415710002183914185e-01 1.317851692438125610e-01 7.405710965394973755e-02 2.294129133224487305e-01 -1.078592315316200256e-01 -1.851115971803665161e-01 2.074034810066223145e-01 -2.766546905040740967e-01 6.952007859945297241e-02 -3.018457889556884766e-01 -2.644279897212982178e-01
-7.657059282064437866e-02 3.688309341669082642e-02 -2.337909787893295288e-01 2.399045675992965698e-01 4.002577066421508789e-01 -1.257292777299880981e-01 -2.691148519515991211e-01 1.202239170670509338e-01 6.566275656223297119e-02 2.240820825099945068e-01 7.515372335910797119e-02 -4.837710037827491760e-02 -2.126625478267669678e-01 -1.046491637825965881e-01 9.285922348499298096e-02 -2.206919193267822266e-01 1.576193869113922119e-01 2.231570780277252197e-01 -1.054023429751396179e-01 -3.600916638970375061e-02 -2.608328461647033691e-01 -1.397531926631927490e-01 1.422831565141677856e-01 -1.491453349590301514e-01 -4.831747710704803467e-02 -2.897041141986846924e-01 -1.977545469999313354e-01 -7.993835210800170898e-02 -1.412864327430725098e-01 1.468490362167358398e-01 -1.331099122762680054e-01 1.831625401973724365e-01
3.545563668012619019e-02 9.878549724817276001e-02 -7.073509693145751953e-02 1.861151903867721558e-01 2.303258329629898071e-01 2.119992673397064209e-02 -1.832965761423110962e-01 -1.187327876687049866e-01 1.647478044033050537e-01 9.276356548070907593e-02 -4.743103682994842529e-02 -9.923427551984786987e-02 -1.333981305360794067e-01 -2.419126182794570923e-01 1.689575463533401489e-01 -3.105994164943695068e-01 2.615350186824798584e-01 -2.421766221523284912e-01 -1.001824885606765747e-01 2.382292896509170532e-01 -2.047148644924163818e-01 -2.512647211551666260e-01 -8.978006988763809204e-02 8.888619393110275269e-02 2.450678795576095581e-01 3.018258512020111084e-02 -2.060856819152832031e-01 -8.605774492025375366e-02 2.316541969776153564e-01 2.792602181434631348e-01 -3.756001964211463928e-02 2.005437016487121582e-01
-1.308390796184539795e-01 -2.508718054741621017e-03 -1.617256999015808105e-01 3.540521115064620972e-02 2.623664736747741699e-01 -1.585230082273483276e-01 -2.068413347005844116e-01 1.218714863061904907e-01 -8.862115442752838135e-02 2.124461829662322998e-01 -2.178626954555511475e-01 2.931556999683380127e-01 -5.882958322763442993e-02 -2.665540203452110291e-02 1.281774938106536865e-01 -1.051197499036788940e-01 1.469041258096694946e-01 2.228089720010757446e-01 2.611461095511913300e-02 2.974154800176620483e-02 -5.659788381308317184e-03 8.062477409839630127e-02 -3.005323410034179688e-01 3.613005578517913818e-01 -5.559290200471878052e-02 -6.611203402280807495e-02 1.390643268823623657e-01 -6.036689132452011108e-02 6.478860974311828613e-02 3.161490559577941895e-01 -3.776763975620269775e-01 -9.169971197843551636e-02
-1.673278808593750000e-01 4.810391739010810852e-02 -8.614911884069442749e-02 1.646133065223693848e-01 1.983896642923355103e-01 -1.683126785792410374e-03 -3.014235384762287140e-02 -7.127996534109115601e-02 -4.008957371115684509e-02 2.098451256752014160e-01 -4.275173321366310120e-02 2.761565744876861572e-01 -2.136967182159423828e-01 -5.630792584270238876e-03 -1.237037181854248047e-01 -1.638613939285278320e-01 4.744815081357955933e-02 1.831134408712387085e-01 -1.486287415027618408e-01 -5.527117475867271423e-02 6.419065594673156738e-02 -2.492026835680007935e-01 -8.955701440572738647e-02 5.376474931836128235e-02 1.712585985660552979e-01 -8.255603909492492676e-02 -6.278761476278305054e-02 4.253730177879333496e-01 -1.469803601503372192e-01 5.317020416259765625e-01 1.758643426001071930e-02 1.205160766839981079e-01
-1.407401114702224731e-01 5.983578786253929138e-02 3.073024563491344452e-02 1.076450273394584656e-01 1.672084778547286987e-01 -2.530577965080738068e-02 -1.669429540634155273e-01 -1.751554012298583984e-02 5.712608247995376587e-02 2.308408021926879883e-01 -7.732941955327987671e-02 2.700245082378387451e-01 -1.970466822385787964e-01 8.260365575551986694e-02 3.536352142691612244e-02 -1.727771759033203125e-01 1.981713771820068359e-01 1.123491004109382629e-01 -1.465080678462982178e-01 -7.191624492406845093e-02 9.374424815177917480e-02 -2.275024503469467163e-01 -7.422294467687606812e-02 -1.733370940200984478e-03 -3.237359598278999329e-02 1.222146973013877869e-01 4.725888720713555813e-04 3.120529651641845703e-01 -2.496926635503768921e-01 4.706934690475463867e-01 -2.732366323471069336e-01 2.803571820259094238e-01
-5.364795774221420288e-02 1.131255179643630981e-01 1.049948409199714661e-01 1.286012381315231323e-01 1.514376848936080933e-01 2.086099386215209961e-01 -1.617444604635238647e-01 4.001039266586303711e-02 2.428953647613525391e-01 -3.017770648002624512e-01 -1.225760299712419510e-02 3.887526392936706543e-01 -2.432868331670761108e-01 2.726533077657222748e-02 -8.126600086688995361e-02 -6.069794669747352600e-02 4.323706775903701782e-02 2.071763575077056885e-01 -2.565684616565704346e-01 3.681661486625671387e-01 -2.744158804416656494e-01 -1.850364170968532562e-02 -1.222599223256111145e-01 1.651672124862670898e-01 4.635485261678695679e-02 -7.798427343368530273e-02 9.050291031599044800e-02 5.029046908020973206e-02 -2.455232888460159302e-01 7.144983857870101929e-02 -2.058794200420379639e-01 -1.481124293059110641e-02
-3.234856426715850830e-01 -1.453243792057037354e-01 -4.921787977218627930e-02 1.060583591461181641e-01 4.467615857720375061e-02 -2.778446674346923828e-01 -1.205271854996681213e-01 7.743528485298156738e-02 -2.077460736036300659e-01 2.698198258876800537e-01 1.179994195699691772e-01 1.815547198057174683e-01 -3.769297003746032715e-01 -1.019352078437805176e-01 2.046695202589035034e-01 -3.154816031455993652e-01 5.663444474339485168e-02 -1.318897213786840439e-02 -1.296643763780593872e-01 6.480728089809417725e-02 -2.836521267890930176e-01 -8.352463692426681519e-02 -1.239568442106246948e-01 3.203079104423522949e-02 3.855637274682521820e-03 6.218992173671722412e-02 -1.916761249303817749e-01 9.198102355003356934e-02 -2.388133406639099121e-01 1.262828707695007324e-01 2.185770273208618164e-01 -7.784554362297058105e-02
-8.274836838245391846e-02 -5.519499629735946655e-02 1.062192022800445557e-01 5.131949856877326965e-02 2.124801427125930786e-01 1.094821989536285400e-01 8.968660235404968262e-02 3.645190969109535217e-02 3.753614798188209534e-02 -1.283421814441680908e-01 -1.626179963350296021e-01 3.038028068840503693e-02 -4.303474426269531250e-01 3.667442500591278076e-02 3.437660634517669678e-01 -3.972639143466949463e-01 2.231583595275878906e-01 -1.538203209638595581e-01 -2.383036166429519653e-01 5.400611460208892822e-02 -2.537812106311321259e-02 -8.612626791000366211e-02 1.155307739973068237e-01 1.078795082867145538e-02 -1.695521771907806396e-01 -2.219755351543426514e-01 2.342041395604610443e-02 3.133090678602457047e-03 -2.007719278335571289e-01 1.550603657960891724e-01 -3.161268830299377441e-01 -6.586173921823501587e-02
-2.340086698532104492e-01 -8.159965276718139648e-03 -1.988218277692794800e-01 9.769687801599502563e-02 6.844157818704843521e-03 5.645651742815971375e-02 -2.363466322422027588e-01 -1.337425559759140015e-01 -2.065446376800537109e-01 1.959046162664890289e-02 -6.291978061199188232e-02 -6.137302517890930176e-02 -2.301997989416122437e-01 -6.299891322851181030e-02 8.248242735862731934e-02 -3.420757055282592773e-01 2.037937939167022705e-01 -1.253396924585103989e-02 -2.522093988955020905e-02 9.912180900573730469e-02 1.667307503521442413e-02 2.123568579554557800e-02 -1.747538149356842041e-01 -7.784893363714218140e-02 1.061346083879470825e-01 -1.855473518371582031e-01 3.368820995092391968e-02 2.513183355331420898e-01 -3.178375065326690674e-01 4.887652993202209473e-01 -2.017805576324462891e-01 8.644852787256240845e-02
-1.232021078467369080e-01 -1.186743974685668945e-01 1.509041339159011841e-01 1.147692725062370300e-01 5.450621247291564941e-01 -1.435076296329498291e-01 -4.838178679347038269e-02 1.162463352084159851e-01 -6.503873318433761597e-02 -1.040550991892814636e-01 2.830459773540496826e-01 -1.230452302843332291e-02 -2.572755217552185059e-01 -1.143813952803611755e-01 1.752776056528091431e-01 -4.022656753659248352e-02 2.381678111851215363e-02 -1.560052623972296715e-03 -2.497244328260421753e-01 -1.379514187574386597e-01 -1.651549190282821655e-01 -6.784746795892715454e-02 1.096274703741073608e-01 1.834200769662857056e-01 -4.808754846453666687e-02 -1.750431358814239502e-01 1.445442717522382736e-02 1.569258272647857666e-01 -8.607097715139389038e-02 1.937318891286849976e-01 -3.561135530471801758e-01 7.257319241762161255e-02
-1.385367810726165771e-01 -4.090714454650878906e-02 2.576644718647003174e-01 -7.483402267098426819e-03 4.444636106491088867e-01 2.129674553871154785e-01 -9.774339199066162109e-02 1.416551619768142700e-01 -2.853049933910369873e-01 1.253567729145288467e-02 6.513800472021102905e-02 3.843093663454055786e-02 -2.384411543607711792e-01 -1.154939755797386169e-01 -1.229739263653755188e-01 -3.917247951030731201e-01 -5.241590365767478943e-02 -5.142060294747352600e-02 -2.618499696254730225e-01 -8.393743634223937988e-02 -2.341538816690444946e-01 -1.583837270736694336e-01 3.913026675581932068e-02 1.700403690338134766e-01 -8.783887326717376709e-02 5.187726020812988281e-02 -1.111930832266807556e-01 2.501216530799865723e-02 -1.871426701545715332e-01 5.496460199356079102e-02 -9.606292843818664551e-02 -2.282445728778839111e-01
-5.749912932515144348e-02 2.193822562694549561e-01 -7.817188650369644165e-02 6.803183816373348236e-03 2.243107259273529053e-01 2.943962812423706055e-03 -1.597952693700790405e-01 8.586855232715606689e-02 -6.279040127992630005e-02 -1.046747565269470215e-01 -8.009197562932968140e-02 -6.015363149344921112e-03 -3.098090291023254395e-01 -1.204416155815124512e-01 -2.268810942769050598e-02 -1.687312126159667969e-01 1.224144175648689270e-01 3.934652730822563171e-02 -5.458899140357971191e-01 -2.022080421447753906e-01 -2.225437909364700317e-01 -6.864471733570098877e-02 -2.283255010843276978e-01 1.275603473186492920e-02 3.154258709400892258e-03 2.809881865978240967e-01 1.059158891439437866e-01 -3.261843323707580566e-02 4.893172532320022583e-02 2.526110708713531494e-01 2.722577154636383057e-01 6.946343928575515747e-02
2.010422050952911377e-01 7.498127967119216919e-02 1.344175338745117188e-01 -8.681282401084899902e-02 1.661457717418670654e-01 -9.522560238838195801e-02 -8.645623922348022461e-02 7.872396707534790039e-02 7.583495229482650757e-02 6.784553080797195435e-02 -1.311720460653305054e-01 3.135014772415161133e-01 -1.400751322507858276e-01 5.021804478019475937e-03 3.031186461448669434e-01 -4.563343822956085205e-01 3.253774344921112061e-01 -1.712350100278854370e-01 -1.465171128511428833e-01 1.102056503295898438e-01 -2.312503606081008911e-01 -1.378219425678253174e-01 5.704317241907119751e-02 -1.468863338232040405e-02 -3.376611322164535522e-02 8.401356637477874756e-02 1.937704086303710938e-01 -1.934392563998699188e-02 -7.272858638316392899e-03 1.076765265315771103e-02 -3.733219206333160400e-01 4.467408359050750732e-02
-1.652384549379348755e-01 -1.023487895727157593e-01 1.585330516099929810e-01 6.750068813562393188e-02 4.279965534806251526e-02 2.644406855106353760e-01 -1.936196237802505493e-01 -9.212572127580642700e-03 7.878844626247882843e-03 -2.583387792110443115e-01 -5.641500279307365417e-02 1.637458056211471558e-01 -1.597680300474166870e-01 6.227683648467063904e-02 1.602412760257720947e-01 -3.835179805755615234e-01 2.297462075948715210e-01 -9.581395983695983887e-02 1.204356364905834198e-02 1.576707810163497925e-01 1.691703684628009796e-02 7.106464356184005737e-02 -7.332661002874374390e-02 3.986193537712097168e-01 -4.745465517044067383e-02 -2.448067069053649902e-01 -2.110745459794998169e-01 2.999910414218902588e-01 2.134755067527294159e-02 2.033903300762176514e-01 6.891688704490661621e-02 -1.560526788234710693e-01
-8.895743638277053833e-02 2.992548979818820953e-02 7.158602029085159302e-02 7.048217114061117172e-03 1.918277889490127563e-01 -1.283591091632843018e-01 -1.308600604534149170e-01 1.135239750146865845e-01 -2.227946370840072632e-02 3.486976325511932373e-01 2.454916387796401978e-01 1.867816746234893799e-01 -2.349131554365158081e-01 -1.000476349145174026e-02 5.453089997172355652e-02 -1.150985807180404663e-01 2.559343576431274414e-01 1.740821003913879395e-01 -2.410265207290649414e-01 2.871165871620178223e-01 -2.269808501005172729e-01 -1.107491850852966309e-01 -7.801896426826715469e-03 1.945043802261352539e-01 -1.318162232637405396e-01 -2.850570678710937500e-01 -8.089930564165115356e-02 2.487213537096977234e-02 2.187288850545883179e-01 3.492943942546844482e-01 1.801826059818267822e-02 9.698666690383106470e-05
-6.924098730087280273e-02 -2.537478804588317871e-01 7.142134755849838257e-02 1.175777912139892578e-01 1.093581542372703552e-01 -2.243126332759857178e-01 3.374357894062995911e-02 -2.544809319078922272e-02 2.186054140329360962e-01 -1.846273094415664673e-01 1.045516952872276306e-01 3.412168920040130615e-01 -2.068360149860382080e-01 -1.588079184293746948e-01 1.213454008102416992e-01 -1.956245452165603638e-01 2.606711685657501221e-01 -7.545085251331329346e-02 -2.470891773700714111e-01 4.049253761768341064e-01 -1.886067092418670654e-01 8.863251656293869019e-02 -1.187904477119445801e-01 1.827658563852310181e-01 -1.478638648986816406e-01 -1.659069657325744629e-01 -2.414766140282154083e-02 2.696817182004451752e-02 7.808100432157516479e-02 1.311551034450531006e-01 -2.214758098125457764e-01 7.034656405448913574e-02
-4.336982369422912598e-01 1.491203606128692627e-01 9.742943197488784790e-02 5.500724911689758301e-02 1.658981591463088989e-01 -1.330755352973937988e-01 -2.357490956783294678e-01 1.382025182247161865e-01 -1.729731410741806030e-01 3.299659788608551025e-01 -1.198384463787078857e-01 2.852673530578613281e-01 -1.769568324089050293e-01 -6.055175326764583588e-03 3.240970075130462646e-01 -8.306583762168884277e-02 -1.050595007836818695e-02 1.954824924468994141e-01 -2.906037867069244385e-01 7.573629915714263916e-02 -1.347377896308898926e-01 -4.238853603601455688e-02 2.511868439614772797e-02 5.184895917773246765e-02 -9.454117715358734131e-02 -5.440338328480720520e-02 7.248396053910255432e-03 -3.274685703217983246e-03 -2.716141045093536377e-01 1.835007518529891968e-01 -1.835459470748901367e-02 -8.883266150951385498e-02
-2.777730524539947510e-01 5.842501670122146606e-02 -1.275825798511505127e-01 3.222034871578216553e-02 -1.895503140985965729e-02 7.076668739318847656e-02 -8.672321587800979614e-02 -2.466275095939636230e-01 3.942026942968368530e-02 1.685399003326892853e-02 -1.119520738720893860e-01 2.932313084602355957e-01 -6.330546736717224121e-02 1.811065226793289185e-01 1.789288073778152466e-01 -7.809037715196609497e-02 1.270430255681276321e-02 2.655233256518840790e-02 -3.980623483657836914e-01 -6.457627564668655396e-02 -1.182945072650909424e-01 -2.098883539438247681e-01 -1.116581186652183533e-01 -3.321472927927970886e-02 2.183514833450317383e-01 -6.822953931987285614e-03 7.095332257449626923e-03 1.446347981691360474e-01 -3.879806101322174072e-01 3.886646926403045654e-01 -1.459667384624481201e-01 1.625633984804153442e-01
-1.819090694189071655e-01 -2.043974399566650391e-01 2.906083166599273682e-01 -1.389135885983705521e-02 1.212531998753547668e-01 4.624998196959495544e-02 -3.314316272735595703e-01 8.657930791378021240e-02 -1.286297589540481567e-01 -2.090143412351608276e-01 -1.618150174617767334e-01 -9.682848304510116577e-02 -4.524158835411071777e-01 1.628656871616840363e-02 1.061414852738380432e-01 -3.857679069042205811e-01 -1.507127881050109863e-01 5.588972568511962891e-02 -9.872096031904220581e-02 1.252166777849197388e-01 -5.884336680173873901e-02 -8.813145570456981659e-03 -1.459798812866210938e-01 1.222888454794883728e-01 1.249358505010604858e-01 1.211136654019355774e-01 5.320820212364196777e-02 -8.176258206367492676e-02 1.506783515214920044e-01 7.492046058177947998e-02 -2.768822610378265381e-01 9.816768765449523926e-02
1.216047257184982300e-01 -1.328138709068298340e-01 -2.083425372838973999e-01 2.547668516635894775e-01 2.170701324939727783e-01 -1.891731619834899902e-01 -3.005234003067016602e-01 -1.305125504732131958e-01 -1.167996302247047424e-01 -2.449925094842910767e-01 9.050852805376052856e-02 -1.460625827312469482e-01 -2.316808104515075684e-01 -6.291251629590988159e-02 1.927420645952224731e-01 -4.472403228282928467e-02 1.336721926927566528e-01 6.870874017477035522e-02 -1.481567025184631348e-01 -1.475723180919885635e-02 1.630679219961166382e-01 -4.958264902234077454e-02 -1.618893295526504517e-01 -8.667821064591407776e-03 6.201240047812461853e-02 -9.150256216526031494e-02 -1.185317784547805786e-01 2.107658982276916504e-02 -2.857430875301361084e-01 3.233793377876281738e-01 -1.170001402497291565e-01 3.772509694099426270e-01
1.905744224786758423e-01 1.406740099191665649e-01 -3.117545247077941895e-01 2.411127239465713501e-01 3.987151682376861572e-01 5.687547847628593445e-02 -4.662239551544189453e-02 6.143691716715693474e-04 -7.097735255956649780e-02 -5.020875856280326843e-02 -1.015536412596702576e-01 2.306695133447647095e-01 -1.239219829440116882e-01 7.903961837291717529e-02 -3.144521638751029968e-02 -1.085699796676635742e-01 -1.868602037429809570e-01 -4.888558387756347656e-02 -3.167215287685394287e-01 9.741682559251785278e-02 -1.693312078714370728e-01 -5.123822391033172607e-02 -7.130312174558639526e-02 4.880676418542861938e-02 2.524602226912975311e-02 9.029288589954376221e-02 -2.162951380014419556e-01 -1.112031415104866028e-01 -2.103282362222671509e-01 1.304789185523986816e-01 -4.866422712802886963e-02 4.486406147480010986e-01
-2.699538171291351318e-01 -1.927406154572963715e-02 7.788614928722381592e-02 -7.219140231609344482e-02 2.782517075538635254e-01 -2.971420995891094208e-02 -1.210686117410659790e-01 -3.489694744348526001e-02 -5.793979763984680176e-02 2.075632512569427490e-01 2.165649086236953735e-01 2.716604173183441162e-01 -4.139564633369445801e-01 -3.868549168109893799e-01 1.806275397539138794e-01 -4.315523803234100342e-01 2.627331949770450592e-02 -9.014221280813217163e-02 -1.694169044494628906e-01 6.837660074234008789e-02 -7.917910069227218628e-02 -1.061162129044532776e-01 -7.876201532781124115e-03 -4.507453739643096924e-02 -4.961980879306793213e-02 -9.752006828784942627e-02 -8.479554951190948486e-02 -9.906878694891929626e-03 1.549627333879470825e-01 8.195876330137252808e-02 3.425155207514762878e-02 3.594427183270454407e-02
2.539946883916854858e-02 1.552853733301162720e-01 1.294420361518859863e-01 3.871788969263434410e-03 -2.612444013357162476e-02 -3.704133629798889160e-01 -4.618444144725799561e-01 8.138820528984069824e-02 -1.258701533079147339e-01 -1.006517335772514343e-01 1.014355756342411041e-02 5.586752668023109436e-02 -2.629979848861694336e-01 1.299400478601455688e-01 1.194982230663299561e-01 -1.633905321359634399e-01 6.304347515106201172e-02 -9.317006915807723999e-02 -2.498099803924560547e-01 -1.363481730222702026e-01 -8.429952710866928101e-02 -2.687862813472747803e-01 -1.548448354005813599e-01 3.289468958973884583e-02 -2.573585808277130127e-01 1.495826989412307739e-01 -1.782069504261016846e-01 -9.644244611263275146e-02 6.998090445995330811e-02 3.029013872146606445e-01 9.544072300195693970e-02 -1.046245992183685303e-01
-5.976386740803718567e-02 8.038993179798126221e-02 9.191157668828964233e-02 -8.370838314294815063e-02 1.445805877447128296e-01 8.934430778026580811e-02 -2.264178171753883362e-02 2.599948346614837646e-01 -6.371679157018661499e-02 1.101054996252059937e-01 1.470396574586629868e-02 3.653366267681121826e-01 -2.309392839670181274e-01 1.158183366060256958e-01 2.528510987758636475e-01 -1.590006798505783081e-01 2.928590476512908936e-01 -2.649381458759307861e-01 -3.123570978641510010e-01 1.842438131570816040e-01 6.914287805557250977e-02 -4.915103316307067871e-03 2.596613168716430664e-01 1.242490336298942566e-01 -8.887319825589656830e-03 -1.898023337125778198e-01 -6.146345660090446472e-02 1.271377652883529663e-01 -1.259511113166809082e-01 3.438110053539276123e-01 -7.129587978124618530e-02 -3.669552877545356750e-02
8.713769726455211639e-03 1.676396131515502930e-01 2.007682807743549347e-02 -1.089929491281509399e-01 3.539694845676422119e-02 -1.290090382099151611e-01 -2.793090045452117920e-01 1.554812490940093994e-01 -1.332210898399353027e-01 -2.861614897847175598e-02 1.231019757688045502e-02 9.832630306482315063e-02 -4.317132383584976196e-02 5.006515234708786011e-02 1.561234891414642334e-01 -9.909375756978988647e-02 1.269494295120239258e-01 -2.364949733018875122e-01 -5.253070592880249023e-01 -1.148156970739364624e-01 -1.343738753348588943e-03 -3.190111517906188965e-01 -1.467395126819610596e-01 5.834177136421203613e-02 -1.573181748390197754e-01 1.580719202756881714e-01 -3.247406482696533203e-01 -1.842291206121444702e-01 -1.405506134033203125e-01 1.818617880344390869e-01 1.548767462372779846e-02 -2.059626728296279907e-01
-9.997115284204483032e-02 -1.532865315675735474e-01 1.588291376829147339e-01 3.700019717216491699e-01 -2.490393444895744324e-02 -9.093695878982543945e-02 -2.409370208624750376e-04 2.933413088321685791e-01 6.924781948328018188e-02 9.624617546796798706e-02 -2.947608232498168945e-01 1.875822246074676514e-01 -1.387237310409545898e-01 -1.646932773292064667e-02 9.278605133295059204e-02 -1.862578094005584717e-01 -1.097001284360885620e-01 1.557028666138648987e-02 -2.639260329306125641e-02 1.055971384048461914e-01 -1.246168538928031921e-01 -2.703921794891357422e-01 -3.164420425891876221e-01 1.053129583597183228e-01 -1.235636472702026367e-01 -1.635934561491012573e-01 8.084090799093246460e-02 2.959742955863475800e-02 -1.686545759439468384e-01 4.200566709041595459e-01 -8.589584380388259888e-03 1.791546940803527832e-01
-4.057194571942090988e-03 7.776238769292831421e-02 4.669316485524177551e-02 3.030736744403839111e-01 1.302210092544555664e-01 5.966666713356971741e-02 -3.011088669300079346e-01 -4.731948953121900558e-03 -1.625650376081466675e-01 2.440192699432373047e-01 -1.053735613822937012e-01 2.198768258094787598e-01 -1.511452049016952515e-01 -1.111859530210494995e-01 -1.163191050291061401e-01 -2.669512033462524414e-01 1.173230484127998352e-01 -6.010056287050247192e-02 1.023491099476814270e-01 -2.428337372839450836e-02 1.620738208293914795e-01 -1.815028488636016846e-01 -2.396858781576156616e-01 1.674546003341674805e-01 -2.847545547410845757e-03 -8.057749271392822266e-02 -2.502737008035182953e-02 3.074101507663726807e-01 -2.057188749313354492e-01 4.239113330841064453e-01 -1.591161191463470459e-01 3.410404548048973083e-02
2.870796620845794678e-01 1.063494309782981873e-01 -5.712225660681724548e-02 2.158934772014617920e-01 2.661300599575042725e-01 2.182421647012233734e-02 -2.489224523305892944e-01 -2.970910966396331787e-01 -2.927376031875610352e-01 3.712903708219528198e-02 -1.295771300792694092e-01 7.390002161264419556e-02 -1.791234910488128662e-01 1.214939206838607788e-01 -8.233593404293060303e-02 -3.224610686302185059e-01 5.709067359566688538e-02 -2.161055803298950195e-01 -2.304568439722061157e-01 -8.917625248432159424e-02 -1.797608733177185059e-01 -6.385555025190114975e-03 -4.097999044461175799e-05 -1.494027823209762573e-01 1.667374521493911743e-01 8.776832371950149536e-03 2.924152277410030365e-02 -5.779213830828666687e-02 -1.227534636855125427e-01 2.196045070886611938e-01 -2.096312493085861206e-01 2.508595287799835205e-01
-2.376335114240646362e-01 2.028449624776840210e-01 1.710900217294692993e-01 7.975549250841140747e-02 4.045619070529937744e-01 -1.419954746961593628e-01 -2.244806736707687378e-01 6.143675744533538818e-02 5.412388127297163010e-03 -3.646877780556678772e-02 -1.307650953531265259e-01 3.525156676769256592e-01 -1.340910643339157104e-01 7.956159859895706177e-02 8.243835717439651489e-02 -8.227651938796043396e-03 2.857731878757476807e-01 -2.593820989131927490e-01 -2.009849548339843750e-01 -3.219310194253921509e-02 -3.799186944961547852e-01 1.140875518321990967e-01 8.338285237550735474e-02 7.671467959880828857e-02 -1.529479324817657471e-01 -8.166855573654174805e-02 -1.417432278394699097e-01 -1.483754366636276245e-01 -3.698246926069259644e-02 -1.033212393522262573e-01 -8.248473703861236572e-02 5.716038495302200317e-02
-2.227158285677433014e-02 1.343446820974349976e-01 1.301590651273727417e-01 8.039581775665283203e-02 8.512773364782333374e-02 -4.422333836555480957e-02 -1.294347196817398071e-01 8.947858214378356934e-02 -4.756767675280570984e-02 1.377037912607192993e-01 -2.399142533540725708e-01 -3.362593799829483032e-02 -4.859405159950256348e-01 -1.354631781578063965e-01 2.075492143630981445e-01 -3.060159683227539062e-01 -2.939912080764770508e-01 -1.229375228285789490e-01 -4.545938968658447266e-02 2.095838338136672974e-01 -1.517134308815002441e-01 -3.332310616970062256e-01 -7.861415296792984009e-02 1.399035155773162842e-01 -1.107630878686904907e-01 -2.519766688346862793e-01 -2.480746358633041382e-01 1.059190835803747177e-03 8.052628487348556519e-02 2.650995552539825439e-02 -3.084775991737842560e-02 1.311135105788707733e-02
-1.504053473472595215e-01 -2.792803198099136353e-02 -1.653200685977935791e-01 1.342355012893676758e-01 1.384062021970748901e-01 1.833532303571701050e-01 -3.490845263004302979e-01 1.852988749742507935e-01 8.720856904983520508e-02 2.207554280757904053e-01 -1.938534080982208252e-01 9.569177776575088501e-02 -2.976063489913940430e-01 -1.401310116052627563e-01 -1.271905303001403809e-01 -1.260285377502441406e-01 1.302297413349151611e-01 1.880507171154022217e-01 -3.837158679962158203e-01 6.396929919719696045e-02 3.720062226057052612e-02 5.036217719316482544e-02 -3.598172962665557861e-01 1.824935674667358398e-01 -1.899948418140411377e-01 -1.428131312131881714e-01 -5.243710801005363464e-02 -8.383588492870330811e-02 -2.343507716432213783e-03 1.846017986536026001e-01 8.019522577524185181e-02 -4.248631745576858521e-02
-4.771335050463676453e-02 -1.107609644532203674e-01 3.099610805511474609e-01 3.058156371116638184e-01 3.327033221721649170e-01 -2.702891454100608826e-02 -2.347168624401092529e-01 -9.382531978189945221e-03 4.158269986510276794e-02 -9.794699400663375854e-02 1.647315025329589844e-01 2.842898964881896973e-01 -3.626811206340789795e-01 -3.863457217812538147e-02 -6.960496772080659866e-03 -1.197543442249298096e-01 -7.643614709377288818e-02 -1.410082448273897171e-02 1.552455872297286987e-01 8.752506226301193237e-03 -2.667178511619567871e-01 -5.896384641528129578e-02 -7.968528568744659424e-02 1.385831087827682495e-01 -1.217165961861610413e-01 -1.888599991798400879e-01 2.139442414045333862e-01 1.838576197624206543e-01 -2.964771389961242676e-01 -4.703314602375030518e-02 -5.571325495839118958e-02 9.429516643285751343e-02
-2.515277564525604248e-01 -1.480771899223327637e-01 1.720388084650039673e-01 1.487031858414411545e-02 -3.384563326835632324e-02 -1.472058445215225220e-01 -2.310902476310729980e-01 -8.471336960792541504e-02 -1.674414724111557007e-01 -1.584412306547164917e-01 1.367698460817337036e-01 2.425551414489746094e-01 -9.463679045438766479e-02 1.375325471162796021e-01 9.771267324686050415e-02 -2.731359004974365234e-01 2.029233127832412720e-01 -3.090216033160686493e-02 -4.952202439308166504e-01 9.681307524442672729e-02 4.400666430592536926e-02 2.594951987266540527e-01 -1.334667485207319260e-02 2.274279296398162842e-01 -2.022763043642044067e-01 1.498437765985727310e-02 -1.780937910079956055e-01 -1.911254785954952240e-02 8.491228520870208740e-02 2.039158716797828674e-02 -2.429515570402145386e-01 -3.307366371154785156e-02
-8.576069772243499756e-02 1.322204712778329849e-02 -2.739511132240295410e-01 1.046726629137992859e-01 2.346910350024700165e-02 -1.532586663961410522e-01 -2.886539995670318604e-01 -1.539565920829772949e-01 8.069193363189697266e-02 1.453223079442977905e-01 -2.704809904098510742e-01 5.702493712306022644e-02 -9.917398542165756226e-02 9.142498672008514404e-02 -1.182492300868034363e-01 -4.693498313426971436e-01 8.541052043437957764e-02 1.396866738796234131e-01 7.254561781883239746e-02 8.787228912115097046e-02 -9.339506179094314575e-02 -1.500479876995086670e-01 -1.864065080881118774e-01 1.644366681575775146e-01 -7.524745160480961204e-05 -1.606175452470779419e-01 8.629900985397398472e-04 2.234730422496795654e-01 -3.285545110702514648e-01 1.904174089431762695e-01 -2.506731748580932617e-01 5.740851163864135742e-02
1.427841484546661377e-01 2.548494935035705566e-01 1.254699081182479858e-01 1.122452914714813232e-01 2.775852978229522705e-01 1.673466116189956665e-01 3.027214668691158295e-03 -2.977831289172172546e-02 -8.766759186983108521e-02 -2.294577360153198242e-01 -7.980117946863174438e-02 1.859408318996429443e-01 -1.634607613086700439e-01 9.700126200914382935e-02 1.078742444515228271e-01 -2.845660448074340820e-01 -2.750550769269466400e-02 -1.845821142196655273e-01 -2.705719470977783203e-01 1.515079140663146973e-01 -3.383556380867958069e-02 -1.510451664216816425e-03 4.109689593315124512e-02 1.705941185355186462e-02 -7.499216124415397644e-03 7.350531406700611115e-03 -2.276743352413177490e-01 -8.363968692719936371e-03 -3.495259582996368408e-01 5.573796108365058899e-02 -8.126407861709594727e-02 4.820097386837005615e-01
-2.186720818281173706e-01 -7.854617200791835785e-03 7.644493132829666138e-03 -1.514937728643417358e-01 1.863359212875366211e-01 -1.865300089120864868e-01 -2.813082635402679443e-01 3.456535935401916504e-02 -2.163895070552825928e-01 7.305587083101272583e-02 -2.552837133407592773e-01 2.361331135034561157e-01 1.489361375570297241e-02 1.215994209051132202e-01 4.830116406083106995e-02 -2.197434455156326294e-01 -3.841767013072967529e-01 -2.210220098495483398e-01 -1.975906044244766235e-01 -2.938398718833923340e-02 -3.077598214149475098e-01 -1.647376455366611481e-02 -2.883916795253753662e-01 -3.825790248811244965e-03 -1.538513004779815674e-01 -2.908249758183956146e-02 -1.141709685325622559e-01 4.584872722625732422e-02 -8.971980214118957520e-02 2.566671073436737061e-01 4.806882515549659729e-02 1.006902754306793213e-01
-2.081708461046218872e-01 8.951348252594470978e-03 -1.834352016448974609e-01 2.236429750919342041e-01 2.550103366374969482e-01 4.944288730621337891e-02 3.424524888396263123e-02 1.458377391099929810e-01 -4.131691530346870422e-02 1.189267933368682861e-01 -2.586383139714598656e-03 1.469971388578414917e-01 -4.149901866912841797e-01 1.675966829061508179e-01 1.997783035039901733e-01 -3.009749054908752441e-01 2.426217198371887207e-01 -1.679185628890991211e-01 -2.611289024353027344e-01 -2.687829434871673584e-01 -7.133575528860092163e-02 -8.952319622039794922e-02 1.751852184534072876e-01 1.503693014383316040e-01 -1.239702850580215454e-01 -8.663792163133621216e-02 -1.985548436641693115e-01 -1.215388998389244080e-01 -9.055640548467636108e-02 -2.297201892361044884e-03 -1.825653165578842163e-01 -4.723060503602027893e-02
-4.562134668231010437e-02 -1.304343491792678833e-01 2.440959960222244263e-01 -1.083693234249949455e-03 1.073846742510795593e-01 -1.743645220994949341e-01 2.467657811939716339e-02 -1.857458353042602539e-01 -3.530529513955116272e-02 -8.469514548778533936e-02 -2.285415977239608765e-01 1.675481349229812622e-01 -2.736633718013763428e-01 1.267791688442230225e-01 3.059178590774536133e-01 -1.421178579330444336e-01 1.471454203128814697e-01 1.037898063659667969e-01 -2.453521266579627991e-02 1.400403529405593872e-01 -1.235681772232055664e-01 -3.800835609436035156e-01 -1.976671218872070312e-01 2.079612165689468384e-01 2.188943326473236084e-01 1.185266450047492981e-01 4.425914585590362549e-02 2.371469438076019287e-01 1.744821369647979736e-01 2.320843040943145752e-01 -2.264904379844665527e-01 1.869736984372138977e-02
8.657263964414596558e-02 -1.866650134325027466e-01 1.570378243923187256e-02 -1.510500460863113403e-01 1.120594814419746399e-01 -4.449410736560821533e-02 -1.768788695335388184e-01 -2.120134234428405762e-01 -5.866242945194244385e-02 2.738427519798278809e-01 -2.629623189568519592e-02 2.330455034971237183e-01 -1.582895368337631226e-01 -6.601044535636901855e-02 2.184590697288513184e-01 -3.094438910484313965e-01 1.660306453704833984e-01 9.471549093723297119e-02 -3.629610538482666016e-01 -1.111108586192131042e-01 -2.406070530414581299e-01 -3.544480800628662109e-01 -1.233429908752441406e-01 2.914430499076843262e-01 7.200512290000915527e-02 1.865644454956054688e-01 -8.787689730525016785e-03 8.423249423503875732e-02 3.725155070424079895e-02 -6.622667610645294189e-02 -1.054751202464103699e-01 -9.558631479740142822e-02
-1.415133774280548096e-01 8.866794407367706299e-02 3.218377009034156799e-02 2.730419635772705078e-01 1.636523455381393433e-01 -3.475171625614166260e-01 -2.772085070610046387e-01 1.094341799616813660e-01 -3.471547961235046387e-01 2.144291847944259644e-01 -3.967652842402458191e-02 2.849726974964141846e-01 -2.830720543861389160e-01 -2.690309099853038788e-02 1.477795690298080444e-01 -1.056313514709472656e-01 1.996366083621978760e-01 -2.666375935077667236e-01 1.184690650552511215e-02 3.808036819100379944e-02 9.993984363973140717e-03 -4.738278687000274658e-02 -2.376138567924499512e-01 -6.688077002763748169e-03 6.280039250850677490e-02 -2.419503591954708099e-02 4.627395048737525940e-02 -2.458833754062652588e-01 7.710962742567062378e-02 -4.747494310140609741e-02 7.188981771469116211e-02 2.124506235122680664e-01
-3.355090618133544922e-01 -1.426987200975418091e-01 1.237152665853500366e-01 3.968482464551925659e-02 5.433535575866699219e-01 -8.314774185419082642e-02 -1.490881443023681641e-01 2.620229721069335938e-01 -3.371717035770416260e-02 -1.978293061256408691e-02 -7.809102535247802734e-03 3.899289586115628481e-04 -1.398694794625043869e-02 -6.977821886539459229e-02 1.383849531412124634e-01 -1.675324887037277222e-01 8.040738850831985474e-02 -1.183929815888404846e-01 -2.854139208793640137e-01 4.615874215960502625e-02 -2.251222729682922363e-01 -1.457149982452392578e-01 2.259343862533569336e-01 1.426121294498443604e-01 5.824930965900421143e-02 -3.441383242607116699e-01 2.491468191146850586e-02 2.790974639356136322e-02 -5.108156800270080566e-02 4.916073381900787354e-02 -1.660940200090408325e-01 -8.961201645433902740e-03
-4.691252484917640686e-02 1.091390177607536316e-01 2.742554247379302979e-02 -1.195362657308578491e-01 1.407573223114013672e-01 -1.876505278050899506e-02 -3.829920887947082520e-01 1.774424612522125244e-01 -3.162494301795959473e-01 -4.236501082777976990e-02 -3.403905630111694336e-01 -8.614761754870414734e-03 -1.109928339719772339e-01 -1.008054465055465698e-01 3.416853249073028564e-01 -1.278260797262191772e-01 -1.097670346498489380e-01 -1.290160790085792542e-02 -8.573263883590698242e-02 2.676187828183174133e-02 -1.681288629770278931e-01 -3.128607571125030518e-01 -2.690962851047515869e-01 -5.889233574271202087e-02 1.795370429754257202e-01 -2.632006108760833740e-01 -6.789628416299819946e-02 -2.070727944374084473e-01 2.933177631348371506e-03 5.383495241403579712e-02 7.860910892486572266e-02 1.371139585971832275e-01
6.965988874435424805e-02 1.691789925098419189e-02 9.401603043079376221e-02 1.983025074005126953e-01 3.832870423793792725e-01 -1.072123274207115173e-01 -3.511289879679679871e-02 5.723234638571739197e-02 2.479581534862518311e-01 2.383470386266708374e-01 1.210228949785232544e-01 -8.167810738086700439e-02 -2.066327184438705444e-01 -9.507024288177490234e-02 -1.260525435209274292e-01 -2.011558115482330322e-01 8.390945941209793091e-02 -1.544801741838455200e-01 -1.099351271986961365e-01 2.369932532310485840e-01 -2.503354847431182861e-01 -2.357351481914520264e-01 -7.736577838659286499e-02 1.823976188898086548e-01 1.479747742414474487e-01 4.185706749558448792e-02 -1.495507955551147461e-01 6.072522699832916260e-02 1.791603267192840576e-01 2.150158733129501343e-01 -9.856449067592620850e-02 3.764192461967468262e-01
1.257051825523376465e-01 -1.385220587253570557e-01 2.028925120830535889e-01 -6.510777771472930908e-02 -8.634030073881149292e-02 -1.554692722856998444e-02 -1.697984635829925537e-01 -2.306294590234756470e-01 7.894538342952728271e-02 -1.601824760437011719e-01 1.587621271610260010e-01 3.395459651947021484e-01 -3.506403565406799316e-01 1.558521687984466553e-01 2.100690752267837524e-01 -1.285970807075500488e-01 -7.533426862210035324e-03 -1.549016237258911133e-01 -3.062928617000579834e-01 -1.871916055679321289e-01 -1.496333032846450806e-01 -3.764322102069854736e-01 -1.482291370630264282e-01 1.392286419868469238e-01 7.893552631139755249e-02 2.076692506670951843e-02 -1.759182959794998169e-01 1.092281192541122437e-01 1.038119345903396606e-01 1.272146105766296387e-01 1.158881783485412598e-01 3.618669509887695312e-02
-3.140371739864349365e-01 4.012588411569595337e-02 2.643161080777645111e-02 -1.004927381873130798e-01 4.906895756721496582e-02 2.357376553118228912e-02 -3.893199935555458069e-02 -7.594937831163406372e-02 -1.763245016336441040e-01 5.741151422262191772e-02 -1.874332427978515625e-01 2.242932468652725220e-01 -2.694499790668487549e-01 -1.258061379194259644e-01 2.151597142219543457e-01 -1.635781973600387573e-01 2.479691505432128906e-01 -1.238512154668569565e-02 -4.339130222797393799e-01 2.169803977012634277e-01 -1.078141201287508011e-02 -1.781100630760192871e-01 -2.403534203767776489e-01 2.555700484663248062e-03 -7.009381055831909180e-02 -3.080395460128784180e-01 -3.224964067339897156e-02 -3.494097664952278137e-02 1.243253126740455627e-01 2.304495871067047119e-01 1.971171498298645020e-01 3.631020337343215942e-02
-1.349822524935007095e-02 1.887902170419692993e-01 2.463541626930236816e-01 1.313538700342178345e-01 1.302504688501358032e-01 -3.804818391799926758e-01 7.469905167818069458e-02 -4.656372964382171631e-02 9.569700807332992554e-02 1.351951807737350464e-01 -3.414105391129851341e-03 6.337142735719680786e-02 -8.177724480628967285e-02 -1.036010906100273132e-01 2.266283929347991943e-01 -3.494947254657745361e-01 7.391410320997238159e-02 1.166243478655815125e-01 -2.740968465805053711e-01 1.522637158632278442e-01 7.786190509796142578e-02 -1.773953288793563843e-01 -3.062019348144531250e-01 3.106013536453247070e-01 -1.266614645719528198e-01 -1.546143442392349243e-01 7.558520138263702393e-02 -2.247248440980911255e-01 3.868703544139862061e-02 1.273332536220550537e-01 8.923847973346710205e-02 1.654748767614364624e-01
-9.870748966932296753e-02 5.218179896473884583e-02 1.001369133591651917e-01 2.760407924652099609e-01 6.713776290416717529e-02 -1.526877582073211670e-01 -1.091496944427490234e-01 1.258963197469711304e-01 4.599222168326377869e-02 -6.831391155719757080e-02 6.876825820654630661e-03 2.240637689828872681e-01 -2.660103738307952881e-01 -6.057825312018394470e-02 2.382764965295791626e-01 -3.495755791664123535e-01 -1.631605923175811768e-01 2.101916968822479248e-01 -4.401147663593292236e-01 -8.828378468751907349e-02 1.384382247924804688e-01 -4.119515884667634964e-03 1.254421621561050415e-01 -1.364695839583873749e-02 -2.699549868702888489e-02 8.218485862016677856e-02 -1.485313475131988525e-01 -1.059343665838241577e-01 1.179435253143310547e-01 2.631604969501495361e-01 3.057283163070678711e-01 -1.023605912923812866e-01
-1.718215346336364746e-01 2.203112989664077759e-01 -4.071846231818199158e-02 2.608728408813476562e-01 3.686752542853355408e-02 -9.978476911783218384e-02 -2.837335467338562012e-01 1.181541830301284790e-01 3.796431049704551697e-02 -2.046225219964981079e-01 1.967715770006179810e-01 4.087931513786315918e-01 -1.468517780303955078e-01 2.398420572280883789e-01 8.771290630102157593e-02 2.534429915249347687e-02 3.675319850444793701e-01 -6.145749241113662720e-02 -7.440171390771865845e-02 2.297113984823226929e-01 -2.503277957439422607e-01 1.910331398248672485e-01 -3.045339509844779968e-02 8.512561023235321045e-02 1.811923831701278687e-01 -7.732125371694564819e-02 -4.360161721706390381e-02 -9.913703799247741699e-02 -1.386104617267847061e-02 1.773564517498016357e-01 -1.329506635665893555e-01 7.433198392391204834e-02
-1.011723875999450684e-01 -1.936668753623962402e-01 -1.285936087369918823e-01 6.709647923707962036e-02 -1.073765680193901062e-01 -9.738012403249740601e-02 -4.194015562534332275e-01 1.015741378068923950e-02 -2.476194351911544800e-01 -2.576149627566337585e-02 -3.337929248809814453e-01 3.135468363761901855e-01 -1.936728060245513916e-01 1.512378752231597900e-01 8.061178028583526611e-02 -1.884355992078781128e-01 -5.730359815061092377e-03 -1.412497758865356445e-01 -1.790496408939361572e-01 1.749448478221893311e-01 8.604379743337631226e-02 -2.319263815879821777e-01 -1.808834820985794067e-01 -1.448705941438674927e-01 -1.156940609216690063e-01 -1.015265733003616333e-01 -9.607031643099617213e-06 -9.421539492905139923e-03 -1.118277907371520996e-01 2.175825238227844238e-01 -2.765364348888397217e-01 4.958589002490043640e-02
-3.456197679042816162e-02 1.446075737476348877e-01 1.596871316432952881e-01 5.205019842833280563e-03 1.091120615601539612e-01 -7.673346251249313354e-02 5.884559080004692078e-02 -9.146823734045028687e-02 -1.578440517187118530e-02 -1.671919375658035278e-01 2.102848738431930542e-01 -7.719544693827629089e-03 -2.450569719076156616e-01 -1.293154656887054443e-01 6.972777843475341797e-02 -2.869845032691955566e-01 1.012392267584800720e-01 3.188401460647583008e-02 -3.804641216993331909e-02 2.851889729499816895e-01 -1.590905785560607910e-01 -2.315703034400939941e-01 -1.977166682481765747e-01 2.446518987417221069e-01 1.376436799764633179e-01 -3.667792677879333496e-01 -2.182780504226684570e-01 -7.036002725362777710e-02 1.871062815189361572e-01 3.467065691947937012e-01 -2.026848495006561279e-01 1.094259247183799744e-01
6.055669113993644714e-02 7.634757459163665771e-02 1.072155684232711792e-02 2.112674117088317871e-01 3.481636941432952881e-01 3.103898093104362488e-02 -4.009630680084228516e-01 1.388768553733825684e-01 -1.985257416963577271e-01 5.822107195854187012e-02 9.285951405763626099e-02 -6.358195841312408447e-02 -1.892881691455841064e-01 -2.974774502217769623e-02 7.806664705276489258e-02 -3.080185055732727051e-01 -5.642035230994224548e-02 6.672011315822601318e-02 -3.369536995887756348e-01 1.967612802982330322e-01 -3.154505491256713867e-01 -1.143383085727691650e-01 1.744138002395629883e-01 2.651794850826263428e-01 -1.023614481091499329e-01 -6.704640388488769531e-02 -5.167860910296440125e-02 1.688397675752639771e-01 -8.212332427501678467e-02 -1.784582622349262238e-02 -8.243094384670257568e-02 -1.309373080730438232e-01
-1.614124029874801636e-01 1.115503758192062378e-01 -6.570147722959518433e-02 1.099845245480537415e-01 1.467639505863189697e-01 -3.085707426071166992e-01 -1.511855721473693848e-01 -1.442186236381530762e-01 6.278308480978012085e-02 4.551458731293678284e-02 -8.743841946125030518e-02 2.799568176269531250e-01 4.239422082901000977e-02 1.630814522504806519e-01 8.562881499528884888e-02 -2.440949976444244385e-01 1.239940449595451355e-01 -2.009098231792449951e-01 -2.268641591072082520e-01 2.545009255409240723e-01 4.975068196654319763e-02 -3.922135829925537109e-01 -8.664919435977935791e-02 4.323440194129943848e-01 -9.466051310300827026e-02 -1.176218464970588684e-01 1.023645028471946716e-01 -1.946805976331233978e-02 1.494630575180053711e-01 3.467458859086036682e-02 -6.871154159307479858e-02 1.127223744988441467e-01
-2.989825010299682617e-01 -2.696330845355987549e-01 2.051294147968292236e-01 2.520552873611450195e-01 3.837834298610687256e-01 9.002537466585636139e-03 -1.061921715736389160e-01 -1.964499056339263916e-01 3.818510472774505615e-02 -2.244323864579200745e-02 4.217690601944923401e-02 8.531186729669570923e-02 -2.639656960964202881e-01 1.213354021310806274e-01 -7.154409587383270264e-02 -1.153054311871528625e-01 2.331340461969375610e-01 9.776021540164947510e-02 -3.143780529499053955e-01 -1.040316224098205566e-01 4.475361108779907227e-02 -2.883552312850952148e-01 2.382446778938174248e-03 2.037726342678070068e-01 2.077300548553466797e-01 1.469298638403415680e-02 -8.172116428613662720e-02 -3.489675000309944153e-02 1.376924216747283936e-01 -1.835323311388492584e-02 -6.581384688615798950e-03 2.244464308023452759e-01
-2.741631865501403809e-01 -4.640605300664901733e-02 -2.305571287870407104e-01 8.694262057542800903e-02 9.596918523311614990e-02 -1.957622319459915161e-01 -7.107336819171905518e-02 1.929325796663761139e-02 -1.812538206577301025e-01 2.027031481266021729e-01 2.897023595869541168e-02 2.709794938564300537e-01 -1.957557052373886108e-01 2.036866694688796997e-01 4.667370021343231201e-02 -4.403313696384429932e-01 -5.154832266271114349e-03 -1.833116114139556885e-01 -1.526873856782913208e-01 1.604678481817245483e-01 -5.939334630966186523e-02 -2.853669226169586182e-01 -8.500126749277114868e-02 3.705657273530960083e-02 -3.941700235009193420e-02 -7.723466493189334869e-03 -2.701346576213836670e-01 -9.162578731775283813e-02 -3.137188404798507690e-02 1.333103626966476440e-01 2.912311851978302002e-01 -1.487055569887161255e-01
1.878665983676910400e-01 4.968602675944566727e-03 1.692893207073211670e-01 4.191165789961814880e-02 2.149722427129745483e-01 -1.702743209898471832e-02 5.690956115722656250e-02 -1.379150245338678360e-02 -1.299616843461990356e-01 1.683516353368759155e-01 7.382878102362155914e-03 2.598305940628051758e-01 -2.822125554084777832e-01 2.076094001531600952e-01 3.490099906921386719e-01 -1.333808898925781250e-01 -9.924140572547912598e-02 -3.186526894569396973e-01 -3.667589426040649414e-01 6.186471506953239441e-02 6.107750162482261658e-02 -2.410045564174652100e-01 -5.934280157089233398e-02 3.386022895574569702e-02 1.814150065183639526e-02 -2.187944054603576660e-01 8.320737630128860474e-02 -4.951941594481468201e-02 -8.273693732917308807e-03 2.594584524631500244e-01 1.828434169292449951e-01 1.859763413667678833e-01
-4.102746844291687012e-01 -1.030755713582038879e-01 8.720728009939193726e-02 -7.525651901960372925e-02 5.099759623408317566e-02 -9.341907501220703125e-02 -2.324824482202529907e-01 6.931706517934799194e-02 -1.136327832937240601e-01 -8.406834304332733154e-02 -1.689013838768005371e-01 3.917436897754669189e-01 -4.723064601421356201e-02 8.746456354856491089e-02 3.806312382221221924e-02 -3.177679777145385742e-01 -1.414380520582199097e-01 -3.286997601389884949e-02 -2.283583581447601318e-01 1.494844108819961548e-01 -5.252854526042938232e-02 -2.032487988471984863e-01 5.208405107259750366e-02 -9.199517965316772461e-02 2.115675657987594604e-01 7.262995000928640366e-03 -5.384849384427070618e-02 6.770983338356018066e-02 -4.475716650485992432e-01 9.233218431472778320e-02 -8.716368675231933594e-02 -6.131311133503913879e-02
-1.532198637723922729e-01 -3.017843328416347504e-02 1.174872964620590210e-01 2.678136527538299561e-02 9.734147042036056519e-02 -3.131707310676574707e-01 -1.481059938669204712e-01 2.880428135395050049e-01 -1.638191752135753632e-02 -7.502769678831100464e-02 -2.339746356010437012e-01 2.406803704798221588e-02 -2.065910696983337402e-01 1.723648793995380402e-02 4.961100220680236816e-02 -2.529619038105010986e-01 1.464366614818572998e-01 6.164129078388214111e-02 -2.229672670364379883e-01 -2.161803841590881348e-02 1.225795689970254898e-02 -1.733248084783554077e-01 1.199078634381294250e-01 -1.054734140634536743e-01 2.962683439254760742e-01 -3.068293631076812744e-01 -1.607961505651473999e-01 1.415786445140838623e-01 -2.933252453804016113e-01 -1.521197240799665451e-02 -3.283992111682891846e-01 -1.579001694917678833e-01
-1.550130397081375122e-01 2.576530277729034424e-01 2.100972086191177368e-01 9.331028908491134644e-02 6.562021374702453613e-02 -1.557021588087081909e-02 -1.771897226572036743e-01 -1.212888062000274658e-01 -1.367554068565368652e-02 1.182274520397186279e-01 -1.206724792718887329e-01 1.269657462835311890e-01 -2.512332499027252197e-01 -1.426619291305541992e-01 2.572744488716125488e-01 -1.320420950651168823e-01 -5.842094868421554565e-02 1.555909216403961182e-01 -1.792552918195724487e-01 2.019857019186019897e-01 -3.619265556335449219e-02 -4.581147134304046631e-01 -1.793236285448074341e-01 2.954216673970222473e-02 -1.232293695211410522e-01 -4.237045347690582275e-01 -1.764126271009445190e-01 -1.058271527290344238e-01 2.661045826971530914e-02 6.776686757802963257e-02 -7.405020296573638916e-02 3.953815251588821411e-02
-4.375770688056945801e-02 -6.405291706323623657e-02 4.283681809902191162e-01 1.519079357385635376e-01 2.604658007621765137e-01 1.165919355116784573e-03 -2.172085344791412354e-01 1.722258031368255615e-01 -1.931256242096424103e-02 1.472299546003341675e-01 9.525923430919647217e-02 7.295718789100646973e-02 -4.565516710281372070e-01 6.777364760637283325e-02 2.590197026729583740e-01 -1.547409594058990479e-01 -1.996912658214569092e-01 -1.523424237966537476e-01 5.218580737709999084e-02 3.417060943320393562e-03 -3.052476234734058380e-02 5.464743077754974365e-02 -3.578760847449302673e-02 6.705667078495025635e-02 2.316698580980300903e-01 8.598475903272628784e-02 -8.317372947931289673e-02 1.204908490180969238e-01 -3.393714502453804016e-02 3.227250277996063232e-01 -1.971568763256072998e-01 -4.143923986703157425e-03
-9.586700052022933960e-02 -9.113600850105285645e-02 2.858491837978363037e-01 9.944371134042739868e-02 2.212692201137542725e-01 -2.852090895175933838e-01 -2.598810493946075439e-01 3.151237219572067261e-02 -3.130466938018798828e-01 -3.671020269393920898e-02 -1.436666846275329590e-01 2.689144574105739594e-02 -3.078685402870178223e-01 4.129600524902343750e-02 -7.970985025167465210e-02 6.543115526437759399e-02 -9.955779463052749634e-02 2.120402306318283081e-01 5.241426080465316772e-02 1.541143655776977539e-01 -1.771130114793777466e-01 2.865296602249145508e-02 -1.303994059562683105e-01 1.775228083133697510e-01 -1.973917707800865173e-02 -2.279682271182537079e-02 4.706357046961784363e-02 3.037279844284057617e-01 -7.139050215482711792e-02 2.769424021244049072e-01 -3.247906863689422607e-01 1.396412998437881470e-01
9.969247132539749146e-02 2.434181747958064079e-03 6.997150182723999023e-02 -5.603181943297386169e-02 2.286807596683502197e-01 -1.983419954776763916e-01 -1.903463900089263916e-01 4.732596576213836670e-01 -1.504436284303665161e-01 1.269047707319259644e-01 5.465760827064514160e-02 1.364736855030059814e-01 -3.936669826507568359e-01 -4.646974848583340645e-04 1.710251867771148682e-01 -2.866539657115936279e-01 2.258366495370864868e-01 -1.909860670566558838e-01 -5.914438888430595398e-02 3.214508295059204102e-02 1.386581212282180786e-01 -1.179406978189945221e-02 -1.351964771747589111e-01 3.041347265243530273e-01 -3.536811843514442444e-02 1.826607435941696167e-01 -3.272917494177818298e-02 -1.827299594879150391e-02 -7.540942728519439697e-02 5.121247470378875732e-02 -1.189619824290275574e-01 1.510025858879089355e-01
-1.349660158157348633e-01 8.906918764114379883e-02 1.185887306928634644e-02 -2.799898758530616760e-02 2.611894607543945312e-01 -1.052478924393653870e-01 -2.396661043167114258e-01 -1.698446273803710938e-01 -1.861856132745742798e-01 1.163259446620941162e-01 3.804835304617881775e-02 2.359149158000946045e-01 -2.262407094240188599e-01 -2.478035688400268555e-01 2.023879736661911011e-01 -3.893367052078247070e-01 1.205244660377502441e-01 -7.735403627157211304e-02 -3.096302747726440430e-01 1.616943478584289551e-01 -8.846826851367950439e-02 -1.876321285963058472e-01 3.344276547431945801e-01 1.608690172433853149e-01 -1.220735609531402588e-01 4.898938816040754318e-03 1.285607218742370605e-01 -5.031338334083557129e-02 -2.000466920435428619e-02 1.675433218479156494e-01 9.104812890291213989e-02 -5.368012934923171997e-02
2.642893977463245392e-02 -7.167117297649383545e-02 6.816446781158447266e-02 9.035056084394454956e-02 5.076825618743896484e-01 9.976984560489654541e-02 -2.720514237880706787e-01 1.877820640802383423e-01 -3.063892424106597900e-01 -4.162458330392837524e-02 1.749035269021987915e-01 3.757570311427116394e-02 -2.830257713794708252e-01 -8.228355646133422852e-02 -2.064164960756897926e-03 -2.217752486467361450e-01 5.406750366091728210e-03 8.340344578027725220e-02 -4.793989658355712891e-01 5.467619374394416809e-02 -1.782233715057373047e-01 -3.140196204185485840e-02 1.164597868919372559e-01 1.070933043956756592e-01 -9.480128437280654907e-02 -2.415492385625839233e-02 -5.773965641856193542e-02 6.427435204386711121e-03 -7.277618348598480225e-02 6.592511385679244995e-02 -8.495342917740345001e-03 -1.430825889110565186e-01
1.442799121141433716e-01 -6.154936552047729492e-02 5.943216383457183838e-02 4.774616565555334091e-03 4.573291838169097900e-01 -2.486544400453567505e-01 -1.117394939064979553e-01 9.054110944271087646e-02 -4.556633904576301575e-02 -1.461911797523498535e-01 -1.866059899330139160e-01 4.253877401351928711e-01 -8.401685208082199097e-02 6.568691227585077286e-03 2.382103502750396729e-01 -4.113133847713470459e-01 1.422859355807304382e-02 1.371261328458786011e-01 -4.771023616194725037e-02 1.099047139286994934e-01 8.855613321065902710e-02 9.895514696836471558e-02 -5.406539514660835266e-02 3.128262609243392944e-02 -7.728640735149383545e-02 2.076333463191986084e-01 -1.242128983139991760e-01 1.785115599632263184e-01 1.264238357543945312e-01 1.224624514579772949e-01 1.166016012430191040e-01 1.098855584859848022e-01
-1.086686328053474426e-01 -2.234352678060531616e-01 2.035195082426071167e-01 3.135922849178314209e-01 3.079118728637695312e-01 -3.694558888673782349e-02 -1.063033044338226318e-01 -1.180260255932807922e-01 -1.150741949677467346e-01 2.890509180724620819e-02 3.858033940196037292e-02 6.495603173971176147e-02 -1.657000556588172913e-02 2.097007781267166138e-01 -1.926400959491729736e-01 -1.816895455121994019e-01 1.059254929423332214e-01 1.157939881086349487e-01 -3.683951795101165771e-01 1.195500046014785767e-01 -2.614484131336212158e-01 -2.452731579542160034e-01 -1.090378761291503906e-01 2.285187691450119019e-01 1.727325320243835449e-01 6.872083246707916260e-02 7.332342863082885742e-02 -1.090507954359054565e-01 6.977702677249908447e-02 1.808433681726455688e-01 1.667625010013580322e-01 2.418185621500015259e-01
-1.126386225223541260e-02 3.972229082137346268e-03 -6.854587263660505414e-05 -7.878606021404266357e-02 4.601742923259735107e-01 -1.057214215397834778e-01 -4.292192310094833374e-02 8.349669724702835083e-02 1.389674097299575806e-01 -1.424527913331985474e-01 7.806765846908092499e-03 3.404004275798797607e-01 -3.313269019126892090e-01 -1.122129112482070923e-01 3.224258720874786377e-01 -3.225437104701995850e-01 1.083751991391181946e-01 2.454510703682899475e-02 -1.126786246895790100e-01 6.472549587488174438e-02 2.095685899257659912e-02 2.158916741609573364e-01 -1.449812110513448715e-02 -1.995656192302703857e-01 -4.935524240136146545e-02 7.208307087421417236e-02 -1.146768257021903992e-01 1.479085832834243774e-01 4.942356422543525696e-02 2.611374855041503906e-01 -2.123141586780548096e-01 3.616074472665786743e-02
6.284091621637344360e-02 -1.787021011114120483e-01 6.559364497661590576e-02 -1.021585762500762939e-01 2.078445553779602051e-01 1.010886281728744507e-01 -1.415233761072158813e-01 4.083834886550903320e-01 -2.375006079673767090e-01 -4.491488263010978699e-02 4.874834045767784119e-02 2.289891839027404785e-01 9.158045798540115356e-02 -1.967873722314834595e-01 1.118554174900054932e-01 -2.977847754955291748e-01 2.206180542707443237e-01 1.171181499958038330e-01 -1.381765156984329224e-01 9.090393781661987305e-02 -1.851555146276950836e-02 -7.181227952241897583e-02 -2.402262687683105469e-01 1.785652637481689453e-01 -1.548688858747482300e-01 -3.237085342407226562e-01 -3.156229853630065918e-01 8.551444858312606812e-02 -7.295540720224380493e-02 1.273333877325057983e-01 2.657795883715152740e-02 6.952299922704696655e-02
4.429081827402114868e-02 6.295516341924667358e-02 -2.711927331984043121e-02 -7.350216805934906006e-02 9.955417364835739136e-02 1.264114230871200562e-01 -2.367225885391235352e-01 -1.529914885759353638e-02 -4.601323977112770081e-02 -7.960619032382965088e-02 -1.456854958087205887e-02 2.206590026617050171e-02 -5.112722516059875488e-01 7.001508492976427078e-03 -1.658158749341964722e-01 -3.649367094039916992e-01 3.929475694894790649e-02 -4.218252748250961304e-02 -2.376526892185211182e-01 -3.148356378078460693e-01 -5.650287121534347534e-02 3.428899683058261871e-03 -2.795673906803131104e-01 1.307729929685592651e-01 -3.718980774283409119e-02 1.889559924602508545e-01 -7.688085734844207764e-02 -1.512229889631271362e-01 -6.816855072975158691e-02 2.447369396686553955e-01 2.463892996311187744e-01 -1.612263470888137817e-01
-2.860414385795593262e-01 -1.554426252841949463e-01 1.284823566675186157e-01 1.831727474927902222e-01 -9.375294297933578491e-02 -1.005343571305274963e-01 -1.488406956195831299e-01 -8.476576209068298340e-02 1.336764991283416748e-01 2.734785676002502441e-01 -2.955770492553710938e-01 1.804078519344329834e-01 -2.699741423130035400e-01 -7.416871935129165649e-02 7.611963152885437012e-02 -2.402273863554000854e-01 -9.035086631774902344e-02 -8.315368741750717163e-02 -3.805803135037422180e-02 -2.530707977712154388e-03 -3.567197620868682861e-01 -6.758939474821090698e-02 -3.505253791809082031e-01 -3.477838635444641113e-02 2.250738255679607391e-02 -1.313698738813400269e-01 -1.507077962160110474e-01 7.770881801843643188e-02 8.499875664710998535e-02 3.157750964164733887e-01 -4.843889176845550537e-02 1.141509264707565308e-01
-2.327832430601119995e-01 -2.366106659173965454e-01 3.597869277000427246e-01 5.757278203964233398e-02 2.012104839086532593e-01 -2.307151854038238525e-01 2.848435938358306885e-02 -6.175322458148002625e-02 -9.890114516019821167e-02 -2.595377340912818909e-02 -1.605080813169479370e-01 1.539320349693298340e-01 -1.446549743413925171e-01 2.175870984792709351e-01 6.330136954784393311e-02 -3.383605480194091797e-01 1.056535318493843079e-01 1.715212315320968628e-01 -2.628965377807617188e-01 1.819244772195816040e-01 -1.849132776260375977e-01 -1.287603676319122314e-01 9.491655230522155762e-02 -1.013240218162536621e-01 -2.956938929855823517e-02 -1.468151956796646118e-01 2.421930618584156036e-02 5.245224386453628540e-02 -4.003322422504425049e-01 1.060434803366661072e-01 -2.577786520123481750e-02 3.557214885950088501e-02
-1.332125067710876465e-01 3.607571870088577271e-02 2.771278657019138336e-02 2.757380604743957520e-01 1.465570926666259766e-01 2.849365584552288055e-02 -7.951577194035053253e-03 2.762422561645507812e-01 7.108151167631149292e-02 9.431033581495285034e-02 3.709783032536506653e-02 1.748508065938949585e-01 -3.172019422054290771e-01 5.261172354221343994e-02 9.483014047145843506e-02 -2.904889285564422607e-01 -2.682148516178131104e-01 2.178641110658645630e-01 -5.227617025375366211e-01 -1.078489944338798523e-01 2.072567306458950043e-02 8.569456636905670166e-02 -7.795277982950210571e-02 1.436158269643783569e-01 -4.431416839361190796e-02 1.770192012190818787e-02 -5.465709138661623001e-03 1.079533845186233521e-01 1.329697221517562866e-01 1.498653441667556763e-01 2.276196181774139404e-01 1.346450299024581909e-01
-1.795577257871627808e-01 5.600885488092899323e-03 1.689178645610809326e-01 1.017208918929100037e-01 -9.427302516996860504e-03 -1.595768630504608154e-01 -5.873261392116546631e-02 1.873144805431365967e-01 7.410747557878494263e-02 2.423037886619567871e-01 -4.461716488003730774e-02 2.148427069187164307e-01 -7.570271939039230347e-02 -6.406679283827543259e-03 1.253932118415832520e-01 -4.059413075447082520e-01 -1.441528052091598511e-01 -1.460805349051952362e-02 -1.688114553689956665e-01 5.656843632459640503e-02 -1.412332952022552490e-01 -2.439481168985366821e-01 -3.959550559520721436e-01 3.549998998641967773e-02 -1.484847161918878555e-02 -3.447910547256469727e-01 1.376541554927825928e-01 1.197136864066123962e-01 -2.089003287255764008e-02 1.196111813187599182e-01 -2.909212708473205566e-01 1.554794460535049438e-01
-5.819559469819068909e-02 1.462284326553344727e-01 6.447572261095046997e-02 2.160471118986606598e-02 1.098349094390869141e-01 1.086113676428794861e-01 -9.342253208160400391e-02 -5.597415566444396973e-02 -9.667205065488815308e-02 2.433125525712966919e-01 5.586193874478340149e-03 2.202854305505752563e-01 -7.078500092029571533e-02 3.841949254274368286e-02 2.817070484161376953e-02 -2.343354970216751099e-01 8.495645225048065186e-02 2.272778600454330444e-01 -2.013871818780899048e-01 1.489074551500380039e-03 6.514614075422286987e-02 -2.010816037654876709e-01 -2.361810207366943359e-01 9.137122333049774170e-02 2.005341798067092896e-01 -9.758008643984794617e-03 -4.498520120978355408e-02 3.033394515514373779e-01 -1.607990413904190063e-01 5.808768868446350098e-01 -1.656999140977859497e-01 1.492337286472320557e-01
-2.797124087810516357e-01 -8.738882839679718018e-02 2.585945278406143188e-02 1.889277696609497070e-01 2.427063435316085815e-01 -1.009024158120155334e-01 -1.762344986200332642e-01 8.208420127630233765e-02 -2.950428128242492676e-01 1.394974440336227417e-01 -8.128809183835983276e-02 1.323041021823883057e-01 -3.993570506572723389e-01 -2.580018043518066406e-01 -1.064906418323516846e-01 -2.915222346782684326e-01 -8.488970249891281128e-02 9.875155240297317505e-02 -1.338301002979278564e-01 -1.860451139509677887e-02 -3.052424192428588867e-01 1.059898827224969864e-02 -5.983249098062515259e-02 1.890064924955368042e-01 1.412507742643356323e-01 9.089825302362442017e-02 5.297559872269630432e-02 1.560743898153305054e-01 -1.860135644674301147e-01 5.708069726824760437e-02 8.424954116344451904e-02 -2.230221331119537354e-01
-3.664100468158721924e-01 2.385789528489112854e-02 6.547869741916656494e-02 1.999200284481048584e-01 1.947409510612487793e-01 -1.018256396055221558e-01 -1.589554399251937866e-01 1.027063205838203430e-01 -2.233642637729644775e-01 6.160417944192886353e-02 -1.616078764200210571e-01 7.020768523216247559e-02 -6.100633367896080017e-02 -2.068289220333099365e-01 -3.571592271327972412e-02 -3.053396940231323242e-01 2.449826449155807495e-01 -1.356456894427537918e-03 -1.941231340169906616e-01 4.905431345105171204e-02 -3.057623505592346191e-01 1.627439707517623901e-01 4.315163195133209229e-02 -3.133150935173034668e-02 -4.591617360711097717e-02 -5.984732136130332947e-02 -5.175190791487693787e-02 2.767760157585144043e-01 -3.769530355930328369e-01 2.138079106807708740e-01 1.885045506060123444e-02 -1.224988624453544617e-01
-2.156794071197509766e-02 -2.290548756718635559e-03 1.708542183041572571e-02 6.954316049814224243e-02 -1.940976828336715698e-02 -1.955278962850570679e-01 -4.261255264282226562e-01 2.145591080188751221e-01 -2.192633748054504395e-01 2.017856538295745850e-01 -1.302118748426437378e-01 -4.649892821907997131e-02 -1.968076825141906738e-01 -1.032122746109962463e-01 1.397762820124626160e-02 5.787541344761848450e-02 1.152559295296669006e-01 2.145711630582809448e-01 -2.107870727777481079e-01 1.694279611110687256e-01 -1.843749284744262695e-01 -5.642297491431236267e-02 1.795858144760131836e-01 7.142781466245651245e-02 2.823107838630676270e-01 1.572436988353729248e-01 -2.678129076957702637e-01 2.065736986696720123e-02 -2.039906829595565796e-01 2.351856529712677002e-01 -2.244488000869750977e-01 1.909531950950622559e-01
-1.325750201940536499e-01 1.066372077912092209e-02 1.702561974525451660e-01 2.359628379344940186e-01 2.118787355720996857e-02 -1.491604745388031006e-02 -2.547009885311126709e-01 1.475517898797988892e-01 -4.207172989845275879e-01 8.941588550806045532e-02 7.316812127828598022e-02 2.430138438940048218e-01 -1.054792776703834534e-01 8.369272202253341675e-02 -3.917457908391952515e-02 -2.839444577693939209e-01 4.497016221284866333e-02 -1.463090651668608189e-03 4.910368099808692932e-02 1.269637793302536011e-01 -2.241640537977218628e-01 -2.263002395629882812e-01 -7.144350558519363403e-02 -5.476631224155426025e-02 1.049851104617118835e-01 -7.720659673213958740e-02 7.046294212341308594e-02 2.980055510997772217e-01 -3.712493181228637695e-01 2.353553920984268188e-01 -1.261187791824340820e-01 1.031134799122810364e-01
2.465499341487884521e-01 -1.048195660114288330e-01 -1.881121098995208740e-01 1.013272181153297424e-01 5.725768804550170898e-01 -5.171438679099082947e-02 -1.724815815687179565e-01 1.334249675273895264e-01 3.301599621772766113e-02 -2.173161953687667847e-01 -2.014049440622329712e-01 4.969494789838790894e-02 -1.578910350799560547e-01 -2.967895008623600006e-02 3.393743932247161865e-01 -1.791442483663558960e-01 -3.234115242958068848e-02 1.918266266584396362e-01 9.707592427730560303e-02 1.343807280063629150e-01 -3.547343611717224121e-02 -3.685105964541435242e-02 -1.753786206245422363e-01 1.319624185562133789e-01 5.773420631885528564e-02 -1.020028740167617798e-01 -1.204736605286598206e-01 1.699702441692352295e-02 1.055061966180801392e-01 1.897948384284973145e-01 1.237961277365684509e-01 1.814960986375808716e-01
1.120609939098358154e-01 3.169934451580047607e-02 3.591393232345581055e-01 3.646791279315948486e-01 3.039553761482238770e-01 1.087553147226572037e-02 -1.802781820297241211e-01 2.440377622842788696e-01 2.874824106693267822e-01 -1.039764732122421265e-01 1.325719207525253296e-01 2.871928811073303223e-01 -1.485927850008010864e-01 7.645947334822267294e-05 1.414342522621154785e-01 -9.428301453590393066e-02 4.318208619952201843e-02 -1.246949285268783569e-01 -1.704663783311843872e-01 1.476698666810989380e-01 1.574491709470748901e-02 -7.649410516023635864e-02 -1.174109876155853271e-01 8.988351374864578247e-02 3.265667557716369629e-01 -1.629396975040435791e-01 4.295032098889350891e-02 -8.846133016049861908e-03 -1.142851784825325012e-01 1.061609312891960144e-01 -1.109067723155021667e-01 -1.656096726655960083e-01
-3.130292296409606934e-01 -1.304630190134048462e-01 1.170850470662117004e-01 1.315270364284515381e-01 -2.249851077795028687e-01 3.881924226880073547e-02 -3.972992300987243652e-01 -4.984463751316070557e-02 1.086905132979154587e-02 -7.968503981828689575e-02 2.421920932829380035e-02 1.683219671249389648e-01 -3.772209286689758301e-01 -1.096592843532562256e-02 1.815781146287918091e-01 -2.436553984880447388e-01 1.025365665555000305e-01 -1.284465193748474121e-01 -3.515706956386566162e-01 5.110857635736465454e-02 -2.671915479004383087e-02 2.075887918472290039e-01 -1.501502119936048985e-03 8.518737554550170898e-02 1.456524580717086792e-01 1.644871979951858521e-01 -1.582031697034835815e-01 2.486697435379028320e-01 -4.866374656558036804e-02 1.425879597663879395e-01 8.797430992126464844e-02 -3.897765278816223145e-02
-2.663494944572448730e-01 -2.374997548758983612e-02 -4.810591787099838257e-02 -9.357798099517822266e-02 1.962280273437500000e-01 -1.334362775087356567e-01 -1.204707548022270203e-01 -1.418500989675521851e-01 -1.697361022233963013e-01 -6.929110735654830933e-02 -3.141593039035797119e-01 3.448112010955810547e-01 1.673576794564723969e-02 1.625745445489883423e-01 2.403442263603210449e-01 -2.831264138221740723e-01 -3.288187086582183838e-01 -2.179232425987720490e-02 -3.324583470821380615e-01 1.010894998908042908e-01 -8.666020631790161133e-02 -1.015740409493446350e-01 -2.251417040824890137e-01 -3.861394897103309631e-02 -1.106843426823616028e-01 -6.175483018159866333e-02 -1.496109664440155029e-01 -1.511241197586059570e-01 -4.359693452715873718e-02 2.120922058820724487e-01 5.310486629605293274e-02 -1.721985265612602234e-02
-1.642733812332153320e-01 -4.101649299263954163e-02 -1.056389510631561279e-01 -2.282869219779968262e-01 1.751954853534698486e-01 -2.330857366323471069e-01 5.248513445258140564e-02 6.316687911748886108e-02 4.090643674135208130e-02 -6.948433071374893188e-02 -1.082738041877746582e-01 8.437803387641906738e-02 6.011079996824264526e-02 -8.056335151195526123e-03 -3.321546688675880432e-02 -2.957788407802581787e-01 -5.601648613810539246e-02 -2.182464897632598877e-01 -2.417692542076110840e-01 8.572012186050415039e-02 -1.915667057037353516e-01 -2.757646143436431885e-02 -4.395194947719573975e-01 1.719649136066436768e-01 -1.609355360269546509e-01 -7.850529253482818604e-02 -2.681890130043029785e-01 -1.691356897354125977e-01 -2.604905664920806885e-01 3.092751801013946533e-01 -1.438602954149246216e-01 -7.144329696893692017e-02
7.258755713701248169e-02 1.553971767425537109e-01 -1.889530271291732788e-01 2.935523986816406250e-01 2.025885283946990967e-01 8.285784721374511719e-02 -5.985444295220077038e-04 -8.713544160127639771e-02 -1.030614897608757019e-01 -2.519643902778625488e-01 -1.332620680332183838e-01 2.267061024904251099e-01 -6.532797217369079590e-02 1.616337597370147705e-01 4.585520178079605103e-02 -2.739797234535217285e-01 1.375387310981750488e-01 -4.905617237091064453e-02 -4.017528891563415527e-01 1.170702204108238220e-01 3.161079064011573792e-02 -8.235945552587509155e-02 1.051563397049903870e-01 -5.629017204046249390e-02 1.418493241071701050e-01 -1.977513879537582397e-01 -2.658984065055847168e-01 -1.872264314442873001e-03 -3.414181172847747803e-01 7.140599936246871948e-02 4.989110864698886871e-03 2.689194381237030029e-01
1.747729331254959106e-01 -8.065792173147201538e-02 1.612924188375473022e-01 1.756752282381057739e-01 2.617792785167694092e-01 -1.834201626479625702e-02 1.914248801767826080e-02 2.185537368059158325e-01 6.831731647253036499e-02 8.880651742219924927e-02 -9.008290618658065796e-02 1.008491590619087219e-02 -4.926997125148773193e-01 -5.451681464910507202e-02 2.662899494171142578e-01 -3.274842724204063416e-02 1.846556067466735840e-01 -3.554450115188956261e-03 -4.214151799678802490e-01 3.162767365574836731e-02 -2.957393229007720947e-01 -1.988049829378724098e-03 -7.186280190944671631e-02 8.068253099918365479e-02 -8.406899124383926392e-02 -4.747566208243370056e-02 2.142837345600128174e-01 -1.099863126873970032e-01 -2.313030809164047241e-01 1.199234277009963989e-01 -5.917038768529891968e-02 5.964848678559064865e-03
-6.827339529991149902e-02 1.889998763799667358e-01 -1.804642975330352783e-01 6.892065703868865967e-02 5.435195192694664001e-02 -3.414978459477424622e-02 -1.399784982204437256e-01 3.951418772339820862e-02 -1.557093262672424316e-01 1.188554614782333374e-01 -8.595634996891021729e-02 3.310782313346862793e-01 -1.613348573446273804e-01 -2.270022481679916382e-01 -8.126538991928100586e-02 -1.199774071574211121e-01 3.511701524257659912e-02 1.385807096958160400e-01 -9.691856056451797485e-02 9.411397576332092285e-02 6.181000266224145889e-03 -2.066683024168014526e-01 -2.566331923007965088e-01 -1.085158213973045349e-01 1.634619086980819702e-01 -1.119428277015686035e-01 -6.264172960072755814e-03 3.432950675487518311e-01 -1.474043130874633789e-01 4.255341291427612305e-01 -2.161376625299453735e-01 2.781268954277038574e-01
7.507690787315368652e-02 1.494914591312408447e-01 -9.717351198196411133e-02 1.429484188556671143e-01 1.627228856086730957e-01 1.896573603153228760e-02 -1.781595200300216675e-01 -6.285536289215087891e-02 -1.988176554441452026e-01 -1.351686120033264160e-01 -9.764697402715682983e-02 1.319058835506439209e-01 -1.054207757115364075e-01 -5.628857389092445374e-02 1.262404471635818481e-01 -1.453862935304641724e-01 2.904602885246276855e-01 1.129753664135932922e-01 -2.097368985414505005e-01 -6.241649761795997620e-02 1.382698863744735718e-01 -1.524842083454132080e-01 3.279462829232215881e-02 2.047975510358810425e-01 1.604220122098922729e-01 5.014029517769813538e-02 -1.889562159776687622e-01 -1.113604903221130371e-01 -4.150184988975524902e-01 2.185575813055038452e-01 -1.142404600977897644e-01 4.513343572616577148e-01
2.545504458248615265e-02 2.382815480232238770e-01 4.167623221874237061e-01 3.754278123378753662e-01 3.221689462661743164e-01 -1.335842758417129517e-01 -3.764682710170745850e-01 5.059300363063812256e-02 2.554265856742858887e-01 -9.136469662189483643e-02 5.673889443278312683e-02 2.646992504596710205e-01 -1.000923514366149902e-01 -2.122544497251510620e-02 1.402066498994827271e-01 -7.934784889221191406e-02 3.739557694643735886e-03 1.073214933276176453e-01 -1.091093048453330994e-01 2.433299832046031952e-02 -1.508305668830871582e-01 4.524273052811622620e-02 2.253209054470062256e-02 1.536452323198318481e-01 5.461592972278594971e-02 9.643105417490005493e-02 1.051368042826652527e-01 2.035121247172355652e-02 -2.329074591398239136e-01 -1.332502160221338272e-02 3.634377382695674896e-03 1.660927385091781616e-01
1.599325425922870636e-02 -1.308619678020477295e-01 9.686388820409774780e-02 2.427929192781448364e-01 2.021105140447616577e-01 -1.361319981515407562e-02 -1.745299994945526123e-01 1.743651628494262695e-01 -1.065264791250228882e-01 3.496372401714324951e-01 1.410807296633720398e-02 -7.263032346963882446e-02 -2.496967017650604248e-01 5.816895514726638794e-03 -3.508806973695755005e-02 -2.085459418594837189e-02 -4.417022690176963806e-02 3.410493582487106323e-02 -2.229080796241760254e-01 2.129528820514678955e-01 -2.883149981498718262e-01 1.169921979308128357e-01 -5.105162039399147034e-03 2.072603553533554077e-01 3.909704089164733887e-02 1.974923908710479736e-01 -2.798982262611389160e-01 -8.001489937305450439e-02 -1.489587277173995972e-01 4.716041684150695801e-01 -2.694796212017536163e-02 -2.692072093486785889e-02
-1.041807904839515686e-01 -1.288827043026685715e-02 8.485914766788482666e-02 1.986080408096313477e-01 -5.250243097543716431e-02 -5.339425057172775269e-02 -3.305476307868957520e-01 1.928581148386001587e-01 -7.859118282794952393e-02 -1.448564380407333374e-01 -1.466104686260223389e-01 2.528059482574462891e-01 -3.084888756275177002e-01 1.026425212621688843e-01 -1.764294654130935669e-01 -1.256090123206377029e-02 1.100145652890205383e-01 1.996182277798652649e-02 -2.449425160884857178e-01 1.019860431551933289e-02 -2.280798852443695068e-01 -2.591992318630218506e-01 -9.475667774677276611e-02 2.406452316790819168e-03 3.301887586712837219e-02 5.606231838464736938e-02 -4.929825365543365479e-01 -6.572832912206649780e-02 -1.004748791456222534e-01 7.154396176338195801e-02 2.628550231456756592e-01 -6.352613121271133423e-02
1.695688255131244659e-02 8.682645112276077271e-02 1.537592411041259766e-01 5.792120844125747681e-02 1.564083248376846313e-02 -6.797014921903610229e-02 -1.179074868559837341e-01 2.333484143018722534e-01 1.677379012107849121e-01 2.861294895410537720e-02 1.820821911096572876e-01 2.873431146144866943e-01 -4.868061244487762451e-01 -1.663871924392879009e-03 1.338705271482467651e-01 -2.942461967468261719e-01 1.220223456621170044e-01 -1.379383821040391922e-02 -4.905199632048606873e-02 -1.350835412740707397e-01 -2.749001607298851013e-02 1.887072473764419556e-01 -2.048787921667098999e-01 2.543108165264129639e-01 -5.998948961496353149e-02 1.583144068717956543e-02 -1.091886311769485474e-01 -3.008581995964050293e-01 -2.327258884906768799e-01 1.000638380646705627e-01 -2.093989104032516479e-01 1.128756403923034668e-01
-2.165653407573699951e-01 2.968499064445495605e-02 1.006014794111251831e-01 1.876997202634811401e-01 -2.733276970684528351e-02 -1.921635866165161133e-02 -1.804358512163162231e-02 4.173724055290222168e-01 -2.028237879276275635e-01 -1.657136827707290649e-01 -8.918796479701995850e-02 3.389004170894622803e-01 -2.873141765594482422e-01 -4.295680299401283264e-02 8.901882916688919067e-02 -3.247920274734497070e-01 -1.727897301316261292e-02 2.835540175437927246e-01 -3.142791986465454102e-01 -8.593051135540008545e-02 9.934938699007034302e-02 -9.283064305782318115e-02 1.782460883259773254e-02 1.377177089452743530e-01 -1.398210823535919189e-01 1.257032454013824463e-01 1.542223840951919556e-01 3.875591233372688293e-02 -4.122571647167205811e-02 2.113246172666549683e-01 -1.019058376550674438e-01 -8.268079254776239395e-04
4.514642804861068726e-02 -3.137464076280593872e-02 8.382885158061981201e-02 1.942607760429382324e-01 2.442663460969924927e-01 -6.195740774273872375e-02 -2.058811485767364502e-01 -2.841107249259948730e-01 -1.540075838565826416e-01 8.100492507219314575e-02 -2.322846800088882446e-01 -1.420249938964843750e-01 -1.369994580745697021e-01 1.961138099431991577e-01 -3.689090162515640259e-02 -2.422008961439132690e-01 3.994392231106758118e-02 8.427919819951057434e-03 -2.170713692903518677e-01 2.595287561416625977e-02 -1.166800186038017273e-01 -4.165755212306976318e-02 6.367577612400054932e-02 1.471916735172271729e-01 4.099698960781097412e-01 -2.780446112155914307e-01 -1.161617189645767212e-01 6.589095294475555420e-02 -2.477890253067016602e-01 3.126454651355743408e-01 -1.487225294113159180e-01 9.449430555105209351e-02
-1.036042496562004089e-01 -1.031929180026054382e-01 2.085134685039520264e-01 9.466119110584259033e-02 1.675485521554946899e-01 1.114877779036760330e-02 -1.346581876277923584e-01 2.211891412734985352e-01 -7.181212306022644043e-02 7.303290814161300659e-02 -9.454606473445892334e-02 1.564867347478866577e-01 -1.942376345396041870e-01 -1.134467218071222305e-02 -9.252604842185974121e-02 -3.031760156154632568e-01 9.808068722486495972e-02 1.088337078690528870e-01 -5.266307666897773743e-02 1.536367982625961304e-01 -2.790213823318481445e-01 1.013825610280036926e-01 1.840396523475646973e-01 2.898012697696685791e-01 1.160596236586570740e-01 -2.091063931584358215e-02 2.438117265701293945e-01 2.540772557258605957e-01 -2.277998179197311401e-01 3.891316652297973633e-01 2.283587157726287842e-01 -3.838742524385452271e-02
-1.640598326921463013e-01 5.066879838705062866e-02 -1.804740130901336670e-01 3.524059662595391273e-03 2.524244785308837891e-01 -4.253903031349182129e-02 -3.871407508850097656e-01 1.717570722103118896e-01 2.361693978309631348e-01 1.224330440163612366e-01 -1.754682362079620361e-01 2.276667654514312744e-01 1.368901878595352173e-02 -1.142567489296197891e-02 -1.112406849861145020e-01 -2.061453610658645630e-01 1.652613431215286255e-01 1.512443721294403076e-01 -2.915030121803283691e-01 7.956655696034431458e-03 6.045789644122123718e-02 2.231519073247909546e-01 -3.991542160511016846e-01 3.739838302135467529e-02 -2.607925795018672943e-02 -1.734879463911056519e-01 -1.396117806434631348e-01 -2.782281488180160522e-02 -1.101721525192260742e-01 2.530949711799621582e-01 5.363209918141365051e-02 -7.027681916952133179e-02
4.455445706844329834e-02 -1.192765892483294010e-03 9.411195665597915649e-02 1.716936975717544556e-01 3.187488019466400146e-01 -8.985409140586853027e-02 -1.557751297950744629e-01 -5.225165747106075287e-03 4.026184976100921631e-02 6.394409108906984329e-03 8.333878964185714722e-02 -3.252201154828071594e-02 -1.908586174249649048e-01 -1.890593618154525757e-01 -1.870340555906295776e-01 -1.568986326456069946e-01 1.465045362710952759e-01 -5.881791934370994568e-02 -2.327487766742706299e-01 1.223250776529312134e-01 -4.247066080570220947e-01 -2.428649961948394775e-01 -5.207626894116401672e-02 3.359207212924957275e-01 -2.352760359644889832e-02 -5.435897409915924072e-02 -1.345149725675582886e-01 -9.671898931264877319e-02 1.284149289131164551e-01 7.389655709266662598e-02 3.249330818653106689e-02 4.258393347263336182e-01
6.553320586681365967e-02 2.818879187107086182e-01 -1.198608279228210449e-01 1.997529119253158569e-01 2.572944760322570801e-01 1.811538338661193848e-01 -1.321710348129272461e-01 -6.403145194053649902e-02 6.667418777942657471e-02 -2.238716781139373779e-01 -1.270456239581108093e-03 1.955574750900268555e-01 -2.945378124713897705e-01 3.925291821360588074e-02 4.170000180602073669e-02 -5.055553838610649109e-02 9.511604160070419312e-02 2.517488598823547363e-01 -2.147927731275558472e-01 2.637548446655273438e-01 -1.513413041830062866e-01 3.876070305705070496e-02 9.333629906177520752e-02 2.019746899604797363e-01 3.510946780443191528e-02 -6.892284750938415527e-02 -6.595264375209808350e-02 7.952434569597244263e-02 -4.295399487018585205e-01 1.123298034071922302e-01 -1.535997986793518066e-01 2.378707975149154663e-01
-9.004988521337509155e-02 2.565050125122070312e-01 2.416526228189468384e-01 3.944452106952667236e-01 -7.327196653932332993e-03 -1.306328736245632172e-02 -7.723593711853027344e-02 -9.995585680007934570e-02 1.948069408535957336e-02 -2.014377713203430176e-01 -1.177428886294364929e-01 3.691898286342620850e-01 -2.682385146617889404e-01 -1.017149463295936584e-01 1.792037785053253174e-01 -3.539026677608489990e-01 1.885896325111389160e-01 7.889448106288909912e-02 1.234157830476760864e-01 -7.014532387256622314e-02 -2.226071618497371674e-02 3.304467350244522095e-02 -2.480420768260955811e-01 8.111280202865600586e-02 5.524327605962753296e-02 -3.080242313444614410e-02 5.962782353162765503e-02 -1.193164065480232239e-01 -5.506880581378936768e-02 6.666937377303838730e-03 -8.093596249818801880e-02 3.195282816886901855e-01
-8.191000670194625854e-02 5.759790167212486267e-02 1.373787075281143188e-01 -2.065308392047882080e-02 6.483083218336105347e-02 -8.876602351665496826e-02 5.357144400477409363e-02 3.114523291587829590e-01 -1.436899155378341675e-01 9.370144456624984741e-03 -4.173439741134643555e-02 1.161105036735534668e-01 -2.497288882732391357e-01 -4.273635894060134888e-02 1.431310325860977173e-01 -4.068568944931030273e-01 -2.226128987967967987e-02 1.354966759681701660e-01 -5.469207763671875000e-01 -1.680146604776382446e-01 1.521903425455093384e-01 -2.025245726108551025e-01 -1.751235276460647583e-01 4.615831002593040466e-02 -8.352332562208175659e-02 1.256556957960128784e-01 -1.895492672920227051e-01 5.325434263795614243e-03 -1.167997643351554871e-01 2.801895886659622192e-02 2.274059951305389404e-01 6.711423397064208984e-02
-2.822985649108886719e-01 -2.454058378934860229e-01 1.316691935062408447e-01 2.146662175655364990e-01 3.977214172482490540e-02 3.294767346233129501e-03 -1.243195980787277222e-01 1.334294527769088745e-01 9.258319437503814697e-02 1.146551072597503662e-01 -3.394354581832885742e-01 2.245890349149703979e-01 -1.269241422414779663e-01 -2.095419317483901978e-01 1.857583969831466675e-01 -3.249131143093109131e-01 -9.693292528390884399e-02 1.168695278465747833e-02 -2.660619840025901794e-02 -1.598906219005584717e-01 -1.703188270330429077e-01 -1.727111190557479858e-01 -2.360631227493286133e-01 -2.440416812896728516e-02 -6.277956813573837280e-02 -2.368875592947006226e-01 1.043342575430870056e-01 1.439150571823120117e-01 5.359007045626640320e-02 2.670807838439941406e-01 -1.618169099092483521e-01 1.770310103893280029e-01
8.018137514591217041e-02 -2.800236940383911133e-01 -1.659222692251205444e-01 1.512605696916580200e-01 -6.335440278053283691e-02 2.346324361860752106e-02 -3.749651014804840088e-01 -5.436947569251060486e-02 -1.102915331721305847e-01 -2.134747244417667389e-02 -2.842454016208648682e-01 2.857261896133422852e-01 -1.456122398376464844e-01 -3.282296657562255859e-02 -4.198091477155685425e-02 -2.766586840152740479e-01 -1.332351863384246826e-01 -8.096722513437271118e-02 -3.278951048851013184e-01 2.174966037273406982e-01 -3.400946408510208130e-02 -2.261066287755966187e-01 -1.292233169078826904e-01 2.921175956726074219e-02 -1.434937715530395508e-01 -1.280867904424667358e-01 -7.060486823320388794e-03 1.176213771104812622e-01 -1.673470139503479004e-01 9.088475257158279419e-02 -2.798456847667694092e-01 -1.630062162876129150e-01
-7.210778445005416870e-02 1.844596266746520996e-01 3.008467853069305420e-01 1.924683451652526855e-01 -2.297922968864440918e-02 -3.474015891551971436e-01 -2.477865070104598999e-01 -1.178081929683685303e-01 -4.549751803278923035e-02 1.592396795749664307e-01 -7.824355736374855042e-03 3.075784742832183838e-01 -1.083846017718315125e-01 -2.092551290988922119e-01 -3.494423255324363708e-02 -3.779555261135101318e-01 1.350019425153732300e-01 -5.313161760568618774e-02 -4.764233529567718506e-02 2.118175104260444641e-02 1.952763646841049194e-01 -1.587677299976348877e-01 -2.942943572998046875e-01 1.364071220159530640e-01 -5.932560190558433533e-02 -2.197392284870147705e-01 -1.038033738732337952e-01 -1.476606577634811401e-01 -3.614529967308044434e-02 4.512051120400428772e-02 1.785740554332733154e-01 5.560739338397979736e-02
5.351140629500150681e-03 2.094010263681411743e-01 2.527340650558471680e-01 2.561367452144622803e-01 3.153286576271057129e-01 -1.870754957199096680e-01 -2.474747598171234131e-01 1.293117105960845947e-01 3.429052531719207764e-01 1.495265308767557144e-02 3.371011838316917419e-02 3.465364277362823486e-01 -2.155355662107467651e-01 -4.023768007755279541e-02 3.107202053070068359e-01 -1.350530050694942474e-02 2.590744197368621826e-01 8.122184127569198608e-02 3.336055576801300049e-02 7.050413638353347778e-03 8.774973452091217041e-02 -8.513168990612030029e-02 -1.595003902912139893e-01 1.564913429319858551e-02 1.487575322389602661e-01 -8.654822409152984619e-02 -1.343456208705902100e-01 1.239968612790107727e-01 -1.527572274208068848e-01 9.239462018013000488e-02 7.583701610565185547e-02 -1.193055659532546997e-01
-1.014937683939933777e-01 2.264864891767501831e-01 2.967816889286041260e-01 6.549473106861114502e-02 1.819699555635452271e-01 -7.074190676212310791e-02 -3.518727719783782959e-01 -9.906920790672302246e-02 8.412977308034896851e-02 -5.641147866845130920e-02 5.853408202528953552e-02 9.125004708766937256e-02 -2.744200229644775391e-01 -1.337426453828811646e-01 8.548439294099807739e-02 -2.675001621246337891e-01 1.612475365400314331e-01 4.304583072662353516e-01 -8.545351773500442505e-02 2.865445315837860107e-01 -1.715348958969116211e-01 2.986597269773483276e-02 -1.242512911558151245e-01 1.132882758975028992e-01 -7.872282713651657104e-02 2.301844209432601929e-02 1.313988864421844482e-01 2.104407399892807007e-01 1.051421463489532471e-01 5.969785526394844055e-02 -1.032771617174148560e-01 -1.654097288846969604e-01
-2.985543608665466309e-01 -1.398332715034484863e-01 4.130244255065917969e-01 1.536523103713989258e-01 7.944741100072860718e-02 -2.896709144115447998e-01 -1.114377900958061218e-01 -8.817365020513534546e-02 -9.224135428667068481e-02 -3.463036119937896729e-01 -2.140727788209915161e-01 -1.710162870585918427e-02 -1.731639206409454346e-01 -1.397769302129745483e-01 5.633158609271049500e-02 -3.726716935634613037e-01 -1.508654057979583740e-01 -4.973376542329788208e-02 -1.241776719689369202e-01 4.566997662186622620e-02 -3.044336102902889252e-02 2.451042830944061279e-02 -7.931814342737197876e-02 -1.116502806544303894e-01 1.218268126249313354e-01 3.814172744750976562e-02 1.596916932612657547e-03 2.339197695255279541e-01 -5.404027178883552551e-02 2.793028354644775391e-01 -7.435788959264755249e-02 7.944854907691478729e-03
-1.199664026498794556e-01 -4.504474252462387085e-02 1.509275436401367188e-01 7.106767594814300537e-02 2.777796238660812378e-03 -8.537740260362625122e-02 -2.355095148086547852e-01 1.117215305566787720e-02 -3.056215047836303711e-01 2.564386725425720215e-01 -6.266274303197860718e-02 2.324674725532531738e-01 -1.297264546155929565e-01 -5.028421804308891296e-02 1.745159029960632324e-01 -2.207451015710830688e-01 1.266776919364929199e-01 1.587798744440078735e-01 -1.585612744092941284e-01 1.151196882128715515e-01 1.399156544357538223e-02 -1.079792380332946777e-01 1.934563368558883667e-01 -8.487539738416671753e-02 3.121826350688934326e-01 -3.766215965151786804e-02 -6.361942738294601440e-02 1.051750928163528442e-01 -3.150877058506011963e-01 4.367323815822601318e-01 -1.924818903207778931e-01 -7.662648567929863930e-04
-1.743786931037902832e-01 7.988280802965164185e-02 1.349231153726577759e-01 8.995123207569122314e-02 3.995389491319656372e-02 -8.557715266942977905e-02 -4.963074997067451477e-02 7.072320580482482910e-02 1.163853704929351807e-01 1.353131830692291260e-01 1.203771084547042847e-01 1.820489168167114258e-01 -2.258981168270111084e-01 -4.121151566505432129e-01 1.724926382303237915e-01 -3.180061578750610352e-01 1.530721187591552734e-01 2.820533514022827148e-02 -1.204903945326805115e-01 2.436157464981079102e-01 1.022027879953384399e-01 -2.880432605743408203e-01 1.053131651133298874e-02 2.431753277778625488e-01 3.970825672149658203e-02 7.496517151594161987e-03 -7.282049953937530518e-02 -1.556931883096694946e-01 1.949075311422348022e-01 3.658222556114196777e-01 6.601957231760025024e-02 1.766075640916824341e-01
7.416421175003051758e-02 -1.822853274643421173e-02 -4.719415307044982910e-02 1.545142084360122681e-01 7.769981026649475098e-02 -4.483536630868911743e-02 -1.361958533525466919e-01 -5.770139396190643311e-02 1.186908110976219177e-01 -2.171382904052734375e-01 -1.582665182650089264e-02 3.699540719389915466e-02 -7.965163886547088623e-02 -1.726150140166282654e-02 1.386167854070663452e-01 -4.107282757759094238e-01 1.561456322669982910e-01 4.693285003304481506e-02 -3.166896998882293701e-01 -1.748601943254470825e-01 1.629930883646011353e-01 -4.587931185960769653e-02 7.911228388547897339e-02 1.161247715353965759e-01 2.856178283691406250e-01 -1.230978965759277344e-01 -1.160590425133705139e-01 -1.505367010831832886e-01 -3.340775072574615479e-01 1.836575120687484741e-01 -2.235152572393417358e-01 3.830173611640930176e-01
1.312523428350687027e-02 1.714715808629989624e-01 2.097863405942916870e-01 2.716542184352874756e-01 4.298748821020126343e-02 3.521144017577171326e-02 -2.103861123323440552e-01 5.982349067926406860e-02 -1.348573993891477585e-02 -6.468037515878677368e-02 4.118346050381660461e-02 4.140568375587463379e-01 -5.287545323371887207e-01 -3.041306510567665100e-02 3.063640296459197998e-01 -7.265736907720565796e-02 5.431018769741058350e-02 -2.194629516452550888e-03 1.299148192629218102e-03 5.228161066770553589e-02 1.423448026180267334e-01 -2.458577230572700500e-02 -1.247275471687316895e-01 8.493342995643615723e-02 2.971772551536560059e-01 -8.329238742589950562e-02 -1.195102855563163757e-01 -1.583953350782394409e-01 -7.327549904584884644e-02 -6.070119515061378479e-02 -1.282215416431427002e-01 1.873392909765243530e-01
-8.966168761253356934e-02 -1.122736334800720215e-01 -1.559636741876602173e-01 2.444244325160980225e-01 4.377650916576385498e-01 -9.338674694299697876e-02 -7.718825340270996094e-02 1.608389019966125488e-01 -7.919576019048690796e-02 8.002572506666183472e-02 1.944161602295935154e-03 -3.080537542700767517e-02 -2.277413010597229004e-01 -2.723943814635276794e-02 2.004065215587615967e-01 -3.329169452190399170e-01 1.496232151985168457e-01 3.797648847103118896e-02 4.335972666740417480e-02 2.097334712743759155e-02 -2.205760180950164795e-01 -3.324719071388244629e-01 6.897589564323425293e-02 -9.706736356019973755e-02 6.126654893159866333e-02 -1.854276806116104126e-01 1.316255927085876465e-01 -2.355895638465881348e-01 -1.445128768682479858e-01 1.666498333215713501e-01 -1.385760009288787842e-01 2.598515152931213379e-01
4.932900518178939819e-02 1.845833063125610352e-01 -3.935073688626289368e-02 1.275362223386764526e-01 1.192354932427406311e-01 -1.036363616585731506e-01 -1.461626440286636353e-01 -1.100231055170297623e-02 2.215433493256568909e-02 2.358461916446685791e-01 -2.479024231433868408e-02 1.605658680200576782e-01 -2.343496829271316528e-01 1.387958694249391556e-02 7.573911547660827637e-02 -2.081391513347625732e-01 1.930076181888580322e-01 1.900473088026046753e-01 -1.486429274082183838e-01 8.746357634663581848e-03 8.680099993944168091e-02 -4.025869071483612061e-01 -9.030622988939285278e-02 3.915280476212501526e-02 2.302320487797260284e-02 -3.275559470057487488e-02 2.940491028130054474e-02 4.208156466484069824e-01 -1.587415039539337158e-01 4.596280157566070557e-01 -1.113619804382324219e-01 9.647262096405029297e-02
-1.274119019508361816e-01 4.276526346802711487e-02 1.795681565999984741e-02 -4.477965831756591797e-01 1.996177285909652710e-01 -1.841033846139907837e-01 -2.466914951801300049e-01 9.037498384714126587e-03 -1.894460767507553101e-01 -1.411164402961730957e-01 -2.746109478175640106e-02 2.032408118247985840e-01 -1.232254430651664734e-01 1.825376302003860474e-01 2.043380439281463623e-01 -3.085114061832427979e-01 -2.258382588624954224e-01 -7.241431623697280884e-02 -2.622308433055877686e-01 -2.101651206612586975e-02 -6.480381637811660767e-02 -1.311437785625457764e-01 -3.159298300743103027e-01 6.860174983739852905e-02 -3.290544822812080383e-02 -2.316308617591857910e-01 -1.154179647564888000e-01 -1.216648817062377930e-01 -1.444323956966400146e-01 6.373217701911926270e-02 1.389640569686889648e-02 6.137423962354660034e-02
-8.023355901241302490e-02 1.780176348984241486e-02 -1.484490185976028442e-01 1.316731125116348267e-01 1.067525595426559448e-01 -4.481566324830055237e-02 -2.817146182060241699e-01 -6.343774963170289993e-03 -2.451364509761333466e-02 3.495246469974517822e-01 -6.403527688235044479e-03 1.255058497190475464e-01 -2.387174814939498901e-01 -2.937217950820922852e-01 -1.075297407805919647e-02 3.046696074306964874e-02 1.732161492109298706e-01 5.277920514345169067e-02 -3.599435687065124512e-01 5.018661543726921082e-02 1.610691100358963013e-02 2.370419353246688843e-02 1.255784630775451660e-01 1.904025226831436157e-01 2.348785102367401123e-02 9.759832918643951416e-02 -2.775257825851440430e-01 -1.324498951435089111e-01 -1.629908531904220581e-01 4.453947842121124268e-01 1.156308948993682861e-01 -1.324149668216705322e-01
-1.702063679695129395e-01 1.163641288876533508e-01 -3.511153534054756165e-02 -2.594498684629797935e-03 2.881605923175811768e-01 -1.536255981773138046e-02 1.664114445447921753e-01 1.089180260896682739e-01 1.120365038514137268e-01 -3.499131202697753906e-01 9.441506862640380859e-02 -6.210422143340110779e-03 -1.131590381264686584e-01 -5.728212743997573853e-02 3.870727121829986572e-02 -2.519361376762390137e-01 -8.325830847024917603e-02 -2.832512855529785156e-01 -2.899057567119598389e-01 2.462913393974304199e-01 -2.786618657410144806e-02 -1.616854220628738403e-01 -1.411834210157394409e-01 1.914959847927093506e-01 5.168950557708740234e-02 -6.805922836065292358e-02 -2.903786599636077881e-01 -3.508981689810752869e-02 1.487135291099548340e-01 3.687398731708526611e-01 -1.948993802070617676e-01 6.407143175601959229e-02
7.051794230937957764e-02 1.518105119466781616e-01 -2.648635804653167725e-01 -2.049562335014343262e-01 9.476105123758316040e-02 7.164934277534484863e-02 -3.244174122810363770e-01 9.607551246881484985e-02 -4.031495004892349243e-02 -4.880607500672340393e-02 8.974136412143707275e-02 1.545838713645935059e-01 -3.443729579448699951e-01 4.502862691879272461e-02 5.370604619383811951e-02 -2.993495464324951172e-01 -1.410753116942942142e-03 -4.939268901944160461e-02 -1.778120547533035278e-01 8.124214410781860352e-02 -9.920778870582580566e-02 -1.707815378904342651e-01 -5.150162577629089355e-01 -4.233442712575197220e-03 1.745418757200241089e-01 1.475530713796615601e-01 -2.175278365612030029e-01 2.891798131167888641e-02 -2.224560081958770752e-02 -6.274086236953735352e-02 1.506440639495849609e-01 9.856624156236648560e-02
-1.429857015609741211e-01 -1.788908988237380981e-01 -2.860098779201507568e-01 1.303768157958984375e-01 4.518552497029304504e-02 -3.597065433859825134e-02 -1.861307770013809204e-01 -1.824579387903213501e-01 -2.592434287071228027e-01 1.158848702907562256e-01 -4.563084244728088379e-02 1.501165628433227539e-01 -1.327821761369705200e-01 2.734109014272689819e-02 -2.249527722597122192e-02 -3.135591745376586914e-01 1.221033036708831787e-01 -5.451377108693122864e-02 -2.325699031352996826e-01 2.142103761434555054e-02 -1.026322171092033386e-01 -1.574290245771408081e-01 -1.428502947092056274e-01 -5.720356479287147522e-02 3.074109368026256561e-02 -2.896177023649215698e-02 4.669958353042602539e-02 3.327612280845642090e-01 -1.663681417703628540e-01 5.263997912406921387e-01 -5.821256339550018311e-02 -2.723625116050243378e-02
-7.860793173313140869e-02 1.164819151163101196e-01 5.578652769327163696e-02 -3.408383578062057495e-03 1.913727223873138428e-01 7.179635763168334961e-02 -4.293266311287879944e-02 1.373810768127441406e-01 -1.055888086557388306e-01 -3.368866741657257080e-01 1.282761543989181519e-01 8.401124179363250732e-02 -3.957197666168212891e-01 -1.000508069992065430e-01 -1.064891368150711060e-01 -2.795822322368621826e-01 3.716089129447937012e-01 5.670365691184997559e-02 -3.609933555126190186e-01 -1.756578981876373291e-01 7.164293434470891953e-03 -1.510505229234695435e-01 -9.533965587615966797e-02 9.237943217158317566e-03 3.569760173559188843e-02 -2.647943608462810516e-02 1.852274835109710693e-01 -2.545321285724639893e-01 3.385234624147415161e-02 2.677198350429534912e-01 1.964788511395454407e-02 -3.961234539747238159e-02
1.246288195252418518e-01 -1.212925016880035400e-01 5.502876639366149902e-02 -1.484897732734680176e-02 1.302141845226287842e-01 -2.098872065544128418e-01 -5.782569944858551025e-02 -1.178723201155662537e-01 -6.720316410064697266e-02 9.289301931858062744e-02 -2.136974781751632690e-02 1.582370251417160034e-01 -2.754209339618682861e-01 -1.535215228796005249e-01 1.918981373310089111e-01 -2.396318018436431885e-01 4.020351171493530273e-02 6.144560128450393677e-02 -2.602285444736480713e-01 -1.882537035271525383e-03 -3.147409558296203613e-01 -2.154899537563323975e-01 -4.515393637120723724e-03 4.837063848972320557e-01 7.135692983865737915e-02 1.560141593217849731e-01 -2.725181877613067627e-01 2.164407819509506226e-01 1.764396727085113525e-01 7.226651161909103394e-02 -1.096435189247131348e-01 -6.649664044380187988e-02
7.232502847909927368e-02 7.457828521728515625e-02 3.043118678033351898e-02 1.811591386795043945e-01 4.485360160470008850e-02 -5.034895241260528564e-02 -2.985332012176513672e-01 1.480790376663208008e-01 -1.631974428892135620e-01 -1.906172931194305420e-01 8.395254611968994141e-02 1.376360654830932617e-01 -2.795440554618835449e-01 1.512322872877120972e-01 1.037303656339645386e-01 -2.280467599630355835e-01 1.144786179065704346e-01 -1.937357708811759949e-02 -2.746474146842956543e-01 -1.173172220587730408e-01 -2.927416861057281494e-01 -2.962289154529571533e-01 -2.048682048916816711e-02 1.013159081339836121e-01 -4.394893348217010498e-01 -9.914769791066646576e-03 4.546258226037025452e-02 -4.948648065328598022e-02 1.329505145549774170e-01 2.884112000465393066e-01 2.933354675769805908e-02 -2.886744588613510132e-02
-1.116074100136756897e-01 5.179485678672790527e-02 3.471449762582778931e-02 1.575324833393096924e-01 2.492544241249561310e-02 -3.252992406487464905e-02 -2.318190187215805054e-01 2.805364318192005157e-02 -9.814268350601196289e-02 2.596721947193145752e-01 6.794247776269912720e-03 1.905693113803863525e-01 -2.609728872776031494e-01 -1.035050526261329651e-01 -8.559251576662063599e-02 -2.652028501033782959e-01 1.297291964292526245e-01 2.808614820241928101e-02 -3.840605542063713074e-02 -2.371051721274852753e-02 1.936888992786407471e-01 -2.603701949119567871e-01 -2.285187691450119019e-01 -5.242937803268432617e-02 1.810651570558547974e-01 -2.925079024862498045e-04 -7.272394001483917236e-02 2.717193067073822021e-01 -1.732557117938995361e-01 5.266349911689758301e-01 -1.441404670476913452e-01 1.129291653633117676e-01
5.824495479464530945e-02 -1.995639652013778687e-01 -2.364990860223770142e-02 -6.877608597278594971e-02 2.361508607864379883e-01 1.957971602678298950e-01 7.852628827095031738e-02 -2.428646385669708252e-02 -1.616418063640594482e-01 -8.210200816392898560e-02 -3.894768655300140381e-01 4.084867984056472778e-02 -2.812997400760650635e-01 4.324320331215858459e-02 1.504778712987899780e-01 -1.810413748025894165e-01 3.442578613758087158e-01 1.854284852743148804e-01 -2.878981828689575195e-01 5.621925368905067444e-02 1.832771003246307373e-01 -5.560071766376495361e-02 -8.448760956525802612e-02 -3.759021684527397156e-02 1.463802754878997803e-01 9.151504188776016235e-02 3.073072992265224457e-02 -5.115787498652935028e-03 -2.779668271541595459e-01 2.394754737615585327e-01 -2.459366768598556519e-01 -1.339245289564132690e-01
-3.680816665291786194e-02 9.206734597682952881e-02 6.436672061681747437e-02 3.351163119077682495e-02 1.038014963269233704e-01 -1.105700805783271790e-01 -1.703189611434936523e-01 1.452929228544235229e-01 -1.331735751591622829e-03 -7.361542433500289917e-02 -8.391714096069335938e-02 8.615855127573013306e-02 -3.969182074069976807e-01 -1.943986564874649048e-01 -2.921609580516815186e-01 3.558785095810890198e-02 9.480986744165420532e-03 -2.365103960037231445e-01 -3.367003202438354492e-01 3.034927546977996826e-01 -2.767083421349525452e-02 1.429009158164262772e-02 -2.909553050994873047e-01 7.224733382463455200e-02 3.815356791019439697e-01 3.397123515605926514e-02 -1.907156407833099365e-01 1.360782235860824585e-01 -1.079232096672058105e-01 7.054907828569412231e-02 1.619555354118347168e-01 1.145585924386978149e-01
-6.825654208660125732e-02 1.055931672453880310e-01 1.261220499873161316e-02 4.040090739727020264e-01 1.616952866315841675e-01 2.339728735387325287e-02 -7.313606142997741699e-02 7.355483621358871460e-02 4.909984767436981201e-02 -6.391857285052537918e-03 -2.100412398576736450e-01 8.921778202056884766e-02 -5.157738178968429565e-02 1.232552677392959595e-01 -7.275798171758651733e-02 -3.852353990077972412e-01 4.839365184307098389e-02 7.911092601716518402e-03 -1.655617058277130127e-01 -1.596750915050506592e-01 -7.232835143804550171e-02 -1.131805311888456345e-02 1.026483159512281418e-02 1.020189896225929260e-01 7.307105511426925659e-02 9.811897575855255127e-02 -8.480757474899291992e-02 9.222703054547309875e-03 -4.592125415802001953e-01 1.681035161018371582e-01 -5.664884299039840698e-02 4.706414937973022461e-01
-1.902375929057598114e-02 -1.876372098922729492e-01 -9.150231629610061646e-02 -1.145203188061714172e-01 3.725814521312713623e-01 -9.041378647089004517e-02 -2.315373718738555908e-01 -6.091082096099853516e-02 -2.562295496463775635e-01 1.368356645107269287e-01 -1.271085441112518311e-01 2.053347080945968628e-01 -1.992192864418029785e-01 -1.080576777458190918e-01 1.416752636432647705e-01 -2.239854335784912109e-01 1.151986718177795410e-01 -1.435917057096958160e-02 -1.140924636274576187e-02 1.301368772983551025e-01 3.832051157951354980e-02 7.522873114794492722e-03 -2.565273344516754150e-01 4.296879172325134277e-01 3.518329933285713196e-02 -1.471305638551712036e-01 -1.164036914706230164e-01 4.910178110003471375e-02 9.564686566591262817e-02 -1.470432728528976440e-01 -3.479933142662048340e-01 3.328292071819305420e-02
1.029790788888931274e-01 2.671547830104827881e-01 -3.868215903639793396e-02 2.172791212797164917e-01 6.547039747238159180e-02 -2.350802868604660034e-01 -2.379762232303619385e-01 -3.287914395332336426e-02 4.853644967079162598e-02 -2.200627885758876801e-02 -1.978176385164260864e-01 2.696305811405181885e-01 -1.580092459917068481e-01 2.119083255529403687e-01 -2.342625260353088379e-01 -2.314478307962417603e-01 -1.981023102998733521e-01 3.157844394445419312e-02 -2.761902809143066406e-01 2.128224223852157593e-01 -8.563287556171417236e-02 -1.917975842952728271e-01 7.141365855932235718e-02 -1.113109663128852844e-02 3.630008399486541748e-01 4.561368376016616821e-02 -9.107358753681182861e-02 3.740178048610687256e-02 -2.893454432487487793e-01 1.144823729991912842e-01 -7.637792080640792847e-02 4.122093319892883301e-02
5.172434821724891663e-02 1.167166084051132202e-01 -7.140646222978830338e-03 -1.447279844433069229e-02 1.903351768851280212e-02 1.080623120069503784e-01 -1.481567472219467163e-01 1.650358140468597412e-01 -2.142281085252761841e-01 -4.160546511411666870e-02 -1.184755414724349976e-01 -3.534433245658874512e-02 -1.409423947334289551e-01 -4.987766500562429428e-03 2.742444574832916260e-01 7.300469093024730682e-03 -2.361877560615539551e-01 1.232622042298316956e-01 -2.041254043579101562e-01 8.738892152905464172e-03 -2.331245243549346924e-01 -1.259401068091392517e-02 -3.279418051242828369e-01 2.636584341526031494e-01 -1.524129807949066162e-01 -9.110371023416519165e-02 -1.168819442391395569e-01 -3.405913710594177246e-02 -2.065488398075103760e-01 5.375441312789916992e-01 1.303578317165374756e-01 1.578029245138168335e-01
4.599132388830184937e-02 2.090332806110382080e-01 8.061977475881576538e-02 2.216960936784744263e-01 1.841256916522979736e-01 1.087606921792030334e-01 8.678187429904937744e-02 -1.885813660919666290e-02 -9.876817464828491211e-02 -2.237828671932220459e-01 -1.648337543010711670e-01 2.418912649154663086e-01 -2.747146785259246826e-01 3.367025032639503479e-02 -6.170874461531639099e-02 -2.020303905010223389e-01 -1.623644679784774780e-02 -8.798061311244964600e-02 -3.639953732490539551e-01 4.538908973336219788e-02 2.445207908749580383e-02 -3.355496749281883240e-02 -6.077459827065467834e-02 7.149932533502578735e-02 -9.522106498479843140e-02 -1.522598564624786377e-01 5.519559234380722046e-02 -6.281448528170585632e-03 -3.696339726448059082e-01 4.753836616873741150e-02 -1.548381298780441284e-01 4.763351380825042725e-01
-2.262210547924041748e-01 -1.177354529500007629e-01 2.120312601327896118e-01 -1.647089049220085144e-02 1.002883091568946838e-01 -1.813634634017944336e-01 -1.058926731348037720e-01 3.091203272342681885e-01 -1.281185597181320190e-01 -4.622494429349899292e-02 -1.997632980346679688e-01 -9.494326263666152954e-02 -2.580414414405822754e-01 8.963949978351593018e-02 2.750594727694988251e-02 -3.425436019897460938e-01 1.204236447811126709e-01 1.231332123279571533e-01 -3.506889939308166504e-01 5.961019918322563171e-02 -6.447238475084304810e-02 1.533823087811470032e-02 -2.073752582073211670e-01 6.970248371362686157e-02 9.840040653944015503e-02 2.970836758613586426e-01 2.169692516326904297e-02 -4.143054783344268799e-02 -3.767546964809298515e-03 -1.362090464681386948e-02 -3.976324200630187988e-01 1.137367263436317444e-01
-1.307264864444732666e-01 9.677374362945556641e-02 5.495813861489295959e-02 2.253024131059646606e-01 4.357254803180694580e-01 -2.499394491314888000e-02 -2.099041491746902466e-01 1.152241304516792297e-01 -3.946962654590606689e-01 -1.253778021782636642e-02 5.311265960335731506e-02 -3.485653549432754517e-02 -2.900809049606323242e-01 -1.075825914740562439e-01 2.466382533311843872e-01 5.428880825638771057e-02 2.028946578502655029e-01 -5.351812392473220825e-02 -3.226535916328430176e-01 1.342574208974838257e-01 -1.680223643779754639e-01 -1.382689774036407471e-01 4.595282673835754395e-02 -7.200820744037628174e-02 1.374966800212860107e-01 -1.239890828728675842e-01 6.763765215873718262e-02 2.855346724390983582e-02 -4.042197763919830322e-02 5.083878338336944580e-02 -2.961406409740447998e-01 8.658951148390769958e-03
7.884806394577026367e-02 -3.055782057344913483e-02 5.685246735811233521e-02 5.258065089583396912e-02 2.005235701799392700e-01 -1.325951516628265381e-01 -2.082463502883911133e-01 1.623204648494720459e-01 1.979795470833778381e-02 -2.310919761657714844e-01 1.546338945627212524e-01 2.213028073310852051e-01 -1.358891278505325317e-01 -4.401740431785583496e-01 1.355400383472442627e-01 -1.421096473932266235e-01 1.953783184289932251e-01 -1.071782782673835754e-01 -2.716279029846191406e-01 1.006225943565368652e-01 -1.922195702791213989e-01 5.162984877824783325e-02 -1.244454532861709595e-01 3.644974827766418457e-01 5.110183730721473694e-02 -2.021009474992752075e-01 -6.843899935483932495e-02 1.552393436431884766e-01 1.377635449171066284e-01 2.122230594977736473e-03 -2.216293215751647949e-01 -1.414621770381927490e-01
4.699922353029251099e-02 1.380696892738342285e-01 1.262653023004531860e-01 1.176055744290351868e-01 3.751855343580245972e-02 9.293912351131439209e-02 -2.736408710479736328e-01 1.943340450525283813e-01 -4.563177376985549927e-02 -2.940190136432647705e-01 5.850883200764656067e-02 1.423798501491546631e-01 -2.819298803806304932e-01 -2.361431419849395752e-01 7.663857191801071167e-02 -3.328600227832794189e-01 2.041006982326507568e-01 1.034410148859024048e-01 -3.667950630187988281e-01 4.228907823562622070e-02 -1.143655031919479370e-01 -9.289768338203430176e-02 -1.477278536185622215e-03 1.308545470237731934e-01 6.797781586647033691e-02 5.030317232012748718e-02 2.201358079910278320e-01 5.568343400955200195e-02 1.741710603237152100e-01 2.854823768138885498e-01 1.787467747926712036e-01 -1.791786551475524902e-01
3.562150523066520691e-03 2.012703567743301392e-01 -1.587963998317718506e-01 -1.639606617391109467e-02 2.195242196321487427e-01 -1.057152077555656433e-01 -2.582992613315582275e-01 -8.304741978645324707e-02 -2.096669971942901611e-01 1.760545000433921814e-02 -1.197557896375656128e-01 -4.840866476297378540e-02 -3.776059448719024658e-01 -2.286661416292190552e-01 7.734934240579605103e-02 -1.308839321136474609e-01 1.605714857578277588e-01 2.396397143602371216e-01 5.967625975608825684e-02 2.297178357839584351e-01 -1.910954564809799194e-01 -1.204997077584266663e-01 -1.331946849822998047e-01 8.478248864412307739e-02 -1.227728649973869324e-01 -3.819016516208648682e-01 -2.985470890998840332e-01 8.029969036579132080e-02 6.915459036827087402e-02 8.419638872146606445e-02 7.446864992380142212e-02 1.806698292493820190e-01
3.271455317735671997e-02 -2.089742273092269897e-01 -8.856695145368576050e-03 1.384721696376800537e-01 2.997625172138214111e-01 1.614950038492679596e-02 -1.572601795196533203e-01 2.954439818859100342e-01 8.304747939109802246e-02 -1.141623035073280334e-02 1.195602677762508392e-02 3.821409046649932861e-01 -5.736092105507850647e-02 -1.429086774587631226e-01 2.689863145351409912e-01 -2.503960132598876953e-01 1.678489744663238525e-01 -6.709989905357360840e-02 -2.525952458381652832e-01 1.580266952514648438e-01 -5.742639303207397461e-02 5.370277538895606995e-02 -2.084983885288238525e-01 -1.755785495042800903e-01 1.455965787172317505e-01 -9.819927811622619629e-02 -2.870492637157440186e-02 1.619073599576950073e-01 -3.150980770587921143e-01 2.040699683129787445e-02 -2.420372366905212402e-01 -6.168540567159652710e-02
-2.591381072998046875e-01 -1.415593475103378296e-01 7.236393541097640991e-02 -5.412006750702857971e-03 -3.840185934677720070e-03 -2.170089446008205414e-02 -2.789983153343200684e-01 1.336015108972787857e-02 2.634598873555660248e-02 -2.484825700521469116e-01 -6.157246232032775879e-02 3.952914774417877197e-01 7.436234503984451294e-02 -2.809173166751861572e-01 3.030780553817749023e-01 -3.294720947742462158e-01 2.065621614456176758e-01 -1.420668512582778931e-01 -4.190523177385330200e-02 9.115207195281982422e-02 6.703719496726989746e-03 -1.112912669777870178e-01 -1.189523935317993164e-01 3.491153419017791748e-01 -4.268105700612068176e-02 -5.950529128313064575e-02 -7.838298380374908447e-02 1.569016426801681519e-01 -1.147094517946243286e-01 1.149844452738761902e-01 -9.787395596504211426e-02 1.680496782064437866e-01
-5.362365767359733582e-02 -1.840221323072910309e-02 1.081911008805036545e-02 2.655357122421264648e-01 9.851390495896339417e-04 1.991430483758449554e-02 -2.445967644453048706e-01 -2.471423149108886719e-02 -1.522695831954479218e-02 1.319439113140106201e-01 -3.837633132934570312e-01 3.590750992298126221e-01 -3.317898809909820557e-01 3.453172370791435242e-02 1.021524220705032349e-01 -1.962403953075408936e-01 -1.506177037954330444e-01 4.925529658794403076e-02 -1.282449960708618164e-01 9.523198008537292480e-02 4.140089079737663269e-02 -2.341802120208740234e-01 -1.306015253067016602e-01 1.232364331372082233e-03 -3.456645458936691284e-02 -7.863104343414306641e-02 1.231675818562507629e-01 1.982325762510299683e-01 -3.211331069469451904e-01 2.971787750720977783e-01 -1.654322892427444458e-01 -7.973291724920272827e-02
-4.040018841624259949e-02 -2.673500962555408478e-02 7.814892567694187164e-03 9.140832722187042236e-02 2.937618792057037354e-01 -5.106652900576591492e-02 -1.618277467787265778e-02 -4.547817166894674301e-03 1.764730960130691528e-01 6.698067486286163330e-02 -4.646699503064155579e-02 -2.669662609696388245e-02 -3.528393507003784180e-01 -3.161399066448211670e-01 9.194524958729743958e-03 -2.605681419372558594e-01 2.494066655635833740e-01 -2.303456664085388184e-01 -1.305994391441345215e-01 2.465778291225433350e-01 -2.876800000667572021e-01 -1.609623134136199951e-01 -9.338480979204177856e-02 9.363097697496414185e-02 1.483443826436996460e-01 2.939603105187416077e-02 -9.050825238227844238e-02 -1.754855066537857056e-01 2.065140306949615479e-01 2.286450713872909546e-01 -8.535165339708328247e-02 2.928897738456726074e-01
-7.571940124034881592e-02 -1.358702629804611206e-01 2.403796315193176270e-01 -1.292849481105804443e-01 -1.356441676616668701e-01 -1.290030591189861298e-02 -2.979505956172943115e-01 5.693795531988143921e-02 5.567090213298797607e-02 -2.222149521112442017e-01 3.168488619849085808e-03 3.898473680019378662e-01 -2.732837498188018799e-01 -1.091139484196901321e-02 2.796999514102935791e-01 -2.602290809154510498e-01 2.170980125665664673e-01 -1.283345669507980347e-01 -2.839909791946411133e-01 -5.235322192311286926e-02 -6.763941049575805664e-02 3.002272248268127441e-01 5.481645464897155762e-02 1.628061234951019287e-01 -3.132880479097366333e-02 -6.894949078559875488e-02 2.010473236441612244e-02 9.115237742662429810e-02 -1.597463041543960571e-01 5.794279649853706360e-02 -2.242833077907562256e-01 2.568842098116874695e-02
-3.963150456547737122e-02 1.154787987470626831e-01 -2.358976602554321289e-01 1.835265159606933594e-01 1.115340143442153931e-01 1.276442408561706543e-01 -3.700370192527770996e-01 2.042926400899887085e-01 1.375417560338973999e-01 6.053827330470085144e-02 -1.123382821679115295e-01 1.484776586294174194e-01 -1.492808312177658081e-01 -4.881331697106361389e-03 7.626353204250335693e-02 -1.692274361848831177e-01 8.435554802417755127e-02 1.689287722110748291e-01 -4.119930863380432129e-01 7.145836204290390015e-02 2.110914438962936401e-01 1.648377776145935059e-01 -3.733617961406707764e-01 4.004527628421783447e-02 8.101204037666320801e-02 -1.294966489076614380e-01 8.459353703074157238e-04 3.787598758935928345e-02 3.439774503931403160e-03 3.178224861621856689e-01 1.141158193349838257e-01 1.109674349427223206e-01
-1.071343496441841125e-01 1.794355809688568115e-01 1.023496836423873901e-01 2.638039588928222656e-01 2.962297946214675903e-02 -1.322401911020278931e-01 -2.954853475093841553e-01 -2.338041365146636963e-01 -7.317388802766799927e-02 -8.218465000391006470e-02 -1.702224090695381165e-02 2.690764665603637695e-01 2.423581480979919434e-02 2.822403609752655029e-01 2.609278820455074310e-02 -1.479958593845367432e-01 1.926309466361999512e-01 -5.744070559740066528e-02 -2.786033749580383301e-01 -9.923429787158966064e-02 -4.764527827501296997e-02 -3.528911173343658447e-01 -9.378749132156372070e-02 2.869465649127960205e-01 -4.891238361597061157e-02 3.166548013687133789e-01 -5.933914333581924438e-02 -3.261173376813530922e-03 1.958862394094467163e-01 1.850677728652954102e-01 -3.865206614136695862e-02 -4.652972146868705750e-02
-1.249865218997001648e-01 2.752480469644069672e-02 1.163932979106903076e-01 2.867784202098846436e-01 4.911293685436248779e-01 -1.299707889556884766e-01 4.712947085499763489e-02 -5.834067240357398987e-02 -1.417395174503326416e-01 2.829873189330101013e-02 3.007716313004493713e-02 3.238971903920173645e-02 -2.051184475421905518e-01 3.100636415183544159e-03 2.676583230495452881e-01 -3.201791346073150635e-01 2.110842913389205933e-01 -1.644514128565788269e-02 -6.012501195073127747e-02 -2.215545326471328735e-01 2.862938120961189270e-02 -2.970772683620452881e-01 1.624201089143753052e-01 7.638481259346008301e-02 -2.165197394788265228e-02 -1.981596499681472778e-01 -8.305367082357406616e-02 7.228488475084304810e-02 -4.363188892602920532e-02 2.512626945972442627e-01 -2.162340730428695679e-01 -5.051562935113906860e-02
-6.389752775430679321e-02 1.960593181138392538e-05 1.211059987545013428e-01 -7.332233339548110962e-02 2.613775134086608887e-01 -1.967666298151016235e-01 -7.901992648839950562e-02 2.636189460754394531e-01 7.413752377033233643e-02 1.620893031358718872e-01 -1.180195584893226624e-01 2.753919661045074463e-01 -4.197019040584564209e-01 -6.602847576141357422e-02 1.860903203487396240e-01 -1.151336431503295898e-01 7.736709713935852051e-02 -8.691392838954925537e-02 -2.234495878219604492e-01 -1.187614575028419495e-01 -1.557837724685668945e-01 5.539151653647422791e-02 -1.618122309446334839e-01 3.699424862861633301e-01 -3.937021642923355103e-02 2.392915189266204834e-01 2.016882644966244698e-03 -1.888589002192020416e-02 -1.102727651596069336e-01 -1.550468504428863525e-01 -9.757401049137115479e-02 2.651861310005187988e-01
-1.612875014543533325e-01 7.994274049997329712e-02 -7.225858420133590698e-02 -4.020088016986846924e-01 6.715540587902069092e-02 -7.026169449090957642e-02 -1.161533072590827942e-01 2.384109608829021454e-02 4.203338176012039185e-02 -1.466369032859802246e-01 -2.510358989238739014e-01 1.724258810281753540e-01 -3.882862031459808350e-01 -8.947681635618209839e-02 1.768427342176437378e-01 -1.035177782177925110e-01 -1.822784096002578735e-01 7.603038847446441650e-02 -3.510598242282867432e-01 -6.240810453891754150e-02 -2.962195873260498047e-01 -1.488264352083206177e-01 -2.792201377451419830e-02 8.676540106534957886e-02 -2.126319147646427155e-02 -1.070542559027671814e-01 -2.955614626407623291e-01 -5.870769917964935303e-02 4.638880491256713867e-02 2.470093369483947754e-01 1.726727560162544250e-02 -9.974770247936248779e-02
1.474831849336624146e-01 -1.831449568271636963e-01 5.219380557537078857e-02 2.404589205980300903e-01 2.697222828865051270e-01 -2.473135888576507568e-01 -1.223113313317298889e-01 -1.078087091445922852e-01 2.577716410160064697e-01 8.597701042890548706e-02 8.204966783523559570e-02 2.427657097578048706e-01 -2.976803779602050781e-01 -1.075235456228256226e-01 -3.732695430517196655e-02 -1.805968284606933594e-01 2.423680871725082397e-01 -1.489757448434829712e-01 -1.395846158266067505e-01 7.086169719696044922e-02 -3.598317205905914307e-01 -1.653468757867813110e-01 1.354488134384155273e-01 2.714835703372955322e-01 -6.167637556791305542e-02 -6.315686553716659546e-02 -1.599451005458831787e-01 1.442408114671707153e-01 -2.271712385118007660e-02 -1.157769039273262024e-01 -1.638632267713546753e-01 -2.673083543777465820e-02
-5.660733208060264587e-02 9.995478391647338867e-02 -2.673924341797828674e-02 8.566387742757797241e-02 1.326375007629394531e-01 9.089628234505653381e-03 -7.065058499574661255e-02 2.780005037784576416e-01 8.385915309190750122e-03 7.786969840526580811e-02 5.350246652960777283e-02 -6.214411184191703796e-02 -2.133405208587646484e-01 6.401304900646209717e-02 7.491781562566757202e-02 -2.876884639263153076e-01 1.514317244291305542e-01 -1.357656321488320827e-03 -5.687597393989562988e-02 6.498451530933380127e-02 -2.211183458566665649e-01 -1.466381400823593140e-01 -2.778226435184478760e-01 3.238031268119812012e-01 -6.488603353500366211e-02 -3.152138590812683105e-01 -4.849619567394256592e-01 -4.049900919198989868e-02 2.107717990875244141e-01 2.259424477815628052e-01 -9.341488033533096313e-02 2.306525036692619324e-02
-4.157242178916931152e-02 -7.573316991329193115e-02 2.729935050010681152e-01 2.143368870019912720e-01 2.189546674489974976e-01 1.996541395783424377e-02 -1.519852131605148315e-02 7.181096822023391724e-02 1.308044325560331345e-02 1.985768787562847137e-02 2.151212543249130249e-01 1.604762822389602661e-01 -3.001897595822811127e-02 -1.562495380640029907e-01 1.253118366003036499e-01 2.500333264470100403e-02 2.372556030750274658e-01 5.545382853597402573e-03 -3.232362568378448486e-01 -5.920211784541606903e-03 -1.945604085922241211e-01 1.109079197049140930e-01 -1.109306886792182922e-01 4.134942293167114258e-01 -2.185679674148559570e-01 -3.482285737991333008e-01 -1.508563011884689331e-01 7.831717841327190399e-03 1.087117120623588562e-01 2.881838083267211914e-01 -1.023497879505157471e-01 1.123902350664138794e-01
-5.679174209944903851e-04 -1.098210066556930542e-01 6.128593906760215759e-02 2.247235476970672607e-01 -1.452519372105598450e-02 2.685782127082347870e-02 -1.075839698314666748e-01 4.110679402947425842e-02 3.611087799072265625e-02 1.252066791057586670e-01 -2.514165341854095459e-01 3.279282748699188232e-01 -1.502338498830795288e-01 4.882241785526275635e-02 -9.917458891868591309e-02 -2.535619139671325684e-01 -5.996352061629295349e-02 8.340810425579547882e-03 -2.070336788892745972e-01 -7.315853983163833618e-02 4.590513929724693298e-02 -2.898065745830535889e-01 -1.498072892427444458e-01 -1.419219002127647400e-02 9.727973490953445435e-02 -6.102068722248077393e-02 8.791662403382360935e-04 3.472364544868469238e-01 -3.335452079772949219e-01 4.143956005573272705e-01 -1.950959414243698120e-01 1.313644945621490479e-01
2.246299684047698975e-01 5.320820212364196777e-02 1.801255047321319580e-01 1.631953567266464233e-01 1.271401047706604004e-01 3.179910406470298767e-02 -2.181954383850097656e-01 -6.447336822748184204e-02 -1.586531288921833038e-02 3.409046530723571777e-01 -3.622666001319885254e-01 1.889567226171493530e-01 -5.521962791681289673e-02 -1.109850779175758362e-01 -1.305232644081115723e-01 -2.315002083778381348e-01 8.924873173236846924e-02 -1.515535563230514526e-01 -8.525862544775009155e-02 -5.676427856087684631e-02 -1.320237666368484497e-01 -3.637044727802276611e-01 -8.931359648704528809e-02 -2.386144548654556274e-02 -1.832271739840507507e-02 1.315323859453201294e-01 -3.005606830120086670e-01 6.628393381834030151e-02 -2.280843853950500488e-01 2.205186784267425537e-01 -1.567109972238540649e-01 1.096670627593994141e-01
-4.290567710995674133e-02 1.518482901155948639e-02 1.104891300201416016e-01 5.805103108286857605e-03 9.301518648862838745e-02 -9.414654970169067383e-02 -1.934013962745666504e-01 6.193304806947708130e-02 -9.978016465902328491e-02 -1.596154272556304932e-01 1.381018292158842087e-02 1.691280603408813477e-01 8.689724653959274292e-02 -1.510243415832519531e-01 1.931384801864624023e-01 -3.264786005020141602e-01 2.617166042327880859e-01 1.323242764919996262e-02 -1.110147908329963684e-01 1.428536772727966309e-01 -9.778965264558792114e-02 2.564956247806549072e-02 -4.065096974372863770e-01 2.422281205654144287e-01 -1.388203352689743042e-01 -1.358205527067184448e-01 -3.168729543685913086e-01 3.518885970115661621e-01 -2.118536531925201416e-01 1.556789595633745193e-02 -1.413112580776214600e-01 -1.608119457960128784e-01
-6.377954035997390747e-02 -1.049291267991065979e-01 1.862747073173522949e-01 6.805907934904098511e-02 8.520859479904174805e-02 2.268276643007993698e-03 -4.721168875694274902e-01 -5.487719178199768066e-02 7.066540420055389404e-03 3.209152445197105408e-02 1.080633606761693954e-02 2.340608537197113037e-01 3.882275521755218506e-02 2.549237608909606934e-01 -5.447677895426750183e-02 -2.635172605514526367e-01 1.623455733060836792e-01 -1.352050341665744781e-02 -6.278197467327117920e-02 -2.260132431983947754e-01 1.845380291342735291e-02 -3.638185262680053711e-01 2.607624419033527374e-02 3.515059649944305420e-01 2.562339007854461670e-01 1.561546027660369873e-01 -1.952108442783355713e-01 3.953964635729789734e-02 1.064609438180923462e-01 5.385363847017288208e-02 -1.841601580381393433e-01 -3.425465524196624756e-02
-1.286223977804183960e-01 -2.797785401344299316e-01 1.822660714387893677e-01 -2.287754090502858162e-03 6.918483227491378784e-02 -1.667749881744384766e-01 -9.833902120590209961e-02 -5.502636730670928955e-02 2.181213200092315674e-01 -1.829906255006790161e-01 -1.874441057443618774e-01 -1.297295093536376953e-01 -1.636114157736301422e-02 -1.783159673213958740e-01 3.159186840057373047e-01 -9.761892259120941162e-02 -8.499077521264553070e-03 4.280710965394973755e-02 -2.280687391757965088e-01 -1.421059221029281616e-01 -2.302756905555725098e-01 -9.670484811067581177e-03 -3.371737003326416016e-01 2.943270206451416016e-01 -1.795171946287155151e-01 -3.264338523149490356e-02 -3.316852450370788574e-02 2.253283858299255371e-01 -5.006641522049903870e-02 3.179075121879577637e-01 -1.017906367778778076e-01 1.599446386098861694e-01
-2.831801176071166992e-01 -3.058782219886779785e-01 -8.600623905658721924e-02 4.679390229284763336e-03 1.546715945005416870e-01 -6.072442978620529175e-02 -1.438448429107666016e-01 -1.116699632257223129e-02 -2.616606950759887695e-01 3.061164915561676025e-01 1.863946914672851562e-01 4.009626209735870361e-01 -1.428545564413070679e-01 -5.643249303102493286e-02 2.142286747694015503e-01 -2.464576363563537598e-01 1.419129967689514160e-01 -1.688720472157001495e-02 -2.365075647830963135e-01 9.522617608308792114e-02 -1.099311932921409607e-01 5.983754247426986694e-02 -8.056061714887619019e-02 7.870736718177795410e-02 1.083298176527023315e-01 1.326928008347749710e-02 -1.791593730449676514e-01 -8.354121446609497070e-02 -2.060566544532775879e-01 2.280788868665695190e-01 1.465123593807220459e-01 -4.212443903088569641e-02
-2.061163485050201416e-01 7.399574667215347290e-02 1.137669607996940613e-01 2.612599134445190430e-01 5.609205961227416992e-01 -1.482705920934677124e-01 3.902928158640861511e-02 -8.626569062471389771e-02 3.421958163380622864e-02 1.594641953706741333e-01 1.235590875148773193e-02 1.850037276744842529e-02 -1.029164567589759827e-01 9.140717238187789917e-02 2.896572649478912354e-01 -1.681664884090423584e-01 1.032916754484176636e-01 -8.354636281728744507e-02 -2.113542854785919189e-01 -1.323913484811782837e-01 -7.345840334892272949e-03 -1.096310913562774658e-01 1.887033134698867798e-01 2.194868028163909912e-01 -6.892952322959899902e-02 -1.379557102918624878e-01 4.623619839549064636e-02 -1.211477350443601608e-02 -9.200408239848911762e-04 3.219268620014190674e-01 -1.748860925436019897e-01 1.761899143457412720e-01
-1.088548824191093445e-01 2.114338427782058716e-02 6.846338510513305664e-02 1.639348417520523071e-01 -1.893872395157814026e-02 -2.412721067667007446e-01 -8.022831380367279053e-02 2.501961588859558105e-02 -8.762746304273605347e-02 3.076912760734558105e-01 -8.258297294378280640e-02 2.821418046951293945e-01 -1.394175589084625244e-01 2.804942615330219269e-02 3.992156311869621277e-02 -1.986122876405715942e-01 3.313324749469757080e-01 -4.939720779657363892e-02 -1.163000017404556274e-01 1.252699941396713257e-01 -2.068580985069274902e-01 -1.919844895601272583e-01 -3.378583118319511414e-02 1.419648379087448120e-01 -2.784808278083801270e-01 2.694740146398544312e-02 -1.688028872013092041e-02 4.538948647677898407e-03 -4.234600067138671875e-01 3.667299747467041016e-01 3.105090744793415070e-02 -6.875426322221755981e-02
-2.677009999752044678e-01 1.891415715217590332e-01 1.246911734342575073e-01 1.060982421040534973e-01 1.802484989166259766e-01 -5.481716245412826538e-02 2.044229535385966301e-03 -4.518986865878105164e-02 4.481527954339981079e-02 2.292905747890472412e-01 -1.100662127137184143e-01 1.050525158643722534e-02 -4.451131448149681091e-02 2.281459420919418335e-01 2.106505185365676880e-01 -3.446098268032073975e-01 -6.135355681180953979e-02 -6.461091339588165283e-02 -2.693098187446594238e-01 1.074586808681488037e-02 -3.299027085304260254e-01 -1.692319661378860474e-02 -1.832409761846065521e-02 2.652686238288879395e-01 1.613383442163467407e-01 2.628048658370971680e-01 -4.781055822968482971e-02 1.118929311633110046e-02 2.492648065090179443e-01 2.817097306251525879e-01 -1.809216439723968506e-01 1.100290566682815552e-01
3.076482191681861877e-02 1.592717021703720093e-01 2.786609828472137451e-01 1.953277885913848877e-01 7.483823597431182861e-02 7.067992701195180416e-04 4.674008861184120178e-02 1.165938749909400940e-01 -6.998418271541595459e-02 1.333439797163009644e-01 2.708734199404716492e-02 7.241407036781311035e-02 -4.713628888130187988e-01 4.937450867146253586e-03 3.258302211761474609e-01 -1.941750943660736084e-01 7.985256612300872803e-02 -1.495549082756042480e-01 -2.552740275859832764e-01 2.870974838733673096e-01 1.252870168536901474e-02 -1.264887154102325439e-01 4.610590264201164246e-02 3.432622924447059631e-02 1.014599129557609558e-01 -4.129038453102111816e-01 -1.171120777726173401e-01 -5.038083344697952271e-02 8.191780000925064087e-02 1.421953141689300537e-01 1.033465638756752014e-01 1.064315214753150940e-01
1.042826250195503235e-01 2.538785636425018311e-01 -7.473035156726837158e-02 2.855588793754577637e-01 6.492546945810317993e-02 1.490331441164016724e-01 -1.240230426192283630e-01 -1.187852919101715088e-01 1.978060603141784668e-01 -1.875089555978775024e-01 1.356271654367446899e-01 1.567257791757583618e-01 -3.772605955600738525e-01 1.798959076404571533e-01 -6.018456071615219116e-02 -2.454585880041122437e-01 -7.295152544975280762e-02 3.121273964643478394e-02 -1.764696240425109863e-01 2.561505734920501709e-01 -2.260613143444061279e-01 -4.383027553558349609e-02 -4.719900712370872498e-02 -1.901599951088428497e-02 1.952543854713439941e-01 -1.094570830464363098e-01 -1.859676837921142578e-01 1.571310497820377350e-02 -2.974204421043395996e-01 1.965733170509338379e-01 -2.096702605485916138e-01 -1.056280434131622314e-01
-3.045575618743896484e-01 -1.728721559047698975e-01 2.480870932340621948e-01 2.988941371440887451e-01 1.322467029094696045e-01 -4.080049321055412292e-02 -1.284572184085845947e-01 -3.262235596776008606e-02 -2.814957499504089355e-01 -5.546850711107254028e-02 2.293995209038257599e-02 6.192633509635925293e-02 -2.968954741954803467e-01 3.424921631813049316e-01 1.301393751055002213e-02 -2.357725948095321655e-01 1.372058838605880737e-01 -7.408455014228820801e-02 -2.240864932537078857e-01 2.642043679952621460e-02 6.439727544784545898e-02 -1.429123133420944214e-01 -8.874567598104476929e-02 2.205709367990493774e-01 3.014789521694183350e-01 4.475976526737213135e-02 1.980243716388940811e-03 -4.904492758214473724e-03 1.412752866744995117e-01 -9.398430585861206055e-02 1.495078764855861664e-02 2.522116005420684814e-01
-1.628679484128952026e-01 3.754942864179611206e-02 1.127677038311958313e-01 1.847438514232635498e-01 1.550929099321365356e-01 -2.526192367076873779e-01 -1.816005855798721313e-01 7.758762687444686890e-02 -5.882554128766059875e-02 -2.329542636871337891e-01 1.659526228904724121e-01 2.106051594018936157e-01 -6.688646227121353149e-02 -2.504315413534641266e-02 3.242370784282684326e-01 -2.004317492246627808e-01 2.713162600994110107e-01 -1.575865745544433594e-01 -1.766320466995239258e-01 2.117628455162048340e-01 3.163608163595199585e-02 3.908656910061836243e-02 -1.221279352903366089e-01 3.357489705085754395e-01 1.916223019361495972e-02 -8.880081772804260254e-02 -3.366904258728027344e-01 6.073512881994247437e-02 8.739752322435379028e-02 8.729747682809829712e-02 -8.464578539133071899e-02 -2.567807734012603760e-01
2.289190739393234253e-01 -2.155382335186004639e-01 1.776974275708198547e-02 -7.616331428289413452e-02 2.857311069965362549e-01 2.521080672740936279e-01 -2.517591416835784912e-01 9.277588129043579102e-02 -3.760817274451255798e-02 -2.222538590431213379e-01 -2.152659147977828979e-01 2.952722012996673584e-01 -2.084631770849227905e-01 -1.306037008762359619e-01 2.667888104915618896e-01 -1.986222863197326660e-01 2.756285667419433594e-01 9.416393935680389404e-02 -1.592932939529418945e-01 -4.259676858782768250e-02 6.761792302131652832e-02 -1.839482225477695465e-02 -2.372478991746902466e-01 -5.971117690205574036e-02 -1.468771137297153473e-02 8.089894056320190430e-02 -2.523550093173980713e-01 1.287209391593933105e-01 1.190596967935562134e-01 1.940576285123825073e-01 7.918650656938552856e-02 -2.117982320487499237e-02
1.202392876148223877e-01 -1.130038946866989136e-01 7.183538377285003662e-02 3.131459951400756836e-01 -8.385631442070007324e-02 3.870443906635046005e-04 -1.611423045396804810e-01 8.618292212486267090e-02 -7.127060741186141968e-02 -1.590367853641510010e-01 -1.741775572299957275e-01 -1.350813917815685272e-02 -2.892679274082183838e-01 1.654686182737350464e-01 7.238672673702239990e-02 -1.392300054430961609e-02 -1.145810410380363464e-01 2.284638583660125732e-02 -5.302012562751770020e-01 7.427909225225448608e-02 -4.417421668767929077e-02 -1.692677736282348633e-01 -9.752205014228820801e-02 4.300813749432563782e-02 1.907933205366134644e-01 -1.878339201211929321e-01 -2.519131451845169067e-02 1.256069988012313843e-01 -2.651029825210571289e-01 1.868975311517715454e-01 -3.388644754886627197e-01 -3.693303838372230530e-02
1.991473883390426636e-01 -6.839425861835479736e-02 -4.576123878359794617e-02 6.396325677633285522e-02 3.467482626438140869e-01 -2.369652539491653442e-01 -1.902324855327606201e-01 1.104684695601463318e-01 6.753540039062500000e-02 -4.762287810444831848e-02 -9.905052930116653442e-02 4.824552834033966064e-01 -5.765886232256889343e-02 -9.985463321208953857e-02 1.298283040523529053e-01 -2.390465885400772095e-01 3.461003303527832031e-02 1.834025979042053223e-01 9.385545738041400909e-03 1.853834837675094604e-01 -2.241235822439193726e-01 1.231230273842811584e-01 2.663654647767543793e-02 4.372498020529747009e-02 4.849606007337570190e-02 1.487631052732467651e-01 -1.107059121131896973e-01 2.229201346635818481e-01 2.237746864557266235e-01 3.049934804439544678e-01 -7.872994244098663330e-02 1.223671585321426392e-01
7.869791239500045776e-03 -1.668078266084194183e-02 -1.689735502004623413e-01 2.416040450334548950e-01 4.134070500731468201e-02 8.053513616323471069e-02 -2.817452251911163330e-01 1.993467509746551514e-01 -4.258845746517181396e-02 1.695920014753937721e-03 -1.050386857241392136e-02 2.083844691514968872e-01 -1.482839137315750122e-01 7.943430915474891663e-03 -1.008867546916007996e-01 -3.572970330715179443e-01 1.708077937364578247e-01 1.449754387140274048e-01 -3.533852398395538330e-01 1.601836681365966797e-01 2.609651684761047363e-01 1.297266334295272827e-01 -4.000235795974731445e-01 -2.150483280420303345e-01 8.212175220251083374e-02 -1.526010930538177490e-01 -1.777589768171310425e-01 -2.725210227072238922e-02 1.134577766060829163e-01 9.308031760156154633e-03 -2.160506136715412140e-02 1.115869507193565369e-01
1.652920804917812347e-02 9.789817035198211670e-02 -2.587831318378448486e-01 1.986937969923019409e-01 5.011866986751556396e-02 -1.919455826282501221e-02 -1.745541095733642578e-01 -5.301380529999732971e-02 1.278826296329498291e-01 4.351696744561195374e-02 -1.674765795469284058e-01 1.374998688697814941e-01 -3.043976724147796631e-01 2.542990446090698242e-01 7.365523371845483780e-03 -3.356388211250305176e-01 -2.757221274077892303e-02 -6.010890379548072815e-02 -8.239033818244934082e-02 -9.602822363376617432e-03 -2.936120843514800072e-03 -1.806304156780242920e-01 1.003100723028182983e-01 5.053640902042388916e-02 5.760714039206504822e-02 -1.397642642259597778e-01 -9.658794850111007690e-02 1.803139746189117432e-01 -2.640743553638458252e-01 2.244352251291275024e-01 -5.093026161193847656e-01 1.077162697911262512e-01
-1.397839635610580444e-01 8.447180688381195068e-02 1.693444103002548218e-01 2.221500873565673828e-02 2.415210306644439697e-01 -1.476122140884399414e-01 -2.696864604949951172e-01 -1.278748363256454468e-01 7.018329203128814697e-02 -1.317503601312637329e-01 1.929525285959243774e-01 -9.251770377159118652e-02 -2.480792552232742310e-01 3.958027437329292297e-02 -3.498424962162971497e-02 -2.632302939891815186e-01 3.642487525939941406e-01 -1.537198871374130249e-01 -1.290530711412429810e-01 2.475131601095199585e-01 -2.230712771415710449e-01 -2.108794599771499634e-01 4.214349016547203064e-02 6.898428499698638916e-02 3.784834966063499451e-02 -7.661674916744232178e-02 -1.562185734510421753e-01 5.690882727503776550e-02 6.286653876304626465e-02 1.177116334438323975e-01 1.266842782497406006e-01 4.116534888744354248e-01
-1.130948290228843689e-01 -2.009782344102859497e-01 3.104537725448608398e-01 7.561010867357254028e-02 1.159305721521377563e-01 -3.663315474987030029e-01 -2.195015102624893188e-01 -4.605069383978843689e-02 -1.985262930393218994e-01 -1.843834854662418365e-02 -8.180846273899078369e-02 1.318714171648025513e-01 -1.630248427391052246e-01 1.275705099105834961e-01 5.160403251647949219e-02 -3.606916368007659912e-01 7.404156960546970367e-03 1.483902335166931152e-01 4.348685592412948608e-02 -3.583215409889817238e-03 -2.414566725492477417e-01 1.010101065039634705e-01 -2.251633852720260620e-01 4.784058779478073120e-02 -1.031614392995834351e-01 3.060654550790786743e-02 1.841595396399497986e-02 2.458557784557342529e-01 -4.675435647368431091e-02 9.557858854532241821e-02 -3.368515372276306152e-01 -2.543756067752838135e-01
-2.853759191930294037e-02 -1.403035521507263184e-01 2.241103723645210266e-02 2.539646029472351074e-01 4.186148643493652344e-01 -1.544540077447891235e-01 -1.948878318071365356e-01 -1.548357866704463959e-02 8.573675900697708130e-02 -6.975548714399337769e-02 2.323938608169555664e-01 -1.207620054483413696e-01 -2.337979823350906372e-01 5.046290904283523560e-02 -6.028920784592628479e-02 -2.222329825162887573e-01 3.511847555637359619e-01 -5.461251363158226013e-02 -2.491336017847061157e-01 2.559024393558502197e-01 -2.974854409694671631e-01 -1.801390945911407471e-01 9.471309371292591095e-03 2.018779665231704712e-01 1.277864277362823486e-01 2.136632101610302925e-03 -3.253599256277084351e-02 -1.065111830830574036e-01 1.115613430738449097e-01 1.520467698574066162e-01 3.248515073210000992e-03 7.859215885400772095e-02
1.383371055126190186e-01 -2.039689011871814728e-02 2.159270942211151123e-01 5.454627051949501038e-02 -4.452849179506301880e-02 -6.971279531717300415e-02 -8.746554702520370483e-02 2.162377089262008667e-01 -8.116827905178070068e-02 -6.981180608272552490e-02 1.127473860979080200e-01 2.457336336374282837e-01 -3.617954552173614502e-01 1.994116604328155518e-01 1.874247491359710693e-01 -3.857090771198272705e-01 2.154993712902069092e-01 -1.908949464559555054e-01 -3.264733552932739258e-01 -5.095403268933296204e-02 -1.208835020661354065e-01 1.416830904781818390e-02 1.489085108041763306e-01 4.407295212149620056e-02 1.506887972354888916e-01 -1.094162240624427795e-01 3.763563185930252075e-02 1.119213402271270752e-01 -9.370428323745727539e-02 -7.119458168745040894e-02 -3.691132068634033203e-01 -2.772242203354835510e-02
-1.260742843151092529e-01 9.897627681493759155e-02 -2.935591153800487518e-02 -2.679121792316436768e-01 7.224535942077636719e-02 -2.137554436922073364e-01 -2.221023142337799072e-01 3.386301174759864807e-02 -1.524326652288436890e-01 1.515305340290069580e-01 -3.017360270023345947e-01 2.975575029850006104e-01 1.421249471604824066e-03 1.595025956630706787e-01 5.867974832653999329e-02 -2.295721918344497681e-01 -2.366039156913757324e-01 1.624040156602859497e-01 -1.981397569179534912e-01 5.434277281165122986e-02 -2.276426702737808228e-01 -5.052960664033889771e-02 -2.664906084537506104e-01 2.625591754913330078e-01 2.640319289639592171e-03 1.017012223601341248e-01 -4.558730870485305786e-02 -2.028021067380905151e-01 -1.482104957103729248e-01 3.041394650936126709e-01 6.482829898595809937e-02 4.226585850119590759e-02
7.576188445091247559e-02 8.063534647226333618e-02 -7.662529498338699341e-02 1.862137466669082642e-01 1.029369235038757324e-01 -1.551100313663482666e-01 -7.343455404043197632e-02 -9.822256118059158325e-02 8.782070130109786987e-02 -1.516129523515701294e-01 -6.348131597042083740e-02 4.625434800982475281e-02 -1.238821372389793396e-01 -3.841728717088699341e-02 1.112498566508293152e-01 -3.103835582733154297e-01 2.519329190254211426e-01 6.417440623044967651e-02 -3.510047793388366699e-01 -1.178633049130439758e-01 1.207555457949638367e-01 -2.962388843297958374e-02 -1.077685505151748657e-02 2.544320225715637207e-01 2.968792617321014404e-01 -1.746134012937545776e-01 4.553638771176338196e-02 -5.377550423145294189e-02 -3.873789310455322266e-01 1.430133581161499023e-01 -8.001358807086944580e-02 3.867872953414916992e-01
-3.532535135746002197e-01 -3.201774954795837402e-01 4.376006424427032471e-01 2.000599652528762817e-01 2.576163411140441895e-01 -1.402781605720520020e-01 -2.597177922725677490e-01 1.336067616939544678e-01 -5.192500725388526917e-02 -1.883224099874496460e-01 -2.499413341283798218e-01 1.699727773666381836e-01 -1.844098865985870361e-01 1.414734721183776855e-01 -1.030413433909416199e-01 -2.373909950256347656e-01 -8.285302668809890747e-03 -8.793483674526214600e-02 1.943899132311344147e-02 1.000221893191337585e-01 -3.303173184394836426e-02 9.486680477857589722e-02 -9.120940417051315308e-02 3.829886764287948608e-02 3.449187055230140686e-02 -5.377851799130439758e-02 -6.521329283714294434e-02 -1.800165921449661255e-01 1.410829573869705200e-01 -1.542271301150321960e-02 -1.424743235111236572e-01 -8.553943596780300140e-03
-6.931068003177642822e-02 -5.227333400398492813e-03 7.153751701116561890e-02 4.440966621041297913e-02 1.740094423294067383e-01 -9.814218431711196899e-02 -1.070422604680061340e-01 -1.096824109554290771e-01 1.326114684343338013e-01 1.903616786003112793e-01 4.329492524266242981e-02 -4.073461890220642090e-02 -3.275139629840850830e-01 -2.269072383642196655e-01 1.701048165559768677e-01 -1.694585233926773071e-01 1.842240393161773682e-01 -2.708218097686767578e-01 -3.018759377300739288e-02 1.957415789365768433e-01 -3.308022767305374146e-02 -2.168923914432525635e-01 -9.065383672714233398e-02 2.477667182683944702e-01 3.456726670265197754e-02 -1.985853165388107300e-02 -2.360744029283523560e-01 -7.234562654048204422e-03 1.559727638959884644e-01 3.647483885288238525e-01 2.094663120806217194e-02 4.141083061695098877e-01
-1.676587462425231934e-01 -1.396688353270292282e-02 -1.074492037296295166e-01 2.787477150559425354e-02 2.965427637100219727e-01 -2.412934303283691406e-01 -2.194072008132934570e-01 -6.167995184659957886e-02 -1.274025440216064453e-02 -5.345156416296958923e-02 -2.975752353668212891e-01 1.291995793581008911e-01 -4.665214419364929199e-01 -1.956013217568397522e-02 1.526149362325668335e-01 -1.619242578744888306e-01 -1.280760169029235840e-01 3.498253971338272095e-02 7.083219289779663086e-02 5.879605561494827271e-02 -8.903706818819046021e-02 1.229767408221960068e-02 -2.164781652390956879e-02 2.828373610973358154e-01 -4.195952042937278748e-02 -1.110250353813171387e-01 1.391653269529342651e-01 1.227639466524124146e-01 -2.001706063747406006e-01 8.484979160130023956e-03 -4.251731336116790771e-01 -3.724357113242149353e-02
-8.075208403170108795e-03 -1.652993708848953247e-01 3.007006943225860596e-01 2.843033336102962494e-02 1.660488694906234741e-01 -3.321889042854309082e-01 -1.466837972402572632e-01 1.156703978776931763e-01 -1.886120140552520752e-01 -9.300319850444793701e-02 -1.963308900594711304e-01 1.864536553621292114e-01 -2.062337398529052734e-01 1.833331882953643799e-01 2.650851570069789886e-02 -1.283333450555801392e-01 -2.719530276954174042e-02 2.226798683404922485e-01 -1.380117386579513550e-01 2.598653435707092285e-01 -2.311395853757858276e-01 -1.288837045431137085e-01 1.232887655496597290e-01 -9.421492367982864380e-02 9.307922422885894775e-02 -2.197290062904357910e-01 -9.507483989000320435e-02 1.870863437652587891e-01 -3.950089216232299805e-01 6.674456596374511719e-02 8.535356260836124420e-03 7.178359478712081909e-02
1.560411900281906128e-01 1.539540439844131470e-01 -1.170880254358053207e-02 2.506851255893707275e-01 1.553158760070800781e-01 -8.942792564630508423e-02 -1.222714409232139587e-01 -1.111426725983619690e-01 -1.216052770614624023e-01 -1.238988339900970459e-01 -1.327434182167053223e-01 7.978034019470214844e-02 -1.882822811603546143e-01 -2.477685734629631042e-02 7.342492789030075073e-02 -1.810709834098815918e-01 1.295666396617889404e-01 7.997073233127593994e-02 -2.579690814018249512e-01 1.976712420582771301e-02 1.249977797269821167e-01 7.778204511851072311e-03 1.879314333200454712e-01 2.577149569988250732e-01 7.864702492952346802e-02 -4.654203355312347412e-02 -1.588574051856994629e-01 -1.246969923377037048e-01 -3.337363302707672119e-01 2.053840607404708862e-01 -2.593701779842376709e-01 4.729329347610473633e-01
-6.452881544828414917e-02 9.585019201040267944e-02 1.018643751740455627e-02 1.788238622248172760e-02 2.169117480516433716e-01 -1.285478025674819946e-01 -4.434283971786499023e-01 -4.898552969098091125e-02 -1.356974989175796509e-01 -1.449817121028900146e-01 -1.083672419190406799e-01 3.416551947593688965e-01 -2.584698796272277832e-01 1.253656148910522461e-01 -4.863147437572479248e-02 -5.278679355978965759e-02 6.102927774190902710e-02 -7.310725748538970947e-02 -1.356620639562606812e-01 -1.671358942985534668e-01 -5.242135748267173767e-02 -4.479160606861114502e-01 -9.761633351445198059e-03 1.889779269695281982e-01 2.284571379423141479e-01 2.074385732412338257e-01 -1.210507899522781372e-01 1.207514181733131409e-01 1.414791047573089600e-01 -4.299502074718475342e-02 -1.408362239599227905e-01 8.539175242185592651e-02
-5.393810570240020752e-02 1.782558560371398926e-01 -6.139944121241569519e-02 3.318694531917572021e-01 2.849629223346710205e-01 -8.338661864399909973e-03 -2.311330102384090424e-02 -9.247193485498428345e-02 4.744609445333480835e-02 -4.076609387993812561e-02 -2.343536615371704102e-01 8.474916219711303711e-03 -4.865155369043350220e-02 -2.298705279827117920e-01 7.881917059421539307e-02 -3.727598786354064941e-01 3.103095106780529022e-02 1.257806569337844849e-01 -3.470408320426940918e-01 -1.331250667572021484e-01 -3.440401516854763031e-03 -3.030211478471755981e-02 -6.277763098478317261e-02 -3.494786843657493591e-02 3.010132350027561188e-02 6.571289896965026855e-02 -1.312339305877685547e-01 1.985784769058227539e-01 -4.449018836021423340e-01 1.370414048433303833e-01 7.660087943077087402e-02 2.372168600559234619e-01
-3.467669785022735596e-01 -5.242371931672096252e-02 3.245486319065093994e-01 -6.109913438558578491e-02 3.606873452663421631e-01 -4.511107131838798523e-02 -6.387285143136978149e-02 -1.602775901556015015e-01 -8.849295228719711304e-02 -1.330409198999404907e-01 -9.706208854913711548e-02 -1.567504368722438812e-02 -2.026675939559936523e-01 1.394941955804824829e-01 2.295720763504505157e-02 -3.008483052253723145e-01 3.143784403800964355e-01 8.301868289709091187e-02 -2.087028324604034424e-01 2.257254272699356079e-01 6.938730366528034210e-03 -1.252097487449645996e-01 -1.268787980079650879e-01 1.965789943933486938e-01 2.008655816316604614e-01 2.080540955066680908e-01 -2.359385974705219269e-02 -1.034807506948709488e-02 9.902638942003250122e-02 -8.927430957555770874e-02 -4.759795963764190674e-02 2.103147655725479126e-01
-1.776139140129089355e-01 -1.775623559951782227e-01 4.857268556952476501e-02 1.190009247511625290e-02 1.306595057249069214e-01 2.440507151186466217e-02 -2.826415300369262695e-01 1.882105171680450439e-01 -1.582501642405986786e-02 -2.238783389329910278e-01 -7.123630493879318237e-02 1.814839392900466919e-01 2.425874173641204834e-01 -2.517167478799819946e-02 1.899821013212203979e-01 -3.605369329452514648e-01 3.029646277427673340e-01 -7.978225499391555786e-02 -1.841108687222003937e-02 1.423041522502899170e-01 5.946373566985130310e-02 -5.440299585461616516e-02 -1.767909377813339233e-01 4.381611943244934082e-01 -2.744502620771527290e-03 -2.392114140093326569e-02 -1.621836572885513306e-01 1.692030727863311768e-01 -1.462352089583873749e-02 2.246252596378326416e-01 -1.807231605052947998e-01 1.339385099709033966e-02
-1.611527353525161743e-01 1.171476021409034729e-01 1.759432554244995117e-01 2.046271264553070068e-01 1.558539122343063354e-01 -2.225716859102249146e-01 -2.160274088382720947e-01 1.287386119365692139e-01 -1.268269866704940796e-01 -1.733429133892059326e-01 -2.090912684798240662e-02 1.291868835687637329e-01 -3.249547779560089111e-01 -7.063780725002288818e-02 -4.452694952487945557e-02 -6.818202883005142212e-02 4.011225104331970215e-01 -1.235844939947128296e-01 1.588857173919677734e-01 2.390173226594924927e-01 -2.173522412776947021e-01 1.196828484535217285e-02 -3.636160120368003845e-02 1.014998629689216614e-01 -9.894175827503204346e-02 3.882255405187606812e-03 1.850207448005676270e-01 4.071900546550750732e-01 -9.849494695663452148e-02 1.593836992979049683e-01 -6.992620974779129028e-02 5.040843039751052856e-02
-1.700330525636672974e-02 7.590698450803756714e-02 5.835182219743728638e-02 2.659027278423309326e-01 8.134392648935317993e-02 7.671698182821273804e-02 2.889415621757507324e-02 2.449693083763122559e-01 -1.102356985211372375e-02 4.994906857609748840e-02 1.355973351746797562e-02 3.781810998916625977e-01 -1.248017176985740662e-01 3.738817945122718811e-02 7.971257716417312622e-02 -3.941730558872222900e-01 -1.945081055164337158e-01 2.153965458273887634e-02 -3.744339346885681152e-01 -2.671215534210205078e-01 1.982344537973403931e-01 -1.001596525311470032e-01 -1.556183584034442902e-02 2.809432446956634521e-01 3.230594843626022339e-02 1.044186204671859741e-01 -1.556643098592758179e-01 9.261862933635711670e-02 1.013228073716163635e-01 2.032310366630554199e-01 2.167440354824066162e-01 -1.777421124279499054e-02
-1.210980266332626343e-01 -9.564279764890670776e-02 5.157179385423660278e-02 -2.363122440874576569e-02 -2.473128959536552429e-02 -2.401194125413894653e-01 -2.101968228816986084e-01 1.005058586597442627e-01 4.316819831728935242e-02 -2.557178139686584473e-01 6.351907551288604736e-02 3.582904934883117676e-01 9.198468923568725586e-02 -2.224499136209487915e-01 3.942638635635375977e-01 -2.777910828590393066e-01 1.204459890723228455e-01 -1.591738164424896240e-01 -7.648187875747680664e-02 1.681368499994277954e-01 -1.442775502800941467e-02 -2.266343981027603149e-01 -1.461424231529235840e-01 3.893826901912689209e-01 1.120074465870857239e-01 -1.664462761254981160e-04 -8.996567875146865845e-02 1.186138913035392761e-01 -4.401825368404388428e-02 5.703235417604446411e-02 -9.809817373752593994e-02 1.488772630691528320e-01
8.751002699136734009e-02 6.772964447736740112e-02 1.594958081841468811e-02 4.130562841892242432e-01 3.007363080978393555e-01 -3.371840715408325195e-02 -3.231132030487060547e-01 -2.647681832313537598e-01 -1.753219366073608398e-01 -5.147316679358482361e-02 -1.642990559339523315e-01 -1.705220341682434082e-01 -1.831282228231430054e-01 1.787110120058059692e-01 1.442929506301879883e-01 -2.610664963722229004e-01 -3.458084538578987122e-04 -3.045186772942543030e-02 -2.621612846851348877e-01 -6.766919791698455811e-02 -1.285740453749895096e-02 6.844915449619293213e-02 7.031641900539398193e-02 -4.762664064764976501e-02 2.158177942037582397e-01 -2.406870424747467041e-01 1.966295205056667328e-02 -7.860973477363586426e-03 -1.122018173336982727e-01 2.889297306537628174e-01 -3.909411653876304626e-02 1.343130469322204590e-01
-1.699568182229995728e-01 2.651504054665565491e-02 9.041380882263183594e-02 9.002523869276046753e-02 3.022851422429084778e-02 3.836427628993988037e-02 -1.359881609678268433e-01 3.600895032286643982e-02 9.729269891977310181e-02 -2.863647229969501495e-02 3.973320126533508301e-01 8.469364047050476074e-02 -9.239406138658523560e-02 -1.304099410772323608e-01 -1.028248760849237442e-02 -4.235055744647979736e-01 -2.649861946702003479e-02 -1.916317492723464966e-01 -1.585608124732971191e-01 -4.493746906518936157e-03 -1.148472055792808533e-01 -8.453878015279769897e-02 -3.138586580753326416e-01 2.712259888648986816e-01 1.586520820856094360e-01 -1.392640769481658936e-01 -2.573953866958618164e-01 4.841670766472816467e-02 3.002587556838989258e-01 1.909945011138916016e-01 -2.143048048019409180e-01 1.044186502695083618e-01
-2.268532365560531616e-01 1.931362301111221313e-01 -1.691200733184814453e-01 3.572438657283782959e-01 3.521537780761718750e-01 -9.130693972110748291e-02 -4.406294599175453186e-02 1.955373287200927734e-01 -1.530515998601913452e-01 1.002342998981475830e-01 1.126340329647064209e-01 1.776656359434127808e-01 -2.187442034482955933e-01 -9.456955641508102417e-02 1.664687991142272949e-01 -2.529253661632537842e-01 1.486753076314926147e-01 -9.723503887653350830e-02 -1.056413725018501282e-01 -2.279901206493377686e-01 -1.295744478702545166e-01 -1.869876086711883545e-01 1.578006297349929810e-01 3.032627329230308533e-02 -3.625257313251495361e-02 -1.690342426300048828e-01 -3.556289896368980408e-02 -1.530293822288513184e-01 -2.100538760423660278e-01 2.389939129352569580e-01 -1.576387584209442139e-01 5.790996924042701721e-02
-5.797490105032920837e-02 7.613938301801681519e-02 2.124986611306667328e-02 -6.932326406240463257e-02 2.525533139705657959e-01 5.227103829383850098e-02 -9.178522974252700806e-02 1.277567893266677856e-01 -1.278285086154937744e-01 2.341100275516510010e-01 -1.358943432569503784e-01 2.675254046916961670e-01 -5.553613901138305664e-01 -2.142719365656375885e-02 1.640077084302902222e-01 -2.405646890401840210e-01 6.841129809617996216e-02 -2.673110365867614746e-01 4.552000202238559723e-03 4.068142548203468323e-02 1.595804654061794281e-02 1.026217173784971237e-02 4.880863241851329803e-03 -3.955138102173805237e-02 -1.545684337615966797e-01 -3.256738781929016113e-01 -1.243360862135887146e-01 -3.197286650538444519e-02 -1.533624082803726196e-01 2.150364518165588379e-01 1.711752712726593018e-01 1.192695200443267822e-01
1.876461952924728394e-01 -3.043420240283012390e-02 -6.050113961100578308e-02 9.024076908826828003e-02 1.393783390522003174e-01 -1.510033011436462402e-01 1.761247590184211731e-02 -8.148707449436187744e-03 -5.027303472161293030e-02 -2.482674866914749146e-01 -1.248036772012710571e-01 2.914024889469146729e-01 -3.326096832752227783e-01 1.395670026540756226e-01 -1.651919782161712646e-01 2.224071472883224487e-01 -1.556243300437927246e-01 7.741381227970123291e-02 -3.720551133155822754e-01 2.601352930068969727e-01 -1.127976775169372559e-01 -1.329901665449142456e-01 -1.744244992733001709e-01 9.947341680526733398e-02 2.804147452116012573e-02 -9.069801121950149536e-02 -1.778306812047958374e-01 8.071086555719375610e-02 -1.786431819200515747e-01 2.566167116165161133e-01 6.859704852104187012e-02 2.850962579250335693e-01
2.856384515762329102e-01 -1.788821667432785034e-01 1.172783821821212769e-01 5.172142386436462402e-02 3.739039003849029541e-01 4.802608489990234375e-02 -1.899085193872451782e-01 2.374249398708343506e-01 -3.388190269470214844e-02 -1.769362688064575195e-01 -1.313598603010177612e-01 3.880670368671417236e-01 -1.835272312164306641e-01 -1.484692543745040894e-01 1.541361361742019653e-01 -3.159242570400238037e-01 1.811681687831878662e-01 1.923131942749023438e-01 -1.203836277127265930e-01 2.937568128108978271e-01 -2.259717322885990143e-02 -6.098111718893051147e-02 -7.677587121725082397e-02 1.260883212089538574e-01 -1.216186657547950745e-01 4.412566870450973511e-02 -1.554318070411682129e-01 8.490614593029022217e-02 -2.868373133242130280e-02 3.217258490622043610e-03 1.013234034180641174e-01 -4.401472397148609161e-03
5.090609565377235413e-02 4.817739874124526978e-02 5.730699002742767334e-02 2.281430065631866455e-01 4.088186919689178467e-01 4.818072915077209473e-02 -1.778787970542907715e-01 7.382104545831680298e-02 1.487163156270980835e-01 7.718218117952346802e-02 1.089174151420593262e-01 2.662245929241180420e-01 2.581841684877872467e-02 -1.715871393680572510e-01 3.959425985813140869e-01 -1.415072381496429443e-01 3.169120848178863525e-01 -6.492377817630767822e-02 -2.311887294054031372e-01 2.148157209157943726e-01 -8.579180389642715454e-02 5.313190817832946777e-02 -1.912888288497924805e-01 -7.265164703130722046e-02 2.723285555839538574e-02 2.621414326131343842e-02 -1.982254236936569214e-01 -1.720629781484603882e-01 -1.149780824780464172e-01 -1.577201113104820251e-02 -2.482578754425048828e-01 1.173462048172950745e-01
5.555469915270805359e-02 5.027718842029571533e-02 3.736600577831268311e-01 1.011753082275390625e-02 1.911066323518753052e-01 2.337677627801895142e-01 -2.639691233634948730e-01 1.138581484556198120e-01 -1.371493339538574219e-01 -4.763614851981401443e-03 -1.066624000668525696e-01 9.136232733726501465e-02 -2.150094062089920044e-01 5.867852643132209778e-02 3.111582994461059570e-01 -2.158842831850051880e-01 6.774721201509237289e-03 -1.536623537540435791e-01 1.841279305517673492e-02 9.778323769569396973e-02 -2.942736148834228516e-01 -2.353405766189098358e-02 -2.799347639083862305e-01 -6.528756022453308105e-02 1.824012845754623413e-01 1.111450493335723877e-01 -1.404564012773334980e-03 2.476637437939643860e-02 -4.357445240020751953e-02 2.524651587009429932e-01 -3.004798591136932373e-01 -2.090339213609695435e-01
5.150262266397476196e-02 -1.327566653490066528e-01 8.936659246683120728e-02 1.884009838104248047e-01 1.581512987613677979e-01 -1.989147514104843140e-01 -2.995750308036804199e-01 -2.847981154918670654e-01 -1.285325884819030762e-01 -1.464218273758888245e-02 -1.734856218099594116e-01 -1.424382477998733521e-01 -1.575670391321182251e-01 3.932247683405876160e-02 -2.363106608390808105e-01 -2.460255771875381470e-01 7.719589024782180786e-02 -1.875486224889755249e-02 -2.743498384952545166e-01 -9.703101590275764465e-03 -8.151970058679580688e-02 4.061537608504295349e-02 2.894202060997486115e-02 1.062970086932182312e-01 3.919206857681274414e-01 -2.286267429590225220e-01 -8.371522277593612671e-02 -2.098344033583998680e-03 -2.696537375450134277e-01 2.638900279998779297e-01 -1.831991076469421387e-01 6.287177558988332748e-03
-1.545762717723846436e-01 -1.581532061100006104e-01 -2.485442347824573517e-02 1.871597766876220703e-01 3.275768160820007324e-01 -8.840119093656539917e-02 -2.262926846742630005e-01 -3.002405166625976562e-01 -2.301016449928283691e-01 -2.080572769045829773e-02 -1.962217241525650024e-01 2.056282907724380493e-01 -3.038754872977733612e-02 -5.213409289717674255e-02 -2.703435122966766357e-01 -1.249283328652381897e-01 1.674719154834747314e-01 -7.219928503036499023e-02 -3.184076771140098572e-02 1.039292514324188232e-01 1.065090745687484741e-01 -1.043293550610542297e-01 -3.052670359611511230e-01 1.325804889202117920e-01 1.701133400201797485e-01 -6.030204147100448608e-02 2.222331762313842773e-01 7.088015228509902954e-02 -1.580181717872619629e-01 1.581450402736663818e-01 -3.092102706432342529e-01 1.477404981851577759e-01
-1.349983960390090942e-01 2.052702307701110840e-01 1.414559781551361084e-01 6.921933591365814209e-02 2.996754348278045654e-01 -6.417325884103775024e-02 3.750086948275566101e-02 -3.750390931963920593e-02 2.330432385206222534e-01 2.138235867023468018e-01 1.217991579324007034e-02 -2.809375757351517677e-03 -1.348439157009124756e-01 -2.168002575635910034e-01 4.966758191585540771e-02 -2.591762840747833252e-01 2.274164259433746338e-01 -1.001852154731750488e-01 -1.751745343208312988e-01 1.679652780294418335e-01 -1.925844848155975342e-01 -2.795095741748809814e-01 9.575833380222320557e-02 2.066210508346557617e-01 3.184407055377960205e-01 -1.361884623765945435e-01 -2.562738955020904541e-01 2.950255293399095535e-03 6.815773248672485352e-02 1.832992583513259888e-01 4.124370217323303223e-02 2.641584575176239014e-01
-2.528070509433746338e-01 1.496802419424057007e-01 1.854087263345718384e-01 1.739384680986404419e-01 1.630578786134719849e-01 -2.582652568817138672e-01 1.422124728560447693e-02 1.214887425303459167e-01 -2.641898691654205322e-01 2.603984773159027100e-01 -4.155544191598892212e-02 2.372917532920837402e-01 -1.315437108278274536e-01 -1.667271554470062256e-02 2.908091843128204346e-01 1.854569651186466217e-02 -3.346304967999458313e-02 -2.249659448862075806e-01 -3.697295188903808594e-01 4.738484323024749756e-02 -2.126973420381546021e-01 -1.687019132077693939e-02 2.303824760019779205e-02 3.362677246332168579e-02 -1.203149408102035522e-01 -7.395827770233154297e-02 -2.440052479505538940e-02 -1.614974737167358398e-01 -1.447868254035711288e-02 2.214255779981613159e-01 -3.793478012084960938e-02 3.278841376304626465e-01
-1.163213234394788742e-02 1.312395930290222168e-01 -3.959480300545692444e-02 2.860814332962036133e-01 1.414843946695327759e-01 8.723527193069458008e-02 -1.193326339125633240e-01 -5.777692049741744995e-02 6.121120974421501160e-02 1.559477597475051880e-01 -1.153229773044586182e-01 3.034669160842895508e-01 -5.808612331748008728e-02 2.484282553195953369e-01 -1.277244687080383301e-01 -2.568130493164062500e-01 2.710822410881519318e-02 -1.758967041969299316e-01 -2.086580246686935425e-01 1.174294799566268921e-01 1.572439633309841156e-02 -1.831397265195846558e-01 -2.206394448876380920e-02 -1.449377387762069702e-01 2.146657705307006836e-01 -1.510696858167648315e-01 1.260867714881896973e-01 1.750258803367614746e-01 -2.340018153190612793e-01 3.931295275688171387e-01 -2.820732593536376953e-01 1.568993926048278809e-01
-7.755434513092041016e-02 -1.873920708894729614e-01 -1.075297445058822632e-01 3.109930455684661865e-02 5.218828320503234863e-01 8.178656548261642456e-02 -1.429359316825866699e-01 -3.853514418005943298e-02 -1.907924115657806396e-01 1.364742368459701538e-01 8.382567466469481587e-05 3.403851985931396484e-01 -2.049963325262069702e-01 -2.794568613171577454e-02 4.101639688014984131e-01 -8.370381593704223633e-02 1.563879549503326416e-01 1.252926886081695557e-01 2.672126516699790955e-02 2.644580900669097900e-01 -3.734282031655311584e-02 -1.105710342526435852e-01 -8.502963930368423462e-02 6.503503769636154175e-02 -3.789861500263214111e-02 -1.170931532979011536e-01 -4.255103692412376404e-02 9.182876348495483398e-02 6.104821339249610901e-02 1.623206585645675659e-01 -1.309311836957931519e-01 2.189603745937347412e-01
3.559025749564170837e-02 -2.950125932693481445e-02 2.458434738218784332e-02 3.222943246364593506e-01 4.978958070278167725e-01 4.181870445609092712e-02 -9.096660465002059937e-02 9.612733870744705200e-02 -1.349629461765289307e-01 1.174484342336654663e-01 1.645182073116302490e-01 3.105005621910095215e-01 -2.343472540378570557e-01 -3.691819682717323303e-02 2.954662404954433441e-02 -1.434847861528396606e-01 6.399626284837722778e-02 6.259702146053314209e-03 -2.461410462856292725e-01 1.055871322751045227e-01 -3.013602793216705322e-01 -2.066217362880706787e-01 1.131000667810440063e-01 1.977301388978958130e-01 1.280611101537942886e-02 -1.289345622062683105e-01 -2.160522341728210449e-02 9.017801284790039062e-02 -1.834873855113983154e-01 5.613037943840026855e-02 -1.227762624621391296e-01 -2.333340793848037720e-01
1.470452547073364258e-01 1.148100048303604126e-01 -5.343014746904373169e-02 1.888074576854705811e-01 2.269447743892669678e-01 -6.357348710298538208e-02 -9.920558333396911621e-02 -9.624812752008438110e-02 -5.176693201065063477e-02 -1.549054384231567383e-01 -1.141985207796096802e-01 -1.815554499626159668e-02 -1.400014460086822510e-01 -1.848512887954711914e-02 7.747583091259002686e-02 -4.074353575706481934e-01 9.724967181682586670e-02 -1.452896837145090103e-02 -3.009641468524932861e-01 -1.245226487517356873e-01 1.043442413210868835e-01 2.443655766546726227e-02 2.166396751999855042e-02 2.152099162340164185e-01 1.929492354393005371e-01 -5.040612816810607910e-02 -1.063738465309143066e-01 1.926126703619956970e-02 -3.214321136474609375e-01 8.262716233730316162e-02 -1.633729338645935059e-01 5.076724886894226074e-01
-1.158279106020927429e-01 9.458230435848236084e-02 2.377981394529342651e-01 6.795909255743026733e-02 1.892438530921936035e-01 2.551811747252941132e-02 -2.150285840034484863e-01 7.218577899038791656e-03 2.195228189229965210e-01 -3.790018334984779358e-02 -1.827014982700347900e-01 5.916398763656616211e-02 -2.983466386795043945e-01 -1.015773694962263107e-02 -1.378831267356872559e-01 2.791357226669788361e-02 -1.272813826799392700e-01 -1.462267637252807617e-01 -3.363334238529205322e-01 2.766845822334289551e-01 -6.410411745309829712e-02 -8.352876454591751099e-02 -3.206153213977813721e-01 2.635524272918701172e-01 1.010057628154754639e-01 1.537725478410720825e-01 -2.912691831588745117e-01 5.971928685903549194e-02 -2.412482202053070068e-01 5.428721383213996887e-02 1.532681286334991455e-01 1.442823857069015503e-01
-3.403823077678680420e-01 2.716864086687564850e-02 2.725665867328643799e-01 2.719421386718750000e-01 2.861832976341247559e-01 -1.163870245218276978e-01 -7.635744661092758179e-02 1.743577867746353149e-01 -3.047004044055938721e-01 -6.498608854599297047e-04 -1.317558903247117996e-02 1.513858139514923096e-01 -1.789238005876541138e-01 -3.370614256709814072e-03 2.987379729747772217e-01 -3.495409339666366577e-02 1.067198738455772400e-01 -1.412850469350814819e-01 -3.410067558288574219e-01 -5.986051633954048157e-02 -2.570008933544158936e-01 -1.710492819547653198e-01 7.600472308695316315e-03 -1.953773498535156250e-01 -2.451668493449687958e-02 1.047897487878799438e-01 -2.758383192121982574e-02 3.485605493187904358e-02 -7.856687158346176147e-02 2.386555969715118408e-01 -2.993428707122802734e-02 5.209205672144889832e-02
-1.358319669961929321e-01 7.035584747791290283e-02 -7.451954483985900879e-02 3.036806285381317139e-01 4.790032804012298584e-01 1.918159127235412598e-01 -1.742685586214065552e-01 -2.113426178693771362e-01 8.259803056716918945e-02 -7.328414171934127808e-02 -1.961042732000350952e-01 6.167511269450187683e-02 -8.500952273607254028e-02 1.224967315793037415e-01 2.052045911550521851e-01 -1.523763090372085571e-01 -1.532429158687591553e-01 -1.238376088440418243e-02 -1.344477534294128418e-01 -1.612017154693603516e-01 3.589180484414100647e-02 -1.242607757449150085e-01 -1.432010382413864136e-01 -9.291350096464157104e-02 1.497577428817749023e-01 7.099295407533645630e-02 -1.698902845382690430e-01 4.534243047237396240e-02 -4.127459526062011719e-01 2.081581354141235352e-01 9.683540463447570801e-02 2.278613112866878510e-02
-6.430537998676300049e-02 -2.727093696594238281e-01 3.778024390339851379e-02 1.102142482995986938e-01 2.366493456065654755e-02 -2.990564107894897461e-01 -8.217158610932528973e-04 -4.365638643503189087e-02 2.472118437290191650e-01 -2.236248403787612915e-01 2.894368022680282593e-02 3.469645380973815918e-01 -2.320792675018310547e-01 -2.442674636840820312e-01 1.080889403820037842e-01 -2.702846229076385498e-01 1.501215100288391113e-01 -4.153544828295707703e-02 -1.162770763039588928e-01 3.429896831512451172e-01 -2.258018553256988525e-01 1.171617209911346436e-01 -1.485009193420410156e-01 2.159728556871414185e-01 -1.000627726316452026e-01 -2.159253507852554321e-01 -1.023952886462211609e-01 -1.022006645798683167e-01 4.828903824090957642e-03 7.802528887987136841e-02 -8.222679048776626587e-02 7.834286987781524658e-02
-1.583807170391082764e-01 -2.208035066723823547e-02 5.415986850857734680e-02 2.189067900180816650e-01 4.204407930374145508e-01 -1.398620009422302246e-01 -7.711520045995712280e-02 6.462322175502777100e-02 2.056521363556385040e-02 6.343611329793930054e-02 1.431444883346557617e-01 -6.657500565052032471e-02 -1.619934141635894775e-01 -1.341282948851585388e-02 5.784760788083076477e-02 -2.762605845928192139e-01 2.890233993530273438e-01 8.427266031503677368e-02 -1.304690390825271606e-01 -2.668036520481109619e-01 8.175743743777275085e-03 -2.596749663352966309e-01 1.506935507059097290e-01 7.348180562257766724e-02 -8.079067617654800415e-02 -1.827257573604583740e-01 -2.328309118747711182e-01 -1.993020027875900269e-01 -1.049520522356033325e-01 2.031775414943695068e-01 -3.255975544452667236e-01 1.227039247751235962e-01
-1.952289417386054993e-02 8.159157633781433105e-02 -1.764589920639991760e-02 1.538684070110321045e-01 4.007548093795776367e-01 -9.084875881671905518e-02 -3.222492933273315430e-01 -1.324690878391265869e-01 -2.849905751645565033e-02 9.828041493892669678e-02 2.265322506427764893e-01 2.299725115299224854e-01 -8.708369731903076172e-02 -1.634366214275360107e-01 1.386449038982391357e-01 -3.702203631401062012e-01 8.192098885774612427e-02 9.619563072919845581e-02 -3.336771577596664429e-02 -2.110679261386394501e-02 -7.046536356210708618e-02 -1.271043717861175537e-01 4.713891819119453430e-02 -4.834926128387451172e-02 1.295450478792190552e-01 -3.495429158210754395e-01 -1.362346857786178589e-01 -1.882567554712295532e-01 1.004181504249572754e-01 -1.211879104375839233e-01 -2.228150367736816406e-01 2.507673799991607666e-01
-1.472280323505401611e-01 1.526630818843841553e-01 2.543442845344543457e-01 2.604792118072509766e-01 1.965546607971191406e-01 1.258554961532354355e-02 -1.225976720452308655e-01 -2.516556084156036377e-01 -1.489946525543928146e-02 1.036998555064201355e-01 -4.631723463535308838e-01 2.622679769992828369e-01 -1.010850965976715088e-01 7.937278598546981812e-03 4.540587961673736572e-02 -3.168159425258636475e-01 3.712635487318038940e-02 -1.185593605041503906e-01 -2.075654119253158569e-01 -4.146727547049522400e-02 -7.772812992334365845e-02 -1.475810855627059937e-01 -1.456355899572372437e-01 -1.580445468425750732e-01 -8.853751420974731445e-02 1.209782883524894714e-01 -1.386813968420028687e-01 9.396914392709732056e-02 -1.374036818742752075e-01 2.453352957963943481e-01 -1.765922158956527710e-01 -5.728699266910552979e-02
-1.400961577892303467e-01 -3.923570364713668823e-02 6.623495370149612427e-02 -2.710414528846740723e-01 7.692158967256546021e-02 -1.711366698145866394e-02 5.292665213346481323e-02 5.143294855952262878e-02 3.880494087934494019e-02 -2.328320443630218506e-01 1.397628709673881531e-02 2.268714755773544312e-01 -2.274165488779544830e-02 8.343915641307830811e-02 5.934652313590049744e-02 -3.694659769535064697e-01 4.838719964027404785e-02 1.701006591320037842e-01 -2.007273137569427490e-01 1.802497357130050659e-01 5.666984990239143372e-02 -6.383047439157962799e-03 -2.023401707410812378e-01 2.613841891288757324e-01 -9.649949520826339722e-02 -1.896485984325408936e-01 -4.399464726448059082e-01 1.565896421670913696e-01 4.182381182909011841e-02 3.169761002063751221e-01 -1.617486923933029175e-01 -1.616407185792922974e-01
-2.346292883157730103e-01 -2.286869883537292480e-01 -1.633429527282714844e-02 -9.884259849786758423e-02 8.119464665651321411e-02 -3.832736983895301819e-02 -1.685210168361663818e-01 6.976930797100067139e-02 3.967127576470375061e-02 9.083953499794006348e-02 -3.303252905607223511e-02 2.024085819721221924e-02 -1.893106102943420410e-01 4.497235417366027832e-01 -1.010368689894676208e-01 -3.998721539974212646e-01 9.872891753911972046e-02 -1.781748048961162567e-02 -3.406081199645996094e-01 6.909395009279251099e-02 -1.671916097402572632e-01 -3.304878473281860352e-01 -3.558947890996932983e-02 7.545144855976104736e-02 9.021326899528503418e-02 5.779362469911575317e-02 -9.099189192056655884e-02 -1.387433260679244995e-01 1.609169244766235352e-01 1.074038818478584290e-01 8.248378336429595947e-02 2.520614266395568848e-01
-8.986580371856689453e-02 -2.350696735084056854e-02 3.331564366817474365e-02 2.161171883344650269e-01 1.894163154065608978e-02 -6.132753565907478333e-02 -1.825539767742156982e-01 3.001099526882171631e-01 1.307661831378936768e-01 -1.232070028781890869e-01 1.345074772834777832e-01 2.697947323322296143e-01 -4.661298692226409912e-01 -1.055495887994766235e-01 -2.697287499904632568e-01 -1.372641772031784058e-01 1.679153293371200562e-01 -9.193276613950729370e-02 -3.822439610958099365e-01 3.348108232021331787e-01 -6.595194339752197266e-02 7.389520108699798584e-02 6.022672168910503387e-03 1.119296178221702576e-01 2.186173386871814728e-02 -1.060637682676315308e-01 -3.757873922586441040e-02 -1.920906305313110352e-01 4.602428525686264038e-02 4.924734681844711304e-02 -1.085691433399915695e-02 -3.063890337944030762e-02
-5.470353737473487854e-02 3.932557255029678345e-02 7.002059370279312134e-02 2.782596647739410400e-01 -1.707322522997856140e-02 -1.956712901592254639e-01 -3.134289085865020752e-01 6.156226620078086853e-03 1.575786769390106201e-01 3.189074695110321045e-01 -8.791942894458770752e-02 1.237882301211357117e-01 -4.467348009347915649e-02 3.263398632407188416e-02 4.410565271973609924e-02 -2.149708718061447144e-01 -1.553900390863418579e-01 2.243720740079879761e-02 -1.514914631843566895e-01 5.088046938180923462e-02 -1.656767278909683228e-01 -3.785449862480163574e-01 -2.584380209445953369e-01 -1.000971570611000061e-01 -2.545757405459880829e-02 -2.250175736844539642e-02 -5.003747530281543732e-03 1.662572771310806274e-01 -3.010652363300323486e-01 2.899976074695587158e-01 -4.342063888907432556e-02 2.688544392585754395e-01
1.544851660728454590e-01 1.083529964089393616e-01 -9.699203819036483765e-02 1.064902395009994507e-01 1.691422015428543091e-01 -1.611503213644027710e-02 -3.074534237384796143e-01 -3.193624615669250488e-01 -1.073463708162307739e-01 -1.318679749965667725e-01 -2.094139009714126587e-01 6.492695957422256470e-02 -1.635763347148895264e-01 -1.466695219278335571e-01 -1.081318557262420654e-01 -2.453045248985290527e-01 6.337995082139968872e-02 -5.300700291991233826e-02 -3.070164918899536133e-01 2.917317301034927368e-02 -1.280582249164581299e-01 5.261829495429992676e-02 1.002991795539855957e-01 -1.114083081483840942e-01 4.550924897193908691e-01 -1.894977241754531860e-01 2.414708212018013000e-02 8.625810965895652771e-03 -1.327302008867263794e-01 3.069275021553039551e-01 -1.174169778823852539e-01 9.098821878433227539e-02
4.893081635236740112e-02 2.401631176471710205e-01 -1.091631054878234863e-01 1.746724247932434082e-01 2.301491349935531616e-01 2.116529345512390137e-01 -8.710386604070663452e-02 3.863707650452852249e-03 -1.905518919229507446e-01 -2.938715815544128418e-01 5.893243011087179184e-03 2.132321447134017944e-01 -2.125333845615386963e-01 3.262453526258468628e-02 -6.586012989282608032e-02 -3.083355724811553955e-01 -1.182484924793243408e-01 1.101916283369064331e-01 -2.315578013658523560e-01 2.167696654796600342e-01 -3.496764972805976868e-02 -1.194387227296829224e-01 -5.235687270760536194e-02 6.571881473064422607e-02 -1.372051835060119629e-01 1.209366992115974426e-01 -7.700534909963607788e-02 -5.753406882286071777e-02 -3.283419311046600342e-01 1.113989055156707764e-01 -3.253277391195297241e-02 4.062847793102264404e-01
3.138062357902526855e-02 -1.519151628017425537e-01 1.060504019260406494e-01 1.656519770622253418e-01 3.725730180740356445e-01 -4.026890918612480164e-02 -5.158050358295440674e-02 -3.760905563831329346e-02 -2.669854462146759033e-01 -1.712599210441112518e-02 1.951870024204254150e-01 1.332651972770690918e-01 -1.498668193817138672e-01 6.853668391704559326e-02 6.169527024030685425e-02 -3.663020730018615723e-01 -8.809668570756912231e-02 9.344314783811569214e-02 -1.832576543092727661e-01 1.362246721982955933e-01 -3.329657614231109619e-01 -3.424896001815795898e-01 1.340331882238388062e-01 1.768109053373336792e-01 -1.547657251358032227e-01 -1.066173091530799866e-01 7.341983169317245483e-02 -7.517809420824050903e-02 -1.808311492204666138e-01 2.408443093299865723e-01 -5.922279506921768188e-02 -1.164861917495727539e-01
1.674840897321701050e-01 -1.260267347097396851e-01 -2.687025815248489380e-02 1.200317218899726868e-01 2.041799426078796387e-01 -1.374005223624408245e-03 -2.767854928970336914e-01 -1.429060101509094238e-01 -9.675817936658859253e-02 -1.582326740026473999e-01 4.873336758464574814e-03 6.677377223968505859e-02 -9.086754173040390015e-02 1.291769295930862427e-01 7.709693163633346558e-02 -3.259138166904449463e-01 3.296233415603637695e-01 8.217201568186283112e-03 -1.023512780666351318e-01 -2.375531643629074097e-01 -1.081112474203109741e-01 1.404008716344833374e-01 6.449095904827117920e-02 -7.431334815919399261e-03 2.072422802448272705e-01 -1.047061905264854431e-01 -5.646654590964317322e-02 1.573291867971420288e-01 -4.066142439842224121e-01 2.952801883220672607e-01 -1.160847991704940796e-01 2.590894699096679688e-01
-8.993459492921829224e-02 1.528093665838241577e-01 -7.775349915027618408e-02 1.549997180700302124e-01 4.795848727226257324e-01 -8.712465874850749969e-03 -6.049611605703830719e-03 1.054522544145584106e-01 -2.560516633093357086e-02 6.149033457040786743e-02 2.485476061701774597e-02 4.119716584682464600e-02 -9.844245761632919312e-02 -9.161316603422164917e-02 2.810965180397033691e-01 -3.388341069221496582e-01 2.265604138374328613e-01 6.155907735228538513e-02 -1.197084337472915649e-01 -1.914884746074676514e-01 -1.241739541292190552e-01 -2.618847489356994629e-01 3.013403527438640594e-02 -1.665580645203590393e-02 -1.700189560651779175e-01 -2.671781480312347412e-01 -9.717307984828948975e-02 -1.625023186206817627e-01 -9.546936303377151489e-02 3.388776779174804688e-01 -1.319613158702850342e-01 9.891891479492187500e-02
-7.563234865665435791e-02 1.507345885038375854e-01 2.886694297194480896e-02 3.313554823398590088e-01 2.093934267759323120e-01 -4.829619079828262329e-03 -1.137305349111557007e-01 1.648223842494189739e-04 -1.794014126062393188e-01 -5.073649063706398010e-02 -1.728626787662506104e-01 4.101965576410293579e-02 -1.189095526933670044e-01 2.805199027061462402e-01 4.458810389041900635e-02 -2.399751693010330200e-01 -1.014713346958160400e-01 -5.365866795182228088e-02 -1.466691642999649048e-01 -8.499103784561157227e-02 4.199808090925216675e-02 -2.212508618831634521e-01 -3.943028859794139862e-03 -1.406779587268829346e-01 1.909365504980087280e-01 -1.632950454950332642e-01 1.518147736787796021e-01 2.823028862476348877e-01 9.626786410808563232e-02 3.922623693943023682e-01 -3.632494211196899414e-01 1.095928847789764404e-01
-7.900253683328628540e-02 1.954230070114135742e-01 -6.208613514900207520e-02 1.481840908527374268e-01 6.264050025492906570e-03 -2.237827181816101074e-01 -1.795608103275299072e-01 -1.939237862825393677e-01 1.994302272796630859e-01 -1.516803801059722900e-01 4.542527720332145691e-02 8.488100022077560425e-02 -2.218015789985656738e-01 -6.828968971967697144e-02 1.076549217104911804e-01 5.646595358848571777e-02 2.414010614156723022e-01 -4.628934711217880249e-02 -3.518084287643432617e-01 1.414369642734527588e-01 -4.283499717712402344e-02 -1.704803258180618286e-01 -3.651180537417531013e-03 4.953623414039611816e-01 -4.921962320804595947e-02 -2.240800261497497559e-01 -4.760418087244033813e-02 -3.027713298797607422e-02 9.176970273256301880e-02 1.099905073642730713e-01 -2.886162996292114258e-01 1.702383011579513550e-01
-4.763954132795333862e-02 -6.395918130874633789e-02 2.119674682617187500e-01 1.254423409700393677e-01 4.139481782913208008e-01 5.664142314344644547e-03 -1.723150312900543213e-01 2.657741606235504150e-01 -2.604260146617889404e-01 2.410271950066089630e-02 6.151900812983512878e-02 -4.257212579250335693e-02 -4.671909511089324951e-01 -1.608457863330841064e-01 -5.706296861171722412e-02 -2.505626976490020752e-01 3.384283930063247681e-02 1.473495811223983765e-01 -2.384568899869918823e-01 -3.450769232586026192e-03 -2.225911766290664673e-01 -1.036826595664024353e-01 1.264112889766693115e-01 1.266618371009826660e-01 3.837585076689720154e-02 -1.432178169488906860e-01 -1.185276657342910767e-01 1.454063951969146729e-01 1.685413345694541931e-02 2.465085871517658234e-02 -1.383903771638870239e-01 -1.667747646570205688e-01
-1.002950221300125122e-01 -8.516232669353485107e-02 3.428317233920097351e-02 2.378570735454559326e-01 7.573885321617126465e-01 1.416078861802816391e-02 -1.259941011667251587e-01 2.959666959941387177e-02 -1.196551024913787842e-01 -1.478323936462402344e-01 1.179943233728408813e-01 6.424462050199508667e-02 4.127663746476173401e-02 -1.127364784479141235e-01 2.180295884609222412e-01 -1.828877776861190796e-01 1.876218169927597046e-01 -2.663158997893333435e-02 -1.559628248214721680e-01 3.988456353545188904e-02 -2.036079391837120056e-02 2.641736995428800583e-03 -8.904995769262313843e-02 -4.482825845479965210e-02 1.213137526065111160e-02 -2.387419790029525757e-01 -7.304609566926956177e-02 1.111494079232215881e-01 -1.257973760366439819e-01 1.093237549066543579e-01 -9.852881729602813721e-02 -1.489291153848171234e-02
-1.330840438604354858e-01 -3.816074877977371216e-02 1.706438958644866943e-01 -1.119014918804168701e-01 6.118091940879821777e-02 -1.692602224647998810e-02 -2.569932639598846436e-01 8.434774726629257202e-02 6.104332394897937775e-03 5.695901438593864441e-02 -5.832907184958457947e-02 8.210089057683944702e-02 -2.790636122226715088e-01 3.232580721378326416e-01 -2.362291142344474792e-02 -1.574917882680892944e-01 3.110601007938385010e-01 8.799535781145095825e-02 -3.099810183048248291e-01 2.048755735158920288e-01 -7.319627702236175537e-02 -3.958220779895782471e-01 -1.444480121135711670e-01 1.447020471096038818e-01 3.755402565002441406e-02 9.921742975711822510e-02 -1.269996017217636108e-01 -1.530261486768722534e-01 -3.207456693053245544e-02 -1.011377200484275818e-01 1.206937879323959351e-01 3.432457745075225830e-01
-4.009575769305229187e-02 -1.263404916971921921e-02 -1.032447069883346558e-01 3.175645768642425537e-01 3.307116925716400146e-01 5.418120324611663818e-02 -2.101321369409561157e-01 3.770081326365470886e-02 -1.021420303732156754e-02 -1.748185008764266968e-01 2.946408390998840332e-01 1.850209981203079224e-01 -1.567379385232925415e-01 -3.215723633766174316e-01 4.838324338197708130e-02 -2.891656160354614258e-01 2.059062272310256958e-01 9.710661135613918304e-03 -5.918821692466735840e-02 3.257609531283378601e-02 -2.281152009963989258e-01 -3.538213670253753662e-02 -1.050499752163887024e-01 4.262501373887062073e-02 -2.282944321632385254e-02 -1.488086581230163574e-01 -8.932498097419738770e-02 -3.125939145684242249e-02 1.552027910947799683e-01 3.536789417266845703e-01 7.694346457719802856e-02 -2.515612542629241943e-01
-2.939862012863159180e-01 5.456840619444847107e-02 5.454669520258903503e-02 1.825575157999992371e-02 1.309612020850181580e-02 -1.817072778940200806e-01 -1.810508221387863159e-01 -9.903029352426528931e-02 -4.432351887226104736e-02 1.094675064086914062e-01 -3.156138658523559570e-01 1.555660068988800049e-01 -1.317156553268432617e-01 1.010237559676170349e-01 1.098829209804534912e-01 -1.739805042743682861e-01 2.660499513149261475e-01 1.612015962600708008e-01 -1.602462679147720337e-01 1.713724881410598755e-01 -1.239594593644142151e-01 -2.994888126850128174e-01 -7.413706928491592407e-02 5.064235329627990723e-01 -9.989596158266067505e-02 -7.468278706073760986e-02 8.357521146535873413e-02 6.820374634116888046e-03 1.103696301579475403e-01 6.340970844030380249e-02 -7.521108537912368774e-02 2.461053133010864258e-01
3.638695552945137024e-02 -3.137006610631942749e-02 -6.632447242736816406e-02 8.391512930393218994e-02 3.888797163963317871e-01 9.378948807716369629e-02 -1.508992910385131836e-01 1.918631196022033691e-01 -2.429227530956268311e-01 1.072566807270050049e-01 2.792971432209014893e-01 3.967139869928359985e-02 -2.960168421268463135e-01 9.445565752685070038e-03 4.987395927309989929e-02 -5.873286351561546326e-02 1.057524830102920532e-01 4.232728853821754456e-02 -3.280340135097503662e-01 1.772378981113433838e-01 -1.279836744070053101e-01 -1.788582801818847656e-01 1.952588111162185669e-01 2.591556012630462646e-01 -1.994317211210727692e-02 1.182407736778259277e-01 -3.526427745819091797e-01 -7.723867148160934448e-02 -1.164561435580253601e-01 2.290429770946502686e-01 7.052546739578247070e-02 -3.932734578847885132e-02
2.372919321060180664e-01 -4.034954309463500977e-01 -2.356815636157989502e-01 7.041424512863159180e-02 2.981638610363006592e-01 -2.245256602764129639e-01 -1.104753762483596802e-01 3.917656466364860535e-02 1.287048310041427612e-01 2.682619914412498474e-02 -4.781724512577056885e-02 9.011283516883850098e-02 -1.628671139478683472e-01 1.114080380648374557e-02 8.821631781756877899e-03 -8.124878257513046265e-02 1.867576986551284790e-01 3.340276703238487244e-02 -2.400313168764114380e-01 -9.259046614170074463e-02 1.093714013695716858e-01 9.017989039421081543e-02 -1.770045906305313110e-01 7.142837345600128174e-02 1.168260276317596436e-01 6.801751255989074707e-02 -9.976966679096221924e-02 1.226114556193351746e-01 -2.204998433589935303e-01 2.594130039215087891e-01 -4.044288694858551025e-01 1.576610952615737915e-01
-3.504541516304016113e-02 -1.541452296078205109e-02 2.195018231868743896e-01 1.487144827842712402e-01 2.001874595880508423e-01 1.421340554952621460e-01 3.799774870276451111e-02 -1.872366108000278473e-02 2.365082688629627228e-02 1.596153676509857178e-01 -1.295041590929031372e-01 1.360169798135757446e-01 -1.699277013540267944e-01 -9.366008639335632324e-02 1.193936839699745178e-01 -1.919924169778823853e-01 1.108289062976837158e-01 -1.922479122877120972e-01 -2.799173295497894287e-01 6.156219542026519775e-02 -9.546416252851486206e-02 -1.550665646791458130e-01 -2.596785426139831543e-01 3.011506795883178711e-01 4.642826020717620850e-01 1.020145043730735779e-01 -2.545431554317474365e-01 -4.845464229583740234e-02 2.622677683830261230e-01 7.802473753690719604e-02 1.047348082065582275e-01 1.203202977776527405e-01
1.691122502088546753e-01 -4.103467464447021484e-01 -5.006846785545349121e-02 1.328395009040832520e-01 2.298091724514961243e-02 -1.129400059580802917e-01 -2.745685577392578125e-01 1.327616870403289795e-01 8.563465625047683716e-02 -5.239724414423108101e-04 -2.662629485130310059e-01 3.655845224857330322e-01 -6.357214599847793579e-02 -2.359308451414108276e-01 1.754484921693801880e-01 -3.048996627330780029e-01 1.020934432744979858e-02 -7.695626467466354370e-02 -2.925444208085536957e-02 9.639357216656208038e-03 -9.457838535308837891e-02 1.176118850708007812e-01 -8.777332305908203125e-02 2.278777658939361572e-01 2.534320056438446045e-01 -6.471311300992965698e-02 -3.040298819541931152e-01 2.752259001135826111e-02 -1.629173755645751953e-02 1.226965114474296570e-01 9.692780673503875732e-02 7.434076070785522461e-02
-1.096450164914131165e-01 -1.855001598596572876e-02 1.530583500862121582e-01 1.149957105517387390e-01 1.289539188146591187e-01 9.385988116264343262e-02 -1.150156036019325256e-01 2.064682096242904663e-01 9.874590486288070679e-02 -1.239970847964286804e-01 1.183374896645545959e-01 3.854731321334838867e-01 -2.731962800025939941e-01 -1.534596830606460571e-01 -1.295231375843286514e-02 -3.003997206687927246e-01 2.772815525531768799e-01 7.036430388689041138e-02 -2.745089232921600342e-01 3.716852143406867981e-02 -4.096633791923522949e-01 -1.156612783670425415e-01 1.335572153329849243e-01 -1.206049621105194092e-01 7.727731019258499146e-02 -5.859709158539772034e-02 2.466348558664321899e-01 -5.975174531340599060e-02 -4.659043624997138977e-02 2.058172971010208130e-01 5.362457409501075745e-02 -2.117029158398509026e-03
1.028971001505851746e-01 2.752852439880371094e-01 1.622351557016372681e-01 -1.713021658360958099e-02 1.325069367885589600e-01 6.492307037115097046e-02 -1.449076086282730103e-01 1.765714436769485474e-01 -2.745059784501791000e-03 2.114934623241424561e-01 2.602228708565235138e-02 9.476781636476516724e-02 -4.243954122066497803e-01 4.534249752759933472e-02 3.408525288105010986e-01 -2.902591526508331299e-01 3.576663136482238770e-02 -2.506446838378906250e-01 -1.108862236142158508e-01 -2.640568185597658157e-03 -1.846740096807479858e-01 -1.313019692897796631e-01 -1.501224786043167114e-01 1.994135528802871704e-01 6.028198078274726868e-02 -2.888911068439483643e-01 1.534620374441146851e-01 3.107639029622077942e-03 1.842260211706161499e-01 3.245567902922630310e-02 -7.040686160326004028e-02 1.882032603025436401e-01
-3.185876607894897461e-01 2.043560892343521118e-02 -2.387601695954799652e-02 6.088076904416084290e-02 -4.345751181244850159e-02 -1.016548052430152893e-01 -4.029781222343444824e-01 1.504669040441513062e-01 -1.733045466244220734e-02 3.223989307880401611e-01 -3.402596116065979004e-01 2.319411635398864746e-01 -1.686357408761978149e-01 -1.268139947205781937e-02 1.005880013108253479e-01 -2.464367449283599854e-01 -1.373753398656845093e-01 -6.686683744192123413e-02 -3.344100117683410645e-01 7.434268295764923096e-02 -7.396107912063598633e-02 -6.007162854075431824e-03 -2.151878327131271362e-01 -9.634204953908920288e-02 -5.288846045732498169e-02 -1.543952822685241699e-01 -8.683798462152481079e-02 -1.109925657510757446e-01 -3.391940891742706299e-02 1.492981910705566406e-01 1.161460056900978088e-01 1.951195448637008667e-01
-2.442161738872528076e-01 2.826228737831115723e-02 1.610466688871383667e-01 -3.410645425319671631e-01 2.573648393154144287e-01 -7.353671640157699585e-02 -2.754342555999755859e-01 4.402410611510276794e-02 4.744113981723785400e-02 -1.236172392964363098e-01 -1.271033287048339844e-01 2.633377313613891602e-01 1.108365133404731750e-01 2.867939770221710205e-01 -9.476132690906524658e-02 -2.486613988876342773e-01 -9.414501488208770752e-02 -1.402297429740428925e-02 -1.165231242775917053e-01 3.662304952740669250e-02 -1.478094756603240967e-01 -2.506772577762603760e-01 1.624850556254386902e-02 6.834512203931808472e-02 9.973135590553283691e-02 4.894058778882026672e-02 -1.615016311407089233e-01 1.314160376787185669e-01 -3.912494480609893799e-01 2.148267328739166260e-01 -1.542433537542819977e-02 1.034935489296913147e-01
1.416829647496342659e-03 3.715137839317321777e-01 1.717773675918579102e-01 2.460821419954299927e-01 2.171176522970199585e-01 -8.009114116430282593e-02 -1.622127741575241089e-01 7.379633933305740356e-02 1.598773002624511719e-01 1.495501548051834106e-01 -4.022367894649505615e-01 2.046891301870346069e-01 -1.301159560680389404e-01 1.741355359554290771e-01 1.544292829930782318e-02 -2.445697635412216187e-01 6.983742117881774902e-02 1.947055160999298096e-01 8.596580475568771362e-03 7.701241225004196167e-02 -3.051159717142581940e-02 1.903864741325378418e-01 -2.022448629140853882e-01 -7.898280024528503418e-02 -1.678032614290714264e-02 -4.013426974415779114e-02 -6.614714860916137695e-02 -1.309043727815151215e-02 -1.837697476148605347e-01 2.661460638046264648e-01 -1.813257485628128052e-02 2.884254157543182373e-01
-2.086935937404632568e-01 -6.366381049156188965e-02 5.351115018129348755e-02 2.877388000488281250e-01 3.524323999881744385e-01 -3.264797031879425049e-01 3.391248872503638268e-03 8.504556119441986084e-02 6.620658095926046371e-03 1.113445237278938293e-01 1.190505474805831909e-01 2.211268991231918335e-01 -2.762618064880371094e-01 4.389354586601257324e-02 -1.211560610681772232e-02 -1.504998356103897095e-01 1.033788919448852539e-01 -8.992529474198818207e-03 -8.715955168008804321e-02 -7.197820395231246948e-02 6.367804855108261108e-02 -2.408126890659332275e-01 1.380004286766052246e-01 -1.128757148981094360e-01 -1.675629615783691406e-01 -1.881598979234695435e-01 -1.645098775625228882e-01 -2.446556836366653442e-01 -9.476595371961593628e-02 1.757935881614685059e-01 -3.920057788491249084e-02 3.780752420425415039e-01
2.064804285764694214e-01 1.370314974337816238e-02 -1.378904562443494797e-02 -3.127473592758178711e-01 1.340070366859436035e-01 -2.397000044584274292e-01 -2.941451966762542725e-01 3.001393564045429230e-02 -1.177348569035530090e-01 2.927065268158912659e-02 -1.907706707715988159e-01 2.404738590121269226e-02 -2.032557576894760132e-01 -1.348800957202911377e-01 3.628925979137420654e-01 -3.513204455375671387e-01 -1.223279237747192383e-01 -1.022467613220214844e-01 -2.544372975826263428e-01 1.070853695273399353e-02 -2.716796696186065674e-01 -1.709666550159454346e-01 -5.007531121373176575e-02 -1.201868727803230286e-01 -1.145272701978683472e-01 -2.184001356363296509e-01 -1.559569835662841797e-01 -9.191166609525680542e-02 8.045529574155807495e-02 1.356556862592697144e-01 2.145607583224773407e-02 2.903890050947666168e-02
-2.050407975912094116e-01 -1.823498755693435669e-01 8.818616718053817749e-02 -1.931067109107971191e-01 1.443578749895095825e-01 -3.485666215419769287e-01 -3.554798364639282227e-01 6.564295385032892227e-03 -7.225334178656339645e-03 -1.269282400608062744e-01 -1.119397655129432678e-01 -5.521574988961219788e-02 -4.870051741600036621e-01 6.237263791263103485e-03 1.835438013076782227e-01 -2.092223614454269409e-01 -1.036060452461242676e-01 6.479439884424209595e-02 -2.061572968959808350e-01 3.485062718391418457e-02 1.096231192350387573e-01 4.320668801665306091e-02 -7.200391963124275208e-03 1.067103818058967590e-02 1.048676446080207825e-01 1.875185519456863403e-01 8.642986416816711426e-02 2.617240697145462036e-02 4.533263668417930603e-02 1.913881599903106689e-01 -2.407725006341934204e-01 2.020055949687957764e-01
7.208362221717834473e-02 2.639005519449710846e-02 -5.963673070073127747e-02 3.610124289989471436e-01 1.540039479732513428e-01 -1.410007774829864502e-01 -3.027821183204650879e-01 2.131786793470382690e-01 1.149749830365180969e-01 -2.321180403232574463e-01 1.464207172393798828e-01 3.414673805236816406e-01 -2.613424658775329590e-01 2.204440720379352570e-02 -1.512125432491302490e-01 -2.149045467376708984e-01 2.265874594449996948e-01 -1.482625603675842285e-01 -1.020257920026779175e-01 2.143320143222808838e-01 -2.742154300212860107e-01 -2.813361287117004395e-01 -2.557807043194770813e-02 -7.371608912944793701e-02 9.747471660375595093e-02 -9.256066381931304932e-02 -4.511673375964164734e-02 1.114010810852050781e-02 -1.219133194535970688e-02 -1.557584851980209351e-01 1.869103685021400452e-02 3.791776672005653381e-02
4.214723780751228333e-02 -2.031607553362846375e-02 1.776751279830932617e-01 1.687219589948654175e-01 5.607929825782775879e-01 4.800976719707250595e-03 -1.955711245536804199e-01 -7.628621906042098999e-02 1.759862899780273438e-01 9.430540353059768677e-02 2.087351232767105103e-01 4.184986948966979980e-01 -7.163050025701522827e-02 -1.462668031454086304e-01 1.663590818643569946e-01 -1.430850923061370850e-01 2.199927568435668945e-01 -1.172925531864166260e-02 -1.690038144588470459e-01 -2.788126282393932343e-02 -7.154539227485656738e-02 1.248799860477447510e-01 -2.085493952035903931e-01 -1.220018342137336731e-01 8.997219800949096680e-02 -1.315789222717285156e-01 -8.171594142913818359e-02 4.435987770557403564e-02 5.331163108348846436e-02 1.866080462932586670e-01 -1.271774470806121826e-01 -3.299822658300399780e-02
1.898849010467529297e-01 1.758248955011367798e-01 -3.261552751064300537e-02 -2.643097657710313797e-03 1.979064568877220154e-02 -8.702382445335388184e-02 -4.622738957405090332e-01 1.766700446605682373e-01 -1.601406037807464600e-01 -1.267684698104858398e-01 6.011919677257537842e-02 2.273054271936416626e-01 -1.212515756487846375e-01 -1.048627942800521851e-01 -1.495986878871917725e-01 -1.398077309131622314e-01 1.125555112957954407e-01 -2.901008352637290955e-03 -2.995425164699554443e-01 -1.462453305721282959e-01 -1.733479052782058716e-01 -3.113695085048675537e-01 8.617591857910156250e-02 1.775593757629394531e-01 -1.133760288357734680e-01 -6.752829253673553467e-02 7.206758856773376465e-02 2.103040814399719238e-01 2.095795720815658569e-01 2.682575881481170654e-01 -1.366656720638275146e-01 1.527061164379119873e-01
6.829538196325302124e-02 -7.915131002664566040e-02 9.041831642389297485e-02 1.187084838747978210e-01 1.141501143574714661e-01 -1.930561512708663940e-01 -1.873556524515151978e-01 -2.374490201473236084e-01 -4.062231630086898804e-02 -2.278435043990612030e-02 -2.156798988580703735e-01 1.258388906717300415e-01 -2.002107053995132446e-01 -1.072765737771987915e-01 1.516413986682891846e-01 -2.713473439216613770e-01 2.527508735656738281e-01 1.339950710535049438e-01 -3.332570493221282959e-01 -2.003684639930725098e-01 -3.396519124507904053e-01 -2.438491284847259521e-01 -4.929645732045173645e-02 2.161046713590621948e-01 -4.523807764053344727e-02 1.938561648130416870e-01 -9.575642645359039307e-02 2.833375036716461182e-01 -4.068061709403991699e-03 -6.331304460763931274e-02 -1.009662970900535583e-01 -1.094576194882392883e-01
-9.934625029563903809e-02 -1.825854778289794922e-01 -9.869645349681377411e-03 1.522205173969268799e-01 -1.384822279214859009e-01 -1.378038972616195679e-01 -2.987383306026458740e-01 1.626603007316589355e-01 4.789324104785919189e-02 1.667555570602416992e-01 -3.019020259380340576e-01 4.238070547580718994e-01 -1.254868954420089722e-01 -1.490827500820159912e-01 1.302555203437805176e-01 -3.011827468872070312e-01 -1.604424603283405304e-02 -1.447078138589859009e-01 -3.354404494166374207e-02 4.515031725168228149e-02 -1.029010042548179626e-01 -1.077339798212051392e-01 -3.354061245918273926e-01 6.924318615347146988e-03 2.369247376918792725e-02 -1.478540897369384766e-01 5.734262615442276001e-02 1.415989398956298828e-01 -3.365656360983848572e-02 2.932852804660797119e-01 4.251619055867195129e-02 1.983084380626678467e-01
6.147904321551322937e-02 1.089534908533096313e-01 -2.425799220800399780e-01 1.776148378849029541e-01 5.063549876213073730e-01 -1.783425658941268921e-01 -2.772980928421020508e-01 -2.257670275866985321e-02 4.692145437002182007e-02 6.043986976146697998e-02 1.176548004150390625e-01 2.065561413764953613e-01 -1.886302083730697632e-01 -2.331914007663726807e-01 4.392354190349578857e-02 -2.890566587448120117e-01 1.478244960308074951e-01 -4.982519149780273438e-02 -9.931930154561996460e-02 -3.765422105789184570e-02 -1.257809698581695557e-01 -1.288870871067047119e-01 -1.368165314197540283e-01 -9.820706397294998169e-02 1.097953394055366516e-01 -2.947007715702056885e-01 -2.144332230091094971e-01 -1.248506680130958557e-01 1.036580875515937805e-01 -1.404322683811187744e-01 -3.921417146921157837e-02 4.070543870329856873e-02
-2.842008508741855621e-02 -1.896118186414241791e-02 1.305032223463058472e-01 -1.648354679346084595e-01 6.089752912521362305e-01 -5.696708709001541138e-02 -2.209622412919998169e-01 9.530671872198581696e-03 1.731542125344276428e-02 -5.568799749016761780e-02 1.036377102136611938e-01 3.250823616981506348e-01 -1.136174127459526062e-01 -1.427046507596969604e-01 1.174447610974311829e-01 -4.051831364631652832e-01 5.881622433662414551e-02 4.290349781513214111e-02 -6.805279757827520370e-03 1.379362642765045166e-01 -1.396513581275939941e-01 7.902473956346511841e-02 3.605896607041358948e-02 -1.438134163618087769e-01 -7.531263679265975952e-02 2.964441664516925812e-02 4.657012969255447388e-02 -5.856523755937814713e-03 6.386102735996246338e-02 2.467606365680694580e-01 -1.399185806512832642e-01 1.875008046627044678e-01
-3.390297591686248779e-01 -3.799133896827697754e-01 2.194055914878845215e-01 1.013857647776603699e-01 1.129519790410995483e-01 -1.618973463773727417e-01 -9.393213316798210144e-03 1.433504968881607056e-01 -2.516517788171768188e-02 -1.811601221561431885e-01 1.559432316571474075e-02 6.086210906505584717e-02 -2.586824297904968262e-01 9.460855275392532349e-02 7.019532471895217896e-02 -2.119733095169067383e-01 -1.047800928354263306e-01 1.937023401260375977e-01 3.050688281655311584e-02 -1.523663103580474854e-01 1.016851328313350677e-02 -1.722012162208557129e-01 -3.362821638584136963e-01 1.787464916706085205e-01 2.341195791959762573e-01 -3.277635872364044189e-01 -1.808517554309219122e-04 -8.834584616124629974e-03 7.771035283803939819e-02 1.543624550104141235e-01 -1.361862719058990479e-01 3.744880110025405884e-02
5.089433863759040833e-02 1.167062297463417053e-01 -9.685652703046798706e-02 3.563658297061920166e-01 8.008798956871032715e-02 -2.603049203753471375e-02 -3.657492995262145996e-01 3.053947091102600098e-01 9.767875075340270996e-02 -1.673192530870437622e-01 -1.104259788990020752e-01 2.330694496631622314e-01 -3.985038399696350098e-02 -6.552065722644329071e-03 -5.548983812332153320e-02 -2.175872623920440674e-01 -8.323981612920761108e-02 -1.240837499499320984e-01 -4.086397290229797363e-01 -1.290324777364730835e-01 8.172877132892608643e-02 -1.464032083749771118e-01 -4.035163298249244690e-02 -1.033024936914443970e-01 1.045267358422279358e-01 -7.912193238735198975e-02 -8.341950178146362305e-02 2.030989080667495728e-01 -2.089838236570358276e-01 1.502104550600051880e-01 2.643763124942779541e-01 9.630206227302551270e-02
-2.883552312850952148e-01 8.809127658605575562e-02 1.453736424446105957e-01 3.133639395236968994e-01 1.184348240494728088e-01 9.050616621971130371e-02 -3.408892825245857239e-02 -1.105010602623224258e-02 2.523798644542694092e-01 -7.225833833217620850e-02 7.405027002096176147e-02 2.510681748390197754e-01 -2.895681858062744141e-01 -1.009167507290840149e-01 1.589696109294891357e-02 -1.276749670505523682e-01 1.003522574901580811e-01 -1.570935100317001343e-01 -2.308485656976699829e-01 -1.308302581310272217e-01 -8.999772369861602783e-02 -7.233768701553344727e-02 1.422844454646110535e-02 4.539456367492675781e-01 7.680419087409973145e-02 -1.544046700000762939e-01 -2.328176200389862061e-01 1.799055635929107666e-01 2.339523285627365112e-01 1.424506902694702148e-01 -9.065051563084125519e-03 4.538315534591674805e-02
-2.612262964248657227e-01 -3.195459842681884766e-01 2.898163199424743652e-01 -1.941776252351701260e-03 2.454459220170974731e-01 -1.934900134801864624e-01 -3.493218123912811279e-01 -5.501876771450042725e-02 7.470765709877014160e-02 -7.532363384962081909e-02 -2.519289255142211914e-01 -2.297377213835716248e-02 -2.269901484251022339e-01 -1.187860965728759766e-01 7.573875039815902710e-02 -2.288863062858581543e-01 -3.271839395165443420e-02 -1.621699929237365723e-01 -2.412917464971542358e-01 1.248992010951042175e-01 -6.114754080772399902e-02 1.996470689773559570e-01 -2.710676938295364380e-02 2.099777571856975555e-02 -2.761301584541797638e-02 4.511445760726928711e-02 1.038405448198318481e-01 -1.658732444047927856e-01 1.191646754741668701e-01 1.761377006769180298e-01 -1.692418903112411499e-01 2.509607970714569092e-01
-4.656145721673965454e-02 2.426377311348915100e-02 -3.467009216547012329e-02 4.564848542213439941e-02 2.150385677814483643e-01 -9.731543064117431641e-02 -4.575336873531341553e-01 -2.566453218460083008e-01 -1.373198479413986206e-01 1.038559600710868835e-01 -7.165403664112091064e-02 2.463763207197189331e-01 3.137746592983603477e-03 -5.063652992248535156e-03 -1.615907251834869385e-02 -1.913146227598190308e-01 -6.147122010588645935e-02 -1.163198277354240417e-01 3.596293026930652559e-06 -1.206161081790924072e-02 -9.737383574247360229e-02 -2.309850454330444336e-01 -1.854152381420135498e-01 6.856643129140138626e-03 -1.931234300136566162e-01 -1.694439053535461426e-01 9.837812930345535278e-02 1.178275048732757568e-01 -3.064066767692565918e-01 2.407851368188858032e-01 -4.167380630970001221e-01 2.909617125988006592e-02
1.418377906084060669e-01 -2.538399100303649902e-01 5.686918273568153381e-02 1.675877869129180908e-01 2.170785963535308838e-01 -1.168060004711151123e-01 -3.459436595439910889e-01 2.396741509437561035e-01 1.061881110072135925e-01 5.023314058780670166e-02 -3.154838681221008301e-01 2.760938704013824463e-01 -7.096458971500396729e-02 -2.700389325618743896e-01 4.320760443806648254e-02 -3.004033863544464111e-01 2.443045675754547119e-01 1.436479389667510986e-01 3.933406993746757507e-02 6.995229423046112061e-02 -1.266717612743377686e-01 -6.308884918689727783e-02 -8.368110656738281250e-02 8.195026963949203491e-02 -1.078473553061485291e-01 2.825360000133514404e-01 -1.182923689484596252e-01 -1.071828231215476990e-01 8.469107002019882202e-02 1.488090455532073975e-01 -1.376364231109619141e-01 3.022103570401668549e-02
-1.924281865358352661e-01 -2.848774790763854980e-01 2.663439325988292694e-02 1.200705841183662415e-01 -1.282058805227279663e-01 -2.203707993030548096e-01 -5.471539869904518127e-02 5.430647730827331543e-02 -9.763105213642120361e-02 1.931907981634140015e-01 8.097251504659652710e-02 9.748744964599609375e-02 -1.676192581653594971e-01 2.856694906949996948e-02 3.093268275260925293e-01 -4.356865286827087402e-01 2.495215982198715210e-01 1.095280200242996216e-01 -2.374425232410430908e-01 1.518913954496383667e-01 -2.494405955076217651e-01 5.903019383549690247e-02 -7.003790140151977539e-02 1.445823460817337036e-01 1.891024410724639893e-02 -4.109656438231468201e-02 -9.662701934576034546e-02 1.278731822967529297e-01 -2.692714333534240723e-01 2.030367404222488403e-01 1.730951666831970215e-01 -4.200036078691482544e-02
-5.994464829564094543e-02 2.816410176455974579e-02 9.997940063476562500e-02 4.181431531906127930e-01 4.393296837806701660e-01 -1.363323926925659180e-01 -5.286436527967453003e-02 1.155299842357635498e-01 -3.782114014029502869e-02 7.756079733371734619e-02 1.126897558569908142e-01 1.311470288783311844e-02 -6.275795400142669678e-02 -2.053108252584934235e-02 2.367358654737472534e-01 -1.456807255744934082e-01 1.243837550282478333e-01 3.118029795587062836e-03 -2.348328679800033569e-01 -1.687109023332595825e-01 1.048030033707618713e-01 -2.297790199518203735e-01 2.490926533937454224e-02 -3.136999160051345825e-02 -1.823182851076126099e-01 -2.204770147800445557e-01 -1.426195353269577026e-01 -1.113656088709831238e-01 -7.914334535598754883e-02 4.046777188777923584e-01 -1.787949949502944946e-01 5.035019014030694962e-03
-2.114246338605880737e-01 3.461607918143272400e-02 1.877976357936859131e-01 -5.396508052945137024e-02 7.795148342847824097e-02 -1.924553662538528442e-01 -2.311093062162399292e-01 -1.913366019725799561e-01 -1.690515279769897461e-01 1.156196966767311096e-01 6.907725334167480469e-02 2.197970747947692871e-01 -1.896260082721710205e-01 -1.901087015867233276e-01 3.036034703254699707e-01 -3.450984954833984375e-01 7.381895929574966431e-02 6.284830719232559204e-02 -2.721347808837890625e-01 2.530535161495208740e-01 -1.383919082581996918e-02 -1.234068498015403748e-01 3.421610593795776367e-01 2.088245302438735962e-01 -5.774400010704994202e-02 1.223905906081199646e-01 -4.118542373180389404e-02 1.042856201529502869e-01 -1.609755456447601318e-01 1.460735201835632324e-01 1.843522302806377411e-02 4.813436791300773621e-02
-1.674591004848480225e-01 -5.946763232350349426e-02 7.407079637050628662e-02 3.388514518737792969e-01 4.312718287110328674e-03 -1.757229715585708618e-01 4.322249908000230789e-03 -1.996018141508102417e-01 1.165024042129516602e-01 2.409825026988983154e-01 -3.782069683074951172e-02 2.803399264812469482e-01 -1.874901950359344482e-01 -8.992299437522888184e-02 2.333406060934066772e-01 -2.808731198310852051e-01 1.452123522758483887e-01 -1.061636582016944885e-01 -1.951884627342224121e-01 4.594247788190841675e-02 -1.757356338202953339e-02 -8.008978515863418579e-02 2.739667706191539764e-02 2.844507098197937012e-01 -9.603757411241531372e-02 -2.943638265132904053e-01 -2.334093302488327026e-01 -2.403307147324085236e-02 2.123462706804275513e-01 1.754751056432723999e-01 2.425291389226913452e-01 5.028875172138214111e-02
-1.198352426290512085e-01 2.023717314004898071e-01 2.507160604000091553e-01 3.363501131534576416e-01 2.444873005151748657e-01 -1.783040724694728851e-02 -3.283206224441528320e-01 1.571092903614044189e-01 -2.457168186083436012e-03 -6.674531847238540649e-02 5.431558191776275635e-02 5.117334723472595215e-01 -5.381042882800102234e-02 9.375312365591526031e-03 1.700958423316478729e-02 2.374526485800743103e-02 2.315938472747802734e-01 -1.845332831144332886e-01 8.860792219638824463e-02 -1.365481019020080566e-01 -1.125555858016014099e-01 -3.329093381762504578e-02 -1.785079985857009888e-01 1.321628093719482422e-01 1.176790520548820496e-01 -1.571168452501296997e-01 4.278914630413055420e-02 -1.986015290021896362e-01 -1.778063774108886719e-01 4.096977785229682922e-02 -1.106082741171121597e-02 1.117545887827873230e-01
9.934775531291961670e-02 2.692845463752746582e-01 2.955922670662403107e-02 1.925141513347625732e-01 1.339851915836334229e-01 5.468715727329254150e-02 -1.291987597942352295e-01 -4.111300408840179443e-02 5.396791920065879822e-02 -2.145593911409378052e-01 -2.414868324995040894e-01 2.222742736339569092e-01 -3.398893773555755615e-01 -3.934728726744651794e-02 3.607587143778800964e-02 -2.222985774278640747e-01 -7.319816946983337402e-02 3.013884276151657104e-02 -3.011930286884307861e-01 -5.955602973699569702e-02 -3.365510702133178711e-02 -9.195020794868469238e-02 6.567855179309844971e-02 1.058088839054107666e-01 7.968038320541381836e-02 7.245986163616180420e-02 -4.808121174573898315e-02 1.609985902905464172e-02 -3.195212185382843018e-01 2.834196947515010834e-02 3.771625086665153503e-02 5.213222503662109375e-01
2.362438850104808807e-02 -5.736374482512474060e-02 2.328591048717498779e-02 3.608554899692535400e-01 8.743730932474136353e-02 -6.257028132677078247e-02 2.702327445149421692e-02 1.786804944276809692e-01 3.850346431136131287e-02 1.303358823060989380e-01 -7.303707301616668701e-02 4.474086165428161621e-01 -1.528820693492889404e-01 -9.990327805280685425e-02 -7.804768532514572144e-02 -1.737037301063537598e-01 -2.472823113203048706e-01 1.143960468471050262e-02 -4.408821165561676025e-01 4.253241419792175293e-02 1.164554879069328308e-01 -3.684667497873306274e-02 -1.677144765853881836e-01 3.162618875503540039e-01 7.389405369758605957e-02 1.547813713550567627e-01 -1.705761253833770752e-01 5.047966912388801575e-02 4.753639176487922668e-02 -1.432116478681564331e-01 1.314898580312728882e-01 1.610053479671478271e-01
1.173861101269721985e-01 -6.901444494724273682e-02 -1.589023619890213013e-01 4.554910957813262939e-02 1.680224537849426270e-01 -2.063737809658050537e-01 -2.986925542354583740e-01 -3.027849271893501282e-02 -1.317050307989120483e-01 -1.552365571260452271e-01 -7.887188345193862915e-02 9.302371740341186523e-02 -1.315550506114959717e-01 9.725246578454971313e-02 1.288848221302032471e-01 -2.164708822965621948e-01 3.068144619464874268e-01 -5.101941153407096863e-02 -1.756149381399154663e-01 -2.365108728408813477e-01 1.588645726442337036e-01 -9.910462051630020142e-02 1.092474814504384995e-02 1.272407025098800659e-01 1.588349491357803345e-01 -1.709294915199279785e-01 -7.948146667331457138e-04 4.080071672797203064e-02 -3.256514370441436768e-01 2.317643314599990845e-01 -7.945893704891204834e-02 4.353727102279663086e-01
-2.073946967720985413e-02 2.000539302825927734e-01 -1.346833407878875732e-01 1.249373778700828552e-01 1.472819149494171143e-01 -7.856837660074234009e-02 -8.137749135494232178e-02 -1.015516072511672974e-01 1.929926127195358276e-01 -3.230715170502662659e-02 -2.239377647638320923e-01 2.559974193572998047e-01 -2.117619365453720093e-01 2.975057065486907959e-01 8.607442490756511688e-03 -2.649172544479370117e-01 -5.721308290958404541e-02 -9.809751063585281372e-02 -1.185551285743713379e-01 -2.632599696516990662e-02 -6.171069294214248657e-02 -1.930846720933914185e-01 9.852509014308452606e-03 -3.451782837510108948e-02 -2.700262330472469330e-02 -1.341785192489624023e-01 -4.217370878905057907e-03 2.895200252532958984e-01 -1.866873949766159058e-01 3.091691136360168457e-01 -4.633243381977081299e-01 7.560036331415176392e-02
-2.689787149429321289e-01 2.464118748903274536e-01 5.547031760215759277e-02 5.790922790765762329e-02 2.889845073223114014e-01 -1.953494250774383545e-01 -1.757942140102386475e-01 1.925389766693115234e-01 -2.281605750322341919e-01 3.320437073707580566e-01 -3.760235756635665894e-02 1.835334599018096924e-01 -4.153793454170227051e-01 -1.253027319908142090e-01 -4.339641332626342773e-02 -6.969932466745376587e-02 1.153247505426406860e-01 5.017979070544242859e-02 -1.201468482613563538e-01 7.154985517263412476e-02 2.060161158442497253e-02 -1.420005708932876587e-01 -1.659238338470458984e-01 1.925820857286453247e-01 -7.632744312286376953e-02 -2.062264084815979004e-01 -1.665186882019042969e-01 -2.722246944904327393e-01 3.821249306201934814e-02 3.485219553112983704e-02 -5.108786001801490784e-02 4.906770214438438416e-02
-7.594683766365051270e-02 1.368705332279205322e-01 -3.658779338002204895e-02 -1.590819656848907471e-02 1.905828118324279785e-01 1.246175635606050491e-02 1.699448525905609131e-01 1.289560347795486450e-01 -7.818110287189483643e-02 -8.579377830028533936e-02 1.845139116048812866e-01 1.484627276659011841e-01 -9.071921557188034058e-02 -2.685999311506748199e-02 1.354658603668212891e-01 -3.518596589565277100e-01 2.663418948650360107e-01 -1.276852190494537354e-01 -1.735853850841522217e-01 6.676256656646728516e-02 -2.125050872564315796e-01 -1.734844446182250977e-01 -2.322314679622650146e-01 2.260226011276245117e-01 -2.111467272043228149e-01 -5.710287019610404968e-02 -4.530505537986755371e-01 5.870806053280830383e-02 1.353055983781814575e-01 2.324025630950927734e-01 -1.719220578670501709e-01 1.035721153020858765e-01
-4.086085259914398193e-01 -3.019756451249122620e-02 3.054445795714855194e-02 1.666417866945266724e-01 1.192454248666763306e-01 2.345443964004516602e-01 -3.289407789707183838e-01 -1.682778121903538704e-03 1.365510281175374985e-02 -1.918182075023651123e-01 -1.515432596206665039e-01 1.220804378390312195e-01 -8.710001409053802490e-02 -6.267904490232467651e-02 2.334544807672500610e-01 -3.815264701843261719e-01 2.344887852668762207e-01 4.274331778287887573e-02 -1.211540326476097107e-01 1.857018619775772095e-01 -9.212058782577514648e-02 -3.194998949766159058e-02 -8.811342716217041016e-02 2.152544111013412476e-01 -7.083123922348022461e-02 -1.950568854808807373e-01 -2.864804565906524658e-01 1.552726477384567261e-01 5.913492664694786072e-02 -3.963582217693328857e-02 5.546437576413154602e-02 -1.122100725769996643e-01
-1.987925469875335693e-01 -1.987112462520599365e-01 8.972656726837158203e-02 8.664347976446151733e-02 1.380247473716735840e-01 -1.417508125305175781e-01 -2.669525444507598877e-01 9.024884551763534546e-02 3.533928841352462769e-02 -2.526573538780212402e-01 -4.708142951130867004e-03 3.433612883090972900e-01 7.837324589490890503e-02 -2.512983977794647217e-01 2.786864638328552246e-01 -5.452076345682144165e-02 9.162643924355506897e-03 -2.320417165756225586e-01 -1.363541781902313232e-01 1.785425841808319092e-01 -9.596356004476547241e-02 -1.802606731653213501e-01 -2.275315970182418823e-01 3.622366189956665039e-01 1.539353877305984497e-01 2.147845625877380371e-01 -1.756855547428131104e-01 1.646860130131244659e-02 -7.277544587850570679e-02 6.830756366252899170e-02 3.502194955945014954e-02 1.127351224422454834e-01
-1.972130835056304932e-01 6.051565706729888916e-02 1.547225713729858398e-01 3.132677376270294189e-01 1.199104338884353638e-01 -2.003843337297439575e-02 4.994718730449676514e-02 -1.778786778450012207e-01 1.660765707492828369e-01 -4.152464270591735840e-01 -7.245695590972900391e-02 2.452004700899124146e-01 -2.036791294813156128e-01 -9.727823734283447266e-02 5.901024863123893738e-02 -1.222459003329277039e-01 1.895634979009628296e-01 -1.547663807868957520e-01 -1.286251544952392578e-01 3.276506364345550537e-01 -2.282689362764358521e-01 -2.623044711071997881e-04 -1.447824388742446899e-01 1.504369229078292847e-01 -2.273229509592056274e-01 2.801327966153621674e-02 3.573715314269065857e-02 -4.535342007875442505e-02 -1.662175208330154419e-01 1.958239823579788208e-01 -2.242902815341949463e-01 -1.150003913789987564e-02
5.836713686585426331e-02 -2.147027105093002319e-01 -5.231133662164211273e-03 1.569601148366928101e-01 1.764758825302124023e-01 7.585953921079635620e-02 -3.939651548862457275e-01 -1.248246729373931885e-01 1.097403913736343384e-01 1.461605131626129150e-01 7.863032072782516479e-02 1.072437502443790436e-02 -3.601341247558593750e-01 6.499555706977844238e-02 -1.466122120618820190e-01 -1.200212538242340088e-01 2.630627155303955078e-01 6.876858323812484741e-02 -1.932221502065658569e-01 3.991807252168655396e-02 -1.677720807492733002e-02 -3.311836421489715576e-01 -3.817208707332611084e-01 2.607904076576232910e-01 5.995156243443489075e-02 9.414380043745040894e-02 -1.492130458354949951e-01 -6.335801631212234497e-02 -1.541010569781064987e-02 4.635284189134836197e-03 1.794453412294387817e-01 -2.962530590593814850e-02
-1.040502563118934631e-01 3.004153370857238770e-01 1.007711067795753479e-01 1.498733162879943848e-01 1.993841677904129028e-01 -1.642769426107406616e-01 -3.641959428787231445e-01 6.963819265365600586e-02 1.050942465662956238e-01 -4.100161045789718628e-02 -4.388955608010292053e-02 1.196069419384002686e-01 -5.479753762483596802e-02 1.448252648115158081e-01 1.733456104993820190e-01 -1.515233218669891357e-01 -2.494765669107437134e-01 8.880241960287094116e-02 -2.197449505329132080e-01 -9.256260842084884644e-02 -8.283612132072448730e-02 -3.761017918586730957e-01 -1.972014755010604858e-01 9.561949223279953003e-02 -2.663977444171905518e-01 -1.775113344192504883e-01 9.848851710557937622e-02 3.732216358184814453e-02 -8.343816548585891724e-02 2.218369245529174805e-01 2.509761154651641846e-01 -8.695933967828750610e-03
-1.486929804086685181e-01 -1.665832400321960449e-01 1.274423301219940186e-01 4.699788987636566162e-02 1.696472764015197754e-01 -1.595876067876815796e-01 -4.155420884490013123e-02 3.260124474763870239e-02 -3.573047369718551636e-02 3.455018624663352966e-02 -3.102171719074249268e-01 1.233633905649185181e-01 -3.440848290920257568e-01 -3.636012598872184753e-02 2.313777208328247070e-01 -2.559691667556762695e-01 1.357575058937072754e-01 -6.514631956815719604e-02 2.072409912943840027e-02 1.217422634363174438e-01 2.438494190573692322e-02 -1.462670117616653442e-01 -8.301252126693725586e-02 3.516049981117248535e-01 4.219168126583099365e-01 1.271439045667648315e-01 -2.489520162343978882e-01 -6.855577230453491211e-02 2.631124854087829590e-01 1.841117860749363899e-03 1.062702480703592300e-02 3.639694675803184509e-02
-7.123918086290359497e-02 -1.460069566965103149e-01 -3.457483276724815369e-02 1.171306073665618896e-01 -1.746850460767745972e-01 -9.876856952905654907e-02 -2.418171241879463196e-02 1.575968563556671143e-01 -4.346419125795364380e-02 2.224538177251815796e-01 9.746834635734558105e-03 2.709016501903533936e-01 -3.196894004940986633e-02 1.224224939942359924e-01 2.425363985821604729e-03 -5.080753564834594727e-01 1.068478301167488098e-01 -1.661716848611831665e-01 -4.541118070483207703e-02 1.174536943435668945e-01 -1.846261769533157349e-01 -5.546885356307029724e-02 -1.410415768623352051e-01 3.577364087104797363e-01 5.720328167080879211e-02 -1.161246374249458313e-01 -2.170619815587997437e-01 -2.685512900352478027e-01 -2.743344306945800781e-01 1.521162539720535278e-01 -4.824514687061309814e-02 -1.317164003849029541e-01
-2.383456230163574219e-01 -3.407733514904975891e-02 -1.633485406637191772e-01 3.318970799446105957e-01 5.418250337243080139e-02 -4.361301288008689880e-02 -2.563998401165008545e-01 1.961229592561721802e-01 1.477647721767425537e-01 2.221236228942871094e-01 -1.426491141319274902e-01 2.037460654973983765e-01 -9.180855005979537964e-02 5.856933817267417908e-02 -4.517374932765960693e-02 -1.846593022346496582e-01 9.832803905010223389e-02 2.562291622161865234e-01 -3.295905292034149170e-01 -3.623693436384201050e-02 5.696025863289833069e-02 3.634008020162582397e-02 -4.365170896053314209e-01 4.341338202357292175e-02 -7.238915190100669861e-03 -1.389847993850708008e-01 8.915201574563980103e-02 -6.070850417017936707e-02 -5.421007424592971802e-02 3.132712841033935547e-01 2.274189889430999756e-02 1.599317230284214020e-02
1.105245277285575867e-01 1.607695221900939941e-02 -5.814234539866447449e-02 1.653091013431549072e-01 3.809264898300170898e-01 -1.294181942939758301e-01 -1.459332704544067383e-01 -1.104951947927474976e-01 -1.653107553720474243e-01 2.926224842667579651e-02 -1.817644536495208740e-01 1.645839810371398926e-01 -5.983403325080871582e-02 7.821770757436752319e-02 -3.652345761656761169e-02 -1.600368171930313110e-01 2.388731110841035843e-03 5.292187631130218506e-02 -1.178639978170394897e-01 -7.257161289453506470e-02 -2.063814997673034668e-01 -9.683479368686676025e-02 -3.256583586335182190e-02 -1.998061127960681915e-02 2.836087346076965332e-01 2.566527575254440308e-02 7.778620719909667969e-02 4.640340059995651245e-02 -5.627437233924865723e-01 2.159146368503570557e-01 -1.148996967822313309e-02 3.292127549648284912e-01
-1.132052540779113770e-01 -8.977127075195312500e-02 -5.413780733942985535e-02 2.445975095033645630e-01 3.172116726636886597e-02 -7.424000650644302368e-03 -3.673427700996398926e-01 1.215445771813392639e-01 4.610994458198547363e-02 -2.213073670864105225e-01 -3.069755248725414276e-02 1.758345365524291992e-01 -2.654278874397277832e-01 -1.540053635835647583e-01 2.276512682437896729e-01 8.801558613777160645e-02 8.250972628593444824e-02 -2.950658798217773438e-01 -2.778864502906799316e-01 1.516595780849456787e-01 1.116038039326667786e-01 -2.173182070255279541e-01 -3.895992040634155273e-01 -1.070565208792686462e-01 -1.065094918012619019e-01 9.731424599885940552e-02 -1.815379410982131958e-01 1.078811357729136944e-03 -1.151321679353713989e-01 9.592732787132263184e-02 -1.882957518100738525e-01 -1.335543580353260040e-02
-7.287054508924484253e-02 -8.662781119346618652e-02 2.112969458103179932e-01 2.188393175601959229e-01 -9.417705237865447998e-02 -5.542624741792678833e-02 -2.215897887945175171e-01 2.018352746963500977e-01 5.878186225891113281e-02 -7.224532216787338257e-02 -3.223763108253479004e-01 5.935366451740264893e-02 -2.138822376728057861e-01 2.214888334274291992e-01 2.529703378677368164e-01 -2.340505719184875488e-01 1.395993232727050781e-01 -2.297585606575012207e-01 8.348452299833297729e-02 -7.115960121154785156e-02 -2.082788497209548950e-01 -1.970912814140319824e-01 8.737595379352569580e-02 5.070403218269348145e-02 1.374746859073638916e-01 1.104861944913864136e-01 -2.801034748554229736e-01 -1.979873627424240112e-01 -2.731441855430603027e-01 1.742011904716491699e-01 -1.722994446754455566e-01 5.497087165713310242e-02
-1.364403963088989258e-01 1.882595121860504150e-01 -1.364291906356811523e-01 -2.591393291950225830e-01 2.597983777523040771e-01 -1.421781480312347412e-01 -1.824681460857391357e-01 8.596243709325790405e-02 -1.859869360923767090e-01 -3.876389563083648682e-02 4.865947365760803223e-02 1.427546441555023193e-01 -2.144173234701156616e-01 3.168157860636711121e-02 1.380976140499114990e-01 -2.588059306144714355e-01 -1.936419606208801270e-01 -7.657116279006004333e-03 -3.724222481250762939e-01 -7.683460414409637451e-02 -1.336705237627029419e-01 -3.320641070604324341e-02 -3.929795622825622559e-01 -1.756941527128219604e-02 -9.720286726951599121e-02 -4.573414474725723267e-02 -1.737900078296661377e-01 -3.220134079456329346e-01 -9.952498972415924072e-02 -7.426042109727859497e-03 6.461258232593536377e-02 1.564327478408813477e-01
-3.121501505374908447e-01 -1.062612459063529968e-01 -1.804074198007583618e-01 -6.819786876440048218e-02 4.603060185909271240e-01 9.884002618491649628e-03 -3.345075547695159912e-01 1.921492069959640503e-01 9.668393433094024658e-02 -1.125490218400955200e-01 4.630125313997268677e-02 -9.903652220964431763e-02 -2.386556416749954224e-01 5.791202187538146973e-02 2.933465242385864258e-01 -2.029658406972885132e-01 3.812383394688367844e-03 6.762759387493133545e-02 -2.237649410963058472e-01 2.012682110071182251e-01 5.532244965434074402e-02 -1.070426478981971741e-01 -3.211029618978500366e-02 9.703686833381652832e-02 8.887994289398193359e-02 -2.572858631610870361e-01 -6.155193969607353210e-02 -4.519356414675712585e-02 -2.109502702951431274e-01 4.342803731560707092e-02 -1.359721571207046509e-01 -8.256866037845611572e-02
-2.366302907466888428e-01 1.599340699613094330e-02 -1.745374500751495361e-01 1.684649735689163208e-01 -1.989625096321105957e-01 5.130260065197944641e-02 -3.839598298072814941e-01 -8.247645199298858643e-02 1.531096696853637695e-01 -1.657700389623641968e-01 6.520068645477294922e-02 2.353931069374084473e-01 -2.840690016746520996e-01 2.379168123006820679e-01 -3.911580517888069153e-02 -3.022488355636596680e-01 1.176022365689277649e-01 -2.810682654380798340e-01 -1.285443603992462158e-01 1.201482489705085754e-01 -2.230586260557174683e-01 -1.955771446228027344e-01 -2.604879140853881836e-01 1.744684129953384399e-01 1.630925387144088745e-02 -7.112543284893035889e-02 -1.348874121904373169e-01 1.177812553942203522e-02 3.697451576590538025e-02 1.112603917717933655e-01 1.238712016493082047e-02 -6.949598435312509537e-03
-2.256218791007995605e-01 1.320741027593612671e-01 -2.480979561805725098e-01 4.901021718978881836e-02 -4.498188570141792297e-02 5.975067988038063049e-02 -6.946893036365509033e-02 -4.659502580761909485e-02 -2.550472021102905273e-01 3.905237093567848206e-02 -1.226754188537597656e-01 2.145843654870986938e-01 -2.297038584947586060e-01 1.188736632466316223e-01 3.279520198702812195e-02 -2.145237475633621216e-01 2.402015626430511475e-01 -1.487916857004165649e-01 -2.759968638420104980e-01 1.919006705284118652e-01 -2.428895682096481323e-01 -1.441955417394638062e-01 -2.281625270843505859e-01 2.756274342536926270e-01 1.489146798849105835e-02 -1.111175641417503357e-01 -1.575741022825241089e-01 -1.141803041100502014e-01 3.793831169605255127e-02 2.841866016387939453e-01 2.652654945850372314e-01 -9.894670546054840088e-02
9.260956197977066040e-02 3.824468934908509254e-03 2.979764044284820557e-01 1.441346555948257446e-01 3.925212919712066650e-01 1.272964477539062500e-01 -8.310448378324508667e-02 2.247111946344375610e-01 1.983167976140975952e-01 6.624844856560230255e-03 7.292539626359939575e-02 3.144765496253967285e-01 -1.500211954116821289e-01 2.359251677989959717e-01 1.161092221736907959e-01 -1.848160289227962494e-02 3.322521746158599854e-01 -6.094898283481597900e-02 -1.861846745014190674e-01 4.568272083997726440e-02 -6.533577293157577515e-02 -1.709546595811843872e-01 -1.235122308135032654e-01 -2.729666978120803833e-02 2.820119261741638184e-01 5.479240417480468750e-02 -3.920487128198146820e-03 -5.954444408416748047e-02 -2.358041405677795410e-01 1.956293582916259766e-01 -1.025541350245475769e-01 -1.665836423635482788e-01
5.722625181078910828e-02 2.263587415218353271e-01 2.388068288564682007e-01 2.012762278318405151e-01 -1.418130248785018921e-01 -7.157423347234725952e-02 -1.127996817231178284e-01 1.766806989908218384e-01 -3.652441874146461487e-02 4.237505793571472168e-02 -9.125369042158126831e-02 1.640870124101638794e-01 -3.574751615524291992e-01 -1.055992841720581055e-01 1.235891580581665039e-01 -1.720399856567382812e-01 4.248073324561119080e-02 5.143907666206359863e-02 -3.894481956958770752e-01 3.536125123500823975e-01 -1.689097732305526733e-01 -3.023648262023925781e-01 -1.140250116586685181e-01 1.135406643152236938e-01 1.057614982128143311e-01 -1.648695468902587891e-01 -2.368861623108386993e-02 -8.731067925691604614e-02 1.916031241416931152e-01 1.414512097835540771e-01 -5.611186102032661438e-02 -1.521458923816680908e-01
1.936826556921005249e-01 -2.030375450849533081e-01 9.561166912317276001e-02 1.535518765449523926e-01 -7.261706888675689697e-02 -4.444892704486846924e-02 -3.506773114204406738e-01 2.127185016870498657e-01 -9.943079948425292969e-02 2.265270799398422241e-01 -2.233071625232696533e-01 3.476926386356353760e-01 -1.911367923021316528e-01 -1.728490740060806274e-01 -1.236669868230819702e-01 -2.090183943510055542e-01 -5.155389383435249329e-02 1.935457694344222546e-03 1.260778214782476425e-02 -1.243365406990051270e-01 -1.070306301116943359e-01 -1.222634688019752502e-01 -3.329310417175292969e-01 -3.778631240129470825e-02 3.356048092246055603e-02 -4.499240592122077942e-02 4.996727686375379562e-03 2.089138627052307129e-01 -1.042810175567865372e-02 3.190585374832153320e-01 -1.012047082185745239e-01 1.994888633489608765e-01
1.610917896032333374e-01 -6.804537773132324219e-02 -1.651954203844070435e-01 9.242109954357147217e-02 2.686385512351989746e-01 -7.770735770463943481e-02 -2.424934804439544678e-01 -8.389345556497573853e-02 -7.489199191331863403e-02 -1.739767193794250488e-02 -9.606558084487915039e-02 -3.679135441780090332e-02 -1.515227258205413818e-01 1.617440879344940186e-01 1.035134196281433105e-01 -2.091735452413558960e-01 1.263383179903030396e-01 8.874114602804183960e-02 -3.424008190631866455e-01 -1.752303838729858398e-01 -1.076020598411560059e-01 1.376331448554992676e-01 7.579696923494338989e-02 4.871058836579322815e-02 2.878904640674591064e-01 -1.552371829748153687e-01 -7.160420715808868408e-02 1.001360937952995300e-01 -2.628422975540161133e-01 3.038721978664398193e-01 -1.321889907121658325e-01 3.975016474723815918e-01
-1.726091280579566956e-02 -4.453064128756523132e-02 -1.731673777103424072e-01 1.229754239320755005e-01 4.224716424942016602e-01 1.449554264545440674e-01 -4.285153746604919434e-02 5.086861923336982727e-02 -1.857283525168895721e-02 1.139573603868484497e-01 1.147990394383668900e-02 3.874727785587310791e-01 -2.161012589931488037e-01 -1.603527665138244629e-01 4.732963442802429199e-01 -1.320039480924606323e-01 1.046197041869163513e-01 1.009823307394981384e-01 -2.577443234622478485e-02 1.087643280625343323e-01 -1.912634372711181641e-01 2.225250564515590668e-02 -3.185838088393211365e-02 1.493984907865524292e-01 -9.058263152837753296e-02 -1.765222400426864624e-01 -2.124489843845367432e-01 9.309432655572891235e-02 -7.424271106719970703e-02 3.444374352693557739e-02 -2.083561122417449951e-01 1.841743737459182739e-01
-2.345253974199295044e-01 -2.965510785579681396e-01 6.304549425840377808e-02 2.551092207431793213e-01 1.998642086982727051e-01 -1.121267378330230713e-01 -9.648561477661132812e-02 -5.004505068063735962e-02 -6.136965379118919373e-02 -3.349454700946807861e-02 -6.760755181312561035e-02 1.049753502011299133e-01 -4.233506023883819580e-01 9.292923659086227417e-02 -2.356068231165409088e-02 -1.704190485179424286e-02 2.595256865024566650e-01 -1.754687353968620300e-02 -2.887243926525115967e-01 2.179120332002639771e-01 -2.047222852706909180e-01 -3.275495469570159912e-01 -1.022563353180885315e-01 2.465769797563552856e-01 4.919365420937538147e-02 -7.490924908779561520e-04 4.261186718940734863e-02 -6.496754288673400879e-02 1.766869425773620605e-01 1.023954302072525024e-01 1.843968331813812256e-01 1.065553799271583557e-01
-7.540864497423171997e-02 -2.389887720346450806e-01 2.428103536367416382e-01 1.084247529506683350e-01 6.702287495136260986e-02 1.455703228712081909e-01 -2.017210572957992554e-01 -2.211305126547813416e-02 -1.060672476887702942e-01 -9.818830527365207672e-03 -5.264982581138610840e-02 -7.965628057718276978e-02 -3.452748060226440430e-01 2.075096219778060913e-01 -1.027923598885536194e-01 -1.217885687947273254e-01 2.615930736064910889e-01 4.085064679384231567e-02 -3.251539170742034912e-01 -1.312315016984939575e-01 -1.646266691386699677e-02 -1.871479749679565430e-01 -6.683304905891418457e-02 3.713230490684509277e-01 9.310253709554672241e-02 -4.036982357501983643e-02 6.833216547966003418e-02 2.738659642636775970e-02 2.172612994909286499e-01 3.208283483982086182e-01 1.019433289766311646e-01 2.110740989446640015e-01
2.431046031415462494e-02 7.050409913063049316e-02 -1.144300121814012527e-02 -2.014083713293075562e-01 5.917437374591827393e-02 -1.760607361793518066e-01 -2.555997371673583984e-01 1.349691897630691528e-01 -1.841346323490142822e-01 -2.689123712480068207e-02 -1.045443713665008545e-01 3.715888783335685730e-02 -3.028356730937957764e-01 -9.116175025701522827e-02 2.091801315546035767e-01 -2.116959095001220703e-01 -6.843604147434234619e-02 -2.410124056041240692e-02 -2.412024140357971191e-01 -3.625212609767913818e-02 -2.399072200059890747e-01 -3.640672266483306885e-01 -2.800698578357696533e-01 -1.608153730630874634e-01 8.955302648246288300e-03 -3.980920612812042236e-01 -2.691242992877960205e-01 -6.406242400407791138e-02 -3.522433340549468994e-02 3.850075230002403259e-02 5.444657057523727417e-02 -1.514631137251853943e-02
7.636292278766632080e-02 -3.352930545806884766e-01 -2.195856347680091858e-02 1.471978724002838135e-01 3.016645647585391998e-02 -2.087707072496414185e-01 -1.261662393808364868e-01 2.275620698928833008e-01 1.097975224256515503e-01 1.532143447548151016e-02 -2.843083143234252930e-01 4.244021177291870117e-01 -6.524925678968429565e-02 -1.755600720643997192e-01 1.258515268564224243e-01 -2.316844761371612549e-01 -3.785214945673942566e-02 -2.115888446569442749e-01 -1.159350275993347168e-01 -1.227299869060516357e-01 -1.418201997876167297e-02 1.872633993625640869e-01 -5.600712820887565613e-02 8.939412981271743774e-02 1.931250393390655518e-01 6.752473860979080200e-02 -3.593271374702453613e-01 5.023561418056488037e-02 6.643512099981307983e-02 2.253431975841522217e-01 2.929391525685787201e-02 1.375343501567840576e-01
9.624841809272766113e-02 -1.040341630578041077e-01 9.636446088552474976e-02 2.522406280040740967e-01 -7.304265350103378296e-02 -1.195774693042039871e-02 -3.139006495475769043e-01 1.804506778717041016e-01 -7.264209538698196411e-02 2.086582928895950317e-01 -2.938734292984008789e-01 3.288031220436096191e-01 -2.182559072971343994e-01 -8.343685418367385864e-02 -1.738141030073165894e-01 -2.891798615455627441e-01 6.944962590932846069e-02 -6.545766722410917282e-03 1.527235358953475952e-01 2.160400338470935822e-02 -2.235561423003673553e-02 -5.553768947720527649e-02 -2.105416357517242432e-01 9.374563395977020264e-02 -1.324867159128189087e-01 -2.040071412920951843e-02 6.740455329418182373e-02 1.704358905553817749e-01 -4.674652963876724243e-02 4.237454235553741455e-01 -1.109057515859603882e-01 1.665589362382888794e-01
-4.117856547236442566e-02 -2.748217880725860596e-01 -2.368485555052757263e-03 1.319379429332911968e-03 1.078346669673919678e-01 -1.497485339641571045e-01 -2.470981180667877197e-01 1.459135264158248901e-01 1.042974181473255157e-02 -3.972215056419372559e-01 -1.413986831903457642e-01 -8.922111243009567261e-02 -1.046705171465873718e-01 -5.053412914276123047e-02 2.876047790050506592e-01 -5.184029340744018555e-01 1.692458242177963257e-01 7.839146256446838379e-02 -1.614331454038619995e-02 -8.340986818075180054e-02 -1.178590655326843262e-01 1.149017438292503357e-01 -1.826759576797485352e-01 1.251219809055328369e-01 6.555378437042236328e-02 -1.048696786165237427e-01 -2.916264533996582031e-01 1.840004920959472656e-01 4.905619844794273376e-02 2.434835396707057953e-02 2.834528451785445213e-03 1.491645351052284241e-02
-1.523610055446624756e-01 8.580405265092849731e-02 -2.928569316864013672e-01 -7.817267626523971558e-02 1.666965484619140625e-01 -2.673997282981872559e-01 -1.148209124803543091e-01 -9.914515167474746704e-02 1.413263231515884399e-01 -6.028974428772926331e-02 -1.108061373233795166e-01 2.217521518468856812e-01 -1.039802879095077515e-01 -3.871576115489006042e-02 2.065038233995437622e-01 5.509370565414428711e-02 -1.056209132075309753e-01 -1.748060882091522217e-01 -4.176292121410369873e-01 -1.098307743668556213e-01 -2.163650542497634888e-01 -2.589677572250366211e-01 -1.381284445524215698e-01 2.173723131418228149e-01 -4.995502997189760208e-03 2.412138320505619049e-02 -1.143044829368591309e-01 -2.277563214302062988e-01 1.898838952183723450e-02 3.535830080509185791e-01 1.011415272951126099e-01 -5.137270689010620117e-02
-2.641744911670684814e-02 9.508387744426727295e-02 2.800760976970195770e-02 3.019304871559143066e-01 2.035387456417083740e-01 -6.620382517576217651e-02 -3.707155585289001465e-02 -2.589883506298065186e-01 1.671591997146606445e-01 -6.460201740264892578e-02 -4.712022095918655396e-02 -4.542676731944084167e-02 -1.504294872283935547e-01 -1.633175760507583618e-01 1.959615796804428101e-01 -3.453575074672698975e-01 -1.072069182991981506e-01 -3.597977384924888611e-02 -3.262370824813842773e-01 -2.533826529979705811e-01 6.359230726957321167e-02 -1.055976301431655884e-01 -1.461277604103088379e-01 -9.838642552495002747e-03 -3.133464604616165161e-02 1.597049683332443237e-01 -5.765465274453163147e-02 2.091536670923233032e-01 -3.577862977981567383e-01 2.668552994728088379e-01 3.585625812411308289e-02 2.157527357339859009e-01
1.660968959331512451e-01 -3.234869837760925293e-01 -1.913545131683349609e-01 2.282431125640869141e-01 -6.972140073776245117e-02 -9.163919836282730103e-02 -2.405416816473007202e-01 9.742039442062377930e-02 -9.491921216249465942e-02 -9.640639275312423706e-02 -1.639592945575714111e-01 2.347400784492492676e-01 -1.824821531772613525e-01 -1.928554326295852661e-01 -1.058470457792282104e-01 -3.014138936996459961e-01 1.069000922143459320e-02 -1.668277084827423096e-01 -2.840521335601806641e-01 3.161320388317108154e-01 -1.857335306704044342e-02 -1.544838398694992065e-01 -2.295259684324264526e-01 -1.291465759277343750e-01 2.710434421896934509e-02 -6.231493502855300903e-02 -1.703705489635467529e-01 6.393320113420486450e-02 -1.355361938476562500e-01 1.225589960813522339e-02 -2.493177652359008789e-01 -7.111433148384094238e-02
-1.148035302758216858e-01 8.421678096055984497e-02 -2.578937113285064697e-01 -4.468312952667474747e-03 -7.545191794633865356e-02 -7.822553068399429321e-02 -3.566826581954956055e-01 5.482896789908409119e-02 1.597716473042964935e-02 2.992797791957855225e-01 -1.565624624490737915e-01 2.511352002620697021e-01 -1.254368573427200317e-01 1.208430039696395397e-03 2.060746401548385620e-01 -3.883197605609893799e-01 9.826886653900146484e-02 1.746741235256195068e-01 -2.345139384269714355e-01 2.287193089723587036e-01 -1.366712898015975952e-02 -4.286028817296028137e-02 -5.819046869874000549e-03 -2.111891508102416992e-01 -1.076618880033493042e-01 -1.010524928569793701e-01 -1.424810588359832764e-01 1.363880336284637451e-01 -1.982080787420272827e-01 2.352443933486938477e-01 -1.189591810107231140e-01 1.453954875469207764e-01
1.162360981106758118e-01 2.456305921077728271e-01 2.072280198335647583e-01 3.388077318668365479e-01 1.693840138614177704e-03 1.699952483177185059e-01 -3.000320792198181152e-01 -7.088429480791091919e-02 2.554686069488525391e-01 -4.268798977136611938e-02 -1.306454837322235107e-01 1.755639910697937012e-01 -4.340232610702514648e-01 -7.624385505914688110e-02 -1.557225286960601807e-01 -1.438896358013153076e-01 7.934750616550445557e-02 -5.711159110069274902e-02 -3.482463210821151733e-02 -3.284035623073577881e-02 -1.501846015453338623e-01 -2.049022763967514038e-01 -2.805908620357513428e-01 1.755160652101039886e-02 -1.333303633145987988e-03 3.473442047834396362e-02 -8.674392849206924438e-02 -4.342648014426231384e-02 -2.034009993076324463e-01 6.559100002050399780e-02 -6.999680399894714355e-02 2.715403735637664795e-01
4.612727835774421692e-02 6.910829246044158936e-02 5.671098828315734863e-02 1.567347645759582520e-01 1.893253177404403687e-01 -9.113635122776031494e-02 -1.960533708333969116e-01 -3.794882297515869141e-01 3.777293488383293152e-02 2.151648998260498047e-01 -4.422611892223358154e-01 1.802168041467666626e-01 -4.707141220569610596e-02 5.092418938875198364e-02 1.089447289705276489e-01 -3.030812740325927734e-01 3.284714743494987488e-02 -1.172724738717079163e-01 -1.560576409101486206e-01 6.964323576539754868e-03 -1.142328698188066483e-02 -2.171385586261749268e-01 -1.120377182960510254e-01 -1.429631710052490234e-01 -4.329485073685646057e-02 1.206039544194936752e-02 -2.126970142126083374e-01 2.416787445545196533e-01 -2.115208208560943604e-01 2.767331600189208984e-01 -7.806497812271118164e-02 -4.236131533980369568e-02
-3.115127980709075928e-01 3.081329353153705597e-02 4.256762564182281494e-01 3.104199282824993134e-02 1.831791736185550690e-02 -2.780803442001342773e-01 -1.454226970672607422e-01 3.155679255723953247e-02 -1.525754630565643311e-01 -1.664131879806518555e-01 -1.044795885682106018e-01 2.002208977937698364e-01 -1.435975879430770874e-01 -6.891504675149917603e-02 1.825056970119476318e-01 -5.937131121754646301e-02 -1.035755313932895660e-02 1.930508017539978027e-01 -2.705554962158203125e-01 1.773018538951873779e-01 7.742516696453094482e-02 1.116208825260400772e-02 1.372448056936264038e-01 -2.242577262222766876e-02 2.696192264556884766e-01 -9.469258040189743042e-02 -1.004627645015716553e-01 1.331204473972320557e-01 -4.312330484390258789e-02 3.102464973926544189e-01 -2.524430751800537109e-01 1.306659132242202759e-01
2.479751035571098328e-02 -3.302906453609466553e-02 2.105341404676437378e-01 -2.606001310050487518e-02 1.828272938728332520e-01 2.342686802148818970e-01 -1.965572834014892578e-01 3.572405278682708740e-01 1.315756589174270630e-01 -1.559191197156906128e-01 -1.967124789953231812e-01 1.798517704010009766e-01 1.324013173580169678e-01 2.053870707750320435e-01 2.368891239166259766e-01 -2.543694376945495605e-01 1.521375179290771484e-01 -1.942062824964523315e-01 -2.315434813499450684e-01 2.357839792966842651e-01 -6.740579754114151001e-02 -8.351238816976547241e-02 -1.291275471448898315e-01 2.545005679130554199e-01 -3.448149561882019043e-02 -1.111107543110847473e-01 -1.884229332208633423e-01 8.022081106901168823e-02 -4.162142053246498108e-02 2.708950042724609375e-01 7.044100016355514526e-02 8.333885669708251953e-02
-3.022586405277252197e-01 -4.721161723136901855e-02 -1.220888942480087280e-01 -1.782891899347305298e-02 5.664090067148208618e-02 4.674839973449707031e-02 -2.309450358152389526e-01 2.233251631259918213e-01 2.632094919681549072e-01 -1.507064104080200195e-01 -3.938907012343406677e-02 2.040582746267318726e-01 -1.292656213045120239e-01 3.739903494715690613e-02 -1.411890089511871338e-01 -2.483798936009407043e-02 2.422229796648025513e-01 -9.179754555225372314e-02 -2.801831364631652832e-01 1.341904420405626297e-02 1.814728602766990662e-02 -2.334738373756408691e-01 -4.156404733657836914e-01 3.014494851231575012e-02 -1.182455420494079590e-01 -9.796595573425292969e-02 -2.744732797145843506e-01 -1.241863071918487549e-01 -5.611188709735870361e-03 3.260983824729919434e-01 7.025443017482757568e-02 9.386388212442398071e-02
5.818162858486175537e-02 2.194724082946777344e-01 1.142535656690597534e-01 -1.470553576946258545e-01 7.938551157712936401e-02 -1.478380411863327026e-01 -2.620398700237274170e-01 -1.779112070798873901e-01 -4.947094619274139404e-02 1.439846307039260864e-02 -8.707929402589797974e-03 2.039508223533630371e-01 -3.133952319622039795e-01 2.823943831026554108e-02 1.132689639925956726e-01 -1.098865866661071777e-01 -8.674212545156478882e-02 2.262827940285205841e-02 -3.195048868656158447e-01 1.894255355000495911e-02 -1.708337664604187012e-02 5.919829383492469788e-02 -6.660171151161193848e-01 -7.175931707024574280e-03 -8.633621782064437866e-02 1.798013299703598022e-01 -9.533240459859371185e-03 -1.859476789832115173e-02 -9.197225421667098999e-02 7.957474887371063232e-02 6.379257887601852417e-02 -7.871280424296855927e-03
1.392057090997695923e-01 -1.236664690077304840e-02 -5.899022519588470459e-02 2.120105326175689697e-01 8.820586651563644409e-02 -3.903239220380783081e-02 -1.330377012491226196e-01 2.869452536106109619e-02 -2.097647041082382202e-01 -1.786571890115737915e-01 1.570407897233963013e-01 1.094539761543273926e-01 -1.519332379102706909e-01 4.852574784308671951e-03 -5.553867295384407043e-02 -5.684209465980529785e-01 -2.009398341178894043e-01 1.178364921361207962e-02 -1.994943469762802124e-01 -4.719584062695503235e-02 -1.867300122976303101e-01 -2.528296038508415222e-02 1.546936631202697754e-01 4.191571176052093506e-01 -9.664593636989593506e-02 1.566333696246147156e-02 -8.795981109142303467e-02 -5.290994793176651001e-02 1.433781087398529053e-01 2.202237546443939209e-01 -1.794521361589431763e-01 -5.749981105327606201e-02
1.122706085443496704e-01 -2.172170728445053101e-01 1.353320777416229248e-01 4.979662597179412842e-02 1.777527481317520142e-01 -4.576135426759719849e-02 -3.632379472255706787e-01 3.630149960517883301e-01 9.165528416633605957e-02 1.147364452481269836e-01 -2.329654544591903687e-01 2.906677126884460449e-01 -1.811044663190841675e-02 -2.447190731763839722e-01 1.726567447185516357e-01 -3.611975312232971191e-01 2.134594023227691650e-01 8.201655745506286621e-02 -6.144324783235788345e-03 8.062130212783813477e-02 -1.400606147944927216e-02 -5.643561854958534241e-02 -1.815993636846542358e-01 4.511139541864395142e-02 -2.222300320863723755e-02 2.505224049091339111e-01 -1.526649147272109985e-01 4.220342263579368591e-02 1.254893392324447632e-01 1.922409534454345703e-01 -5.235042795538902283e-02 1.338222902268171310e-02
6.430117040872573853e-02 -9.501466900110244751e-02 -8.492189459502696991e-03 1.658070087432861328e-01 1.845400929450988770e-01 -1.157746650278568268e-02 1.160507462918758392e-02 2.386740595102310181e-02 5.244318768382072449e-02 -1.440666429698467255e-02 -9.171913564205169678e-02 1.906426399946212769e-01 -2.336921691894531250e-01 -1.561150550842285156e-01 2.099818587303161621e-01 -1.793792247772216797e-01 1.515048891305923462e-01 -1.283260881900787354e-01 -9.825039654970169067e-02 1.558009833097457886e-01 -1.905621588230133057e-01 -1.206978186964988708e-01 -7.718221750110387802e-03 1.742727309465408325e-01 4.916700720787048340e-01 3.097001090645790100e-02 -2.508576214313507080e-01 3.885694593191146851e-02 3.967931270599365234e-01 1.557812541723251343e-01 -9.449261426925659180e-02 2.626243531703948975e-01
-1.565735787153244019e-01 -3.035085101146250963e-04 1.602414101362228394e-01 1.315447837114334106e-01 1.643180549144744873e-01 -3.026872575283050537e-01 -3.643359839916229248e-01 -1.918549686670303345e-01 -9.200825542211532593e-02 -1.183513477444648743e-01 -9.926232695579528809e-02 -1.348334848880767822e-01 -3.153585791587829590e-01 1.351924389600753784e-01 -2.613470554351806641e-01 -1.287851333618164062e-01 1.665656222030520439e-03 -6.553439050912857056e-02 -3.282937407493591309e-01 4.143688455224037170e-02 -2.314334362745285034e-01 -3.165450394153594971e-01 -3.433104231953620911e-02 -3.007949516177177429e-02 3.153660148382186890e-02 9.546298533678054810e-02 -2.227286547422409058e-01 -1.509698033332824707e-01 5.435316357761621475e-03 -3.230153769254684448e-02 4.772399365901947021e-02 1.889910399913787842e-01
-3.803892061114311218e-02 9.122445248067378998e-03 1.848678439855575562e-01 2.638436257839202881e-01 3.421828448772430420e-01 -1.045133844017982483e-01 -5.330943316221237183e-02 7.575277984142303467e-02 -3.609262779355049133e-02 1.921553909778594971e-01 1.519874632358551025e-01 3.623034358024597168e-01 1.108959782868623734e-02 -6.791418790817260742e-02 1.685259640216827393e-01 1.253850758075714111e-02 1.412797868251800537e-01 -2.046772539615631104e-01 -3.438238501548767090e-01 -3.665361925959587097e-02 -3.546804189682006836e-01 -8.358848839998245239e-02 -9.929662942886352539e-02 4.136566445231437683e-02 -1.233758553862571716e-01 -2.060713171958923340e-01 -1.046930477023124695e-01 -1.487095654010772705e-01 -3.091304935514926910e-02 -1.264075282961130142e-02 -1.279590874910354614e-01 3.133458495140075684e-01
-3.177025020122528076e-01 -1.239549145102500916e-01 -3.260221704840660095e-02 -2.955501154065132141e-02 2.602393329143524170e-01 2.056370675563812256e-01 -2.962955273687839508e-02 1.481726467609405518e-01 -2.247729152441024780e-01 1.078980565071105957e-01 5.589551106095314026e-02 1.242654770612716675e-01 -4.152995049953460693e-01 -8.777483552694320679e-02 2.265268415212631226e-01 -1.708151549100875854e-01 1.169703602790832520e-01 -4.263694584369659424e-02 -4.310571849346160889e-01 2.588146366178989410e-02 -9.685649722814559937e-02 6.444054096937179565e-02 6.347495317459106445e-02 1.496891379356384277e-01 8.603663742542266846e-02 -2.222343906760215759e-02 -6.761728227138519287e-02 1.689661443233489990e-01 -1.310660243034362793e-01 2.949933707714080811e-01 -5.402130633592605591e-02 -1.320341527462005615e-01
1.854838281869888306e-01 1.859280019998550415e-01 -3.723932057619094849e-02 1.269415766000747681e-01 2.268216013908386230e-01 8.576580137014389038e-02 -7.955757528543472290e-02 -9.238162636756896973e-02 5.480665341019630432e-02 -2.413993924856185913e-01 -1.081415265798568726e-01 4.270544648170471191e-02 -2.453636378049850464e-01 2.062685489654541016e-01 2.125532366335391998e-02 -2.977919578552246094e-01 -9.404890239238739014e-02 -1.001182571053504944e-02 -3.297931253910064697e-01 1.416976451873779297e-01 -3.103274479508399963e-02 -2.002328932285308838e-01 7.946485280990600586e-02 1.621568053960800171e-01 -4.313408955931663513e-02 -3.519292175769805908e-02 -5.885991454124450684e-02 1.280173379927873611e-02 -3.388281464576721191e-01 -1.245166175067424774e-02 -2.645047307014465332e-01 4.124048948287963867e-01
-5.500449799001216888e-03 -1.440623998641967773e-01 -1.859267055988311768e-01 -5.632148124277591705e-03 5.007264614105224609e-01 1.420796662569046021e-01 -2.888882458209991455e-01 4.836509004235267639e-02 -5.192646384239196777e-02 -2.995642134919762611e-03 -1.025534123182296753e-01 2.083091139793395996e-01 -1.633217334747314453e-01 -8.363842219114303589e-02 3.847553431987762451e-01 -5.075679719448089600e-02 8.357547223567962646e-02 2.061647176742553711e-01 5.212735384702682495e-02 1.053155958652496338e-01 3.423674404621124268e-02 -2.641717903316020966e-02 -8.871316164731979370e-02 1.527162194252014160e-01 -1.667923182249069214e-01 -1.388159096240997314e-01 -2.035753428936004639e-01 -1.964057609438896179e-02 6.742353085428476334e-03 1.544411480426788330e-01 -1.634319871664047241e-02 3.708989024162292480e-01
-3.112030923366546631e-01 7.519699633121490479e-02 7.313614338636398315e-02 1.295163631439208984e-01 4.355305060744285583e-02 1.372208595275878906e-01 -1.434867829084396362e-01 2.377040870487689972e-02 -9.593971073627471924e-02 1.593467742204666138e-01 8.969163149595260620e-02 1.761662811040878296e-01 -1.826606839895248413e-01 -4.358943998813629150e-01 5.304410681128501892e-02 -3.645587265491485596e-01 1.748125702142715454e-01 7.535215467214584351e-02 -2.664464116096496582e-01 7.086113095283508301e-02 -2.540611028671264648e-01 3.307532891631126404e-02 8.604451268911361694e-02 1.872756630182266235e-01 1.447412371635437012e-01 1.771815121173858643e-03 1.737641841173171997e-01 1.653815209865570068e-01 -6.120807304978370667e-02 3.094599843025207520e-01 2.023780904710292816e-02 4.410375282168388367e-02
-3.818577853962779045e-03 9.875909239053726196e-02 3.329976648092269897e-02 1.465269923210144043e-01 2.344716042280197144e-01 -8.571589738130569458e-02 -3.281070291996002197e-01 1.187055036425590515e-01 -7.872665673494338989e-02 9.818568825721740723e-03 -3.711470589041709900e-02 9.289417415857315063e-02 -4.456664323806762695e-01 4.387091472744941711e-02 3.444554507732391357e-01 1.769450306892395020e-02 -1.408317405730485916e-02 1.674428135156631470e-01 -1.140365004539489746e-01 1.757387220859527588e-01 -3.297624886035919189e-01 7.644657045602798462e-02 -1.432900596410036087e-02 1.697913706302642822e-01 -1.856865435838699341e-01 -2.383550852537155151e-01 7.271791249513626099e-02 -3.093091547489166260e-01 3.280238807201385498e-02 1.458118855953216553e-01 -8.550839498639106750e-03 1.317882835865020752e-01
-6.192784756422042847e-02 -5.736533552408218384e-02 -8.337947539985179901e-03 1.053947508335113525e-01 1.860160380601882935e-01 -1.138277798891067505e-01 -3.111721873283386230e-01 -3.084839582443237305e-01 -1.708800494670867920e-01 -6.815880537033081055e-02 -1.023136302828788757e-01 3.328392803668975830e-01 -1.788783818483352661e-01 -5.021420866250991821e-02 -5.005386099219322205e-02 -6.014136970043182373e-02 -2.564278431236743927e-03 1.255756318569183350e-01 -5.023015663027763367e-02 1.144755110144615173e-01 2.723039388656616211e-01 -2.838592277839779854e-03 -7.876792550086975098e-02 5.373178794980049133e-02 -6.543734110891819000e-03 -1.381027046591043472e-02 -1.042039617896080017e-01 1.223180964589118958e-01 -3.372004032135009766e-01 4.173350930213928223e-01 -3.432128429412841797e-01 -6.031604949384927750e-03
-4.007184803485870361e-01 1.796592772006988525e-01 -3.217541053891181946e-02 1.431218534708023071e-01 -3.151761367917060852e-02 -1.810469329357147217e-01 -3.395877182483673096e-01 -5.602224916219711304e-02 -6.896979361772537231e-02 1.350594311952590942e-01 -4.617856815457344055e-03 4.101084172725677490e-01 -1.277699321508407593e-01 5.798006057739257812e-02 6.261681020259857178e-02 7.609028369188308716e-02 1.457053124904632568e-01 -2.771662548184394836e-02 -2.327927798032760620e-01 -3.110063821077346802e-02 -3.173747062683105469e-01 -2.191792726516723633e-01 -2.550675272941589355e-01 -2.897916734218597412e-02 -5.085881426930427551e-02 -1.774126440286636353e-01 -2.763185650110244751e-02 -1.693670302629470825e-01 1.044624522328376770e-01 -4.353410005569458008e-02 -5.535183474421501160e-02 2.039302587509155273e-01
-1.182933971285820007e-01 -5.000693723559379578e-02 3.161441534757614136e-02 7.320105284452438354e-02 1.849090754985809326e-01 2.337661534547805786e-01 -1.398768872022628784e-01 3.759571909904479980e-01 1.962215006351470947e-01 -3.430621325969696045e-01 -1.102237179875373840e-01 1.013715118169784546e-01 -4.349370300769805908e-02 -3.688600659370422363e-02 -8.472303301095962524e-02 -3.041188418865203857e-01 1.483870297670364380e-01 5.855317786335945129e-02 -1.579437404870986938e-01 1.965474486351013184e-01 -2.846849150955677032e-02 -1.545835286378860474e-01 -2.081579566001892090e-01 1.264444272965192795e-02 -7.470965385437011719e-02 -3.440862149000167847e-02 -4.430765807628631592e-01 -6.584621220827102661e-02 4.121378064155578613e-02 1.173215135931968689e-01 -1.750965118408203125e-01 1.873554885387420654e-01
1.900410652160644531e-01 1.019721999764442444e-01 4.136137068271636963e-01 -1.034148335456848145e-01 2.168663293123245239e-01 4.878446459770202637e-02 -3.214331269264221191e-01 1.574564427137374878e-01 -2.049014344811439514e-02 1.114641651511192322e-01 6.001532822847366333e-02 1.465150117874145508e-01 -3.719077110290527344e-01 -2.848946116864681244e-02 2.216224819421768188e-01 -1.270328015089035034e-01 9.173777699470520020e-02 6.374320387840270996e-02 6.797938048839569092e-02 -1.499153971672058105e-01 -1.258229166269302368e-01 -1.185922399163246155e-01 -2.742004022002220154e-02 -1.702491077594459057e-03 2.270882278680801392e-01 -8.283666521310806274e-02 -1.428011655807495117e-01 6.878492236137390137e-02 -1.129336953163146973e-01 3.652186691761016846e-01 -1.583794057369232178e-01 -1.640019565820693970e-01
-1.805916428565979004e-01 -2.295485734939575195e-01 -2.075341343879699707e-01 -3.775057941675186157e-02 6.784105300903320312e-01 -7.877893745899200439e-02 -1.778058111667633057e-01 2.524058334529399872e-03 7.188246399164199829e-02 7.399382442235946655e-02 9.454336017370223999e-02 2.368034236133098602e-02 -2.296330034732818604e-01 -1.426375508308410645e-01 2.194145917892456055e-01 -1.519630402326583862e-01 4.081412404775619507e-02 -6.638140231370925903e-02 -2.086542993783950806e-01 2.241011150181293488e-02 5.037034396082162857e-03 5.558742210268974304e-02 -6.779173761606216431e-02 9.881849586963653564e-02 1.522433310747146606e-01 -9.234897047281265259e-02 -8.615524321794509888e-02 -2.188831940293312073e-02 -1.168768107891082764e-01 8.711491525173187256e-02 -2.762105464935302734e-01 -5.421930924057960510e-02
9.063580632209777832e-02 -8.707252889871597290e-02 -2.499582991003990173e-02 6.347945332527160645e-02 3.439676463603973389e-01 -2.317345440387725830e-01 -2.372356951236724854e-01 2.699362635612487793e-01 7.271311432123184204e-02 -9.454762190580368042e-02 -1.928749084472656250e-01 2.769856154918670654e-01 -1.092636212706565857e-01 -1.807861924171447754e-01 1.730125397443771362e-01 -3.584968745708465576e-01 8.246883004903793335e-02 1.843450069427490234e-01 -3.596647083759307861e-02 1.555218845605850220e-01 -1.218177899718284607e-01 9.253685921430587769e-02 -1.063125953078269958e-01 -5.966189131140708923e-02 -5.261342972517013550e-02 2.419073730707168579e-01 1.984867453575134277e-02 -3.086422011256217957e-02 1.811407357454299927e-01 3.317621648311614990e-01 6.369923055171966553e-02 1.818387657403945923e-01
-1.361097954213619232e-02 -2.215884178876876831e-01 1.778489947319030762e-01 2.590467929840087891e-01 -1.890774816274642944e-03 -3.027007356286048889e-02 -1.508819758892059326e-01 1.068717166781425476e-01 2.576393485069274902e-01 -6.879273056983947754e-02 -2.906852066516876221e-01 3.000195920467376709e-01 -2.090863287448883057e-01 -1.901013590395450592e-02 1.340255290269851685e-01 -4.551787376403808594e-01 -9.417844563722610474e-02 4.154652357101440430e-03 2.515663206577301025e-02 -1.767509430646896362e-02 -9.151389449834823608e-02 -2.933275103569030762e-01 -2.995031476020812988e-01 1.282468717545270920e-02 5.190985649824142456e-02 -1.448356211185455322e-01 8.647584170103073120e-02 1.735592186450958252e-01 -4.322062432765960693e-02 1.973142027854919434e-01 -7.615011930465698242e-02 -5.922670010477304459e-03
1.000090967863798141e-02 -1.460746377706527710e-01 -1.053293142467737198e-02 -5.371676385402679443e-02 2.773921191692352295e-01 -4.592136014252901077e-03 -1.755547970533370972e-01 1.483633555471897125e-02 2.191855609416961670e-01 -3.130540549755096436e-01 -7.118282467126846313e-02 6.677424907684326172e-02 -2.889986038208007812e-01 1.475326567888259888e-01 1.788885146379470825e-02 1.696885675191879272e-01 -1.289733946323394775e-01 1.003038436174392700e-01 -2.054083794355392456e-01 7.635577768087387085e-02 -2.994082681834697723e-02 -2.493167072534561157e-01 -1.942551881074905396e-01 2.848616428673267365e-02 2.575574219226837158e-01 5.506835877895355225e-02 -3.785525858402252197e-01 3.966422006487846375e-02 -1.958291977643966675e-01 2.990932166576385498e-01 1.490887068212032318e-02 2.428913861513137817e-01
4.618740058504045010e-04 1.403545737266540527e-01 -2.075143856927752495e-03 1.352478116750717163e-01 1.552541255950927734e-01 1.700043827295303345e-01 -3.557967245578765869e-01 -7.557119429111480713e-02 1.539248973131179810e-01 -2.004395872354507446e-01 1.301578730344772339e-01 2.916223704814910889e-01 -2.368631362915039062e-01 -1.148224845528602600e-01 -8.669624477624893188e-02 -2.470778115093708038e-02 -3.101557306945323944e-02 -4.746071249246597290e-02 -2.205507159233093262e-01 -1.163065657019615173e-01 -3.395474851131439209e-01 -3.908026516437530518e-01 5.966020748019218445e-02 2.135385423898696899e-01 7.292119413614273071e-02 -3.183806687593460083e-02 -1.015341654419898987e-01 8.326853811740875244e-02 2.503416836261749268e-01 2.435262352228164673e-01 -5.287876725196838379e-02 -5.020183324813842773e-02
-5.759649444371461868e-03 2.817663364112377167e-02 -2.411649376153945923e-01 1.527919769287109375e-01 -6.415877956897020340e-03 -1.501409709453582764e-01 -2.009581923484802246e-01 -7.252921164035797119e-02 -3.339838981628417969e-02 2.264079451560974121e-02 -1.732156872749328613e-01 4.440366849303245544e-02 -3.074895143508911133e-01 1.355417966842651367e-01 1.083588078618049622e-01 -4.414879083633422852e-01 1.188437081873416901e-02 -1.367073133587837219e-02 -4.083210602402687073e-02 -1.225513033568859100e-02 -8.512672781944274902e-02 -2.772471010684967041e-01 -3.590599447488784790e-02 -1.183301117271184921e-02 -8.513568341732025146e-02 1.575657166540622711e-02 9.238104522228240967e-02 2.863925397396087646e-01 -2.375945001840591431e-01 3.332336843013763428e-01 -3.646376430988311768e-01 1.003280207514762878e-01
8.017177134752273560e-02 -6.813338841311633587e-04 -7.298400998115539551e-02 2.367387712001800537e-01 1.829672306776046753e-01 -6.303738802671432495e-02 -3.295252621173858643e-01 -3.068461269140243530e-02 -1.941271275281906128e-01 -4.768523573875427246e-02 -6.551158614456653595e-03 9.181953966617584229e-02 -1.681909114122390747e-01 7.230401504784822464e-03 -1.221543624997138977e-01 -5.575602129101753235e-02 1.327421050518751144e-02 1.253926604986190796e-01 -1.795559525489807129e-01 -7.478724420070648193e-02 1.018125377595424652e-02 6.615847349166870117e-03 -2.107096165418624878e-01 -1.514993458986282349e-01 -2.253148704767227173e-01 -2.442781180143356323e-01 -2.175422757863998413e-01 1.865854263305664062e-01 -4.648716449737548828e-01 2.463088035583496094e-01 1.025700569152832031e-01 2.988551259040832520e-01
-2.787456810474395752e-01 -1.652273535728454590e-01 2.664975821971893311e-01 -7.066096365451812744e-02 8.823256939649581909e-02 -3.404460251331329346e-01 -7.399486750364303589e-02 1.886264681816101074e-01 -2.959855645895004272e-02 -2.546382322907447815e-02 -5.890990421175956726e-02 2.394562363624572754e-01 3.885411471128463745e-02 3.972400445491075516e-03 1.067823544144630432e-01 -2.765316665172576904e-01 -2.529055774211883545e-01 6.213219091296195984e-02 -1.983175426721572876e-01 2.424102872610092163e-01 -1.124997809529304504e-01 -2.260875105857849121e-01 -2.012934088706970215e-01 -4.338145256042480469e-02 1.117279157042503357e-01 -6.082805618643760681e-02 -1.429509520530700684e-01 6.503887474536895752e-02 -3.440587222576141357e-01 2.215274423360824585e-01 8.648257702589035034e-02 1.210214868187904358e-01
-1.080776378512382507e-01 1.319771707057952881e-01 -3.492006286978721619e-02 8.723513036966323853e-02 9.804172068834304810e-02 -2.527606487274169922e-02 -4.019204974174499512e-01 1.738110743463039398e-02 1.454812288284301758e-01 -1.161540746688842773e-01 1.348074823617935181e-01 -1.971519738435745239e-02 -3.151531517505645752e-01 -1.566729992628097534e-01 -2.229937762022018433e-01 -2.948395013809204102e-01 2.171279191970825195e-01 -2.175893336534500122e-01 -2.249963283538818359e-01 -7.512288168072700500e-03 -1.677885651588439941e-01 -2.382064908742904663e-01 -3.482159674167633057e-01 1.365273743867874146e-01 2.096080332994461060e-01 -5.529126152396202087e-02 4.143613204360008240e-02 -1.105811446905136108e-01 1.569167822599411011e-01 1.177801340818405151e-01 -3.745495900511741638e-02 -7.376595586538314819e-02
6.363566499203443527e-03 2.490769140422344208e-02 3.512361273169517517e-02 2.909132242202758789e-01 1.498351693153381348e-01 2.111865766346454620e-02 -1.413672864437103271e-01 -4.463107287883758545e-01 4.848047345876693726e-02 6.851349771022796631e-02 -3.484970927238464355e-01 3.125291764736175537e-01 -4.185226559638977051e-02 2.297753281891345978e-02 -4.450482502579689026e-02 -3.806758522987365723e-01 4.372218623757362366e-02 -7.452603429555892944e-02 -1.207710877060890198e-01 4.237597063183784485e-02 2.812072262167930603e-02 -1.369571685791015625e-01 -1.048335507512092590e-01 -1.721253693103790283e-01 1.137260198593139648e-01 -2.601733617484569550e-02 -2.179719358682632446e-01 1.766156703233718872e-01 -2.317177355289459229e-01 2.225011885166168213e-01 1.835670322179794312e-03 -1.285533159971237183e-01
-2.440283298492431641e-01 6.666923314332962036e-02 8.985673636198043823e-02 1.871830523014068604e-01 4.119876921176910400e-01 -1.536039412021636963e-01 -2.402962446212768555e-01 1.494519412517547607e-01 -3.323606848716735840e-01 -8.784689009189605713e-02 1.119080185890197754e-01 -2.543315663933753967e-02 -3.737177252769470215e-01 -1.509906351566314697e-02 4.342246428132057190e-02 1.802513003349304199e-02 1.105562895536422729e-01 -8.728203177452087402e-02 -2.694835364818572998e-01 -7.080449722707271576e-03 -3.617258742451667786e-02 -2.800136506557464600e-01 1.478773821145296097e-02 1.464579701423645020e-01 6.959957629442214966e-02 -1.273532360792160034e-01 1.457458436489105225e-01 -6.479543447494506836e-02 -2.524246275424957275e-01 9.435467422008514404e-02 -1.618399173021316528e-01 -8.258298784494400024e-02
-1.540184617042541504e-01 -2.633713185787200928e-01 1.256077587604522705e-01 2.256254255771636963e-01 2.255358546972274780e-01 1.265131235122680664e-01 5.717354640364646912e-02 1.510117501020431519e-01 -7.703486084938049316e-02 1.732801347970962524e-01 2.344236522912979126e-01 2.690664827823638916e-01 -1.276888400316238403e-01 -1.383261382579803467e-01 1.259120702743530273e-01 -1.797671765089035034e-01 8.247829973697662354e-02 -4.438243806362152100e-02 -1.863830834627151489e-01 5.931088328361511230e-02 -3.532119691371917725e-01 -2.134882509708404541e-01 -1.073894724249839783e-01 2.655263543128967285e-01 -4.223012179136276245e-02 -1.299374401569366455e-01 -4.283803328871726990e-02 4.130488261580467224e-02 -3.720804154872894287e-01 1.850837320089340210e-01 5.303503200411796570e-02 -5.693759769201278687e-02
-2.397804707288742065e-01 -5.107738450169563293e-02 2.372667752206325531e-02 2.214323580265045166e-01 2.103778766468167305e-03 -6.807780265808105469e-02 -9.968930482864379883e-02 4.185517318546772003e-03 -2.010009139776229858e-01 2.727797925472259521e-01 -1.269261538982391357e-01 1.178796216845512390e-01 -1.859599053859710693e-01 -1.113418266177177429e-01 1.153729297220706940e-02 -1.356793045997619629e-01 2.482450567185878754e-02 1.340063512325286865e-01 -1.346885859966278076e-01 -4.235102236270904541e-02 -3.416129946708679199e-02 -2.987728416919708252e-01 -2.548427879810333252e-01 -1.463406626135110855e-02 2.193394675850868225e-02 5.579371750354766846e-02 -1.895099133253097534e-01 2.911521196365356445e-01 -1.766026765108108521e-01 5.180986523628234863e-01 -1.867025643587112427e-01 1.118957176804542542e-01
1.452695429325103760e-01 4.185757413506507874e-02 -1.794817298650741577e-02 2.945325374603271484e-01 1.564513146877288818e-01 2.872510850429534912e-01 -1.281364113092422485e-01 1.488316655158996582e-01 3.588528558611869812e-02 -2.572175264358520508e-01 -2.596494182944297791e-02 2.478123158216476440e-01 -3.129930496215820312e-01 6.283165514469146729e-02 -2.398923970758914948e-02 -4.035954922437667847e-02 -1.643018722534179688e-01 -2.589015103876590729e-02 -3.642888069152832031e-01 3.134249746799468994e-01 -5.038968846201896667e-02 -1.304930821061134338e-02 2.740494674071669579e-03 -8.137032389640808105e-03 6.590570509433746338e-02 -1.485181301832199097e-01 -1.554114073514938354e-01 -1.297671198844909668e-01 -2.512933909893035889e-01 2.693028151988983154e-01 1.214278936386108398e-01 1.779385656118392944e-01
1.789095401763916016e-01 -8.863294869661331177e-02 7.239460200071334839e-02 -2.927010506391525269e-02 2.277442812919616699e-02 -3.590460494160652161e-02 -3.581840693950653076e-01 2.058991640806198120e-01 -1.173257902264595032e-01 -7.973387255333364010e-05 1.704608947038650513e-01 6.438499689102172852e-02 -1.715170592069625854e-01 -2.394635789096355438e-02 -8.880396187305450439e-02 -2.804805338382720947e-01 -1.652548909187316895e-01 -1.302060112357139587e-02 -3.627581000328063965e-01 3.673006296157836914e-01 -2.853312529623508453e-02 -1.068223491311073303e-01 -4.612354338169097900e-01 -1.003948226571083069e-02 6.692235916852951050e-02 7.685136795043945312e-02 2.554057165980339050e-02 -1.596103608608245850e-01 3.014024719595909119e-02 1.520981192588806152e-01 -1.960040032863616943e-01 2.584393834695219994e-03
8.806065469980239868e-02 2.838303446769714355e-01 2.593394019640982151e-04 2.102425992488861084e-01 7.699646800756454468e-02 -2.068572342395782471e-01 -3.138166666030883789e-01 -7.369888946413993835e-03 -1.721067726612091064e-01 2.060347609221935272e-02 -2.625253498554229736e-01 1.586406826972961426e-01 -2.529768049716949463e-01 5.155805498361587524e-02 -9.887585043907165527e-02 -1.206166669726371765e-01 -3.124861605465412140e-02 1.486777812242507935e-01 -3.530011177062988281e-01 -6.350601464509963989e-02 5.265997722744941711e-02 -1.267402917146682739e-01 -9.838394075632095337e-02 -1.595926135778427124e-01 -1.975615918636322021e-01 -1.457645446062088013e-01 -2.564507722854614258e-01 -7.285317033529281616e-02 -3.566585183143615723e-01 1.258530020713806152e-01 1.561762839555740356e-01 2.490801177918910980e-02
-1.614247709512710571e-01 3.977534174919128418e-02 2.598074972629547119e-01 2.019198238849639893e-01 -3.687965497374534607e-02 -1.982367634773254395e-01 -2.420998364686965942e-02 -1.030951142311096191e-01 1.663472950458526611e-01 -1.697169989347457886e-01 1.977688074111938477e-01 8.125893026590347290e-02 -1.432138532400131226e-01 -3.027436323463916779e-03 9.418924152851104736e-02 -4.293863177299499512e-01 2.761510610580444336e-01 -8.445575833320617676e-02 -1.210865601897239685e-01 1.362417042255401611e-01 -5.418733879923820496e-02 -1.659641116857528687e-01 -2.993124425411224365e-01 2.811373770236968994e-01 -4.663107916712760925e-02 3.807169198989868164e-02 -6.443040072917938232e-02 5.564381834119558334e-03 2.578467726707458496e-01 2.045478373765945435e-01 -2.382125854492187500e-01 8.753765374422073364e-02
-2.091806828975677490e-01 1.279552131891250610e-01 -9.071394056081771851e-02 1.991668641567230225e-01 5.658448114991188049e-02 -2.471146546304225922e-02 -2.444960474967956543e-01 -2.221946604549884796e-02 -2.976664714515209198e-02 4.941589385271072388e-02 -2.326348274946212769e-01 1.516352295875549316e-01 -1.730733513832092285e-01 -1.406925767660140991e-01 -4.803301021456718445e-02 -3.292516171932220459e-01 7.547391206026077271e-02 1.585443504154682159e-02 -2.294880002737045288e-01 -2.751856856048107147e-02 9.367055445909500122e-02 -1.568707972764968872e-01 -7.643413543701171875e-02 -3.341365605592727661e-02 1.959747169166803360e-03 1.684535592794418335e-01 -4.914553090929985046e-02 4.189790487289428711e-01 -4.419234991073608398e-01 2.691068053245544434e-01 -9.598983079195022583e-02 6.331095099449157715e-02
4.156235978007316589e-02 -1.368224918842315674e-01 -2.190817147493362427e-03 1.699431836605072021e-01 6.393908709287643433e-02 -2.359594553709030151e-01 -2.324877679347991943e-01 -7.344999909400939941e-02 -1.621215045452117920e-01 7.655389606952667236e-03 -1.285247355699539185e-01 1.062625497579574585e-01 -1.417113542556762695e-01 -2.703952416777610779e-02 1.778364181518554688e-01 -2.882964611053466797e-01 1.938067525625228882e-01 3.054879903793334961e-01 -2.193479686975479126e-01 -2.025944590568542480e-01 -3.389404416084289551e-01 -2.410048246383666992e-01 -3.481642901897430420e-02 2.766780853271484375e-01 3.921949863433837891e-02 2.083496302366256714e-01 -7.575429975986480713e-02 2.409243285655975342e-01 -1.351766586303710938e-01 1.934821903705596924e-02 -1.444553304463624954e-02 -2.083128392696380615e-01
-5.581376329064369202e-02 1.401834189891815186e-01 5.421865731477737427e-02 -3.661389648914337158e-02 1.608346849679946899e-01 -1.540515664964914322e-02 -2.134880870580673218e-01 -1.418516505509614944e-02 -2.762681059539318085e-02 2.122023999691009521e-01 5.945277214050292969e-02 2.488839030265808105e-01 -2.089441865682601929e-01 -2.190050110220909119e-02 -1.268490310758352280e-02 -5.443156361579895020e-01 7.509935647249221802e-02 1.596222817897796631e-02 -4.560341238975524902e-01 8.818294852972030640e-03 -2.214913219213485718e-01 -8.409672975540161133e-02 1.887973994016647339e-01 1.458743512630462646e-01 -2.709207497537136078e-02 4.247681051492691040e-02 2.690334022045135498e-01 1.177320480346679688e-01 -2.133740112185478210e-02 7.036290317773818970e-02 1.192538291215896606e-01 -1.175645291805267334e-01
-2.970600426197052002e-01 -2.266732789576053619e-02 4.363525658845901489e-02 7.739463821053504944e-03 1.751530468463897705e-01 1.323432624340057373e-01 -2.767407894134521484e-01 3.000640273094177246e-01 2.411762326955795288e-01 -1.371878087520599365e-01 -1.365384925156831741e-02 2.346658259630203247e-01 -2.997315116226673126e-02 1.368605196475982666e-01 -1.052865013480186462e-01 -4.504522681236267090e-02 1.011689081788063049e-01 2.366791106760501862e-02 -2.588425278663635254e-01 -5.345931276679039001e-02 4.957468435168266296e-02 -1.965430527925491333e-01 -3.307701349258422852e-01 2.958059310913085938e-03 -1.268380731344223022e-01 -8.973279595375061035e-02 -3.309402465820312500e-01 -1.430007368326187134e-01 7.534045726060867310e-02 3.308932781219482422e-01 5.600738525390625000e-02 1.609503626823425293e-01
-2.681454122066497803e-01 1.286929398775100708e-01 -2.400255389511585236e-02 -2.745499312877655029e-01 5.501860752701759338e-02 -1.748319119215011597e-01 8.687281608581542969e-02 -9.178306907415390015e-02 -1.870111078023910522e-01 -1.339696645736694336e-01 -9.318050742149353027e-02 2.782439887523651123e-01 -2.403778880834579468e-01 -1.578340083360671997e-01 2.002077847719192505e-01 -1.910099536180496216e-01 1.821011602878570557e-01 -6.084446609020233154e-02 -3.069757819175720215e-01 1.162070482969284058e-01 -9.969235956668853760e-02 -7.464609295129776001e-02 -3.336964845657348633e-01 8.406072109937667847e-02 -5.682227015495300293e-02 -2.364706397056579590e-01 2.457275614142417908e-02 5.763383209705352783e-02 1.236622259020805359e-01 3.002858161926269531e-01 1.216788366436958313e-01 1.608119308948516846e-01
-3.140896260738372803e-01 1.421305388212203979e-01 4.208234325051307678e-02 -1.952638924121856689e-01 2.274329960346221924e-02 -5.768420174717903137e-03 -4.464359022676944733e-03 -6.481826305389404297e-02 -1.159476041793823242e-01 -7.074358407407999039e-03 -9.623826295137405396e-02 3.501446843147277832e-01 -3.039264678955078125e-01 -5.680666491389274597e-02 2.366452962160110474e-01 -1.631206870079040527e-01 2.727770805358886719e-01 1.255816407501697540e-02 -1.835903376340866089e-01 1.719508320093154907e-01 -8.151321113109588623e-02 1.162318140268325806e-02 -3.461790084838867188e-01 1.907195299863815308e-01 -9.823223575949668884e-03 -2.054618895053863525e-01 -1.505288928747177124e-01 9.534073062241077423e-03 1.653792411088943481e-01 3.202598690986633301e-01 1.267851740121841431e-01 -3.206497803330421448e-02
-7.109756767749786377e-02 1.180388256907463074e-01 6.451649963855743408e-02 -1.264466941356658936e-01 2.936992943286895752e-01 -3.139627277851104736e-01 -1.753984242677688599e-01 3.161681592464447021e-01 7.970011234283447266e-02 -9.422869980335235596e-02 -3.985377401113510132e-02 2.146092057228088379e-01 -2.479840368032455444e-01 2.228171564638614655e-03 2.359739989042282104e-01 -1.634844392538070679e-01 1.693020612001419067e-01 -1.715093851089477539e-02 -2.278872132301330566e-01 -4.028572887182235718e-02 -1.786612905561923981e-02 5.346682295203208923e-02 -4.396061226725578308e-02 3.868191242218017578e-01 -1.203630492091178894e-01 1.218379288911819458e-01 -1.646580547094345093e-01 3.585337847471237183e-02 -2.554251253604888916e-01 -1.440062969923019409e-01 -1.869222670793533325e-01 1.503723561763763428e-01
-1.739280531182885170e-03 1.847224831581115723e-01 6.251347064971923828e-02 2.930342853069305420e-01 2.821539342403411865e-01 -6.946428120136260986e-02 -1.963208615779876709e-01 1.906205564737319946e-01 3.366077691316604614e-02 4.248129948973655701e-02 1.300798952579498291e-01 1.356714516878128052e-01 -4.485176801681518555e-01 -1.464312523603439331e-02 2.913477458059787750e-02 -1.126890555024147034e-01 8.615115284919738770e-02 2.080288678407669067e-01 -1.429085135459899902e-01 1.759411394596099854e-01 -2.762098312377929688e-01 -2.087931148707866669e-02 -2.566502802073955536e-02 1.749581992626190186e-01 -1.749843060970306396e-01 -2.295785546302795410e-01 -7.914701104164123535e-02 -3.534167110919952393e-01 -2.072600182145833969e-03 1.865079998970031738e-01 6.439599394798278809e-02 -9.226464666426181793e-03
-1.246581226587295532e-01 -1.127442866563796997e-01 -1.634253114461898804e-01 -5.434789881110191345e-02 4.453186690807342529e-01 2.958597242832183838e-02 -2.629480957984924316e-01 -6.612124387174844742e-03 9.375615417957305908e-02 -2.596439421176910400e-01 -1.564538329839706421e-01 4.659101366996765137e-01 -2.487220764160156250e-01 -1.718714237213134766e-01 6.557843834161758423e-02 1.559720560908317566e-02 5.344290286302566528e-02 -2.011346630752086639e-02 -1.369941085577011108e-01 -1.618423461914062500e-01 1.491515636444091797e-01 -8.841703645884990692e-03 -6.239624321460723877e-02 1.513049453496932983e-01 1.141725257039070129e-01 -2.619446516036987305e-01 -3.128919005393981934e-02 -5.400561541318893433e-02 5.632855370640754700e-02 -3.937642276287078857e-02 1.850882172584533691e-01 1.953396946191787720e-01
-1.395915355533361435e-02 -2.284999489784240723e-01 9.907981008291244507e-02 2.442632615566253662e-01 -2.963417395949363708e-02 -8.004010468721389771e-02 -2.410428524017333984e-01 -1.386606395244598389e-01 -2.704384624958038330e-01 -7.583611458539962769e-02 -1.260225772857666016e-01 8.450234681367874146e-02 -2.379700839519500732e-01 -7.439458370208740234e-02 2.620660364627838135e-01 -2.785743772983551025e-01 6.053859740495681763e-02 2.714390754699707031e-01 -3.874253481626510620e-02 -1.311770081520080566e-01 -4.338323771953582764e-01 -1.661720126867294312e-01 -1.703263521194458008e-01 2.472285628318786621e-01 2.988883666694164276e-02 8.303203433752059937e-02 -1.472897082567214966e-01 1.526906341314315796e-01 -1.850819401443004608e-02 5.664817243814468384e-02 -1.239813864231109619e-01 -9.702045470476150513e-02
-1.374961691908538342e-03 2.801136970520019531e-01 -1.969535835087299347e-02 2.586095333099365234e-01 1.235289424657821655e-01 1.174003779888153076e-01 6.549601256847381592e-02 -5.101561173796653748e-02 -8.774118125438690186e-02 -1.633799672126770020e-01 -5.259215831756591797e-02 2.812628746032714844e-01 -1.579917818307876587e-01 1.853546500205993652e-01 4.281953722238540649e-02 -3.612140715122222900e-01 -1.122898757457733154e-01 -1.086601614952087402e-01 -1.945993006229400635e-01 2.204648554325103760e-01 -1.040881574153900146e-01 2.498533762991428375e-02 3.278304263949394226e-02 2.248376905918121338e-01 3.928107023239135742e-02 -8.622515946626663208e-02 -6.701179593801498413e-02 2.686407230794429779e-02 -2.934318780899047852e-01 1.812859810888767242e-02 -1.572248041629791260e-01 4.594825804233551025e-01
-1.201592199504375458e-02 8.933682739734649658e-02 -4.344510287046432495e-02 2.134803384542465210e-01 1.223985329270362854e-01 -2.288802266120910645e-01 -2.562026083469390869e-01 9.807351976633071899e-02 -6.477780640125274658e-02 -3.286739587783813477e-01 1.660145372152328491e-01 1.550128310918807983e-01 5.854538828134536743e-02 -1.229076832532882690e-01 2.734912037849426270e-01 -2.859530448913574219e-01 2.249672114849090576e-01 -1.385196596384048462e-01 -2.379538118839263916e-01 2.030366212129592896e-01 8.146480657160282135e-03 3.834394365549087524e-02 -9.698956459760665894e-02 2.453146129846572876e-01 2.507027052342891693e-02 -2.617926895618438721e-01 -2.420656681060791016e-01 1.116935163736343384e-01 1.579453200101852417e-01 8.774044364690780640e-02 -1.658867448568344116e-01 -1.539776474237442017e-01
7.872639223933219910e-03 -2.593223452568054199e-01 1.055712699890136719e-01 1.146582588553428650e-01 -7.053495943546295166e-02 -4.769662767648696899e-02 -2.107924968004226685e-01 3.638081252574920654e-02 -2.325014621019363403e-01 -1.697858572006225586e-01 9.191166609525680542e-02 2.611503899097442627e-01 -4.610617458820343018e-02 5.973763763904571533e-02 -4.869118332862854004e-02 -2.856298089027404785e-01 -1.516710072755813599e-01 1.911642700433731079e-01 -3.793466091156005859e-01 2.585498690605163574e-01 4.350753966718912125e-03 -2.784550189971923828e-01 -3.772658705711364746e-01 -5.541827529668807983e-02 -7.646774500608444214e-02 -7.520069181919097900e-02 -4.332400858402252197e-02 -1.333002746105194092e-01 2.371793380007147789e-03 1.018677055835723877e-01 -2.660848200321197510e-01 2.491923235356807709e-02
1.116939932107925415e-01 1.721650660037994385e-01 1.465004831552505493e-01 2.062590867280960083e-01 1.164355352520942688e-01 -1.705574095249176025e-01 -1.688788831233978271e-01 -8.797636628150939941e-02 -1.738169342279434204e-01 2.929163631051778793e-03 -9.624339640140533447e-02 3.302714228630065918e-02 -6.258439272642135620e-02 1.856436580419540405e-01 -1.946217566728591919e-01 -2.403127402067184448e-01 -4.844938591122627258e-02 -1.305005401372909546e-01 -2.133349329233169556e-01 -9.597139060497283936e-02 -2.668578922748565674e-01 2.482687309384346008e-02 -8.085308223962783813e-02 4.396109655499458313e-02 4.966016113758087158e-01 -1.845227330923080444e-01 -1.827354878187179565e-01 -7.691163569688796997e-02 -9.749535471200942993e-02 2.083947658538818359e-01 -3.359805643558502197e-01 -1.426119636744260788e-02
-4.757113754749298096e-02 -7.309087365865707397e-02 1.340739428997039795e-01 2.937738001346588135e-01 5.589659214019775391e-01 -1.602912992238998413e-01 -8.573868870735168457e-02 3.011428751051425934e-02 4.030666127800941467e-02 -7.092950493097305298e-02 1.872199624776840210e-01 1.844023615121841431e-01 -2.593484818935394287e-01 -1.592456996440887451e-01 1.637784242630004883e-01 -1.399765759706497192e-01 7.154213637113571167e-02 -1.167990192770957947e-01 -1.467282176017761230e-01 1.145540038123726845e-03 -1.503790318965911865e-01 -2.135197967290878296e-01 1.479366421699523926e-01 1.646084934473037720e-01 4.053495451807975769e-02 -2.168333083391189575e-01 -7.730592042207717896e-02 5.683664232492446899e-02 -1.279317587614059448e-01 -1.365966498851776123e-01 -2.758055627346038818e-01 -2.315245568752288818e-02
2.992399930953979492e-01 -1.658495366573333740e-01 7.320040464401245117e-02 -1.388224363327026367e-01 2.762405872344970703e-01 -1.789603680372238159e-01 -1.797937154769897461e-01 2.362490743398666382e-01 -1.871299445629119873e-01 2.653405070304870605e-01 5.227099359035491943e-02 2.258624434471130371e-01 -3.575183749198913574e-01 -5.201519816182553768e-04 2.127978354692459106e-01 -3.671684861183166504e-01 1.043888255953788757e-01 -1.113968119025230408e-01 -4.235824942588806152e-02 1.193782463669776917e-01 2.500147791579365730e-03 1.545331031084060669e-01 -2.476816922426223755e-01 -1.266822591423988342e-02 -3.270455077290534973e-02 -4.673431441187858582e-02 -1.718564517796039581e-02 -1.678648591041564941e-01 6.793815642595291138e-03 8.717032521963119507e-02 -1.705742627382278442e-01 3.932502493262290955e-02
2.414841502904891968e-01 4.742821305990219116e-02 -5.835914611816406250e-02 5.660529062151908875e-02 1.413548737764358521e-01 1.107364669442176819e-01 -2.281481474637985229e-01 -5.828434973955154419e-02 -4.967202991247177124e-02 2.749082744121551514e-01 -7.325137406587600708e-02 -9.686057455837726593e-04 -5.157461762428283691e-01 -7.181329280138015747e-02 -7.632747292518615723e-02 -1.775315105915069580e-01 2.490090280771255493e-01 -2.063791453838348389e-02 -9.795130789279937744e-02 -1.934546679258346558e-01 2.693862281739711761e-02 4.832517728209495544e-02 -1.181487925350666046e-02 -8.123843371868133545e-02 1.444034576416015625e-01 -2.406736761331558228e-01 -8.503840863704681396e-02 4.702878370881080627e-02 -2.602378427982330322e-01 3.553149998188018799e-01 -2.149468809366226196e-01 7.473538815975189209e-02
8.482348173856735229e-02 -1.114327982068061829e-01 -9.973112493753433228e-02 3.071570098400115967e-01 1.006103083491325378e-01 -2.770066261291503906e-02 -1.537800431251525879e-01 -5.241309851408004761e-02 -1.031253188848495483e-01 1.938292533159255981e-01 -7.170619815587997437e-02 1.509988009929656982e-01 -2.767186164855957031e-01 6.628687679767608643e-02 -1.993937939405441284e-01 -4.442480802536010742e-01 -5.791622772812843323e-02 -7.151319831609725952e-02 1.406506001949310303e-01 -1.458617746829986572e-01 2.291668392717838287e-02 -9.944967925548553467e-02 -2.260941416025161743e-01 -1.844813232310116291e-03 -2.336119301617145538e-03 -2.129732631146907806e-02 -7.322517037391662598e-02 4.550807178020477295e-02 -3.167965710163116455e-01 4.257806837558746338e-01 -2.091969102621078491e-01 1.461707334965467453e-02
-1.850978285074234009e-01 1.223218217492103577e-01 1.456924676895141602e-01 2.411652207374572754e-01 1.362415254116058350e-01 -1.209859177470207214e-01 1.517951637506484985e-01 -8.214081823825836182e-02 1.354877650737762451e-01 -5.475713685154914856e-02 -3.948952630162239075e-02 2.094665318727493286e-01 -2.453464716672897339e-01 -5.625349283218383789e-02 3.555515408515930176e-02 -9.296040982007980347e-02 1.962069571018218994e-01 1.578221470117568970e-02 -1.759589463472366333e-01 -3.416089341044425964e-02 2.286569029092788696e-02 -1.412807125598192215e-02 7.797962427139282227e-02 5.334017276763916016e-01 8.268809318542480469e-02 -3.796716034412384033e-01 -8.102250844240188599e-02 1.348646134138107300e-01 1.158406063914299011e-01 2.867806553840637207e-01 5.180074367672204971e-03 1.863312721252441406e-01
2.170780114829540253e-02 2.919849157333374023e-01 1.336995959281921387e-01 -7.865020073950290680e-03 8.439435064792633057e-02 -2.041374295949935913e-01 -2.386021316051483154e-01 1.320618204772472382e-02 3.606700897216796875e-02 1.829086542129516602e-01 -2.342954277992248535e-01 2.865677475929260254e-01 -2.989858388900756836e-01 -1.342212408781051636e-01 -1.934511065483093262e-01 -2.239857465028762817e-01 4.563235864043235779e-02 1.398260444402694702e-01 -1.804183274507522583e-01 2.210176885128021240e-01 1.026545017957687378e-01 -2.543700337409973145e-01 -2.342191338539123535e-01 1.716160774230957031e-01 -2.065857350826263428e-01 -2.663880586624145508e-01 4.305446892976760864e-02 9.599540382623672485e-03 3.977042064070701599e-02 1.608104109764099121e-01 1.329613476991653442e-01 -1.926848106086254120e-02
1.322487294673919678e-01 6.914196163415908813e-02 8.716875314712524414e-02 3.590640611946582794e-03 2.455144226551055908e-01 -2.480760812759399414e-01 -1.811823695898056030e-01 -6.454892572946846485e-04 -1.239867806434631348e-01 -6.800784915685653687e-02 -1.474092751741409302e-01 1.615734025835990906e-02 -3.719747066497802734e-02 -3.364216387271881104e-01 2.785693705081939697e-01 -2.419998049736022949e-01 -8.138459920883178711e-02 -4.106311127543449402e-02 -3.240389525890350342e-01 2.728368341922760010e-01 -3.166362643241882324e-01 -3.004319071769714355e-01 -8.858488500118255615e-02 1.094550415873527527e-01 -9.712624549865722656e-02 -2.229726165533065796e-01 -1.406711339950561523e-01 -1.681249737739562988e-01 1.288226991891860962e-01 -2.288256585597991943e-02 -1.830772869288921356e-02 -7.031416753306984901e-04
-6.875479966402053833e-02 9.015407413244247437e-02 1.903955079615116119e-02 1.467802673578262329e-01 4.016151130199432373e-01 1.448089182376861572e-01 -2.189010232686996460e-01 1.602835655212402344e-01 1.258933991193771362e-01 -2.611201703548431396e-01 2.168666273355484009e-01 2.243150025606155396e-01 -5.627735331654548645e-02 -1.343665868043899536e-01 2.808648645877838135e-01 -2.419261038303375244e-01 1.914080828428268433e-01 2.218069285154342651e-01 6.188058108091354370e-02 -1.415435783565044403e-02 -3.743401169776916504e-02 3.161919768899679184e-03 -2.093802839517593384e-01 4.126761108636856079e-02 -2.230057269334793091e-01 -2.867740690708160400e-01 -1.322692912071943283e-02 -1.127635538578033447e-01 -2.348172850906848907e-02 1.837572604417800903e-01 -1.665067523717880249e-01 1.600801497697830200e-01
-2.106196731328964233e-01 2.092428207397460938e-01 1.123998463153839111e-01 6.922309845685958862e-02 1.565466225147247314e-01 -5.985230207443237305e-02 1.465087234973907471e-01 1.608275324106216431e-01 -4.856759309768676758e-02 -5.459502339363098145e-02 9.551998227834701538e-02 2.143322676420211792e-01 3.433934971690177917e-02 5.324743688106536865e-02 5.839512497186660767e-02 -1.946082115173339844e-01 1.194091066718101501e-01 -1.854864358901977539e-01 -1.937545835971832275e-01 5.806316435337066650e-02 -8.703075349330902100e-02 -2.241389304399490356e-01 -2.205632030963897705e-01 2.194991558790206909e-01 1.102132424712181091e-01 -2.666487991809844971e-01 -4.506588876247406006e-01 -5.208600312471389771e-02 1.855652332305908203e-01 2.788163721561431885e-01 -2.594585120677947998e-01 2.345092222094535828e-02
-2.201830744743347168e-01 2.197126746177673340e-01 2.026143819093704224e-01 2.064341902732849121e-01 -3.638684377074241638e-02 -1.786798983812332153e-02 -3.179710209369659424e-01 -6.041597947478294373e-02 1.636672019958496094e-01 6.255560088902711868e-03 -2.661263346672058105e-01 1.843223720788955688e-01 -2.806839644908905029e-01 -2.287487983703613281e-01 7.236646860837936401e-02 -2.416967749595642090e-01 6.332249194383621216e-02 8.634421974420547485e-02 -1.893819309771060944e-03 -2.768436260521411896e-02 -1.434053480625152588e-01 -1.221623569726943970e-01 -1.520359665155410767e-01 1.086103264242410660e-02 -1.843735459260642529e-03 2.274580486118793488e-02 -7.003097981214523315e-02 -8.356215059757232666e-02 -2.128693461418151855e-01 -1.154213324189186096e-01 -3.251971006393432617e-01 3.728784918785095215e-01
-5.844295769929885864e-02 -1.575915962457656860e-01 6.255910545587539673e-02 5.303679779171943665e-02 1.453377604484558105e-01 6.896405667066574097e-02 4.995344951748847961e-02 -1.221001371741294861e-01 1.252394076436758041e-02 -8.234589546918869019e-02 6.257952656596899033e-03 2.713024616241455078e-01 -1.580373793840408325e-01 2.401256859302520752e-01 -3.706559538841247559e-02 -1.302233338356018066e-01 1.195292323827743530e-01 -3.675417900085449219e-01 -1.481102108955383301e-01 -3.408015891909599304e-02 -2.099694311618804932e-02 -8.821014314889907837e-02 -2.630531787872314453e-01 1.646090485155582428e-02 2.130415849387645721e-02 -4.327271580696105957e-01 -1.639486402273178101e-01 -2.211447805166244507e-01 3.026699647307395935e-02 3.344227969646453857e-01 -2.252203784883022308e-02 3.365633785724639893e-01
-1.608389616012573242e-02 1.019105780869722366e-02 2.074758261442184448e-01 2.729147486388683319e-02 -3.505005501210689545e-03 -1.038818210363388062e-01 -2.595022618770599365e-01 7.494501769542694092e-02 -2.524524629116058350e-01 -1.110994443297386169e-01 -1.925112456083297729e-01 -1.975233294069766998e-02 -2.274333238601684570e-01 3.310223817825317383e-01 -1.547556519508361816e-01 -3.328348696231842041e-01 2.788935005664825439e-01 -2.298504859209060669e-01 -3.610447943210601807e-01 -4.492478445172309875e-03 -4.255173727869987488e-02 3.911212459206581116e-02 -2.054529190063476562e-01 2.410206198692321777e-01 -9.581546485424041748e-02 -4.335638601332902908e-03 8.455330133438110352e-02 1.825005710124969482e-01 4.758888855576515198e-02 1.227550432085990906e-01 1.542393416166305542e-01 8.438720554113388062e-02
-1.795456707477569580e-01 5.473319813609123230e-02 1.701932586729526520e-02 6.886870414018630981e-02 2.096452862024307251e-01 -5.295702815055847168e-02 -3.535506129264831543e-01 -5.396406352519989014e-02 1.350015401840209961e-01 -4.305636882781982422e-01 -2.688190340995788574e-01 1.878309547901153564e-01 -1.328403502702713013e-01 1.474637389183044434e-01 6.378160417079925537e-02 6.861405819654464722e-02 -6.978947669267654419e-03 -3.338104579597711563e-03 -2.016450613737106323e-01 1.145417764782905579e-01 -9.416442364454269409e-02 -1.635436117649078369e-01 -2.695369124412536621e-01 -1.375740766525268555e-01 3.055897057056427002e-01 -1.427683234214782715e-02 -2.861733138561248779e-01 -1.071883738040924072e-01 -1.614262461662292480e-01 1.065548360347747803e-01 -2.112620859406888485e-04 -1.425833553075790405e-01
-7.030392065644264221e-03 1.489476263523101807e-01 -2.332556247711181641e-02 2.856330275535583496e-01 1.067402586340904236e-01 4.407332465052604675e-02 -2.241912335157394409e-01 -1.402539610862731934e-01 2.375532686710357666e-01 -1.514298468828201294e-01 -1.845081001520156860e-01 1.737312376499176025e-01 -2.404930442571640015e-01 -1.757906051352620125e-03 -1.888557076454162598e-01 -2.029086798429489136e-01 -1.818179637193679810e-01 -1.434239149093627930e-01 -3.154518008232116699e-01 2.749351859092712402e-01 2.605667104944586754e-04 -1.797532737255096436e-01 5.383715778589248657e-02 8.812132477760314941e-02 4.040667414665222168e-01 4.562771692872047424e-02 -1.536188088357448578e-02 -6.502629071474075317e-02 -2.300520986318588257e-01 8.275435119867324829e-02 -1.763945817947387695e-01 4.115003719925880432e-02
-5.301334708929061890e-02 -1.269163340330123901e-01 -3.523871302604675293e-02 1.762950718402862549e-01 -5.652769282460212708e-02 -2.399915605783462524e-01 -1.787259131669998169e-01 1.865177303552627563e-01 -5.000549182295799255e-02 1.466822028160095215e-01 -1.103033274412155151e-01 2.366459220647811890e-01 -2.045296281576156616e-01 -8.718194812536239624e-02 3.881811350584030151e-02 -3.497901856899261475e-01 2.360375821590423584e-01 1.169195622205734253e-01 -1.376907154917716980e-02 1.162667796015739441e-01 2.227597869932651520e-02 -5.387146770954132080e-02 -2.030133157968521118e-01 1.500438004732131958e-01 -3.537530303001403809e-01 8.300807327032089233e-02 -4.412109851837158203e-01 -2.363456040620803833e-01 -6.322984397411346436e-02 1.174834743142127991e-01 -6.983015686273574829e-02 -1.754243485629558563e-02
-7.229084521532058716e-02 4.600284155458211899e-03 5.259021371603012085e-02 1.386387795209884644e-01 8.733224868774414062e-02 3.442029654979705811e-02 8.437444455921649933e-03 9.470534324645996094e-02 -3.066416084766387939e-01 7.905300706624984741e-02 3.483978807926177979e-01 3.469116389751434326e-01 -1.078431829810142517e-01 1.324746310710906982e-01 3.590787649154663086e-01 -2.566860616207122803e-01 1.915520988404750824e-02 -2.128507643938064575e-01 -3.071310818195343018e-01 1.487555801868438721e-01 -1.316361129283905029e-01 -5.960786342620849609e-02 -9.401123225688934326e-02 -6.794947385787963867e-02 8.747606724500656128e-02 1.447278633713722229e-02 -1.352312266826629639e-01 1.041165962815284729e-01 -1.804126054048538208e-01 3.217560648918151855e-01 1.090074181556701660e-01 -8.653581887483596802e-02
-6.659497506916522980e-03 -1.105850860476493835e-01 1.430635452270507812e-01 -1.005478482693433762e-02 3.117936253547668457e-01 -1.281833499670028687e-01 -3.585684895515441895e-01 1.377521455287933350e-01 2.919805347919464111e-01 -1.081682816147804260e-01 -5.666721984744071960e-02 4.184679314494132996e-02 1.811578422784805298e-01 -1.602064073085784912e-01 -1.753338724374771118e-01 -1.185074970126152039e-01 1.566801369190216064e-01 9.656031429767608643e-02 -1.962005048990249634e-01 7.605618238449096680e-02 1.266510337591171265e-01 -3.228112161159515381e-01 -4.595070332288742065e-02 1.305173486471176147e-01 -9.570400416851043701e-02 -6.167946010828018188e-02 -4.170381128787994385e-01 8.674778789281845093e-02 1.273281276226043701e-01 1.935965716838836670e-01 -1.049605980515480042e-01 1.552922278642654419e-01
-5.331125482916831970e-02 -4.112998023629188538e-02 -1.663502752780914307e-01 -7.847083359956741333e-02 1.041173264384269714e-01 1.282035140320658684e-03 -2.514205873012542725e-01 -8.720052428543567657e-03 1.322864890098571777e-01 3.016322553157806396e-01 -6.738048046827316284e-02 4.624163210391998291e-01 -4.056393504142761230e-01 8.681526035070419312e-02 2.214172035455703735e-01 -9.325509518384933472e-02 1.180098652839660645e-01 2.993597388267517090e-01 -1.325899362564086914e-01 1.663284599781036377e-01 7.622946798801422119e-02 1.252810209989547729e-01 -1.339457333087921143e-01 -4.593221936374902725e-03 -9.226311743259429932e-02 -1.312567591667175293e-01 -5.153481662273406982e-02 -6.483363686129450798e-04 -4.698282852768898010e-02 3.271015286445617676e-01 3.238479793071746826e-02 6.282883882522583008e-02
-1.502949744462966919e-01 -1.766273677349090576e-01 1.407782584428787231e-01 6.871773302555084229e-02 2.801465988159179688e-01 -8.183618076145648956e-03 -1.477742791175842285e-01 -1.296209394931793213e-01 -2.637458145618438721e-01 2.330816835165023804e-01 1.016535088419914246e-01 2.498902678489685059e-01 -3.333743810653686523e-01 -1.254716515541076660e-01 -2.512297332286834717e-01 -1.945545971393585205e-01 2.032909840345382690e-01 1.327657997608184814e-01 -2.288306355476379395e-01 -3.602986037731170654e-02 -2.097939997911453247e-01 1.551169455051422119e-01 5.691542476415634155e-02 3.169281184673309326e-01 -9.716057777404785156e-02 -2.993339672684669495e-02 6.559780240058898926e-02 1.439211964607238770e-01 -1.237962916493415833e-01 1.183810457587242126e-01 -1.631242036819458008e-01 -6.552835553884506226e-02
3.094479441642761230e-02 7.379930466413497925e-02 1.556721143424510956e-02 1.325134783983230591e-01 9.598282165825366974e-03 -1.184498816728591919e-01 -1.163715198636054993e-01 -3.049133159220218658e-02 -1.799888461828231812e-01 1.794207394123077393e-01 -2.005166560411453247e-01 -4.288557916879653931e-02 -2.748603522777557373e-01 -2.396242022514343262e-01 1.960368603467941284e-01 -2.248705327510833740e-01 -1.672462224960327148e-01 1.596619561314582825e-02 -3.368878960609436035e-01 2.711879014968872070e-01 -3.311246633529663086e-02 -3.109335899353027344e-01 -3.329616785049438477e-01 -5.320268496870994568e-02 6.489172577857971191e-02 -3.009229004383087158e-01 -1.285340636968612671e-01 1.348687112331390381e-01 1.235131099820137024e-01 1.428367048501968384e-01 1.427455618977546692e-02 1.628806740045547485e-01
2.367141246795654297e-01 -3.217565268278121948e-02 -1.313394308090209961e-01 6.694085896015167236e-02 1.404472142457962036e-01 -4.506022110581398010e-02 -3.833590149879455566e-01 -3.258118871599435806e-03 -1.413769125938415527e-01 -2.002262771129608154e-01 -2.080386318266391754e-02 3.276032954454421997e-02 -1.239489093422889709e-01 6.809508800506591797e-02 1.479131132364273071e-01 -2.642561495304107666e-01 1.973221153020858765e-01 -3.598121553659439087e-02 -2.960648201406002045e-02 -5.053597688674926758e-02 1.070832610130310059e-01 6.102300435304641724e-02 1.370807993225753307e-03 1.755634099245071411e-01 1.857884824275970459e-01 -1.768100261688232422e-02 7.107919454574584961e-02 -1.056989282369613647e-02 -2.213146239519119263e-01 4.205487370491027832e-01 -1.751754432916641235e-01 4.392922222614288330e-01
-1.215282678604125977e-01 1.392563283443450928e-01 -4.442470893263816833e-02 -9.603106975555419922e-02 3.614539504051208496e-01 -1.041991487145423889e-01 -2.176556438207626343e-01 1.304022222757339478e-01 3.097703456878662109e-01 -6.626673787832260132e-02 -1.585266441106796265e-01 3.675149381160736084e-01 -2.623921930789947510e-01 9.943321347236633301e-02 9.662958979606628418e-02 -4.321978390216827393e-01 -5.959012359380722046e-02 1.186449155211448669e-01 4.114750772714614868e-02 6.295298784971237183e-02 -5.299947410821914673e-02 1.106170490384101868e-01 -3.653589636087417603e-02 3.599995002150535583e-02 -1.227280199527740479e-01 1.679093986749649048e-01 -1.486112829297780991e-02 3.873721882700920105e-02 1.016737967729568481e-01 2.722157835960388184e-01 -1.674580723047256470e-01 1.221646815538406372e-01
8.951033465564250946e-03 2.190948277711868286e-01 1.754561364650726318e-01 1.031926050782203674e-01 1.704585850238800049e-01 -6.116338446736335754e-02 -3.608071208000183105e-01 1.824422031641006470e-01 4.462445154786109924e-02 -1.287653595209121704e-01 -1.964934729039669037e-02 1.096488535404205322e-01 -5.594036728143692017e-02 -2.324809134006500244e-02 -1.061135008931159973e-01 -2.926047742366790771e-01 -8.213213086128234863e-02 1.392637342214584351e-01 -2.712050378322601318e-01 -1.490980386734008789e-01 -1.317464858293533325e-01 -3.074108064174652100e-01 -5.676067434251308441e-03 1.292092353105545044e-01 -2.620141208171844482e-01 -3.389821946620941162e-01 1.897107064723968506e-01 1.104709431529045105e-01 5.005464702844619751e-02 1.950228363275527954e-01 1.819189339876174927e-01 1.636921465396881104e-01
-7.492885738611221313e-02 -1.581077277660369873e-01 2.769192457199096680e-01 1.734755486249923706e-01 2.154941558837890625e-01 1.309318840503692627e-01 -7.477398216724395752e-02 -2.150959670543670654e-01 -1.239090934395790100e-01 -6.129919365048408508e-02 -3.926840797066688538e-02 1.078242361545562744e-01 -3.407052159309387207e-01 5.634773895144462585e-02 -1.860421299934387207e-01 -2.183245122432708740e-01 2.930821776390075684e-01 5.880500748753547668e-02 -7.054588943719863892e-02 -2.658812701702117920e-02 1.075175926089286804e-01 -1.980224847793579102e-01 -2.333556115627288818e-01 3.124822974205017090e-01 2.996514141559600830e-01 1.149319559335708618e-01 -2.718452513217926025e-01 -4.502375796437263489e-02 1.232542768120765686e-01 1.200930029153823853e-01 8.207510411739349365e-02 -1.304589118808507919e-02
4.202231392264366150e-02 6.778453290462493896e-02 -7.758518308401107788e-02 9.524422138929367065e-02 1.913046836853027344e-01 -4.354295879602432251e-02 -1.619709730148315430e-01 -5.932415276765823364e-02 4.716138169169425964e-02 2.149593830108642578e-01 -9.880582988262176514e-02 2.281129509210586548e-01 -9.986723214387893677e-02 -4.299237951636314392e-02 -1.595827341079711914e-01 -2.136586159467697144e-01 7.207818329334259033e-02 1.937779635190963745e-01 -1.726634949445724487e-01 9.257829934358596802e-02 1.587404161691665649e-01 -2.880482077598571777e-01 -1.102172285318374634e-01 6.307704001665115356e-02 -7.305747363716363907e-03 -3.036816976964473724e-02 -6.405944377183914185e-02 2.718573808670043945e-01 -2.804931998252868652e-01 5.635243654251098633e-01 -1.185612604022026062e-01 1.497625857591629028e-01
[truncated: 3,277,148 more chars]
